# Supplementary material for: The proposed hybrid deep learning intrusion prediction IoT (HDLIP-IoT) framework
Source: PLoS One. 2022 Jul 29;17(7):e0271436. doi: 10.1371/journal.pone.0271436 (PMC9337696; doi:10.1371/journal.pone.0271436)
Supplement: S1 File — (ZIP) [file pone.0271436.s001.zip › ReadMe.txt]

Power Experiments
__________________________________________________

In this experiment, all devices were unplugged from the power source, and the network was rebooted.
Then, each device was powered on individually, and the network traffic was captured in isolation.
Each power experiment was conducted and captured three times, so there are three .pcap files for each power experiment per device.

The devices are categorized into the following:
1- Audio; including smart speakers.
2- Camera; including smart cameras.
3- Home Automation; including smart plugs, bulbs, board, vacuum, etc.
4- Other; including a smart TV, a water sensor and a weather station.
