# Supplementary material for: The proposed hybrid deep learning intrusion prediction IoT (HDLIP-IoT) framework
Source: PLoS One. 2022 Jul 29;17(7):e0271436. doi: 10.1371/journal.pone.0271436 (PMC9337696; doi:10.1371/journal.pone.0271436)
Supplement: S3 File — (ZIP) [file pone.0271436.s003.zip]

Archive with 11 entries (11 files):
- index.html
- KDDTest1.jpg
- KDDTest-21.arff
- KDDTest-21.txt
- KDDTest+.arff
- KDDTest+.txt
- KDDTrain1.jpg
- KDDTrain+.arff
- KDDTrain+.txt
- KDDTrain+_20Percent.arff
- KDDTrain+_20Percent.txt
