# Supplementary material for: The proposed hybrid deep learning intrusion prediction IoT (HDLIP-IoT) framework
Source: PLoS One. 2022 Jul 29;17(7):e0271436. doi: 10.1371/journal.pone.0271436 (PMC9337696; doi:10.1371/journal.pone.0271436)
Supplement: S3 File — (ZIP) [file pone.0271436.s003.zip › KDDTest-21.arff]

@relation 'KDDTest-21'
@attribute 'duration' real
@attribute 'protocol_type' {'tcp','udp', 'icmp'} 
@attribute 'service' {'aol', 'auth', 'bgp', 'courier', 'csnet_ns', 'ctf', 'daytime', 'discard', 'domain', 'domain_u', 'echo', 'eco_i', 'ecr_i', 'efs', 'exec', 'finger', 'ftp', 'ftp_data', 'gopher', 'harvest', 'hostnames', 'http', 'http_2784', 'http_443', 'http_8001', 'imap4', 'IRC', 'iso_tsap', 'klogin', 'kshell', 'ldap', 'link', 'login', 'mtp', 'name', 'netbios_dgm', 'netbios_ns', 'netbios_ssn', 'netstat', 'nnsp', 'nntp', 'ntp_u', 'other', 'pm_dump', 'pop_2', 'pop_3', 'printer', 'private', 'red_i', 'remote_job', 'rje', 'shell', 'smtp', 'sql_net', 'ssh', 'sunrpc', 'supdup', 'systat', 'telnet', 'tftp_u', 'tim_i', 'time', 'urh_i', 'urp_i', 'uucp', 'uucp_path', 'vmnet', 'whois', 'X11', 'Z39_50'} 
@attribute 'flag' { 'OTH', 'REJ', 'RSTO', 'RSTOS0', 'RSTR', 'S0', 'S1', 'S2', 'S3', 'SF', 'SH' }
@attribute 'src_bytes' real
@attribute 'dst_bytes' real
@attribute 'land' {'0', '1'}
@attribute 'wrong_fragment' real
@attribute 'urgent' real
@attribute 'hot' real
@attribute 'num_failed_logins' real
@attribute 'logged_in' {'0', '1'}
@attribute 'num_compromised' real
@attribute 'root_shell' real
@attribute 'su_attempted' real
@attribute 'num_root' real
@attribute 'num_file_creations' real
@attribute 'num_shells' real
@attribute 'num_access_files' real
@attribute 'num_outbound_cmds' real
@attribute 'is_host_login' {'0', '1'}
@attribute 'is_guest_login' {'0', '1'}
@attribute 'count' real
@attribute 'srv_count' real
@attribute 'serror_rate' real
@attribute 'srv_serror_rate' real
@attribute 'rerror_rate' real
@attribute 'srv_rerror_rate' real
@attribute 'same_srv_rate' real
@attribute 'diff_srv_rate' real
@attribute 'srv_diff_host_rate' real
@attribute 'dst_host_count' real
@attribute 'dst_host_srv_count' real
@attribute 'dst_host_same_srv_rate' real
@attribute 'dst_host_diff_srv_rate' real
@attribute 'dst_host_same_src_port_rate' real
@attribute 'dst_host_srv_diff_host_rate' real
@attribute 'dst_host_serror_rate' real
@attribute 'dst_host_srv_serror_rate' real
@attribute 'dst_host_rerror_rate' real
@attribute 'dst_host_srv_rerror_rate' real
@attribute 'class' {'normal', 'anomaly'}
@data
13,tcp,telnet,SF,118,2425,0,0,0,0,0,1,0,0,0,0,0,0,0,0,0,0,1,1,0.00,0.00,0.00,0.00,1.00,0.00,0.00,26,10,0.38,0.12,0.04,0.00,0.00,0.00,0.12,0.30,anomaly
0,udp,private,SF,44,0,0,0,0,0,0,0,0,0,0,0,0,0,0,0,0,0,4,3,0.00,0.00,0.00,0.00,0.75,0.50,0.00,255,254,1.00,0.01,0.01,0.00,0.00,0.00,0.00,0.00,anomaly
0,tcp,telnet,S3,0,44,0,0,0,0,0,0,0,0,0,0,0,0,0,0,0,0,1,1,1.00,1.00,0.00,0.00,1.00,0.00,0.00,255,79,0.31,0.61,0.00,0.00,0.21,0.68,0.60,0.00,anomaly
0,udp,private,SF,53,55,0,0,0,0,0,0,0,0,0,0,0,0,0,0,0,0,511,511,0.00,0.00,0.00,0.00,1.00,0.00,0.00,255,255,1.00,0.00,0.87,0.00,0.00,0.00,0.00,0.00,normal
0,tcp,private,SH,0,0,0,0,0,0,0,0,0,0,0,0,0,0,0,0,0,0,1,1,1.00,1.00,0.00,0.00,1.00,0.00,0.00,16,1,0.06,1.00,1.00,0.00,1.00,1.00,0.00,0.00,anomaly
0,tcp,http,SF,54540,8314,0,0,0,2,0,1,1,0,0,0,0,0,0,0,0,0,2,9,0.00,0.00,0.50,0.11,1.00,0.00,0.22,255,229,0.90,0.01,0.00,0.00,0.00,0.00,0.01,0.00,anomaly
0,tcp,imap4,REJ,0,0,0,0,0,0,0,0,0,0,0,0,0,0,0,0,0,0,228,9,0.00,0.00,1.00,1.00,0.04,0.06,0.00,255,9,0.04,0.07,0.00,0.00,0.00,0.00,1.00,1.00,anomaly
7570,tcp,telnet,SF,0,44,0,0,0,0,0,0,0,0,0,0,0,0,0,0,0,0,1,1,0.00,0.00,0.00,0.00,1.00,0.00,0.00,255,165,0.65,0.33,0.00,0.00,0.49,0.76,0.33,0.01,anomaly
0,udp,private,SF,56,52,0,0,0,0,0,0,0,0,0,0,0,0,0,0,0,0,294,294,0.00,0.00,0.00,0.00,1.00,0.00,0.00,255,255,1.00,0.00,0.93,0.00,0.00,0.00,0.00,0.00,normal
0,tcp,ftp_data,SF,192,0,0,0,0,0,0,0,0,0,0,0,0,0,0,0,0,0,2,2,0.00,0.00,0.00,0.00,1.00,0.00,0.00,93,51,0.09,0.04,0.09,0.04,0.00,0.00,0.01,0.00,normal
0,tcp,other,REJ,0,0,0,0,0,0,0,0,0,0,0,0,0,0,0,0,0,0,511,1,0.14,0.00,0.86,1.00,0.00,1.00,0.00,255,1,0.00,0.94,0.00,0.00,0.13,0.00,0.87,1.00,anomaly
0,tcp,other,REJ,0,0,0,0,0,0,0,0,0,0,0,0,0,0,0,0,0,0,490,1,0.07,0.00,0.93,1.00,0.00,1.00,0.00,255,1,0.00,1.00,0.00,0.00,0.07,0.00,0.93,1.00,anomaly
0,tcp,telnet,SF,21,97,0,0,0,0,0,0,0,0,0,0,0,0,0,0,0,0,4,14,0.00,0.21,0.75,0.57,0.50,0.75,0.93,255,40,0.16,0.02,0.00,0.00,0.00,0.00,0.24,0.50,anomaly
0,udp,private,SF,45,0,0,0,0,0,0,0,0,0,0,0,0,0,0,0,0,0,4,4,0.00,0.00,0.00,0.00,1.00,0.00,0.00,255,254,1.00,0.01,0.00,0.00,0.00,0.00,0.00,0.00,anomaly
0,tcp,telnet,S3,0,44,0,0,0,0,0,0,0,0,0,0,0,0,0,0,0,0,1,1,1.00,1.00,0.00,0.00,1.00,0.00,0.00,255,115,0.45,0.02,0.00,0.00,0.53,0.36,0.01,0.01,anomaly
0,tcp,imap4,REJ,0,0,0,0,0,0,0,0,0,0,0,0,0,0,0,0,0,0,2,9,0.00,0.00,1.00,0.89,0.50,1.00,1.00,64,59,0.25,0.08,0.02,0.03,0.00,0.00,0.88,1.00,anomaly
0,tcp,http,S0,0,0,0,0,0,0,0,0,0,0,0,0,0,0,0,0,0,0,94,94,1.00,1.00,0.00,0.00,1.00,0.00,0.00,255,255,1.00,0.00,0.00,0.00,0.76,0.76,0.21,0.21,anomaly
0,tcp,ctf,S0,0,0,0,0,0,0,0,0,0,0,0,0,0,0,0,0,0,0,171,15,1.00,1.00,0.00,0.00,0.09,0.09,0.00,255,15,0.06,0.09,0.00,0.00,1.00,1.00,0.00,0.00,anomaly
0,tcp,telnet,S3,0,44,0,0,0,0,0,0,0,0,0,0,0,0,0,0,0,0,1,1,1.00,1.00,0.00,0.00,1.00,0.00,0.00,255,146,0.57,0.02,0.00,0.00,0.53,0.49,0.01,0.01,anomaly
0,udp,private,SF,1,1,0,0,0,0,0,0,0,0,0,0,0,0,0,0,0,0,78,1,0.00,0.00,0.00,0.00,0.01,0.96,0.00,255,1,0.00,0.69,0.99,0.00,0.00,0.00,0.01,0.00,anomaly
0,tcp,telnet,S3,0,44,0,0,0,0,0,0,0,0,0,0,0,0,0,0,0,0,1,1,1.00,1.00,0.00,0.00,1.00,0.00,0.00,255,158,0.62,0.02,0.00,0.00,0.55,0.53,0.01,0.01,anomaly
0,udp,other,SF,1,1,0,0,0,0,0,0,0,0,0,0,0,0,0,0,0,0,400,1,0.00,0.00,0.00,0.00,0.00,1.00,0.00,255,1,0.00,1.00,1.00,0.00,0.00,0.00,0.00,0.00,anomaly
0,tcp,other,SF,240,619,0,0,0,0,0,0,0,0,0,0,0,0,0,0,0,0,2,2,0.00,0.00,0.00,0.00,1.00,0.00,0.00,66,11,0.17,0.08,0.02,0.00,0.00,0.00,0.11,0.64,anomaly
10,tcp,pop_3,SF,27,93,0,0,0,0,0,1,0,0,0,0,0,0,0,0,0,0,1,1,0.00,0.00,0.00,0.00,1.00,0.00,0.00,255,214,0.84,0.02,0.00,0.00,0.00,0.00,0.04,0.00,anomaly
0,tcp,http,S0,0,0,0,0,0,0,0,0,0,0,0,0,0,0,0,0,0,0,102,102,1.00,1.00,0.00,0.00,1.00,0.00,0.00,255,255,1.00,0.00,0.00,0.00,0.62,0.62,0.35,0.35,anomaly
0,udp,private,SF,42,0,0,0,0,0,0,0,0,0,0,0,0,0,0,0,0,0,3,3,0.00,0.00,0.00,0.00,1.00,0.00,0.00,255,252,0.99,0.01,0.00,0.00,0.00,0.00,0.00,0.00,anomaly
0,tcp,http,SF,54540,8314,0,0,0,2,0,1,1,0,0,0,0,0,0,0,0,0,4,19,0.00,0.00,0.00,0.00,1.00,0.00,0.11,255,255,1.00,0.00,0.00,0.00,0.01,0.01,0.07,0.07,anomaly
282,tcp,ftp,SF,156,593,0,0,0,2,0,1,0,0,0,0,0,0,0,0,0,1,1,1,0.00,0.00,0.00,0.00,1.00,0.00,0.00,84,46,0.55,0.05,0.01,0.00,0.00,0.00,0.00,0.00,anomaly
0,udp,domain_u,SF,43,43,0,0,0,0,0,0,0,0,0,0,0,0,0,0,0,0,166,166,0.00,0.00,0.00,0.00,1.00,0.00,0.00,255,239,0.94,0.01,0.25,0.00,0.00,0.00,0.00,0.00,normal
0,tcp,domain,REJ,0,0,0,0,0,0,0,0,0,0,0,0,0,0,0,0,0,0,242,6,0.00,0.00,1.00,1.00,0.02,0.07,0.00,255,6,0.02,0.07,0.00,0.00,0.00,0.00,1.00,1.00,anomaly
0,icmp,eco_i,SF,8,0,0,0,0,0,0,0,0,0,0,0,0,0,0,0,0,0,1,31,0.00,0.00,0.00,0.00,1.00,0.00,1.00,1,48,1.00,0.00,1.00,0.52,0.00,0.00,0.00,0.00,anomaly
5,tcp,pop_3,SF,32,93,0,0,0,0,0,1,0,0,0,0,0,0,0,0,0,0,1,1,0.00,0.00,0.00,0.00,1.00,0.00,0.00,15,16,1.00,0.00,0.07,0.12,0.00,0.00,0.00,0.00,anomaly
0,udp,domain_u,SF,44,44,0,0,0,0,0,0,0,0,0,0,0,0,0,0,0,0,172,172,0.00,0.00,0.00,0.00,1.00,0.00,0.00,255,255,1.00,0.00,0.00,0.00,0.00,0.00,0.00,0.00,normal
0,udp,private,SF,105,146,0,0,0,0,0,0,0,0,0,0,0,0,0,0,0,0,1,1,0.00,0.00,0.00,0.00,1.00,0.00,0.00,138,137,0.99,0.01,0.01,0.00,0.00,0.00,0.00,0.00,normal
0,icmp,ecr_i,SF,1032,0,0,0,0,0,0,0,0,0,0,0,0,0,0,0,0,0,366,366,0.00,0.00,0.00,0.00,1.00,0.00,0.00,255,255,1.00,0.00,1.00,0.00,0.00,0.00,0.00,0.00,anomaly
0,tcp,ftp_data,SF,16787,0,0,0,0,0,0,0,0,0,0,0,0,0,0,0,0,0,9,10,0.00,0.00,0.00,0.00,1.00,0.00,0.20,255,19,0.07,0.02,0.07,0.00,0.00,0.00,0.13,0.00,normal
0,tcp,finger,S0,0,0,0,0,0,0,0,0,0,0,0,0,0,0,0,0,0,0,14,4,1.00,1.00,0.00,0.00,0.29,0.29,0.00,255,63,0.25,0.02,0.01,0.00,0.98,1.00,0.00,0.00,anomaly
7951,tcp,telnet,SF,0,44,0,0,0,0,0,0,0,0,0,0,0,0,0,0,0,0,1,1,0.00,0.00,0.00,0.00,1.00,0.00,0.00,255,112,0.44,0.02,0.00,0.00,0.53,0.34,0.01,0.01,anomaly
0,tcp,ctf,REJ,0,0,0,0,0,0,0,0,0,0,0,0,0,0,0,0,0,0,245,5,0.00,0.00,1.00,1.00,0.02,0.06,0.00,255,5,0.02,0.07,0.00,0.00,0.00,0.00,1.00,1.00,anomaly
0,tcp,name,S0,0,0,0,0,0,0,0,0,0,0,0,0,0,0,0,0,0,0,195,17,1.00,1.00,0.00,0.00,0.09,0.09,0.00,255,17,0.07,0.08,0.00,0.00,1.00,1.00,0.00,0.00,anomaly
0,tcp,smtp,SF,0,83,0,0,0,0,0,1,0,0,0,0,0,0,0,0,0,0,1,1,0.00,0.00,0.00,0.00,1.00,0.00,0.00,108,192,0.76,0.04,0.01,0.01,0.00,0.00,0.01,0.02,normal
0,tcp,http,SF,54540,8314,0,0,0,2,0,1,1,0,0,0,0,0,0,0,0,0,4,7,0.00,0.00,0.00,0.00,1.00,0.00,0.43,255,255,1.00,0.00,0.00,0.00,0.00,0.00,0.05,0.05,anomaly
0,icmp,ecr_i,SF,520,0,0,0,0,0,0,0,0,0,0,0,0,0,0,0,0,0,385,385,0.00,0.00,0.00,0.00,1.00,0.00,0.00,255,255,1.00,0.00,1.00,0.00,0.00,0.00,0.00,0.00,anomaly
0,udp,domain_u,SF,45,81,0,0,0,0,0,0,0,0,0,0,0,0,0,0,0,0,353,353,0.00,0.00,0.00,0.00,1.00,0.00,0.00,255,254,1.00,0.01,0.00,0.00,0.00,0.00,0.00,0.00,normal
0,tcp,vmnet,REJ,0,0,0,0,0,0,0,0,0,0,0,0,0,0,0,0,0,0,275,13,0.00,0.00,1.00,1.00,0.05,0.06,0.00,255,13,0.05,0.06,0.00,0.00,0.00,0.00,1.00,1.00,anomaly
0,tcp,mtp,S0,0,0,0,0,0,0,0,0,0,0,0,0,0,0,0,0,0,0,274,8,1.00,1.00,0.00,0.00,0.03,0.06,0.00,255,8,0.03,0.06,0.00,0.00,1.00,1.00,0.00,0.00,anomaly
0,tcp,bgp,REJ,0,0,0,0,0,0,0,0,0,0,0,0,0,0,0,0,0,0,236,17,0.00,0.00,1.00,1.00,0.07,0.07,0.00,255,17,0.07,0.07,0.00,0.00,0.00,0.00,1.00,1.00,anomaly
0,udp,private,SF,44,0,0,0,0,0,0,0,0,0,0,0,0,0,0,0,0,0,2,2,0.00,0.00,0.00,0.00,1.00,0.00,0.00,255,254,1.00,0.01,0.00,0.00,0.00,0.00,0.00,0.00,anomaly
0,tcp,imap4,S0,0,0,0,0,0,0,0,0,0,0,0,0,0,0,0,0,0,0,1,2,1.00,1.00,0.00,0.00,1.00,0.00,1.00,60,86,0.33,0.05,0.02,0.03,1.00,1.00,0.00,0.00,anomaly
0,tcp,other,REJ,0,0,0,0,0,0,0,0,0,0,0,0,0,0,0,0,0,0,508,1,0.04,0.00,0.96,1.00,0.00,1.00,0.00,255,1,0.00,1.00,0.00,0.00,0.03,0.00,0.97,1.00,anomaly
0,icmp,ecr_i,SF,1032,0,0,0,0,0,0,0,0,0,0,0,0,0,0,0,0,0,21,21,0.00,0.00,0.00,0.00,1.00,0.00,0.00,255,255,1.00,0.00,1.00,0.00,0.00,0.00,0.00,0.00,anomaly
4,tcp,pop_3,SF,30,93,0,0,0,0,0,1,0,0,0,0,0,0,0,0,0,0,1,1,0.00,0.00,0.00,0.00,1.00,0.00,0.00,255,232,0.91,0.02,0.00,0.00,0.00,0.00,0.02,0.00,anomaly
0,udp,private,SF,1,1,0,0,0,0,0,0,0,0,0,0,0,0,0,0,0,0,19,1,0.00,0.00,0.00,0.00,0.05,0.63,0.00,255,1,0.00,0.66,0.94,0.00,0.00,0.00,0.06,0.00,anomaly
0,tcp,http,SF,54540,8314,0,0,0,2,0,1,1,0,0,0,0,0,0,0,0,0,5,5,0.00,0.00,0.00,0.00,1.00,0.00,0.00,255,238,0.93,0.01,0.00,0.00,0.00,0.00,0.02,0.02,anomaly
3,tcp,ftp_data,SF,2194619,0,0,0,0,0,0,0,0,0,0,0,0,0,0,0,0,0,2,2,0.00,0.00,0.00,0.00,1.00,0.00,0.00,255,125,0.49,0.02,0.49,0.00,0.00,0.00,0.00,0.00,normal
0,tcp,pop_3,RSTO,0,36,0,0,0,0,0,1,0,0,0,0,0,0,0,0,0,0,3,3,0.00,0.00,1.00,0.67,0.33,1.00,1.00,102,51,0.25,0.05,0.01,0.04,0.00,0.00,0.89,1.00,anomaly
0,icmp,ecr_i,SF,1008,0,0,0,0,0,0,0,0,0,0,0,0,0,0,0,0,0,455,455,0.00,0.00,0.00,0.00,1.00,0.00,0.00,255,255,1.00,0.00,1.00,0.00,0.00,0.00,0.00,0.00,anomaly
0,icmp,ecr_i,SF,1008,0,0,0,0,0,0,0,0,0,0,0,0,0,0,0,0,0,21,21,0.00,0.00,0.00,0.00,1.00,0.00,0.00,255,255,1.00,0.00,1.00,0.00,0.00,0.00,0.00,0.00,anomaly
0,tcp,telnet,SF,124,174,0,0,0,0,1,0,0,0,0,0,0,0,0,0,0,0,2,2,0.00,0.00,0.00,0.00,1.00,0.00,0.00,255,34,0.13,0.02,0.00,0.00,0.00,0.00,0.00,0.03,anomaly
2,tcp,pop_3,SF,35,130,0,0,0,0,0,1,0,0,0,0,0,0,0,0,0,0,1,1,0.00,0.00,0.00,0.00,1.00,0.00,0.00,148,4,0.03,0.03,0.01,0.00,0.00,0.00,0.00,0.00,normal
0,udp,private,SF,43,0,0,0,0,0,0,0,0,0,0,0,0,0,0,0,0,0,4,4,0.00,0.00,0.00,0.00,1.00,0.00,0.00,255,253,0.99,0.01,0.01,0.00,0.00,0.00,0.00,0.00,anomaly
0,icmp,eco_i,SF,20,0,0,0,0,0,0,0,0,0,0,0,0,0,0,0,0,0,1,51,0.00,0.00,0.00,0.00,1.00,0.00,1.00,4,70,1.00,0.00,1.00,0.27,0.00,0.00,0.00,0.00,anomaly
0,tcp,http,SF,54540,8314,0,0,0,2,0,1,1,0,0,0,0,0,0,0,0,0,4,4,0.00,0.00,0.00,0.00,1.00,0.00,0.00,255,255,1.00,0.00,0.00,0.00,0.00,0.00,0.03,0.03,anomaly
0,udp,domain_u,SF,45,114,0,0,0,0,0,0,0,0,0,0,0,0,0,0,0,0,2,5,0.00,0.00,0.00,0.00,1.00,0.00,0.40,255,233,0.91,0.01,0.00,0.00,0.00,0.00,0.05,0.00,normal
0,tcp,finger,SF,7,225,0,0,0,0,0,0,0,0,0,0,0,0,0,0,0,0,1,1,0.00,0.00,0.00,0.00,1.00,0.00,0.00,1,12,1.00,0.00,1.00,0.17,0.00,0.00,0.00,0.00,normal
0,tcp,telnet,S0,0,0,0,0,0,0,0,0,0,0,0,0,0,0,0,0,0,0,99,99,1.00,1.00,0.00,0.00,1.00,0.00,0.00,111,99,0.89,0.02,0.01,0.00,0.89,1.00,0.00,0.00,anomaly
0,udp,private,SF,52,53,0,0,0,0,0,0,0,0,0,0,0,0,0,0,0,0,508,508,0.00,0.00,0.00,0.00,1.00,0.00,0.00,255,255,1.00,0.00,0.99,0.00,0.00,0.00,0.00,0.00,normal
0,tcp,other,REJ,0,0,0,0,0,0,0,0,0,0,0,0,0,0,0,0,0,0,511,1,0.15,0.00,0.85,1.00,0.00,1.00,0.00,255,1,0.00,0.94,0.00,0.00,0.13,0.00,0.87,1.00,anomaly
0,tcp,telnet,RSTO,0,15,0,0,0,0,0,0,0,0,0,0,0,0,0,0,0,0,1,7,0.00,0.00,1.00,0.57,1.00,0.00,0.57,146,88,0.31,0.03,0.01,0.02,0.00,0.00,0.91,0.62,anomaly
1,tcp,smtp,SF,2599,293,0,0,0,0,0,1,0,0,0,0,0,0,0,0,0,0,2,2,0.00,0.00,0.00,0.00,1.00,0.00,0.00,255,66,0.26,0.14,0.00,0.00,0.00,0.00,0.73,0.00,anomaly
281,tcp,ftp,SF,156,593,0,0,0,2,0,1,0,0,0,0,0,0,0,0,0,1,1,1,0.00,0.00,0.00,0.00,1.00,0.00,0.00,255,3,0.01,0.02,0.00,0.00,0.33,0.00,0.04,0.00,anomaly
0,tcp,telnet,SF,120,174,0,0,0,0,1,0,0,0,0,0,0,0,0,0,0,0,1,1,0.00,0.00,0.00,0.00,1.00,0.00,0.00,255,255,1.00,0.00,0.00,0.00,0.00,0.00,0.02,0.02,anomaly
0,icmp,ecr_i,SF,1008,0,0,0,0,0,0,0,0,0,0,0,0,0,0,0,0,0,166,166,0.00,0.00,0.00,0.00,1.00,0.00,0.00,255,255,1.00,0.00,1.00,0.00,0.00,0.00,0.00,0.00,anomaly
0,udp,domain_u,SF,45,138,0,0,0,0,0,0,0,0,0,0,0,0,0,0,0,0,98,178,0.00,0.00,0.00,0.00,0.99,0.02,0.01,255,254,1.00,0.01,0.00,0.00,0.00,0.00,0.00,0.00,normal
0,tcp,other,REJ,0,0,0,0,0,0,0,0,0,0,0,0,0,0,0,0,0,0,1,1,0.00,0.00,1.00,1.00,1.00,0.00,0.00,255,18,0.07,0.02,0.00,0.00,0.00,0.00,0.08,0.94,anomaly
0,tcp,exec,RSTO,0,0,0,0,0,0,0,0,0,0,0,0,0,0,0,0,0,0,120,8,0.00,0.00,1.00,1.00,0.07,0.06,0.00,255,8,0.03,0.05,0.00,0.00,0.00,0.00,1.00,1.00,anomaly
0,tcp,sunrpc,REJ,0,0,0,0,0,0,0,0,0,0,0,0,0,0,0,0,0,0,3,1,0.00,0.00,0.67,1.00,0.33,1.00,0.00,255,44,0.17,0.02,0.00,0.00,0.00,0.00,0.79,1.00,anomaly
0,tcp,uucp_path,REJ,0,0,0,0,0,0,0,0,0,0,0,0,0,0,0,0,0,0,208,1,0.00,0.00,1.00,1.00,0.00,0.07,0.00,255,1,0.00,0.08,0.00,0.00,0.00,0.00,1.00,1.00,anomaly
0,tcp,iso_tsap,S0,0,0,0,0,0,0,0,0,0,0,0,0,0,0,0,0,0,0,270,6,1.00,1.00,0.00,0.00,0.02,0.06,0.00,255,6,0.02,0.06,0.00,0.00,1.00,1.00,0.00,0.00,anomaly
0,icmp,ecr_i,SF,1032,0,0,0,0,0,0,0,0,0,0,0,0,0,0,0,0,0,453,453,0.00,0.00,0.00,0.00,1.00,0.00,0.00,255,255,1.00,0.00,1.00,0.00,0.00,0.00,0.00,0.00,anomaly
0,tcp,http,RSTR,37960,7300,0,0,0,1,0,1,0,0,0,0,0,0,0,0,0,0,3,3,0.00,0.00,1.00,1.00,1.00,0.00,0.00,255,255,1.00,0.00,0.00,0.00,0.00,0.00,0.07,0.07,anomaly
0,udp,private,SF,1,0,0,0,0,0,0,0,0,0,0,0,0,0,0,0,0,0,23,21,0.00,0.00,0.00,0.00,0.91,0.09,0.00,255,21,0.08,0.58,0.95,0.00,0.01,0.00,0.03,0.00,normal
280,tcp,ftp_data,SF,283618,0,0,0,0,0,0,0,0,0,0,0,0,0,0,0,0,0,2,2,0.00,0.00,0.00,0.00,1.00,0.00,0.00,6,28,1.00,0.00,1.00,0.18,0.00,0.00,0.00,0.00,anomaly
0,tcp,http,SF,54540,8314,0,0,0,2,0,1,1,0,0,0,0,0,0,0,0,0,4,18,0.00,0.00,0.00,0.00,1.00,0.00,0.11,255,255,1.00,0.00,0.00,0.00,0.01,0.01,0.05,0.05,anomaly
0,tcp,http,SF,229,489,0,0,0,0,0,1,0,0,0,0,0,0,0,0,0,0,2,2,0.50,0.50,0.00,0.00,1.00,0.00,0.00,87,177,1.00,0.00,0.01,0.03,0.01,0.01,0.00,0.00,normal
0,udp,private,SF,56,57,0,0,0,0,0,0,0,0,0,0,0,0,0,0,0,0,491,491,0.00,0.00,0.00,0.00,1.00,0.00,0.00,255,255,1.00,0.00,1.00,0.00,0.00,0.00,0.00,0.00,normal
0,tcp,other,SF,240,622,0,0,0,0,0,0,0,0,0,0,0,0,0,0,0,0,2,2,0.00,0.00,0.00,0.00,1.00,0.00,0.00,255,28,0.11,0.02,0.00,0.00,0.00,0.00,0.09,0.75,anomaly
0,tcp,imap4,RSTO,0,44,0,0,0,0,0,0,0,0,0,0,0,0,0,0,0,0,2,2,0.00,0.00,1.00,1.00,0.50,1.00,1.00,190,60,0.25,0.03,0.01,0.03,0.03,0.00,0.91,0.78,anomaly
0,udp,private,SF,28,0,0,3,0,0,0,0,0,0,0,0,0,0,0,0,0,0,44,44,0.00,0.00,0.00,0.00,1.00,0.00,0.00,64,44,0.69,0.05,0.69,0.00,0.00,0.00,0.00,0.00,anomaly
0,tcp,other,REJ,0,0,0,0,0,0,0,0,0,0,0,0,0,0,0,0,0,0,511,1,0.15,0.00,0.85,1.00,0.00,1.00,0.00,255,1,0.00,0.94,0.00,0.00,0.15,0.00,0.85,1.00,anomaly
4,tcp,pop_3,SF,32,93,0,0,0,0,0,1,0,0,0,0,0,0,0,0,0,0,2,1,0.00,0.00,0.00,0.00,0.50,1.00,0.00,255,136,0.53,0.02,0.00,0.00,0.00,0.00,0.17,0.02,anomaly
7518,tcp,telnet,SF,0,44,0,0,0,0,0,0,0,0,0,0,0,0,0,0,0,0,1,1,0.00,0.00,0.00,0.00,1.00,0.00,0.00,255,188,0.74,0.02,0.00,0.00,0.38,0.38,0.01,0.01,anomaly
0,tcp,telnet,S3,0,44,0,0,0,0,0,0,0,0,0,0,0,0,0,0,0,0,1,1,1.00,1.00,0.00,0.00,1.00,0.00,0.00,255,114,0.45,0.03,0.00,0.00,0.15,0.33,0.11,0.11,anomaly
5,tcp,pop_3,SF,30,93,0,0,0,0,0,1,0,0,0,0,0,0,0,0,0,0,1,1,0.00,0.00,0.00,0.00,1.00,0.00,0.00,255,255,1.00,0.00,0.00,0.00,0.00,0.00,0.00,0.00,anomaly
0,tcp,uucp_path,REJ,0,0,0,0,0,0,0,0,0,0,0,0,0,0,0,0,0,0,130,11,0.00,0.00,1.00,1.00,0.08,0.06,0.00,255,11,0.04,0.05,0.00,0.00,0.00,0.00,1.00,1.00,anomaly
0,tcp,http,SF,335,282,0,0,0,0,0,1,0,0,0,0,0,0,0,0,0,0,12,12,0.00,0.00,0.00,0.00,1.00,0.00,0.00,255,225,0.88,0.02,0.00,0.00,0.00,0.00,0.07,0.00,normal
4,tcp,pop_3,SF,30,93,0,0,0,0,0,1,0,0,0,0,0,0,0,0,0,0,1,1,0.00,0.00,0.00,0.00,1.00,0.00,0.00,255,232,0.91,0.04,0.00,0.00,0.00,0.00,0.00,0.00,anomaly
0,tcp,http,SF,54540,8314,0,0,0,2,0,1,1,0,0,0,0,0,0,0,0,0,5,6,0.00,0.00,0.00,0.00,1.00,0.00,0.33,255,254,1.00,0.01,0.00,0.00,0.00,0.00,0.04,0.04,anomaly
0,tcp,echo,RSTO,0,0,0,0,0,0,0,0,0,0,0,0,0,0,0,0,0,0,211,1,0.00,0.00,1.00,1.00,0.00,0.07,0.00,255,1,0.00,0.06,0.00,0.00,0.00,0.00,1.00,1.00,anomaly
0,udp,private,SF,28,0,0,3,0,0,0,0,0,0,0,0,0,0,0,0,0,0,71,71,0.00,0.00,0.00,0.00,1.00,0.00,0.00,96,71,0.74,0.04,0.74,0.00,0.00,0.00,0.00,0.00,normal
0,tcp,other,REJ,0,0,0,0,0,0,0,0,0,0,0,0,0,0,0,0,0,0,482,1,0.05,0.00,0.95,1.00,0.00,1.00,0.00,255,1,0.00,1.00,0.00,0.00,0.07,0.00,0.93,1.00,anomaly
0,tcp,auth,REJ,0,0,0,0,0,0,0,0,0,0,0,0,0,0,0,0,0,0,231,8,0.00,0.00,1.00,1.00,0.03,0.07,0.00,255,8,0.03,0.07,0.00,0.00,0.00,0.00,1.00,1.00,anomaly
283,tcp,ftp,SF,164,601,0,0,0,2,0,1,0,0,0,0,0,0,0,0,0,1,1,1,0.00,0.00,0.00,0.00,1.00,0.00,0.00,255,60,0.24,0.03,0.00,0.00,0.11,0.00,0.02,0.00,anomaly
0,tcp,ftp_data,SF,12,0,0,0,0,0,0,0,0,0,0,0,0,0,0,0,0,0,1,1,0.00,0.00,0.00,0.00,1.00,0.00,0.00,5,25,1.00,0.00,1.00,0.16,0.00,0.00,0.00,0.00,anomaly
0,tcp,telnet,S3,0,44,0,0,0,0,0,0,0,0,0,0,0,0,0,0,0,0,1,1,1.00,1.00,0.00,0.00,1.00,0.00,0.00,255,132,0.52,0.44,0.00,0.00,0.41,0.79,0.43,0.02,anomaly
3,tcp,imap4,RSTO,0,44,0,0,0,0,0,0,0,0,0,0,0,0,0,0,0,0,2,14,0.00,0.00,1.00,1.00,0.50,1.00,1.00,255,15,0.06,0.03,0.00,0.00,0.00,0.00,0.20,0.87,anomaly
0,tcp,hostnames,REJ,0,0,0,0,0,0,0,0,0,0,0,0,0,0,0,0,0,0,269,17,0.00,0.00,1.00,1.00,0.06,0.06,0.00,255,17,0.07,0.07,0.00,0.00,0.00,0.00,1.00,1.00,anomaly
0,udp,private,SF,43,0,0,0,0,0,0,0,0,0,0,0,0,0,0,0,0,0,5,5,0.00,0.00,0.00,0.00,1.00,0.00,0.00,255,255,1.00,0.00,0.00,0.00,0.00,0.00,0.00,0.00,anomaly
0,tcp,http,SF,301,2507,0,0,0,0,0,1,0,0,0,0,0,0,0,0,0,0,1,1,0.00,0.00,0.00,0.00,1.00,0.00,0.00,255,229,0.90,0.01,0.00,0.00,0.00,0.00,0.03,0.00,normal
909,tcp,http,RSTR,55044,0,0,0,0,0,0,1,0,0,0,0,0,0,0,0,0,0,55,55,0.02,0.02,0.96,0.96,1.00,0.00,0.00,255,255,1.00,0.00,0.00,0.00,0.00,0.00,0.21,0.21,anomaly
0,tcp,echo,RSTO,0,0,0,0,0,0,0,0,0,0,0,0,0,0,0,0,0,0,241,5,0.00,0.00,1.00,1.00,0.02,0.07,0.00,255,5,0.02,0.07,0.00,0.00,0.00,0.00,1.00,1.00,anomaly
0,tcp,imap4,REJ,0,0,0,0,0,0,0,0,0,0,0,0,0,0,0,0,0,0,2,11,0.00,0.00,1.00,1.00,0.50,1.00,1.00,226,14,0.05,0.03,0.00,0.14,0.00,0.00,0.18,1.00,anomaly
4,tcp,pop_3,SF,30,93,0,0,0,0,0,1,0,0,0,0,0,0,0,0,0,0,1,1,0.00,0.00,0.00,0.00,1.00,0.00,0.00,255,213,0.84,0.02,0.00,0.00,0.00,0.00,0.04,0.00,anomaly
5,tcp,pop_3,SF,32,93,0,0,0,0,0,1,0,0,0,0,0,0,0,0,0,0,1,1,0.00,0.00,0.00,0.00,1.00,0.00,0.00,255,136,0.53,0.02,0.00,0.00,0.00,0.00,0.17,0.02,anomaly
4,tcp,pop_3,SF,32,93,0,0,0,0,0,1,0,0,0,0,0,0,0,0,0,0,1,1,0.00,0.00,0.00,0.00,1.00,0.00,0.00,255,164,0.64,0.02,0.00,0.00,0.00,0.00,0.13,0.00,anomaly
7691,tcp,telnet,SF,0,44,0,0,0,0,0,0,0,0,0,0,0,0,0,0,0,0,1,1,0.00,0.00,0.00,0.00,1.00,0.00,0.00,255,161,0.63,0.02,0.00,0.00,0.54,0.52,0.01,0.01,anomaly
2069,tcp,http,RSTR,72564,0,0,0,0,0,0,1,0,0,0,0,0,0,0,0,0,0,12,12,0.00,0.00,1.00,1.00,1.00,0.00,0.00,255,237,0.93,0.01,0.00,0.00,0.00,0.00,0.18,0.20,anomaly
0,tcp,exec,S0,0,0,0,0,0,0,0,0,0,0,0,0,0,0,0,0,0,0,41,2,1.00,1.00,0.00,0.00,0.05,0.20,0.00,255,2,0.01,0.17,0.00,0.00,1.00,1.00,0.00,0.00,anomaly
4,tcp,pop_3,SF,32,93,0,0,0,0,0,1,0,0,0,0,0,0,0,0,0,0,1,1,0.00,0.00,0.00,0.00,1.00,0.00,0.00,255,237,0.93,0.01,0.00,0.00,0.00,0.00,0.04,0.00,anomaly
0,tcp,courier,S0,0,0,0,0,0,0,0,0,0,0,0,0,0,0,0,0,0,0,118,4,1.00,1.00,0.00,0.00,0.03,0.07,0.00,255,4,0.02,0.06,0.00,0.00,1.00,1.00,0.00,0.00,anomaly
0,tcp,http,SF,345,6256,0,0,0,0,0,1,0,0,0,0,0,0,0,0,0,0,3,3,0.33,0.33,0.00,0.00,1.00,0.00,0.00,255,255,1.00,0.00,0.00,0.00,0.00,0.00,0.00,0.00,normal
0,tcp,ftp,SF,26,157,0,0,0,0,1,0,0,0,0,0,0,0,0,0,0,1,1,1,0.00,0.00,0.00,0.00,1.00,0.00,0.00,179,85,0.47,0.03,0.01,0.00,0.00,0.00,0.00,0.00,anomaly
0,tcp,http,RSTR,45260,2920,0,0,0,1,0,1,0,0,0,0,0,0,0,0,0,0,3,3,0.00,0.00,1.00,1.00,1.00,0.00,0.00,255,254,1.00,0.01,0.00,0.00,0.00,0.00,0.05,0.05,anomaly
0,tcp,telnet,SF,120,174,0,0,0,0,1,0,0,0,0,0,0,0,0,0,0,0,2,2,0.00,0.00,0.00,0.00,1.00,0.00,0.00,255,229,0.90,0.02,0.00,0.00,0.00,0.00,0.02,0.03,anomaly
0,icmp,ecr_i,SF,1032,0,0,0,0,0,0,0,0,0,0,0,0,0,0,0,0,0,287,287,0.00,0.00,0.00,0.00,1.00,0.00,0.00,255,255,1.00,0.00,1.00,0.00,0.00,0.00,0.00,0.00,anomaly
0,tcp,telnet,SF,122,174,0,0,0,0,1,0,0,0,0,0,0,0,0,0,0,0,1,1,0.00,0.00,0.00,0.00,1.00,0.00,0.00,255,152,0.60,0.02,0.00,0.00,0.00,0.00,0.02,0.03,anomaly
0,udp,domain_u,SF,44,44,0,0,0,0,0,0,0,0,0,0,0,0,0,0,0,0,115,115,0.00,0.00,0.00,0.00,1.00,0.00,0.00,255,255,1.00,0.00,0.00,0.00,0.00,0.00,0.00,0.00,normal
0,tcp,other,REJ,0,0,0,0,0,0,0,0,0,0,0,0,0,0,0,0,0,0,2,1,0.00,0.00,0.50,1.00,0.50,1.00,0.00,255,8,0.03,0.02,0.00,0.00,0.00,0.00,0.03,1.00,anomaly
0,tcp,private,REJ,0,0,0,0,0,0,0,0,0,0,0,0,0,0,0,0,0,0,388,1,0.08,0.00,0.91,1.00,0.00,1.00,0.00,255,1,0.00,1.00,0.00,0.00,0.05,0.00,0.93,1.00,anomaly
0,tcp,ftp_data,SF,12,0,0,0,0,0,0,0,0,0,0,0,0,0,0,0,0,0,1,1,0.00,0.00,0.00,0.00,1.00,0.00,0.00,1,11,1.00,0.00,1.00,0.18,0.00,0.00,0.00,0.00,anomaly
7414,tcp,telnet,SF,0,44,0,0,0,0,0,0,0,0,0,0,0,0,0,0,0,0,1,1,0.00,0.00,0.00,0.00,1.00,0.00,0.00,255,211,0.83,0.02,0.00,0.00,0.28,0.33,0.01,0.01,anomaly
1,tcp,smtp,SF,2599,293,0,0,0,0,0,1,0,0,0,0,0,0,0,0,0,0,4,3,0.00,0.00,0.25,0.00,0.75,0.50,0.00,255,241,0.95,0.06,0.00,0.00,0.00,0.00,0.05,0.00,anomaly
0,udp,domain_u,SF,45,114,0,0,0,0,0,0,0,0,0,0,0,0,0,0,0,0,2,4,0.00,0.00,0.00,0.00,1.00,0.00,0.50,255,225,0.88,0.01,0.00,0.00,0.00,0.00,0.04,0.00,normal
0,udp,private,SF,1,1,0,0,0,0,0,0,0,0,0,0,0,0,0,0,0,0,127,1,0.00,0.00,0.00,0.00,0.01,0.69,0.00,255,1,0.00,0.53,0.87,0.00,0.00,0.00,0.13,0.00,anomaly
805,tcp,http,RSTR,56504,1,0,0,0,0,0,1,0,0,0,0,0,0,0,0,0,0,41,41,0.00,0.00,1.00,1.00,1.00,0.00,0.00,255,254,1.00,0.01,0.00,0.00,0.01,0.01,0.55,0.56,anomaly
2,tcp,telnet,RSTO,0,15,0,0,0,0,0,0,0,0,0,0,0,0,0,0,0,0,1,7,0.00,0.00,1.00,0.57,1.00,0.00,0.57,173,86,0.34,0.03,0.01,0.02,0.00,0.00,0.89,0.70,anomaly
0,udp,private,SF,47,0,0,0,0,0,0,0,0,0,0,0,0,0,0,0,0,0,5,5,0.00,0.00,0.00,0.00,1.00,0.00,0.00,255,254,1.00,0.01,0.01,0.00,0.00,0.00,0.00,0.00,anomaly
0,tcp,telnet,SF,125,174,0,0,0,0,1,0,0,0,0,0,0,0,0,0,0,0,1,1,0.00,0.00,0.00,0.00,1.00,0.00,0.00,255,147,0.58,0.02,0.00,0.00,0.00,0.00,0.02,0.03,anomaly
1,tcp,smtp,SF,2599,261,0,0,0,0,0,1,0,0,0,0,0,0,0,0,0,0,3,3,0.00,0.00,0.00,0.00,1.00,0.00,0.00,255,246,0.96,0.04,0.00,0.00,0.00,0.00,0.04,0.00,anomaly
0,tcp,ftp,SF,26,157,0,0,0,0,1,0,0,0,0,0,0,0,0,0,0,1,2,1,0.00,0.00,0.00,0.00,0.50,1.00,0.00,91,48,0.53,0.04,0.01,0.00,0.00,0.00,0.00,0.00,anomaly
0,tcp,ftp_data,SF,12,0,0,0,0,0,0,0,0,0,0,0,0,0,0,0,0,0,2,2,0.00,0.00,0.00,0.00,1.00,0.00,0.00,2,13,1.00,0.00,1.00,0.31,0.00,0.00,0.00,0.00,anomaly
2068,tcp,http,RSTR,56504,0,0,0,0,0,0,1,0,0,0,0,0,0,0,0,0,0,9,9,0.00,0.00,1.00,1.00,1.00,0.00,0.00,255,243,0.95,0.01,0.00,0.00,0.02,0.02,0.31,0.33,anomaly
280,tcp,ftp_data,SF,283618,0,0,0,0,0,0,0,0,0,0,0,0,0,0,0,0,0,3,2,0.00,0.00,0.00,0.00,0.67,0.67,0.00,255,16,0.06,0.03,0.06,0.00,0.00,0.00,0.00,0.00,anomaly
0,tcp,private,RSTR,0,0,0,0,0,0,0,0,0,0,0,0,0,0,0,0,0,0,1,1,0.00,0.00,1.00,1.00,1.00,0.00,0.00,255,1,0.00,0.88,0.86,0.00,0.00,0.00,0.86,1.00,anomaly
0,tcp,smtp,SF,1050,391,0,0,0,0,0,1,0,0,0,0,0,0,0,0,0,0,1,4,0.00,0.00,0.00,0.00,1.00,0.00,1.00,255,14,0.05,0.78,0.00,0.00,0.00,0.00,0.75,0.00,normal
0,udp,domain_u,SF,44,44,0,0,0,0,0,0,0,0,0,0,0,0,0,0,0,0,4,7,0.00,0.00,0.00,0.00,1.00,0.00,0.29,255,234,0.92,0.01,0.01,0.00,0.00,0.00,0.04,0.00,normal
1,tcp,smtp,SF,2599,293,0,0,0,0,0,1,0,0,0,0,0,0,0,0,0,0,3,3,0.00,0.00,0.00,0.00,1.00,0.00,0.00,255,139,0.55,0.15,0.00,0.00,0.00,0.00,0.44,0.00,anomaly
0,tcp,http,SF,54540,8314,0,0,0,2,0,1,1,0,0,0,0,0,0,0,0,0,5,8,0.00,0.00,0.00,0.00,1.00,0.00,0.25,255,248,0.97,0.01,0.00,0.00,0.00,0.00,0.06,0.06,anomaly
0,tcp,other,S0,0,0,0,0,0,0,0,0,0,0,0,0,0,0,0,0,0,0,398,1,0.18,1.00,0.82,0.00,0.00,1.00,0.00,255,1,0.00,0.91,0.00,0.00,0.17,1.00,0.83,0.00,anomaly
0,tcp,imap4,REJ,0,0,0,0,0,0,0,0,0,0,0,0,0,0,0,0,0,0,2,21,0.00,0.00,1.00,1.00,0.50,1.00,1.00,68,56,0.28,0.07,0.01,0.04,0.00,0.00,0.94,0.34,anomaly
0,tcp,ftp_data,REJ,0,0,0,0,0,0,0,0,0,0,0,0,0,0,0,0,0,0,244,20,0.00,0.00,1.00,1.00,0.08,0.07,0.00,255,20,0.08,0.08,0.00,0.00,0.00,0.00,1.00,1.00,anomaly
0,icmp,ecr_i,SF,508,0,0,0,0,0,0,0,0,0,0,0,0,0,0,0,0,0,511,511,0.00,0.00,0.00,0.00,1.00,0.00,0.00,255,192,0.75,0.02,0.75,0.00,0.00,0.00,0.23,0.00,anomaly
0,tcp,telnet,SF,120,174,0,0,0,0,1,0,0,0,0,0,0,0,0,0,0,0,2,2,0.00,0.00,0.00,0.00,1.00,0.00,0.00,255,248,0.97,0.01,0.00,0.00,0.00,0.00,0.02,0.02,anomaly
0,tcp,finger,RSTO,0,0,0,0,0,0,0,0,0,0,0,0,0,0,0,0,0,0,40,20,0.00,0.00,1.00,1.00,0.50,0.05,0.00,255,21,0.08,0.65,0.00,0.00,0.00,0.00,0.93,0.95,anomaly
1,tcp,smtp,SF,2599,293,0,0,0,0,0,1,0,0,0,0,0,0,0,0,0,0,3,3,0.00,0.00,0.00,0.00,1.00,0.00,0.00,255,126,0.49,0.15,0.00,0.00,0.00,0.00,0.49,0.00,anomaly
0,tcp,http,SF,337,103,0,0,0,0,0,1,0,0,0,0,0,0,0,0,0,0,1,1,0.00,0.00,0.00,0.00,1.00,0.00,0.00,255,255,1.00,0.00,0.00,0.00,0.00,0.00,0.00,0.00,normal
7228,tcp,telnet,SF,0,44,0,0,0,0,0,0,0,0,0,0,0,0,0,0,0,0,1,1,0.00,0.00,0.00,0.00,1.00,0.00,0.00,255,248,0.97,0.02,0.00,0.00,0.33,0.34,0.04,0.02,anomaly
0,tcp,uucp,RSTO,0,0,0,0,0,0,0,0,0,0,0,0,0,0,0,0,0,0,141,15,0.00,0.00,1.00,1.00,0.11,0.06,0.00,255,15,0.06,0.06,0.00,0.00,0.00,0.00,1.00,1.00,anomaly
2065,tcp,http,RSTR,56504,1,0,0,0,0,0,1,0,0,0,0,0,0,0,0,0,0,10,10,0.00,0.00,1.00,1.00,1.00,0.00,0.00,255,243,0.95,0.01,0.00,0.00,0.02,0.02,0.36,0.38,anomaly
2077,tcp,http,RSTR,72564,0,0,0,0,0,0,1,0,0,0,0,0,0,0,0,0,0,13,13,0.00,0.00,1.00,1.00,1.00,0.00,0.00,255,231,0.91,0.02,0.00,0.00,0.00,0.00,0.07,0.07,anomaly
0,icmp,ecr_i,SF,1032,0,0,0,0,0,0,0,0,0,0,0,0,0,0,0,0,0,511,511,0.00,0.00,0.00,0.00,1.00,0.00,0.00,255,129,0.51,0.01,0.51,0.00,0.00,0.00,0.00,0.00,anomaly
0,tcp,other,REJ,0,0,0,0,0,0,0,0,0,0,0,0,0,0,0,0,0,0,511,1,0.04,0.00,0.96,1.00,0.00,1.00,0.00,255,1,0.00,1.00,0.00,0.00,0.05,0.00,0.95,1.00,anomaly
0,tcp,private,REJ,0,0,0,0,0,0,0,0,0,0,0,0,0,0,0,0,0,0,135,8,0.00,0.00,1.00,1.00,0.06,0.06,0.00,134,8,0.06,0.06,0.01,0.00,0.00,0.00,1.00,1.00,anomaly
0,tcp,other,REJ,0,0,0,0,0,0,0,0,0,0,0,0,0,0,0,0,0,0,1,1,0.00,0.00,1.00,1.00,1.00,0.00,0.00,255,4,0.02,0.02,0.00,0.00,0.00,0.00,0.02,1.00,anomaly
0,udp,private,SF,47,44,0,0,0,0,0,0,0,0,0,0,0,0,0,0,0,0,162,162,0.00,0.00,0.00,0.00,1.00,0.00,0.00,255,255,1.00,0.00,0.63,0.00,0.00,0.00,0.00,0.00,normal
0,udp,private,SF,1,0,0,0,0,0,0,0,0,0,0,0,0,0,0,0,0,0,510,9,0.00,0.00,0.00,0.00,0.02,0.98,0.00,255,9,0.04,0.97,1.00,0.00,0.00,0.00,0.00,0.00,normal
0,tcp,imap4,S0,0,0,0,0,0,0,0,0,0,0,0,0,0,0,0,0,0,0,132,2,1.00,1.00,0.00,0.00,0.02,0.10,0.00,255,2,0.01,0.09,0.00,0.00,1.00,1.00,0.00,0.00,anomaly
0,udp,domain_u,SF,44,74,0,0,0,0,0,0,0,0,0,0,0,0,0,0,0,0,363,363,0.00,0.00,0.00,0.00,1.00,0.00,0.00,255,254,1.00,0.01,0.00,0.00,0.00,0.00,0.00,0.00,normal
0,icmp,ecr_i,SF,1032,0,0,0,0,0,0,0,0,0,0,0,0,0,0,0,0,0,23,23,0.00,0.00,0.00,0.00,1.00,0.00,0.00,255,255,1.00,0.00,1.00,0.00,0.00,0.00,0.00,0.00,anomaly
0,tcp,imap4,RSTO,0,44,0,0,0,0,0,0,0,0,0,0,0,0,0,0,0,0,2,2,0.00,0.00,1.00,1.00,0.50,1.00,1.00,255,35,0.14,0.03,0.00,0.00,0.00,0.00,0.47,0.89,anomaly
0,tcp,imap4,REJ,0,0,0,0,0,0,0,0,0,0,0,0,0,0,0,0,0,0,2,20,0.00,0.05,1.00,0.95,0.50,1.00,1.00,27,53,0.26,0.19,0.04,0.04,0.00,0.00,0.89,0.13,anomaly
282,tcp,ftp,SF,159,597,0,0,0,2,0,1,0,0,0,0,0,0,0,0,0,1,1,1,0.00,0.00,0.00,0.00,1.00,0.00,0.00,255,25,0.10,0.02,0.00,0.00,0.00,0.00,0.35,0.00,anomaly
0,tcp,daytime,RSTO,0,0,0,0,0,0,0,0,0,0,0,0,0,0,0,0,0,0,244,1,0.00,0.00,1.00,1.00,0.00,0.07,0.00,255,1,0.00,0.07,0.00,0.00,0.00,0.00,1.00,1.00,anomaly
0,icmp,eco_i,SF,18,0,0,0,0,0,0,0,0,0,0,0,0,0,0,0,0,0,1,1,0.00,0.00,0.00,0.00,1.00,0.00,0.00,1,110,1.00,0.00,1.00,1.00,0.00,0.00,0.00,0.00,anomaly
0,tcp,telnet,SF,120,174,0,0,0,0,1,0,0,0,0,0,0,0,0,0,0,0,2,2,0.00,0.00,0.00,0.00,1.00,0.00,0.00,255,224,0.88,0.02,0.00,0.00,0.00,0.00,0.02,0.03,anomaly
0,tcp,ftp_data,SF,687,0,0,0,0,0,0,0,0,0,0,0,0,0,0,0,0,0,1,1,0.00,0.00,0.00,0.00,1.00,0.00,0.00,6,1,0.17,0.50,0.17,0.00,0.00,0.00,0.00,0.00,normal
0,udp,domain_u,SF,44,112,0,0,0,0,0,0,0,0,0,0,0,0,0,0,0,0,1,2,0.00,0.00,0.00,0.00,1.00,0.00,1.00,255,243,0.95,0.01,0.00,0.00,0.00,0.00,0.03,0.00,normal
0,tcp,imap4,REJ,0,0,0,0,0,0,0,0,0,0,0,0,0,0,0,0,0,0,297,8,0.00,0.00,1.00,1.00,0.03,0.06,0.00,255,8,0.03,0.06,0.00,0.00,0.00,0.00,1.00,1.00,anomaly
0,icmp,ecr_i,SF,1008,0,0,0,0,0,0,0,0,0,0,0,0,0,0,0,0,0,173,173,0.00,0.00,0.00,0.00,1.00,0.00,0.00,255,255,1.00,0.00,1.00,0.00,0.00,0.00,0.00,0.00,anomaly
0,tcp,ftp,SF,26,157,0,0,0,0,1,0,0,0,0,0,0,0,0,0,0,1,1,1,0.00,0.00,0.00,0.00,1.00,0.00,0.00,56,29,0.52,0.07,0.02,0.00,0.00,0.00,0.00,0.00,anomaly
0,udp,domain_u,SF,45,128,0,0,0,0,0,0,0,0,0,0,0,0,0,0,0,0,143,223,0.00,0.00,0.00,0.00,1.00,0.00,0.01,255,255,1.00,0.00,0.00,0.00,0.00,0.00,0.00,0.00,normal
0,udp,private,SF,105,146,0,0,0,0,0,0,0,0,0,0,0,0,0,0,0,0,2,2,0.00,0.00,0.00,0.00,1.00,0.00,0.00,255,255,1.00,0.00,0.00,0.00,0.00,0.00,0.00,0.00,anomaly
0,tcp,http,S0,0,0,0,0,0,0,0,0,0,0,0,0,0,0,0,0,0,0,55,55,1.00,1.00,0.00,0.00,1.00,0.00,0.00,255,255,1.00,0.00,0.00,0.00,0.78,0.78,0.18,0.18,anomaly
0,tcp,http,SF,54540,8314,0,0,0,2,0,1,1,0,0,0,0,0,0,0,0,0,4,5,0.00,0.00,0.00,0.00,1.00,0.00,0.40,255,254,1.00,0.01,0.00,0.00,0.00,0.00,0.04,0.04,anomaly
0,tcp,http,SF,305,2507,0,0,0,0,0,1,0,0,0,0,0,0,0,0,0,0,4,4,0.00,0.00,0.00,0.00,1.00,0.00,0.00,255,255,1.00,0.00,0.00,0.00,0.84,0.84,0.11,0.11,normal
0,tcp,telnet,S0,0,0,0,0,0,0,0,0,0,0,0,0,0,0,0,0,0,0,129,1,1.00,1.00,0.00,0.00,0.01,0.09,0.00,255,1,0.00,0.09,0.00,0.00,1.00,1.00,0.00,0.00,anomaly
0,tcp,nntp,S0,0,0,0,0,0,0,0,0,0,0,0,0,0,0,0,0,0,0,171,5,1.00,1.00,0.00,0.00,0.03,0.09,0.00,255,5,0.02,0.09,0.00,0.00,1.00,1.00,0.00,0.00,anomaly
0,tcp,http,SF,54540,8314,0,0,0,2,0,1,1,0,0,0,0,0,0,0,0,0,3,14,0.00,0.00,0.00,0.00,1.00,0.00,0.21,255,255,1.00,0.00,0.00,0.00,0.01,0.01,0.05,0.05,anomaly
7,tcp,imap4,RSTO,0,44,0,0,0,0,0,0,0,0,0,0,0,0,0,0,0,0,1,9,0.00,0.00,1.00,1.00,1.00,0.00,1.00,251,6,0.02,0.03,0.00,0.33,0.00,0.00,0.06,1.00,anomaly
0,tcp,netstat,S0,0,0,0,0,0,0,0,0,0,0,0,0,0,0,0,0,0,0,212,17,1.00,1.00,0.00,0.00,0.08,0.08,0.00,255,17,0.07,0.08,0.00,0.00,1.00,1.00,0.00,0.00,anomaly
0,udp,other,SF,1,1,0,0,0,0,0,0,0,0,0,0,0,0,0,0,0,0,81,1,0.00,0.00,0.00,0.00,0.01,1.00,0.00,255,1,0.00,1.00,1.00,0.00,0.00,0.00,0.00,0.00,anomaly
0,tcp,ftp_data,SF,12,0,0,0,0,0,0,0,0,0,0,0,0,0,0,0,0,0,1,1,0.00,0.00,0.00,0.00,1.00,0.00,0.00,7,29,1.00,0.00,1.00,0.17,0.00,0.00,0.00,0.00,anomaly
0,tcp,other,REJ,0,0,0,0,0,0,0,0,0,0,0,0,0,0,0,0,0,0,511,1,0.07,0.00,0.93,1.00,0.00,1.00,0.00,255,1,0.00,1.00,0.00,0.00,0.06,0.00,0.94,1.00,anomaly
0,tcp,ftp_data,REJ,0,0,0,0,0,0,0,0,0,0,0,0,0,0,0,0,0,0,237,22,0.01,0.00,0.99,0.82,0.08,0.07,0.09,255,18,0.07,0.08,0.00,0.00,0.01,0.00,0.99,1.00,anomaly
0,udp,domain_u,SF,45,128,0,0,0,0,0,0,0,0,0,0,0,0,0,0,0,0,103,183,0.00,0.00,0.00,0.00,1.00,0.00,0.01,255,255,1.00,0.00,0.00,0.00,0.00,0.00,0.00,0.00,normal
3,tcp,pop_3,SF,28,93,0,0,0,0,0,1,0,0,0,0,0,0,0,0,0,0,1,1,0.00,0.00,0.00,0.00,1.00,0.00,0.00,255,248,0.97,0.01,0.00,0.00,0.00,0.00,0.00,0.00,anomaly
0,tcp,hostnames,REJ,0,0,0,0,0,0,0,0,0,0,0,0,0,0,0,0,0,0,284,6,0.00,0.00,1.00,1.00,0.02,0.06,0.00,255,6,0.02,0.07,0.00,0.00,0.00,0.00,1.00,1.00,anomaly
4,tcp,pop_3,SF,32,93,0,0,0,0,0,1,0,0,0,0,0,0,0,0,0,0,1,1,0.00,0.00,0.00,0.00,1.00,0.00,0.00,212,193,0.91,0.01,0.00,0.00,0.00,0.00,0.05,0.00,anomaly
4,tcp,pop_3,SF,26,93,0,0,0,0,0,1,0,0,0,0,0,0,0,0,0,0,1,1,0.00,0.00,0.00,0.00,1.00,0.00,0.00,255,248,0.97,0.02,0.00,0.00,0.00,0.00,0.01,0.00,anomaly
0,tcp,other,REJ,0,0,0,0,0,0,0,0,0,0,0,0,0,0,0,0,0,0,1,1,0.00,0.00,1.00,1.00,1.00,0.00,0.00,255,28,0.11,0.02,0.00,0.00,0.00,0.00,0.09,0.75,anomaly
0,icmp,ecr_i,SF,520,0,0,0,0,0,0,0,0,0,0,0,0,0,0,0,0,0,509,509,0.00,0.00,0.00,0.00,1.00,0.00,0.00,114,116,1.00,0.00,1.00,0.02,0.00,0.00,0.00,0.00,anomaly
0,icmp,urp_i,SF,552,0,0,0,0,0,0,0,0,0,0,0,0,0,0,0,0,0,1,1,0.00,0.00,0.00,0.00,1.00,0.00,0.00,255,1,0.00,0.02,0.00,0.00,0.00,0.00,0.03,0.00,anomaly
5,tcp,imap4,SF,0,0,0,0,0,0,0,0,0,0,0,0,0,0,0,0,0,0,2,2,0.00,0.00,0.50,0.50,0.50,1.00,1.00,41,57,0.20,0.12,0.02,0.04,0.00,0.02,0.17,0.84,anomaly
0,udp,domain_u,SF,44,81,0,0,0,0,0,0,0,0,0,0,0,0,0,0,0,0,128,128,0.00,0.00,0.00,0.00,1.00,0.00,0.00,255,255,1.00,0.00,0.01,0.00,0.00,0.00,0.00,0.00,normal
0,icmp,ecr_i,SF,1032,0,0,0,0,0,0,0,0,0,0,0,0,0,0,0,0,0,114,114,0.00,0.00,0.00,0.00,1.00,0.00,0.00,255,61,0.24,0.73,0.24,0.00,0.12,0.00,0.63,0.00,anomaly
0,tcp,vmnet,S0,0,0,0,0,0,0,0,0,0,0,0,0,0,0,0,0,0,0,264,8,1.00,1.00,0.00,0.00,0.03,0.06,0.00,255,8,0.03,0.07,0.00,0.00,1.00,1.00,0.00,0.00,anomaly
0,tcp,telnet,SF,124,174,0,0,0,0,1,0,0,0,0,0,0,0,0,0,0,0,1,1,0.00,0.00,0.00,0.00,1.00,0.00,0.00,255,169,0.66,0.02,0.00,0.00,0.00,0.00,0.02,0.03,anomaly
8196,tcp,telnet,SF,0,15,0,0,0,0,0,0,0,0,0,0,0,0,0,0,0,0,1,1,0.00,0.00,0.00,0.00,1.00,0.00,0.00,255,40,0.16,0.04,0.00,0.00,0.00,0.03,0.08,0.25,anomaly
0,tcp,bgp,REJ,0,0,0,0,0,0,0,0,0,0,0,0,0,0,0,0,0,0,279,2,0.00,0.00,1.00,1.00,0.01,0.06,0.00,255,2,0.01,0.06,0.00,0.00,0.00,0.00,1.00,1.00,anomaly
0,udp,other,SF,5,0,0,0,0,0,0,0,0,0,0,0,0,0,0,0,0,0,1,1,0.00,0.00,0.00,0.00,1.00,0.00,0.00,255,21,0.08,0.02,0.08,0.00,0.00,0.00,0.00,0.00,anomaly
0,icmp,eco_i,SF,8,0,0,0,0,0,0,0,0,0,0,0,0,0,0,0,0,0,1,10,0.00,0.00,0.00,0.00,1.00,0.00,1.00,1,65,1.00,0.00,1.00,0.51,0.00,0.00,0.00,0.00,anomaly
0,tcp,other,REJ,0,0,0,0,0,0,0,0,0,0,0,0,0,0,0,0,0,0,1,1,0.00,0.00,1.00,1.00,1.00,0.00,0.00,118,17,0.14,0.06,0.01,0.00,0.00,0.00,0.09,0.65,anomaly
0,icmp,ecr_i,SF,1032,0,0,0,0,0,0,0,0,0,0,0,0,0,0,0,0,0,34,34,0.00,0.00,0.00,0.00,1.00,0.00,0.00,255,255,1.00,0.00,1.00,0.00,0.00,0.00,0.00,0.00,anomaly
0,udp,private,SF,1,1,0,0,0,0,0,0,0,0,0,0,0,0,0,0,0,0,29,1,0.00,0.00,0.00,0.00,0.03,0.97,0.00,255,1,0.00,0.98,0.12,0.00,0.11,0.00,0.76,0.00,anomaly
9,tcp,telnet,SF,4209,7919,0,0,0,0,0,1,0,0,0,0,0,0,0,0,0,0,1,1,0.00,0.00,0.00,0.00,1.00,0.00,0.00,113,2,0.02,0.04,0.01,0.00,0.00,0.00,0.00,0.00,anomaly
0,tcp,private,SH,0,0,0,0,0,0,0,0,0,0,0,0,0,0,0,0,0,0,1,1,1.00,1.00,0.00,0.00,1.00,0.00,0.00,168,1,0.01,0.99,0.99,0.00,0.99,1.00,0.00,0.00,anomaly
0,tcp,nntp,S0,0,0,0,0,0,0,0,0,0,0,0,0,0,0,0,0,0,0,131,2,1.00,1.00,0.00,0.00,0.02,0.10,0.00,255,2,0.01,0.09,0.00,0.00,1.00,1.00,0.00,0.00,anomaly
0,icmp,ecr_i,SF,40008,0,0,0,0,0,0,0,0,0,0,0,0,0,0,0,0,0,3,3,0.00,0.00,0.00,0.00,1.00,0.00,0.00,102,102,1.00,0.00,1.00,0.00,0.00,0.00,0.00,0.00,normal
0,tcp,private,SH,0,0,0,0,0,0,0,0,0,0,0,0,0,0,0,0,0,0,1,1,1.00,1.00,0.00,0.00,1.00,0.00,0.00,147,1,0.01,0.99,0.99,0.00,0.99,1.00,0.00,0.00,anomaly
0,udp,domain_u,SF,44,44,0,0,0,0,0,0,0,0,0,0,0,0,0,0,0,0,105,105,0.00,0.00,0.00,0.00,1.00,0.00,0.00,255,255,1.00,0.00,0.00,0.00,0.00,0.00,0.00,0.00,normal
0,icmp,ecr_i,SF,1032,0,0,0,0,0,0,0,0,0,0,0,0,0,0,0,0,0,22,22,0.00,0.00,0.00,0.00,1.00,0.00,0.00,255,255,1.00,0.00,1.00,0.00,0.00,0.00,0.00,0.00,anomaly
2072,tcp,http,RSTR,56504,0,0,0,0,0,0,1,0,0,0,0,0,0,0,0,0,0,11,11,0.09,0.09,0.91,0.91,1.00,0.00,0.00,255,242,0.95,0.01,0.00,0.00,0.02,0.02,0.26,0.28,anomaly
5,tcp,pop_3,SF,31,93,0,0,0,0,0,1,0,0,0,0,0,0,0,0,0,0,1,1,0.00,0.00,0.00,0.00,1.00,0.00,0.00,255,231,0.91,0.02,0.00,0.00,0.00,0.00,0.06,0.00,anomaly
0,tcp,imap4,RSTO,0,44,0,0,0,0,0,0,0,0,0,0,0,0,0,0,0,0,3,1,0.00,0.00,1.00,1.00,0.33,1.00,0.00,105,59,0.27,0.05,0.01,0.03,0.06,0.00,0.87,1.00,anomaly
7266,tcp,telnet,SF,0,44,0,0,0,0,0,0,0,0,0,0,0,0,0,0,0,0,2,1,0.00,0.00,0.50,0.00,0.50,1.00,0.00,255,229,0.90,0.11,0.00,0.00,0.50,0.55,0.11,0.01,anomaly
0,tcp,telnet,SF,125,174,0,0,0,0,1,0,0,0,0,0,0,0,0,0,0,0,1,1,0.00,0.00,0.00,0.00,1.00,0.00,0.00,255,133,0.52,0.02,0.00,0.00,0.00,0.00,0.02,0.03,anomaly
0,tcp,http,SF,54540,8314,0,0,0,2,0,1,1,0,0,0,0,0,0,0,0,0,4,17,0.00,0.00,0.00,0.00,1.00,0.00,0.18,255,254,1.00,0.01,0.00,0.00,0.00,0.00,0.01,0.01,anomaly
0,tcp,ftp_data,SF,12,0,0,0,0,0,0,0,0,0,0,0,0,0,0,0,0,0,1,1,0.00,0.00,0.00,0.00,1.00,0.00,0.00,12,19,0.92,0.17,0.92,0.11,0.00,0.00,0.00,0.00,anomaly
0,udp,private,SF,41,41,0,0,0,0,0,0,0,0,0,0,0,0,0,0,0,0,2,2,0.00,0.00,0.00,0.00,1.00,0.00,0.00,255,254,1.00,0.01,0.01,0.00,0.00,0.00,0.00,0.00,anomaly
0,tcp,courier,REJ,0,0,0,0,0,0,0,0,0,0,0,0,0,0,0,0,0,0,120,8,0.00,0.00,1.00,1.00,0.07,0.06,0.00,255,8,0.03,0.05,0.00,0.00,0.00,0.00,1.00,1.00,anomaly
0,udp,private,SF,49,46,0,0,0,0,0,0,0,0,0,0,0,0,0,0,0,0,505,505,0.00,0.00,0.00,0.00,1.00,0.00,0.00,255,255,1.00,0.00,1.00,0.00,0.00,0.00,0.00,0.00,normal
0,tcp,telnet,RSTO,0,15,0,0,0,0,0,0,0,0,0,0,0,0,0,0,0,0,1,3,0.00,0.00,1.00,0.67,1.00,0.00,0.67,255,58,0.23,0.02,0.00,0.00,0.00,0.00,0.62,0.74,anomaly
803,tcp,http,RSTR,57964,0,0,0,0,0,0,1,0,0,0,0,0,0,0,0,0,0,63,63,0.03,0.03,0.97,0.97,1.00,0.00,0.00,255,253,0.99,0.01,0.00,0.00,0.01,0.01,0.51,0.51,anomaly
0,tcp,telnet,REJ,0,0,0,0,0,0,0,0,0,0,0,0,0,0,0,0,0,0,1,4,0.00,0.00,1.00,0.75,1.00,0.00,0.75,172,85,0.33,0.03,0.01,0.02,0.00,0.00,0.88,0.66,anomaly
0,tcp,private,SH,0,0,0,0,0,0,0,0,0,0,0,0,0,0,0,0,0,0,1,1,1.00,1.00,0.00,0.00,1.00,0.00,0.00,197,1,0.01,1.00,1.00,0.00,1.00,1.00,0.00,0.00,anomaly
7277,tcp,telnet,SF,0,44,0,0,0,0,0,0,0,0,0,0,0,0,0,0,0,0,1,1,0.00,0.00,0.00,0.00,1.00,0.00,0.00,255,240,0.94,0.02,0.00,0.00,0.27,0.29,0.01,0.00,anomaly
0,tcp,http_443,REJ,0,0,0,0,0,0,0,0,0,0,0,0,0,0,0,0,0,0,110,1,0.00,0.00,1.00,1.00,0.01,0.07,0.00,255,1,0.00,0.06,0.00,0.00,0.00,0.00,1.00,1.00,anomaly
0,tcp,http,S0,0,0,0,0,0,0,0,0,0,0,0,0,0,0,0,0,0,0,81,81,1.00,1.00,0.00,0.00,1.00,0.00,0.00,255,255,1.00,0.00,0.00,0.00,0.45,0.45,0.54,0.54,anomaly
0,udp,private,SF,50,0,0,0,0,0,0,0,0,0,0,0,0,0,0,0,0,0,4,4,0.00,0.00,0.00,0.00,1.00,0.00,0.00,255,254,1.00,0.01,0.01,0.00,0.00,0.00,0.00,0.00,anomaly
0,tcp,telnet,S3,0,44,0,0,0,0,0,0,0,0,0,0,0,0,0,0,0,0,1,1,1.00,1.00,0.00,0.00,1.00,0.00,0.00,255,95,0.37,0.03,0.00,0.00,0.06,0.17,0.11,0.14,anomaly
0,tcp,finger,S0,0,0,1,0,0,0,0,0,0,0,0,0,0,0,0,0,0,0,1,2,1.00,1.00,0.00,0.00,1.00,0.00,1.00,1,1,1.00,0.00,1.00,0.00,1.00,1.00,0.00,0.00,anomaly
0,tcp,http,S0,0,0,0,0,0,0,0,0,0,0,0,0,0,0,0,0,0,0,99,99,1.00,1.00,0.00,0.00,1.00,0.00,0.00,255,255,1.00,0.00,0.00,0.00,0.78,0.78,0.19,0.19,anomaly
4,tcp,pop_3,SF,32,93,0,0,0,0,0,1,0,0,0,0,0,0,0,0,0,0,1,1,0.00,0.00,0.00,0.00,1.00,0.00,0.00,255,243,0.95,0.02,0.00,0.00,0.00,0.00,0.01,0.00,anomaly
0,icmp,eco_i,SF,8,0,0,0,0,0,0,0,0,0,0,0,0,0,0,0,0,0,1,12,0.00,0.00,0.00,0.00,1.00,0.00,1.00,1,18,1.00,0.00,1.00,0.56,0.00,0.00,0.00,0.00,anomaly
0,tcp,telnet,S0,0,0,0,0,0,0,0,0,0,0,0,0,0,0,0,0,0,0,1,9,1.00,0.11,0.00,0.44,1.00,0.00,0.56,160,85,0.34,0.02,0.01,0.02,1.00,1.00,0.00,0.00,anomaly
282,tcp,ftp,SF,160,597,0,0,0,2,0,1,0,0,0,0,0,0,0,0,0,1,3,1,0.00,0.00,0.00,0.00,0.33,0.67,0.00,255,1,0.00,0.04,0.00,0.00,0.00,0.00,0.03,0.00,anomaly
0,icmp,eco_i,SF,18,0,0,0,0,0,0,0,0,0,0,0,0,0,0,0,0,0,1,1,0.00,0.00,0.00,0.00,1.00,0.00,0.00,1,117,1.00,0.00,1.00,1.00,0.00,0.00,0.00,0.00,anomaly
0,tcp,finger,SF,10,0,0,0,0,0,0,0,0,0,0,0,0,0,0,0,0,0,1,1,0.00,0.00,0.00,0.00,1.00,0.00,0.00,255,1,0.00,0.06,0.00,0.00,0.00,0.00,0.98,0.00,normal
0,udp,private,SF,46,0,0,0,0,0,0,0,0,0,0,0,0,0,0,0,0,0,4,4,0.00,0.00,0.00,0.00,1.00,0.00,0.00,255,254,1.00,0.01,0.00,0.00,0.00,0.00,0.00,0.00,anomaly
0,tcp,telnet,SF,120,174,0,0,0,0,1,0,0,0,0,0,0,0,0,0,0,0,1,1,0.00,0.00,0.00,0.00,1.00,0.00,0.00,255,81,0.32,0.02,0.00,0.00,0.00,0.00,0.01,0.04,anomaly
0,tcp,http,SF,54540,8314,0,0,0,2,0,1,1,0,0,0,0,0,0,0,0,0,5,10,0.00,0.00,0.00,0.00,1.00,0.00,0.20,255,248,0.97,0.01,0.00,0.00,0.00,0.00,0.06,0.06,anomaly
0,udp,private,SF,43,0,0,0,0,0,0,0,0,0,0,0,0,0,0,0,0,0,5,5,0.00,0.00,0.00,0.00,1.00,0.00,0.00,255,254,1.00,0.01,0.00,0.00,0.00,0.00,0.00,0.00,anomaly
0,tcp,csnet_ns,REJ,0,0,0,0,0,0,0,0,0,0,0,0,0,0,0,0,0,0,263,17,0.00,0.00,1.00,1.00,0.06,0.06,0.00,255,17,0.07,0.06,0.00,0.00,0.00,0.00,1.00,1.00,anomaly
0,tcp,name,REJ,0,0,0,0,0,0,0,0,0,0,0,0,0,0,0,0,0,0,115,3,0.00,0.00,1.00,1.00,0.03,0.07,0.00,255,3,0.01,0.06,0.00,0.00,0.00,0.00,1.00,1.00,anomaly
0,tcp,telnet,RSTO,0,3,0,0,0,0,0,0,0,0,0,0,0,0,0,0,0,0,1,24,0.00,0.08,1.00,0.79,1.00,0.00,0.83,255,10,0.04,0.73,0.00,0.00,0.00,0.00,0.05,0.50,anomaly
0,tcp,telnet,SF,120,174,0,0,0,0,1,0,0,0,0,0,0,0,0,0,0,0,1,1,0.00,0.00,0.00,0.00,1.00,0.00,0.00,255,248,0.97,0.01,0.00,0.00,0.00,0.00,0.02,0.02,anomaly
0,tcp,private,REJ,0,0,0,0,0,0,0,0,0,0,0,0,0,0,0,0,0,0,414,1,0.06,0.00,0.93,1.00,0.00,1.00,0.00,255,1,0.00,1.00,0.00,0.00,0.04,0.00,0.94,1.00,anomaly
6,tcp,pop_3,SF,30,93,0,0,0,0,0,1,0,0,0,0,0,0,0,0,0,0,1,1,0.00,0.00,0.00,0.00,1.00,0.00,0.00,255,249,0.98,0.01,0.00,0.00,0.00,0.00,0.00,0.00,anomaly
3,tcp,private,RSTOS0,0,0,0,0,0,0,0,0,0,0,0,0,0,0,0,0,0,0,173,2,0.00,0.00,1.00,1.00,0.01,0.54,0.00,181,2,0.01,0.51,0.96,0.00,0.00,0.00,0.96,1.00,normal
0,tcp,ftp_data,SF,12,0,0,0,0,0,0,0,0,0,0,0,0,0,0,0,0,0,1,1,0.00,0.00,0.00,0.00,1.00,0.00,0.00,1,16,1.00,0.00,1.00,0.31,0.00,0.00,0.00,0.00,anomaly
0,tcp,login,RSTO,0,0,0,0,0,0,0,0,0,0,0,0,0,0,0,0,0,0,140,2,0.00,0.00,1.00,1.00,0.01,0.06,0.00,255,2,0.01,0.06,0.00,0.00,0.00,0.00,1.00,1.00,anomaly
0,udp,domain_u,SF,45,76,0,0,0,0,0,0,0,0,0,0,0,0,0,0,0,0,316,316,0.00,0.00,0.00,0.00,1.00,0.00,0.00,243,220,0.91,0.01,0.00,0.00,0.00,0.00,0.00,0.00,normal
0,tcp,http,REJ,0,0,0,0,0,0,0,0,0,0,0,0,0,0,0,0,0,0,256,19,0.00,0.00,1.00,1.00,0.07,0.06,0.00,255,19,0.07,0.06,0.00,0.00,0.00,0.00,1.00,1.00,anomaly
0,tcp,http,S0,0,0,0,0,0,0,0,0,0,0,0,0,0,0,0,0,0,0,11,11,1.00,1.00,0.00,0.00,1.00,0.00,0.00,255,245,0.96,0.01,0.00,0.00,0.13,0.13,0.56,0.59,anomaly
0,udp,private,SF,105,146,0,0,0,0,0,0,0,0,0,0,0,0,0,0,0,0,1,1,0.00,0.00,0.00,0.00,1.00,0.00,0.00,190,188,0.99,0.01,0.01,0.00,0.00,0.00,0.00,0.00,normal
0,tcp,ftp_data,SF,12,0,0,0,0,0,0,0,0,0,0,0,0,0,0,0,0,0,1,1,0.00,0.00,0.00,0.00,1.00,0.00,0.00,3,21,1.00,0.00,1.00,0.14,0.00,0.00,0.00,0.00,anomaly
0,udp,private,SF,1,1,0,0,0,0,0,0,0,0,0,0,0,0,0,0,0,0,12,2,0.00,0.00,0.00,0.00,0.17,0.42,0.00,255,2,0.01,0.29,1.00,0.00,0.00,0.00,0.00,0.00,anomaly
4,tcp,pop_3,SF,26,93,0,0,0,0,0,1,0,0,0,0,0,0,0,0,0,0,1,1,0.00,0.00,0.00,0.00,1.00,0.00,0.00,255,248,0.97,0.01,0.00,0.00,0.00,0.00,0.00,0.00,anomaly
0,udp,domain_u,SF,44,44,0,0,0,0,0,0,0,0,0,0,0,0,0,0,0,0,151,151,0.00,0.00,0.00,0.00,1.00,0.00,0.00,255,255,1.00,0.00,0.00,0.00,0.00,0.00,0.00,0.00,normal
0,tcp,telnet,SF,126,174,0,0,0,0,1,0,0,0,0,0,0,0,0,0,0,0,1,1,0.00,0.00,0.00,0.00,1.00,0.00,0.00,255,206,0.81,0.02,0.00,0.00,0.00,0.00,0.02,0.03,anomaly
0,udp,domain_u,SF,42,138,0,0,0,0,0,0,0,0,0,0,0,0,0,0,0,0,136,207,0.00,0.00,0.00,0.00,0.99,0.01,0.01,255,254,1.00,0.01,0.00,0.00,0.00,0.00,0.00,0.00,normal
6,tcp,other,REJ,0,0,0,0,0,0,0,0,0,0,0,0,0,0,0,0,0,0,511,1,0.05,0.00,0.95,1.00,0.00,1.00,0.00,255,1,0.00,1.00,0.00,0.00,0.07,0.00,0.93,1.00,anomaly
0,tcp,http,SF,54540,8314,0,0,0,2,0,1,1,0,0,0,0,0,0,0,0,0,4,4,0.00,0.00,0.00,0.00,1.00,0.00,0.00,255,252,0.99,0.01,0.00,0.00,0.00,0.00,0.06,0.06,anomaly
0,udp,private,SF,55,50,0,0,0,0,0,0,0,0,0,0,0,0,0,0,0,0,293,293,0.00,0.00,0.00,0.00,1.00,0.00,0.00,255,255,1.00,0.00,0.99,0.00,0.00,0.00,0.00,0.00,normal
8060,tcp,telnet,S3,1,15,0,0,0,0,0,0,0,0,0,0,0,0,0,0,0,0,1,1,1.00,1.00,0.00,0.00,1.00,0.00,0.00,255,44,0.17,0.73,0.00,0.00,0.07,0.43,0.72,0.00,anomaly
0,udp,private,SF,54,52,0,0,0,0,0,0,0,0,0,0,0,0,0,0,0,0,427,427,0.00,0.00,0.00,0.00,1.00,0.00,0.00,255,255,1.00,0.00,0.96,0.00,0.00,0.00,0.00,0.00,normal
8,tcp,telnet,SF,24,109,0,0,0,0,0,0,0,0,0,0,0,0,0,0,0,0,4,7,0.00,0.14,0.75,0.43,0.50,0.75,0.57,75,85,0.33,0.07,0.01,0.02,0.00,0.00,0.91,0.71,anomaly
0,udp,private,SF,1,1,0,0,0,0,0,0,0,0,0,0,0,0,0,0,0,0,25,1,0.00,0.00,0.00,0.00,0.04,0.96,0.00,255,1,0.00,0.71,0.98,0.00,0.00,0.00,0.02,0.00,anomaly
282,tcp,ftp,SF,158,593,0,0,0,2,0,1,0,0,0,0,0,0,0,0,0,1,1,1,0.00,0.00,0.00,0.00,1.00,0.00,0.00,255,103,0.40,0.03,0.00,0.00,0.00,0.00,0.00,0.00,anomaly
0,tcp,telnet,S0,0,0,0,0,0,0,0,0,0,0,0,0,0,0,0,0,0,0,101,101,1.00,1.00,0.00,0.00,1.00,0.00,0.00,255,255,1.00,0.00,0.00,0.00,1.00,1.00,0.00,0.00,anomaly
0,tcp,other,REJ,0,0,0,0,0,0,0,0,0,0,0,0,0,0,0,0,0,0,509,1,0.14,0.00,0.86,1.00,0.00,1.00,0.00,255,1,0.00,0.98,0.00,0.00,0.12,0.00,0.88,1.00,anomaly
4,tcp,pop_3,SF,32,93,0,0,0,0,0,1,0,0,0,0,0,0,0,0,0,0,1,1,0.00,0.00,0.00,0.00,1.00,0.00,0.00,200,181,0.90,0.01,0.00,0.00,0.00,0.00,0.05,0.00,anomaly
0,tcp,ftp,SF,26,157,0,0,0,0,1,0,0,0,0,0,0,0,0,0,0,1,1,1,0.00,0.00,0.00,0.00,1.00,0.00,0.00,246,125,0.51,0.02,0.00,0.00,0.00,0.00,0.00,0.00,anomaly
4,tcp,pop_3,SF,32,93,0,0,0,0,0,1,0,0,0,0,0,0,0,0,0,0,1,1,0.00,0.00,0.00,0.00,1.00,0.00,0.00,42,42,0.98,0.05,0.02,0.05,0.00,0.00,0.00,0.00,anomaly
0,udp,domain_u,SF,45,141,0,0,0,0,0,0,0,0,0,0,0,0,0,0,0,0,94,157,0.00,0.00,0.00,0.00,0.99,0.02,0.01,255,255,1.00,0.00,0.00,0.00,0.00,0.00,0.00,0.00,normal
0,udp,domain_u,SF,45,45,0,0,0,0,0,0,0,0,0,0,0,0,0,0,0,0,2,3,0.00,0.00,0.00,0.00,1.00,0.00,0.67,255,224,0.88,0.01,0.01,0.00,0.00,0.00,0.07,0.00,normal
0,icmp,ecr_i,SF,1032,0,0,0,0,0,0,0,0,0,0,0,0,0,0,0,0,0,73,73,0.00,0.00,0.00,0.00,1.00,0.00,0.00,255,255,1.00,0.00,1.00,0.00,0.00,0.00,0.00,0.00,anomaly
0,tcp,klogin,S0,0,0,0,0,0,0,0,0,0,0,0,0,0,0,0,0,0,0,137,6,1.00,1.00,0.00,0.00,0.04,0.06,0.00,255,6,0.02,0.06,0.00,0.00,1.00,1.00,0.00,0.00,anomaly
0,tcp,http,S0,0,0,0,0,0,0,0,0,0,0,0,0,0,0,0,0,0,0,114,114,1.00,1.00,0.00,0.00,1.00,0.00,0.00,255,255,1.00,0.00,0.00,0.00,0.66,0.66,0.31,0.31,anomaly
0,udp,domain_u,SF,45,45,0,0,0,0,0,0,0,0,0,0,0,0,0,0,0,0,132,210,0.00,0.00,0.00,0.00,1.00,0.00,0.01,255,224,0.88,0.01,0.01,0.00,0.00,0.00,0.00,0.00,normal
0,icmp,ecr_i,SF,1032,0,0,0,0,0,0,0,0,0,0,0,0,0,0,0,0,0,235,235,0.00,0.00,0.00,0.00,1.00,0.00,0.00,255,255,1.00,0.00,1.00,0.00,0.00,0.00,0.00,0.00,anomaly
1,tcp,smtp,SF,2599,293,0,0,0,0,0,1,0,0,0,0,0,0,0,0,0,0,1,2,0.00,0.00,0.00,0.00,1.00,0.00,1.00,255,247,0.97,0.04,0.00,0.00,0.00,0.00,0.03,0.00,anomaly
282,tcp,ftp,SF,158,595,0,0,0,2,0,1,0,0,0,0,0,0,0,0,0,1,1,1,0.00,0.00,0.00,0.00,1.00,0.00,0.00,255,94,0.37,0.03,0.00,0.00,0.00,0.00,0.00,0.00,anomaly
0,udp,private,SF,46,43,0,0,0,0,0,0,0,0,0,0,0,0,0,0,0,0,13,13,0.00,0.00,0.00,0.00,1.00,0.00,0.00,255,254,1.00,0.01,0.05,0.00,0.00,0.00,0.00,0.00,normal
0,tcp,http,SF,54540,8314,0,0,0,2,0,1,1,0,0,0,0,0,0,0,0,0,4,19,0.00,0.00,0.00,0.00,1.00,0.00,0.21,255,255,1.00,0.00,0.00,0.00,0.01,0.01,0.05,0.05,anomaly
0,icmp,ecr_i,SF,1008,0,0,0,0,0,0,0,0,0,0,0,0,0,0,0,0,0,310,310,0.00,0.00,0.00,0.00,1.00,0.00,0.00,255,255,1.00,0.00,1.00,0.00,0.00,0.00,0.00,0.00,anomaly
8156,tcp,telnet,SF,0,15,0,0,0,0,0,0,0,0,0,0,0,0,0,0,0,0,1,1,0.00,0.00,0.00,0.00,1.00,0.00,0.00,255,53,0.21,0.04,0.00,0.00,0.00,0.02,0.11,0.25,anomaly
282,tcp,ftp,SF,160,599,0,0,0,2,0,1,0,0,0,0,0,0,0,0,0,1,1,1,0.00,0.00,0.00,0.00,1.00,0.00,0.00,255,42,0.16,0.02,0.00,0.00,0.00,0.00,0.50,0.00,anomaly
902,tcp,http,RSTR,57964,0,0,0,0,0,0,1,0,0,0,0,0,0,0,0,0,0,75,75,0.01,0.01,0.97,0.97,1.00,0.00,0.00,255,255,1.00,0.00,0.00,0.00,0.00,0.00,0.29,0.29,anomaly
0,udp,domain_u,SF,44,75,0,0,0,0,0,0,0,0,0,0,0,0,0,0,0,0,206,206,0.00,0.00,0.00,0.00,1.00,0.00,0.00,255,255,1.00,0.00,0.01,0.00,0.00,0.00,0.00,0.00,normal
0,udp,domain_u,SF,44,44,0,0,0,0,0,0,0,0,0,0,0,0,0,0,0,0,2,4,0.00,0.00,0.00,0.00,1.00,0.00,0.50,255,236,0.93,0.01,0.01,0.00,0.00,0.00,0.04,0.00,normal
0,tcp,whois,REJ,0,0,0,0,0,0,0,0,0,0,0,0,0,0,0,0,0,0,211,16,0.00,0.00,1.00,1.00,0.08,0.06,0.00,255,16,0.06,0.06,0.00,0.00,0.00,0.00,1.00,1.00,anomaly
280,tcp,ftp_data,SF,283618,0,0,0,0,0,0,0,0,0,0,0,0,0,0,0,0,0,2,2,0.00,0.00,0.00,0.00,1.00,0.00,0.00,14,14,1.00,0.00,1.00,0.00,0.00,0.00,0.00,0.00,anomaly
0,udp,private,SF,55,52,0,0,0,0,0,0,0,0,0,0,0,0,0,0,0,0,481,481,0.00,0.00,0.00,0.00,1.00,0.00,0.00,255,255,1.00,0.00,0.94,0.00,0.00,0.00,0.00,0.00,normal
4,tcp,pop_3,SF,32,93,0,0,0,0,0,1,0,0,0,0,0,0,0,0,0,0,1,1,0.00,0.00,0.00,0.00,1.00,0.00,0.00,255,234,0.92,0.02,0.00,0.00,0.00,0.00,0.02,0.00,anomaly
0,tcp,smtp,SF,859,388,0,0,0,0,0,1,0,0,0,0,0,0,0,0,0,0,1,1,0.00,0.00,0.00,0.00,1.00,0.00,0.00,255,15,0.06,0.88,0.00,0.00,0.00,0.00,0.87,0.00,normal
0,udp,domain_u,SF,45,76,0,0,0,0,0,0,0,0,0,0,0,0,0,0,0,0,333,333,0.00,0.00,0.00,0.00,1.00,0.00,0.00,255,254,1.00,0.01,0.00,0.00,0.00,0.00,0.00,0.00,normal
0,tcp,telnet,SF,123,174,0,0,0,0,1,0,0,0,0,0,0,0,0,0,0,0,1,1,0.00,0.00,0.00,0.00,1.00,0.00,0.00,255,145,0.57,0.02,0.00,0.00,0.00,0.00,0.02,0.03,anomaly
0,tcp,private,REJ,0,0,0,0,0,0,0,0,0,0,0,0,0,0,0,0,0,0,145,9,0.00,0.00,1.00,1.00,0.06,0.06,0.00,194,9,0.05,0.06,0.01,0.00,0.00,0.00,1.00,1.00,anomaly
0,tcp,http,SF,54540,8314,0,0,0,2,0,1,1,0,0,0,0,0,0,0,0,0,4,12,0.00,0.00,0.00,0.00,1.00,0.00,0.33,255,255,1.00,0.00,0.00,0.00,0.00,0.00,0.07,0.07,anomaly
0,tcp,other,REJ,0,0,0,0,0,0,0,0,0,0,0,0,0,0,0,0,0,0,511,1,0.15,0.00,0.85,1.00,0.00,1.00,0.00,255,1,0.00,0.99,0.00,0.00,0.13,0.00,0.87,1.00,anomaly
0,tcp,uucp_path,S0,0,0,0,0,0,0,0,0,0,0,0,0,0,0,0,0,0,0,161,16,1.00,1.00,0.00,0.00,0.10,0.09,0.00,255,16,0.06,0.09,0.00,0.00,1.00,1.00,0.00,0.00,anomaly
0,udp,private,SF,1,1,0,0,0,0,0,0,0,0,0,0,0,0,0,0,0,0,6,2,0.00,0.00,0.00,0.00,0.33,0.50,0.00,255,2,0.01,0.97,0.02,0.00,0.06,0.00,0.89,0.00,normal
0,tcp,other,S0,0,0,0,0,0,0,0,0,0,0,0,0,0,0,0,0,0,0,431,1,0.06,1.00,0.94,0.00,0.00,1.00,0.00,255,1,0.00,1.00,0.00,0.00,0.05,1.00,0.95,0.00,anomaly
0,tcp,http,S0,0,0,0,0,0,0,0,0,0,0,0,0,0,0,0,0,0,0,109,109,1.00,1.00,0.00,0.00,1.00,0.00,0.00,255,255,1.00,0.00,0.00,0.00,0.56,0.56,0.41,0.41,anomaly
0,tcp,time,RSTO,0,0,0,0,0,0,0,0,0,0,0,0,0,0,0,0,0,0,288,2,0.00,0.00,1.00,1.00,0.01,0.06,0.00,255,2,0.01,0.06,0.00,0.00,0.00,0.00,1.00,1.00,anomaly
182,tcp,http,SF,334,284,0,0,0,0,0,1,0,0,0,0,0,0,0,0,0,0,2,2,0.00,0.00,0.00,0.00,1.00,0.00,0.00,255,144,0.56,0.36,0.00,0.00,0.01,0.00,0.40,0.01,normal
7682,tcp,telnet,SF,0,44,0,0,0,0,0,0,0,0,0,0,0,0,0,0,0,0,1,1,0.00,0.00,0.00,0.00,1.00,0.00,0.00,255,162,0.64,0.02,0.00,0.00,0.53,0.51,0.01,0.01,anomaly
0,tcp,ftp,SF,25,157,0,0,0,0,1,0,0,0,0,0,0,0,0,0,0,1,1,1,0.00,0.00,0.00,0.00,1.00,0.00,0.00,31,11,0.35,0.13,0.03,0.00,0.00,0.00,0.00,0.00,anomaly
2060,tcp,http,RSTR,72564,0,0,0,0,0,0,1,0,0,0,0,0,0,0,0,0,0,8,8,0.00,0.00,1.00,1.00,1.00,0.00,0.00,255,243,0.95,0.01,0.00,0.00,0.02,0.02,0.31,0.33,anomaly
0,udp,private,SF,50,0,0,0,0,0,0,0,0,0,0,0,0,0,0,0,0,0,3,3,0.00,0.00,0.00,0.00,1.00,0.00,0.00,255,255,1.00,0.00,0.01,0.00,0.00,0.00,0.00,0.00,anomaly
0,icmp,ecr_i,SF,1032,0,0,0,0,0,0,0,0,0,0,0,0,0,0,0,0,0,94,94,0.00,0.00,0.00,0.00,1.00,0.00,0.00,255,224,0.88,0.12,0.88,0.00,0.05,0.00,0.07,0.00,anomaly
0,udp,domain_u,SF,44,71,0,0,0,0,0,0,0,0,0,0,0,0,0,0,0,0,218,217,0.00,0.00,0.00,0.00,1.00,0.01,0.00,255,254,1.00,0.01,0.01,0.00,0.00,0.00,0.00,0.00,normal
0,tcp,other,REJ,0,0,0,0,0,0,0,0,0,0,0,0,0,0,0,0,0,0,472,1,0.06,0.00,0.94,1.00,0.00,1.00,0.00,255,1,0.00,1.00,0.00,0.00,0.05,0.00,0.95,1.00,anomaly
0,udp,private,SF,105,147,0,0,0,0,0,0,0,0,0,0,0,0,0,0,0,0,1,1,0.00,0.00,0.00,0.00,1.00,0.00,0.00,255,247,0.97,0.01,0.01,0.00,0.00,0.00,0.00,0.00,anomaly
280,tcp,ftp_data,SF,283618,0,0,0,0,1,0,0,0,0,0,0,0,0,0,0,0,0,2,2,0.00,0.00,0.00,0.00,1.00,0.00,0.00,2,2,1.00,0.00,1.00,0.00,0.00,0.00,0.00,0.00,anomaly
0,tcp,private,REJ,0,0,0,0,0,0,0,0,0,0,0,0,0,0,0,0,0,0,105,1,0.02,0.00,0.98,1.00,0.01,0.88,0.00,114,1,0.01,0.82,0.92,0.00,0.02,0.00,0.90,1.00,anomaly
0,udp,domain_u,SF,43,43,0,0,0,0,0,0,0,0,0,0,0,0,0,0,0,0,225,225,0.00,0.00,0.00,0.00,1.00,0.00,0.00,255,255,1.00,0.00,0.00,0.00,0.00,0.00,0.00,0.00,normal
0,icmp,eco_i,SF,8,0,0,0,0,0,0,0,0,0,0,0,0,0,0,0,0,0,1,24,0.00,0.00,0.00,0.00,1.00,0.00,1.00,2,29,1.00,0.00,1.00,0.52,0.00,0.00,0.00,0.00,anomaly
0,tcp,link,REJ,0,0,0,0,0,0,0,0,0,0,0,0,0,0,0,0,0,0,284,16,0.00,0.00,1.00,1.00,0.06,0.06,0.00,255,16,0.06,0.06,0.00,0.00,0.00,0.00,1.00,1.00,anomaly
0,tcp,discard,S0,0,0,0,0,0,0,0,0,0,0,0,0,0,0,0,0,0,0,165,11,1.00,1.00,0.00,0.00,0.07,0.10,0.00,255,11,0.04,0.09,0.00,0.00,1.00,1.00,0.00,0.00,anomaly
0,tcp,sunrpc,REJ,0,0,0,0,0,0,0,0,0,0,0,0,0,0,0,0,0,0,1,7,0.00,0.00,1.00,1.00,1.00,0.00,1.00,255,17,0.07,0.03,0.00,0.00,0.00,0.00,0.37,1.00,anomaly
0,tcp,gopher,REJ,0,0,0,0,0,0,0,0,0,0,0,0,0,0,0,0,0,0,279,7,0.00,0.00,1.00,1.00,0.03,0.06,0.00,255,7,0.03,0.06,0.00,0.00,0.00,0.00,1.00,1.00,anomaly
0,tcp,other,REJ,0,0,0,0,0,0,0,0,0,0,0,0,0,0,0,0,0,0,494,1,0.03,0.00,0.97,1.00,0.00,1.00,0.00,255,1,0.00,1.00,0.00,0.00,0.00,0.00,1.00,1.00,anomaly
0,tcp,ftp_data,REJ,0,0,0,0,0,0,0,0,0,0,0,0,0,0,0,0,0,0,59,12,0.00,0.00,1.00,1.00,0.20,0.07,0.00,255,57,0.22,0.11,0.02,0.00,0.00,0.00,1.00,1.00,anomaly
1,tcp,http,SF,78162,174,0,0,0,0,0,1,0,0,0,0,0,0,0,0,0,0,3,3,0.00,0.00,0.00,0.00,1.00,0.00,0.00,255,255,1.00,0.00,0.00,0.00,0.00,0.00,0.00,0.00,normal
0,tcp,telnet,SF,120,174,0,0,0,0,1,0,0,0,0,0,0,0,0,0,0,0,1,1,0.00,0.00,0.00,0.00,1.00,0.00,0.00,255,254,1.00,0.01,0.00,0.00,0.02,0.02,0.02,0.02,anomaly
4,tcp,pop_3,SF,32,93,0,0,0,0,0,1,0,0,0,0,0,0,0,0,0,0,1,1,0.00,0.00,0.00,0.00,1.00,0.00,0.00,160,142,0.88,0.02,0.01,0.01,0.00,0.00,0.06,0.00,anomaly
4,tcp,pop_3,SF,30,93,0,0,0,0,0,1,0,0,0,0,0,0,0,0,0,0,1,1,0.00,0.00,0.00,0.00,1.00,0.00,0.00,255,246,0.96,0.03,0.00,0.00,0.00,0.00,0.00,0.00,anomaly
0,tcp,other,REJ,0,0,0,0,0,0,0,0,0,0,0,0,0,0,0,0,0,0,462,1,0.06,0.00,0.94,1.00,0.00,1.00,0.00,255,1,0.00,1.00,0.00,0.00,0.12,0.00,0.88,1.00,anomaly
283,tcp,ftp,SF,162,597,0,0,0,2,0,1,0,0,0,0,0,0,0,0,0,1,1,1,0.00,0.00,0.00,0.00,1.00,0.00,0.00,25,22,0.88,0.08,0.04,0.00,0.00,0.00,0.00,0.00,anomaly
4,tcp,pop_3,SF,30,93,0,0,0,0,0,1,0,0,0,0,0,0,0,0,0,0,1,1,0.00,0.00,0.00,0.00,1.00,0.00,0.00,255,245,0.96,0.01,0.00,0.00,0.00,0.00,0.00,0.00,anomaly
0,tcp,telnet,SF,122,174,0,0,0,0,1,0,0,0,0,0,0,0,0,0,0,0,1,1,0.00,0.00,0.00,0.00,1.00,0.00,0.00,255,30,0.12,0.02,0.00,0.00,0.00,0.00,0.00,0.03,anomaly
3,tcp,pop_3,SF,28,93,0,0,0,0,0,1,0,0,0,0,0,0,0,0,0,0,1,1,0.00,0.00,0.00,0.00,1.00,0.00,0.00,255,250,0.98,0.01,0.00,0.00,0.00,0.00,0.00,0.00,anomaly
0,udp,private,SF,43,43,0,0,0,0,0,0,0,0,0,0,0,0,0,0,0,0,3,3,0.00,0.00,0.00,0.00,1.00,0.00,0.00,255,254,1.00,0.01,0.01,0.00,0.00,0.00,0.00,0.00,anomaly
0,tcp,smtp,SF,0,83,0,0,0,0,0,1,0,0,0,0,0,0,0,0,0,0,2,2,0.00,0.00,0.00,0.00,1.00,0.00,0.00,255,192,0.75,0.02,0.01,0.00,0.00,0.00,0.01,0.02,normal
0,tcp,domain,SH,0,0,0,0,0,0,0,0,0,0,0,0,0,0,0,0,0,0,1,1,1.00,1.00,0.00,0.00,1.00,0.00,0.00,164,3,0.01,1.00,1.00,0.67,1.00,1.00,0.00,0.00,anomaly
5,tcp,pop_3,SF,32,93,0,0,0,0,0,1,0,0,0,0,0,0,0,0,0,0,1,1,0.00,0.00,0.00,0.00,1.00,0.00,0.00,89,76,0.84,0.03,0.01,0.03,0.00,0.00,0.11,0.00,anomaly
0,tcp,http,REJ,0,0,0,0,0,0,0,0,0,0,0,0,0,0,0,0,0,0,21,20,0.00,0.00,1.00,1.00,0.95,0.10,0.00,255,20,0.08,0.75,0.00,0.00,0.00,0.00,0.80,1.00,anomaly
0,tcp,whois,REJ,0,0,0,0,0,0,0,0,0,0,0,0,0,0,0,0,0,0,252,11,0.00,0.00,1.00,1.00,0.04,0.06,0.00,255,11,0.04,0.07,0.00,0.00,0.00,0.00,1.00,1.00,anomaly
0,udp,domain_u,SF,45,143,0,0,0,0,0,0,0,0,0,0,0,0,0,0,0,0,137,217,0.00,0.00,0.00,0.00,1.00,0.00,0.01,255,255,1.00,0.00,0.00,0.00,0.00,0.00,0.00,0.00,normal
0,tcp,http,S0,0,0,0,0,0,0,0,0,0,0,0,0,0,0,0,0,0,0,106,106,1.00,1.00,0.00,0.00,1.00,0.00,0.00,255,255,1.00,0.00,0.00,0.00,0.63,0.63,0.34,0.34,anomaly
5,tcp,pop_3,SF,30,93,0,0,0,0,0,1,0,0,0,0,0,0,0,0,0,0,1,1,0.00,0.00,0.00,0.00,1.00,0.00,0.00,255,222,0.87,0.04,0.00,0.00,0.00,0.00,0.00,0.00,anomaly
0,tcp,telnet,SF,122,174,0,0,0,0,1,0,0,0,0,0,0,0,0,0,0,0,1,1,0.00,0.00,0.00,0.00,1.00,0.00,0.00,255,25,0.10,0.02,0.00,0.00,0.00,0.00,0.00,0.04,anomaly
0,udp,private,SF,42,42,0,0,0,0,0,0,0,0,0,0,0,0,0,0,0,0,3,3,0.00,0.00,0.00,0.00,1.00,0.00,0.00,255,254,1.00,0.01,0.01,0.00,0.00,0.00,0.00,0.00,anomaly
0,icmp,ecr_i,SF,1032,0,0,0,0,0,0,0,0,0,0,0,0,0,0,0,0,0,487,487,0.00,0.00,0.00,0.00,1.00,0.00,0.00,255,255,1.00,0.00,1.00,0.00,0.00,0.00,0.00,0.00,anomaly
0,tcp,ftp,RSTO,0,0,0,0,0,0,0,0,0,0,0,0,0,0,0,0,0,0,276,9,0.00,0.00,1.00,1.00,0.03,0.06,0.00,255,9,0.04,0.07,0.00,0.00,0.00,0.00,1.00,1.00,anomaly
3,tcp,telnet,RSTO,0,15,0,0,0,0,0,0,0,0,0,0,0,0,0,0,0,0,1,6,0.00,0.17,1.00,0.33,1.00,0.00,0.67,89,85,0.34,0.06,0.01,0.02,0.02,0.00,0.85,0.69,anomaly
0,tcp,domain,S0,0,0,0,0,0,0,0,0,0,0,0,0,0,0,0,0,0,0,180,17,1.00,1.00,0.00,0.00,0.09,0.08,0.00,255,17,0.07,0.08,0.00,0.00,1.00,1.00,0.00,0.00,anomaly
0,tcp,supdup,REJ,0,0,0,0,0,0,0,0,0,0,0,0,0,0,0,0,0,0,298,19,0.00,0.00,1.00,1.00,0.06,0.06,0.00,255,19,0.07,0.06,0.00,0.00,0.00,0.00,1.00,1.00,anomaly
0,tcp,sunrpc,REJ,0,0,0,0,0,0,0,0,0,0,0,0,0,0,0,0,0,0,4,4,0.00,0.00,1.00,1.00,0.25,1.00,1.00,30,51,0.17,0.17,0.03,0.04,0.00,0.00,0.87,1.00,anomaly
0,udp,private,SF,45,0,0,0,0,0,0,0,0,0,0,0,0,0,0,0,0,0,1,1,0.00,0.00,0.00,0.00,1.00,0.00,0.00,255,255,1.00,0.00,0.01,0.00,0.00,0.00,0.00,0.00,anomaly
0,tcp,private,RSTR,0,0,0,0,0,0,0,0,0,0,0,0,0,0,0,0,0,0,1,1,0.00,0.00,1.00,1.00,1.00,0.00,0.00,255,1,0.00,0.47,0.46,0.00,0.12,0.00,0.46,1.00,anomaly
0,tcp,ftp,SF,26,157,0,0,0,0,1,0,0,0,0,0,0,0,0,0,0,1,1,1,0.00,0.00,0.00,0.00,1.00,0.00,0.00,186,87,0.47,0.03,0.01,0.00,0.00,0.00,0.00,0.00,anomaly
1,tcp,ftp,SF,55,170,0,0,0,0,1,0,0,0,0,0,0,0,0,0,0,0,1,1,0.00,0.00,0.00,0.00,1.00,0.00,0.00,138,14,0.10,0.06,0.01,0.00,0.00,0.00,0.00,0.00,normal
0,tcp,other,REJ,0,0,0,0,0,0,0,0,0,0,0,0,0,0,0,0,0,0,509,1,0.02,0.00,0.98,1.00,0.00,1.00,0.00,255,1,0.00,1.00,0.00,0.00,0.05,0.00,0.95,1.00,anomaly
0,tcp,mtp,REJ,0,0,0,0,0,0,0,0,0,0,0,0,0,0,0,0,0,0,243,12,0.00,0.00,1.00,1.00,0.05,0.07,0.00,255,12,0.05,0.08,0.00,0.00,0.00,0.00,1.00,1.00,anomaly
0,tcp,http,S0,0,0,0,0,0,0,0,0,0,0,0,0,0,0,0,0,0,0,93,93,1.00,1.00,0.00,0.00,1.00,0.00,0.00,255,255,1.00,0.00,0.00,0.00,0.50,0.50,0.48,0.48,anomaly
0,tcp,netbios_ns,S0,0,0,0,0,0,0,0,0,0,0,0,0,0,0,0,0,0,0,148,5,1.00,1.00,0.00,0.00,0.03,0.09,0.00,255,5,0.02,0.09,0.00,0.00,1.00,1.00,0.00,0.00,anomaly
7867,tcp,telnet,SF,0,44,0,0,0,0,0,0,0,0,0,0,0,0,0,0,0,0,1,1,0.00,0.00,0.00,0.00,1.00,0.00,0.00,255,118,0.46,0.03,0.00,0.00,0.16,0.34,0.11,0.11,anomaly
7432,tcp,telnet,SF,0,44,0,0,0,0,0,0,0,0,0,0,0,0,0,0,0,0,1,1,0.00,0.00,0.00,0.00,1.00,0.00,0.00,255,216,0.85,0.03,0.00,0.00,0.33,0.39,0.12,0.06,anomaly
4,tcp,pop_3,SF,28,93,0,0,0,0,0,1,0,0,0,0,0,0,0,0,0,0,1,1,0.00,0.00,0.00,0.00,1.00,0.00,0.00,108,93,0.85,0.03,0.01,0.02,0.00,0.00,0.09,0.00,anomaly
4,tcp,pop_3,SF,28,93,0,0,0,0,0,1,0,0,0,0,0,0,0,0,0,0,1,1,0.00,0.00,0.00,0.00,1.00,0.00,0.00,255,138,0.54,0.02,0.00,0.00,0.00,0.00,0.17,0.00,anomaly
0,tcp,telnet,S3,0,44,0,0,0,0,0,0,0,0,0,0,0,0,0,0,0,0,1,1,1.00,1.00,0.00,0.00,1.00,0.00,0.00,255,109,0.43,0.03,0.00,0.00,0.13,0.30,0.11,0.12,anomaly
0,tcp,http,S0,0,0,0,0,0,0,0,0,0,0,0,0,0,0,0,0,0,0,103,103,1.00,1.00,0.00,0.00,1.00,0.00,0.00,255,255,1.00,0.00,0.00,0.00,0.54,0.54,0.44,0.44,anomaly
924,tcp,http,RSTR,25504,0,0,0,0,0,0,1,0,0,0,0,0,0,0,0,0,0,36,36,0.06,0.06,0.94,0.94,1.00,0.00,0.00,255,255,1.00,0.00,0.00,0.00,0.01,0.01,0.58,0.58,anomaly
0,tcp,gopher,RSTO,0,0,0,0,0,0,0,0,0,0,0,0,0,0,0,0,0,0,15,1,0.00,0.00,1.00,1.00,0.07,1.00,0.00,24,1,0.04,0.75,0.62,0.00,0.00,0.00,0.62,1.00,anomaly
0,udp,private,SF,105,146,0,0,0,0,0,0,0,0,0,0,0,0,0,0,0,0,2,2,0.00,0.00,0.00,0.00,1.00,0.00,0.00,255,254,1.00,0.01,0.02,0.00,0.00,0.00,0.00,0.00,normal
282,tcp,ftp,SF,158,595,0,0,0,2,0,1,0,0,0,0,0,0,0,0,0,1,1,1,0.00,0.00,0.00,0.00,1.00,0.00,0.00,255,20,0.08,0.02,0.00,0.00,0.08,0.00,0.29,0.00,anomaly
0,udp,private,SF,1,1,0,0,0,0,0,0,0,0,0,0,0,0,0,0,0,0,114,1,0.00,0.00,0.00,0.00,0.01,0.97,0.00,255,1,0.00,0.99,1.00,0.00,0.00,0.00,0.00,0.00,anomaly
4,tcp,pop_3,SF,28,93,0,0,0,0,0,1,0,0,0,0,0,0,0,0,0,0,1,1,0.00,0.00,0.00,0.00,1.00,0.00,0.00,124,109,0.87,0.02,0.01,0.02,0.00,0.00,0.08,0.00,anomaly
806,tcp,http,RSTR,62344,0,0,0,0,0,0,1,0,0,0,0,0,0,0,0,0,0,44,44,0.00,0.00,1.00,1.00,1.00,0.00,0.00,255,253,0.99,0.01,0.00,0.00,0.00,0.00,0.21,0.21,anomaly
0,tcp,private,REJ,0,0,0,0,0,0,0,0,0,0,0,0,0,0,0,0,0,0,443,1,0.06,0.00,0.92,1.00,0.00,1.00,0.00,255,1,0.00,1.00,0.00,0.00,0.00,0.00,0.96,1.00,anomaly
0,tcp,other,REJ,0,0,0,0,0,0,0,0,0,0,0,0,0,0,0,0,0,0,414,1,0.14,0.00,0.84,1.00,0.00,1.00,0.00,255,1,0.00,0.95,0.00,0.00,0.13,0.00,0.87,1.00,anomaly
0,udp,private,SF,1,0,0,0,0,0,0,0,0,0,0,0,0,0,0,0,0,0,66,2,0.00,0.00,0.00,0.00,0.03,0.67,0.00,255,2,0.01,0.74,1.00,0.00,0.00,0.00,0.00,0.00,normal
7228,tcp,telnet,SF,0,44,0,0,0,0,0,0,0,0,0,0,0,0,0,0,0,0,1,1,0.00,0.00,0.00,0.00,1.00,0.00,0.00,255,251,0.98,0.02,0.00,0.00,0.27,0.27,0.01,0.00,anomaly
0,tcp,vmnet,S0,0,0,0,0,0,0,0,0,0,0,0,0,0,0,0,0,0,0,260,7,1.00,1.00,0.00,0.00,0.03,0.07,0.00,255,7,0.03,0.07,0.00,0.00,1.00,1.00,0.00,0.00,anomaly
0,icmp,ecr_i,SF,1008,0,0,0,0,0,0,0,0,0,0,0,0,0,0,0,0,0,489,489,0.00,0.00,0.00,0.00,1.00,0.00,0.00,255,255,1.00,0.00,1.00,0.00,0.00,0.00,0.00,0.00,anomaly
0,icmp,ecr_i,SF,1032,0,0,0,0,0,0,0,0,0,0,0,0,0,0,0,0,0,195,195,0.00,0.00,0.00,0.00,1.00,0.00,0.00,255,255,1.00,0.00,1.00,0.00,0.00,0.00,0.00,0.00,anomaly
8,tcp,pop_3,SF,32,93,0,0,0,0,0,1,0,0,0,0,0,0,0,0,0,0,1,1,0.00,0.00,0.00,0.00,1.00,0.00,0.00,255,230,0.90,0.02,0.00,0.00,0.00,0.00,0.05,0.00,anomaly
0,icmp,eco_i,SF,40008,0,0,0,0,0,0,0,0,0,0,0,0,0,0,0,0,0,3,3,0.00,0.00,0.00,0.00,1.00,0.00,0.00,134,145,0.18,0.04,0.18,0.43,0.00,0.00,0.02,0.00,normal
1,tcp,smtp,SF,2564,333,0,0,0,0,0,1,0,0,0,0,0,0,0,0,0,0,1,1,0.00,0.00,0.00,0.00,1.00,0.00,0.00,255,196,0.77,0.02,0.00,0.00,0.00,0.00,0.00,0.00,normal
4,tcp,pop_3,SF,32,93,0,0,0,0,0,1,0,0,0,0,0,0,0,0,0,0,1,1,0.00,0.00,0.00,0.00,1.00,0.00,0.00,9,12,1.00,0.00,0.11,0.25,0.00,0.00,0.00,0.00,anomaly
282,tcp,ftp,SF,162,599,0,0,0,2,0,1,0,0,0,0,0,0,0,0,0,1,1,1,0.00,0.00,0.00,0.00,1.00,0.00,0.00,230,77,0.33,0.03,0.00,0.00,0.00,0.00,0.00,0.00,anomaly
0,udp,private,SF,54,54,0,0,0,0,0,0,0,0,0,0,0,0,0,0,0,0,510,510,0.00,0.00,0.00,0.00,1.00,0.00,0.00,255,255,1.00,0.00,0.86,0.00,0.00,0.00,0.00,0.00,normal
0,udp,private,SF,1,0,0,0,0,0,0,0,0,0,0,0,0,0,0,0,0,0,13,12,0.00,0.00,0.00,0.00,0.92,0.15,0.00,255,19,0.07,0.16,1.00,0.00,0.00,0.00,0.00,0.00,normal
0,tcp,telnet,S3,0,44,0,0,0,0,0,0,0,0,0,0,0,0,0,0,0,0,1,1,1.00,1.00,0.00,0.00,1.00,0.00,0.00,255,126,0.49,0.03,0.00,0.00,0.20,0.40,0.11,0.10,anomaly
8,tcp,pop_3,SF,30,93,0,0,0,0,0,1,0,0,0,0,0,0,0,0,0,0,1,1,0.00,0.00,0.00,0.00,1.00,0.00,0.00,255,246,0.96,0.01,0.00,0.00,0.00,0.00,0.00,0.00,anomaly
5,tcp,pop_3,SF,26,93,0,0,0,0,0,1,0,0,0,0,0,0,0,0,0,0,1,1,0.00,0.00,0.00,0.00,1.00,0.00,0.00,255,228,0.89,0.02,0.00,0.00,0.00,0.00,0.07,0.00,anomaly
5,tcp,pop_3,SF,26,93,0,0,0,0,0,1,0,0,0,0,0,0,0,0,0,0,1,1,0.00,0.00,0.00,0.00,1.00,0.00,0.00,193,174,0.90,0.02,0.01,0.00,0.00,0.00,0.05,0.00,anomaly
282,tcp,ftp,SF,162,599,0,0,0,2,0,1,0,0,0,0,0,0,0,0,0,1,1,1,0.00,0.00,0.00,0.00,1.00,0.00,0.00,255,38,0.15,0.03,0.00,0.00,0.32,0.00,0.02,0.00,anomaly
0,udp,private,SF,42,0,0,0,0,0,0,0,0,0,0,0,0,0,0,0,0,0,3,3,0.00,0.00,0.00,0.00,1.00,0.00,0.00,255,255,1.00,0.00,0.00,0.00,0.00,0.00,0.00,0.00,anomaly
0,tcp,telnet,SF,126,174,0,0,0,0,1,0,0,0,0,0,0,0,0,0,0,0,1,1,0.00,0.00,0.00,0.00,1.00,0.00,0.00,255,217,0.85,0.02,0.00,0.00,0.00,0.00,0.02,0.03,anomaly
0,tcp,echo,RSTO,0,0,0,0,0,0,0,0,0,0,0,0,0,0,0,0,0,0,269,20,0.00,0.00,1.00,1.00,0.07,0.06,0.00,255,20,0.08,0.07,0.00,0.00,0.00,0.00,1.00,1.00,anomaly
0,udp,domain_u,SF,44,110,0,0,0,0,0,0,0,0,0,0,0,0,0,0,0,0,155,234,0.00,0.00,0.00,0.00,1.00,0.00,0.01,255,255,1.00,0.00,0.00,0.00,0.00,0.00,0.00,0.00,normal
282,tcp,ftp,SF,160,595,0,0,0,2,0,1,0,0,0,0,0,0,0,0,0,1,1,1,0.00,0.00,0.00,0.00,1.00,0.00,0.00,151,52,0.34,0.04,0.01,0.00,0.00,0.00,0.00,0.00,anomaly
0,tcp,imap4,S0,0,0,0,0,0,0,0,0,0,0,0,0,0,0,0,0,0,0,1,3,1.00,1.00,0.00,0.00,1.00,0.00,1.00,18,61,0.33,0.17,0.06,0.03,1.00,0.10,0.00,0.90,anomaly
0,tcp,private,RSTR,0,0,0,0,0,0,0,0,0,0,0,0,0,0,0,0,0,0,1,1,0.00,0.00,1.00,1.00,1.00,0.00,0.00,255,1,0.00,0.50,0.47,0.00,0.00,0.00,0.90,1.00,anomaly
0,udp,domain_u,SF,46,46,0,0,0,0,0,0,0,0,0,0,0,0,0,0,0,0,84,164,0.00,0.00,0.00,0.00,1.00,0.00,0.01,255,255,1.00,0.00,0.01,0.00,0.00,0.00,0.00,0.00,normal
0,udp,private,SF,42,0,0,0,0,0,0,0,0,0,0,0,0,0,0,0,0,0,1,1,0.00,0.00,0.00,0.00,1.00,0.00,0.00,255,254,1.00,0.01,0.01,0.00,0.00,0.00,0.00,0.00,anomaly
0,icmp,eco_i,SF,18,0,0,0,0,0,0,0,0,0,0,0,0,0,0,0,0,0,1,1,0.00,0.00,0.00,0.00,1.00,0.00,0.00,1,12,1.00,0.00,1.00,1.00,0.00,0.00,0.00,0.00,anomaly
0,tcp,link,S0,0,0,0,0,0,0,0,0,0,0,0,0,0,0,0,0,0,0,131,1,1.00,1.00,0.00,0.00,0.01,0.09,0.00,255,1,0.00,0.09,0.00,0.00,1.00,1.00,0.00,0.00,anomaly
4,tcp,pop_3,SF,28,93,0,0,0,0,0,1,0,0,0,0,0,0,0,0,0,0,1,1,0.00,0.00,0.00,0.00,1.00,0.00,0.00,255,246,0.96,0.01,0.00,0.00,0.00,0.00,0.00,0.00,anomaly
283,tcp,ftp,SF,160,595,0,0,0,2,0,1,0,0,0,0,0,0,0,0,0,1,1,1,0.00,0.00,0.00,0.00,1.00,0.00,0.00,13,11,0.85,0.15,0.08,0.00,0.00,0.00,0.00,0.00,anomaly
0,icmp,ecr_i,SF,1032,0,0,0,0,0,0,0,0,0,0,0,0,0,0,0,0,0,304,304,0.00,0.00,0.00,0.00,1.00,0.00,0.00,255,255,1.00,0.00,1.00,0.00,0.00,0.00,0.00,0.00,anomaly
0,udp,other,SF,1,1,0,0,0,0,0,0,0,0,0,0,0,0,0,0,0,0,215,1,0.00,0.00,0.00,0.00,0.00,1.00,0.00,255,1,0.00,0.86,0.99,0.00,0.00,0.00,0.00,0.00,anomaly
0,tcp,private,S0,0,0,0,0,0,0,0,0,0,0,0,0,0,0,0,0,0,0,108,19,1.00,1.00,0.00,0.00,0.18,0.06,0.00,8,6,0.75,0.25,0.12,0.00,1.00,1.00,0.00,0.00,anomaly
0,udp,private,SF,105,146,0,0,0,0,0,0,0,0,0,0,0,0,0,0,0,0,1,1,0.00,0.00,0.00,0.00,1.00,0.00,0.00,255,252,0.99,0.01,0.00,0.00,0.00,0.00,0.00,0.00,normal
0,tcp,http,SF,325,274,0,0,0,0,0,1,0,0,0,0,0,0,0,0,0,0,2,19,0.00,0.00,0.00,0.00,1.00,0.00,0.11,255,233,0.91,0.02,0.00,0.00,0.00,0.00,0.05,0.00,normal
0,tcp,telnet,SF,126,174,0,0,0,0,1,0,0,0,0,0,0,0,0,0,0,0,2,2,0.00,0.00,0.00,0.00,1.00,0.00,0.00,255,255,1.00,0.00,0.00,0.00,0.01,0.01,0.02,0.02,anomaly
0,tcp,telnet,SF,121,174,0,0,0,0,1,0,0,0,0,0,0,0,0,0,0,0,1,1,0.00,0.00,0.00,0.00,1.00,0.00,0.00,255,100,0.39,0.02,0.00,0.00,0.00,0.00,0.01,0.03,anomaly
0,tcp,sunrpc,REJ,0,0,0,0,0,0,0,0,0,0,0,0,0,0,0,0,0,0,4,2,0.00,0.00,1.00,1.00,0.25,1.00,1.00,30,31,0.17,0.17,0.03,0.06,0.00,0.00,0.83,1.00,anomaly
1179,udp,other,SF,146,105,0,0,0,0,0,0,0,0,0,0,0,0,0,0,0,0,1,1,0.00,0.00,0.00,0.00,1.00,0.00,0.00,33,14,0.42,0.12,1.00,0.00,0.00,0.00,0.00,0.00,anomaly
0,udp,domain_u,SF,45,135,0,0,0,0,0,0,0,0,0,0,0,0,0,0,0,0,137,216,0.00,0.00,0.00,0.00,1.00,0.00,0.01,255,255,1.00,0.00,0.00,0.00,0.00,0.00,0.00,0.00,normal
5,tcp,pop_3,SF,28,93,0,0,0,0,0,1,0,0,0,0,0,0,0,0,0,0,1,1,0.00,0.00,0.00,0.00,1.00,0.00,0.00,219,200,0.91,0.01,0.00,0.00,0.00,0.00,0.05,0.00,anomaly
0,udp,private,SF,105,105,0,0,0,0,0,0,0,0,0,0,0,0,0,0,0,0,1,1,0.00,0.00,0.00,0.00,1.00,0.00,0.00,255,254,1.00,0.01,0.01,0.00,0.00,0.00,0.00,0.00,anomaly
0,tcp,other,REJ,0,0,0,0,0,0,0,0,0,0,0,0,0,0,0,0,0,0,458,1,0.15,0.00,0.85,1.00,0.00,1.00,0.00,255,1,0.00,0.97,0.00,0.00,0.15,0.00,0.85,1.00,anomaly
0,tcp,private,REJ,0,0,0,0,0,0,0,0,0,0,0,0,0,0,0,0,0,0,55,1,0.00,0.00,1.00,1.00,0.02,1.00,0.00,255,1,0.00,0.06,0.00,0.00,0.04,0.00,0.77,1.00,anomaly
0,tcp,csnet_ns,S0,0,0,0,0,0,0,0,0,0,0,0,0,0,0,0,0,0,0,250,1,1.00,1.00,0.00,0.00,0.00,0.07,0.00,255,1,0.00,0.08,0.00,0.00,1.00,1.00,0.00,0.00,anomaly
11,tcp,telnet,SF,151,2482,0,0,0,1,0,1,0,0,0,0,0,0,0,0,0,1,4,1,0.00,0.00,0.00,0.00,0.25,0.50,0.00,255,2,0.01,0.02,0.00,0.00,0.00,0.00,0.00,0.00,anomaly
0,udp,private,SF,52,52,0,0,0,0,0,0,0,0,0,0,0,0,0,0,0,0,511,511,0.00,0.00,0.00,0.00,1.00,0.00,0.00,255,255,1.00,0.00,0.89,0.00,0.00,0.00,0.00,0.00,normal
0,icmp,ecr_i,SF,1032,0,0,0,0,0,0,0,0,0,0,0,0,0,0,0,0,0,81,81,0.00,0.00,0.00,0.00,1.00,0.00,0.00,255,255,1.00,0.00,1.00,0.00,0.00,0.00,0.00,0.00,anomaly
0,udp,domain_u,SF,42,68,0,0,0,0,0,0,0,0,0,0,0,0,0,0,0,0,221,221,0.00,0.00,0.00,0.00,1.00,0.00,0.00,255,255,1.00,0.00,0.01,0.00,0.00,0.00,0.00,0.00,normal
0,tcp,telnet,S0,0,0,0,0,0,0,0,0,0,0,0,0,0,0,0,0,0,0,1,3,1.00,0.33,0.00,0.67,1.00,0.00,1.00,25,86,0.36,0.12,0.04,0.03,1.00,1.00,0.00,0.00,anomaly
0,tcp,ftp,SF,26,157,0,0,0,0,1,0,0,0,0,0,0,0,0,0,0,1,1,1,0.00,0.00,0.00,0.00,1.00,0.00,0.00,183,86,0.47,0.03,0.01,0.00,0.00,0.00,0.00,0.00,anomaly
0,udp,private,SF,1,1,0,0,0,0,0,0,0,0,0,0,0,0,0,0,0,0,115,1,0.00,0.00,0.00,0.00,0.01,1.00,0.00,255,1,0.00,0.81,1.00,0.00,0.00,0.00,0.00,0.00,anomaly
0,tcp,ftp_data,S0,0,0,0,0,0,0,0,0,0,0,0,0,0,0,0,0,0,0,54,11,1.00,1.00,0.00,0.00,0.20,0.07,0.00,255,60,0.24,0.02,0.00,0.00,0.98,1.00,0.00,0.00,anomaly
0,tcp,systat,REJ,0,0,0,0,0,0,0,0,0,0,0,0,0,0,0,0,0,0,214,18,0.00,0.00,1.00,1.00,0.08,0.07,0.00,255,18,0.07,0.07,0.00,0.00,0.00,0.00,1.00,1.00,anomaly
0,udp,domain_u,SF,43,43,0,0,0,0,0,0,0,0,0,0,0,0,0,0,0,0,129,129,0.00,0.00,0.00,0.00,1.00,0.00,0.00,255,254,1.00,0.01,0.00,0.00,0.00,0.00,0.00,0.00,normal
0,tcp,http,S0,0,0,0,0,0,0,0,0,0,0,0,0,0,0,0,0,0,0,95,95,1.00,1.00,0.00,0.00,1.00,0.00,0.00,255,255,1.00,0.00,0.00,0.00,0.59,0.59,0.38,0.38,anomaly
8233,tcp,telnet,SF,0,15,0,0,0,0,0,0,0,0,0,0,0,0,0,0,0,0,1,1,0.00,0.00,0.00,0.00,1.00,0.00,0.00,255,3,0.01,0.87,0.00,0.00,0.00,0.00,0.85,0.00,anomaly
0,icmp,ecr_i,SF,520,0,0,0,0,0,0,0,0,0,0,0,0,0,0,0,0,0,509,509,0.00,0.00,0.00,0.00,1.00,0.00,0.00,168,168,1.00,0.00,1.00,0.00,0.00,0.00,0.00,0.00,anomaly
0,udp,private,SF,105,146,0,0,0,0,0,0,0,0,0,0,0,0,0,0,0,0,1,1,0.00,0.00,0.00,0.00,1.00,0.00,0.00,65,65,1.00,0.00,0.02,0.00,0.00,0.00,0.00,0.00,anomaly
283,tcp,ftp,SF,158,595,0,0,0,2,0,1,0,0,0,0,0,0,0,0,0,1,1,1,0.00,0.00,0.00,0.00,1.00,0.00,0.00,255,98,0.38,0.03,0.00,0.00,0.02,0.00,0.01,0.00,anomaly
0,tcp,netbios_dgm,REJ,0,0,0,0,0,0,0,0,0,0,0,0,0,0,0,0,0,0,139,12,0.00,0.00,1.00,1.00,0.09,0.06,0.00,255,12,0.05,0.07,0.00,0.00,0.00,0.00,1.00,1.00,anomaly
0,tcp,other,REJ,0,0,0,0,0,0,0,0,0,0,0,0,0,0,0,0,0,0,464,1,0.07,0.00,0.93,1.00,0.00,1.00,0.00,255,1,0.00,1.00,0.00,0.00,0.13,0.00,0.87,1.00,anomaly
0,icmp,ecr_i,SF,1032,0,0,0,0,0,0,0,0,0,0,0,0,0,0,0,0,0,6,6,0.00,0.00,0.00,0.00,1.00,0.00,0.00,255,182,0.71,0.02,0.72,0.00,0.00,0.00,0.00,0.00,anomaly
2,tcp,telnet,SF,191,10914,0,0,0,0,0,1,0,1,0,3,0,0,0,0,0,0,1,1,0.00,0.00,0.00,0.00,1.00,0.00,0.00,42,3,0.07,0.12,0.02,0.00,0.00,0.00,0.00,0.00,anomaly
0,tcp,private,REJ,0,0,0,0,0,0,0,0,0,0,0,0,0,0,0,0,0,0,511,1,0.05,0.00,0.95,1.00,0.00,1.00,0.00,255,1,0.00,1.00,0.01,0.00,0.07,0.00,0.93,1.00,anomaly
8128,tcp,telnet,SF,0,15,0,0,0,0,0,0,0,0,0,0,0,0,0,0,0,0,1,1,0.00,0.00,0.00,0.00,1.00,0.00,0.00,255,59,0.23,0.04,0.00,0.00,0.00,0.02,0.11,0.22,anomaly
815,tcp,http,RSTR,57964,0,0,0,0,0,0,1,0,0,0,0,0,0,0,0,0,0,60,60,0.03,0.03,0.97,0.97,1.00,0.00,0.00,255,253,0.99,0.01,0.00,0.00,0.01,0.01,0.49,0.50,anomaly
1,tcp,telnet,RSTO,0,15,0,0,0,0,0,0,0,0,0,0,0,0,0,0,0,0,1,6,0.00,0.17,1.00,0.50,1.00,0.00,0.67,255,16,0.06,0.03,0.00,0.00,0.00,0.00,0.18,0.81,anomaly
0,tcp,http,SF,301,2507,0,0,0,0,0,1,0,0,0,0,0,0,0,0,0,0,5,5,0.00,0.00,0.00,0.00,1.00,0.00,0.00,255,230,0.90,0.02,0.00,0.00,0.00,0.00,0.06,0.00,normal
0,udp,private,SF,1,1,0,0,0,0,0,0,0,0,0,0,0,0,0,0,0,0,115,1,0.00,0.00,0.00,0.00,0.01,0.83,0.00,255,1,0.00,0.53,1.00,0.00,0.00,0.00,0.00,0.00,anomaly
791,tcp,http,RSTR,1024,0,0,0,0,0,0,1,0,0,0,0,0,0,0,0,0,0,57,57,0.04,0.04,0.96,0.96,1.00,0.00,0.00,255,253,0.99,0.01,0.00,0.00,0.01,0.01,0.29,0.29,anomaly
0,icmp,ecr_i,SF,1032,0,0,0,0,0,0,0,0,0,0,0,0,0,0,0,0,0,207,207,0.00,0.00,0.00,0.00,1.00,0.00,0.00,255,255,1.00,0.00,1.00,0.00,0.00,0.00,0.00,0.00,anomaly
32,tcp,ftp,SF,1534,4152,0,0,0,30,0,1,0,0,0,0,0,0,0,0,0,1,1,1,0.00,0.00,0.00,0.00,1.00,0.00,0.00,72,17,0.24,0.04,0.01,0.00,0.00,0.00,0.00,0.00,normal
0,udp,private,SF,105,146,0,0,0,0,0,0,0,0,0,0,0,0,0,0,0,0,2,2,0.00,0.00,0.00,0.00,1.00,0.00,0.00,225,224,1.00,0.01,0.00,0.00,0.00,0.00,0.00,0.00,normal
0,udp,private,SF,1,4,0,0,0,0,0,0,0,0,0,0,0,0,0,0,0,0,45,4,0.00,0.00,0.00,0.00,0.09,0.27,0.00,255,4,0.02,0.71,0.38,0.00,0.00,0.00,0.62,0.00,normal
0,tcp,imap4,S0,0,0,0,0,0,0,0,0,0,0,0,0,0,0,0,0,0,0,260,17,1.00,1.00,0.00,0.00,0.07,0.07,0.00,255,17,0.07,0.07,0.00,0.00,1.00,1.00,0.00,0.00,anomaly
0,tcp,private,REJ,0,0,0,0,0,0,0,0,0,0,0,0,0,0,0,0,0,0,444,1,0.04,0.00,0.93,1.00,0.00,1.00,0.00,255,1,0.00,1.00,0.00,0.00,0.05,0.00,0.89,1.00,anomaly
0,tcp,sunrpc,REJ,0,0,0,0,0,0,0,0,0,0,0,0,0,0,0,0,0,0,1,4,0.00,0.00,1.00,1.00,1.00,0.00,1.00,255,20,0.08,0.03,0.00,0.00,0.00,0.00,0.41,1.00,anomaly
0,tcp,systat,REJ,0,0,0,0,0,0,0,0,0,0,0,0,0,0,0,0,0,0,294,18,0.00,0.00,1.00,1.00,0.06,0.05,0.00,255,18,0.07,0.06,0.00,0.00,0.00,0.00,1.00,1.00,anomaly
5,tcp,pop_3,SF,30,93,0,0,0,0,0,1,0,0,0,0,0,0,0,0,0,0,1,1,0.00,0.00,0.00,0.00,1.00,0.00,0.00,255,253,0.99,0.01,0.00,0.00,0.00,0.00,0.00,0.00,anomaly
0,icmp,ecr_i,SF,1032,0,0,0,0,0,0,0,0,0,0,0,0,0,0,0,0,0,511,511,0.00,0.00,0.00,0.00,1.00,0.00,0.00,255,93,0.36,0.01,0.36,0.00,0.00,0.00,0.00,0.00,anomaly
0,tcp,iso_tsap,REJ,0,0,0,0,0,0,0,0,0,0,0,0,0,0,0,0,0,0,262,8,0.00,0.00,1.00,1.00,0.03,0.06,0.00,255,8,0.03,0.06,0.00,0.00,0.00,0.00,1.00,1.00,anomaly
0,tcp,pop_3,S0,0,0,0,0,0,0,0,0,0,0,0,0,0,0,0,0,0,0,1,1,1.00,1.00,0.00,0.00,1.00,0.00,0.00,123,85,0.33,0.02,0.01,0.02,1.00,1.00,0.00,0.00,anomaly
0,udp,private,SF,49,0,0,0,0,0,0,0,0,0,0,0,0,0,0,0,0,0,5,5,0.00,0.00,0.00,0.00,1.00,0.00,0.00,255,254,1.00,0.01,0.01,0.00,0.00,0.00,0.00,0.00,anomaly
0,icmp,eco_i,SF,20,0,0,0,0,0,0,0,0,0,0,0,0,0,0,0,0,0,1,69,0.00,0.00,0.00,0.00,1.00,0.00,1.00,2,168,1.00,0.00,1.00,0.26,0.00,0.00,0.00,0.00,anomaly
0,tcp,telnet,S3,0,44,0,0,0,0,0,0,0,0,0,0,0,0,0,0,0,0,1,1,1.00,1.00,0.00,0.00,1.00,0.00,0.00,255,116,0.45,0.03,0.00,0.00,0.16,0.34,0.11,0.11,anomaly
0,tcp,sunrpc,S0,0,0,0,0,0,0,0,0,0,0,0,0,0,0,0,0,0,0,140,1,1.00,1.00,0.00,0.00,0.01,0.06,0.00,255,1,0.00,0.06,0.00,0.00,1.00,1.00,0.00,0.00,anomaly
0,udp,private,SF,54,52,0,0,0,0,0,0,0,0,0,0,0,0,0,0,0,0,216,216,0.00,0.00,0.00,0.00,1.00,0.00,0.00,255,255,1.00,0.00,0.84,0.00,0.00,0.00,0.00,0.00,normal
0,tcp,http,SF,54540,8314,0,0,0,2,0,1,1,0,0,0,0,0,0,0,0,0,5,5,0.00,0.00,0.00,0.00,1.00,0.00,0.00,255,251,0.98,0.01,0.00,0.00,0.00,0.00,0.01,0.01,anomaly
0,udp,private,SF,46,0,0,0,0,0,0,0,0,0,0,0,0,0,0,0,0,0,2,2,0.00,0.00,0.00,0.00,1.00,0.00,0.00,255,255,1.00,0.00,0.00,0.00,0.00,0.00,0.00,0.00,anomaly
0,udp,domain_u,SF,46,155,0,0,0,0,0,0,0,0,0,0,0,0,0,0,0,0,121,200,0.00,0.00,0.00,0.00,1.00,0.00,0.01,255,255,1.00,0.00,0.00,0.00,0.00,0.00,0.00,0.00,normal
198,tcp,telnet,SF,2442,10661,0,0,0,2,0,1,6,1,0,4,0,0,0,0,0,0,1,1,0.00,0.00,0.00,0.00,1.00,0.00,0.00,255,1,0.00,0.37,0.00,0.00,0.00,0.00,0.00,0.00,anomaly
0,udp,private,SF,47,44,0,0,0,0,0,0,0,0,0,0,0,0,0,0,0,0,107,107,0.00,0.00,0.00,0.00,1.00,0.00,0.00,255,255,1.00,0.00,0.60,0.00,0.00,0.00,0.00,0.00,normal
0,tcp,telnet,SF,123,174,0,0,0,0,1,0,0,0,0,0,0,0,0,0,0,0,1,1,0.00,0.00,0.00,0.00,1.00,0.00,0.00,255,136,0.53,0.02,0.00,0.00,0.00,0.00,0.02,0.03,anomaly
280,tcp,ftp_data,SF,283618,0,0,0,0,0,0,0,0,0,0,0,0,0,0,0,0,0,1,1,0.00,0.00,0.00,0.00,1.00,0.00,0.00,1,23,1.00,0.00,1.00,0.22,0.00,0.00,0.00,0.00,anomaly
282,tcp,ftp,SF,160,599,0,0,0,2,0,1,0,0,0,0,0,0,0,0,0,1,1,1,0.00,0.00,0.00,0.00,1.00,0.00,0.00,65,33,0.51,0.05,0.02,0.00,0.00,0.00,0.00,0.00,anomaly
0,tcp,telnet,S3,0,44,0,0,0,0,0,0,0,0,0,0,0,0,0,0,0,0,1,1,1.00,1.00,0.00,0.00,1.00,0.00,0.00,255,77,0.30,0.62,0.00,0.00,0.20,0.68,0.60,0.00,anomaly
0,tcp,telnet,RSTO,0,3,0,0,0,0,0,0,0,0,0,0,0,0,0,0,0,0,1,6,0.00,0.33,1.00,0.50,1.00,0.00,0.67,255,80,0.31,0.12,0.00,0.00,0.00,0.00,0.32,0.49,anomaly
0,icmp,ecr_i,SF,1032,0,0,0,0,0,0,0,0,0,0,0,0,0,0,0,0,0,69,69,0.00,0.00,0.00,0.00,1.00,0.00,0.00,255,255,1.00,0.00,1.00,0.00,0.00,0.00,0.00,0.00,anomaly
280,tcp,ftp_data,SF,283618,0,0,0,0,0,0,0,0,0,0,0,0,0,0,0,0,0,1,1,0.00,0.00,0.00,0.00,1.00,0.00,0.00,1,11,1.00,0.00,1.00,0.18,0.00,0.00,0.00,0.00,anomaly
0,udp,private,SF,105,145,0,0,0,0,0,0,0,0,0,0,0,0,0,0,0,0,2,2,0.00,0.00,0.00,0.00,1.00,0.00,0.00,255,254,1.00,0.01,0.00,0.00,0.00,0.00,0.00,0.00,normal
281,tcp,ftp,SF,162,597,0,0,0,2,0,1,0,0,0,0,0,0,0,0,0,1,1,1,0.00,0.00,0.00,0.00,1.00,0.00,0.00,255,113,0.44,0.03,0.00,0.00,0.00,0.00,0.00,0.00,anomaly
0,tcp,http,SF,54540,8314,0,0,0,2,0,1,1,0,0,0,0,0,0,0,0,0,5,5,0.00,0.00,0.00,0.00,1.00,0.00,0.00,255,255,1.00,0.00,0.00,0.00,0.00,0.00,0.06,0.06,anomaly
0,tcp,other,REJ,0,0,0,0,0,0,0,0,0,0,0,0,0,0,0,0,0,0,511,1,0.12,0.00,0.88,1.00,0.00,1.00,0.00,255,1,0.00,1.00,0.00,0.00,0.13,0.00,0.87,1.00,anomaly
0,udp,other,SF,516,4,0,0,0,0,0,0,0,0,0,0,0,0,0,0,0,0,10,10,0.00,0.00,0.00,0.00,1.00,0.00,0.00,12,10,0.83,0.17,0.75,0.00,0.00,0.00,0.00,0.00,anomaly
795,tcp,http,RSTR,57964,0,0,0,0,0,0,1,0,0,0,0,0,0,0,0,0,0,83,83,0.02,0.02,0.98,0.98,1.00,0.00,0.00,255,253,0.99,0.01,0.00,0.00,0.01,0.01,0.45,0.45,anomaly
0,tcp,telnet,RSTO,0,0,0,0,0,0,0,0,0,0,0,0,0,0,0,0,0,0,245,18,0.01,0.00,0.99,1.00,0.07,0.06,0.00,255,18,0.07,0.07,0.00,0.00,0.01,0.00,0.99,1.00,anomaly
0,udp,private,SF,1,1,0,0,0,0,0,0,0,0,0,0,0,0,0,0,0,0,129,1,0.00,0.00,0.00,0.00,0.01,0.64,0.00,255,1,0.00,0.76,1.00,0.00,0.00,0.00,0.00,0.00,anomaly
0,udp,domain_u,SF,45,45,0,0,0,0,0,0,0,0,0,0,0,0,0,0,0,0,223,223,0.00,0.00,0.00,0.00,1.00,0.00,0.00,255,248,0.97,0.01,0.00,0.00,0.00,0.00,0.00,0.00,normal
7314,tcp,telnet,SF,0,44,0,0,0,0,0,0,0,0,0,0,0,0,0,0,0,0,1,1,0.00,0.00,0.00,0.00,1.00,0.00,0.00,255,228,0.89,0.11,0.00,0.00,0.50,0.56,0.11,0.01,anomaly
0,tcp,login,S0,0,0,0,0,0,0,0,0,0,0,0,0,0,0,0,0,0,0,31,1,1.00,1.00,0.00,0.00,0.03,0.23,0.00,255,1,0.00,0.17,0.00,0.00,1.00,1.00,0.00,0.00,anomaly
4,tcp,pop_3,SF,30,93,0,0,0,0,0,1,0,0,0,0,0,0,0,0,0,0,1,1,0.00,0.00,0.00,0.00,1.00,0.00,0.00,255,254,1.00,0.01,0.00,0.00,0.00,0.00,0.00,0.00,anomaly
0,udp,other,SF,1,1,0,0,0,0,0,0,0,0,0,0,0,0,0,0,0,0,315,1,0.00,0.00,0.00,0.00,0.00,1.00,0.00,255,1,0.00,1.00,1.00,0.00,0.00,0.00,0.00,0.00,anomaly
0,tcp,private,SH,0,0,0,0,0,0,0,0,0,0,0,0,0,0,0,0,0,0,1,1,1.00,1.00,0.00,0.00,1.00,0.00,0.00,201,1,0.00,1.00,1.00,0.00,1.00,1.00,0.00,0.00,anomaly
0,tcp,other,REJ,0,0,0,0,0,0,0,0,0,0,0,0,0,0,0,0,0,0,481,1,0.09,0.00,0.91,1.00,0.00,1.00,0.00,255,1,0.00,1.00,0.00,0.00,0.07,0.00,0.93,1.00,anomaly
0,udp,domain_u,SF,46,46,0,0,0,0,0,0,0,0,0,0,0,0,0,0,0,0,124,204,0.00,0.00,0.00,0.00,1.00,0.00,0.01,255,255,1.00,0.00,0.01,0.00,0.00,0.00,0.00,0.00,normal
0,tcp,http,S0,0,0,0,0,0,0,0,0,0,0,0,0,0,0,0,0,0,0,30,11,1.00,1.00,0.00,0.00,0.37,0.13,0.00,255,63,0.25,0.02,0.00,0.00,0.97,1.00,0.00,0.00,anomaly
0,tcp,ftp,SF,26,157,0,0,0,0,1,0,0,0,0,0,0,0,0,0,0,1,1,1,0.00,0.00,0.00,0.00,1.00,0.00,0.00,216,106,0.49,0.03,0.00,0.00,0.00,0.00,0.00,0.00,anomaly
284,tcp,ftp,SF,156,595,0,0,0,2,0,1,0,0,0,0,0,0,0,0,0,1,1,1,0.00,0.00,0.00,0.00,1.00,0.00,0.00,255,17,0.07,0.94,0.00,0.00,0.00,0.00,0.93,0.00,anomaly
0,tcp,link,S0,0,0,0,0,0,0,0,0,0,0,0,0,0,0,0,0,0,0,159,12,1.00,1.00,0.00,0.00,0.08,0.10,0.00,255,12,0.05,0.10,0.00,0.00,1.00,1.00,0.00,0.00,anomaly
297,tcp,http,SF,252,272,0,0,0,0,0,1,0,0,0,0,0,0,0,0,0,0,7,7,0.00,0.00,0.00,0.00,1.00,0.00,0.00,255,67,0.26,0.02,0.00,0.00,0.00,0.00,0.02,0.00,normal
0,tcp,ftp_data,SF,12,0,0,0,0,0,0,0,0,0,0,0,0,0,0,0,0,0,1,1,0.00,0.00,0.00,0.00,1.00,0.00,0.00,2,1,0.50,1.00,0.50,0.00,0.00,0.00,0.00,0.00,anomaly
7350,tcp,telnet,SF,0,44,0,0,0,0,0,0,0,0,0,0,0,0,0,0,0,0,1,1,0.00,0.00,0.00,0.00,1.00,0.00,0.00,255,219,0.86,0.15,0.00,0.00,0.50,0.58,0.14,0.01,anomaly
7498,tcp,telnet,SF,0,44,0,0,0,0,0,0,0,0,0,0,0,0,0,0,0,0,1,1,0.00,0.00,0.00,0.00,1.00,0.00,0.00,255,192,0.75,0.02,0.00,0.00,0.36,0.37,0.01,0.01,anomaly
0,udp,private,SF,1,1,0,0,0,0,0,0,0,0,0,0,0,0,0,0,0,0,51,1,0.00,0.00,0.00,0.00,0.02,0.86,0.00,255,1,0.00,0.53,0.99,0.00,0.00,0.00,0.00,0.00,anomaly
0,tcp,telnet,S1,0,0,0,0,0,0,0,0,0,0,0,0,0,0,0,0,0,0,3,19,0.33,0.21,0.67,0.53,0.67,0.67,0.74,63,94,0.33,0.08,0.02,0.02,0.02,0.07,0.89,0.61,anomaly
1,tcp,telnet,SF,24,574,0,0,0,0,0,0,0,0,0,0,0,0,0,0,0,0,4,6,0.00,0.00,0.75,0.50,0.50,0.75,0.50,54,87,0.35,0.09,0.02,0.02,0.00,0.00,0.87,0.69,anomaly
0,tcp,pop_3,S0,0,0,0,0,0,0,0,0,0,0,0,0,0,0,0,0,0,0,1,2,1.00,1.00,0.00,0.00,1.00,0.00,1.00,5,84,0.20,0.60,0.20,0.04,1.00,1.00,0.00,0.00,anomaly
0,tcp,http,SF,54540,8314,0,0,0,0,0,1,0,0,0,0,0,0,0,0,0,0,3,3,0.00,0.00,0.00,0.00,1.00,0.00,0.00,255,255,1.00,0.00,0.00,0.00,0.00,0.00,0.07,0.07,anomaly
0,tcp,private,SH,0,0,0,0,0,0,0,0,0,0,0,0,0,0,0,0,0,0,1,1,1.00,1.00,0.00,0.00,1.00,0.00,0.00,31,1,0.03,1.00,1.00,0.00,1.00,1.00,0.00,0.00,anomaly
0,udp,private,SF,105,146,0,0,0,0,0,0,0,0,0,0,0,0,0,0,0,0,3,2,0.00,0.00,0.00,0.00,0.67,0.67,0.00,255,253,0.99,0.01,0.01,0.00,0.00,0.00,0.00,0.00,normal
0,icmp,ecr_i,SF,1032,0,0,0,0,0,0,0,0,0,0,0,0,0,0,0,0,0,496,496,0.00,0.00,0.00,0.00,1.00,0.00,0.00,255,255,1.00,0.00,1.00,0.00,0.00,0.00,0.00,0.00,anomaly
0,tcp,http,REJ,0,0,0,0,0,0,0,0,0,0,0,0,0,0,0,0,0,0,33,12,0.00,0.00,1.00,1.00,0.36,0.12,0.00,255,58,0.23,0.11,0.01,0.00,0.00,0.00,1.00,1.00,anomaly
0,tcp,domain,S0,0,0,0,0,0,0,0,0,0,0,0,0,0,0,0,0,0,0,164,11,1.00,1.00,0.00,0.00,0.07,0.10,0.00,255,11,0.04,0.10,0.00,0.00,1.00,1.00,0.00,0.00,anomaly
0,tcp,ftp_data,SF,12,0,0,0,0,0,0,0,0,0,0,0,0,0,0,0,0,0,2,2,0.00,0.00,0.00,0.00,1.00,0.00,0.00,70,25,0.20,0.10,0.20,0.08,0.00,0.00,0.00,0.00,anomaly
0,tcp,courier,REJ,0,0,0,0,0,0,0,0,0,0,0,0,0,0,0,0,0,0,126,18,0.00,0.00,1.00,1.00,0.14,0.06,0.00,255,18,0.07,0.06,0.00,0.00,0.00,0.00,1.00,1.00,anomaly
4,tcp,pop_3,SF,32,93,0,0,0,0,0,1,0,0,0,0,0,0,0,0,0,0,1,1,0.00,0.00,0.00,0.00,1.00,0.00,0.00,111,96,0.86,0.03,0.01,0.02,0.00,0.00,0.09,0.00,anomaly
0,tcp,kshell,REJ,0,0,0,0,0,0,0,0,0,0,0,0,0,0,0,0,0,0,140,2,0.00,0.00,1.00,1.00,0.01,0.06,0.00,255,2,0.01,0.06,0.00,0.00,0.00,0.00,1.00,1.00,anomaly
1,tcp,telnet,SF,124,178,0,0,0,0,1,0,0,0,0,0,0,0,0,0,0,0,1,1,0.00,0.00,0.00,0.00,1.00,0.00,0.00,10,2,0.20,0.30,0.10,0.00,0.00,0.00,0.10,0.50,anomaly
0,udp,private,SF,52,50,0,0,0,0,0,0,0,0,0,0,0,0,0,0,0,0,511,511,0.00,0.00,0.00,0.00,1.00,0.00,0.00,255,255,1.00,0.00,0.80,0.00,0.00,0.00,0.00,0.00,normal
0,tcp,ftp,SF,26,157,0,0,0,0,1,0,0,0,0,0,0,0,0,0,0,1,1,1,0.00,0.00,0.00,0.00,1.00,0.00,0.00,156,72,0.46,0.03,0.01,0.00,0.00,0.00,0.00,0.00,anomaly
0,tcp,private,REJ,0,0,0,0,0,0,0,0,0,0,0,0,0,0,0,0,0,0,2,1,0.00,0.00,1.00,1.00,0.50,1.00,0.00,255,1,0.00,0.66,0.51,0.00,0.00,0.00,0.51,1.00,anomaly
282,tcp,ftp,SF,162,597,0,0,0,2,0,1,0,0,0,0,0,0,0,0,0,1,1,1,0.00,0.00,0.00,0.00,1.00,0.00,0.00,10,8,0.80,0.20,0.10,0.00,0.00,0.00,0.00,0.00,anomaly
1,tcp,smtp,SF,2599,293,0,0,0,0,0,1,0,0,0,0,0,0,0,0,0,0,2,2,0.00,0.00,0.00,0.00,1.00,0.00,0.00,255,70,0.27,0.14,0.00,0.00,0.00,0.00,0.71,0.00,anomaly
0,icmp,ecr_i,SF,1480,0,0,1,0,0,0,0,0,0,0,0,0,0,0,0,0,0,1,3,0.00,0.00,0.00,0.00,1.00,0.00,0.67,2,13,0.50,1.00,0.50,0.54,0.00,0.00,0.00,0.00,anomaly
280,tcp,ftp_data,SF,283618,0,0,0,0,0,0,0,0,0,0,0,0,0,0,0,0,0,2,2,0.00,0.00,0.00,0.00,1.00,0.00,0.00,2,6,1.00,0.00,1.00,0.33,0.00,0.00,0.00,0.00,anomaly
7290,tcp,telnet,SF,0,44,0,0,0,0,0,0,0,0,0,0,0,0,0,0,0,0,1,1,0.00,0.00,0.00,0.00,1.00,0.00,0.00,255,229,0.90,0.11,0.00,0.00,0.50,0.55,0.11,0.01,anomaly
0,tcp,daytime,RSTO,0,0,0,0,0,0,0,0,0,0,0,0,0,0,0,0,0,0,116,11,0.00,0.00,1.00,1.00,0.09,0.07,0.00,255,11,0.04,0.10,0.00,0.00,0.00,0.00,0.96,1.00,anomaly
0,udp,other,SF,146,146,0,0,0,0,0,0,0,0,0,0,0,0,0,0,0,0,1,1,0.00,0.00,0.00,0.00,1.00,0.00,0.00,74,8,0.11,0.09,0.99,0.00,0.00,0.00,0.00,0.00,anomaly
0,tcp,telnet,S3,0,44,0,0,0,0,0,0,0,0,0,0,0,0,0,0,0,0,1,1,1.00,1.00,0.00,0.00,1.00,0.00,0.00,255,144,0.56,0.03,0.00,0.00,0.27,0.47,0.11,0.09,anomaly
0,tcp,other,REJ,0,0,0,0,0,0,0,0,0,0,0,0,0,0,0,0,0,0,1,1,0.00,0.00,1.00,1.00,1.00,0.00,0.00,87,9,0.10,0.03,0.01,0.00,0.00,0.00,0.10,1.00,anomaly
0,tcp,other,RSTR,0,0,0,0,0,0,0,0,0,0,0,0,0,0,0,0,0,0,1,1,0.00,0.00,1.00,1.00,1.00,0.00,0.00,255,1,0.00,0.95,0.94,0.00,0.00,0.00,0.94,1.00,normal
7554,tcp,telnet,SF,0,44,0,0,0,0,0,0,0,0,0,0,0,0,0,0,0,0,1,1,0.00,0.00,0.00,0.00,1.00,0.00,0.00,255,169,0.66,0.31,0.00,0.00,0.50,0.75,0.31,0.01,anomaly
0,tcp,imap4,REJ,0,0,0,0,0,0,0,0,0,0,0,0,0,0,0,0,0,0,2,11,0.00,0.00,1.00,1.00,0.50,1.00,1.00,58,60,0.28,0.09,0.02,0.03,0.03,0.02,0.88,0.97,anomaly
0,tcp,http,SF,54540,8314,0,0,0,2,0,1,1,0,0,0,0,0,0,0,0,0,5,6,0.00,0.00,0.00,0.00,1.00,0.00,0.33,255,254,1.00,0.01,0.00,0.00,0.00,0.00,0.07,0.07,anomaly
0,udp,private,SF,43,43,0,0,0,0,0,0,0,0,0,0,0,0,0,0,0,0,3,3,0.00,0.00,0.00,0.00,1.00,0.00,0.00,255,253,0.99,0.01,0.01,0.00,0.00,0.00,0.00,0.00,anomaly
900,tcp,http,RSTR,57964,0,0,0,0,0,0,1,0,0,0,0,0,0,0,0,0,0,24,24,0.04,0.04,0.92,0.92,1.00,0.00,0.00,255,255,1.00,0.00,0.00,0.00,0.00,0.00,0.09,0.09,anomaly
0,udp,private,SF,54,51,0,0,0,0,0,0,0,0,0,0,0,0,0,0,0,0,503,503,0.00,0.00,0.00,0.00,1.00,0.00,0.00,255,255,1.00,0.00,0.82,0.00,0.00,0.00,0.00,0.00,normal
0,udp,private,SF,1,0,0,0,0,0,0,0,0,0,0,0,0,0,0,0,0,0,75,3,0.00,0.00,0.00,0.00,0.04,0.83,0.00,255,3,0.01,0.70,0.97,0.00,0.00,0.00,0.03,0.00,normal
2,udp,private,SF,105,146,0,0,0,0,0,0,0,0,0,0,0,0,0,0,0,0,1,1,0.00,0.00,0.00,0.00,1.00,0.00,0.00,255,254,1.00,0.01,0.01,0.00,0.00,0.00,0.00,0.00,anomaly
0,tcp,systat,REJ,0,0,0,0,0,0,0,0,0,0,0,0,0,0,0,0,0,0,231,17,0.00,0.00,1.00,1.00,0.07,0.06,0.00,255,17,0.07,0.06,0.00,0.00,0.00,0.00,1.00,1.00,anomaly
9,tcp,telnet,SF,24,109,0,0,0,0,0,0,0,0,0,0,0,0,0,0,0,0,3,16,0.00,0.00,0.67,0.25,0.33,1.00,0.75,6,83,0.33,0.67,0.17,0.04,0.00,0.00,0.50,0.70,anomaly
281,tcp,ftp,SF,158,597,0,0,0,2,0,1,0,0,0,0,0,0,0,0,0,1,1,1,0.00,0.00,0.00,0.00,1.00,0.00,0.00,203,66,0.33,0.03,0.00,0.00,0.00,0.00,0.00,0.00,anomaly
0,tcp,daytime,RSTO,0,0,0,0,0,0,0,0,0,0,0,0,0,0,0,0,0,0,277,16,0.00,0.00,1.00,1.00,0.06,0.05,0.00,255,16,0.06,0.06,0.00,0.00,0.00,0.00,1.00,1.00,anomaly
283,tcp,ftp,SF,160,597,0,0,0,2,0,1,0,0,0,0,0,0,0,0,0,1,1,1,0.00,0.00,0.00,0.00,1.00,0.00,0.00,255,88,0.35,0.03,0.01,0.00,0.02,0.00,0.01,0.00,anomaly
0,tcp,smtp,SF,2183,326,0,0,0,0,0,1,0,0,0,0,0,0,2,0,0,0,1,1,0.00,0.00,0.00,0.00,1.00,0.00,0.00,255,65,0.25,0.02,0.00,0.00,0.00,0.00,0.65,0.00,normal
282,tcp,ftp,SF,159,597,0,0,0,2,0,1,0,0,0,0,0,0,0,0,0,1,1,1,0.00,0.00,0.00,0.00,1.00,0.00,0.00,3,3,1.00,0.00,0.33,0.00,0.00,0.00,0.00,0.00,anomaly
0,tcp,pop_3,REJ,0,0,0,0,0,0,0,0,0,0,0,0,0,0,0,0,0,0,3,16,0.00,0.06,1.00,0.88,0.33,1.00,1.00,38,59,0.24,0.13,0.03,0.03,0.05,0.02,0.76,0.97,anomaly
5,tcp,pop_3,SF,32,93,0,0,0,0,0,1,0,0,0,0,0,0,0,0,0,0,1,1,0.00,0.00,0.00,0.00,1.00,0.00,0.00,255,240,0.94,0.02,0.00,0.00,0.00,0.00,0.02,0.00,anomaly
7354,tcp,telnet,SF,0,44,0,0,0,0,0,0,0,0,0,0,0,0,0,0,0,0,1,1,0.00,0.00,0.00,0.00,1.00,0.00,0.00,255,225,0.88,0.02,0.00,0.00,0.27,0.31,0.01,0.00,anomaly
0,udp,private,SF,53,54,0,0,0,0,0,0,0,0,0,0,0,0,0,0,0,0,507,507,0.00,0.00,0.00,0.00,1.00,0.00,0.00,255,255,1.00,0.00,0.83,0.00,0.00,0.00,0.00,0.00,normal
0,udp,private,SF,105,147,0,0,0,0,0,0,0,0,0,0,0,0,0,0,0,0,1,1,0.00,0.00,0.00,0.00,1.00,0.00,0.00,253,250,0.99,0.01,0.01,0.00,0.00,0.00,0.00,0.00,anomaly
0,tcp,http,S0,0,0,0,0,0,0,0,0,0,0,0,0,0,0,0,0,0,0,49,49,1.00,1.00,0.00,0.00,1.00,0.00,0.00,255,255,1.00,0.00,0.00,0.00,0.27,0.27,0.70,0.70,anomaly
0,udp,domain_u,SF,42,42,0,0,0,0,0,0,0,0,0,0,0,0,0,0,0,0,98,162,0.00,0.00,0.00,0.00,1.00,0.00,0.01,255,227,0.89,0.01,0.01,0.00,0.00,0.00,0.00,0.00,normal
0,udp,private,SF,49,0,0,0,0,0,0,0,0,0,0,0,0,0,0,0,0,0,5,5,0.00,0.00,0.00,0.00,1.00,0.00,0.00,255,255,1.00,0.00,0.00,0.00,0.00,0.00,0.00,0.00,anomaly
4,tcp,pop_3,SF,32,93,0,0,0,0,0,1,0,0,0,0,0,0,0,0,0,0,1,1,0.00,0.00,0.00,0.00,1.00,0.00,0.00,255,239,0.94,0.01,0.00,0.00,0.00,0.00,0.04,0.00,anomaly
4,tcp,pop_3,SF,32,93,0,0,0,0,0,1,0,0,0,0,0,0,0,0,0,0,1,1,0.00,0.00,0.00,0.00,1.00,0.00,0.00,255,242,0.95,0.02,0.00,0.00,0.00,0.00,0.02,0.00,anomaly
0,tcp,csnet_ns,S0,0,0,0,0,0,0,0,0,0,0,0,0,0,0,0,0,0,0,260,6,1.00,1.00,0.00,0.00,0.02,0.07,0.00,255,6,0.02,0.07,0.00,0.00,1.00,1.00,0.00,0.00,anomaly
0,tcp,telnet,SF,120,188,0,0,0,0,1,0,0,0,0,0,0,0,0,0,0,0,1,1,0.00,0.00,0.00,0.00,1.00,0.00,0.00,255,195,0.76,0.02,0.00,0.00,0.00,0.00,0.02,0.03,anomaly
283,tcp,ftp,SF,158,597,0,0,0,2,0,1,0,0,0,0,0,0,0,0,0,1,1,1,0.00,0.00,0.00,0.00,1.00,0.00,0.00,255,40,0.16,0.03,0.00,0.00,0.28,0.00,0.02,0.00,anomaly
0,tcp,telnet,SF,125,174,0,0,0,0,1,0,0,0,0,0,0,0,0,0,0,0,1,1,0.00,0.00,0.00,0.00,1.00,0.00,0.00,255,222,0.87,0.02,0.00,0.00,0.00,0.00,0.02,0.03,anomaly
0,icmp,eco_i,SF,20,0,0,0,0,0,0,0,0,0,0,0,0,0,0,0,0,0,1,67,0.00,0.00,0.00,0.00,1.00,0.00,1.00,2,194,1.00,0.00,1.00,0.25,0.00,0.00,0.00,0.00,anomaly
0,tcp,telnet,SF,0,0,0,0,0,0,0,0,0,0,0,0,0,0,0,0,0,0,1,2,0.00,0.50,0.00,0.00,1.00,0.00,1.00,255,128,0.50,0.01,0.00,0.00,0.00,0.00,0.65,0.31,anomaly
937,tcp,http,RSTR,11244,0,0,0,0,0,0,1,0,0,0,0,0,0,0,0,0,0,79,79,0.03,0.03,0.97,0.97,1.00,0.00,0.00,255,253,0.99,0.01,0.00,0.00,0.01,0.01,0.37,0.38,anomaly
0,udp,domain_u,SF,45,114,0,0,0,0,0,0,0,0,0,0,0,0,0,0,0,0,1,2,0.00,0.00,0.00,0.00,1.00,0.00,1.00,255,225,0.88,0.01,0.00,0.00,0.00,0.00,0.04,0.00,normal
0,tcp,ftp,SF,25,157,0,0,0,0,1,0,0,0,0,0,0,0,0,0,0,1,1,1,0.00,0.00,0.00,0.00,1.00,0.00,0.00,39,16,0.41,0.10,0.03,0.00,0.00,0.00,0.00,0.00,anomaly
0,tcp,http,S0,0,0,0,0,0,0,0,0,0,0,0,0,0,0,0,0,0,0,34,34,0.24,0.24,0.76,0.76,1.00,0.00,0.00,255,255,1.00,0.00,0.00,0.00,0.04,0.04,0.68,0.68,anomaly
0,tcp,http,SF,54540,8314,0,0,0,2,0,1,1,0,0,0,0,0,0,0,0,0,3,20,0.00,0.00,0.00,0.00,1.00,0.00,0.10,255,255,1.00,0.00,0.00,0.00,0.01,0.01,0.05,0.05,anomaly
0,udp,domain_u,SF,46,85,0,0,0,0,0,0,0,0,0,0,0,0,0,0,0,0,228,226,0.00,0.00,0.00,0.00,0.99,0.01,0.00,255,254,1.00,0.01,0.00,0.00,0.00,0.00,0.00,0.00,normal
0,tcp,ftp_data,SF,45,0,0,0,0,0,0,0,0,0,0,0,0,0,0,0,0,0,1,1,0.00,0.00,0.00,0.00,1.00,0.00,0.00,255,50,0.20,0.03,0.20,0.00,0.29,0.00,0.02,0.00,anomaly
0,icmp,ecr_i,SF,1008,0,0,0,0,0,0,0,0,0,0,0,0,0,0,0,0,0,353,353,0.00,0.00,0.00,0.00,1.00,0.00,0.00,255,255,1.00,0.00,1.00,0.00,0.00,0.00,0.00,0.00,anomaly
0,udp,private,SF,1,1,0,0,0,0,0,0,0,0,0,0,0,0,0,0,0,0,47,1,0.00,0.00,0.00,0.00,0.02,0.98,0.00,255,1,0.00,0.61,0.99,0.00,0.00,0.00,0.01,0.00,anomaly
0,tcp,other,REJ,0,0,0,0,0,0,0,0,0,0,0,0,0,0,0,0,0,0,458,1,0.14,0.00,0.86,1.00,0.00,1.00,0.00,255,1,0.00,0.91,0.00,0.00,0.13,0.00,0.87,1.00,anomaly
0,tcp,http,SF,54540,8314,0,0,0,2,0,1,1,0,0,0,0,0,0,0,0,0,4,4,0.00,0.00,0.00,0.00,1.00,0.00,0.00,255,253,0.99,0.01,0.00,0.00,0.00,0.00,0.07,0.07,anomaly
0,tcp,private,S0,0,0,0,0,0,0,0,0,0,0,0,0,0,0,0,0,0,0,114,1,0.03,1.00,0.96,0.00,0.01,1.00,0.00,149,1,0.01,0.70,0.01,0.00,0.02,1.00,0.64,0.00,anomaly
0,tcp,other,REJ,0,0,0,0,0,0,0,0,0,0,0,0,0,0,0,0,0,0,436,1,0.05,0.00,0.95,1.00,0.00,1.00,0.00,255,1,0.00,1.00,0.00,0.00,0.05,0.00,0.95,1.00,anomaly
0,udp,private,SF,54,53,0,0,0,0,0,0,0,0,0,0,0,0,0,0,0,0,189,189,0.00,0.00,0.00,0.00,1.00,0.00,0.00,255,255,1.00,0.00,0.93,0.00,0.00,0.00,0.00,0.00,normal
4,tcp,pop_3,SF,28,93,0,0,0,0,0,1,0,0,0,0,0,0,0,0,0,0,1,1,0.00,0.00,0.00,0.00,1.00,0.00,0.00,255,237,0.93,0.01,0.00,0.00,0.00,0.00,0.04,0.00,anomaly
0,udp,other,SF,1,1,0,0,0,0,0,0,0,0,0,0,0,0,0,0,0,0,205,1,0.00,0.00,0.00,0.00,0.00,1.00,0.00,255,1,0.00,0.82,0.99,0.00,0.00,0.00,0.00,0.00,anomaly
0,udp,private,SF,41,0,0,0,0,0,0,0,0,0,0,0,0,0,0,0,0,0,3,3,0.00,0.00,0.00,0.00,1.00,0.00,0.00,255,254,1.00,0.01,0.01,0.00,0.00,0.00,0.00,0.00,anomaly
0,udp,private,SF,45,45,0,0,0,0,0,0,0,0,0,0,0,0,0,0,0,0,2,2,0.00,0.00,0.00,0.00,1.00,0.00,0.00,255,255,1.00,0.00,0.01,0.00,0.00,0.00,0.00,0.00,anomaly
0,icmp,eco_i,SF,40008,0,0,0,0,0,0,0,0,0,0,0,0,0,0,0,0,0,3,3,0.00,0.00,0.00,0.00,1.00,0.00,0.00,117,145,0.06,0.04,0.06,0.48,0.00,0.00,0.03,0.00,normal
0,udp,domain_u,SF,45,133,0,0,0,0,0,0,0,0,0,0,0,0,0,0,0,0,91,171,0.00,0.00,0.00,0.00,1.00,0.00,0.01,255,254,1.00,0.01,0.00,0.00,0.00,0.00,0.00,0.00,normal
0,udp,domain_u,SF,44,112,0,0,0,0,0,0,0,0,0,0,0,0,0,0,0,0,2,9,0.00,0.00,0.00,0.00,1.00,0.00,0.33,255,231,0.91,0.01,0.00,0.00,0.00,0.00,0.06,0.00,normal
0,udp,private,SF,54,54,0,0,0,0,0,0,0,0,0,0,0,0,0,0,0,0,508,508,0.00,0.00,0.00,0.00,1.00,0.00,0.00,255,255,1.00,0.00,1.00,0.00,0.00,0.00,0.00,0.00,normal
0,tcp,pop_3,RSTO,0,36,0,0,0,0,0,1,0,0,0,0,0,0,0,0,0,0,3,2,0.00,0.00,1.00,1.00,0.33,1.00,1.00,114,60,0.25,0.04,0.01,0.03,0.00,0.00,0.89,1.00,anomaly
902,tcp,http,RSTR,59424,0,0,0,0,0,0,1,0,0,0,0,0,0,0,0,0,0,27,27,0.00,0.00,1.00,1.00,1.00,0.00,0.00,255,255,1.00,0.00,0.00,0.00,0.00,0.00,0.46,0.46,anomaly
0,tcp,other,REJ,0,0,0,0,0,0,0,0,0,0,0,0,0,0,0,0,0,0,478,1,0.03,0.00,0.97,1.00,0.00,1.00,0.00,255,1,0.00,1.00,0.00,0.00,0.00,0.00,1.00,1.00,anomaly
281,tcp,ftp,SF,160,597,0,0,0,2,0,1,0,0,0,0,0,0,0,0,0,1,1,1,0.00,0.00,0.00,0.00,1.00,0.00,0.00,206,67,0.33,0.03,0.00,0.00,0.00,0.00,0.00,0.00,anomaly
0,udp,private,SF,46,43,0,0,0,0,0,0,0,0,0,0,0,0,0,0,0,0,128,128,0.00,0.00,0.00,0.00,1.00,0.00,0.00,255,255,1.00,0.00,0.50,0.00,0.00,0.00,0.00,0.00,normal
0,tcp,other,REJ,0,0,0,0,0,0,0,0,0,0,0,0,0,0,0,0,0,0,487,1,0.03,0.00,0.97,1.00,0.00,1.00,0.00,255,1,0.00,1.00,0.00,0.00,0.04,0.00,0.96,1.00,anomaly
18,tcp,telnet,SF,109,131,0,0,0,0,0,0,0,0,0,0,0,0,0,0,0,0,1,1,0.00,0.00,0.00,0.00,1.00,0.00,0.00,25,9,0.36,0.12,0.04,0.00,0.00,0.00,0.12,0.33,anomaly
0,tcp,telnet,SF,124,174,0,0,0,0,1,0,0,0,0,0,0,0,0,0,0,0,1,1,0.00,0.00,0.00,0.00,1.00,0.00,0.00,255,249,0.98,0.01,0.00,0.00,0.00,0.00,0.02,0.02,anomaly
808,tcp,http,RSTR,47744,0,0,0,0,0,0,1,0,0,0,0,0,0,0,0,0,0,85,85,0.02,0.02,0.98,0.98,1.00,0.00,0.00,255,253,0.99,0.01,0.00,0.00,0.01,0.01,0.46,0.46,anomaly
0,tcp,ftp_data,SF,868,0,0,0,0,0,0,0,0,0,0,0,0,0,0,0,0,0,1,1,0.00,0.00,0.00,0.00,1.00,0.00,0.00,178,39,0.22,0.03,0.22,0.00,0.00,0.00,0.00,0.00,normal
0,tcp,telnet,S0,0,0,0,0,0,0,0,0,0,0,0,0,0,0,0,0,0,0,1,3,1.00,0.33,0.00,0.33,1.00,0.00,0.67,4,2,0.50,0.75,0.25,0.00,1.00,1.00,0.00,0.00,anomaly
281,tcp,ftp,SF,164,599,0,0,0,2,0,1,0,0,0,0,0,0,0,0,0,1,1,1,0.00,0.00,0.00,0.00,1.00,0.00,0.00,14,13,0.93,0.14,0.07,0.00,0.00,0.00,0.00,0.00,anomaly
0,udp,private,SF,46,0,0,0,0,0,0,0,0,0,0,0,0,0,0,0,0,0,2,2,0.00,0.00,0.00,0.00,1.00,0.00,0.00,255,254,1.00,0.01,0.01,0.00,0.00,0.00,0.00,0.00,anomaly
0,icmp,eco_i,SF,20,0,0,0,0,0,0,0,0,0,0,0,0,0,0,0,0,0,1,65,0.00,0.00,0.00,0.00,1.00,0.00,1.00,3,99,1.00,0.00,1.00,0.25,0.00,0.00,0.00,0.00,anomaly
2070,tcp,http,RSTR,56504,0,0,0,0,0,0,1,0,0,0,0,0,0,0,0,0,0,9,9,0.00,0.00,1.00,1.00,1.00,0.00,0.00,255,243,0.95,0.01,0.00,0.00,0.02,0.02,0.28,0.30,anomaly
0,tcp,http,SF,54540,8314,0,0,0,2,0,1,1,0,0,0,0,0,0,0,0,0,2,2,0.00,0.00,0.00,0.00,1.00,0.00,0.00,255,252,0.99,0.01,0.00,0.00,0.00,0.00,0.01,0.01,anomaly
0,tcp,ftp_data,SF,12,0,0,0,0,0,0,0,0,0,0,0,0,0,0,0,0,0,1,1,0.00,0.00,0.00,0.00,1.00,0.00,0.00,6,5,0.83,0.33,0.83,0.00,0.00,0.00,0.00,0.00,anomaly
5,tcp,pop_3,SF,0,0,0,0,0,0,0,0,0,0,0,0,0,0,0,0,0,0,4,2,0.00,0.00,0.25,0.50,0.25,0.75,1.00,38,56,0.18,0.13,0.03,0.04,0.00,0.02,0.16,0.86,anomaly
111,tcp,telnet,SF,336,152292,0,0,0,0,0,1,10,0,0,8,0,0,1,0,0,0,1,1,0.00,0.00,0.00,0.00,1.00,0.00,0.00,255,1,0.00,0.01,0.00,0.00,0.00,0.00,0.00,0.00,anomaly
2,tcp,pop_3,RSTO,0,36,0,0,0,0,0,1,0,0,0,0,0,0,0,0,0,0,3,4,0.00,0.00,1.00,1.00,0.33,1.00,1.00,255,52,0.20,0.02,0.01,0.00,0.00,0.00,0.75,0.98,anomaly
0,tcp,telnet,SF,21,104,0,0,0,0,0,0,0,0,0,0,0,0,0,0,0,0,4,2,0.00,0.00,0.25,0.50,0.50,0.75,0.00,214,103,0.41,0.02,0.00,0.02,0.00,0.00,0.17,0.43,anomaly
0,udp,private,SF,54,54,0,0,0,0,0,0,0,0,0,0,0,0,0,0,0,0,511,511,0.00,0.00,0.00,0.00,1.00,0.00,0.00,255,255,1.00,0.00,0.83,0.00,0.00,0.00,0.00,0.00,normal
1,tcp,smtp,SF,4734,431,0,0,0,0,0,1,0,0,0,0,0,0,0,0,0,0,1,1,0.00,0.00,0.00,0.00,1.00,0.00,0.00,255,16,0.06,0.06,0.00,0.00,0.00,0.00,0.93,0.00,normal
0,icmp,eco_i,SF,20,0,0,0,0,0,0,0,0,0,0,0,0,0,0,0,0,0,1,65,0.00,0.00,0.00,0.00,1.00,0.00,1.00,1,119,1.00,0.00,1.00,0.27,0.00,0.00,0.00,0.00,anomaly
4,tcp,pop_3,SF,26,93,0,0,0,0,0,1,0,0,0,0,0,0,0,0,0,0,1,1,0.00,0.00,0.00,0.00,1.00,0.00,0.00,118,103,0.86,0.03,0.01,0.02,0.00,0.00,0.08,0.00,anomaly
0,tcp,exec,RSTO,0,0,0,0,0,0,0,0,0,0,0,0,0,0,0,0,0,0,133,19,0.50,0.00,0.50,1.00,0.14,0.06,0.00,255,19,0.07,0.05,0.00,0.00,0.67,0.00,0.33,1.00,anomaly
0,tcp,netbios_dgm,REJ,0,0,0,0,0,0,0,0,0,0,0,0,0,0,0,0,0,0,229,4,0.00,0.00,1.00,1.00,0.02,0.07,0.00,255,4,0.02,0.07,0.00,0.00,0.00,0.00,1.00,1.00,anomaly
1,tcp,smtp,SF,1522,481,0,0,0,0,0,1,0,0,0,0,0,0,0,0,0,0,1,1,0.00,0.00,0.00,0.00,1.00,0.00,0.00,255,16,0.06,0.01,0.00,0.00,0.00,0.00,0.03,0.00,normal
0,icmp,ecr_i,SF,1008,0,0,0,0,0,0,0,0,0,0,0,0,0,0,0,0,0,329,329,0.00,0.00,0.00,0.00,1.00,0.00,0.00,255,255,1.00,0.00,1.00,0.00,0.00,0.00,0.00,0.00,anomaly
0,udp,private,SF,56,52,0,0,0,0,0,0,0,0,0,0,0,0,0,0,0,0,445,445,0.00,0.00,0.00,0.00,1.00,0.00,0.00,255,255,1.00,0.00,1.00,0.00,0.00,0.00,0.00,0.00,normal
0,icmp,eco_i,SF,64,0,0,0,0,0,0,0,0,0,0,0,0,0,0,0,0,0,3,3,0.00,0.00,0.00,0.00,1.00,0.00,0.00,255,9,0.04,0.01,0.04,0.00,0.00,0.00,0.00,0.00,normal
897,tcp,http,RSTR,61504,0,0,0,0,0,0,1,0,0,0,0,0,0,0,0,0,0,30,30,0.00,0.00,1.00,1.00,1.00,0.00,0.00,255,255,1.00,0.00,0.00,0.00,0.00,0.00,0.53,0.53,anomaly
0,tcp,other,REJ,0,0,0,0,0,0,0,0,0,0,0,0,0,0,0,0,0,0,480,1,0.04,0.00,0.96,1.00,0.00,1.00,0.00,255,1,0.00,1.00,0.00,0.00,0.05,0.00,0.95,1.00,anomaly
1,tcp,smtp,SF,2599,293,0,0,0,0,0,1,0,0,0,0,0,0,0,0,0,0,3,3,0.00,0.00,0.00,0.00,1.00,0.00,0.00,255,63,0.25,0.14,0.00,0.00,0.00,0.00,0.74,0.00,anomaly
0,udp,private,SF,105,147,0,0,0,0,0,0,0,0,0,0,0,0,0,0,0,0,1,1,0.00,0.00,0.00,0.00,1.00,0.00,0.00,255,254,1.00,0.01,0.02,0.00,0.00,0.00,0.00,0.00,normal
281,tcp,ftp,SF,156,593,0,0,0,2,0,1,0,0,0,0,0,0,0,0,0,1,1,1,0.00,0.00,0.00,0.00,1.00,0.00,0.00,255,37,0.15,0.02,0.00,0.00,0.00,0.00,0.45,0.00,anomaly
282,tcp,ftp,SF,158,593,0,0,0,2,0,1,0,0,0,0,0,0,0,0,0,1,1,1,0.00,0.00,0.00,0.00,1.00,0.00,0.00,70,5,0.07,0.80,0.01,0.00,0.00,0.00,0.80,0.20,anomaly
4,tcp,pop_3,SF,26,93,0,0,0,0,0,1,0,0,0,0,0,0,0,0,0,0,1,1,0.00,0.00,0.00,0.00,1.00,0.00,0.00,18,19,1.00,0.00,0.06,0.11,0.00,0.00,0.00,0.00,anomaly
0,tcp,vmnet,REJ,0,0,0,0,0,0,0,0,0,0,0,0,0,0,0,0,0,0,130,14,0.00,0.00,1.00,1.00,0.11,0.05,0.00,255,14,0.05,0.05,0.00,0.00,0.00,0.00,1.00,1.00,anomaly
282,tcp,ftp,SF,162,597,0,0,0,2,0,1,0,0,0,0,0,0,0,0,0,1,1,1,0.00,0.00,0.00,0.00,1.00,0.00,0.00,251,93,0.37,0.03,0.00,0.00,0.00,0.00,0.00,0.00,anomaly
0,icmp,ecr_i,SF,1008,0,0,0,0,0,0,0,0,0,0,0,0,0,0,0,0,0,265,265,0.00,0.00,0.00,0.00,1.00,0.00,0.00,255,255,1.00,0.00,1.00,0.00,0.00,0.00,0.00,0.00,anomaly
0,tcp,finger,RSTO,0,0,0,0,0,0,0,0,0,0,0,0,0,0,0,0,0,0,60,15,0.00,0.00,1.00,1.00,0.25,0.07,0.00,255,55,0.22,0.15,0.02,0.00,0.00,0.00,0.98,1.00,anomaly
7350,tcp,telnet,SF,0,44,0,0,0,0,0,0,0,0,0,0,0,0,0,0,0,0,1,1,0.00,0.00,0.00,0.00,1.00,0.00,0.00,255,226,0.89,0.02,0.00,0.00,0.27,0.31,0.01,0.00,anomaly
3,tcp,telnet,SF,24,306,0,0,0,0,0,0,0,0,0,0,0,0,0,0,0,0,4,7,0.00,0.00,0.75,0.57,0.50,0.75,0.57,190,90,0.34,0.03,0.01,0.02,0.02,0.01,0.87,0.63,anomaly
0,tcp,telnet,S0,0,0,0,0,0,0,0,0,0,0,0,0,0,0,0,0,0,0,131,131,1.00,1.00,0.00,0.00,1.00,0.00,0.00,255,255,1.00,0.00,0.00,0.00,1.00,1.00,0.00,0.00,anomaly
0,tcp,imap4,RSTO,0,44,0,0,0,0,0,0,0,0,0,0,0,0,0,0,0,0,4,3,0.00,0.00,0.50,0.67,0.25,0.75,1.00,179,58,0.23,0.03,0.01,0.03,0.00,0.00,0.88,0.95,anomaly
0,udp,private,SF,53,52,0,0,0,0,0,0,0,0,0,0,0,0,0,0,0,0,508,508,0.00,0.00,0.00,0.00,1.00,0.00,0.00,255,255,1.00,0.00,1.00,0.00,0.00,0.00,0.00,0.00,normal
0,tcp,smtp,SF,1201,330,0,0,0,0,0,1,0,0,0,0,0,0,0,0,0,0,1,2,0.00,0.00,0.00,0.00,1.00,0.00,1.00,255,28,0.11,0.03,0.00,0.00,0.00,0.00,0.75,0.00,normal
0,udp,private,SF,1,0,0,0,0,0,0,0,0,0,0,0,0,0,0,0,0,0,44,2,0.00,0.00,0.00,0.00,0.05,0.41,0.00,255,2,0.01,0.74,1.00,0.00,0.00,0.00,0.00,0.00,normal
0,udp,private,SF,105,147,0,0,0,0,0,0,0,0,0,0,0,0,0,0,0,0,2,1,0.00,0.00,0.00,0.00,0.50,1.00,0.00,255,252,0.99,0.01,0.01,0.00,0.00,0.00,0.00,0.00,anomaly
0,udp,domain_u,SF,43,43,0,0,0,0,0,0,0,0,0,0,0,0,0,0,0,0,130,130,0.00,0.00,0.00,0.00,1.00,0.00,0.00,255,254,1.00,0.01,0.00,0.00,0.00,0.00,0.00,0.00,normal
281,tcp,ftp,SF,160,599,0,0,0,2,0,1,0,0,0,0,0,0,0,0,0,1,1,1,0.00,0.00,0.00,0.00,1.00,0.00,0.00,34,27,0.79,0.09,0.03,0.00,0.00,0.00,0.00,0.00,anomaly
0,tcp,efs,REJ,0,0,0,0,0,0,0,0,0,0,0,0,0,0,0,0,0,0,124,11,0.00,0.00,1.00,1.00,0.09,0.07,0.00,255,11,0.04,0.06,0.00,0.00,0.00,0.00,1.00,1.00,anomaly
0,tcp,ftp_data,SF,749,0,0,0,0,0,0,0,0,0,0,0,0,0,0,0,0,0,2,2,0.00,0.00,0.00,0.00,1.00,0.00,0.00,47,12,0.26,0.11,0.26,0.00,0.00,0.00,0.02,0.00,normal
0,tcp,http,S0,0,0,0,0,0,0,0,0,0,0,0,0,0,0,0,0,0,0,73,73,1.00,1.00,0.00,0.00,1.00,0.00,0.00,255,255,1.00,0.00,0.00,0.00,0.36,0.36,0.64,0.64,anomaly
0,udp,private,SF,105,0,0,0,0,0,0,0,0,0,0,0,0,0,0,0,0,0,5,5,0.00,0.00,0.00,0.00,1.00,0.00,0.00,255,254,1.00,0.01,0.01,0.00,0.00,0.00,0.00,0.00,normal
0,icmp,ecr_i,SF,1032,0,0,0,0,0,0,0,0,0,0,0,0,0,0,0,0,0,482,482,0.00,0.00,0.00,0.00,1.00,0.00,0.00,255,255,1.00,0.00,1.00,0.00,0.00,0.00,0.00,0.00,anomaly
142,tcp,ftp,SF,142,461,0,0,0,1,0,1,0,0,0,0,3,0,0,0,0,1,1,1,0.00,0.00,0.00,0.00,1.00,0.00,0.00,1,1,1.00,0.00,1.00,0.00,0.00,0.00,0.00,0.00,anomaly
0,udp,other,SF,1,1,0,0,0,0,0,0,0,0,0,0,0,0,0,0,0,0,291,1,0.00,0.00,0.00,0.00,0.00,1.00,0.00,255,1,0.00,1.00,1.00,0.00,0.00,0.00,0.00,0.00,anomaly
0,tcp,ftp,SF,26,157,0,0,0,0,1,0,0,0,0,0,0,0,0,0,0,1,1,1,0.00,0.00,0.00,0.00,1.00,0.00,0.00,245,124,0.51,0.02,0.00,0.00,0.00,0.00,0.00,0.00,anomaly
0,tcp,telnet,SF,125,174,0,0,0,0,1,0,0,0,0,0,0,0,0,0,0,0,1,1,0.00,0.00,0.00,0.00,1.00,0.00,0.00,255,85,0.33,0.02,0.00,0.00,0.00,0.00,0.01,0.04,anomaly
0,udp,private,SF,1,0,0,0,0,0,0,0,0,0,0,0,0,0,0,0,0,0,75,2,0.00,0.00,0.00,0.00,0.03,0.68,0.00,255,2,0.01,0.76,0.71,0.00,0.02,0.00,0.26,0.00,normal
0,tcp,pop_3,REJ,0,0,0,0,0,0,0,0,0,0,0,0,0,0,0,0,0,0,3,3,0.00,0.00,0.67,1.00,0.33,1.00,1.00,55,64,0.25,0.05,0.02,0.03,0.00,0.00,0.80,1.00,anomaly
6,tcp,ftp_data,SF,3131464,0,0,0,0,0,0,0,0,0,0,0,0,0,0,0,0,0,2,2,0.00,0.00,0.00,0.00,1.00,0.00,0.00,255,13,0.05,0.02,0.05,0.00,0.00,0.00,0.00,0.00,normal
0,udp,private,SF,54,51,0,0,0,0,0,0,0,0,0,0,0,0,0,0,0,0,309,309,0.00,0.00,0.00,0.00,1.00,0.00,0.00,255,255,1.00,0.00,0.93,0.00,0.00,0.00,0.00,0.00,normal
0,tcp,http,S0,0,0,0,0,0,0,0,0,0,0,0,0,0,0,0,0,0,0,63,18,1.00,0.94,0.00,0.00,0.27,0.06,0.11,255,61,0.24,0.02,0.02,0.00,0.98,1.00,0.00,0.00,anomaly
0,udp,private,SF,105,146,0,0,0,0,0,0,0,0,0,0,0,0,0,0,0,0,3,2,0.00,0.00,0.00,0.00,0.67,0.67,0.00,255,253,0.99,0.01,0.00,0.00,0.00,0.00,0.00,0.00,normal
0,tcp,efs,REJ,0,0,0,0,0,0,0,0,0,0,0,0,0,0,0,0,0,0,107,14,0.00,0.00,1.00,1.00,0.13,0.07,0.00,255,14,0.05,0.05,0.00,0.00,0.00,0.00,1.00,1.00,anomaly
1,tcp,smtp,SF,2599,293,0,0,0,0,0,1,0,0,0,0,0,0,0,0,0,0,2,2,0.00,0.00,0.00,0.00,1.00,0.00,0.00,255,236,0.93,0.08,0.00,0.00,0.00,0.00,0.07,0.00,anomaly
0,tcp,imap4,S0,0,0,0,0,0,0,0,0,0,0,0,0,0,0,0,0,0,0,264,16,1.00,1.00,0.00,0.00,0.06,0.06,0.00,255,16,0.06,0.06,0.00,0.00,1.00,1.00,0.00,0.00,anomaly
281,tcp,ftp,SF,158,597,0,0,0,2,0,1,0,0,0,0,0,0,0,0,0,1,2,1,0.00,0.00,0.50,0.00,0.50,1.00,0.00,255,14,0.05,0.80,0.00,0.00,0.00,0.00,0.78,0.00,anomaly
0,tcp,link,REJ,0,0,0,0,0,0,0,0,0,0,0,0,0,0,0,0,0,0,267,3,0.00,0.00,1.00,1.00,0.01,0.06,0.00,255,3,0.01,0.06,0.00,0.00,0.00,0.00,1.00,1.00,anomaly
4,tcp,pop_3,SF,30,93,0,0,0,0,0,1,0,0,0,0,0,0,0,0,0,0,2,1,0.00,0.00,0.00,0.00,0.50,1.00,0.00,255,251,0.98,0.01,0.00,0.00,0.00,0.00,0.00,0.00,anomaly
0,tcp,http,SF,54540,8314,0,0,0,2,0,1,1,0,0,0,0,0,0,0,0,0,5,19,0.00,0.00,0.00,0.00,1.00,0.00,0.16,255,254,1.00,0.01,0.00,0.00,0.00,0.00,0.07,0.07,anomaly
0,tcp,telnet,REJ,0,0,0,0,0,0,0,0,0,0,0,0,0,0,0,0,0,0,1,15,0.00,0.20,1.00,0.60,1.00,0.00,0.87,74,84,0.32,0.07,0.01,0.02,0.00,0.00,0.91,0.71,anomaly
0,tcp,http,S0,0,0,0,0,0,0,0,0,0,0,0,0,0,0,0,0,0,0,91,91,1.00,1.00,0.00,0.00,1.00,0.00,0.00,255,255,1.00,0.00,0.00,0.00,0.75,0.75,0.22,0.22,anomaly
8217,tcp,telnet,SF,0,15,0,0,0,0,0,0,0,0,0,0,0,0,0,0,0,0,1,1,0.00,0.00,0.00,0.00,1.00,0.00,0.00,255,7,0.03,0.85,0.00,0.00,0.00,0.00,0.84,0.00,anomaly
0,tcp,discard,RSTO,0,0,0,0,0,0,0,0,0,0,0,0,0,0,0,0,0,0,210,1,0.00,0.00,1.00,1.00,0.00,0.08,0.00,255,1,0.00,0.08,0.00,0.00,0.00,0.00,1.00,1.00,anomaly
0,tcp,domain,REJ,0,0,0,0,0,0,0,0,0,0,0,0,0,0,0,0,0,0,212,14,0.00,0.00,1.00,1.00,0.07,0.07,0.00,255,14,0.05,0.07,0.00,0.00,0.00,0.00,1.00,1.00,anomaly
0,tcp,telnet,S3,0,44,0,0,0,0,0,0,0,0,0,0,0,0,0,0,0,0,1,1,1.00,1.00,0.00,0.00,1.00,0.00,0.00,255,125,0.49,0.46,0.00,0.00,0.38,0.78,0.45,0.02,anomaly
0,icmp,ecr_i,SF,1032,0,0,0,0,0,0,0,0,0,0,0,0,0,0,0,0,0,2,2,0.00,0.00,0.00,0.00,1.00,0.00,0.00,255,255,1.00,0.00,1.00,0.00,0.00,0.00,0.00,0.00,anomaly
92,tcp,telnet,SF,2458,9336,0,0,0,6,0,1,8,1,0,2,0,0,0,0,0,0,1,1,0.00,0.00,0.00,0.00,1.00,0.00,0.00,146,19,0.13,0.03,0.01,0.00,0.00,0.00,0.00,0.00,anomaly
0,icmp,ecr_i,SF,1008,0,0,0,0,0,0,0,0,0,0,0,0,0,0,0,0,0,413,413,0.00,0.00,0.00,0.00,1.00,0.00,0.00,255,255,1.00,0.00,1.00,0.00,0.00,0.00,0.00,0.00,anomaly
0,tcp,iso_tsap,REJ,0,0,0,0,0,0,0,0,0,0,0,0,0,0,0,0,0,0,277,15,0.00,0.00,1.00,1.00,0.05,0.06,0.00,255,15,0.06,0.07,0.00,0.00,0.00,0.00,1.00,1.00,anomaly
0,tcp,gopher,S0,0,0,0,0,0,0,0,0,0,0,0,0,0,0,0,0,0,0,164,6,1.00,1.00,0.00,0.00,0.04,0.09,0.00,255,6,0.02,0.09,0.00,0.00,1.00,1.00,0.00,0.00,anomaly
7646,tcp,telnet,SF,0,44,0,0,0,0,0,0,0,0,0,0,0,0,0,0,0,0,1,1,0.00,0.00,0.00,0.00,1.00,0.00,0.00,255,164,0.64,0.03,0.00,0.00,0.33,0.51,0.11,0.08,anomaly
0,tcp,sunrpc,REJ,0,0,0,0,0,0,0,0,0,0,0,0,0,0,0,0,0,0,1,7,0.00,0.00,1.00,1.00,1.00,0.00,1.00,38,47,0.13,0.13,0.03,0.04,0.00,0.00,0.89,1.00,anomaly
0,icmp,ecr_i,SF,1032,0,0,0,0,0,0,0,0,0,0,0,0,0,0,0,0,0,61,61,0.00,0.00,0.00,0.00,1.00,0.00,0.00,255,255,1.00,0.00,1.00,0.00,0.00,0.00,0.00,0.00,anomaly
0,tcp,echo,RSTO,0,0,0,0,0,0,0,0,0,0,0,0,0,0,0,0,0,0,232,19,0.00,0.00,1.00,1.00,0.08,0.06,0.00,255,19,0.07,0.07,0.00,0.00,0.00,0.00,1.00,1.00,anomaly
0,tcp,pop_3,S0,0,0,0,0,0,0,0,0,0,0,0,0,0,0,0,0,0,0,1,2,1.00,1.00,0.00,0.00,1.00,0.00,1.00,255,85,0.33,0.01,0.00,0.00,1.00,1.00,0.00,0.00,anomaly
282,tcp,ftp,SF,160,599,0,0,0,2,0,1,0,0,0,0,0,0,0,0,0,1,1,1,0.00,0.00,0.00,0.00,1.00,0.00,0.00,232,13,0.06,0.69,0.00,0.00,0.00,0.00,0.69,0.08,anomaly
0,udp,private,SF,1,0,0,0,0,0,0,0,0,0,0,0,0,0,0,0,0,0,66,10,0.00,0.00,0.00,0.00,0.15,0.44,0.00,255,21,0.08,0.58,0.61,0.00,0.00,0.00,0.39,0.00,normal
8168,tcp,telnet,SF,0,15,0,0,0,0,0,0,0,0,0,0,0,0,0,0,0,0,1,4,0.00,0.25,0.00,0.25,1.00,0.00,0.75,255,49,0.19,0.04,0.00,0.00,0.00,0.02,0.09,0.24,anomaly
2073,tcp,http,RSTR,72564,0,0,0,0,0,0,1,0,0,0,0,0,0,0,0,0,0,11,11,0.00,0.00,1.00,1.00,1.00,0.00,0.00,255,244,0.96,0.01,0.00,0.00,0.02,0.02,0.40,0.42,anomaly
0,tcp,whois,S0,0,0,0,0,0,0,0,0,0,0,0,0,0,0,0,0,0,0,159,16,1.00,1.00,0.00,0.00,0.10,0.09,0.00,255,16,0.06,0.09,0.00,0.00,1.00,1.00,0.00,0.00,anomaly
0,icmp,eco_i,SF,20,0,0,0,0,0,0,0,0,0,0,0,0,0,0,0,0,0,1,75,0.00,0.00,0.00,0.00,1.00,0.00,1.00,4,88,1.00,0.00,1.00,0.25,0.00,0.00,0.00,0.00,anomaly
0,tcp,ftp_data,SF,12,0,0,0,0,0,0,0,0,0,0,0,0,0,0,0,0,0,2,2,0.00,0.00,0.00,0.00,1.00,0.00,0.00,89,34,0.16,0.07,0.16,0.06,0.00,0.00,0.00,0.00,anomaly
0,tcp,sunrpc,REJ,0,0,0,0,0,0,0,0,0,0,0,0,0,0,0,0,0,0,1,2,0.00,0.00,1.00,1.00,1.00,0.00,1.00,87,52,0.17,0.06,0.01,0.04,0.00,0.00,0.89,1.00,anomaly
0,tcp,other,REJ,0,0,0,0,0,0,0,0,0,0,0,0,0,0,0,0,0,0,511,1,0.04,0.00,0.95,1.00,0.00,1.00,0.00,255,1,0.00,1.00,0.00,0.00,0.05,0.00,0.95,1.00,anomaly
9,tcp,telnet,SF,4209,7872,0,0,0,0,0,1,0,0,0,0,0,0,0,0,0,0,1,1,0.00,0.00,0.00,0.00,1.00,0.00,0.00,71,1,0.01,0.07,0.01,0.00,0.00,0.00,0.00,0.00,anomaly
907,tcp,http,S3,60884,0,0,0,0,0,0,1,0,0,0,0,0,0,0,0,0,0,17,17,0.06,0.06,0.88,0.88,1.00,0.00,0.00,255,255,1.00,0.00,0.00,0.00,0.00,0.00,0.06,0.06,anomaly
0,udp,private,SF,105,146,0,0,0,0,0,0,0,0,0,0,0,0,0,0,0,0,2,2,0.00,0.00,0.00,0.00,1.00,0.00,0.00,255,254,1.00,0.01,0.01,0.00,0.00,0.00,0.00,0.00,anomaly
0,udp,private,SF,105,146,0,0,0,0,0,0,0,0,0,0,0,0,0,0,0,0,1,1,0.00,0.00,0.00,0.00,1.00,0.00,0.00,161,161,1.00,0.00,0.01,0.00,0.00,0.00,0.00,0.00,anomaly
0,tcp,telnet,RSTO,0,0,0,0,0,0,0,0,0,0,0,0,0,0,0,0,0,0,226,12,0.00,0.00,1.00,1.00,0.05,0.07,0.00,255,12,0.05,0.08,0.00,0.00,0.00,0.00,1.00,1.00,anomaly
0,tcp,gopher,S0,0,0,0,0,0,0,0,0,0,0,0,0,0,0,0,0,0,0,130,19,1.00,1.00,0.00,0.00,0.15,0.06,0.00,255,19,0.07,0.06,0.00,0.00,1.00,1.00,0.00,0.00,anomaly
0,tcp,uucp,RSTO,0,0,0,0,0,0,0,0,0,0,0,0,0,0,0,0,0,0,136,7,0.00,0.00,1.00,1.00,0.05,0.06,0.00,255,7,0.03,0.06,0.00,0.00,0.00,0.00,1.00,1.00,anomaly
0,udp,private,SF,1,1,0,0,0,0,0,0,0,0,0,0,0,0,0,0,0,0,63,1,0.00,0.00,0.00,0.00,0.02,1.00,0.00,255,1,0.00,0.69,0.92,0.00,0.00,0.00,0.08,0.00,anomaly
0,tcp,telnet,SF,123,174,0,0,0,0,1,0,0,0,0,0,0,0,0,0,0,0,1,1,0.00,0.00,0.00,0.00,1.00,0.00,0.00,255,254,1.00,0.01,0.00,0.00,0.02,0.02,0.01,0.01,anomaly
0,udp,domain_u,SF,45,81,0,0,0,0,0,0,0,0,0,0,0,0,0,0,0,0,148,148,0.00,0.00,0.00,0.00,1.00,0.00,0.00,255,255,1.00,0.00,0.01,0.00,0.00,0.00,0.00,0.00,normal
0,tcp,other,REJ,0,0,0,0,0,0,0,0,0,0,0,0,0,0,0,0,0,0,398,1,0.17,0.00,0.83,1.00,0.00,1.00,0.00,255,1,0.00,0.91,0.00,0.00,0.14,0.00,0.86,1.00,anomaly
7538,tcp,telnet,SF,0,44,0,0,0,0,0,0,0,0,0,0,0,0,0,0,0,0,1,1,0.00,0.00,0.00,0.00,1.00,0.00,0.00,255,173,0.68,0.30,0.00,0.00,0.50,0.73,0.30,0.01,anomaly
0,tcp,courier,REJ,0,0,0,0,0,0,0,0,0,0,0,0,0,0,0,0,0,0,114,6,0.00,0.00,1.00,1.00,0.05,0.06,0.00,255,6,0.02,0.05,0.00,0.00,0.00,0.00,1.00,1.00,anomaly
0,udp,private,SF,42,0,0,0,0,0,0,0,0,0,0,0,0,0,0,0,0,0,3,3,0.00,0.00,0.00,0.00,1.00,0.00,0.00,255,254,1.00,0.01,0.01,0.00,0.00,0.00,0.00,0.00,anomaly
0,tcp,nnsp,RSTR,0,0,0,0,0,0,0,0,0,0,0,0,0,0,0,0,0,0,1,1,0.00,0.00,1.00,1.00,1.00,0.00,0.00,255,1,0.00,0.71,0.71,0.00,0.00,0.00,0.72,1.00,anomaly
7549,tcp,telnet,SF,0,44,0,0,0,0,0,0,0,0,0,0,0,0,0,0,0,0,1,1,0.00,0.00,0.00,0.00,1.00,0.00,0.00,255,189,0.74,0.03,0.00,0.00,0.33,0.45,0.12,0.07,anomaly
10,tcp,pop_3,SF,30,93,0,0,0,0,0,1,0,0,0,0,0,0,0,0,0,0,1,1,0.00,0.00,0.00,0.00,1.00,0.00,0.00,255,253,0.99,0.01,0.00,0.00,0.00,0.00,0.00,0.00,anomaly
0,tcp,courier,REJ,0,0,0,0,0,0,0,0,0,0,0,0,0,0,0,0,0,0,127,3,0.00,0.00,1.00,1.00,0.02,0.06,0.00,255,3,0.01,0.05,0.00,0.00,0.00,0.00,1.00,1.00,anomaly
0,tcp,http,S0,0,0,0,0,0,0,0,0,0,0,0,0,0,0,0,0,0,0,32,32,0.81,0.81,0.16,0.16,1.00,0.00,0.00,255,255,1.00,0.00,0.00,0.00,0.15,0.15,0.70,0.70,anomaly
0,tcp,echo,RSTO,0,0,0,0,0,0,0,0,0,0,0,0,0,0,0,0,0,0,239,5,0.00,0.00,1.00,1.00,0.02,0.07,0.00,255,5,0.02,0.07,0.00,0.00,0.00,0.00,1.00,1.00,anomaly
0,udp,private,SF,54,54,0,0,0,0,0,0,0,0,0,0,0,0,0,0,0,0,511,511,0.00,0.00,0.00,0.00,1.00,0.00,0.00,255,255,1.00,0.00,0.89,0.00,0.00,0.00,0.00,0.00,normal
0,icmp,ecr_i,SF,1008,0,0,0,0,0,0,0,0,0,0,0,0,0,0,0,0,0,155,155,0.00,0.00,0.00,0.00,1.00,0.00,0.00,255,255,1.00,0.00,1.00,0.00,0.00,0.00,0.00,0.00,anomaly
0,tcp,telnet,RSTO,125,188,0,0,0,0,1,0,0,0,0,0,0,0,0,0,0,0,1,1,0.00,0.00,1.00,1.00,1.00,0.00,0.00,255,175,0.69,0.02,0.00,0.00,0.00,0.00,0.02,0.03,anomaly
7606,tcp,telnet,SF,0,44,0,0,0,0,0,0,0,0,0,0,0,0,0,0,0,0,1,1,0.00,0.00,0.00,0.00,1.00,0.00,0.00,255,174,0.68,0.02,0.00,0.00,0.46,0.44,0.01,0.01,anomaly
0,tcp,private,S0,0,0,0,0,0,0,0,0,0,0,0,0,0,0,0,0,0,0,148,3,1.00,1.00,0.00,0.00,0.02,0.06,0.00,108,3,0.03,0.07,0.01,0.00,1.00,1.00,0.00,0.00,anomaly
0,tcp,http,S0,0,0,0,0,0,0,0,0,0,0,0,0,0,0,0,0,0,0,48,48,0.88,0.88,0.10,0.10,1.00,0.00,0.00,255,255,1.00,0.00,0.00,0.00,0.22,0.22,0.70,0.70,anomaly
0,udp,domain_u,SF,1,1,0,0,0,0,0,0,0,0,0,0,0,0,0,0,0,0,3,16,0.00,0.00,0.00,0.00,0.67,0.67,0.19,4,5,0.50,0.75,0.75,0.40,0.00,0.00,0.00,0.00,normal
0,tcp,http,SF,54540,8314,0,0,0,2,0,1,1,0,0,0,0,0,0,0,0,0,3,11,0.00,0.00,0.00,0.00,1.00,0.00,0.36,255,255,1.00,0.00,0.00,0.00,0.00,0.00,0.07,0.07,anomaly
1,tcp,smtp,SF,2599,293,0,0,0,0,0,1,0,0,0,0,0,0,0,0,0,0,3,3,0.00,0.00,0.00,0.00,1.00,0.00,0.00,255,40,0.16,0.16,0.00,0.00,0.00,0.00,0.82,0.00,anomaly
0,tcp,courier,REJ,0,0,0,0,0,0,0,0,0,0,0,0,0,0,0,0,0,0,106,4,0.00,0.00,1.00,1.00,0.04,0.08,0.00,255,4,0.02,0.06,0.00,0.00,0.00,0.00,1.00,1.00,anomaly
0,tcp,telnet,S0,0,0,0,0,0,0,0,0,0,0,0,0,0,0,0,0,0,0,22,22,1.00,1.00,0.00,0.00,1.00,0.00,0.00,95,31,0.33,0.18,0.01,0.00,0.23,0.71,0.05,0.00,anomaly
0,udp,private,SF,1,1,0,0,0,0,0,0,0,0,0,0,0,0,0,0,0,0,41,1,0.00,0.00,0.00,0.00,0.02,0.83,0.00,255,1,0.00,0.52,0.99,0.00,0.00,0.00,0.00,0.00,anomaly
0,tcp,private,REJ,0,0,0,0,0,0,0,0,0,0,0,0,0,0,0,0,0,0,510,1,0.01,0.00,0.95,1.00,0.00,1.00,0.00,255,1,0.00,1.00,0.00,0.00,0.02,0.00,0.95,1.00,anomaly
0,tcp,http,SF,54540,8314,0,0,0,2,0,1,1,0,0,0,0,0,0,0,0,0,2,2,0.00,0.00,0.00,0.00,1.00,0.00,0.00,255,251,0.98,0.01,0.00,0.00,0.00,0.00,0.01,0.01,anomaly
0,udp,private,SF,105,146,0,0,0,0,0,0,0,0,0,0,0,0,0,0,0,0,1,1,0.00,0.00,0.00,0.00,1.00,0.00,0.00,255,253,0.99,0.01,0.02,0.00,0.00,0.00,0.00,0.00,normal
0,tcp,telnet,SF,0,15,0,0,0,0,0,0,0,0,0,0,0,0,0,0,0,0,1,2,0.00,0.00,0.00,0.00,1.00,0.00,1.00,161,128,0.50,0.02,0.01,0.02,0.00,0.00,0.84,0.55,anomaly
0,tcp,http,REJ,0,0,0,0,0,0,0,0,0,0,0,0,0,0,0,0,0,0,2,2,0.00,0.00,1.00,1.00,1.00,0.00,0.00,255,7,0.03,0.70,0.00,0.00,0.00,0.00,0.03,1.00,normal
0,tcp,ssh,S0,0,0,0,0,0,0,0,0,0,0,0,0,0,0,0,0,0,0,233,1,1.00,1.00,0.00,0.00,0.00,0.06,0.00,255,1,0.00,0.07,0.00,0.00,1.00,1.00,0.00,0.00,anomaly
0,udp,private,SF,55,51,0,0,0,0,0,0,0,0,0,0,0,0,0,0,0,0,318,318,0.00,0.00,0.00,0.00,1.00,0.00,0.00,255,255,1.00,0.00,0.93,0.00,0.00,0.00,0.00,0.00,normal
4,tcp,pop_3,SF,30,93,0,0,0,0,0,1,0,0,0,0,0,0,0,0,0,0,2,1,0.00,0.00,0.00,0.00,0.50,1.00,0.00,255,210,0.82,0.02,0.00,0.00,0.00,0.00,0.04,0.00,anomaly
0,tcp,exec,S0,0,0,0,0,0,0,0,0,0,0,0,0,0,0,0,0,0,0,148,3,1.00,1.00,0.00,0.00,0.02,0.06,0.00,255,3,0.01,0.05,0.00,0.00,1.00,1.00,0.00,0.00,anomaly
0,udp,private,SF,105,146,0,0,0,0,0,0,0,0,0,0,0,0,0,0,0,0,4,4,0.00,0.00,0.00,0.00,1.00,0.00,0.00,255,255,1.00,0.00,0.01,0.00,0.00,0.00,0.00,0.00,normal
0,tcp,pop_3,S0,0,0,0,0,0,0,0,0,0,0,0,0,0,0,0,0,0,0,1,1,1.00,1.00,0.00,0.00,1.00,0.00,0.00,216,85,0.33,0.01,0.00,0.02,1.00,1.00,0.00,0.00,anomaly
7238,tcp,telnet,SF,0,44,0,0,0,0,0,0,0,0,0,0,0,0,0,0,0,0,1,1,0.00,0.00,0.00,0.00,1.00,0.00,0.00,255,249,0.98,0.02,0.00,0.00,0.27,0.28,0.01,0.00,anomaly
1,tcp,smtp,SF,2599,293,0,0,0,0,0,1,0,0,0,0,0,0,0,0,0,0,3,3,0.00,0.00,0.00,0.00,1.00,0.00,0.00,255,176,0.69,0.13,0.00,0.00,0.00,0.00,0.30,0.00,anomaly
0,tcp,other,RSTR,0,0,0,0,0,0,0,0,0,0,0,0,0,0,0,0,0,0,1,1,0.00,0.00,1.00,1.00,1.00,0.00,0.00,255,1,0.00,1.00,1.00,0.00,0.00,0.00,1.00,1.00,anomaly
898,tcp,http,RSTR,68704,0,0,0,0,0,0,1,0,0,0,0,0,0,0,0,0,0,28,28,0.18,0.18,0.82,0.82,1.00,0.00,0.00,255,255,1.00,0.00,0.00,0.00,0.02,0.02,0.62,0.62,anomaly
7505,tcp,telnet,SF,0,44,0,0,0,0,0,0,0,0,0,0,0,0,0,0,0,0,1,1,0.00,0.00,0.00,0.00,1.00,0.00,0.00,255,200,0.78,0.03,0.00,0.00,0.33,0.43,0.12,0.07,anomaly
809,tcp,http,RSTR,46284,0,0,0,0,0,0,1,0,0,0,0,0,0,0,0,0,0,31,31,0.00,0.00,1.00,1.00,1.00,0.00,0.00,255,253,0.99,0.01,0.00,0.00,0.00,0.00,0.16,0.16,anomaly
806,tcp,http,RSTR,62344,0,0,0,0,0,0,1,0,0,0,0,0,0,0,0,0,0,40,40,0.00,0.00,1.00,1.00,1.00,0.00,0.00,255,253,0.99,0.01,0.00,0.00,0.00,0.00,0.19,0.19,anomaly
0,icmp,ecr_i,SF,1032,0,0,0,0,0,0,0,0,0,0,0,0,0,0,0,0,0,215,215,0.00,0.00,0.00,0.00,1.00,0.00,0.00,255,255,1.00,0.00,1.00,0.00,0.00,0.00,0.00,0.00,anomaly
1,tcp,telnet,RSTO,0,15,0,0,0,0,0,0,0,0,0,0,0,0,0,0,0,0,1,7,0.00,0.00,1.00,0.57,1.00,0.00,0.57,96,87,0.34,0.05,0.01,0.02,0.00,0.00,0.90,0.70,anomaly
1,tcp,smtp,SF,2599,293,0,0,0,0,0,1,0,0,0,0,0,0,0,0,0,0,3,3,0.00,0.00,0.00,0.00,1.00,0.00,0.00,255,175,0.69,0.13,0.00,0.00,0.00,0.00,0.30,0.00,anomaly
0,udp,other,SF,1,1,0,0,0,0,0,0,0,0,0,0,0,0,0,0,0,0,265,1,0.00,0.00,0.00,0.00,0.00,1.00,0.00,255,1,0.00,1.00,0.99,0.00,0.00,0.00,0.00,0.00,anomaly
7,tcp,pop_3,SF,28,93,0,0,0,0,0,1,0,0,0,0,0,0,0,0,0,0,1,1,0.00,0.00,0.00,0.00,1.00,0.00,0.00,255,246,0.96,0.02,0.00,0.00,0.00,0.00,0.02,0.00,anomaly
0,tcp,private,S0,0,0,0,0,0,0,0,0,0,0,0,0,0,0,0,0,0,0,108,1,1.00,1.00,0.00,0.00,0.01,0.06,0.00,168,1,0.01,0.07,0.01,0.00,1.00,1.00,0.00,0.00,anomaly
0,icmp,eco_i,SF,20,0,0,0,0,0,0,0,0,0,0,0,0,0,0,0,0,0,1,75,0.00,0.00,0.00,0.00,1.00,0.00,1.00,3,91,1.00,0.00,1.00,0.25,0.00,0.00,0.00,0.00,anomaly
282,tcp,ftp,SF,160,597,0,0,0,2,0,1,0,0,0,0,0,0,0,0,0,1,1,1,0.00,0.00,0.00,0.00,1.00,0.00,0.00,255,14,0.05,0.80,0.00,0.00,0.00,0.00,0.78,0.00,anomaly
0,tcp,efs,REJ,0,0,0,0,0,0,0,0,0,0,0,0,0,0,0,0,0,0,139,16,0.00,0.00,1.00,1.00,0.12,0.06,0.00,255,16,0.06,0.05,0.00,0.00,0.00,0.00,1.00,1.00,anomaly
0,tcp,name,REJ,0,0,0,0,0,0,0,0,0,0,0,0,0,0,0,0,0,0,438,1,0.07,0.00,0.92,1.00,0.00,1.00,0.00,255,1,0.00,1.00,0.00,0.00,0.05,0.00,0.93,1.00,anomaly
10,tcp,telnet,SF,118,2425,0,0,0,0,0,1,0,0,0,0,0,0,0,0,0,0,1,1,0.00,0.00,0.00,0.00,1.00,0.00,0.00,255,13,0.05,0.01,0.00,0.00,0.00,0.00,0.03,0.62,anomaly
0,udp,domain_u,SF,46,100,0,0,0,0,0,0,0,0,0,0,0,0,0,0,0,0,119,119,0.00,0.00,0.00,0.00,1.00,0.00,0.00,255,254,1.00,0.01,0.00,0.00,0.00,0.00,0.00,0.00,normal
8185,tcp,telnet,SF,0,15,0,0,0,0,0,0,0,0,0,0,0,0,0,0,0,0,1,1,0.00,0.00,0.00,0.00,1.00,0.00,0.00,255,15,0.06,0.83,0.00,0.00,0.00,0.00,0.82,0.00,anomaly
0,tcp,http,SF,54540,8314,0,0,0,2,0,1,1,0,0,0,0,0,0,0,0,0,5,12,0.00,0.00,0.00,0.00,1.00,0.00,0.17,255,254,1.00,0.01,0.00,0.00,0.00,0.00,0.05,0.05,anomaly
0,udp,other,SF,1,1,0,0,0,0,0,0,0,0,0,0,0,0,0,0,0,0,34,1,0.00,0.00,0.00,0.00,0.03,0.91,0.00,255,1,0.00,0.72,1.00,0.00,0.00,0.00,0.00,0.00,anomaly
0,udp,domain_u,SF,43,68,0,0,0,0,0,0,0,0,0,0,0,0,0,0,0,0,156,156,0.00,0.00,0.00,0.00,1.00,0.00,0.00,255,255,1.00,0.00,0.01,0.00,0.00,0.00,0.00,0.00,normal
0,udp,private,SF,105,145,0,0,0,0,0,0,0,0,0,0,0,0,0,0,0,0,2,2,0.00,0.00,0.00,0.00,1.00,0.00,0.00,255,255,1.00,0.00,0.02,0.00,0.00,0.00,0.00,0.00,normal
0,tcp,nnsp,REJ,0,0,0,0,0,0,0,0,0,0,0,0,0,0,0,0,0,0,118,3,0.00,0.00,1.00,1.00,0.03,0.07,0.00,255,3,0.01,0.06,0.00,0.00,0.00,0.00,1.00,1.00,anomaly
805,tcp,http,RSTR,60884,1,0,0,0,0,0,1,0,0,0,0,0,0,0,0,0,0,50,50,0.00,0.00,1.00,1.00,1.00,0.00,0.00,255,253,0.99,0.01,0.00,0.00,0.00,0.00,0.27,0.27,anomaly
426,tcp,other,SF,240,619,0,0,0,0,0,0,0,0,0,0,0,0,0,0,0,0,1,1,0.00,0.00,0.00,0.00,1.00,0.00,0.00,42,1,0.02,0.12,0.02,0.00,0.00,0.00,0.00,0.00,anomaly
282,tcp,ftp,SF,164,599,0,0,0,2,0,1,0,0,0,0,0,0,0,0,0,1,1,1,0.00,0.00,0.00,0.00,1.00,0.00,0.00,2,2,1.00,0.00,0.50,0.00,0.00,0.00,0.00,0.00,anomaly
0,udp,private,SF,53,54,0,0,0,0,0,0,0,0,0,0,0,0,0,0,0,0,508,508,0.00,0.00,0.00,0.00,1.00,0.00,0.00,255,255,1.00,0.00,0.82,0.00,0.00,0.00,0.00,0.00,normal
4,tcp,pop_3,SF,28,93,0,0,0,0,0,1,0,0,0,0,0,0,0,0,0,0,1,1,0.00,0.00,0.00,0.00,1.00,0.00,0.00,255,239,0.94,0.02,0.00,0.00,0.00,0.00,0.02,0.00,anomaly
0,tcp,ftp_data,SF,12,0,0,0,0,0,0,0,0,0,0,0,0,0,0,0,0,0,2,2,0.00,0.00,0.00,0.00,1.00,0.00,0.00,5,6,0.80,0.40,0.80,0.33,0.00,0.00,0.00,0.00,anomaly
0,tcp,http,SF,19822,174,0,0,0,0,0,1,0,0,0,0,0,0,0,0,0,0,17,17,0.00,0.00,0.00,0.00,1.00,0.00,0.00,255,255,1.00,0.00,0.00,0.00,0.00,0.00,0.00,0.00,normal
0,tcp,http,SF,54540,8314,0,0,0,2,0,1,1,0,0,0,0,0,0,0,0,0,4,4,0.00,0.00,0.25,0.25,1.00,0.00,0.00,255,255,1.00,0.00,0.00,0.00,0.00,0.00,0.07,0.07,anomaly
0,tcp,telnet,S3,0,44,0,0,0,0,0,0,0,0,0,0,0,0,0,0,0,0,1,1,1.00,1.00,0.00,0.00,1.00,0.00,0.00,255,117,0.46,0.02,0.00,0.00,0.53,0.37,0.01,0.01,anomaly
0,tcp,http,SF,230,25991,0,0,0,0,0,1,0,0,0,0,0,0,0,0,0,0,2,31,0.00,0.00,0.00,0.00,1.00,0.00,0.06,8,243,1.00,0.00,0.12,0.07,0.00,0.00,0.00,0.00,normal
0,udp,domain_u,SF,67,45,0,0,0,0,0,0,0,0,0,0,0,0,0,0,0,0,301,301,0.00,0.00,0.00,0.00,1.00,0.00,0.00,228,205,0.90,0.01,0.58,0.00,0.00,0.00,0.00,0.00,normal
0,icmp,ecr_i,SF,1032,0,0,0,0,0,0,0,0,0,0,0,0,0,0,0,0,0,510,510,0.00,0.00,0.00,0.00,1.00,0.00,0.00,188,187,0.99,0.01,0.99,0.00,0.00,0.00,0.00,0.00,anomaly
0,tcp,daytime,RSTO,0,0,0,0,0,0,0,0,0,0,0,0,0,0,0,0,0,0,106,1,0.00,0.00,1.00,1.00,0.01,0.08,0.00,255,1,0.00,0.14,0.00,0.00,0.00,0.00,0.96,1.00,anomaly
0,icmp,ecr_i,SF,1032,0,0,0,0,0,0,0,0,0,0,0,0,0,0,0,0,0,317,317,0.00,0.00,0.00,0.00,1.00,0.00,0.00,255,255,1.00,0.00,1.00,0.00,0.00,0.00,0.00,0.00,anomaly
0,udp,private,SF,1,1,0,0,0,0,0,0,0,0,0,0,0,0,0,0,0,0,55,1,0.00,0.00,0.00,0.00,0.02,0.35,0.00,255,1,0.00,0.70,0.42,0.00,0.00,0.00,0.58,0.00,anomaly
0,tcp,http_443,REJ,0,0,0,0,0,0,0,0,0,0,0,0,0,0,0,0,0,0,130,7,0.00,0.00,1.00,1.00,0.05,0.06,0.00,255,7,0.03,0.05,0.00,0.00,0.00,0.00,1.00,1.00,anomaly
7482,tcp,telnet,SF,0,44,0,0,0,0,0,0,0,0,0,0,0,0,0,0,0,0,1,1,0.00,0.00,0.00,0.00,1.00,0.00,0.00,255,187,0.73,0.25,0.00,0.00,0.50,0.68,0.25,0.01,anomaly
0,tcp,telnet,SF,122,174,0,0,0,0,1,0,0,0,0,0,0,0,0,0,0,0,1,1,0.00,0.00,0.00,0.00,1.00,0.00,0.00,255,11,0.04,0.02,0.00,0.00,0.00,0.00,0.00,0.09,anomaly
0,tcp,ftp_data,SF,92566,0,0,0,0,0,0,0,0,0,0,0,0,0,0,0,0,0,19,19,0.00,0.00,0.00,0.00,1.00,0.00,0.00,255,176,0.69,0.03,0.69,0.00,0.01,0.01,0.00,0.00,normal
0,udp,private,SF,53,54,0,0,0,0,0,0,0,0,0,0,0,0,0,0,0,0,511,511,0.00,0.00,0.00,0.00,1.00,0.00,0.00,255,255,1.00,0.00,0.95,0.00,0.00,0.00,0.00,0.00,normal
2,tcp,telnet,RSTO,0,15,0,0,0,0,0,0,0,0,0,0,0,0,0,0,0,0,1,11,0.00,0.09,1.00,0.45,1.00,0.00,0.64,255,29,0.11,0.03,0.00,0.00,0.01,0.00,0.31,0.79,anomaly
0,udp,domain_u,SF,46,132,0,0,0,0,0,0,0,0,0,0,0,0,0,0,0,0,153,233,0.00,0.00,0.00,0.00,1.00,0.00,0.01,255,255,1.00,0.00,0.00,0.00,0.00,0.00,0.00,0.00,normal
0,tcp,telnet,SF,127,188,0,0,0,0,1,0,0,0,0,0,0,0,0,0,0,0,1,1,0.00,0.00,0.00,0.00,1.00,0.00,0.00,255,255,1.00,0.00,0.00,0.00,0.00,0.00,0.02,0.02,anomaly
0,tcp,private,REJ,0,0,0,0,0,0,0,0,0,0,0,0,0,0,0,0,0,0,103,7,0.00,0.00,1.00,1.00,0.07,0.06,0.00,54,7,0.13,0.07,0.02,0.00,0.00,0.00,1.00,1.00,anomaly
0,tcp,pop_3,RSTO,0,36,0,0,0,0,0,1,0,0,0,0,0,0,0,0,0,0,3,3,0.00,0.00,1.00,1.00,0.33,1.00,1.00,194,58,0.24,0.03,0.01,0.03,0.02,0.02,0.88,0.98,anomaly
0,tcp,sunrpc,REJ,0,0,0,0,0,0,0,0,0,0,0,0,0,0,0,0,0,0,4,7,0.00,0.00,1.00,1.00,0.25,1.00,1.00,183,52,0.20,0.03,0.01,0.04,0.00,0.00,0.90,1.00,anomaly
0,tcp,http,SF,54540,8314,0,0,0,2,0,1,1,0,0,0,0,0,0,0,0,0,4,4,0.00,0.00,0.00,0.00,1.00,0.00,0.00,255,253,0.99,0.01,0.00,0.00,0.00,0.00,0.05,0.06,anomaly
0,tcp,domain,REJ,0,0,0,0,0,0,0,0,0,0,0,0,0,0,0,0,0,0,202,1,0.00,0.00,1.00,1.00,0.00,0.07,0.00,255,1,0.00,0.07,0.00,0.00,0.00,0.00,1.00,1.00,anomaly
0,udp,private,SF,105,147,0,0,0,0,0,0,0,0,0,0,0,0,0,0,0,0,3,3,0.00,0.00,0.00,0.00,1.00,0.00,0.00,255,253,0.99,0.01,0.01,0.00,0.00,0.00,0.00,0.00,normal
0,tcp,http,S0,0,0,0,0,0,0,0,0,0,0,0,0,0,0,0,0,0,0,67,67,1.00,1.00,0.00,0.00,1.00,0.00,0.00,255,255,1.00,0.00,0.00,0.00,0.34,0.34,0.65,0.65,anomaly
0,tcp,other,REJ,0,0,0,0,0,0,0,0,0,0,0,0,0,0,0,0,0,0,1,1,0.00,0.00,1.00,1.00,1.00,0.00,0.00,255,7,0.03,0.02,0.00,0.00,0.00,0.00,0.03,1.00,anomaly
0,udp,domain_u,SF,43,43,0,0,0,0,0,0,0,0,0,0,0,0,0,0,0,0,227,227,0.00,0.00,0.00,0.00,1.00,0.00,0.00,255,233,0.91,0.01,0.00,0.00,0.00,0.00,0.00,0.00,normal
0,tcp,ftp,S0,0,0,0,0,0,0,0,0,0,0,0,0,0,0,0,0,0,0,172,2,1.00,1.00,0.00,0.00,0.01,0.09,0.00,255,2,0.01,0.09,0.00,0.00,1.00,1.00,0.00,0.00,anomaly
0,tcp,http,SF,54540,8314,0,0,0,2,0,1,1,0,0,0,0,0,0,0,0,0,5,5,0.00,0.00,0.00,0.00,1.00,0.00,0.00,255,242,0.95,0.01,0.00,0.00,0.00,0.00,0.06,0.06,anomaly
0,tcp,csnet_ns,S0,0,0,0,0,0,0,0,0,0,0,0,0,0,0,0,0,0,0,254,5,1.00,1.00,0.00,0.00,0.02,0.06,0.00,255,5,0.02,0.07,0.00,0.00,1.00,1.00,0.00,0.00,anomaly
0,icmp,ecr_i,SF,520,0,0,0,0,0,0,0,0,0,0,0,0,0,0,0,0,0,510,510,0.00,0.00,0.00,0.00,1.00,0.00,0.00,176,176,1.00,0.00,1.00,0.00,0.00,0.00,0.00,0.00,anomaly
0,tcp,netbios_ns,S0,0,0,0,0,0,0,0,0,0,0,0,0,0,0,0,0,0,0,110,2,1.00,1.00,0.00,0.00,0.02,0.06,0.00,255,2,0.01,0.05,0.00,0.00,1.00,1.00,0.00,0.00,anomaly
0,tcp,discard,RSTO,0,0,0,0,0,0,0,0,0,0,0,0,0,0,0,0,0,0,254,5,0.00,0.00,1.00,1.00,0.02,0.07,0.00,255,5,0.02,0.07,0.00,0.00,0.00,0.00,1.00,1.00,anomaly
0,tcp,telnet,RSTO,0,0,0,0,0,0,0,0,0,0,0,0,0,0,0,0,0,0,30,6,0.00,0.00,1.00,1.00,0.20,0.13,0.00,255,46,0.18,0.25,0.01,0.00,0.00,0.00,0.97,1.00,anomaly
0,icmp,eco_i,SF,18,0,0,0,0,0,0,0,0,0,0,0,0,0,0,0,0,0,1,1,0.00,0.00,0.00,0.00,1.00,0.00,0.00,1,99,1.00,0.00,1.00,1.00,0.00,0.00,0.00,0.00,anomaly
0,tcp,ftp_data,SF,2848,0,0,0,0,0,0,0,0,0,0,0,0,0,0,0,0,0,1,1,0.00,0.00,0.00,0.00,1.00,0.00,0.00,131,97,0.54,0.03,0.54,0.02,0.00,0.00,0.00,0.00,anomaly
0,icmp,ecr_i,SF,1008,0,0,0,0,0,0,0,0,0,0,0,0,0,0,0,0,0,62,62,0.00,0.00,0.00,0.00,1.00,0.00,0.00,255,255,1.00,0.00,1.00,0.00,0.00,0.00,0.00,0.00,anomaly
282,tcp,ftp,SF,158,597,0,0,0,2,0,1,0,0,0,0,0,0,0,0,0,1,1,1,0.00,0.00,0.00,0.00,1.00,0.00,0.00,255,13,0.05,0.80,0.00,0.00,0.00,0.00,0.78,0.00,anomaly
0,tcp,auth,SF,9,34,0,0,0,0,0,0,0,0,0,0,0,0,0,0,0,0,1,1,0.00,0.00,0.00,0.00,1.00,0.00,0.00,1,1,1.00,0.00,1.00,0.00,0.00,0.00,0.00,0.00,anomaly
0,tcp,private,SH,0,0,0,0,0,0,0,0,0,0,0,0,0,0,0,0,0,0,1,1,1.00,1.00,0.00,0.00,1.00,0.00,0.00,48,1,0.02,1.00,1.00,0.00,1.00,1.00,0.00,0.00,anomaly
282,tcp,ftp,SF,160,599,0,0,0,2,0,1,0,0,0,0,0,0,0,0,0,1,1,1,0.00,0.00,0.00,0.00,1.00,0.00,0.00,255,77,0.30,0.03,0.00,0.00,0.03,0.00,0.02,0.00,anomaly
0,tcp,http,SF,303,1380,0,0,0,0,0,1,0,0,0,0,0,0,0,0,0,0,4,4,0.00,0.00,0.00,0.00,1.00,0.00,0.00,255,229,0.90,0.02,0.00,0.00,0.00,0.00,0.06,0.00,normal
2057,tcp,http,RSTR,72564,0,0,0,0,0,0,1,0,0,0,0,0,0,0,0,0,0,8,8,0.00,0.00,1.00,1.00,1.00,0.00,0.00,255,243,0.95,0.01,0.00,0.00,0.02,0.02,0.34,0.35,anomaly
0,icmp,ecr_i,SF,1008,0,0,0,0,0,0,0,0,0,0,0,0,0,0,0,0,0,311,311,0.00,0.00,0.00,0.00,1.00,0.00,0.00,255,255,1.00,0.00,1.00,0.00,0.00,0.00,0.00,0.00,anomaly
4,tcp,pop_3,SF,30,93,0,0,0,0,0,1,0,0,0,0,0,0,0,0,0,0,1,1,0.00,0.00,0.00,0.00,1.00,0.00,0.00,255,226,0.89,0.04,0.00,0.00,0.00,0.00,0.00,0.00,anomaly
0,tcp,http,S0,0,0,0,0,0,0,0,0,0,0,0,0,0,0,0,0,0,0,95,95,1.00,1.00,0.00,0.00,1.00,0.00,0.00,255,255,1.00,0.00,0.00,0.00,0.51,0.51,0.47,0.47,anomaly
0,udp,private,SF,55,52,0,0,0,0,0,0,0,0,0,0,0,0,0,0,0,0,297,297,0.00,0.00,0.00,0.00,1.00,0.00,0.00,255,255,1.00,0.00,0.93,0.00,0.00,0.00,0.00,0.00,normal
0,tcp,other,REJ,0,0,0,0,0,0,0,0,0,0,0,0,0,0,0,0,0,0,1,1,0.00,0.00,1.00,1.00,1.00,0.00,0.00,255,12,0.05,0.02,0.00,0.00,0.00,0.00,0.05,1.00,anomaly
0,icmp,ecr_i,SF,508,0,0,0,0,0,0,0,0,0,0,0,0,0,0,0,0,0,511,511,0.00,0.00,0.00,0.00,1.00,0.00,0.00,237,114,0.48,0.02,0.48,0.00,0.00,0.00,0.47,0.00,anomaly
0,icmp,ecr_i,SF,1480,0,0,1,0,0,0,0,0,0,0,0,0,0,0,0,0,0,1,3,0.00,0.00,0.00,0.00,1.00,0.00,0.67,1,29,1.00,0.00,1.00,0.52,0.00,0.00,0.00,0.00,anomaly
0,udp,private,SF,105,105,0,0,0,0,0,0,0,0,0,0,0,0,0,0,0,0,3,3,0.00,0.00,0.00,0.00,1.00,0.00,0.00,255,255,1.00,0.00,0.01,0.00,0.00,0.00,0.00,0.00,anomaly
0,tcp,uucp_path,S0,0,0,0,0,0,0,0,0,0,0,0,0,0,0,0,0,0,0,291,7,1.00,1.00,0.00,0.00,0.02,0.06,0.00,255,7,0.03,0.07,0.00,0.00,1.00,1.00,0.00,0.00,anomaly
0,tcp,finger,RSTO,0,0,0,0,0,0,0,0,0,0,0,0,0,0,0,0,0,0,190,2,0.00,0.00,1.00,1.00,0.01,0.07,0.00,255,2,0.01,0.07,0.00,0.00,0.00,0.00,1.00,1.00,anomaly
0,icmp,eco_i,SF,20,0,0,0,0,0,0,0,0,0,0,0,0,0,0,0,0,0,1,74,0.00,0.00,0.00,0.00,1.00,0.00,1.00,1,153,1.00,0.00,1.00,0.25,0.00,0.00,0.00,0.00,anomaly
0,icmp,ecr_i,SF,520,0,0,0,0,0,0,0,0,0,0,0,0,0,0,0,0,0,507,507,0.00,0.00,0.00,0.00,1.00,0.00,0.00,178,178,1.00,0.00,1.00,0.00,0.00,0.00,0.00,0.00,anomaly
0,tcp,other,REJ,0,0,0,0,0,0,0,0,0,0,0,0,0,0,0,0,0,0,436,1,0.06,0.00,0.94,1.00,0.00,1.00,0.00,255,1,0.00,1.00,0.00,0.00,0.04,0.00,0.96,1.00,anomaly
281,tcp,ftp,SF,162,599,0,0,0,2,0,1,0,0,0,0,0,0,0,0,0,1,1,1,0.00,0.00,0.00,0.00,1.00,0.00,0.00,94,38,0.40,0.06,0.01,0.00,0.00,0.00,0.00,0.00,anomaly
282,tcp,ftp,SF,162,597,0,0,0,2,0,1,0,0,0,0,0,0,0,0,0,1,1,1,0.00,0.00,0.00,0.00,1.00,0.00,0.00,255,106,0.42,0.03,0.00,0.00,0.00,0.00,0.00,0.00,anomaly
0,tcp,domain,REJ,0,0,0,0,0,0,0,0,0,0,0,0,0,0,0,0,0,0,226,17,0.00,0.00,1.00,1.00,0.08,0.06,0.00,255,17,0.07,0.07,0.00,0.00,0.00,0.00,1.00,1.00,anomaly
0,tcp,other,REJ,0,0,0,0,0,0,0,0,0,0,0,0,0,0,0,0,0,0,1,1,0.00,0.00,1.00,1.00,1.00,0.00,0.00,255,26,0.10,0.02,0.00,0.00,0.00,0.00,0.09,0.81,anomaly
0,tcp,imap4,S0,0,0,0,0,0,0,0,0,0,0,0,0,0,0,0,0,0,0,1,5,1.00,1.00,0.00,0.00,1.00,0.00,1.00,80,85,0.34,0.04,0.01,0.04,1.00,0.98,0.00,0.02,anomaly
0,tcp,http,SF,54540,8314,0,0,0,2,0,1,1,0,0,0,0,0,0,0,0,0,5,5,0.00,0.00,0.00,0.00,1.00,0.00,0.00,255,253,0.99,0.01,0.00,0.00,0.00,0.00,0.01,0.01,anomaly
0,tcp,http,S0,0,0,0,0,0,0,0,0,0,0,0,0,0,0,0,0,0,0,44,44,0.86,0.86,0.11,0.11,1.00,0.00,0.00,255,255,1.00,0.00,0.00,0.00,0.20,0.20,0.70,0.70,anomaly
20,tcp,ftp,SF,241,769,0,0,0,4,0,1,0,0,0,0,0,0,0,0,0,1,1,1,0.00,0.00,0.00,0.00,1.00,0.00,0.00,171,73,0.42,0.04,0.01,0.03,0.00,0.00,0.01,0.01,normal
0,tcp,iso_tsap,REJ,0,0,0,0,0,0,0,0,0,0,0,0,0,0,0,0,0,0,216,12,0.00,0.00,1.00,1.00,0.06,0.06,0.00,255,12,0.05,0.07,0.00,0.00,0.00,0.00,1.00,1.00,anomaly
0,tcp,http,S0,0,0,0,0,0,0,0,0,0,0,0,0,0,0,0,0,0,0,33,33,0.39,0.39,0.61,0.61,1.00,0.00,0.00,255,255,1.00,0.00,0.00,0.00,0.07,0.07,0.69,0.69,anomaly
0,tcp,courier,S0,0,0,0,0,0,0,0,0,0,0,0,0,0,0,0,0,0,0,53,5,1.00,1.00,0.00,0.00,0.09,0.15,0.00,255,5,0.02,0.15,0.00,0.00,1.00,1.00,0.00,0.00,anomaly
0,udp,private,SF,43,0,0,0,0,0,0,0,0,0,0,0,0,0,0,0,0,0,2,2,0.00,0.00,0.00,0.00,1.00,0.00,0.00,255,254,1.00,0.01,0.00,0.00,0.00,0.00,0.00,0.00,anomaly
282,tcp,ftp,SF,158,597,0,0,0,2,0,1,0,0,0,0,0,0,0,0,0,1,2,1,0.00,0.00,0.00,0.00,0.50,1.00,0.00,255,2,0.01,0.11,0.00,0.00,0.50,0.00,0.11,0.00,anomaly
0,udp,private,SF,105,0,0,0,0,0,0,0,0,0,0,0,0,0,0,0,0,0,3,3,0.00,0.00,0.00,0.00,1.00,0.00,0.00,255,255,1.00,0.00,0.01,0.00,0.00,0.00,0.00,0.00,normal
0,tcp,http,SF,278,1731,0,0,0,0,0,1,0,0,0,0,0,0,0,0,0,0,11,11,0.00,0.00,0.00,0.00,1.00,0.00,0.00,11,153,1.00,0.00,0.09,0.03,0.00,0.27,0.00,0.00,normal
0,icmp,eco_i,SF,20,0,0,0,0,0,0,0,0,0,0,0,0,0,0,0,0,0,1,55,0.00,0.00,0.00,0.00,1.00,0.00,1.00,1,67,1.00,0.00,1.00,0.28,0.00,0.00,0.00,0.00,anomaly
0,icmp,ecr_i,SF,1008,0,0,0,0,0,0,0,0,0,0,0,0,0,0,0,0,0,359,359,0.00,0.00,0.00,0.00,1.00,0.00,0.00,255,255,1.00,0.00,1.00,0.00,0.00,0.00,0.00,0.00,anomaly
0,tcp,http,REJ,0,0,0,0,0,0,0,0,0,0,0,0,0,0,0,0,0,0,1,1,0.00,0.00,1.00,1.00,1.00,0.00,0.00,255,7,0.03,0.98,0.00,0.00,0.13,0.00,0.87,1.00,normal
0,icmp,ecr_i,SF,508,0,0,0,0,0,0,0,0,0,0,0,0,0,0,0,0,0,49,49,0.00,0.00,0.00,0.00,1.00,0.00,0.00,255,255,1.00,0.00,1.00,0.00,0.00,0.00,0.00,0.00,anomaly
0,tcp,courier,REJ,0,0,0,0,0,0,0,0,0,0,0,0,0,0,0,0,0,0,127,7,0.00,0.00,1.00,1.00,0.06,0.06,0.00,255,7,0.03,0.06,0.00,0.00,0.00,0.00,1.00,1.00,anomaly
0,tcp,other,REJ,0,0,0,0,0,0,0,0,0,0,0,0,0,0,0,0,0,0,491,1,0.09,0.00,0.90,1.00,0.00,1.00,0.00,255,1,0.00,1.00,0.00,0.00,0.08,0.00,0.92,1.00,anomaly
0,udp,private,SF,28,0,0,3,0,0,0,0,0,0,0,0,0,0,0,0,0,0,61,61,0.00,0.00,0.00,0.00,1.00,0.00,0.00,86,61,0.71,0.05,0.71,0.00,0.00,0.00,0.00,0.00,normal
0,udp,private,SF,46,45,0,0,0,0,0,0,0,0,0,0,0,0,0,0,0,0,68,68,0.00,0.00,0.00,0.00,1.00,0.00,0.00,255,255,1.00,0.00,0.26,0.00,0.00,0.00,0.00,0.00,normal
0,udp,domain_u,SF,44,44,0,0,0,0,0,0,0,0,0,0,0,0,0,0,0,0,72,151,0.00,0.00,0.00,0.00,1.00,0.00,0.01,255,245,0.96,0.01,0.01,0.00,0.00,0.00,0.00,0.00,normal
0,udp,private,SF,52,47,0,0,0,0,0,0,0,0,0,0,0,0,0,0,0,0,511,511,0.00,0.00,0.00,0.00,1.00,0.00,0.00,255,255,1.00,0.00,0.92,0.00,0.00,0.00,0.00,0.00,normal
54,tcp,telnet,SF,3256,36458,0,0,2,1,0,1,25,1,0,2,0,0,1,0,0,0,1,1,0.00,0.00,0.00,0.00,1.00,0.00,0.00,95,96,0.41,0.05,0.01,0.02,0.00,0.00,0.17,0.52,anomaly
0,tcp,ftp_data,SF,14052,0,0,0,0,0,0,0,0,0,0,0,0,0,0,0,0,0,16,16,0.00,0.00,0.00,0.00,1.00,0.00,0.00,255,22,0.09,0.02,0.09,0.00,0.00,0.00,0.00,0.00,normal
0,tcp,imap4,REJ,0,0,0,0,0,0,0,0,0,0,0,0,0,0,0,0,0,0,2,7,0.00,0.00,1.00,1.00,0.50,1.00,1.00,255,24,0.09,0.02,0.00,0.00,0.09,0.00,0.29,1.00,anomaly
0,tcp,telnet,SF,122,174,0,0,0,0,1,0,0,0,0,0,0,0,0,0,0,0,1,1,0.00,0.00,0.00,0.00,1.00,0.00,0.00,255,144,0.56,0.02,0.00,0.00,0.00,0.00,0.02,0.03,anomaly
1,tcp,smtp,SF,2599,293,0,0,0,0,0,1,0,0,0,0,0,0,0,0,0,0,2,3,0.00,0.00,0.00,0.00,1.00,0.00,0.67,255,245,0.96,0.04,0.00,0.00,0.00,0.00,0.04,0.00,anomaly
0,tcp,netbios_ssn,REJ,0,0,0,0,0,0,0,0,0,0,0,0,0,0,0,0,0,0,142,20,0.00,0.00,1.00,1.00,0.14,0.06,0.00,255,20,0.08,0.05,0.00,0.00,0.00,0.00,1.00,1.00,anomaly
0,tcp,sunrpc,REJ,0,0,0,0,0,0,0,0,0,0,0,0,0,0,0,0,0,0,1,8,0.00,0.00,1.00,1.00,1.00,0.00,1.00,255,20,0.08,0.03,0.00,0.00,0.00,0.00,0.42,1.00,anomaly
0,udp,private,SF,1,1,0,0,0,0,0,0,0,0,0,0,0,0,0,0,0,0,65,1,0.00,0.00,0.00,0.00,0.02,1.00,0.00,255,1,0.00,0.76,0.99,0.00,0.00,0.00,0.01,0.00,anomaly
0,tcp,other,REJ,0,0,0,0,0,0,0,0,0,0,0,0,0,0,0,0,0,0,1,1,0.00,0.00,1.00,1.00,1.00,0.00,0.00,255,19,0.07,0.01,0.00,0.00,0.00,0.00,0.05,0.68,anomaly
4,tcp,pop_3,SF,26,93,0,0,0,0,0,1,0,0,0,0,0,0,0,0,0,0,1,1,0.00,0.00,0.00,0.00,1.00,0.00,0.00,255,241,0.95,0.02,0.00,0.00,0.00,0.00,0.01,0.00,anomaly
0,udp,private,SF,55,56,0,0,0,0,0,0,0,0,0,0,0,0,0,0,0,0,511,511,0.00,0.00,0.00,0.00,1.00,0.00,0.00,255,255,1.00,0.00,0.95,0.00,0.00,0.00,0.00,0.00,normal
0,tcp,other,REJ,0,0,0,0,0,0,0,0,0,0,0,0,0,0,0,0,0,0,458,1,0.14,0.00,0.86,1.00,0.00,1.00,0.00,255,1,0.00,0.94,0.00,0.00,0.15,0.00,0.85,1.00,anomaly
0,tcp,Z39_50,S0,0,0,0,0,0,0,0,0,0,0,0,0,0,0,0,0,0,0,148,5,1.00,1.00,0.00,0.00,0.03,0.09,0.00,255,5,0.02,0.09,0.00,0.00,1.00,1.00,0.00,0.00,anomaly
8184,tcp,telnet,SF,0,15,0,0,0,0,0,0,0,0,0,0,0,0,0,0,0,0,1,13,0.00,0.15,0.00,0.69,1.00,0.00,1.00,255,43,0.17,0.04,0.00,0.00,0.00,0.02,0.08,0.23,anomaly
4,tcp,pop_3,SF,28,93,0,0,0,0,0,1,0,0,0,0,0,0,0,0,0,0,1,1,0.00,0.00,0.00,0.00,1.00,0.00,0.00,63,61,0.95,0.03,0.02,0.03,0.00,0.00,0.00,0.00,anomaly
1,tcp,telnet,RSTO,0,15,0,0,0,0,0,0,0,0,0,0,0,0,0,0,0,0,1,5,0.00,0.00,1.00,0.60,1.00,0.00,0.60,148,84,0.32,0.03,0.01,0.02,0.00,0.00,0.91,0.70,anomaly
0,udp,private,SF,42,0,0,0,0,0,0,0,0,0,0,0,0,0,0,0,0,0,4,4,0.00,0.00,0.00,0.00,1.00,0.00,0.00,255,255,1.00,0.00,0.01,0.00,0.00,0.00,0.00,0.00,anomaly
282,tcp,ftp,SF,162,597,0,0,0,2,0,1,0,0,0,0,0,0,0,0,0,1,1,1,0.00,0.00,0.00,0.00,1.00,0.00,0.00,255,19,0.07,0.02,0.00,0.00,0.09,0.00,0.28,0.00,anomaly
282,tcp,ftp,SF,162,597,0,0,0,2,0,1,0,0,0,0,0,0,0,0,0,1,1,1,0.00,0.00,0.00,0.00,1.00,0.00,0.00,255,115,0.45,0.03,0.00,0.00,0.00,0.00,0.00,0.00,anomaly
282,tcp,ftp,SF,165,601,0,0,0,2,0,1,0,0,0,0,0,0,0,0,0,1,1,1,0.00,0.00,0.00,0.00,1.00,0.00,0.00,255,55,0.22,0.03,0.00,0.00,0.14,0.00,0.02,0.00,anomaly
0,tcp,ftp_data,SF,12,0,0,0,0,0,0,0,0,0,0,0,0,0,0,0,0,0,2,2,0.00,0.00,0.00,0.00,1.00,0.00,0.00,4,34,1.00,0.00,1.00,0.15,0.00,0.00,0.00,0.00,anomaly
1,tcp,smtp,SF,2599,293,0,0,0,0,0,1,0,0,0,0,0,0,0,0,0,0,2,2,0.00,0.00,0.00,0.00,1.00,0.00,0.00,255,140,0.55,0.15,0.00,0.00,0.00,0.00,0.44,0.00,anomaly
0,tcp,imap4,RSTO,0,44,0,0,0,0,0,0,0,0,0,0,0,0,0,0,0,0,3,5,0.00,0.00,1.00,1.00,0.33,1.00,1.00,255,21,0.08,0.03,0.00,0.00,0.00,0.00,0.27,0.95,anomaly
0,tcp,telnet,RSTO,0,0,0,0,0,0,0,0,0,0,0,0,0,0,0,0,0,0,266,17,0.00,0.00,1.00,1.00,0.06,0.06,0.00,255,17,0.07,0.07,0.00,0.00,0.00,0.00,1.00,1.00,anomaly
0,tcp,pop_3,RSTO,0,36,0,0,0,0,0,1,0,0,0,0,0,0,0,0,0,0,3,3,0.00,0.00,0.67,0.67,0.33,1.00,1.00,133,58,0.24,0.04,0.01,0.03,0.00,0.00,0.89,1.00,anomaly
0,tcp,http,S0,0,0,0,0,0,0,0,0,0,0,0,0,0,0,0,0,0,0,36,36,0.08,0.08,0.92,0.92,1.00,0.00,0.00,255,255,1.00,0.00,0.00,0.00,0.02,0.02,0.61,0.61,anomaly
0,tcp,ftp_data,SF,12,0,0,0,0,0,0,0,0,0,0,0,0,0,0,0,0,0,1,1,0.00,0.00,0.00,0.00,1.00,0.00,0.00,1,27,1.00,0.00,1.00,0.15,0.00,0.00,0.00,0.00,anomaly
0,tcp,netbios_dgm,S0,0,0,0,0,0,0,0,0,0,0,0,0,0,0,0,0,0,0,142,5,1.00,1.00,0.00,0.00,0.04,0.11,0.00,255,5,0.02,0.10,0.00,0.00,1.00,1.00,0.00,0.00,anomaly
0,tcp,ftp_data,SF,12,0,0,0,0,0,0,0,0,0,0,0,0,0,0,0,0,0,2,2,0.00,0.00,0.00,0.00,1.00,0.00,0.00,7,8,0.86,0.29,0.86,0.25,0.00,0.00,0.00,0.00,anomaly
0,udp,domain_u,SF,44,44,0,0,0,0,0,0,0,0,0,0,0,0,0,0,0,0,106,186,0.00,0.00,0.00,0.00,1.00,0.00,0.01,255,255,1.00,0.00,0.01,0.00,0.00,0.00,0.00,0.00,normal
3,tcp,private,RSTR,0,0,0,0,0,0,0,0,0,0,0,0,0,0,0,0,0,0,133,2,0.00,0.00,1.00,1.00,0.02,0.54,0.00,140,2,0.01,0.51,0.95,0.00,0.00,0.00,0.95,1.00,normal
0,tcp,telnet,SF,123,174,0,0,0,0,1,0,0,0,0,0,0,0,0,0,0,0,1,1,0.00,0.00,0.00,0.00,1.00,0.00,0.00,255,117,0.46,0.02,0.00,0.00,0.00,0.00,0.01,0.03,anomaly
0,tcp,pop_3,REJ,0,0,0,0,0,0,0,0,0,0,0,0,0,0,0,0,0,0,3,13,0.00,0.00,1.00,1.00,0.33,1.00,1.00,248,12,0.05,0.03,0.00,0.00,0.00,0.00,0.17,1.00,anomaly
4,tcp,pop_3,SF,30,93,0,0,0,0,0,1,0,0,0,0,0,0,0,0,0,0,1,1,0.00,0.00,0.00,0.00,1.00,0.00,0.00,255,251,0.98,0.01,0.00,0.00,0.00,0.00,0.00,0.00,anomaly
282,tcp,ftp,SF,162,599,0,0,0,2,0,1,0,0,0,0,0,0,0,0,0,1,1,1,0.00,0.00,0.00,0.00,1.00,0.00,0.00,255,17,0.07,0.73,0.00,0.00,0.00,0.06,0.71,0.00,anomaly
0,tcp,private,REJ,0,0,0,0,0,0,0,0,0,0,0,0,0,0,0,0,0,0,224,1,0.11,0.00,0.88,1.00,0.00,1.00,0.00,255,1,0.00,0.84,0.00,0.00,0.10,0.00,0.72,1.00,anomaly
0,tcp,ftp,RSTO,0,0,0,0,0,0,0,0,0,0,0,0,0,0,0,0,0,0,282,19,0.00,0.00,1.00,1.00,0.07,0.06,0.00,255,19,0.07,0.05,0.00,0.00,0.00,0.00,1.00,1.00,anomaly
0,udp,domain_u,SF,44,73,0,0,0,0,0,0,0,0,0,0,0,0,0,0,0,0,186,185,0.00,0.00,0.00,0.00,0.99,0.01,0.00,255,253,0.99,0.01,0.01,0.00,0.00,0.00,0.00,0.00,normal
4,tcp,pop_3,SF,32,93,0,0,0,0,0,1,0,0,0,0,0,0,0,0,0,0,1,1,0.00,0.00,0.00,0.00,1.00,0.00,0.00,255,235,0.92,0.02,0.00,0.00,0.00,0.00,0.02,0.00,anomaly
0,tcp,http,REJ,0,0,0,0,0,0,0,0,0,0,0,0,0,0,0,0,0,0,1,1,0.00,0.00,1.00,1.00,1.00,0.00,0.00,255,5,0.02,0.50,0.00,0.00,0.00,0.00,0.02,1.00,normal
801,tcp,http,RSTR,72564,0,0,0,0,0,0,1,0,0,0,0,0,0,0,0,0,0,28,28,0.00,0.00,1.00,1.00,1.00,0.00,0.00,255,253,0.99,0.01,0.00,0.00,0.00,0.00,0.12,0.12,anomaly
0,tcp,http,REJ,0,0,0,0,0,0,0,0,0,0,0,0,0,0,0,0,0,0,41,14,0.00,0.00,1.00,1.00,0.34,0.10,0.00,255,57,0.22,0.11,0.00,0.00,0.00,0.00,0.99,1.00,anomaly
0,udp,private,SF,42,0,0,0,0,0,0,0,0,0,0,0,0,0,0,0,0,0,5,5,0.00,0.00,0.00,0.00,1.00,0.00,0.00,255,254,1.00,0.01,0.00,0.00,0.00,0.00,0.00,0.00,anomaly
0,tcp,pop_3,RSTO,0,36,0,0,0,0,0,1,0,0,0,0,0,0,0,0,0,0,3,2,0.00,0.00,1.00,1.00,0.33,1.00,1.00,111,59,0.24,0.05,0.01,0.03,0.00,0.00,0.89,1.00,anomaly
0,tcp,discard,RSTO,0,0,0,0,0,0,0,0,0,0,0,0,0,0,0,0,0,0,288,10,0.00,0.00,1.00,1.00,0.03,0.06,0.00,255,10,0.04,0.06,0.00,0.00,0.00,0.00,1.00,1.00,anomaly
0,tcp,private,RSTR,0,0,0,0,0,0,0,0,0,0,0,0,0,0,0,0,0,0,1,1,0.00,0.00,1.00,1.00,1.00,0.00,0.00,183,1,0.01,0.66,0.65,0.00,0.00,0.00,0.66,1.00,anomaly
0,icmp,ecr_i,SF,1032,0,0,0,0,0,0,0,0,0,0,0,0,0,0,0,0,0,511,511,0.00,0.00,0.00,0.00,1.00,0.00,0.00,255,179,0.70,0.01,0.70,0.00,0.00,0.00,0.00,0.00,anomaly
0,icmp,ecr_i,SF,1008,0,0,0,0,0,0,0,0,0,0,0,0,0,0,0,0,0,148,148,0.00,0.00,0.00,0.00,1.00,0.00,0.00,255,255,1.00,0.00,1.00,0.00,0.00,0.00,0.00,0.00,anomaly
282,tcp,ftp,SF,158,597,0,0,0,2,0,1,0,0,0,0,0,0,0,0,0,1,1,1,0.00,0.00,0.00,0.00,1.00,0.00,0.00,255,72,0.28,0.03,0.00,0.00,0.05,0.00,0.02,0.00,anomaly
2076,tcp,http,RSTR,72128,0,0,0,0,0,0,1,0,0,0,0,0,0,0,0,0,0,11,11,0.00,0.00,1.00,1.00,1.00,0.00,0.00,255,233,0.91,0.02,0.00,0.00,0.00,0.00,0.12,0.13,anomaly
0,tcp,http,SF,54540,8314,0,0,0,2,0,1,1,0,0,0,0,0,0,0,0,0,2,2,0.00,0.00,0.00,0.00,1.00,0.00,0.00,255,255,1.00,0.00,0.00,0.00,0.00,0.00,0.04,0.04,anomaly
0,udp,private,SF,53,55,0,0,0,0,0,0,0,0,0,0,0,0,0,0,0,0,511,511,0.00,0.00,0.00,0.00,1.00,0.00,0.00,255,255,1.00,0.00,1.00,0.00,0.00,0.00,0.00,0.00,normal
0,udp,domain_u,SF,45,85,0,0,0,0,0,0,0,0,0,0,0,0,0,0,0,0,189,192,0.00,0.00,0.00,0.00,1.00,0.00,0.02,255,255,1.00,0.00,0.00,0.00,0.00,0.00,0.00,0.00,normal
0,icmp,ecr_i,SF,40008,0,0,0,0,0,0,0,0,0,0,0,0,0,0,0,0,0,3,3,0.00,0.00,0.00,0.00,1.00,0.00,0.00,37,37,1.00,0.00,1.00,0.00,0.00,0.00,0.00,0.00,normal
0,udp,private,SF,45,0,0,0,0,0,0,0,0,0,0,0,0,0,0,0,0,0,5,5,0.00,0.00,0.00,0.00,1.00,0.00,0.00,255,255,1.00,0.00,0.00,0.00,0.00,0.00,0.00,0.00,anomaly
0,udp,private,SF,55,52,0,0,0,0,0,0,0,0,0,0,0,0,0,0,0,0,223,223,0.00,0.00,0.00,0.00,1.00,0.00,0.00,255,255,1.00,0.00,0.86,0.00,0.00,0.00,0.00,0.00,normal
0,tcp,other,REJ,0,0,0,0,0,0,0,0,0,0,0,0,0,0,0,0,0,0,511,1,0.14,0.00,0.86,1.00,0.00,1.00,0.00,255,1,0.00,0.98,0.00,0.00,0.13,0.00,0.87,1.00,anomaly
8216,tcp,telnet,SF,0,15,0,0,0,0,0,0,0,0,0,0,0,0,0,0,0,0,1,1,0.00,0.00,0.00,0.00,1.00,0.00,0.00,255,36,0.14,0.04,0.00,0.00,0.00,0.03,0.08,0.28,anomaly
0,tcp,daytime,S0,0,0,0,0,0,0,0,0,0,0,0,0,0,0,0,0,0,0,260,8,1.00,1.00,0.00,0.00,0.03,0.07,0.00,255,8,0.03,0.07,0.00,0.00,1.00,1.00,0.00,0.00,anomaly
799,tcp,http,RSTR,74024,0,0,0,0,0,0,1,0,0,0,0,0,0,0,0,0,0,9,9,0.00,0.00,1.00,1.00,1.00,0.00,0.00,238,235,0.99,0.01,0.00,0.00,0.00,0.00,0.05,0.06,anomaly
7541,tcp,telnet,SF,0,44,0,0,0,0,0,0,0,0,0,0,0,0,0,0,0,0,1,1,0.00,0.00,0.00,0.00,1.00,0.00,0.00,255,191,0.75,0.03,0.00,0.00,0.33,0.45,0.12,0.07,anomaly
0,tcp,http,RSTR,54540,8314,0,0,0,2,0,1,1,0,0,0,0,0,0,0,0,0,3,10,0.00,0.00,0.67,0.20,1.00,0.00,0.30,255,255,1.00,0.00,0.00,0.00,0.01,0.01,0.06,0.06,anomaly
0,udp,private,SF,48,48,0,0,0,0,0,0,0,0,0,0,0,0,0,0,0,0,3,3,0.00,0.00,0.00,0.00,1.00,0.00,0.00,255,255,1.00,0.00,0.01,0.00,0.00,0.00,0.00,0.00,anomaly
0,udp,domain_u,SF,45,45,0,0,0,0,0,0,0,0,0,0,0,0,0,0,0,0,73,146,0.00,0.00,0.00,0.00,0.99,0.03,0.01,255,254,1.00,0.01,0.01,0.00,0.00,0.00,0.00,0.00,normal
0,icmp,eco_i,SF,20,0,0,0,0,0,0,0,0,0,0,0,0,0,0,0,0,0,1,66,0.00,0.00,0.00,0.00,1.00,0.00,1.00,4,208,1.00,0.00,1.00,0.25,0.00,0.00,0.00,0.00,anomaly
0,icmp,eco_i,SF,18,0,0,0,0,0,0,0,0,0,0,0,0,0,0,0,0,0,1,1,0.00,0.00,0.00,0.00,1.00,0.00,0.00,1,105,1.00,0.00,1.00,1.00,0.00,0.00,0.00,0.00,anomaly
1,tcp,smtp,SF,2599,293,0,0,0,0,0,1,0,0,0,0,0,0,0,0,0,0,3,3,0.00,0.00,0.00,0.00,1.00,0.00,0.00,255,111,0.44,0.15,0.00,0.00,0.00,0.00,0.55,0.00,anomaly
3,tcp,pop_3,SF,30,93,0,0,0,0,0,1,0,0,0,0,0,0,0,0,0,0,1,1,0.00,0.00,0.00,0.00,1.00,0.00,0.00,255,248,0.97,0.02,0.00,0.00,0.00,0.00,0.00,0.00,anomaly
4,tcp,pop_3,SF,32,93,0,0,0,0,0,1,0,0,0,0,0,0,0,0,0,0,1,1,0.00,0.00,0.00,0.00,1.00,0.00,0.00,129,114,0.88,0.02,0.01,0.02,0.00,0.00,0.08,0.00,anomaly
7404,tcp,telnet,SF,0,44,0,0,0,0,0,0,0,0,0,0,0,0,0,0,0,0,1,1,0.00,0.00,0.00,0.00,1.00,0.00,0.00,255,223,0.87,0.02,0.00,0.00,0.33,0.38,0.12,0.06,anomaly
0,tcp,imap4,S0,0,0,0,0,0,0,0,0,0,0,0,0,0,0,0,0,0,0,1,3,1.00,1.00,0.00,0.00,1.00,0.00,1.00,83,86,0.34,0.04,0.01,0.03,1.00,1.00,0.00,0.00,anomaly
0,icmp,ecr_i,SF,520,0,0,0,0,0,0,0,0,0,0,0,0,0,0,0,0,0,509,509,0.00,0.00,0.00,0.00,1.00,0.00,0.00,98,100,1.00,0.00,1.00,0.02,0.00,0.00,0.00,0.00,anomaly
0,tcp,http,SF,54540,8314,0,0,0,2,0,1,1,0,0,0,0,0,0,0,0,0,4,19,0.00,0.00,0.00,0.00,1.00,0.00,0.11,255,250,0.98,0.01,0.00,0.00,0.00,0.00,0.06,0.06,anomaly
0,tcp,http,SF,213,124,0,0,0,0,0,1,0,0,0,0,0,0,0,0,0,0,1,1,0.00,0.00,0.00,0.00,1.00,0.00,0.00,255,255,1.00,0.00,0.00,0.00,0.00,0.00,0.00,0.00,normal
0,udp,domain_u,SF,45,45,0,0,0,0,0,0,0,0,0,0,0,0,0,0,0,0,149,149,0.00,0.00,0.00,0.00,1.00,0.00,0.00,255,255,1.00,0.00,0.00,0.00,0.00,0.00,0.00,0.00,normal
2054,tcp,http,RSTR,74024,0,0,0,0,0,0,1,0,0,0,0,0,0,0,0,0,0,10,10,0.00,0.00,1.00,1.00,1.00,0.00,0.00,255,244,0.96,0.01,0.00,0.00,0.02,0.02,0.43,0.45,anomaly
3,tcp,http,RSTR,45260,2920,0,0,0,0,0,1,0,0,0,0,0,0,0,0,0,0,4,4,0.00,0.00,1.00,1.00,1.00,0.00,0.00,255,254,1.00,0.01,0.00,0.00,0.00,0.00,0.04,0.04,anomaly
4,tcp,pop_3,SF,32,93,0,0,0,0,0,1,0,0,0,0,0,0,0,0,0,0,1,1,0.00,0.00,0.00,0.00,1.00,0.00,0.00,156,138,0.88,0.02,0.01,0.01,0.00,0.00,0.06,0.00,anomaly
0,icmp,ecr_i,SF,1008,0,0,0,0,0,0,0,0,0,0,0,0,0,0,0,0,0,66,66,0.00,0.00,0.00,0.00,1.00,0.00,0.00,255,255,1.00,0.00,1.00,0.00,0.00,0.00,0.00,0.00,anomaly
1,tcp,smtp,SF,2599,293,0,0,0,0,0,1,0,0,0,0,0,0,0,0,0,0,3,3,0.00,0.00,0.00,0.00,1.00,0.00,0.00,255,7,0.03,0.16,0.00,0.00,0.00,0.00,0.95,0.00,anomaly
0,tcp,http,RSTR,54540,8314,0,0,0,3,0,1,1,0,0,0,0,0,0,0,0,0,5,5,0.00,0.00,1.00,1.00,1.00,0.00,0.00,255,240,0.94,0.01,0.00,0.00,0.00,0.00,0.04,0.04,anomaly
0,tcp,telnet,RSTO,0,0,0,0,0,0,0,0,0,0,0,0,0,0,0,0,0,0,259,11,0.00,0.00,1.00,1.00,0.04,0.07,0.00,255,11,0.04,0.07,0.00,0.00,0.00,0.00,1.00,1.00,anomaly
0,tcp,private,REJ,0,0,0,0,0,0,0,0,0,0,0,0,0,0,0,0,0,0,414,1,0.11,0.00,0.88,1.00,0.00,1.00,0.00,255,1,0.00,0.93,0.00,0.00,0.14,0.00,0.85,1.00,anomaly
0,tcp,http,SF,54540,8314,0,0,0,2,0,1,1,0,0,0,0,0,0,0,0,0,6,6,0.00,0.00,0.00,0.00,1.00,0.00,0.00,255,229,0.90,0.01,0.00,0.00,0.00,0.00,0.01,0.00,anomaly
0,icmp,ecr_i,SF,1008,0,0,0,0,0,0,0,0,0,0,0,0,0,0,0,0,0,412,412,0.00,0.00,0.00,0.00,1.00,0.00,0.00,255,255,1.00,0.00,1.00,0.00,0.00,0.00,0.00,0.00,anomaly
1,tcp,telnet,RSTO,0,3,0,0,0,0,0,0,0,0,0,0,0,0,0,0,0,0,1,6,0.00,0.17,1.00,0.50,1.00,0.00,0.67,255,90,0.35,0.05,0.00,0.00,0.00,0.00,0.35,0.49,anomaly
7398,tcp,telnet,SF,0,44,0,0,0,0,0,0,0,0,0,0,0,0,0,0,0,0,1,1,0.00,0.00,0.00,0.00,1.00,0.00,0.00,255,215,0.84,0.02,0.00,0.00,0.27,0.32,0.01,0.01,anomaly
0,tcp,telnet,S0,0,0,0,0,0,0,0,0,0,0,0,0,0,0,0,0,0,0,1,5,1.00,0.20,0.00,0.40,1.00,0.00,0.60,103,86,0.34,0.03,0.01,0.02,1.00,1.00,0.00,0.00,anomaly
0,udp,private,SF,52,52,0,0,0,0,0,0,0,0,0,0,0,0,0,0,0,0,507,507,0.00,0.00,0.00,0.00,1.00,0.00,0.00,255,255,1.00,0.00,0.83,0.00,0.00,0.00,0.00,0.00,normal
0,tcp,auth,REJ,0,0,0,0,0,0,0,0,0,0,0,0,0,0,0,0,0,0,262,4,0.00,0.00,1.00,1.00,0.02,0.06,0.00,255,4,0.02,0.07,0.00,0.00,0.00,0.00,1.00,1.00,anomaly
0,tcp,other,REJ,0,0,0,0,0,0,0,0,0,0,0,0,0,0,0,0,0,0,457,1,0.15,0.00,0.85,1.00,0.00,1.00,0.00,255,1,0.00,0.98,0.00,0.00,0.13,0.00,0.87,1.00,anomaly
0,udp,private,SF,105,146,0,0,0,0,0,0,0,0,0,0,0,0,0,0,0,0,1,1,0.00,0.00,0.00,0.00,1.00,0.00,0.00,251,249,0.99,0.01,0.00,0.00,0.00,0.00,0.00,0.00,normal
2060,tcp,http,RSTR,72564,0,0,0,0,0,0,1,0,0,0,0,0,0,0,0,0,0,12,12,0.00,0.00,1.00,1.00,1.00,0.00,0.00,255,244,0.96,0.01,0.00,0.00,0.02,0.02,0.44,0.45,anomaly
1,tcp,ftp_data,SF,11629,0,0,0,0,0,0,0,0,0,0,0,0,0,0,0,0,0,2,2,0.00,0.00,0.00,0.00,1.00,0.00,0.00,255,12,0.05,0.02,0.05,0.00,0.00,0.00,0.00,0.00,normal
0,tcp,telnet,SF,127,188,0,0,0,0,1,0,0,0,0,0,0,0,0,0,0,0,1,1,0.00,0.00,0.00,0.00,1.00,0.00,0.00,255,13,0.05,0.02,0.00,0.00,0.00,0.00,0.00,0.08,anomaly
7478,tcp,telnet,SF,0,44,0,0,0,0,0,0,0,0,0,0,0,0,0,0,0,0,1,1,0.00,0.00,0.00,0.00,1.00,0.00,0.00,255,188,0.74,0.25,0.00,0.00,0.50,0.68,0.25,0.01,anomaly
5,tcp,pop_3,SF,32,93,0,0,0,0,0,1,0,0,0,0,0,0,0,0,0,0,1,1,0.00,0.00,0.00,0.00,1.00,0.00,0.00,49,48,0.96,0.04,0.02,0.04,0.00,0.00,0.00,0.00,anomaly
0,udp,domain_u,SF,44,44,0,0,0,0,0,0,0,0,0,0,0,0,0,0,0,0,202,202,0.00,0.00,0.00,0.00,1.00,0.00,0.00,255,255,1.00,0.00,0.00,0.00,0.00,0.00,0.00,0.00,normal
0,udp,private,SF,48,0,0,0,0,0,0,0,0,0,0,0,0,0,0,0,0,0,5,5,0.00,0.00,0.00,0.00,1.00,0.00,0.00,255,255,1.00,0.00,0.01,0.00,0.00,0.00,0.00,0.00,anomaly
0,tcp,http,SF,303,2507,0,0,0,0,0,1,0,0,0,0,0,0,0,0,0,0,7,10,0.00,0.00,0.00,0.00,1.00,0.00,0.20,255,229,0.90,0.01,0.00,0.00,0.00,0.00,0.03,0.00,normal
0,tcp,other,REJ,0,0,0,0,0,0,0,0,0,0,0,0,0,0,0,0,0,0,398,1,0.17,0.00,0.83,1.00,0.00,1.00,0.00,255,1,0.00,0.91,0.00,0.00,0.15,0.00,0.85,1.00,anomaly
0,tcp,finger,SF,12,140,0,0,0,0,0,0,0,0,0,0,0,0,0,0,0,0,1,1,0.00,0.00,0.00,0.00,1.00,0.00,0.00,156,9,0.05,0.03,0.01,0.22,0.00,0.00,0.00,0.00,normal
0,icmp,eco_i,SF,18,0,0,0,0,0,0,0,0,0,0,0,0,0,0,0,0,0,1,1,0.00,0.00,0.00,0.00,1.00,0.00,0.00,1,211,1.00,0.00,1.00,1.00,0.00,0.00,0.00,0.00,anomaly
0,udp,private,SF,56,58,0,0,0,0,0,0,0,0,0,0,0,0,0,0,0,0,510,510,0.00,0.00,0.00,0.00,1.00,0.00,0.00,255,255,1.00,0.00,0.87,0.00,0.00,0.00,0.00,0.00,normal
0,tcp,ftp_data,SF,12,0,0,0,0,0,0,0,0,0,0,0,0,0,0,0,0,0,1,1,0.00,0.00,0.00,0.00,1.00,0.00,0.00,3,9,1.00,0.00,1.00,0.22,0.00,0.00,0.00,0.00,anomaly
0,tcp,smtp,SF,0,83,0,0,0,0,0,1,0,0,0,0,0,0,0,0,0,0,1,1,0.00,0.00,0.00,0.00,1.00,0.00,0.00,161,186,0.80,0.02,0.01,0.01,0.00,0.00,0.00,0.02,normal
0,udp,private,SF,105,146,0,0,0,0,0,0,0,0,0,0,0,0,0,0,0,0,1,1,0.00,0.00,0.00,0.00,1.00,0.00,0.00,91,90,0.99,0.02,0.01,0.00,0.00,0.00,0.00,0.00,normal
1,tcp,smtp,SF,2599,293,0,0,0,0,0,1,0,0,0,0,0,0,0,0,0,0,2,2,0.00,0.00,0.00,0.00,1.00,0.00,0.00,255,202,0.79,0.13,0.00,0.00,0.00,0.00,0.20,0.00,anomaly
4560,tcp,IRC,RSTO,938,4725,0,0,0,0,0,0,0,0,0,0,0,0,0,0,0,0,1,1,0.00,0.00,1.00,1.00,1.00,0.00,0.00,82,16,0.20,0.02,0.01,0.00,0.00,0.00,0.12,0.62,normal
280,tcp,ftp_data,SF,283618,0,0,0,0,0,0,0,0,0,0,0,0,0,0,0,0,0,2,2,0.00,0.00,0.00,0.00,1.00,0.00,0.00,5,2,0.40,0.40,0.40,0.00,0.00,0.00,0.00,0.00,anomaly
4,tcp,pop_3,SF,30,93,0,0,0,0,0,1,0,0,0,0,0,0,0,0,0,0,1,1,0.00,0.00,0.00,0.00,1.00,0.00,0.00,255,248,0.97,0.01,0.01,0.00,0.00,0.00,0.00,0.00,anomaly
1,tcp,smtp,SF,2599,261,0,0,0,0,0,1,0,0,0,0,0,0,0,0,0,0,2,2,0.00,0.00,0.00,0.00,1.00,0.00,0.00,255,244,0.96,0.04,0.00,0.00,0.00,0.00,0.04,0.00,anomaly
0,udp,domain_u,SF,44,44,0,0,0,0,0,0,0,0,0,0,0,0,0,0,0,0,2,3,0.00,0.00,0.00,0.00,1.00,0.00,0.67,255,235,0.92,0.01,0.01,0.00,0.00,0.00,0.05,0.00,normal
0,tcp,ftp_data,SF,35892,0,0,0,0,0,0,0,0,0,0,0,0,0,0,0,0,0,1,1,0.00,0.00,0.00,0.00,1.00,0.00,0.00,114,24,0.18,0.04,0.18,0.08,0.00,0.00,0.00,0.00,normal
0,tcp,http,SF,54540,8314,0,0,0,2,0,1,1,0,0,0,0,0,0,0,0,0,3,3,0.00,0.00,0.00,0.00,1.00,0.00,0.00,255,255,1.00,0.00,0.00,0.00,0.01,0.01,0.05,0.05,anomaly
0,tcp,ftp_data,SF,12,0,0,0,0,0,0,0,0,0,0,0,0,0,0,0,0,0,1,1,0.00,0.00,0.00,0.00,1.00,0.00,0.00,22,5,0.23,0.09,0.23,0.00,0.00,0.00,0.00,0.00,anomaly
0,udp,other,SF,1,1,0,0,0,0,0,0,0,0,0,0,0,0,0,0,0,0,425,1,0.00,0.00,0.00,0.00,0.00,1.00,0.00,255,1,0.00,1.00,1.00,0.00,0.00,0.00,0.00,0.00,anomaly
0,tcp,telnet,SF,125,174,0,0,0,0,1,0,0,0,0,0,0,0,0,0,0,0,1,1,0.00,0.00,0.00,0.00,1.00,0.00,0.00,255,254,1.00,0.01,0.00,0.00,0.02,0.02,0.02,0.02,anomaly
0,icmp,ecr_i,SF,1032,0,0,0,0,0,0,0,0,0,0,0,0,0,0,0,0,0,511,511,0.00,0.00,0.00,0.00,1.00,0.00,0.00,82,65,0.79,0.02,0.79,0.00,0.00,0.00,0.01,0.00,anomaly
5,tcp,pop_3,SF,0,0,0,0,0,0,0,0,0,0,0,0,0,0,0,0,0,0,2,2,0.00,0.00,0.00,0.50,0.50,1.00,1.00,153,50,0.20,0.03,0.01,0.04,0.00,0.00,0.17,0.40,anomaly
0,udp,private,SF,28,0,0,3,0,0,0,0,0,0,0,0,0,0,0,0,0,0,63,63,0.00,0.00,0.00,0.00,1.00,0.00,0.00,255,63,0.25,0.02,0.25,0.00,0.19,0.00,0.29,0.00,normal
2075,tcp,http,RSTR,72564,0,0,0,0,0,0,1,0,0,0,0,0,0,0,0,0,0,9,9,0.00,0.00,1.00,1.00,1.00,0.00,0.00,255,231,0.91,0.02,0.00,0.00,0.00,0.00,0.09,0.10,anomaly
0,udp,domain_u,SF,46,81,0,0,0,0,0,0,0,0,0,0,0,0,0,0,0,0,171,171,0.00,0.00,0.00,0.00,1.00,0.00,0.00,255,255,1.00,0.00,0.01,0.00,0.00,0.00,0.00,0.00,normal
0,udp,private,SF,53,49,0,0,0,0,0,0,0,0,0,0,0,0,0,0,0,0,511,511,0.00,0.00,0.00,0.00,1.00,0.00,0.00,255,255,1.00,0.00,0.87,0.00,0.00,0.00,0.00,0.00,normal
0,tcp,http,SF,54540,8314,0,0,0,2,0,1,1,0,0,0,0,0,0,0,0,0,5,5,0.00,0.00,0.00,0.00,1.00,0.00,0.00,255,254,1.00,0.01,0.00,0.00,0.00,0.00,0.04,0.04,anomaly
0,tcp,ftp,SF,26,157,0,0,0,0,1,0,0,0,0,0,0,0,0,0,0,1,1,1,0.00,0.00,0.00,0.00,1.00,0.00,0.00,49,23,0.47,0.08,0.02,0.00,0.00,0.00,0.00,0.00,anomaly
0,tcp,smtp,SF,0,83,0,0,0,0,0,1,0,0,0,0,0,0,0,0,0,0,1,1,0.00,0.00,0.00,0.00,1.00,0.00,0.00,198,198,0.79,0.02,0.01,0.01,0.00,0.00,0.01,0.03,normal
0,udp,domain_u,SF,44,44,0,0,0,0,0,0,0,0,0,0,0,0,0,0,0,0,138,216,0.00,0.00,0.00,0.00,1.00,0.00,0.01,255,229,0.90,0.01,0.01,0.00,0.00,0.00,0.00,0.00,normal
805,tcp,http,RSTR,55744,1,0,0,0,0,0,1,0,0,0,0,0,0,0,0,0,0,37,37,0.03,0.03,0.97,0.97,1.00,0.00,0.00,255,253,0.99,0.01,0.00,0.00,0.01,0.01,0.65,0.66,anomaly
0,udp,other,SF,1,1,0,0,0,0,0,0,0,0,0,0,0,0,0,0,0,0,490,1,0.00,0.00,0.00,0.00,0.00,1.00,0.00,255,1,0.00,1.00,1.00,0.00,0.00,0.00,0.00,0.00,anomaly
0,udp,private,SF,46,43,0,0,0,0,0,0,0,0,0,0,0,0,0,0,0,0,118,118,0.00,0.00,0.00,0.00,1.00,0.00,0.00,255,254,1.00,0.01,0.46,0.00,0.00,0.00,0.00,0.00,normal
0,tcp,other,REJ,0,0,0,0,0,0,0,0,0,0,0,0,0,0,0,0,0,0,438,1,0.16,0.00,0.83,1.00,0.00,1.00,0.00,255,1,0.00,0.01,0.00,0.00,0.00,0.00,0.00,1.00,anomaly
0,tcp,uucp_path,REJ,0,0,0,0,0,0,0,0,0,0,0,0,0,0,0,0,0,0,228,11,0.00,0.00,1.00,1.00,0.05,0.07,0.00,255,11,0.04,0.08,0.00,0.00,0.00,0.00,1.00,1.00,anomaly
0,icmp,ecr_i,SF,1032,0,0,0,0,0,0,0,0,0,0,0,0,0,0,0,0,0,203,203,0.00,0.00,0.00,0.00,1.00,0.00,0.00,255,255,1.00,0.00,1.00,0.00,0.00,0.00,0.00,0.00,anomaly
0,tcp,ctf,REJ,0,0,0,0,0,0,0,0,0,0,0,0,0,0,0,0,0,0,268,13,0.00,0.00,1.00,1.00,0.05,0.06,0.00,255,13,0.05,0.06,0.00,0.00,0.00,0.00,1.00,1.00,anomaly
0,tcp,other,REJ,0,0,0,0,0,0,0,0,0,0,0,0,0,0,0,0,0,0,398,1,0.18,0.00,0.81,1.00,0.00,1.00,0.00,255,1,0.00,0.90,0.00,0.00,0.14,0.00,0.86,1.00,anomaly
1,tcp,smtp,SF,0,84,0,0,0,0,0,1,0,0,0,0,0,0,0,0,0,0,1,1,0.00,0.00,0.00,0.00,1.00,0.00,0.00,1,93,1.00,0.00,1.00,0.03,0.00,0.00,0.00,0.00,normal
0,tcp,name,REJ,0,0,0,0,0,0,0,0,0,0,0,0,0,0,0,0,0,0,196,1,0.00,0.00,1.00,1.00,0.01,0.07,0.00,255,1,0.00,0.06,0.00,0.00,0.00,0.00,1.00,1.00,anomaly
0,udp,private,SF,56,53,0,0,0,0,0,0,0,0,0,0,0,0,0,0,0,0,333,333,0.00,0.00,0.00,0.00,1.00,0.00,0.00,255,255,1.00,0.00,0.99,0.00,0.00,0.00,0.00,0.00,normal
1,tcp,smtp,SF,2599,293,0,0,0,0,0,1,0,0,0,0,0,0,0,0,0,0,3,3,0.00,0.00,0.00,0.00,1.00,0.00,0.00,255,218,0.85,0.13,0.00,0.00,0.00,0.00,0.13,0.00,anomaly
4,tcp,pop_3,SF,30,93,0,0,0,0,0,1,0,0,0,0,0,0,0,0,0,0,2,1,0.00,0.00,0.50,0.00,0.50,1.00,0.00,255,213,0.84,0.02,0.00,0.00,0.00,0.00,0.04,0.00,anomaly
0,tcp,auth,REJ,0,0,0,0,0,0,0,0,0,0,0,0,0,0,0,0,0,0,230,2,0.00,0.00,1.00,1.00,0.01,0.07,0.00,255,2,0.01,0.07,0.00,0.00,0.00,0.00,1.00,1.00,anomaly
1,tcp,telnet,SF,123,174,0,0,0,0,1,0,0,0,0,0,0,0,0,0,0,0,2,2,0.00,0.00,0.50,0.50,1.00,0.00,0.00,255,58,0.23,0.02,0.00,0.00,0.00,0.00,0.01,0.05,anomaly
0,tcp,vmnet,REJ,0,0,0,0,0,0,0,0,0,0,0,0,0,0,0,0,0,0,256,2,0.00,0.00,1.00,1.00,0.01,0.06,0.00,255,2,0.01,0.06,0.00,0.00,0.00,0.00,1.00,1.00,anomaly
0,tcp,bgp,REJ,0,0,0,0,0,0,0,0,0,0,0,0,0,0,0,0,0,0,280,19,0.00,0.00,1.00,1.00,0.07,0.06,0.00,255,19,0.07,0.07,0.00,0.00,0.00,0.00,1.00,1.00,anomaly
69,tcp,telnet,SF,2458,223095,0,0,0,6,0,1,36,1,0,31,0,0,0,0,0,0,1,1,0.00,0.00,0.00,0.00,1.00,0.00,0.00,120,28,0.23,0.03,0.01,0.00,0.00,0.00,0.00,0.00,anomaly
1,tcp,smtp,SF,2599,293,0,0,0,0,0,1,0,0,0,0,0,0,0,0,0,0,3,3,0.00,0.00,0.00,0.00,1.00,0.00,0.00,255,226,0.89,0.11,0.00,0.00,0.00,0.00,0.10,0.00,anomaly
0,udp,private,SF,105,146,0,0,0,0,0,0,0,0,0,0,0,0,0,0,0,0,1,1,0.00,0.00,0.00,0.00,1.00,0.00,0.00,255,253,0.99,0.01,0.00,0.00,0.00,0.00,0.00,0.00,anomaly
0,tcp,telnet,S0,0,0,0,0,0,0,0,0,0,0,0,0,0,0,0,0,0,0,89,89,1.00,1.00,0.00,0.00,1.00,0.00,0.00,101,89,0.88,0.02,0.01,0.00,0.88,1.00,0.00,0.00,anomaly
0,tcp,netbios_ns,S0,0,0,0,0,0,0,0,0,0,0,0,0,0,0,0,0,0,0,158,1,1.00,1.00,0.00,0.00,0.01,0.10,0.00,255,1,0.00,0.10,0.00,0.00,1.00,1.00,0.00,0.00,anomaly
0,udp,private,SF,1,1,0,0,0,0,0,0,0,0,0,0,0,0,0,0,0,0,16,1,0.00,0.00,0.00,0.00,0.06,0.19,0.00,40,1,0.03,0.35,0.22,0.00,0.00,0.00,0.08,0.00,anomaly
282,tcp,ftp,SF,160,595,0,0,0,2,0,1,0,0,0,0,0,0,0,0,0,1,1,1,0.00,0.00,0.00,0.00,1.00,0.00,0.00,242,85,0.35,0.03,0.00,0.00,0.00,0.00,0.00,0.00,anomaly
0,tcp,other,S0,0,0,0,0,0,0,0,0,0,0,0,0,0,0,0,0,0,0,414,1,0.14,1.00,0.84,0.00,0.00,1.00,0.00,255,1,0.00,0.95,0.00,0.00,0.14,1.00,0.85,0.00,anomaly
0,udp,other,SF,1,1,0,0,0,0,0,0,0,0,0,0,0,0,0,0,0,0,121,1,0.00,0.00,0.00,0.00,0.01,1.00,0.00,255,1,0.00,1.00,1.00,0.00,0.00,0.00,0.00,0.00,anomaly
280,tcp,ftp_data,SF,283618,0,0,0,0,0,0,0,0,0,0,0,0,0,0,0,0,0,2,2,0.00,0.00,0.00,0.00,1.00,0.00,0.00,4,14,1.00,0.00,1.00,0.21,0.00,0.00,0.00,0.00,anomaly
0,tcp,other,REJ,0,0,0,0,0,0,0,0,0,0,0,0,0,0,0,0,0,0,414,1,0.14,0.00,0.85,1.00,0.00,1.00,0.00,255,1,0.00,0.95,0.00,0.00,0.15,0.00,0.84,1.00,anomaly
0,udp,other,SF,1,1,0,0,0,0,0,0,0,0,0,0,0,0,0,0,0,0,39,1,0.00,0.00,0.00,0.00,0.03,1.00,0.00,255,1,0.00,0.55,0.94,0.00,0.00,0.00,0.06,0.00,anomaly
0,tcp,ftp_data,SF,12,0,0,0,0,0,0,0,0,0,0,0,0,0,0,0,0,0,2,2,0.00,0.00,0.00,0.00,1.00,0.00,0.00,29,8,0.28,0.07,0.28,0.00,0.00,0.00,0.00,0.00,anomaly
280,tcp,ftp_data,SF,283618,0,0,0,0,0,0,0,0,0,0,0,0,0,0,0,0,0,2,2,0.00,0.00,0.00,0.00,1.00,0.00,0.00,6,36,1.00,0.00,1.00,0.14,0.00,0.00,0.00,0.00,anomaly
0,tcp,telnet,S0,0,0,0,0,0,0,0,0,0,0,0,0,0,0,0,0,0,0,170,15,1.00,1.00,0.00,0.00,0.09,0.08,0.00,255,15,0.06,0.09,0.00,0.00,1.00,1.00,0.00,0.00,anomaly
0,tcp,telnet,S3,0,44,0,0,0,0,0,0,0,0,0,0,0,0,0,0,0,0,1,1,1.00,1.00,0.00,0.00,1.00,0.00,0.00,255,66,0.26,0.66,0.00,0.00,0.16,0.62,0.64,0.00,anomaly
0,tcp,private,REJ,0,0,0,0,0,0,0,0,0,0,0,0,0,0,0,0,0,0,145,18,0.00,0.00,1.00,1.00,0.12,0.06,0.00,144,18,0.12,0.06,0.01,0.00,0.00,0.00,1.00,1.00,anomaly
0,udp,private,SF,51,51,0,0,0,0,0,0,0,0,0,0,0,0,0,0,0,0,4,4,0.00,0.00,0.00,0.00,1.00,0.00,0.00,255,255,1.00,0.00,0.01,0.00,0.00,0.00,0.00,0.00,anomaly
806,tcp,http,RSTR,60884,0,0,0,0,0,0,1,0,0,0,0,0,0,0,0,0,0,17,17,0.00,0.00,1.00,1.00,1.00,0.00,0.00,246,243,0.99,0.01,0.00,0.00,0.00,0.00,0.09,0.09,anomaly
1,tcp,telnet,SF,24,715,0,0,0,0,0,0,0,0,0,0,0,0,0,0,0,0,4,7,0.00,0.14,0.75,0.43,0.50,0.75,0.57,255,54,0.21,0.03,0.00,0.00,0.00,0.00,0.60,0.76,anomaly
0,tcp,ftp_data,SF,138946,0,0,0,0,0,0,0,0,0,0,0,0,0,0,0,0,0,13,13,0.00,0.00,0.00,0.00,1.00,0.00,0.00,255,163,0.64,0.03,0.64,0.00,0.01,0.01,0.00,0.00,normal
0,udp,private,SF,1,1,0,0,0,0,0,0,0,0,0,0,0,0,0,0,0,0,104,1,0.00,0.00,0.00,0.00,0.01,0.96,0.00,255,1,0.00,0.66,1.00,0.00,0.00,0.00,0.00,0.00,anomaly
4,tcp,pop_3,SF,28,93,0,0,0,0,0,1,0,0,0,0,0,0,0,0,0,0,1,1,0.00,0.00,0.00,0.00,1.00,0.00,0.00,231,212,0.92,0.01,0.00,0.00,0.00,0.00,0.04,0.00,anomaly
0,tcp,http,S0,0,0,0,0,0,0,0,0,0,0,0,0,0,0,0,0,0,0,8,8,1.00,1.00,0.00,0.00,1.00,0.00,0.00,255,245,0.96,0.01,0.00,0.00,0.11,0.12,0.56,0.59,anomaly
4,tcp,pop_3,SF,26,93,0,0,0,0,0,1,0,0,0,0,0,0,0,0,0,0,1,1,0.00,0.00,0.00,0.00,1.00,0.00,0.00,157,139,0.88,0.02,0.01,0.01,0.00,0.00,0.06,0.00,anomaly
0,icmp,eco_i,SF,20,0,0,0,0,0,0,0,0,0,0,0,0,0,0,0,0,0,1,55,0.00,0.00,0.00,0.00,1.00,0.00,1.00,4,108,1.00,0.00,1.00,0.25,0.00,0.00,0.00,0.00,anomaly
0,tcp,http,SF,54540,8314,0,0,0,2,0,1,1,0,0,0,0,0,0,0,0,0,4,19,0.00,0.00,0.00,0.00,1.00,0.00,0.16,255,254,1.00,0.01,0.00,0.00,0.00,0.00,0.07,0.07,anomaly
0,icmp,ecr_i,SF,520,0,0,0,0,0,0,0,0,0,0,0,0,0,0,0,0,0,80,80,0.00,0.00,0.00,0.00,1.00,0.00,0.00,255,255,1.00,0.00,1.00,0.00,0.00,0.00,0.00,0.00,anomaly
0,icmp,ecr_i,SF,1008,0,0,0,0,0,0,0,0,0,0,0,0,0,0,0,0,0,317,317,0.00,0.00,0.00,0.00,1.00,0.00,0.00,255,255,1.00,0.00,1.00,0.00,0.00,0.00,0.00,0.00,anomaly
0,tcp,mtp,S0,0,0,0,0,0,0,0,0,0,0,0,0,0,0,0,0,0,0,188,12,1.00,1.00,0.00,0.00,0.06,0.09,0.00,255,12,0.05,0.09,0.00,0.00,1.00,1.00,0.00,0.00,anomaly
280,tcp,ftp_data,SF,283618,0,0,0,0,0,0,0,0,0,0,0,0,0,0,0,0,0,2,2,0.00,0.00,0.00,0.00,1.00,0.00,0.00,12,38,1.00,0.00,1.00,0.11,0.00,0.00,0.00,0.00,anomaly
8,tcp,ftp,SF,220,688,0,0,0,4,0,1,0,0,0,0,4,0,0,0,0,0,1,1,0.00,0.00,0.00,0.00,1.00,0.00,0.00,53,27,0.51,0.08,0.02,0.00,0.00,0.00,0.00,0.00,anomaly
0,tcp,telnet,SF,123,174,0,0,0,0,1,0,0,0,0,0,0,0,0,0,0,0,1,1,0.00,0.00,0.00,0.00,1.00,0.00,0.00,255,56,0.22,0.02,0.00,0.00,0.00,0.00,0.01,0.04,anomaly
904,tcp,http,RSTR,57964,0,0,0,0,0,0,1,0,0,0,0,0,0,0,0,0,0,5,5,0.00,0.00,1.00,1.00,1.00,0.00,0.00,255,253,0.99,0.01,0.00,0.00,0.00,0.00,0.02,0.02,anomaly
1,tcp,telnet,SF,24,613,0,0,0,0,0,0,0,0,0,0,0,0,0,0,0,0,4,8,0.00,0.00,0.75,0.50,0.50,0.75,0.50,140,87,0.30,0.04,0.01,0.02,0.01,0.00,0.91,0.66,anomaly
898,tcp,http,RSTR,56504,0,0,0,0,0,0,1,0,0,0,0,0,0,0,0,0,0,24,24,0.00,0.00,1.00,1.00,1.00,0.00,0.00,255,255,1.00,0.00,0.00,0.00,0.00,0.00,0.50,0.50,anomaly
0,udp,private,SF,48,48,0,0,0,0,0,0,0,0,0,0,0,0,0,0,0,0,3,3,0.00,0.00,0.00,0.00,1.00,0.00,0.00,255,254,1.00,0.01,0.01,0.00,0.00,0.00,0.00,0.00,anomaly
4,tcp,pop_3,SF,27,93,0,0,0,0,0,1,0,0,0,0,0,0,0,0,0,0,1,1,0.00,0.00,0.00,0.00,1.00,0.00,0.00,255,219,0.86,0.02,0.00,0.00,0.00,0.00,0.03,0.00,anomaly
0,udp,private,SF,46,43,0,0,0,0,0,0,0,0,0,0,0,0,0,0,0,0,107,107,0.00,0.00,0.00,0.00,1.00,0.00,0.00,255,254,1.00,0.01,0.42,0.00,0.00,0.00,0.00,0.00,normal
0,tcp,ftp_data,SF,15876,0,0,0,0,0,0,0,0,0,0,0,0,0,0,0,0,0,21,21,0.00,0.00,0.00,0.00,1.00,0.00,0.00,255,116,0.45,0.02,0.45,0.00,0.00,0.00,0.00,0.00,normal
280,tcp,ftp_data,SF,283618,0,0,0,0,0,0,0,0,0,0,0,0,0,0,0,0,0,1,1,0.00,0.00,0.00,0.00,1.00,0.00,0.00,3,33,1.00,0.00,1.00,0.15,0.00,0.00,0.00,0.00,anomaly
0,tcp,uucp,S0,0,0,0,0,0,0,0,0,0,0,0,0,0,0,0,0,0,0,128,7,1.00,1.00,0.00,0.00,0.05,0.07,0.00,255,7,0.03,0.06,0.00,0.00,1.00,1.00,0.00,0.00,anomaly
0,tcp,telnet,SF,120,174,0,0,0,0,1,0,0,0,0,0,0,0,0,0,0,0,1,1,0.00,0.00,0.00,0.00,1.00,0.00,0.00,255,70,0.27,0.02,0.00,0.00,0.00,0.00,0.01,0.04,anomaly
0,icmp,eco_i,SF,8,0,0,0,0,0,0,0,0,0,0,0,0,0,0,0,0,0,1,46,0.00,0.00,0.00,0.00,1.00,0.00,1.00,2,108,1.00,0.00,1.00,0.50,0.00,0.00,0.00,0.00,anomaly
0,tcp,private,S0,0,0,0,0,0,0,0,0,0,0,0,0,0,0,0,0,0,0,138,8,1.00,1.00,0.00,0.00,0.06,0.06,0.00,248,8,0.03,0.06,0.00,0.00,1.00,1.00,0.00,0.00,anomaly
0,udp,private,SF,55,56,0,0,0,0,0,0,0,0,0,0,0,0,0,0,0,0,510,510,0.00,0.00,0.00,0.00,1.00,0.00,0.00,255,255,1.00,0.00,0.87,0.00,0.00,0.00,0.00,0.00,normal
0,udp,private,SF,43,0,0,0,0,0,0,0,0,0,0,0,0,0,0,0,0,0,5,5,0.00,0.00,0.00,0.00,1.00,0.00,0.00,255,253,0.99,0.01,0.00,0.00,0.00,0.00,0.00,0.00,anomaly
0,tcp,klogin,REJ,0,0,0,0,0,0,0,0,0,0,0,0,0,0,0,0,0,0,127,2,0.00,0.00,1.00,1.00,0.02,0.07,0.00,255,2,0.01,0.06,0.00,0.00,0.00,0.00,1.00,1.00,anomaly
905,tcp,http,RSTR,3944,0,0,0,0,0,0,1,0,0,0,0,0,0,0,0,0,0,51,51,0.02,0.02,0.96,0.96,1.00,0.00,0.00,255,255,1.00,0.00,0.00,0.00,0.00,0.00,0.19,0.19,anomaly
0,udp,domain_u,SF,45,45,0,0,0,0,0,0,0,0,0,0,0,0,0,0,0,0,88,152,0.00,0.00,0.00,0.00,1.00,0.00,0.01,253,223,0.88,0.01,0.02,0.00,0.00,0.00,0.00,0.00,normal
12931,tcp,telnet,SF,1164,160726,0,0,0,0,0,1,611,1,2,684,0,0,3,0,0,0,1,1,0.00,0.00,0.00,0.00,1.00,0.00,0.00,29,5,0.17,0.10,0.03,0.00,0.00,0.00,0.00,0.00,normal
0,icmp,ecr_i,SF,1032,0,0,0,0,0,0,0,0,0,0,0,0,0,0,0,0,0,509,509,0.00,0.00,0.00,0.00,1.00,0.00,0.00,31,30,0.97,0.06,0.97,0.00,0.00,0.00,0.00,0.00,anomaly
283,tcp,ftp,SF,160,599,0,0,0,2,0,1,0,0,0,0,0,0,0,0,0,1,1,1,0.00,0.00,0.00,0.00,1.00,0.00,0.00,255,40,0.16,0.02,0.00,0.00,0.00,0.00,0.49,0.00,anomaly
899,tcp,http,RSTR,74464,0,0,0,0,0,0,1,0,0,0,0,0,0,0,0,0,0,30,30,0.07,0.07,0.93,0.93,1.00,0.00,0.00,255,255,1.00,0.00,0.00,0.00,0.01,0.01,0.59,0.59,anomaly
0,udp,private,SF,28,0,0,3,0,0,0,0,0,0,0,0,0,0,0,0,0,0,51,51,0.00,0.00,0.00,0.00,1.00,0.00,0.00,76,51,0.67,0.05,0.67,0.00,0.00,0.00,0.00,0.00,anomaly
2065,tcp,http,RSTR,55744,0,0,0,0,0,0,1,0,0,0,0,0,0,0,0,0,0,11,11,0.00,0.00,1.00,1.00,1.00,0.00,0.00,255,244,0.96,0.01,0.00,0.00,0.02,0.02,0.53,0.55,anomaly
0,udp,private,SF,28,0,0,3,0,0,0,0,0,0,0,0,0,0,0,0,0,0,2,2,0.00,0.00,0.00,0.00,1.00,0.00,0.00,22,2,0.09,0.14,0.09,0.00,0.00,0.00,0.00,0.00,normal
8176,tcp,telnet,SF,0,15,0,0,0,0,0,0,0,0,0,0,0,0,0,0,0,0,1,3,0.00,0.00,0.00,0.33,1.00,0.00,0.67,255,47,0.18,0.04,0.00,0.00,0.00,0.02,0.09,0.26,anomaly
0,udp,private,SF,1,0,0,0,0,0,0,0,0,0,0,0,0,0,0,0,0,0,42,14,0.00,0.00,0.00,0.00,0.33,0.69,0.00,255,14,0.05,0.93,0.20,0.00,0.11,0.00,0.69,0.00,normal
0,tcp,finger,RSTO,0,0,0,0,0,0,0,0,0,0,0,0,0,0,0,0,0,0,40,12,0.00,0.00,1.00,1.00,0.30,0.10,0.00,255,33,0.13,0.51,0.01,0.00,0.00,0.00,0.95,0.97,anomaly
0,udp,private,SF,52,0,0,0,0,0,0,0,0,0,0,0,0,0,0,0,0,0,3,3,0.00,0.00,0.00,0.00,1.00,0.00,0.00,255,255,1.00,0.00,0.01,0.00,0.00,0.00,0.00,0.00,anomaly
282,tcp,ftp,SF,156,591,0,0,0,2,0,1,0,0,0,0,0,0,0,0,0,1,1,1,0.00,0.00,0.00,0.00,1.00,0.00,0.00,236,79,0.33,0.03,0.00,0.00,0.00,0.00,0.00,0.00,anomaly
1,tcp,smtp,SF,2599,293,0,0,0,0,0,1,0,0,0,0,0,0,0,0,0,0,3,3,0.00,0.00,0.00,0.00,1.00,0.00,0.00,255,245,0.96,0.04,0.00,0.00,0.00,0.00,0.03,0.00,anomaly
0,tcp,sunrpc,REJ,0,0,0,0,0,0,0,0,0,0,0,0,0,0,0,0,0,0,1,16,0.00,0.00,1.00,1.00,1.00,0.00,1.00,85,50,0.15,0.06,0.01,0.04,0.02,0.00,0.85,1.00,anomaly
281,tcp,ftp,SF,158,595,0,0,0,2,0,1,0,0,0,0,0,0,0,0,0,1,1,1,0.00,0.00,0.00,0.00,1.00,0.00,0.00,255,4,0.02,0.21,0.00,0.00,0.00,0.00,0.20,0.00,anomaly
1,tcp,smtp,SF,2599,293,0,0,0,0,0,1,0,0,0,0,0,0,0,0,0,0,1,1,0.00,0.00,0.00,0.00,1.00,0.00,0.00,255,247,0.97,0.04,0.00,0.00,0.00,0.00,0.03,0.00,anomaly
0,udp,domain_u,SF,42,124,0,0,0,0,0,0,0,0,0,0,0,0,0,0,0,0,121,201,0.00,0.00,0.00,0.00,1.00,0.00,0.01,255,254,1.00,0.01,0.00,0.00,0.00,0.00,0.00,0.00,normal
280,tcp,ftp_data,SF,283618,0,0,0,0,0,0,0,0,0,0,0,0,0,0,0,0,0,2,2,0.00,0.00,0.00,0.00,1.00,0.00,0.00,12,12,1.00,0.00,1.00,0.00,0.00,0.00,0.00,0.00,anomaly
0,tcp,telnet,S3,0,44,0,0,0,0,0,0,0,0,0,0,0,0,0,0,0,0,1,1,1.00,1.00,0.00,0.00,1.00,0.00,0.00,255,148,0.58,0.02,0.00,0.00,0.53,0.50,0.01,0.01,anomaly
10,tcp,telnet,SF,119,2437,0,0,0,0,0,1,0,0,0,0,0,0,0,0,0,0,1,1,0.00,0.00,0.00,0.00,1.00,0.00,0.00,255,6,0.02,0.35,0.00,0.00,0.01,0.17,0.64,0.33,anomaly
0,tcp,telnet,S0,0,0,0,0,0,0,0,0,0,0,0,0,0,0,0,0,0,0,143,143,1.00,1.00,0.00,0.00,1.00,0.00,0.00,255,255,1.00,0.00,0.00,0.00,1.00,1.00,0.00,0.00,anomaly
0,tcp,telnet,SF,129,174,0,0,0,0,1,0,0,0,0,0,0,0,0,0,0,0,1,1,0.00,0.00,0.00,0.00,1.00,0.00,0.00,255,255,1.00,0.00,0.00,0.00,0.00,0.00,0.02,0.02,anomaly
0,tcp,netbios_dgm,REJ,0,0,0,0,0,0,0,0,0,0,0,0,0,0,0,0,0,0,123,3,0.00,0.00,1.00,1.00,0.02,0.07,0.00,255,3,0.01,0.06,0.00,0.00,0.00,0.00,1.00,1.00,anomaly
0,tcp,http,REJ,0,0,0,0,0,0,0,0,0,0,0,0,0,0,0,0,0,0,1,1,0.00,0.00,1.00,1.00,1.00,0.00,0.00,255,23,0.09,0.54,0.00,0.00,0.00,0.00,0.09,1.00,normal
799,tcp,http,RSTR,71584,0,0,0,0,0,0,1,0,0,0,0,0,0,0,0,0,0,45,45,0.02,0.02,0.98,0.98,1.00,0.00,0.00,255,253,0.99,0.01,0.00,0.00,0.01,0.01,0.72,0.73,anomaly
280,tcp,ftp_data,SF,283618,0,0,0,0,0,0,0,0,0,0,0,0,0,0,0,0,0,2,2,0.00,0.00,0.00,0.00,1.00,0.00,0.00,2,26,1.00,0.00,1.00,0.19,0.00,0.04,0.00,0.00,anomaly
0,icmp,ecr_i,SF,1008,0,0,0,0,0,0,0,0,0,0,0,0,0,0,0,0,0,106,106,0.00,0.00,0.00,0.00,1.00,0.00,0.00,255,255,1.00,0.00,1.00,0.00,0.00,0.00,0.00,0.00,anomaly
0,icmp,ecr_i,SF,1032,0,0,0,0,0,0,0,0,0,0,0,0,0,0,0,0,0,125,125,0.00,0.00,0.00,0.00,1.00,0.00,0.00,255,28,0.11,0.85,0.11,0.00,0.15,0.00,0.73,0.00,anomaly
0,udp,domain_u,SF,44,76,0,0,0,0,0,0,0,0,0,0,0,0,0,0,0,0,196,196,0.00,0.00,0.00,0.00,1.00,0.00,0.00,255,255,1.00,0.00,0.01,0.00,0.00,0.00,0.00,0.00,normal
280,tcp,ftp_data,SF,283618,0,0,0,0,0,0,0,0,0,0,0,0,0,0,0,0,0,2,2,0.00,0.00,0.00,0.00,1.00,0.00,0.00,115,51,0.05,0.05,0.05,0.04,0.01,0.00,0.01,0.00,anomaly
7630,tcp,telnet,SF,0,44,0,0,0,0,0,0,0,0,0,0,0,0,0,0,0,0,1,1,0.00,0.00,0.00,0.00,1.00,0.00,0.00,255,168,0.66,0.03,0.00,0.00,0.33,0.50,0.11,0.08,anomaly
280,tcp,ftp_data,SF,283618,0,0,0,0,0,0,0,0,0,0,0,0,0,0,0,0,0,2,2,0.00,0.00,0.00,0.00,1.00,0.00,0.00,12,28,1.00,0.00,1.00,0.07,0.00,0.00,0.00,0.00,anomaly
0,tcp,private,REJ,0,0,0,0,0,0,0,0,0,0,0,0,0,0,0,0,0,0,1,1,0.00,0.00,1.00,1.00,1.00,0.00,0.00,255,1,0.00,1.00,0.99,0.00,0.00,0.00,0.99,1.00,anomaly
913,tcp,http,RSTR,56504,0,0,0,0,0,0,1,0,0,0,0,0,0,0,0,0,0,30,30,0.03,0.03,0.93,0.93,1.00,0.00,0.00,255,255,1.00,0.00,0.00,0.00,0.00,0.00,0.11,0.11,anomaly
1,tcp,smtp,SF,2599,293,0,0,0,0,0,1,0,0,0,0,0,0,0,0,0,0,2,2,0.00,0.00,0.00,0.00,1.00,0.00,0.00,255,144,0.56,0.13,0.00,0.00,0.00,0.00,0.42,0.00,anomaly
282,tcp,ftp,SF,157,597,0,0,0,2,0,1,0,0,0,0,0,0,0,0,0,1,1,1,0.00,0.00,0.00,0.00,1.00,0.00,0.00,255,28,0.11,0.02,0.00,0.00,0.00,0.00,0.36,0.00,anomaly
0,udp,private,SF,52,50,0,0,0,0,0,0,0,0,0,0,0,0,0,0,0,0,511,511,0.00,0.00,0.00,0.00,1.00,0.00,0.00,255,255,1.00,0.00,0.96,0.00,0.00,0.00,0.00,0.00,normal
0,tcp,telnet,SF,123,174,0,0,0,0,1,0,0,0,0,0,0,0,0,0,0,0,2,2,0.00,0.00,0.00,0.00,1.00,0.00,0.00,255,213,0.84,0.02,0.00,0.00,0.00,0.00,0.02,0.03,anomaly
0,udp,domain_u,SF,44,69,0,0,0,0,0,0,0,0,0,0,0,0,0,0,0,0,161,164,0.00,0.00,0.00,0.00,1.00,0.00,0.02,255,254,1.00,0.01,0.00,0.00,0.00,0.00,0.00,0.00,normal
7362,tcp,telnet,SF,0,44,0,0,0,0,0,0,0,0,0,0,0,0,0,0,0,0,1,1,0.00,0.00,0.00,0.00,1.00,0.00,0.00,255,223,0.87,0.02,0.00,0.00,0.27,0.31,0.01,0.00,anomaly
0,udp,private,SF,1,0,0,0,0,0,0,0,0,0,0,0,0,0,0,0,0,0,72,3,0.00,0.00,0.00,0.00,0.04,0.83,0.00,255,3,0.01,0.73,1.00,0.00,0.00,0.00,0.00,0.00,normal
0,udp,private,SF,1,1,0,0,0,0,0,0,0,0,0,0,0,0,0,0,0,0,95,1,0.00,0.00,0.00,0.00,0.01,0.79,0.00,255,1,0.00,0.51,0.96,0.00,0.00,0.00,0.04,0.00,anomaly
0,tcp,ftp,SF,26,157,0,0,0,0,1,0,0,0,0,0,0,0,0,0,0,1,1,1,0.00,0.00,0.00,0.00,1.00,0.00,0.00,125,58,0.46,0.03,0.01,0.00,0.00,0.00,0.00,0.00,anomaly
0,udp,private,SF,105,147,0,0,0,0,0,0,0,0,0,0,0,0,0,0,0,0,2,2,0.00,0.00,0.00,0.00,1.00,0.00,0.00,255,253,0.99,0.01,0.00,0.00,0.00,0.00,0.00,0.00,anomaly
2071,tcp,http,RSTR,56504,0,0,0,0,0,0,1,0,0,0,0,0,0,0,0,0,0,11,11,0.00,0.00,1.00,1.00,1.00,0.00,0.00,255,243,0.95,0.01,0.00,0.00,0.02,0.02,0.28,0.29,anomaly
280,tcp,ftp_data,SF,283618,0,0,0,0,0,0,0,0,0,0,0,0,0,0,0,0,0,2,2,0.00,0.00,0.00,0.00,1.00,0.00,0.00,31,8,0.26,0.06,0.26,0.00,0.00,0.00,0.00,0.00,anomaly
0,tcp,private,REJ,0,0,0,0,0,0,0,0,0,0,0,0,0,0,0,0,0,0,115,1,0.15,0.00,0.84,1.00,0.01,1.00,0.00,255,1,0.00,0.40,0.00,0.00,0.07,0.00,0.32,1.00,anomaly
0,tcp,pop_3,RSTO,0,36,0,0,0,0,0,1,0,0,0,0,0,0,0,0,0,0,2,2,0.00,0.00,1.00,1.00,0.50,1.00,1.00,255,26,0.10,0.03,0.00,0.00,0.00,0.00,0.35,0.96,anomaly
0,tcp,http,SF,54540,8314,0,0,0,2,0,1,1,0,0,0,0,0,0,0,0,0,4,28,0.00,0.00,0.00,0.00,1.00,0.00,0.07,255,255,1.00,0.00,0.00,0.00,0.00,0.00,0.05,0.05,anomaly
282,tcp,ftp,SF,164,599,0,0,0,2,0,1,0,0,0,0,0,0,0,0,0,1,1,1,0.00,0.00,0.00,0.00,1.00,0.00,0.00,255,16,0.06,0.79,0.00,0.00,0.00,0.00,0.77,0.00,anomaly
0,tcp,kshell,REJ,0,0,0,0,0,0,0,0,0,0,0,0,0,0,0,0,0,0,144,20,0.00,0.00,1.00,1.00,0.14,0.06,0.00,255,20,0.08,0.05,0.00,0.00,0.00,0.00,1.00,1.00,anomaly
0,tcp,http,REJ,0,0,0,0,0,0,0,0,0,0,0,0,0,0,0,0,0,0,1,1,0.00,0.00,1.00,1.00,1.00,0.00,0.00,255,252,0.99,0.01,0.00,0.00,0.04,0.04,0.75,0.75,normal
5,tcp,pop_3,SF,25,93,0,0,0,0,0,1,0,0,0,0,0,0,0,0,0,0,1,1,0.00,0.00,0.00,0.00,1.00,0.00,0.00,255,231,0.91,0.02,0.00,0.00,0.00,0.00,0.06,0.00,anomaly
0,icmp,ecr_i,SF,1032,0,0,0,0,0,0,0,0,0,0,0,0,0,0,0,0,0,78,78,0.00,0.00,0.00,0.00,1.00,0.00,0.00,255,255,1.00,0.00,1.00,0.00,0.00,0.00,0.00,0.00,anomaly
0,tcp,telnet,SF,123,174,0,0,0,0,1,0,0,0,0,0,0,0,0,0,0,0,2,2,0.00,0.00,0.00,0.00,1.00,0.00,0.00,255,80,0.31,0.02,0.00,0.00,0.00,0.00,0.01,0.04,anomaly
0,udp,private,SF,105,147,0,0,0,0,0,0,0,0,0,0,0,0,0,0,0,0,1,1,0.00,0.00,0.00,0.00,1.00,0.00,0.00,3,3,1.00,0.00,0.33,0.00,0.00,0.00,0.00,0.00,anomaly
0,tcp,http,S0,0,0,0,0,0,0,0,0,0,0,0,0,0,0,0,0,0,0,9,9,1.00,1.00,0.00,0.00,1.00,0.00,0.00,255,244,0.96,0.01,0.00,0.00,0.09,0.09,0.56,0.59,anomaly
0,udp,private,SF,105,146,0,0,0,0,0,0,0,0,0,0,0,0,0,0,0,0,3,2,0.00,0.00,0.00,0.00,0.67,0.67,0.00,255,254,1.00,0.01,0.00,0.00,0.00,0.00,0.00,0.00,anomaly
0,icmp,eco_i,SF,20,0,0,0,0,0,0,0,0,0,0,0,0,0,0,0,0,0,1,58,0.00,0.00,0.00,0.00,1.00,0.00,1.00,4,240,1.00,0.00,1.00,0.25,0.00,0.00,0.00,0.00,anomaly
0,tcp,other,REJ,0,0,0,0,0,0,0,0,0,0,0,0,0,0,0,0,0,0,468,1,0.15,0.00,0.84,1.00,0.00,1.00,0.00,255,1,0.00,0.13,0.00,0.00,0.00,0.00,0.14,1.00,anomaly
0,tcp,private,REJ,0,0,0,0,0,0,0,0,0,0,0,0,0,0,0,0,0,0,236,8,0.00,0.00,1.00,1.00,0.03,0.07,0.00,48,8,0.17,0.15,0.02,0.00,0.00,0.00,1.00,1.00,anomaly
0,icmp,ecr_i,SF,1032,0,0,0,0,0,0,0,0,0,0,0,0,0,0,0,0,0,466,466,0.00,0.00,0.00,0.00,1.00,0.00,0.00,255,255,1.00,0.00,1.00,0.00,0.00,0.00,0.00,0.00,anomaly
0,icmp,ecr_i,SF,40008,0,0,0,0,0,0,0,0,0,0,0,0,0,0,0,0,0,3,3,0.00,0.00,0.00,0.00,1.00,0.00,0.00,48,48,1.00,0.00,1.00,0.00,0.00,0.00,0.00,0.00,normal
0,tcp,http,SF,54540,8314,0,0,0,2,0,1,1,0,0,0,0,0,0,0,0,0,4,20,0.00,0.00,0.00,0.00,1.00,0.00,0.15,255,254,1.00,0.01,0.00,0.00,0.00,0.00,0.07,0.07,anomaly
0,tcp,ftp_data,SF,12983,0,0,0,0,0,0,0,0,0,0,0,0,0,0,0,0,0,2,2,0.00,0.00,0.00,0.00,1.00,0.00,0.00,161,82,0.51,0.03,0.51,0.00,0.00,0.00,0.01,0.00,normal
0,icmp,ecr_i,SF,1032,0,0,0,0,0,0,0,0,0,0,0,0,0,0,0,0,0,283,283,0.00,0.00,0.00,0.00,1.00,0.00,0.00,255,255,1.00,0.00,1.00,0.00,0.00,0.00,0.00,0.00,anomaly
0,tcp,private,RSTR,0,0,0,0,0,0,0,0,0,0,0,0,0,0,0,0,0,0,1,1,0.00,0.00,1.00,1.00,1.00,0.00,0.00,255,1,0.00,0.73,0.71,0.00,0.00,0.00,0.72,1.00,anomaly
280,tcp,ftp_data,SF,283618,0,0,0,0,2,0,0,0,0,0,0,0,0,0,0,0,0,2,2,0.00,0.00,0.00,0.00,1.00,0.00,0.00,6,6,1.00,0.00,1.00,0.00,0.00,0.00,0.00,0.00,anomaly
282,tcp,ftp,SF,164,599,0,0,0,2,0,1,0,0,0,0,0,0,0,0,0,1,1,1,0.00,0.00,0.00,0.00,1.00,0.00,0.00,255,15,0.06,0.75,0.00,0.00,0.00,0.00,0.74,0.00,anomaly
7490,tcp,telnet,SF,0,44,0,0,0,0,0,0,0,0,0,0,0,0,0,0,0,0,1,1,0.00,0.00,0.00,0.00,1.00,0.00,0.00,255,185,0.73,0.26,0.00,0.00,0.50,0.69,0.25,0.01,anomaly
0,tcp,mtp,S0,0,0,0,0,0,0,0,0,0,0,0,0,0,0,0,0,0,0,236,2,1.00,1.00,0.00,0.00,0.01,0.07,0.00,255,2,0.01,0.07,0.00,0.00,1.00,1.00,0.00,0.00,anomaly
0,tcp,ftp,SF,26,157,0,0,0,0,1,0,0,0,0,0,0,0,0,0,0,1,1,1,0.00,0.00,0.00,0.00,1.00,0.00,0.00,150,68,0.45,0.03,0.01,0.00,0.00,0.00,0.00,0.00,anomaly
0,udp,private,SF,28,0,0,3,0,0,0,0,0,0,0,0,0,0,0,0,0,0,56,56,0.00,0.00,0.00,0.00,1.00,0.00,0.00,255,56,0.22,0.02,0.22,0.00,0.19,0.00,0.31,0.00,anomaly
7597,tcp,telnet,SF,0,44,0,0,0,0,0,0,0,0,0,0,0,0,0,0,0,0,5,16,0.00,0.19,0.60,0.56,0.60,0.60,0.75,255,178,0.70,0.03,0.00,0.00,0.33,0.47,0.12,0.08,anomaly
0,udp,private,SF,56,55,0,0,0,0,0,0,0,0,0,0,0,0,0,0,0,0,511,511,0.00,0.00,0.00,0.00,1.00,0.00,0.00,255,255,1.00,0.00,0.85,0.00,0.00,0.00,0.00,0.00,normal
282,tcp,ftp,SF,164,599,0,0,0,2,0,1,0,0,0,0,0,0,0,0,0,1,1,1,0.00,0.00,0.00,0.00,1.00,0.00,0.00,13,12,0.92,0.15,0.08,0.00,0.00,0.00,0.00,0.00,anomaly
5,tcp,pop_3,SF,28,93,0,0,0,0,0,1,0,0,0,0,0,0,0,0,0,0,1,1,0.00,0.00,0.00,0.00,1.00,0.00,0.00,255,249,0.98,0.01,0.01,0.00,0.00,0.00,0.00,0.00,anomaly
0,udp,other,SF,1,1,0,0,0,0,0,0,0,0,0,0,0,0,0,0,0,0,255,1,0.00,0.00,0.00,0.00,0.00,1.00,0.00,255,1,0.00,1.00,0.99,0.00,0.00,0.00,0.00,0.00,anomaly
0,icmp,ecr_i,SF,1032,0,0,0,0,0,0,0,0,0,0,0,0,0,0,0,0,0,110,110,0.00,0.00,0.00,0.00,1.00,0.00,0.00,255,91,0.36,0.61,0.36,0.00,0.11,0.00,0.53,0.00,anomaly
0,udp,private,SF,52,54,0,0,0,0,0,0,0,0,0,0,0,0,0,0,0,0,509,509,0.00,0.00,0.00,0.00,1.00,0.00,0.00,255,255,1.00,0.00,1.00,0.00,0.00,0.00,0.00,0.00,normal
0,tcp,telnet,REJ,0,0,0,0,0,0,0,0,0,0,0,0,0,0,0,0,0,0,4,8,0.00,0.00,1.00,0.88,0.25,1.00,0.88,116,83,0.32,0.04,0.01,0.02,0.00,0.00,0.91,0.71,anomaly
0,tcp,telnet,S3,0,44,0,0,0,0,0,0,0,0,0,0,0,0,0,0,0,0,1,1,1.00,1.00,0.00,0.00,1.00,0.00,0.00,255,93,0.36,0.03,0.00,0.00,0.05,0.15,0.11,0.14,anomaly
0,udp,private,SF,47,0,0,0,0,0,0,0,0,0,0,0,0,0,0,0,0,0,5,5,0.00,0.00,0.00,0.00,1.00,0.00,0.00,255,254,1.00,0.01,0.00,0.00,0.00,0.00,0.00,0.00,anomaly
0,tcp,hostnames,REJ,0,0,0,0,0,0,0,0,0,0,0,0,0,0,0,0,0,0,253,7,0.10,0.57,0.90,0.43,0.03,0.07,0.00,255,7,0.03,0.07,0.00,0.00,0.10,0.57,0.90,0.43,anomaly
1,tcp,telnet,RSTO,0,15,0,0,0,0,0,0,0,0,0,0,0,0,0,0,0,0,4,10,0.00,0.10,0.75,0.60,0.50,0.75,0.70,180,90,0.33,0.03,0.01,0.02,0.02,0.01,0.88,0.63,anomaly
0,tcp,http,SF,306,1380,0,0,0,0,0,1,0,0,0,0,0,0,0,0,0,0,6,6,0.17,0.17,0.00,0.00,1.00,0.00,0.00,255,240,0.94,0.01,0.00,0.00,0.00,0.00,0.00,0.00,normal
1,tcp,smtp,SF,2599,293,0,0,0,0,0,1,0,0,0,0,0,0,0,0,0,0,4,3,0.00,0.00,0.00,0.00,0.75,0.50,0.00,255,245,0.96,0.04,0.00,0.00,0.00,0.00,0.04,0.00,anomaly
796,tcp,http,RSTR,59424,0,0,0,0,0,0,1,0,0,0,0,0,0,0,0,0,0,75,75,0.03,0.03,0.97,0.97,1.00,0.00,0.00,255,253,0.99,0.01,0.00,0.00,0.01,0.01,0.36,0.36,anomaly
4,tcp,pop_3,SF,31,93,0,0,0,0,0,1,0,0,0,0,0,0,0,0,0,0,1,1,0.00,0.00,0.00,0.00,1.00,0.00,0.00,255,231,0.91,0.02,0.00,0.00,0.00,0.00,0.06,0.00,anomaly
806,tcp,http,RSTR,75484,0,0,0,0,0,0,1,0,0,0,0,0,0,0,0,0,0,59,59,0.00,0.00,1.00,1.00,1.00,0.00,0.00,255,253,0.99,0.01,0.00,0.00,0.00,0.00,0.27,0.27,anomaly
0,tcp,ftp_data,SF,12,0,0,0,0,0,0,0,0,0,0,0,0,0,0,0,0,0,2,2,0.00,0.00,0.00,0.00,1.00,0.00,0.00,6,16,1.00,0.00,1.00,0.19,0.00,0.00,0.00,0.00,anomaly
0,udp,private,SF,49,49,0,0,0,0,0,0,0,0,0,0,0,0,0,0,0,0,2,2,0.00,0.00,0.00,0.00,1.00,0.00,0.00,255,254,1.00,0.01,0.01,0.00,0.00,0.00,0.00,0.00,anomaly
0,tcp,ftp_data,SF,1363,0,0,0,0,0,0,0,0,0,0,0,0,0,0,0,0,0,17,17,0.00,0.00,0.00,0.00,1.00,0.00,0.00,159,97,0.61,0.03,0.61,0.00,0.00,0.00,0.00,0.00,normal
0,tcp,other,REJ,0,0,0,0,0,0,0,0,0,0,0,0,0,0,0,0,0,0,497,1,0.12,0.00,0.88,1.00,0.00,1.00,0.00,255,1,0.00,1.00,0.00,0.00,0.13,0.00,0.87,1.00,anomaly
0,tcp,ftp,RSTO,0,0,0,0,0,0,0,0,0,0,0,0,0,0,0,0,0,0,300,20,0.00,0.00,1.00,1.00,0.07,0.06,0.00,255,20,0.08,0.07,0.00,0.00,0.00,0.00,1.00,1.00,anomaly
0,tcp,imap4,S0,0,0,0,0,0,0,0,0,0,0,0,0,0,0,0,0,0,0,250,12,1.00,1.00,0.00,0.00,0.05,0.06,0.00,255,12,0.05,0.07,0.00,0.00,1.00,1.00,0.00,0.00,anomaly
0,udp,other,SF,516,0,0,0,0,0,0,0,0,0,0,0,0,0,0,0,0,0,1,1,0.00,0.00,0.00,0.00,1.00,0.00,0.00,3,1,0.33,0.67,0.33,0.00,0.00,0.00,0.00,0.00,anomaly
0,tcp,imap4,REJ,0,0,0,0,0,0,0,0,0,0,0,0,0,0,0,0,0,0,2,14,0.00,0.00,1.00,0.93,0.50,1.00,1.00,255,19,0.07,0.03,0.00,0.00,0.00,0.00,0.24,0.79,anomaly
7278,tcp,telnet,SF,0,44,0,0,0,0,0,0,0,0,0,0,0,0,0,0,0,0,1,1,0.00,0.00,0.00,0.00,1.00,0.00,0.00,255,230,0.90,0.10,0.00,0.00,0.50,0.55,0.10,0.01,anomaly
0,icmp,ecr_i,SF,1032,0,0,0,0,0,0,0,0,0,0,0,0,0,0,0,0,0,508,508,0.00,0.00,0.00,0.00,1.00,0.00,0.00,255,111,0.44,0.02,0.44,0.00,0.00,0.00,0.00,0.00,anomaly
0,tcp,http,S0,0,0,0,0,0,0,0,0,0,0,0,0,0,0,0,0,0,0,300,20,1.00,1.00,0.00,0.00,0.07,0.06,0.00,255,20,0.08,0.07,0.00,0.00,1.00,1.00,0.00,0.00,anomaly
796,tcp,http,RSTR,62344,0,0,0,0,0,0,1,0,0,0,0,0,0,0,0,0,0,66,66,0.03,0.03,0.97,0.97,1.00,0.00,0.00,255,253,0.99,0.01,0.00,0.00,0.01,0.01,0.32,0.32,anomaly
0,udp,private,SF,105,147,0,0,0,0,0,0,0,0,0,0,0,0,0,0,0,0,2,2,0.00,0.00,0.00,0.00,1.00,0.00,0.00,13,13,1.00,0.00,0.08,0.00,0.00,0.00,0.00,0.00,normal
7216,tcp,telnet,SF,0,44,0,0,0,0,0,0,0,0,0,0,0,0,0,0,0,0,1,1,0.00,0.00,0.00,0.00,1.00,0.00,0.00,255,228,0.89,0.11,0.00,0.00,0.49,0.54,0.11,0.01,anomaly
284,tcp,ftp,SF,161,597,0,0,0,2,0,1,0,0,0,0,0,0,0,0,0,1,1,1,0.00,0.00,0.00,0.00,1.00,0.00,0.00,2,1,0.50,1.00,0.50,0.00,0.00,0.00,0.00,0.00,anomaly
0,udp,other,SF,1,1,0,0,0,0,0,0,0,0,0,0,0,0,0,0,0,0,145,1,0.00,0.00,0.00,0.00,0.01,1.00,0.00,255,1,0.00,0.62,0.99,0.00,0.00,0.00,0.00,0.00,anomaly
0,tcp,ssh,REJ,0,0,0,0,0,0,0,0,0,0,0,0,0,0,0,0,0,0,131,5,0.00,0.00,1.00,1.00,0.04,0.07,0.00,255,5,0.02,0.06,0.00,0.00,0.00,0.00,1.00,1.00,anomaly
0,icmp,ecr_i,SF,1032,0,0,0,0,0,0,0,0,0,0,0,0,0,0,0,0,0,206,206,0.00,0.00,0.00,0.00,1.00,0.00,0.00,255,255,1.00,0.00,1.00,0.00,0.00,0.00,0.00,0.00,anomaly
0,udp,other,SF,1,1,0,0,0,0,0,0,0,0,0,0,0,0,0,0,0,0,410,1,0.00,0.00,0.00,0.00,0.00,1.00,0.00,255,1,0.00,1.00,1.00,0.00,0.00,0.00,0.00,0.00,anomaly
0,tcp,other,REJ,0,0,0,0,0,0,0,0,0,0,0,0,0,0,0,0,0,0,1,1,0.00,0.00,1.00,1.00,1.00,0.00,0.00,61,8,0.13,0.08,0.02,0.00,0.00,0.00,0.10,0.75,anomaly
0,tcp,http,SF,54540,8314,0,0,0,2,0,1,1,0,0,0,0,0,0,0,0,0,4,4,0.00,0.00,0.00,0.00,1.00,0.00,0.00,255,255,1.00,0.00,0.00,0.00,0.00,0.00,0.05,0.05,anomaly
7478,tcp,telnet,SF,0,44,0,0,0,0,0,0,0,0,0,0,0,0,0,0,0,0,1,1,0.00,0.00,0.00,0.00,1.00,0.00,0.00,255,195,0.76,0.02,0.00,0.00,0.35,0.35,0.01,0.01,anomaly
282,tcp,ftp,SF,160,595,0,0,0,2,0,1,0,0,0,0,0,0,0,0,0,1,1,1,0.00,0.00,0.00,0.00,1.00,0.00,0.00,255,11,0.04,0.60,0.00,0.00,0.00,0.00,0.59,0.00,anomaly
0,tcp,exec,S0,0,0,0,0,0,0,0,0,0,0,0,0,0,0,0,0,0,0,150,20,1.00,1.00,0.00,0.00,0.13,0.06,0.00,255,20,0.08,0.05,0.00,0.00,1.00,1.00,0.00,0.00,anomaly
0,tcp,http,SF,54540,8314,0,0,0,2,0,1,1,0,0,0,0,0,0,0,0,0,4,11,0.00,0.00,0.00,0.00,1.00,0.00,0.18,255,254,1.00,0.01,0.00,0.00,0.00,0.00,0.05,0.05,anomaly
0,tcp,other,REJ,0,0,0,0,0,0,0,0,0,0,0,0,0,0,0,0,0,0,412,1,0.18,0.00,0.79,1.00,0.00,1.00,0.00,255,1,0.00,0.95,0.00,0.00,0.15,0.00,0.83,1.00,anomaly
0,udp,private,SF,48,0,0,0,0,0,0,0,0,0,0,0,0,0,0,0,0,0,4,4,0.00,0.00,0.00,0.00,1.00,0.00,0.00,255,254,1.00,0.01,0.01,0.00,0.00,0.00,0.00,0.00,anomaly
0,tcp,private,REJ,0,0,0,0,0,0,0,0,0,0,0,0,0,0,0,0,0,0,154,1,0.09,0.00,0.90,1.00,0.01,1.00,0.00,189,1,0.01,0.76,0.01,0.00,0.07,0.00,0.66,1.00,anomaly
0,tcp,http,S0,0,0,0,0,0,0,0,0,0,0,0,0,0,0,0,0,0,0,60,60,1.00,1.00,0.00,0.00,1.00,0.00,0.00,255,255,1.00,0.00,0.00,0.00,0.31,0.31,0.68,0.68,anomaly
2066,tcp,http,RSTR,71104,0,0,0,0,0,0,1,0,0,0,0,0,0,0,0,0,0,9,9,0.00,0.00,1.00,1.00,1.00,0.00,0.00,255,244,0.96,0.01,0.00,0.00,0.02,0.02,0.51,0.53,anomaly
0,tcp,private,REJ,0,0,0,0,0,0,0,0,0,0,0,0,0,0,0,0,0,0,2,1,0.00,0.00,1.00,1.00,0.50,1.00,0.00,255,1,0.00,0.77,0.70,0.00,0.00,0.00,0.71,1.00,anomaly
0,tcp,telnet,RSTO,0,0,0,0,0,0,0,0,0,0,0,0,0,0,0,0,0,0,31,6,0.00,0.00,1.00,1.00,0.19,0.13,0.00,255,58,0.23,0.11,0.01,0.00,0.00,0.00,0.99,1.00,anomaly
0,udp,private,SF,105,147,0,0,0,0,0,0,0,0,0,0,0,0,0,0,0,0,1,1,0.00,0.00,0.00,0.00,1.00,0.00,0.00,212,210,0.99,0.01,0.00,0.00,0.00,0.00,0.00,0.00,anomaly
0,icmp,ecr_i,SF,1480,0,0,1,0,0,0,0,0,0,0,0,0,0,0,0,0,0,1,3,0.00,0.00,0.00,0.00,1.00,0.00,0.67,1,255,1.00,0.00,1.00,0.01,0.00,0.00,0.00,0.00,anomaly
0,udp,ntp_u,SF,48,48,0,0,0,0,0,0,0,0,0,0,0,0,0,0,0,0,4,1,0.00,0.00,0.00,0.00,0.25,0.50,0.00,255,4,0.02,0.01,0.02,0.00,0.00,0.00,0.00,0.00,normal
0,tcp,auth,REJ,0,0,0,0,0,0,0,0,0,0,0,0,0,0,0,0,0,0,198,1,0.00,0.00,1.00,1.00,0.01,0.07,0.00,255,1,0.00,0.06,0.00,0.00,0.00,0.00,1.00,1.00,anomaly
0,tcp,telnet,SF,125,174,0,0,0,0,1,0,0,0,0,0,0,0,0,0,0,0,1,1,0.00,0.00,0.00,0.00,1.00,0.00,0.00,255,101,0.40,0.02,0.00,0.00,0.00,0.00,0.01,0.03,anomaly
0,tcp,ftp_data,REJ,0,0,0,0,0,0,0,0,0,0,0,0,0,0,0,0,0,0,66,15,0.00,0.00,1.00,1.00,0.23,0.06,0.00,255,35,0.14,0.42,0.01,0.00,0.00,0.00,0.96,1.00,anomaly
53771,tcp,telnet,SF,90,3178,0,0,0,0,0,1,0,0,0,0,0,0,0,0,0,0,1,1,0.00,0.00,0.00,0.00,1.00,0.00,0.00,51,16,0.29,0.08,0.02,0.12,0.00,0.00,0.00,0.00,normal
7529,tcp,telnet,SF,0,44,0,0,0,0,0,0,0,0,0,0,0,0,0,0,0,0,1,1,0.00,0.00,0.00,0.00,1.00,0.00,0.00,255,194,0.76,0.03,0.00,0.00,0.33,0.44,0.12,0.07,anomaly
0,tcp,other,REJ,0,0,0,0,0,0,0,0,0,0,0,0,0,0,0,0,0,0,505,1,0.05,0.00,0.95,1.00,0.00,1.00,0.00,255,1,0.00,1.00,0.00,0.00,0.05,0.00,0.95,1.00,anomaly
0,udp,private,SF,53,54,0,0,0,0,0,0,0,0,0,0,0,0,0,0,0,0,511,511,0.00,0.00,0.00,0.00,1.00,0.00,0.00,255,255,1.00,0.00,0.89,0.00,0.00,0.00,0.00,0.00,normal
284,tcp,ftp,SF,160,597,0,0,0,2,0,1,0,0,0,0,0,0,0,0,0,1,1,1,0.00,0.00,0.00,0.00,1.00,0.00,0.00,255,82,0.32,0.03,0.00,0.00,0.02,0.00,0.02,0.00,anomaly
5,tcp,pop_3,SF,32,93,0,0,0,0,0,1,0,0,0,0,0,0,0,0,0,0,1,1,0.00,0.00,0.00,0.00,1.00,0.00,0.00,105,90,0.85,0.03,0.01,0.02,0.00,0.00,0.10,0.00,anomaly
0,tcp,http,SF,54540,8314,0,0,0,2,0,1,1,0,0,0,0,0,0,0,0,0,3,3,0.00,0.00,0.00,0.00,1.00,0.00,0.00,255,231,0.91,0.01,0.00,0.00,0.00,0.00,0.02,0.02,anomaly
0,tcp,imap4,RSTO,0,44,0,0,0,0,0,0,0,0,0,0,0,0,0,0,0,0,2,2,0.00,0.00,0.50,0.50,0.50,1.00,1.00,255,14,0.05,0.02,0.00,0.00,0.00,0.00,0.20,1.00,anomaly
0,tcp,private,SH,0,0,0,0,0,0,0,0,0,0,0,0,0,0,0,0,0,0,1,1,1.00,1.00,0.00,0.00,1.00,0.00,0.00,181,1,0.01,0.99,0.99,0.00,0.99,1.00,0.00,0.00,anomaly
0,tcp,private,S0,0,0,0,0,0,0,0,0,0,0,0,0,0,0,0,0,0,0,148,11,1.00,1.00,0.00,0.00,0.07,0.05,0.00,58,11,0.19,0.09,0.02,0.00,1.00,1.00,0.00,0.00,anomaly
0,tcp,other,REJ,0,0,0,0,0,0,0,0,0,0,0,0,0,0,0,0,0,0,432,1,0.04,0.00,0.96,1.00,0.00,1.00,0.00,255,1,0.00,1.00,0.00,0.00,0.03,0.00,0.97,1.00,anomaly
0,icmp,ecr_i,SF,520,0,0,0,0,0,0,0,0,0,0,0,0,0,0,0,0,0,260,260,0.00,0.00,0.00,0.00,1.00,0.00,0.00,255,255,1.00,0.00,1.00,0.00,0.00,0.00,0.00,0.00,anomaly
0,tcp,uucp,RSTO,0,0,0,0,0,0,0,0,0,0,0,0,0,0,0,0,0,0,108,8,0.00,0.00,1.00,1.00,0.07,0.06,0.00,255,8,0.03,0.05,0.00,0.00,0.00,0.00,1.00,1.00,anomaly
1,tcp,smtp,SF,2599,293,0,0,0,0,0,1,0,0,0,0,0,0,0,0,0,0,2,2,0.00,0.00,0.00,0.00,1.00,0.00,0.00,255,194,0.76,0.13,0.00,0.00,0.00,0.00,0.23,0.00,anomaly
0,tcp,whois,REJ,0,0,0,0,0,0,0,0,0,0,0,0,0,0,0,0,0,0,244,11,0.00,0.00,1.00,1.00,0.05,0.07,0.00,255,11,0.04,0.07,0.00,0.00,0.00,0.00,1.00,1.00,anomaly
281,tcp,ftp,SF,160,597,0,0,0,2,0,1,0,0,0,0,0,0,0,0,0,1,1,1,0.00,0.00,0.00,0.00,1.00,0.00,0.00,9,8,0.89,0.22,0.11,0.00,0.00,0.00,0.00,0.00,anomaly
1,tcp,smtp,SF,2599,293,0,0,0,0,0,1,0,0,0,0,0,0,0,0,0,0,2,2,0.00,0.00,0.00,0.00,1.00,0.00,0.00,255,74,0.29,0.14,0.00,0.00,0.00,0.00,0.69,0.00,anomaly
788,tcp,http,RSTR,1024,0,0,0,0,0,0,1,0,0,0,0,0,0,0,0,0,0,42,42,0.02,0.02,0.98,0.98,1.00,0.00,0.00,255,253,0.99,0.01,0.00,0.00,0.01,0.01,0.71,0.72,anomaly
0,tcp,http,S0,0,0,0,0,0,0,0,0,0,0,0,0,0,0,0,0,0,0,66,66,1.00,1.00,0.00,0.00,1.00,0.00,0.00,255,255,1.00,0.00,0.00,0.00,0.83,0.83,0.14,0.14,anomaly
0,udp,private,SF,53,51,0,0,0,0,0,0,0,0,0,0,0,0,0,0,0,0,308,308,0.00,0.00,0.00,0.00,1.00,0.00,0.00,255,255,1.00,0.00,0.93,0.00,0.00,0.00,0.00,0.00,normal
73,tcp,telnet,SF,3222,4004,0,0,2,1,0,1,1,1,0,0,0,0,0,0,0,0,1,1,0.00,0.00,0.00,0.00,1.00,0.00,0.00,9,6,0.67,0.33,0.11,0.00,0.00,0.00,0.00,0.00,anomaly
0,tcp,http,S0,0,0,0,0,0,0,0,0,0,0,0,0,0,0,0,0,0,0,155,10,1.00,1.00,0.00,0.00,0.06,0.08,0.00,255,10,0.04,0.09,0.00,0.00,1.00,1.00,0.00,0.00,anomaly
0,udp,private,SF,1,1,0,0,0,0,0,0,0,0,0,0,0,0,0,0,0,0,24,1,0.00,0.00,0.00,0.00,0.04,0.88,0.00,255,1,0.00,0.69,0.98,0.00,0.00,0.00,0.02,0.00,anomaly
0,icmp,eco_i,SF,18,0,0,0,0,0,0,0,0,0,0,0,0,0,0,0,0,0,1,1,0.00,0.00,0.00,0.00,1.00,0.00,0.00,1,255,1.00,0.00,1.00,1.00,0.00,0.00,0.00,0.00,anomaly
0,tcp,telnet,S0,0,0,0,0,0,0,0,0,0,0,0,0,0,0,0,0,0,0,140,140,1.00,1.00,0.00,0.00,1.00,0.00,0.00,255,191,0.75,0.07,0.00,0.00,0.71,0.95,0.02,0.00,anomaly
0,tcp,other,REJ,0,0,0,0,0,0,0,0,0,0,0,0,0,0,0,0,0,0,1,1,0.00,0.00,1.00,1.00,1.00,0.00,0.00,255,14,0.05,0.01,0.00,0.00,0.00,0.00,0.05,0.86,anomaly
0,tcp,http,S0,0,0,0,0,0,0,0,0,0,0,0,0,0,0,0,0,0,0,11,11,1.00,1.00,0.00,0.00,1.00,0.00,0.00,255,244,0.96,0.01,0.00,0.00,0.09,0.10,0.56,0.59,anomaly
1,tcp,smtp,SF,2599,293,0,0,0,0,0,1,0,0,0,0,0,0,0,0,0,0,2,2,0.00,0.00,0.00,0.00,1.00,0.00,0.00,255,3,0.01,0.16,0.00,0.00,0.00,0.00,0.97,0.00,anomaly
0,tcp,http,S0,0,0,0,0,0,0,0,0,0,0,0,0,0,0,0,0,0,0,82,82,1.00,1.00,0.00,0.00,1.00,0.00,0.00,255,255,1.00,0.00,0.00,0.00,0.45,0.45,0.53,0.53,anomaly
0,tcp,other,REJ,0,0,0,0,0,0,0,0,0,0,0,0,0,0,0,0,0,0,508,1,0.06,0.00,0.94,1.00,0.00,1.00,0.00,255,1,0.00,1.00,0.00,0.00,0.00,0.00,1.00,1.00,anomaly
0,tcp,ftp,SF,26,157,0,0,0,0,1,0,0,0,0,0,0,0,0,0,0,1,1,1,0.00,0.00,0.00,0.00,1.00,0.00,0.00,196,94,0.48,0.03,0.01,0.00,0.00,0.00,0.00,0.00,anomaly
0,icmp,ecr_i,SF,1032,0,0,0,0,0,0,0,0,0,0,0,0,0,0,0,0,0,399,399,0.00,0.00,0.00,0.00,1.00,0.00,0.00,255,255,1.00,0.00,1.00,0.00,0.00,0.00,0.00,0.00,anomaly
0,tcp,http,S0,0,0,0,0,0,0,0,0,0,0,0,0,0,0,0,0,0,0,79,79,1.00,1.00,0.00,0.00,1.00,0.00,0.00,255,255,1.00,0.00,0.00,0.00,0.38,0.38,0.62,0.62,anomaly
0,tcp,telnet,REJ,0,0,0,0,0,0,0,0,0,0,0,0,0,0,0,0,0,0,1,24,0.00,0.12,1.00,0.38,1.00,0.00,0.67,255,19,0.07,0.03,0.00,0.00,0.00,0.00,0.18,0.79,anomaly
4,tcp,pop_3,SF,32,93,0,0,0,0,0,1,0,0,0,0,0,0,0,0,0,0,1,1,0.00,0.00,0.00,0.00,1.00,0.00,0.00,150,132,0.87,0.02,0.01,0.02,0.00,0.00,0.07,0.00,anomaly
0,udp,private,SF,46,44,0,0,0,0,0,0,0,0,0,0,0,0,0,0,0,0,34,34,0.00,0.00,0.00,0.00,1.00,0.00,0.00,255,255,1.00,0.00,0.15,0.00,0.00,0.00,0.00,0.00,normal
0,icmp,eco_i,SF,20,0,0,0,0,0,0,0,0,0,0,0,0,0,0,0,0,0,1,62,0.00,0.00,0.00,0.00,1.00,0.00,1.00,2,34,1.00,0.00,1.00,0.29,0.00,0.00,0.00,0.00,anomaly
0,udp,private,SF,1,1,0,0,0,0,0,0,0,0,0,0,0,0,0,0,0,0,119,1,0.00,0.00,0.00,0.00,0.01,0.61,0.00,255,1,0.00,0.76,1.00,0.00,0.00,0.00,0.00,0.00,anomaly
0,udp,domain_u,SF,46,46,0,0,0,0,0,0,0,0,0,0,0,0,0,0,0,0,112,190,0.00,0.00,0.00,0.00,1.00,0.00,0.01,191,137,0.72,0.01,0.01,0.00,0.00,0.00,0.00,0.00,normal
0,icmp,ecr_i,SF,1032,0,0,0,0,0,0,0,0,0,0,0,0,0,0,0,0,0,271,271,0.00,0.00,0.00,0.00,1.00,0.00,0.00,255,255,1.00,0.00,1.00,0.00,0.00,0.00,0.00,0.00,anomaly
8116,tcp,telnet,SF,0,15,0,0,0,0,0,0,0,0,0,0,0,0,0,0,0,0,1,1,0.00,0.00,0.00,0.00,1.00,0.00,0.00,255,62,0.24,0.04,0.00,0.00,0.00,0.02,0.11,0.21,anomaly
0,udp,other,SF,1,0,0,0,0,0,0,0,0,0,0,0,0,0,0,0,0,0,119,6,0.00,0.00,0.00,0.00,0.05,0.34,0.00,255,6,0.02,0.63,1.00,0.00,0.00,0.00,0.00,0.00,normal
0,tcp,telnet,S3,0,44,0,0,0,0,0,0,0,0,0,0,0,0,0,0,0,0,1,1,1.00,1.00,0.00,0.00,1.00,0.00,0.00,255,122,0.48,0.03,0.00,0.00,0.17,0.35,0.11,0.11,anomaly
0,tcp,http,S0,0,0,0,0,0,0,0,0,0,0,0,0,0,0,0,0,0,0,33,33,0.21,0.21,0.79,0.79,1.00,0.00,0.00,255,255,1.00,0.00,0.00,0.00,0.04,0.04,0.68,0.68,anomaly
0,tcp,nnsp,REJ,0,0,0,0,0,0,0,0,0,0,0,0,0,0,0,0,0,0,126,18,0.00,0.00,1.00,1.00,0.14,0.06,0.00,255,18,0.07,0.06,0.00,0.00,0.00,0.00,1.00,1.00,anomaly
0,icmp,ecr_i,SF,1008,0,0,0,0,0,0,0,0,0,0,0,0,0,0,0,0,0,407,407,0.00,0.00,0.00,0.00,1.00,0.00,0.00,255,255,1.00,0.00,1.00,0.00,0.00,0.00,0.00,0.00,anomaly
0,tcp,other,REJ,0,0,0,0,0,0,0,0,0,0,0,0,0,0,0,0,0,0,490,1,0.06,0.00,0.94,1.00,0.00,1.00,0.00,255,1,0.00,1.00,0.00,0.00,0.06,0.00,0.94,1.00,anomaly
0,tcp,telnet,SF,125,188,0,0,0,0,1,0,0,0,0,0,0,0,0,0,0,0,2,2,0.00,0.00,0.00,0.00,1.00,0.00,0.00,255,129,0.51,0.02,0.00,0.00,0.00,0.00,0.02,0.03,anomaly
0,tcp,telnet,S3,0,44,0,0,0,0,0,0,0,0,0,0,0,0,0,0,0,0,1,1,1.00,1.00,0.00,0.00,1.00,0.00,0.00,255,146,0.57,0.03,0.00,0.00,0.28,0.49,0.11,0.09,anomaly
4,tcp,pop_3,SF,26,93,0,0,0,0,0,1,0,0,0,0,0,0,0,0,0,0,1,1,0.00,0.00,0.00,0.00,1.00,0.00,0.00,10,13,1.00,0.00,0.10,0.23,0.00,0.00,0.00,0.00,anomaly
0,udp,domain_u,SF,46,78,0,0,0,0,0,0,0,0,0,0,0,0,0,0,0,0,142,142,0.00,0.00,0.00,0.00,1.00,0.00,0.00,255,255,1.00,0.00,0.01,0.00,0.00,0.00,0.00,0.00,normal
0,tcp,imap4,REJ,0,0,0,0,0,0,0,0,0,0,0,0,0,0,0,0,0,0,2,2,0.00,0.00,1.00,1.00,0.50,1.00,1.00,187,64,0.25,0.02,0.01,0.03,0.00,0.00,0.84,1.00,anomaly
0,tcp,private,REJ,0,0,0,0,0,0,0,0,0,0,0,0,0,0,0,0,0,0,196,4,0.00,0.00,1.00,1.00,0.02,0.07,0.00,8,4,0.50,0.38,0.12,0.00,0.00,0.00,1.00,1.00,anomaly
0,udp,domain_u,SF,42,42,0,0,0,0,0,0,0,0,0,0,0,0,0,0,0,0,122,200,0.00,0.00,0.00,0.00,1.00,0.00,0.01,201,147,0.73,0.01,0.01,0.00,0.00,0.00,0.00,0.00,normal
0,icmp,ecr_i,SF,1008,0,0,0,0,0,0,0,0,0,0,0,0,0,0,0,0,0,494,494,0.00,0.00,0.00,0.00,1.00,0.00,0.00,255,255,1.00,0.00,1.00,0.00,0.00,0.00,0.00,0.00,anomaly
809,tcp,http,RSTR,60884,1,0,0,0,0,0,1,0,0,0,0,0,0,0,0,0,0,58,58,0.03,0.03,0.97,0.97,1.00,0.00,0.00,255,253,0.99,0.01,0.00,0.00,0.01,0.01,0.29,0.29,anomaly
0,tcp,http,S0,0,0,0,0,0,0,0,0,0,0,0,0,0,0,0,0,0,0,91,91,1.00,1.00,0.00,0.00,1.00,0.00,0.00,255,255,1.00,0.00,0.00,0.00,0.49,0.49,0.49,0.49,anomaly
0,tcp,other,REJ,0,0,0,0,0,0,0,0,0,0,0,0,0,0,0,0,0,0,488,1,0.05,0.00,0.95,1.00,0.00,1.00,0.00,255,1,0.00,1.00,0.00,0.00,0.08,0.00,0.92,1.00,anomaly
0,udp,private,SF,28,0,0,3,0,0,0,0,0,0,0,0,0,0,0,0,0,0,93,93,0.00,0.00,0.00,0.00,1.00,0.00,0.00,255,93,0.36,0.02,0.36,0.00,0.19,0.00,0.17,0.00,normal
0,tcp,http,REJ,0,0,0,0,0,0,0,0,0,0,0,0,0,0,0,0,0,0,1,1,0.00,0.00,1.00,1.00,1.00,0.00,0.00,255,5,0.02,0.71,0.00,0.00,0.00,0.00,0.02,1.00,normal
0,udp,domain_u,SF,93,45,0,0,0,0,0,0,0,0,0,0,0,0,0,0,0,0,306,306,0.00,0.00,0.00,0.00,1.00,0.00,0.00,233,210,0.90,0.01,0.59,0.00,0.00,0.00,0.00,0.00,normal
0,tcp,http,SF,162,13985,0,0,0,0,0,1,0,0,0,0,0,0,0,0,0,0,2,23,0.50,0.04,0.00,0.00,1.00,0.00,0.09,255,255,1.00,0.00,0.00,0.00,0.01,0.01,0.00,0.00,normal
0,udp,private,SF,1,1,0,0,0,0,0,0,0,0,0,0,0,0,0,0,0,0,132,1,0.00,0.00,0.00,0.00,0.01,0.97,0.00,255,1,0.00,0.84,1.00,0.00,0.00,0.00,0.00,0.00,anomaly
0,tcp,http,REJ,0,0,0,0,0,0,0,0,0,0,0,0,0,0,0,0,0,0,219,20,0.00,0.00,1.00,1.00,0.09,0.06,0.00,255,20,0.08,0.07,0.00,0.00,0.00,0.00,1.00,1.00,anomaly
0,tcp,other,REJ,0,0,0,0,0,0,0,0,0,0,0,0,0,0,0,0,0,0,398,1,0.17,0.00,0.83,1.00,0.00,1.00,0.00,255,1,0.00,0.90,0.00,0.00,0.15,0.00,0.84,1.00,anomaly
7554,tcp,telnet,SF,0,44,0,0,0,0,0,0,0,0,0,0,0,0,0,0,0,0,1,1,0.00,0.00,0.00,0.00,1.00,0.00,0.00,255,182,0.71,0.02,0.00,0.00,0.42,0.41,0.01,0.01,anomaly
1179,udp,other,SF,146,105,0,0,0,0,0,0,0,0,0,0,0,0,0,0,0,0,1,1,0.00,0.00,0.00,0.00,1.00,0.00,0.00,13,4,0.31,0.31,1.00,0.00,0.00,0.00,0.00,0.00,anomaly
1,tcp,smtp,SF,2599,293,0,0,0,0,0,1,0,0,0,0,0,0,0,0,0,0,3,3,0.00,0.00,0.00,0.00,1.00,0.00,0.00,255,244,0.96,0.05,0.00,0.00,0.00,0.00,0.04,0.00,anomaly
0,udp,other,SF,1,0,0,0,0,0,0,0,0,0,0,0,0,0,0,0,0,0,52,2,0.00,0.00,0.00,0.00,0.04,0.13,0.00,255,2,0.01,0.46,0.92,0.00,0.00,0.00,0.08,0.00,normal
5,tcp,pop_3,SF,26,93,0,0,0,0,0,1,0,0,0,0,0,0,0,0,0,0,1,1,0.00,0.00,0.00,0.00,1.00,0.00,0.00,165,147,0.88,0.02,0.01,0.01,0.00,0.00,0.06,0.00,anomaly
0,tcp,imap4,REJ,0,0,0,0,0,0,0,0,0,0,0,0,0,0,0,0,0,0,2,4,0.00,0.00,0.50,1.00,0.50,1.00,1.00,255,64,0.25,0.01,0.00,0.00,0.00,0.00,0.66,1.00,anomaly
4,tcp,pop_3,SF,30,93,0,0,0,0,0,1,0,0,0,0,0,0,0,0,0,0,1,1,0.00,0.00,0.00,0.00,1.00,0.00,0.00,255,247,0.97,0.02,0.00,0.00,0.00,0.00,0.00,0.00,anomaly
0,tcp,uucp_path,S0,0,0,0,0,0,0,0,0,0,0,0,0,0,0,0,0,0,0,130,17,1.00,1.00,0.00,0.00,0.13,0.07,0.00,255,17,0.07,0.06,0.00,0.00,1.00,1.00,0.00,0.00,anomaly
0,udp,domain_u,SF,46,151,0,0,0,0,0,0,0,0,0,0,0,0,0,0,0,0,75,155,0.00,0.00,0.00,0.00,1.00,0.00,0.01,255,255,1.00,0.00,0.00,0.00,0.00,0.00,0.00,0.00,normal
0,icmp,ecr_i,SF,1008,0,0,0,0,0,0,0,0,0,0,0,0,0,0,0,0,0,331,331,0.00,0.00,0.00,0.00,1.00,0.00,0.00,255,255,1.00,0.00,1.00,0.00,0.00,0.00,0.00,0.00,anomaly
0,tcp,ftp_data,SF,12,0,0,0,0,0,0,0,0,0,0,0,0,0,0,0,0,0,1,1,0.00,0.00,0.00,0.00,1.00,0.00,0.00,5,27,1.00,0.00,1.00,0.19,0.00,0.00,0.00,0.00,anomaly
0,udp,domain_u,SF,45,74,0,0,0,0,0,0,0,0,0,0,0,0,0,0,0,0,122,122,0.00,0.00,0.00,0.00,1.00,0.00,0.00,255,253,0.99,0.01,0.01,0.00,0.00,0.00,0.00,0.00,normal
0,udp,private,SF,105,146,0,0,0,0,0,0,0,0,0,0,0,0,0,0,0,0,1,1,0.00,0.00,0.00,0.00,1.00,0.00,0.00,255,254,1.00,0.01,0.01,0.00,0.00,0.00,0.00,0.00,normal
0,udp,private,SF,52,50,0,0,0,0,0,0,0,0,0,0,0,0,0,0,0,0,511,511,0.00,0.00,0.00,0.00,1.00,0.00,0.00,255,255,1.00,0.00,0.87,0.00,0.00,0.00,0.00,0.00,normal
0,udp,domain_u,SF,43,43,0,0,0,0,0,0,0,0,0,0,0,0,0,0,0,0,199,199,0.00,0.00,0.00,0.00,1.00,0.00,0.00,255,255,1.00,0.00,0.00,0.00,0.00,0.00,0.00,0.00,normal
0,tcp,other,REJ,0,0,0,0,0,0,0,0,0,0,0,0,0,0,0,0,0,0,448,1,0.07,0.00,0.93,1.00,0.00,1.00,0.00,255,1,0.00,1.00,0.00,0.00,0.05,0.00,0.95,1.00,anomaly
0,udp,domain_u,SF,44,44,0,0,0,0,0,0,0,0,0,0,0,0,0,0,0,0,112,112,0.00,0.00,0.00,0.00,1.00,0.00,0.00,255,227,0.89,0.01,0.00,0.00,0.00,0.00,0.00,0.00,normal
280,tcp,ftp_data,SF,283618,0,0,0,0,0,0,0,0,0,0,0,0,0,0,0,0,0,2,2,0.00,0.00,0.00,0.00,1.00,0.00,0.00,255,35,0.14,0.03,0.14,0.00,0.02,0.00,0.00,0.00,anomaly
0,tcp,http,RSTR,50004,2920,0,0,0,1,0,1,0,0,0,0,0,0,0,0,0,0,3,10,0.00,0.00,0.33,0.10,1.00,0.00,0.20,255,255,1.00,0.00,0.00,0.00,0.01,0.01,0.05,0.05,anomaly
0,tcp,http,SF,211,9417,0,0,0,0,0,1,0,0,0,0,0,0,0,0,0,0,2,3,0.50,0.33,0.00,0.00,1.00,0.00,0.67,24,253,1.00,0.00,0.04,0.02,0.04,0.01,0.00,0.00,normal
1,tcp,smtp,SF,2599,293,0,0,0,0,0,1,0,0,0,0,0,0,0,0,0,0,3,3,0.00,0.00,0.00,0.00,1.00,0.00,0.00,255,23,0.09,0.16,0.00,0.00,0.00,0.00,0.89,0.00,anomaly
795,tcp,http,RSTR,59424,1,0,0,0,0,0,1,0,0,0,0,0,0,0,0,0,0,55,55,0.04,0.04,0.96,0.96,1.00,0.00,0.00,255,253,0.99,0.01,0.00,0.00,0.01,0.01,0.28,0.28,anomaly
0,tcp,private,REJ,0,0,0,0,0,0,0,0,0,0,0,0,0,0,0,0,0,0,2,1,0.00,0.00,1.00,1.00,0.50,1.00,0.00,255,1,0.00,0.83,0.81,0.00,0.00,0.00,0.81,1.00,anomaly
0,tcp,ftp_data,REJ,0,0,0,0,0,0,0,0,0,0,0,0,0,0,0,0,0,0,26,5,0.00,0.00,1.00,1.00,0.19,0.15,0.00,255,61,0.24,0.11,0.01,0.00,0.00,0.00,0.99,1.00,anomaly
0,udp,private,SF,54,51,0,0,0,0,0,0,0,0,0,0,0,0,0,0,0,0,511,511,0.00,0.00,0.00,0.00,1.00,0.00,0.00,255,255,1.00,0.00,0.84,0.00,0.00,0.00,0.00,0.00,normal
0,tcp,ftp_data,REJ,0,0,0,0,0,0,0,0,0,0,0,0,0,0,0,0,0,0,272,18,0.00,0.00,1.00,1.00,0.07,0.06,0.00,255,18,0.07,0.07,0.00,0.00,0.00,0.00,1.00,1.00,anomaly
0,tcp,imap4,S0,0,0,0,0,0,0,0,0,0,0,0,0,0,0,0,0,0,0,181,4,1.00,1.00,0.00,0.00,0.02,0.09,0.00,255,4,0.02,0.09,0.00,0.00,1.00,1.00,0.00,0.00,anomaly
7579,tcp,telnet,SF,0,44,0,0,0,0,0,0,0,0,0,0,0,0,0,0,0,0,1,1,0.00,0.00,0.00,0.00,1.00,0.00,0.00,255,163,0.64,0.34,0.00,0.00,0.49,0.77,0.33,0.01,anomaly
0,udp,private,SF,1,1,0,0,0,0,0,0,0,0,0,0,0,0,0,0,0,0,21,2,0.00,0.00,0.00,0.00,0.10,0.43,0.00,255,2,0.01,0.69,0.82,0.00,0.02,0.00,0.15,0.00,normal
0,icmp,eco_i,SF,18,0,0,0,0,0,0,0,0,0,0,0,0,0,0,0,0,0,1,1,0.00,0.00,0.00,0.00,1.00,0.00,0.00,1,80,1.00,0.00,1.00,1.00,0.00,0.00,0.00,0.00,anomaly
0,udp,private,SF,42,0,0,0,0,0,0,0,0,0,0,0,0,0,0,0,0,0,5,5,0.00,0.00,0.00,0.00,1.00,0.00,0.00,255,253,0.99,0.01,0.01,0.00,0.00,0.00,0.00,0.00,anomaly
0,udp,domain_u,SF,43,129,0,0,0,0,0,0,0,0,0,0,0,0,0,0,0,0,95,174,0.00,0.00,0.00,0.00,1.00,0.00,0.01,255,255,1.00,0.00,0.00,0.00,0.00,0.00,0.00,0.00,normal
0,tcp,http,SF,54540,8314,0,0,0,2,0,1,1,0,0,0,0,0,0,0,0,0,4,4,0.00,0.00,0.00,0.00,1.00,0.00,0.00,255,250,0.98,0.01,0.00,0.00,0.00,0.00,0.06,0.06,anomaly
1,tcp,smtp,SF,2599,293,0,0,0,0,0,1,0,0,0,0,0,0,0,0,0,0,3,2,0.00,0.00,0.33,0.00,0.67,0.67,0.00,255,26,0.10,0.16,0.00,0.00,0.00,0.00,0.88,0.00,anomaly
0,tcp,ftp_data,SF,1497,0,0,0,0,0,0,0,0,0,0,0,0,0,0,0,0,0,1,1,0.00,0.00,0.00,0.00,1.00,0.00,0.00,155,31,0.20,0.04,0.20,0.00,0.00,0.00,0.00,0.00,normal
0,udp,domain_u,SF,44,79,0,0,0,0,0,0,0,0,0,0,0,0,0,0,0,0,212,212,0.00,0.00,0.00,0.00,1.00,0.00,0.00,255,255,1.00,0.00,0.01,0.00,0.00,0.00,0.00,0.00,normal
0,tcp,private,REJ,0,0,0,0,0,0,0,0,0,0,0,0,0,0,0,0,0,0,75,1,0.00,0.00,0.99,1.00,0.01,1.00,0.00,255,1,0.00,0.14,0.00,0.00,0.04,0.00,0.85,1.00,anomaly
3,tcp,pop_3,SF,26,93,0,0,0,0,0,1,0,0,0,0,0,0,0,0,0,0,1,1,0.00,0.00,0.00,0.00,1.00,0.00,0.00,92,79,0.85,0.03,0.01,0.03,0.00,0.00,0.11,0.00,anomaly
0,tcp,private,REJ,0,0,0,0,0,0,0,0,0,0,0,0,0,0,0,0,0,0,2,1,0.00,0.00,1.00,1.00,0.50,1.00,0.00,255,1,0.00,0.40,0.05,0.00,0.00,0.00,0.05,1.00,anomaly
1,tcp,smtp,SF,2599,293,0,0,0,0,0,1,0,0,0,0,0,0,0,0,0,0,2,2,0.00,0.00,0.00,0.00,1.00,0.00,0.00,255,53,0.21,0.16,0.00,0.00,0.00,0.00,0.77,0.00,anomaly
0,tcp,hostnames,REJ,0,0,0,0,0,0,0,0,0,0,0,0,0,0,0,0,0,0,219,17,0.00,0.00,1.00,1.00,0.08,0.06,0.00,255,17,0.07,0.07,0.00,0.00,0.00,0.00,1.00,1.00,anomaly
8064,tcp,telnet,S3,1,15,0,0,0,0,0,0,0,0,0,0,0,0,0,0,0,0,1,1,1.00,1.00,0.00,0.00,1.00,0.00,0.00,255,43,0.17,0.74,0.00,0.00,0.07,0.42,0.72,0.00,anomaly
0,tcp,http,S0,0,0,0,0,0,0,0,0,0,0,0,0,0,0,0,0,0,0,108,108,1.00,1.00,0.00,0.00,1.00,0.00,0.00,255,255,1.00,0.00,0.00,0.00,0.64,0.64,0.33,0.33,anomaly
0,tcp,bgp,REJ,0,0,0,0,0,0,0,0,0,0,0,0,0,0,0,0,0,0,324,1,0.08,0.00,0.92,1.00,0.00,1.00,0.00,255,1,0.00,1.00,0.00,0.00,0.10,0.00,0.90,1.00,anomaly
7593,tcp,telnet,S2,0,15,0,0,0,0,0,0,0,0,0,0,0,0,0,0,0,0,1,22,1.00,0.14,0.00,0.82,1.00,0.00,0.95,255,179,0.70,0.03,0.00,0.00,0.33,0.47,0.12,0.08,anomaly
0,tcp,time,S0,0,0,0,0,0,0,0,0,0,0,0,0,0,0,0,0,0,0,195,19,1.00,1.00,0.00,0.00,0.10,0.09,0.00,255,19,0.07,0.09,0.00,0.00,1.00,1.00,0.00,0.00,anomaly
0,udp,private,SF,1,1,0,0,0,0,0,0,0,0,0,0,0,0,0,0,0,0,37,1,0.00,0.00,0.00,0.00,0.03,0.92,0.00,255,1,0.00,0.56,0.97,0.00,0.00,0.00,0.03,0.00,anomaly
0,tcp,ftp_data,REJ,0,0,0,0,0,0,0,0,0,0,0,0,0,0,0,0,0,0,43,9,0.00,0.00,1.00,1.00,0.21,0.09,0.00,255,58,0.23,0.11,0.01,0.00,0.00,0.00,1.00,1.00,anomaly
0,icmp,ecr_i,SF,1008,0,0,0,0,0,0,0,0,0,0,0,0,0,0,0,0,0,198,198,0.00,0.00,0.00,0.00,1.00,0.00,0.00,255,255,1.00,0.00,1.00,0.00,0.00,0.00,0.00,0.00,anomaly
0,udp,private,SF,52,55,0,0,0,0,0,0,0,0,0,0,0,0,0,0,0,0,511,511,0.00,0.00,0.00,0.00,1.00,0.00,0.00,255,255,1.00,0.00,1.00,0.00,0.00,0.00,0.00,0.00,normal
0,tcp,csnet_ns,REJ,0,0,0,0,0,0,0,0,0,0,0,0,0,0,0,0,0,0,247,19,0.00,0.00,1.00,1.00,0.08,0.06,0.00,255,19,0.07,0.08,0.00,0.00,0.00,0.00,1.00,1.00,anomaly
0,udp,domain_u,SF,46,133,0,0,0,0,0,0,0,0,0,0,0,0,0,0,0,0,157,235,0.00,0.00,0.00,0.00,1.00,0.00,0.01,251,179,0.71,0.01,0.00,0.00,0.00,0.00,0.00,0.00,normal
8152,tcp,telnet,SF,0,15,0,0,0,0,0,0,0,0,0,0,0,0,0,0,0,0,1,1,0.00,0.00,0.00,0.00,1.00,0.00,0.00,255,75,0.29,0.02,0.00,0.00,0.71,0.64,0.01,0.03,anomaly
2057,tcp,http,RSTR,72564,0,0,0,0,0,0,1,0,0,0,0,0,0,0,0,0,0,9,9,0.00,0.00,1.00,1.00,1.00,0.00,0.00,255,243,0.95,0.01,0.00,0.00,0.02,0.02,0.34,0.36,anomaly
0,udp,private,SF,105,0,0,0,0,0,0,0,0,0,0,0,0,0,0,0,0,0,2,2,0.00,0.00,0.00,0.00,1.00,0.00,0.00,255,254,1.00,0.01,0.01,0.00,0.00,0.00,0.00,0.00,normal
0,udp,domain_u,SF,46,134,0,0,0,0,0,0,0,0,0,0,0,0,0,0,0,0,117,197,0.00,0.00,0.00,0.00,1.00,0.00,0.01,255,255,1.00,0.00,0.00,0.00,0.00,0.00,0.00,0.00,normal
0,tcp,ftp,SF,26,157,0,0,0,0,1,0,0,0,0,0,0,0,0,0,0,1,1,1,0.00,0.00,0.00,0.00,1.00,0.00,0.00,165,79,0.48,0.02,0.01,0.00,0.00,0.00,0.00,0.00,anomaly
282,tcp,ftp,SF,157,594,0,0,0,2,0,1,0,0,0,0,0,0,0,0,0,1,1,1,0.00,0.00,0.00,0.00,1.00,0.00,0.00,21,17,0.81,0.14,0.05,0.00,0.00,0.00,0.00,0.00,anomaly
0,tcp,imap4,REJ,0,0,0,0,0,0,0,0,0,0,0,0,0,0,0,0,0,0,239,20,0.00,0.00,1.00,1.00,0.08,0.07,0.00,255,20,0.08,0.08,0.00,0.00,0.00,0.00,1.00,1.00,anomaly
0,tcp,telnet,S3,0,44,0,0,0,0,0,0,0,0,0,0,0,0,0,0,0,0,1,1,1.00,1.00,0.00,0.00,1.00,0.00,0.00,255,88,0.35,0.03,0.00,0.00,0.04,0.10,0.11,0.15,anomaly
0,tcp,iso_tsap,S0,0,0,0,0,0,0,0,0,0,0,0,0,0,0,0,0,0,0,194,9,1.00,1.00,0.00,0.00,0.05,0.08,0.00,255,9,0.04,0.09,0.00,0.00,1.00,1.00,0.00,0.00,anomaly
0,tcp,telnet,RSTO,0,15,0,0,0,0,0,0,0,0,0,0,0,0,0,0,0,0,3,3,0.00,0.00,1.00,0.67,0.33,1.00,0.67,67,85,0.33,0.07,0.01,0.02,0.01,0.01,0.90,0.69,anomaly
0,udp,private,SF,53,49,0,0,0,0,0,0,0,0,0,0,0,0,0,0,0,0,511,511,0.00,0.00,0.00,0.00,1.00,0.00,0.00,255,255,1.00,0.00,0.83,0.00,0.00,0.00,0.00,0.00,normal
0,tcp,http,REJ,0,0,0,0,0,0,0,0,0,0,0,0,0,0,0,0,0,0,18,10,0.00,0.00,1.00,1.00,0.56,0.11,0.00,255,60,0.24,0.11,0.01,0.00,0.00,0.00,1.00,1.00,anomaly
0,tcp,systat,REJ,0,0,0,0,0,0,0,0,0,0,0,0,0,0,0,0,0,0,2,1,0.00,0.00,1.00,1.00,0.50,1.00,0.00,255,1,0.00,0.97,0.96,0.00,0.00,0.00,0.96,1.00,anomaly
2069,tcp,http,RSTR,79864,0,0,0,0,0,0,1,0,0,0,0,0,0,0,0,0,0,13,13,0.00,0.00,1.00,1.00,1.00,0.00,0.00,255,230,0.90,0.02,0.00,0.00,0.00,0.00,0.05,0.06,anomaly
0,icmp,ecr_i,SF,1480,0,0,1,0,0,0,0,0,0,0,0,0,0,0,0,0,0,2,4,0.00,0.00,0.00,0.00,1.00,0.00,0.50,2,14,1.00,0.00,1.00,0.50,0.00,0.00,0.00,0.00,normal
1,tcp,pop_3,RSTO,0,36,0,0,0,0,0,1,0,0,0,0,0,0,0,0,0,0,3,2,0.00,0.00,1.00,1.00,0.33,1.00,1.00,132,60,0.27,0.04,0.01,0.03,0.01,0.00,0.95,0.58,anomaly
0,tcp,private,RSTR,0,0,0,0,0,0,0,0,0,0,0,0,0,0,0,0,0,0,1,1,0.00,0.00,1.00,1.00,1.00,0.00,0.00,74,1,0.01,0.78,0.78,0.00,0.00,0.00,0.78,1.00,anomaly
2,tcp,telnet,SF,24,109,0,0,0,0,0,0,0,0,0,0,0,0,0,0,0,0,4,6,0.00,0.00,0.75,0.50,0.50,0.75,0.50,103,85,0.33,0.05,0.01,0.02,0.00,0.00,0.88,0.68,anomaly
280,tcp,ftp_data,SF,283618,0,0,0,0,0,0,0,0,0,0,0,0,0,0,0,0,0,1,1,0.00,0.00,0.00,0.00,1.00,0.00,0.00,10,17,0.90,0.20,0.90,0.12,0.00,0.00,0.00,0.00,anomaly
4,tcp,pop_3,SF,32,93,0,0,0,0,0,1,0,0,0,0,0,0,0,0,0,0,1,1,0.00,0.00,0.00,0.00,1.00,0.00,0.00,162,144,0.88,0.02,0.01,0.01,0.00,0.00,0.06,0.00,anomaly
0,tcp,ftp_data,REJ,0,0,0,0,0,0,0,0,0,0,0,0,0,0,0,0,0,0,21,10,0.00,0.00,1.00,1.00,0.48,0.10,0.00,255,10,0.04,0.75,0.00,0.00,0.00,0.00,0.84,1.00,anomaly
0,tcp,other,RSTR,0,0,0,0,0,0,0,0,0,0,0,0,0,0,0,0,0,0,1,1,0.00,0.00,1.00,1.00,1.00,0.00,0.00,255,1,0.00,0.64,0.63,0.00,0.00,0.00,0.62,1.00,normal
1,tcp,telnet,RSTO,0,15,0,0,0,0,0,0,0,0,0,0,0,0,0,0,0,0,1,2,0.00,0.00,1.00,1.00,1.00,0.00,1.00,139,86,0.34,0.04,0.01,0.02,0.00,0.00,0.89,0.71,anomaly
0,udp,private,SF,50,47,0,0,0,0,0,0,0,0,0,0,0,0,0,0,0,0,505,505,0.00,0.00,0.00,0.00,1.00,0.00,0.00,255,255,1.00,0.00,1.00,0.00,0.00,0.00,0.00,0.00,normal
0,udp,private,SF,45,42,0,0,0,0,0,0,0,0,0,0,0,0,0,0,0,0,511,511,0.00,0.00,0.00,0.00,1.00,0.00,0.00,255,255,1.00,0.00,0.85,0.00,0.00,0.00,0.00,0.00,normal
469,tcp,X11,SF,1360,17984,0,0,0,0,0,0,0,0,0,0,0,0,0,0,0,0,1,1,0.00,0.00,0.00,0.00,1.00,0.00,0.00,255,1,0.00,0.03,0.00,0.00,0.00,0.00,0.00,0.00,anomaly
0,tcp,ftp_data,REJ,0,0,0,0,0,0,0,0,0,0,0,0,0,0,0,0,0,0,256,5,0.00,0.00,1.00,1.00,0.02,0.07,0.00,255,5,0.02,0.07,0.00,0.00,0.00,0.00,1.00,1.00,anomaly
282,tcp,ftp,SF,158,597,0,0,0,2,0,1,0,0,0,0,0,0,0,0,0,1,1,1,0.00,0.00,0.00,0.00,1.00,0.00,0.00,198,65,0.33,0.04,0.01,0.00,0.00,0.00,0.00,0.00,anomaly
0,tcp,finger,S0,0,0,0,0,0,0,0,0,0,0,0,0,0,0,0,0,0,0,236,4,1.00,1.00,0.00,0.00,0.02,0.06,0.00,255,4,0.02,0.07,0.00,0.00,1.00,1.00,0.00,0.00,anomaly
1,tcp,imap4,RSTO,0,44,0,0,0,0,0,0,0,0,0,0,0,0,0,0,0,0,2,5,0.00,0.00,1.00,1.00,0.50,1.00,1.00,238,58,0.24,0.02,0.00,0.03,0.03,0.00,0.84,1.00,anomaly
282,tcp,ftp,SF,162,599,0,0,0,2,0,1,0,0,0,0,0,0,0,0,0,1,1,1,0.00,0.00,0.00,0.00,1.00,0.00,0.00,178,84,0.47,0.03,0.01,0.00,0.00,0.00,0.00,0.00,anomaly
0,udp,private,SF,105,146,0,0,0,0,0,0,0,0,0,0,0,0,0,0,0,0,4,4,0.00,0.00,0.00,0.00,1.00,0.00,0.00,255,254,1.00,0.01,0.01,0.00,0.00,0.00,0.00,0.00,normal
0,icmp,eco_i,SF,20,0,0,0,0,0,0,0,0,0,0,0,0,0,0,0,0,0,1,72,0.00,0.00,0.00,0.00,1.00,0.00,1.00,4,108,1.00,0.00,1.00,0.25,0.00,0.00,0.00,0.00,anomaly
8060,tcp,telnet,SF,0,15,0,0,0,0,0,0,0,0,0,0,0,0,0,0,0,0,1,1,0.00,0.00,0.00,0.00,1.00,0.00,0.00,255,90,0.35,0.02,0.00,0.00,0.64,0.48,0.01,0.01,anomaly
0,tcp,other,REJ,0,0,0,0,0,0,0,0,0,0,0,0,0,0,0,0,0,0,3,1,0.00,0.00,0.33,1.00,0.33,0.67,0.00,255,22,0.09,0.01,0.00,0.00,0.00,0.00,0.06,0.73,anomaly
283,tcp,ftp,SF,166,601,0,0,0,2,0,1,0,0,0,0,0,0,0,0,0,1,1,1,0.00,0.00,0.00,0.00,1.00,0.00,0.00,255,62,0.24,0.03,0.00,0.00,0.10,0.00,0.02,0.00,anomaly
0,tcp,telnet,S3,0,44,0,0,0,0,0,0,0,0,0,0,0,0,0,0,0,0,1,1,1.00,1.00,0.00,0.00,1.00,0.00,0.00,255,123,0.48,0.03,0.00,0.00,0.18,0.37,0.11,0.11,anomaly
903,tcp,http,RSTR,56504,0,0,0,0,0,0,1,0,0,0,0,0,0,0,0,0,0,49,49,0.00,0.00,1.00,1.00,1.00,0.00,0.00,255,255,1.00,0.00,0.00,0.00,0.00,0.00,0.44,0.44,anomaly
0,tcp,telnet,SF,123,174,0,0,0,0,1,0,0,0,0,0,0,0,0,0,0,0,2,2,0.00,0.00,0.00,0.00,1.00,0.00,0.00,255,49,0.19,0.02,0.00,0.00,0.00,0.00,0.01,0.04,anomaly
0,tcp,sunrpc,REJ,0,0,0,0,0,0,0,0,0,0,0,0,0,0,0,0,0,0,1,2,0.00,0.00,1.00,1.00,1.00,0.00,1.00,153,26,0.17,0.03,0.01,0.00,0.01,0.00,0.93,1.00,anomaly
0,tcp,sunrpc,REJ,0,0,0,0,0,0,0,0,0,0,0,0,0,0,0,0,0,0,1,3,0.00,0.00,1.00,1.00,1.00,0.00,1.00,255,11,0.04,0.03,0.00,0.00,0.00,0.00,0.22,1.00,anomaly
35,tcp,telnet,SF,660,343195,0,0,0,0,0,1,0,0,0,0,0,0,0,0,0,0,2,1,0.00,0.00,0.00,0.00,0.50,1.00,0.00,255,79,0.31,0.03,0.00,0.00,0.00,0.00,0.80,0.68,normal
0,tcp,sunrpc,REJ,0,0,0,0,0,0,0,0,0,0,0,0,0,0,0,0,0,0,1,4,0.00,0.00,1.00,1.00,1.00,0.00,1.00,81,11,0.14,0.06,0.01,0.00,0.01,0.00,0.85,1.00,anomaly
280,tcp,ftp_data,SF,283618,0,0,0,0,0,0,0,0,0,0,0,0,0,0,0,0,0,2,2,0.00,0.00,0.00,0.00,1.00,0.00,0.00,3,10,0.67,0.67,0.67,0.20,0.00,0.00,0.00,0.00,anomaly
0,tcp,other,REJ,0,0,0,0,0,0,0,0,0,0,0,0,0,0,0,0,0,0,1,1,0.00,0.00,1.00,1.00,1.00,0.00,0.00,84,7,0.08,0.04,0.01,0.00,0.00,0.00,0.08,1.00,anomaly
0,tcp,ftp_data,SF,12,0,0,0,0,0,0,0,0,0,0,0,0,0,0,0,0,0,1,1,0.00,0.00,0.00,0.00,1.00,0.00,0.00,11,11,1.00,0.00,1.00,0.00,0.00,0.00,0.00,0.00,anomaly
0,icmp,ecr_i,SF,1032,0,0,0,0,0,0,0,0,0,0,0,0,0,0,0,0,0,509,509,0.00,0.00,0.00,0.00,1.00,0.00,0.00,117,116,0.99,0.02,0.99,0.00,0.00,0.00,0.00,0.00,anomaly
4,tcp,pop_3,SF,25,93,0,0,0,0,0,1,0,0,0,0,0,0,0,0,0,0,1,1,0.00,0.00,0.00,0.00,1.00,0.00,0.00,255,237,0.93,0.01,0.00,0.00,0.00,0.00,0.04,0.00,anomaly
1,tcp,smtp,SF,2599,293,0,0,0,0,0,1,0,0,0,0,0,0,0,0,0,0,3,3,0.00,0.00,0.00,0.00,1.00,0.00,0.00,255,72,0.28,0.14,0.00,0.00,0.00,0.00,0.70,0.00,anomaly
1,tcp,telnet,RSTO,0,15,0,0,0,0,0,0,0,0,0,0,0,0,0,0,0,0,1,5,0.00,0.00,1.00,0.60,1.00,0.00,0.60,203,85,0.33,0.02,0.00,0.02,0.00,0.00,0.87,0.68,anomaly
0,tcp,http,S2,54540,8315,0,0,0,1,0,1,0,0,0,0,0,0,0,0,0,0,4,4,0.25,0.25,0.00,0.00,1.00,0.00,0.00,255,254,1.00,0.01,0.00,0.00,0.00,0.00,0.01,0.01,anomaly
0,tcp,link,REJ,0,0,0,0,0,0,0,0,0,0,0,0,0,0,0,0,0,0,287,14,0.00,0.00,1.00,1.00,0.05,0.06,0.00,255,14,0.05,0.07,0.00,0.00,0.00,0.00,1.00,1.00,anomaly
281,tcp,ftp,SF,162,597,0,0,0,2,0,1,0,0,0,0,0,0,0,0,0,1,1,1,0.00,0.00,0.00,0.00,1.00,0.00,0.00,255,34,0.13,0.02,0.00,0.00,0.00,0.00,0.41,0.00,anomaly
0,udp,domain_u,SF,45,45,0,0,0,0,0,0,0,0,0,0,0,0,0,0,0,0,92,171,0.00,0.00,0.00,0.00,1.00,0.00,0.01,255,254,1.00,0.01,0.01,0.00,0.00,0.00,0.00,0.00,normal
0,tcp,ftp_data,SF,63,0,0,0,0,0,0,0,0,0,0,0,0,0,0,0,0,0,2,2,0.00,0.00,0.00,0.00,1.00,0.00,0.00,121,15,0.02,0.02,0.02,0.13,0.83,0.00,0.00,0.00,normal
280,tcp,ftp_data,SF,283618,0,0,0,0,0,0,0,0,0,0,0,0,0,0,0,0,0,1,1,0.00,0.00,0.00,0.00,1.00,0.00,0.00,3,21,1.00,0.00,1.00,0.19,0.00,0.00,0.00,0.00,anomaly
0,tcp,other,REJ,0,0,0,0,0,0,0,0,0,0,0,0,0,0,0,0,0,0,509,1,0.00,0.00,1.00,1.00,0.00,0.97,0.00,255,1,0.00,0.96,0.00,0.00,0.00,0.00,1.00,1.00,anomaly
1,tcp,smtp,S2,865,336,0,0,0,0,0,1,0,0,0,0,0,0,0,0,0,0,1,2,1.00,0.50,0.00,0.00,1.00,0.00,1.00,73,160,0.85,0.07,0.01,0.01,0.01,0.01,0.01,0.02,normal
0,udp,private,SF,105,146,0,0,0,0,0,0,0,0,0,0,0,0,0,0,0,0,1,1,0.00,0.00,0.00,0.00,1.00,0.00,0.00,75,74,0.99,0.03,0.01,0.00,0.00,0.00,0.00,0.00,normal
0,udp,private,SF,54,53,0,0,0,0,0,0,0,0,0,0,0,0,0,0,0,0,511,511,0.00,0.00,0.00,0.00,1.00,0.00,0.00,255,255,1.00,0.00,0.86,0.00,0.00,0.00,0.00,0.00,normal
0,tcp,private,RSTR,0,0,0,0,0,0,0,0,0,0,0,0,0,0,0,0,0,0,1,1,0.00,0.00,1.00,1.00,1.00,0.00,0.00,255,1,0.00,0.79,0.78,0.00,0.00,0.00,0.78,1.00,anomaly
1,tcp,smtp,SF,1684,283,0,0,0,0,0,1,0,0,0,0,0,0,0,0,0,0,1,5,0.00,0.00,0.00,0.00,1.00,0.00,1.00,255,4,0.02,0.02,0.00,0.00,0.00,0.00,0.04,0.00,normal
6,tcp,ftp,SF,50,199,0,0,0,0,0,1,0,0,0,0,0,0,0,0,0,0,1,1,0.00,0.00,0.00,0.00,1.00,0.00,0.00,25,19,0.76,0.12,0.04,0.00,0.00,0.00,0.00,0.00,anomaly
7406,tcp,telnet,SF,0,44,0,0,0,0,0,0,0,0,0,0,0,0,0,0,0,0,1,1,0.00,0.00,0.00,0.00,1.00,0.00,0.00,255,205,0.80,0.19,0.00,0.00,0.50,0.62,0.19,0.01,anomaly
10,tcp,telnet,SF,119,2425,0,0,0,0,0,1,0,0,0,0,0,0,0,0,0,0,1,1,0.00,0.00,0.00,0.00,1.00,0.00,0.00,255,8,0.03,0.25,0.00,0.00,0.01,0.12,0.49,0.38,anomaly
0,tcp,other,REJ,0,0,0,0,0,0,0,0,0,0,0,0,0,0,0,0,0,0,490,1,0.06,0.00,0.94,1.00,0.00,1.00,0.00,255,1,0.00,1.00,0.00,0.00,0.04,0.00,0.96,1.00,anomaly
0,icmp,eco_i,SF,40008,0,0,0,0,0,0,0,0,0,0,0,0,0,0,0,0,0,3,3,0.00,0.00,0.00,0.00,1.00,0.00,0.00,142,145,0.23,0.04,0.23,0.40,0.00,0.00,0.02,0.00,normal
0,tcp,private,REJ,0,0,0,0,0,0,0,0,0,0,0,0,0,0,0,0,0,0,44,1,0.00,0.00,0.98,1.00,0.02,1.00,0.00,79,1,0.01,0.43,0.01,0.00,0.00,0.00,0.37,1.00,anomaly
0,icmp,eco_i,SF,8,0,0,0,0,0,0,0,0,0,0,0,0,0,0,0,0,0,1,4,0.00,0.00,0.00,0.00,1.00,0.00,1.00,2,2,1.00,0.00,1.00,0.00,0.00,0.00,0.00,0.00,anomaly
0,udp,private,SF,105,146,0,0,0,0,0,0,0,0,0,0,0,0,0,0,0,0,3,2,0.00,0.00,0.00,0.00,0.67,0.67,0.00,255,252,0.99,0.01,0.00,0.00,0.00,0.00,0.00,0.00,anomaly
0,tcp,telnet,S0,0,0,0,0,0,0,0,0,0,0,0,0,0,0,0,0,0,0,129,129,1.00,1.00,0.00,0.00,1.00,0.00,0.00,255,255,1.00,0.00,0.00,0.00,1.00,1.00,0.00,0.00,anomaly
0,tcp,other,SF,267,0,0,0,0,0,0,0,0,0,0,0,0,0,0,0,0,0,1,1,0.00,0.00,0.00,0.00,1.00,0.00,0.00,255,11,0.04,0.01,0.00,0.00,0.00,0.00,0.04,0.91,anomaly
796,tcp,http,RSTR,58624,1,0,0,0,0,0,1,0,0,0,0,0,0,0,0,0,0,49,49,0.02,0.02,0.98,0.98,1.00,0.00,0.00,255,253,0.99,0.01,0.00,0.00,0.01,0.01,0.70,0.70,anomaly
0,icmp,ecr_i,SF,1032,0,0,0,0,0,0,0,0,0,0,0,0,0,0,0,0,0,511,511,0.00,0.00,0.00,0.00,1.00,0.00,0.00,177,176,0.99,0.01,0.99,0.00,0.00,0.00,0.00,0.00,anomaly
0,udp,private,SF,43,0,0,0,0,0,0,0,0,0,0,0,0,0,0,0,0,0,4,4,0.00,0.00,0.00,0.00,1.00,0.00,0.00,255,254,1.00,0.01,0.00,0.00,0.00,0.00,0.00,0.00,anomaly
0,tcp,private,REJ,0,0,0,0,0,0,0,0,0,0,0,0,0,0,0,0,0,0,510,1,0.01,0.00,0.96,1.00,0.00,1.00,0.00,255,1,0.00,1.00,0.00,0.00,0.02,0.00,0.98,1.00,anomaly
5,tcp,pop_3,SF,0,0,0,0,0,0,0,0,0,0,0,0,0,0,0,0,0,0,3,1,0.00,0.00,0.33,0.00,0.33,1.00,0.00,243,50,0.20,0.02,0.00,0.04,0.00,0.00,0.17,0.04,anomaly
0,tcp,telnet,S3,0,44,0,0,0,0,0,0,0,0,0,0,0,0,0,0,0,0,1,1,1.00,1.00,0.00,0.00,1.00,0.00,0.00,255,144,0.56,0.40,0.00,0.00,0.45,0.81,0.39,0.01,anomaly
0,tcp,nnsp,REJ,0,0,0,0,0,0,0,0,0,0,0,0,0,0,0,0,0,0,150,2,0.00,0.00,1.00,1.00,0.01,0.06,0.00,255,2,0.01,0.06,0.00,0.00,0.00,0.00,1.00,1.00,anomaly
0,icmp,eco_i,SF,20,0,0,0,0,0,0,0,0,0,0,0,0,0,0,0,0,0,1,59,0.00,0.00,0.00,0.00,1.00,0.00,1.00,1,255,1.00,0.00,1.00,0.25,0.00,0.00,0.00,0.00,anomaly
1,tcp,imap4,RSTO,0,44,0,0,0,0,0,0,0,0,0,0,0,0,0,0,0,0,2,3,0.00,0.00,1.00,1.00,0.50,1.00,1.00,255,55,0.22,0.02,0.00,0.00,0.01,0.02,0.82,0.98,anomaly
0,tcp,http,SF,54540,8314,0,0,0,2,0,1,1,0,0,0,0,0,0,0,0,0,4,6,0.00,0.00,0.00,0.00,1.00,0.00,0.33,255,255,1.00,0.00,0.00,0.00,0.00,0.00,0.05,0.05,anomaly
0,tcp,telnet,SF,123,178,0,0,0,0,1,0,0,0,0,0,0,0,0,0,0,0,1,1,0.00,0.00,0.00,0.00,1.00,0.00,0.00,29,12,0.41,0.10,0.03,0.00,0.00,0.00,0.14,0.33,anomaly
0,tcp,telnet,SF,121,174,0,0,0,0,1,0,0,0,0,0,0,0,0,0,0,0,1,1,0.00,0.00,0.00,0.00,1.00,0.00,0.00,255,120,0.47,0.02,0.00,0.00,0.00,0.00,0.01,0.03,anomaly
902,tcp,http,RSTR,3944,0,0,0,0,0,0,1,0,0,0,0,0,0,0,0,0,0,58,58,0.02,0.02,0.97,0.97,1.00,0.00,0.00,255,255,1.00,0.00,0.00,0.00,0.00,0.00,0.22,0.22,anomaly
0,tcp,pop_3,S0,0,0,0,0,0,0,0,0,0,0,0,0,0,0,0,0,0,0,1,2,1.00,1.00,0.00,0.00,1.00,0.00,1.00,26,84,0.31,0.12,0.04,0.04,1.00,1.00,0.00,0.00,anomaly
0,tcp,other,REJ,0,0,0,0,0,0,0,0,0,0,0,0,0,0,0,0,0,0,1,1,0.00,0.00,1.00,1.00,1.00,0.00,0.00,255,42,0.16,0.02,0.00,0.00,0.00,0.00,0.15,0.81,anomaly
4,tcp,imap4,RSTO,0,44,0,0,0,0,0,0,0,0,0,0,0,0,0,0,0,0,2,6,0.00,0.00,1.00,1.00,0.50,1.00,1.00,255,20,0.08,0.03,0.00,0.00,0.00,0.00,0.26,0.90,anomaly
0,udp,private,SF,55,52,0,0,0,0,0,0,0,0,0,0,0,0,0,0,0,0,380,380,0.00,0.00,0.00,0.00,1.00,0.00,0.00,255,255,1.00,0.00,0.93,0.00,0.00,0.00,0.00,0.00,normal
0,udp,private,SF,1,0,0,0,0,0,0,0,0,0,0,0,0,0,0,0,0,0,124,5,0.00,0.00,0.00,0.00,0.04,0.66,0.00,255,5,0.02,0.56,0.88,0.00,0.00,0.00,0.12,0.00,normal
0,udp,domain_u,SF,44,74,0,0,0,0,0,0,0,0,0,0,0,0,0,0,0,0,162,162,0.00,0.00,0.00,0.00,1.00,0.00,0.00,255,255,1.00,0.00,0.01,0.00,0.00,0.00,0.00,0.00,normal
0,udp,private,SF,47,44,0,0,0,0,0,0,0,0,0,0,0,0,0,0,0,0,146,146,0.00,0.00,0.00,0.00,1.00,0.00,0.00,255,254,1.00,0.01,0.57,0.00,0.00,0.00,0.00,0.00,normal
49,tcp,telnet,SF,170,15326,0,0,0,0,0,1,1,0,0,0,0,0,0,0,0,0,1,1,0.00,0.00,0.00,0.00,1.00,0.00,0.00,109,87,0.34,0.05,0.01,0.02,0.00,0.00,0.90,0.70,normal
280,tcp,ftp_data,SF,283618,0,0,0,0,2,0,0,0,0,0,0,0,0,0,0,0,0,2,2,0.00,0.00,0.00,0.00,1.00,0.00,0.00,2,6,1.00,0.00,1.00,0.33,0.00,0.00,0.00,0.00,anomaly
0,tcp,pop_3,SF,30,217,0,0,0,0,0,1,0,0,0,0,0,0,0,0,0,0,1,1,0.00,0.00,0.00,0.00,1.00,0.00,0.00,171,15,0.09,0.03,0.01,0.00,0.00,0.00,0.00,0.00,anomaly
0,tcp,other,REJ,0,0,0,0,0,0,0,0,0,0,0,0,0,0,0,0,0,0,1,1,0.00,0.00,1.00,1.00,1.00,0.00,0.00,78,3,0.04,0.04,0.01,0.00,0.00,0.00,0.04,1.00,anomaly
7526,tcp,telnet,SF,0,44,0,0,0,0,0,0,0,0,0,0,0,0,0,0,0,0,1,1,0.00,0.00,0.00,0.00,1.00,0.00,0.00,255,176,0.69,0.29,0.00,0.00,0.50,0.72,0.29,0.01,anomaly
0,icmp,ecr_i,SF,508,0,0,0,0,0,0,0,0,0,0,0,0,0,0,0,0,0,210,210,0.00,0.00,0.00,0.00,1.00,0.00,0.00,255,255,1.00,0.00,1.00,0.00,0.00,0.00,0.00,0.00,anomaly
0,udp,private,SF,46,44,0,0,0,0,0,0,0,0,0,0,0,0,0,0,0,0,35,35,0.00,0.00,0.00,0.00,1.00,0.00,0.00,255,254,1.00,0.01,0.13,0.00,0.00,0.00,0.00,0.00,normal
0,tcp,imap4,S0,0,0,0,0,0,0,0,0,0,0,0,0,0,0,0,0,0,0,1,3,1.00,1.00,0.00,0.00,1.00,0.00,1.00,2,6,0.50,1.00,0.50,0.50,1.00,1.00,0.00,0.00,anomaly
0,udp,private,SF,54,57,0,0,0,0,0,0,0,0,0,0,0,0,0,0,0,0,511,511,0.00,0.00,0.00,0.00,1.00,0.00,0.00,255,255,1.00,0.00,0.94,0.00,0.00,0.00,0.00,0.00,normal
0,icmp,ecr_i,SF,508,0,0,0,0,0,0,0,0,0,0,0,0,0,0,0,0,0,511,511,0.00,0.00,0.00,0.00,1.00,0.00,0.00,137,14,0.10,0.04,0.10,0.00,0.00,0.00,0.82,0.00,anomaly
900,tcp,http,RSTR,57964,0,0,0,0,0,0,1,0,0,0,0,0,0,0,0,0,0,57,57,0.02,0.02,0.96,0.96,1.00,0.00,0.00,255,255,1.00,0.00,0.00,0.00,0.00,0.00,0.22,0.22,anomaly
805,tcp,http,RSTR,55744,1,0,0,0,0,0,1,0,0,0,0,0,0,0,0,0,0,55,55,0.11,0.11,0.89,0.89,1.00,0.00,0.00,255,254,1.00,0.01,0.00,0.00,0.03,0.03,0.74,0.74,anomaly
7265,tcp,telnet,SF,0,44,0,0,0,0,0,0,0,0,0,0,0,0,0,0,0,0,1,1,0.00,0.00,0.00,0.00,1.00,0.00,0.00,255,243,0.95,0.02,0.00,0.00,0.27,0.28,0.01,0.00,anomaly
0,tcp,smtp,SF,3166,382,0,0,0,0,0,1,0,0,0,0,0,0,0,0,0,0,1,2,0.00,0.00,0.00,0.00,1.00,0.00,1.00,255,247,0.97,0.04,0.00,0.00,0.00,0.00,0.03,0.00,normal
0,tcp,private,REJ,0,0,0,0,0,0,0,0,0,0,0,0,0,0,0,0,0,0,476,1,0.07,0.00,0.91,1.00,0.00,1.00,0.00,255,1,0.00,1.00,0.00,0.00,0.05,0.00,0.89,1.00,anomaly
0,tcp,ftp,SF,26,157,0,0,0,0,1,0,0,0,0,0,0,0,0,0,0,1,1,1,0.00,0.00,0.00,0.00,1.00,0.00,0.00,154,70,0.45,0.03,0.01,0.00,0.00,0.00,0.00,0.00,anomaly
0,tcp,http,SF,158,18273,0,0,0,0,0,1,0,0,0,0,0,0,0,0,0,0,2,2,0.00,0.00,0.00,0.00,1.00,0.00,0.00,2,2,1.00,0.00,0.50,0.00,0.00,0.00,0.00,0.00,normal
0,tcp,telnet,S0,0,0,0,0,0,0,0,0,0,0,0,0,0,0,0,0,0,0,150,150,1.00,1.00,0.00,0.00,1.00,0.00,0.00,255,201,0.79,0.07,0.00,0.00,0.75,0.96,0.02,0.00,anomaly
0,tcp,discard,RSTO,0,0,0,0,0,0,0,0,0,0,0,0,0,0,0,0,0,0,112,9,0.00,0.00,1.00,1.00,0.08,0.07,0.00,255,9,0.04,0.06,0.00,0.00,0.00,0.00,0.87,1.00,anomaly
0,tcp,other,REJ,0,0,0,0,0,0,0,0,0,0,0,0,0,0,0,0,0,0,448,1,0.01,0.00,0.99,1.00,0.00,1.00,0.00,255,1,0.00,1.00,0.00,0.00,0.02,0.00,0.98,1.00,anomaly
4,tcp,pop_3,SF,28,93,0,0,0,0,0,1,0,0,0,0,0,0,0,0,0,0,1,1,0.00,0.00,0.00,0.00,1.00,0.00,0.00,28,29,1.00,0.00,0.04,0.07,0.00,0.00,0.00,0.00,anomaly
0,tcp,http,S0,0,0,0,0,0,0,0,0,0,0,0,0,0,0,0,0,0,0,87,87,1.00,1.00,0.00,0.00,1.00,0.00,0.00,255,255,1.00,0.00,0.00,0.00,0.73,0.73,0.24,0.24,anomaly
0,udp,private,SF,1,0,0,0,0,0,0,0,0,0,0,0,0,0,0,0,0,0,41,1,0.00,0.00,0.00,0.00,0.02,0.32,0.00,255,1,0.00,0.74,0.74,0.00,0.02,0.00,0.22,0.00,anomaly
0,tcp,telnet,REJ,0,0,0,0,0,0,0,0,0,0,0,0,0,0,0,0,0,0,1,16,0.00,0.12,1.00,0.69,1.00,0.00,0.94,247,40,0.15,0.03,0.00,0.05,0.00,0.08,0.08,0.20,anomaly
0,icmp,eco_i,SF,20,0,0,0,0,0,0,0,0,0,0,0,0,0,0,0,0,0,1,56,0.00,0.00,0.00,0.00,1.00,0.00,1.00,2,148,1.00,0.00,1.00,0.26,0.00,0.00,0.00,0.00,anomaly
0,tcp,http,SF,309,3222,0,0,0,0,0,1,0,0,0,0,0,0,0,0,0,0,1,1,0.00,0.00,0.00,0.00,1.00,0.00,0.00,255,194,0.76,0.11,0.00,0.00,0.01,0.01,0.20,0.01,normal
902,tcp,http,RSTR,57964,0,0,0,0,0,0,1,0,0,0,0,0,0,0,0,0,0,81,81,0.01,0.01,0.98,0.98,1.00,0.00,0.00,255,255,1.00,0.00,0.00,0.00,0.00,0.00,0.31,0.31,anomaly
0,tcp,uucp_path,REJ,0,0,0,0,0,0,0,0,0,0,0,0,0,0,0,0,0,0,272,16,0.00,0.00,1.00,1.00,0.06,0.07,0.00,255,16,0.06,0.07,0.00,0.00,0.00,0.00,1.00,1.00,anomaly
0,tcp,http_443,REJ,0,0,0,0,0,0,0,0,0,0,0,0,0,0,0,0,0,0,138,18,0.00,0.00,1.00,1.00,0.13,0.07,0.00,255,18,0.07,0.06,0.00,0.00,0.00,0.00,1.00,1.00,anomaly
0,icmp,ecr_i,SF,1032,0,0,0,0,0,0,0,0,0,0,0,0,0,0,0,0,0,511,511,0.00,0.00,0.00,0.00,1.00,0.00,0.00,155,154,0.99,0.01,0.99,0.00,0.00,0.00,0.00,0.00,anomaly
0,tcp,kshell,S0,0,0,0,0,0,0,0,0,0,0,0,0,0,0,0,0,0,0,36,2,1.00,1.00,0.00,0.00,0.06,0.22,0.00,255,2,0.01,0.18,0.00,0.00,1.00,1.00,0.00,0.00,anomaly
0,udp,domain_u,SF,45,45,0,0,0,0,0,0,0,0,0,0,0,0,0,0,0,0,90,170,0.00,0.00,0.00,0.00,1.00,0.00,0.01,255,252,0.99,0.01,0.01,0.00,0.00,0.00,0.00,0.00,normal
0,tcp,imap4,S0,0,0,0,0,0,0,0,0,0,0,0,0,0,0,0,0,0,0,1,7,1.00,1.00,0.00,0.00,1.00,0.00,1.00,4,86,0.50,0.50,0.25,0.03,1.00,1.00,0.00,0.00,anomaly
0,tcp,ftp,SF,26,157,0,0,0,0,1,0,0,0,0,0,0,0,0,0,0,1,1,1,0.00,0.00,0.00,0.00,1.00,0.00,0.00,142,66,0.46,0.03,0.01,0.00,0.00,0.00,0.00,0.00,anomaly
8224,tcp,telnet,SF,0,15,0,0,0,0,0,0,0,0,0,0,0,0,0,0,0,0,1,1,0.00,0.00,0.00,0.00,1.00,0.00,0.00,255,62,0.24,0.02,0.00,0.00,0.77,0.82,0.01,0.03,anomaly
2054,tcp,http,RSTR,72564,0,0,0,0,0,0,1,0,0,0,0,0,0,0,0,0,0,10,10,0.00,0.00,1.00,1.00,1.00,0.00,0.00,255,244,0.96,0.01,0.00,0.00,0.02,0.02,0.39,0.41,anomaly
0,tcp,imap4,S0,0,0,0,0,0,0,0,0,0,0,0,0,0,0,0,0,0,0,1,3,1.00,1.00,0.00,0.00,1.00,0.00,1.00,31,80,0.35,0.10,0.03,0.04,1.00,0.84,0.00,0.16,anomaly
0,udp,domain_u,SF,35,91,0,0,0,0,0,0,0,0,0,0,0,0,0,0,0,0,1,3,0.00,0.00,0.00,0.00,1.00,0.00,1.00,255,226,0.89,0.01,0.00,0.00,0.00,0.00,0.04,0.00,normal
4,tcp,pop_3,SF,30,93,0,0,0,0,0,1,0,0,0,0,0,0,0,0,0,0,1,1,0.00,0.00,0.00,0.00,1.00,0.00,0.00,255,239,0.94,0.04,0.00,0.00,0.00,0.00,0.00,0.00,anomaly
0,tcp,private,REJ,0,0,0,0,0,0,0,0,0,0,0,0,0,0,0,0,0,0,284,1,0.09,0.00,0.91,1.00,0.00,1.00,0.00,255,1,0.00,1.00,0.00,0.00,0.10,0.00,0.90,1.00,anomaly
0,tcp,http,SF,54540,8314,0,0,0,2,0,1,1,0,0,0,0,0,0,0,0,0,4,15,0.00,0.00,0.00,0.00,1.00,0.00,0.20,255,253,0.99,0.01,0.00,0.00,0.00,0.00,0.01,0.01,anomaly
0,tcp,hostnames,S0,0,0,0,0,0,0,0,0,0,0,0,0,0,0,0,0,0,0,110,17,1.00,1.00,0.00,0.00,0.15,0.08,0.00,255,17,0.07,0.06,0.00,0.00,1.00,1.00,0.00,0.00,anomaly
0,tcp,other,REJ,0,0,0,0,0,0,0,0,0,0,0,0,0,0,0,0,0,0,448,1,0.08,0.00,0.92,1.00,0.00,1.00,0.00,255,1,0.00,1.00,0.00,0.00,0.07,0.00,0.93,1.00,anomaly
0,icmp,ecr_i,SF,508,0,0,0,0,0,0,0,0,0,0,0,0,0,0,0,0,0,365,365,0.00,0.00,0.00,0.00,1.00,0.00,0.00,255,255,1.00,0.00,1.00,0.00,0.00,0.00,0.00,0.00,anomaly
0,tcp,other,REJ,0,0,0,0,0,0,0,0,0,0,0,0,0,0,0,0,0,0,487,1,0.04,0.00,0.96,1.00,0.00,1.00,0.00,255,1,0.00,1.00,0.00,0.00,0.06,0.00,0.94,1.00,anomaly
0,tcp,pop_3,RSTO,0,137,0,0,0,0,0,1,0,0,0,0,0,0,0,0,0,0,2,4,0.00,0.00,0.50,0.75,0.50,1.00,1.00,255,18,0.07,0.02,0.00,0.00,0.00,0.00,0.20,1.00,anomaly
0,tcp,telnet,S0,0,0,0,0,0,0,0,0,0,0,0,0,0,0,0,0,0,0,109,109,1.00,1.00,0.00,0.00,1.00,0.00,0.00,255,255,1.00,0.00,0.00,0.00,1.00,1.00,0.00,0.00,anomaly
0,tcp,other,REJ,0,0,0,0,0,0,0,0,0,0,0,0,0,0,0,0,0,0,495,1,0.04,0.00,0.96,1.00,0.00,1.00,0.00,255,1,0.00,1.00,0.00,0.00,0.01,0.00,0.99,1.00,anomaly
1,tcp,smtp,SF,2599,293,0,0,0,0,0,1,0,0,0,0,0,0,0,0,0,0,2,2,0.00,0.00,0.00,0.00,1.00,0.00,0.00,255,141,0.55,0.14,0.00,0.00,0.00,0.00,0.43,0.00,anomaly
0,tcp,sunrpc,REJ,0,0,0,0,0,0,0,0,0,0,0,0,0,0,0,0,0,0,5,3,0.00,0.00,0.80,1.00,0.20,0.80,1.00,240,51,0.20,0.02,0.00,0.04,0.01,0.00,0.87,1.00,anomaly
0,icmp,ecr_i,SF,1008,0,0,0,0,0,0,0,0,0,0,0,0,0,0,0,0,0,206,206,0.00,0.00,0.00,0.00,1.00,0.00,0.00,255,255,1.00,0.00,1.00,0.00,0.00,0.00,0.00,0.00,anomaly
0,tcp,netbios_dgm,S0,0,0,0,0,0,0,0,0,0,0,0,0,0,0,0,0,0,0,182,16,1.00,1.00,0.00,0.00,0.09,0.09,0.00,255,16,0.06,0.09,0.00,0.00,1.00,1.00,0.00,0.00,anomaly
0,icmp,ecr_i,SF,508,0,0,0,0,0,0,0,0,0,0,0,0,0,0,0,0,0,198,198,0.00,0.00,0.00,0.00,1.00,0.00,0.00,255,255,1.00,0.00,1.00,0.00,0.00,0.00,0.00,0.00,anomaly
0,udp,private,SF,1,1,0,0,0,0,0,0,0,0,0,0,0,0,0,0,0,0,122,1,0.00,0.00,0.00,0.00,0.01,0.97,0.00,255,1,0.00,0.84,1.00,0.00,0.00,0.00,0.00,0.00,anomaly
0,tcp,telnet,S0,0,0,0,0,0,0,0,0,0,0,0,0,0,0,0,0,0,0,72,72,1.00,1.00,0.00,0.00,1.00,0.00,0.00,145,81,0.56,0.12,0.01,0.00,0.50,0.89,0.03,0.00,anomaly
0,tcp,pm_dump,SF,44,192,0,0,0,0,0,0,0,0,0,0,0,0,0,0,0,0,5,1,0.00,0.00,0.60,0.00,0.20,0.80,0.00,255,26,0.10,0.03,0.00,0.00,0.00,0.00,0.30,0.00,anomaly
0,tcp,ftp_data,SF,192,0,0,0,0,0,0,0,0,0,0,0,0,0,0,0,0,0,2,2,0.00,0.00,0.00,0.00,1.00,0.00,0.00,79,4,0.05,0.05,0.05,0.00,0.00,0.00,0.00,0.00,normal
0,tcp,sunrpc,RSTO,0,0,0,0,0,0,0,0,0,0,0,0,0,0,0,0,0,0,107,18,0.00,0.00,1.00,1.00,0.17,0.06,0.00,255,18,0.07,0.05,0.00,0.00,0.00,0.00,1.00,1.00,anomaly
0,udp,private,SF,105,146,0,0,0,0,0,0,0,0,0,0,0,0,0,0,0,0,1,1,0.00,0.00,0.00,0.00,1.00,0.00,0.00,255,249,0.98,0.01,0.01,0.00,0.00,0.00,0.00,0.00,anomaly
0,tcp,pop_3,SF,0,0,0,0,0,0,0,0,0,0,0,0,0,0,0,0,0,0,3,19,0.00,0.05,0.33,0.68,0.33,1.00,1.00,223,12,0.01,0.03,0.00,0.17,0.00,0.83,0.02,0.08,anomaly
280,tcp,ftp_data,SF,283618,0,0,0,0,0,0,0,0,0,0,0,0,0,0,0,0,0,2,2,0.00,0.00,0.00,0.00,1.00,0.00,0.00,4,22,1.00,0.00,1.00,0.14,0.00,0.00,0.00,0.00,anomaly
0,udp,private,SF,105,146,0,0,0,0,0,0,0,0,0,0,0,0,0,0,0,0,1,1,0.00,0.00,0.00,0.00,1.00,0.00,0.00,255,252,0.99,0.01,0.01,0.00,0.00,0.00,0.00,0.00,anomaly
4,tcp,pop_3,SF,30,93,0,0,0,0,0,1,0,0,0,0,0,0,0,0,0,0,1,2,0.00,0.00,0.00,0.00,1.00,0.00,1.00,255,253,0.99,0.01,0.00,0.00,0.00,0.00,0.00,0.00,anomaly
0,udp,other,SF,1,0,0,0,0,0,0,0,0,0,0,0,0,0,0,0,0,0,140,3,0.00,0.00,0.00,0.00,0.02,0.51,0.00,255,3,0.01,0.71,1.00,0.00,0.00,0.00,0.00,0.00,normal
1,tcp,smtp,SF,2599,293,0,0,0,0,0,1,0,0,0,0,0,0,0,0,0,0,2,2,0.00,0.00,0.00,0.00,1.00,0.00,0.00,255,168,0.66,0.13,0.00,0.00,0.00,0.00,0.33,0.00,anomaly
0,udp,domain_u,SF,45,45,0,0,0,0,0,0,0,0,0,0,0,0,0,0,0,0,128,192,0.00,0.00,0.00,0.00,1.00,0.00,0.01,255,229,0.90,0.01,0.01,0.00,0.00,0.00,0.00,0.00,normal
0,tcp,http,S0,0,0,0,0,0,0,0,0,0,0,0,0,0,0,0,0,0,0,19,25,1.00,0.36,0.00,0.00,0.47,0.21,0.12,255,49,0.19,0.03,0.00,0.00,0.81,1.00,0.02,0.00,anomaly
0,udp,private,SF,44,0,0,0,0,0,0,0,0,0,0,0,0,0,0,0,0,0,2,2,0.00,0.00,0.00,0.00,1.00,0.00,0.00,255,254,1.00,0.01,0.02,0.00,0.00,0.00,0.00,0.00,anomaly
0,tcp,http,RSTR,27496,7300,0,0,0,1,0,1,0,0,0,0,0,0,0,0,0,0,4,4,0.00,0.00,0.25,0.25,1.00,0.00,0.00,255,229,0.90,0.01,0.00,0.00,0.00,0.00,0.02,0.01,anomaly
0,tcp,other,REJ,0,0,0,0,0,0,0,0,0,0,0,0,0,0,0,0,0,0,436,1,0.05,0.00,0.95,1.00,0.00,1.00,0.00,255,1,0.00,1.00,0.00,0.00,0.04,0.00,0.96,1.00,anomaly
0,icmp,ecr_i,SF,1032,0,0,0,0,0,0,0,0,0,0,0,0,0,0,0,0,0,469,469,0.00,0.00,0.00,0.00,1.00,0.00,0.00,255,255,1.00,0.00,1.00,0.00,0.00,0.00,0.00,0.00,anomaly
0,tcp,ftp_data,SF,12,0,0,0,0,0,0,0,0,0,0,0,0,0,0,0,0,0,2,2,0.00,0.00,0.00,0.00,1.00,0.00,0.00,115,16,0.07,0.02,0.07,0.12,0.00,0.00,0.00,0.00,anomaly
282,tcp,ftp,SF,160,597,0,0,0,2,0,1,0,0,0,0,0,0,0,0,0,1,1,1,0.00,0.00,0.00,0.00,1.00,0.00,0.00,255,18,0.07,0.93,0.00,0.00,0.00,0.00,0.92,0.00,anomaly
280,tcp,ftp_data,SF,283618,0,0,0,0,2,0,0,0,0,0,0,0,0,0,0,0,0,2,2,0.00,0.00,0.00,0.00,1.00,0.00,0.00,6,22,1.00,0.00,1.00,0.18,0.00,0.00,0.00,0.00,anomaly
0,udp,private,SF,1,1,0,0,0,0,0,0,0,0,0,0,0,0,0,0,0,0,43,1,0.00,0.00,0.00,0.00,0.02,0.93,0.00,255,1,0.00,0.70,0.98,0.00,0.00,0.00,0.02,0.00,anomaly
136,tcp,http,S2,183,1948,0,0,0,0,0,1,0,0,0,0,0,0,0,0,0,0,1,1,1.00,1.00,0.00,0.00,1.00,0.00,0.00,255,240,0.94,0.01,0.00,0.00,0.01,0.01,0.00,0.00,normal
0,tcp,imap4,RSTO,0,44,0,0,0,0,0,0,0,0,0,0,0,0,0,0,0,0,3,4,0.00,0.00,0.67,1.00,0.33,0.67,1.00,255,54,0.21,0.02,0.00,0.00,0.00,0.00,0.80,0.96,anomaly
0,udp,private,SF,47,44,0,0,0,0,0,0,0,0,0,0,0,0,0,0,0,0,140,140,0.00,0.00,0.00,0.00,1.00,0.00,0.00,255,255,1.00,0.00,0.55,0.00,0.00,0.00,0.00,0.00,normal
0,tcp,http,SF,209,1511,0,0,0,0,0,1,0,0,0,0,0,0,0,0,0,0,3,23,0.00,0.87,0.00,0.00,1.00,0.00,0.09,255,255,1.00,0.00,0.00,0.00,0.00,0.00,0.00,0.00,normal
0,tcp,other,REJ,0,0,0,0,0,0,0,0,0,0,0,0,0,0,0,0,0,0,494,1,0.03,0.00,0.97,1.00,0.00,1.00,0.00,255,1,0.00,1.00,0.00,0.00,0.05,0.00,0.95,1.00,anomaly
0,udp,domain_u,SF,42,125,0,0,0,0,0,0,0,0,0,0,0,0,0,0,0,0,71,151,0.00,0.00,0.00,0.00,1.00,0.00,0.01,255,254,1.00,0.01,0.00,0.00,0.00,0.00,0.00,0.00,normal
0,tcp,smtp,SF,1525,445,0,0,0,0,0,1,0,0,0,0,0,0,0,0,0,0,1,3,0.00,0.00,0.00,0.00,1.00,0.00,1.00,255,5,0.02,0.02,0.00,0.00,0.00,0.00,0.39,0.00,normal
281,tcp,ftp,SF,164,599,0,0,0,2,0,1,0,0,0,0,0,0,0,0,0,1,1,1,0.00,0.00,0.00,0.00,1.00,0.00,0.00,255,14,0.05,0.69,0.00,0.00,0.00,0.00,0.68,0.00,anomaly
281,tcp,ftp,SF,162,597,0,0,0,2,0,1,0,0,0,0,0,0,0,0,0,1,1,1,0.00,0.00,0.00,0.00,1.00,0.00,0.00,255,94,0.37,0.03,0.00,0.00,0.00,0.00,0.00,0.00,anomaly
0,udp,domain_u,SF,45,45,0,0,0,0,0,0,0,0,0,0,0,0,0,0,0,0,90,170,0.00,0.00,0.00,0.00,1.00,0.00,0.01,255,254,1.00,0.01,0.01,0.00,0.00,0.00,0.00,0.00,normal
0,tcp,telnet,SF,0,0,0,0,0,0,0,0,0,0,0,0,0,0,0,0,0,0,1,9,0.00,0.11,0.00,0.44,1.00,0.00,0.67,60,87,0.32,0.08,0.02,0.02,0.03,0.00,0.87,0.67,anomaly
2076,tcp,http,RSTR,72564,0,0,0,0,0,0,1,0,0,0,0,0,0,0,0,0,0,12,12,0.00,0.00,1.00,1.00,1.00,0.00,0.00,255,231,0.91,0.02,0.00,0.00,0.00,0.00,0.06,0.07,anomaly
799,tcp,http,RSTR,59424,0,0,0,0,0,0,1,0,0,0,0,0,0,0,0,0,0,89,89,0.02,0.02,0.98,0.98,1.00,0.00,0.00,255,253,0.99,0.01,0.00,0.00,0.01,0.01,0.47,0.48,anomaly
0,tcp,vmnet,S0,0,0,0,0,0,0,0,0,0,0,0,0,0,0,0,0,0,0,202,6,1.00,1.00,0.00,0.00,0.03,0.06,0.00,255,6,0.02,0.06,0.00,0.00,1.00,1.00,0.00,0.00,anomaly
0,udp,private,SF,1,0,0,0,0,0,0,0,0,0,0,0,0,0,0,0,0,0,17,6,0.00,0.00,0.00,0.00,0.35,0.24,0.00,255,6,0.02,0.80,0.21,0.00,0.04,0.00,0.72,0.00,normal
0,icmp,ecr_i,SF,1008,0,0,0,0,0,0,0,0,0,0,0,0,0,0,0,0,0,196,196,0.00,0.00,0.00,0.00,1.00,0.00,0.00,255,255,1.00,0.00,1.00,0.00,0.00,0.00,0.00,0.00,anomaly
280,tcp,ftp_data,SF,283618,0,0,0,0,0,0,0,0,0,0,0,0,0,0,0,0,0,1,1,0.00,0.00,0.00,0.00,1.00,0.00,0.00,3,8,1.00,0.00,1.00,0.25,0.00,0.00,0.00,0.00,anomaly
0,tcp,telnet,S3,0,44,0,0,0,0,0,0,0,0,0,0,0,0,0,0,0,0,1,1,1.00,1.00,0.00,0.00,1.00,0.00,0.00,255,129,0.51,0.03,0.00,0.00,0.21,0.41,0.11,0.10,anomaly
0,tcp,nntp,S0,0,0,0,0,0,0,0,0,0,0,0,0,0,0,0,0,0,0,130,20,1.00,1.00,0.00,0.00,0.15,0.05,0.00,255,20,0.08,0.05,0.00,0.00,1.00,1.00,0.00,0.00,anomaly
7474,tcp,telnet,SF,0,44,0,0,0,0,0,0,0,0,0,0,0,0,0,0,0,0,1,1,0.00,0.00,0.00,0.00,1.00,0.00,0.00,255,196,0.77,0.02,0.00,0.00,0.34,0.35,0.01,0.01,anomaly
0,udp,domain_u,SF,29,0,0,0,0,0,0,0,0,0,0,0,0,0,0,0,0,0,2,1,0.00,0.00,0.00,0.00,0.50,1.00,0.00,39,7,0.18,0.08,0.18,0.00,0.00,0.00,0.08,0.00,normal
0,tcp,klogin,REJ,0,0,0,0,0,0,0,0,0,0,0,0,0,0,0,0,0,0,146,8,0.00,0.00,1.00,1.00,0.05,0.05,0.00,255,8,0.03,0.05,0.00,0.00,0.00,0.00,1.00,1.00,anomaly
0,icmp,eco_i,SF,20,0,0,0,0,0,0,0,0,0,0,0,0,0,0,0,0,0,1,68,0.00,0.00,0.00,0.00,1.00,0.00,1.00,2,110,1.00,0.00,1.00,0.25,0.00,0.00,0.00,0.00,anomaly
0,tcp,private,RSTR,0,0,0,0,0,0,0,0,0,0,0,0,0,0,0,0,0,0,1,1,0.00,0.00,1.00,1.00,1.00,0.00,0.00,226,1,0.00,0.69,0.69,0.00,0.00,0.00,0.70,1.00,anomaly
0,tcp,pop_3,S0,0,0,0,0,0,0,0,0,0,0,0,0,0,0,0,0,0,0,1,3,1.00,1.00,0.00,0.00,1.00,0.00,1.00,3,6,0.33,1.00,0.33,0.50,1.00,1.00,0.00,0.00,anomaly
0,tcp,telnet,S3,0,44,0,0,0,0,0,0,0,0,0,0,0,0,0,0,0,0,1,1,1.00,1.00,0.00,0.00,1.00,0.00,0.00,255,71,0.28,0.64,0.00,0.00,0.18,0.65,0.63,0.00,anomaly
1,tcp,auth,SF,13,39,0,0,0,0,0,0,0,0,0,0,0,0,0,0,0,0,1,2,0.00,0.00,0.00,0.00,1.00,0.00,1.00,255,9,0.04,0.05,0.00,0.00,0.00,0.00,0.00,0.00,normal
0,tcp,imap4,RSTO,0,44,0,0,0,0,0,0,0,0,0,0,0,0,0,0,0,0,2,1,0.00,0.00,1.00,1.00,0.50,1.00,0.00,255,29,0.11,0.03,0.00,0.00,0.01,0.03,0.41,0.97,anomaly
0,udp,private,SF,105,105,0,0,0,0,0,0,0,0,0,0,0,0,0,0,0,0,3,3,0.00,0.00,0.00,0.00,1.00,0.00,0.00,255,255,1.00,0.00,0.01,0.00,0.00,0.00,0.00,0.00,normal
0,tcp,other,REJ,0,0,0,0,0,0,0,0,0,0,0,0,0,0,0,0,0,0,487,1,0.04,0.00,0.96,1.00,0.00,1.00,0.00,255,1,0.00,1.00,0.00,0.00,0.02,0.00,0.98,1.00,anomaly
805,tcp,http,RSTR,60884,0,0,0,0,0,0,1,0,0,0,0,0,0,0,0,0,0,37,37,0.00,0.00,1.00,1.00,1.00,0.00,0.00,255,253,0.99,0.01,0.00,0.00,0.00,0.00,0.18,0.18,anomaly
814,tcp,http,RSTR,57964,0,0,0,0,0,0,1,0,0,0,0,0,0,0,0,0,0,26,26,0.00,0.00,1.00,1.00,1.00,0.00,0.00,255,253,0.99,0.01,0.00,0.00,0.00,0.00,0.14,0.14,anomaly
0,tcp,uucp,RSTO,0,0,0,0,0,0,0,0,0,0,0,0,0,0,0,0,0,0,129,17,0.00,0.00,1.00,1.00,0.13,0.06,0.00,255,17,0.07,0.06,0.00,0.00,0.00,0.00,1.00,1.00,anomaly
5,tcp,pop_3,SF,28,93,0,0,0,0,0,1,0,0,0,0,0,0,0,0,0,0,1,1,0.00,0.00,0.00,0.00,1.00,0.00,0.00,4,7,1.00,0.00,0.25,0.43,0.00,0.00,0.00,0.00,anomaly
0,tcp,pop_3,RSTO,0,36,0,0,0,0,0,1,0,0,0,0,0,0,0,0,0,0,3,7,0.00,0.00,1.00,1.00,0.33,1.00,1.00,141,59,0.24,0.04,0.01,0.03,0.00,0.00,0.90,1.00,anomaly
2,tcp,imap4,RSTO,0,44,0,0,0,0,0,0,0,0,0,0,0,0,0,0,0,0,3,10,0.00,0.00,1.00,1.00,0.33,1.00,1.00,24,60,0.25,0.21,0.04,0.03,0.00,0.00,0.83,0.98,anomaly
0,udp,private,SF,105,105,0,0,0,0,0,0,0,0,0,0,0,0,0,0,0,0,1,1,0.00,0.00,0.00,0.00,1.00,0.00,0.00,255,253,0.99,0.01,0.00,0.00,0.00,0.00,0.00,0.00,normal
788,tcp,http,RSTR,1024,0,0,0,0,0,0,1,0,0,0,0,0,0,0,0,0,0,41,41,0.02,0.02,0.98,0.98,1.00,0.00,0.00,255,253,0.99,0.01,0.00,0.00,0.01,0.01,0.71,0.71,anomaly
0,udp,private,SF,52,55,0,0,0,0,0,0,0,0,0,0,0,0,0,0,0,0,509,509,0.00,0.00,0.00,0.00,1.00,0.00,0.00,255,255,1.00,0.00,0.96,0.00,0.00,0.00,0.00,0.00,normal
0,udp,private,SF,48,48,0,0,0,0,0,0,0,0,0,0,0,0,0,0,0,0,2,2,0.00,0.00,0.00,0.00,1.00,0.00,0.00,255,254,1.00,0.01,0.01,0.00,0.00,0.00,0.00,0.00,anomaly
0,udp,private,SF,1,1,0,0,0,0,0,0,0,0,0,0,0,0,0,0,0,0,145,1,0.00,0.00,0.00,0.00,0.01,1.00,0.00,255,1,0.00,1.00,1.00,0.00,0.00,0.00,0.00,0.00,anomaly
0,tcp,private,SH,0,0,0,0,0,0,0,0,0,0,0,0,0,0,0,0,0,0,1,1,1.00,1.00,0.00,0.00,1.00,0.00,0.00,78,1,0.01,1.00,1.00,0.00,1.00,1.00,0.00,0.00,anomaly
4,tcp,pop_3,SF,28,93,0,0,0,0,0,1,0,0,0,0,0,0,0,0,0,0,1,1,0.00,0.00,0.00,0.00,1.00,0.00,0.00,255,135,0.53,0.02,0.00,0.00,0.00,0.00,0.17,0.02,anomaly
0,tcp,http,SF,54540,8314,0,0,0,2,0,1,1,0,0,0,0,0,0,0,0,0,4,5,0.00,0.00,0.00,0.00,1.00,0.00,0.40,255,248,0.97,0.01,0.00,0.00,0.00,0.00,0.06,0.06,anomaly
0,tcp,courier,S0,0,0,0,0,0,0,0,0,0,0,0,0,0,0,0,0,0,0,131,19,1.00,1.00,0.00,0.00,0.15,0.07,0.00,255,19,0.07,0.06,0.00,0.00,1.00,1.00,0.00,0.00,anomaly
0,tcp,telnet,SF,123,174,0,0,0,0,1,0,0,0,0,0,0,0,0,0,0,0,1,1,0.00,0.00,0.00,0.00,1.00,0.00,0.00,255,99,0.39,0.02,0.00,0.00,0.00,0.00,0.01,0.03,anomaly
280,tcp,ftp_data,SF,283618,0,0,0,0,0,0,0,0,0,0,0,0,0,0,0,0,0,2,2,0.00,0.00,0.00,0.00,1.00,0.00,0.00,4,24,1.00,0.00,1.00,0.17,0.00,0.00,0.00,0.00,anomaly
0,udp,private,SF,1,74,0,0,0,0,0,0,0,0,0,0,0,0,0,0,0,0,43,11,0.00,0.00,0.00,0.00,0.26,0.23,0.00,255,11,0.04,0.75,0.31,0.00,0.00,0.00,0.69,0.00,normal
4,tcp,pop_3,SF,28,93,0,0,0,0,0,1,0,0,0,0,0,0,0,0,0,0,1,1,0.00,0.00,0.00,0.00,1.00,0.00,0.00,255,239,0.94,0.01,0.00,0.00,0.00,0.00,0.04,0.00,anomaly
0,udp,private,SF,55,52,0,0,0,0,0,0,0,0,0,0,0,0,0,0,0,0,216,216,0.00,0.00,0.00,0.00,1.00,0.00,0.00,255,255,1.00,0.00,0.84,0.00,0.00,0.00,0.00,0.00,normal
0,icmp,ecr_i,SF,1008,0,0,0,0,0,0,0,0,0,0,0,0,0,0,0,0,0,452,452,0.00,0.00,0.00,0.00,1.00,0.00,0.00,255,255,1.00,0.00,1.00,0.00,0.00,0.00,0.00,0.00,anomaly
0,tcp,ftp,SF,26,157,0,0,0,0,1,0,0,0,0,0,0,0,0,0,0,1,1,1,0.00,0.00,0.00,0.00,1.00,0.00,0.00,136,64,0.47,0.03,0.01,0.00,0.00,0.00,0.00,0.00,anomaly
0,tcp,gopher,REJ,0,0,0,0,0,0,0,0,0,0,0,0,0,0,0,0,0,0,243,6,0.02,0.00,0.98,1.00,0.02,0.07,0.00,255,6,0.02,0.06,0.00,0.00,0.02,0.00,0.98,1.00,anomaly
0,tcp,hostnames,REJ,0,0,0,0,0,0,0,0,0,0,0,0,0,0,0,0,0,0,232,19,0.00,0.00,1.00,1.00,0.08,0.06,0.00,255,19,0.07,0.07,0.00,0.00,0.00,0.00,1.00,1.00,anomaly
0,udp,private,SF,47,0,0,0,0,0,0,0,0,0,0,0,0,0,0,0,0,0,3,3,0.00,0.00,0.00,0.00,1.00,0.00,0.00,255,254,1.00,0.01,0.01,0.00,0.00,0.00,0.00,0.00,anomaly
0,udp,private,SF,54,50,0,0,0,0,0,0,0,0,0,0,0,0,0,0,0,0,511,511,0.00,0.00,0.00,0.00,1.00,0.00,0.00,255,255,1.00,0.00,0.84,0.00,0.00,0.00,0.00,0.00,normal
0,udp,other,SF,1,1,0,0,0,0,0,0,0,0,0,0,0,0,0,0,0,0,235,1,0.00,0.00,0.00,0.00,0.00,1.00,0.00,255,1,0.00,0.94,0.99,0.00,0.00,0.00,0.00,0.00,anomaly
7342,tcp,telnet,SF,0,44,0,0,0,0,0,0,0,0,0,0,0,0,0,0,0,0,1,1,0.00,0.00,0.00,0.00,1.00,0.00,0.00,255,221,0.87,0.14,0.00,0.00,0.50,0.57,0.14,0.01,anomaly
0,tcp,ftp_data,REJ,0,0,0,0,0,0,0,0,0,0,0,0,0,0,0,0,0,0,219,13,0.00,0.00,1.00,1.00,0.06,0.07,0.00,255,13,0.05,0.07,0.00,0.00,0.00,0.00,1.00,1.00,anomaly
0,icmp,ecr_i,SF,40008,0,0,0,0,0,0,0,0,0,0,0,0,0,0,0,0,0,3,3,0.00,0.00,0.00,0.00,1.00,0.00,0.00,56,56,1.00,0.00,1.00,0.00,0.00,0.00,0.00,0.00,normal
0,udp,domain_u,SF,45,131,0,0,0,0,0,0,0,0,0,0,0,0,0,0,0,0,123,203,0.00,0.00,0.00,0.00,1.00,0.00,0.01,255,254,1.00,0.01,0.00,0.00,0.00,0.00,0.00,0.00,normal
0,tcp,ftp_data,REJ,0,0,0,0,0,0,0,0,0,0,0,0,0,0,0,0,0,0,144,17,0.00,0.00,1.00,1.00,0.12,0.06,0.00,255,17,0.07,0.06,0.00,0.00,0.00,0.00,1.00,1.00,anomaly
0,tcp,pop_3,RSTO,0,36,0,0,0,0,0,1,0,0,0,0,0,0,0,0,0,0,3,2,0.00,0.00,1.00,1.00,0.33,1.00,1.00,255,54,0.21,0.02,0.00,0.00,0.00,0.00,0.78,0.93,anomaly
0,tcp,other,REJ,0,0,0,0,0,0,0,0,0,0,0,0,0,0,0,0,0,0,1,1,0.00,0.00,1.00,1.00,1.00,0.00,0.00,255,10,0.04,0.01,0.00,0.00,0.00,0.00,0.04,1.00,anomaly
0,tcp,ldap,REJ,0,0,0,0,0,0,0,0,0,0,0,0,0,0,0,0,0,0,104,15,0.00,0.00,1.00,1.00,0.14,0.07,0.00,255,15,0.06,0.05,0.00,0.00,0.00,0.00,1.00,1.00,anomaly
0,icmp,eco_i,SF,18,0,0,0,0,0,0,0,0,0,0,0,0,0,0,0,0,0,1,1,0.00,0.00,0.00,0.00,1.00,0.00,0.00,1,175,1.00,0.00,1.00,1.00,0.00,0.00,0.00,0.00,anomaly
0,udp,private,SF,52,53,0,0,0,0,0,0,0,0,0,0,0,0,0,0,0,0,511,511,0.00,0.00,0.00,0.00,1.00,0.00,0.00,255,255,1.00,0.00,0.89,0.00,0.00,0.00,0.00,0.00,normal
0,icmp,eco_i,SF,18,0,0,0,0,0,0,0,0,0,0,0,0,0,0,0,0,0,1,1,0.00,0.00,0.00,0.00,1.00,0.00,0.00,1,82,1.00,0.00,1.00,1.00,0.00,0.00,0.00,0.00,anomaly
0,udp,private,SF,105,147,0,0,0,0,0,0,0,0,0,0,0,0,0,0,0,0,3,3,0.00,0.00,0.00,0.00,1.00,0.00,0.00,255,254,1.00,0.01,0.01,0.00,0.00,0.00,0.00,0.00,anomaly
0,udp,private,SF,42,0,0,0,0,0,0,0,0,0,0,0,0,0,0,0,0,0,2,2,0.00,0.00,0.00,0.00,1.00,0.00,0.00,255,254,1.00,0.01,0.00,0.00,0.00,0.00,0.00,0.00,anomaly
0,tcp,remote_job,S0,0,0,0,0,0,0,0,0,0,0,0,0,0,0,0,0,0,0,203,2,0.01,1.00,0.99,0.00,0.01,0.07,0.00,255,2,0.01,0.06,0.00,0.00,0.01,1.00,0.99,0.00,anomaly
282,tcp,ftp,SF,162,601,0,0,0,2,0,1,0,0,0,0,0,0,0,0,0,1,1,1,0.00,0.00,0.00,0.00,1.00,0.00,0.00,195,10,0.05,0.67,0.01,0.00,0.00,0.00,0.68,0.10,anomaly
0,tcp,ftp_data,SF,12,0,0,0,0,0,0,0,0,0,0,0,0,0,0,0,0,0,2,2,0.00,0.00,0.00,0.00,1.00,0.00,0.00,6,32,1.00,0.00,1.00,0.12,0.00,0.00,0.00,0.00,anomaly
0,icmp,ecr_i,SF,520,0,0,0,0,0,0,0,0,0,0,0,0,0,0,0,0,0,511,511,0.00,0.00,0.00,0.00,1.00,0.00,0.00,65,67,1.00,0.00,1.00,0.03,0.00,0.00,0.00,0.00,anomaly
0,tcp,telnet,S3,0,44,0,0,0,0,0,0,0,0,0,0,0,0,0,0,0,0,1,1,1.00,1.00,0.00,0.00,1.00,0.00,0.00,255,109,0.43,0.51,0.00,0.00,0.33,0.77,0.49,0.00,anomaly
4,tcp,pop_3,SF,32,93,0,0,0,0,0,1,0,0,0,0,0,0,0,0,0,0,1,1,0.00,0.00,0.00,0.00,1.00,0.00,0.00,255,166,0.65,0.02,0.00,0.00,0.00,0.00,0.13,0.00,anomaly
0,udp,private,SF,43,0,0,0,0,0,0,0,0,0,0,0,0,0,0,0,0,0,2,2,0.00,0.00,0.00,0.00,1.00,0.00,0.00,255,254,1.00,0.01,0.01,0.00,0.00,0.00,0.00,0.00,anomaly
0,tcp,private,RSTR,0,0,0,0,0,0,0,0,0,0,0,0,0,0,0,0,0,0,1,1,0.00,0.00,1.00,1.00,1.00,0.00,0.00,255,1,0.00,0.91,0.89,0.00,0.00,0.00,0.89,1.00,anomaly
0,tcp,domain,REJ,0,0,0,0,0,0,0,0,0,0,0,0,0,0,0,0,0,0,238,2,0.00,0.00,1.00,1.00,0.01,0.06,0.00,255,2,0.01,0.07,0.00,0.00,0.00,0.00,1.00,1.00,anomaly
0,udp,private,SF,53,56,0,0,0,0,0,0,0,0,0,0,0,0,0,0,0,0,508,508,0.00,0.00,0.00,0.00,1.00,0.00,0.00,255,255,1.00,0.00,0.80,0.00,0.00,0.00,0.00,0.00,normal
282,tcp,ftp,SF,153,593,0,0,0,2,0,1,0,0,0,0,0,0,0,0,0,1,1,1,0.00,0.00,0.00,0.00,1.00,0.00,0.00,255,14,0.05,0.72,0.00,0.00,0.00,0.00,0.73,0.07,anomaly
0,tcp,private,REJ,0,0,0,0,0,0,0,0,0,0,0,0,0,0,0,0,0,0,246,15,0.00,0.00,1.00,1.00,0.06,0.07,0.00,58,15,0.26,0.12,0.02,0.00,0.00,0.00,1.00,1.00,anomaly
0,tcp,ftp_data,SF,12,0,0,0,0,0,0,0,0,0,0,0,0,0,0,0,0,0,1,1,0.00,0.00,0.00,0.00,1.00,0.00,0.00,1,5,1.00,0.00,1.00,0.40,0.00,0.00,0.00,0.00,anomaly
280,tcp,ftp_data,SF,283618,0,0,0,0,0,0,0,0,0,0,0,0,0,0,0,0,0,2,2,0.00,0.00,0.00,0.00,1.00,0.00,0.00,8,30,1.00,0.00,1.00,0.17,0.00,0.00,0.00,0.00,anomaly
0,tcp,http,RSTR,33580,1460,0,0,0,1,0,1,0,0,0,0,0,0,0,0,0,0,4,4,0.00,0.00,0.75,0.75,1.00,0.00,0.00,255,255,1.00,0.00,0.00,0.00,0.01,0.01,0.07,0.07,anomaly
807,tcp,http,RSTR,58624,1,0,0,0,0,0,1,0,0,0,0,0,0,0,0,0,0,43,43,0.02,0.02,0.98,0.98,1.00,0.00,0.00,255,253,0.99,0.01,0.00,0.00,0.01,0.01,0.71,0.72,anomaly
901,tcp,http,RSTR,57964,0,0,0,0,0,0,1,0,0,0,0,0,0,0,0,0,0,70,70,0.00,0.00,1.00,1.00,1.00,0.00,0.00,255,255,1.00,0.00,0.00,0.00,0.00,0.00,0.38,0.38,anomaly
4,tcp,pop_3,SF,32,93,0,0,0,0,0,1,0,0,0,0,0,0,0,0,0,0,1,1,0.00,0.00,0.00,0.00,1.00,0.00,0.00,255,247,0.97,0.01,0.00,0.00,0.00,0.00,0.01,0.00,anomaly
0,tcp,http,SF,289,1847,0,0,0,0,0,1,0,0,0,0,0,0,0,0,0,0,5,5,0.20,0.20,0.00,0.00,1.00,0.00,0.00,255,255,1.00,0.00,0.00,0.00,0.01,0.01,0.00,0.00,normal
0,udp,private,SF,105,0,0,0,0,0,0,0,0,0,0,0,0,0,0,0,0,0,1,1,0.00,0.00,0.00,0.00,1.00,0.00,0.00,255,254,1.00,0.01,0.00,0.00,0.00,0.00,0.00,0.00,normal
0,tcp,pop_3,S0,0,0,0,0,0,0,0,0,0,0,0,0,0,0,0,0,0,0,1,1,1.00,1.00,0.00,0.00,1.00,0.00,0.00,162,85,0.33,0.02,0.01,0.02,1.00,1.00,0.00,0.00,anomaly
3,tcp,telnet,SF,119,174,0,0,0,0,1,0,0,0,0,0,0,0,0,0,0,0,1,1,0.00,0.00,0.00,0.00,1.00,0.00,0.00,255,17,0.07,0.02,0.00,0.00,0.00,0.00,0.00,0.06,anomaly
281,tcp,ftp,SF,164,601,0,0,0,2,0,1,0,0,0,0,0,0,0,0,0,1,1,1,0.00,0.00,0.00,0.00,1.00,0.00,0.00,255,16,0.06,0.89,0.00,0.00,0.00,0.00,0.87,0.00,anomaly
0,udp,private,SF,105,146,0,0,0,0,0,0,0,0,0,0,0,0,0,0,0,0,1,1,0.00,0.00,0.00,0.00,1.00,0.00,0.00,155,155,1.00,0.00,0.01,0.00,0.00,0.00,0.00,0.00,normal
5,tcp,imap4,RSTO,0,44,0,0,0,0,0,0,0,0,0,0,0,0,0,0,0,0,3,10,0.00,0.00,1.00,0.90,0.33,1.00,1.00,73,58,0.25,0.07,0.01,0.03,0.00,0.00,0.88,0.98,anomaly
0,udp,private,SF,28,0,0,3,0,0,0,0,0,0,0,0,0,0,0,0,0,0,72,72,0.00,0.00,0.00,0.00,1.00,0.00,0.00,92,72,0.78,0.03,0.78,0.00,0.00,0.00,0.00,0.00,normal
7578,tcp,telnet,RSTR,0,44,0,0,0,0,0,0,0,0,0,0,0,0,0,0,0,0,1,1,0.00,0.00,1.00,1.00,1.00,0.00,0.00,255,178,0.70,0.02,0.00,0.00,0.44,0.42,0.01,0.01,anomaly
0,icmp,ecr_i,SF,508,0,0,0,0,0,0,0,0,0,0,0,0,0,0,0,0,0,236,236,0.00,0.00,0.00,0.00,1.00,0.00,0.00,255,255,1.00,0.00,1.00,0.00,0.00,0.00,0.00,0.00,anomaly
0,tcp,pop_3,S0,0,0,0,0,0,0,0,0,0,0,0,0,0,0,0,0,0,0,1,1,1.00,1.00,0.00,0.00,1.00,0.00,0.00,81,84,0.33,0.04,0.01,0.04,1.00,1.00,0.00,0.00,anomaly
7356,tcp,telnet,SF,0,44,0,0,0,0,0,0,0,0,0,0,0,0,0,0,0,0,1,1,0.00,0.00,0.00,0.00,1.00,0.00,0.00,255,232,0.91,0.02,0.00,0.00,0.33,0.37,0.10,0.05,anomaly
2067,tcp,http,RSTR,56504,0,0,0,0,0,0,1,0,0,0,0,0,0,0,0,0,0,10,10,0.00,0.00,1.00,1.00,1.00,0.00,0.00,255,243,0.95,0.01,0.00,0.00,0.02,0.02,0.33,0.35,anomaly
7695,tcp,telnet,SF,0,44,0,0,0,0,0,0,0,0,0,0,0,0,0,0,0,0,1,1,0.00,0.00,0.00,0.00,1.00,0.00,0.00,255,160,0.63,0.02,0.00,0.00,0.54,0.52,0.01,0.01,anomaly
0,icmp,ecr_i,SF,1008,0,0,0,0,0,0,0,0,0,0,0,0,0,0,0,0,0,102,102,0.00,0.00,0.00,0.00,1.00,0.00,0.00,255,255,1.00,0.00,1.00,0.00,0.00,0.00,0.00,0.00,anomaly
0,tcp,private,REJ,0,0,0,0,0,0,0,0,0,0,0,0,0,0,0,0,0,0,115,15,0.00,0.00,1.00,1.00,0.13,0.07,0.00,164,15,0.09,0.07,0.01,0.00,0.00,0.00,1.00,1.00,anomaly
0,udp,private,SF,1,1,0,0,0,0,0,0,0,0,0,0,0,0,0,0,0,0,115,1,0.00,0.00,0.00,0.00,0.01,1.00,0.00,255,1,0.00,1.00,1.00,0.00,0.00,0.00,0.00,0.00,anomaly
0,udp,private,SF,54,56,0,0,0,0,0,0,0,0,0,0,0,0,0,0,0,0,507,507,0.00,0.00,0.00,0.00,1.00,0.00,0.00,255,255,1.00,0.00,0.83,0.00,0.00,0.00,0.00,0.00,normal
0,tcp,http,S0,0,0,0,0,0,0,0,0,0,0,0,0,0,0,0,0,0,0,127,127,1.00,1.00,0.00,0.00,1.00,0.00,0.00,255,255,1.00,0.00,0.00,0.00,0.71,0.71,0.25,0.25,anomaly
4,tcp,pop_3,SF,32,93,0,0,0,0,0,1,0,0,0,0,0,0,0,0,0,0,1,1,0.00,0.00,0.00,0.00,1.00,0.00,0.00,52,50,0.94,0.04,0.02,0.04,0.00,0.00,0.00,0.00,anomaly
282,tcp,ftp,SF,157,595,0,0,0,2,0,1,0,0,0,0,0,0,0,0,0,1,1,1,0.00,0.00,0.00,0.00,1.00,0.00,0.00,255,7,0.03,0.02,0.00,0.00,0.33,0.00,0.10,0.00,anomaly
0,udp,private,SF,105,146,0,0,0,0,0,0,0,0,0,0,0,0,0,0,0,0,1,1,0.00,0.00,0.00,0.00,1.00,0.00,0.00,101,101,1.00,0.00,0.01,0.00,0.00,0.00,0.00,0.00,anomaly
0,tcp,csnet_ns,REJ,0,0,0,0,0,0,0,0,0,0,0,0,0,0,0,0,0,0,297,7,0.00,0.00,1.00,1.00,0.02,0.06,0.00,255,7,0.03,0.06,0.00,0.00,0.00,0.00,1.00,1.00,anomaly
0,tcp,private,REJ,0,0,0,0,0,0,0,0,0,0,0,0,0,0,0,0,0,0,143,7,0.00,0.00,1.00,1.00,0.05,0.06,0.00,94,7,0.07,0.06,0.01,0.00,0.00,0.00,1.00,1.00,anomaly
0,tcp,private,S0,0,0,0,0,0,0,0,0,0,0,0,0,0,0,0,0,0,0,138,3,1.00,1.00,0.00,0.00,0.02,0.06,0.00,148,3,0.02,0.07,0.01,0.00,1.00,1.00,0.00,0.00,anomaly
3,tcp,telnet,SF,24,109,0,0,0,0,0,0,0,0,0,0,0,0,0,0,0,0,4,8,0.00,0.00,0.75,0.50,0.50,0.75,0.50,42,86,0.33,0.12,0.02,0.02,0.00,0.00,0.88,0.70,anomaly
0,icmp,eco_i,SF,18,0,0,0,0,0,0,0,0,0,0,0,0,0,0,0,0,0,1,1,0.00,0.00,0.00,0.00,1.00,0.00,0.00,1,42,1.00,0.00,1.00,1.00,0.00,0.00,0.00,0.00,anomaly
0,tcp,telnet,REJ,0,0,0,0,0,0,0,0,0,0,0,0,0,0,0,0,0,0,1,8,0.00,0.12,1.00,0.62,1.00,0.00,0.88,161,86,0.34,0.03,0.01,0.02,0.01,0.00,0.86,0.69,anomaly
0,tcp,http,RSTR,32120,2920,0,0,0,1,0,1,0,0,0,0,0,0,0,0,0,0,2,2,0.00,0.00,1.00,1.00,1.00,0.00,0.00,255,254,1.00,0.01,0.00,0.00,0.00,0.00,0.07,0.07,anomaly
0,icmp,eco_i,SF,20,0,0,0,0,0,0,0,0,0,0,0,0,0,0,0,0,0,1,60,0.00,0.00,0.00,0.00,1.00,0.00,1.00,3,183,1.00,0.00,1.00,0.25,0.00,0.00,0.00,0.00,anomaly
0,tcp,http,SF,54540,8314,0,0,0,2,0,1,1,0,0,0,0,0,0,0,0,0,4,6,0.00,0.00,0.00,0.00,1.00,0.00,0.50,255,254,1.00,0.01,0.00,0.00,0.00,0.00,0.07,0.07,anomaly
0,tcp,telnet,SF,122,174,0,0,0,0,1,0,0,0,0,0,0,0,0,0,0,0,1,1,0.00,0.00,0.00,0.00,1.00,0.00,0.00,255,84,0.33,0.02,0.00,0.00,0.00,0.00,0.01,0.04,anomaly
0,tcp,ftp,SF,25,157,0,0,0,0,1,0,0,0,0,0,0,0,0,0,0,1,1,1,0.00,0.00,0.00,0.00,1.00,0.00,0.00,46,21,0.46,0.09,0.02,0.00,0.00,0.00,0.00,0.00,anomaly
0,tcp,http,SF,54540,8314,0,0,0,2,0,1,1,0,0,0,0,0,0,0,0,0,5,5,0.00,0.00,0.00,0.00,1.00,0.00,0.00,255,231,0.91,0.01,0.00,0.00,0.00,0.00,0.02,0.02,anomaly
0,icmp,ecr_i,SF,1032,0,0,0,0,0,0,0,0,0,0,0,0,0,0,0,0,0,488,488,0.00,0.00,0.00,0.00,1.00,0.00,0.00,255,255,1.00,0.00,1.00,0.00,0.00,0.00,0.00,0.00,anomaly
0,tcp,telnet,SF,119,174,0,0,0,0,1,0,0,0,0,0,0,0,0,0,0,0,1,1,0.00,0.00,0.00,0.00,1.00,0.00,0.00,255,55,0.22,0.02,0.00,0.00,0.00,0.00,0.01,0.04,anomaly
0,udp,private,SF,105,146,0,0,0,0,0,0,0,0,0,0,0,0,0,0,0,0,1,1,0.00,0.00,0.00,0.00,1.00,0.00,0.00,255,251,0.98,0.01,0.00,0.00,0.00,0.00,0.00,0.00,normal
0,tcp,other,REJ,0,0,0,0,0,0,0,0,0,0,0,0,0,0,0,0,0,0,511,1,0.14,0.00,0.86,1.00,0.00,1.00,0.00,255,1,0.00,0.94,0.00,0.00,0.12,0.00,0.88,1.00,anomaly
0,udp,domain_u,SF,43,43,0,0,0,0,0,0,0,0,0,0,0,0,0,0,0,0,137,210,0.00,0.00,0.00,0.00,0.99,0.01,0.01,255,254,1.00,0.01,0.01,0.00,0.00,0.00,0.00,0.00,normal
0,tcp,nnsp,S0,0,0,0,0,0,0,0,0,0,0,0,0,0,0,0,0,0,0,143,13,1.00,1.00,0.00,0.00,0.09,0.06,0.00,255,13,0.05,0.06,0.00,0.00,1.00,1.00,0.00,0.00,anomaly
0,tcp,http,SF,54540,8314,0,0,0,2,0,1,1,0,0,0,0,0,0,0,0,0,3,3,0.00,0.00,0.00,0.00,1.00,0.00,0.00,255,238,0.93,0.01,0.00,0.00,0.00,0.00,0.02,0.02,anomaly
0,tcp,imap4,RSTO,0,44,0,0,0,0,0,0,0,0,0,0,0,0,0,0,0,0,1,1,0.00,0.00,1.00,1.00,1.00,0.00,0.00,215,60,0.24,0.02,0.00,0.03,0.04,0.00,0.88,0.87,anomaly
0,tcp,other,REJ,0,0,0,0,0,0,0,0,0,0,0,0,0,0,0,0,0,0,1,1,0.00,0.00,1.00,1.00,1.00,0.00,0.00,255,4,0.02,0.01,0.00,0.00,0.00,0.00,0.02,1.00,anomaly
0,tcp,ftp_data,SF,12,0,0,0,0,0,0,0,0,0,0,0,0,0,0,0,0,0,1,1,0.00,0.00,0.00,0.00,1.00,0.00,0.00,2,17,0.50,1.00,0.50,0.18,0.00,0.00,0.00,0.00,anomaly
1,tcp,smtp,SF,2599,293,0,0,0,0,0,1,0,0,0,0,0,0,0,0,0,0,3,3,0.00,0.00,0.00,0.00,1.00,0.00,0.00,255,228,0.89,0.11,0.00,0.00,0.00,0.00,0.09,0.00,anomaly
0,udp,domain_u,SF,43,43,0,0,0,0,0,0,0,0,0,0,0,0,0,0,0,0,102,180,0.00,0.00,0.00,0.00,1.00,0.00,0.01,181,127,0.70,0.01,0.01,0.00,0.00,0.00,0.00,0.00,normal
0,tcp,private,REJ,0,0,0,0,0,0,0,0,0,0,0,0,0,0,0,0,0,0,398,1,0.08,0.00,0.91,1.00,0.00,1.00,0.00,255,1,0.00,1.00,0.00,0.00,0.05,0.00,0.93,1.00,anomaly
4,tcp,pop_3,SF,28,93,0,0,0,0,0,1,0,0,0,0,0,0,0,0,0,0,1,1,0.00,0.00,0.00,0.00,1.00,0.00,0.00,255,254,1.00,0.01,0.01,0.00,0.00,0.00,0.00,0.00,anomaly
805,tcp,http,RSTR,61504,1,0,0,0,0,0,1,0,0,0,0,0,0,0,0,0,0,48,48,0.02,0.02,0.98,0.98,1.00,0.00,0.00,255,253,0.99,0.01,0.00,0.00,0.01,0.01,0.69,0.70,anomaly
0,icmp,eco_i,SF,8,0,0,0,0,0,0,0,0,0,0,0,0,0,0,0,0,0,1,28,0.00,0.00,0.00,0.00,1.00,0.00,1.00,1,21,1.00,0.00,1.00,0.52,0.00,0.00,0.00,0.00,anomaly
0,tcp,finger,S0,0,0,0,0,0,0,0,0,0,0,0,0,0,0,0,0,0,0,137,6,1.00,1.00,0.00,0.00,0.04,0.09,0.00,255,6,0.02,0.09,0.00,0.00,1.00,1.00,0.00,0.00,anomaly
1,tcp,smtp,SF,2599,293,0,0,0,0,0,1,0,0,0,0,0,0,0,0,0,0,3,3,0.00,0.00,0.00,0.00,1.00,0.00,0.00,255,47,0.18,0.16,0.00,0.00,0.00,0.00,0.80,0.00,anomaly
0,tcp,ftp,SF,26,157,0,0,0,0,1,0,0,0,0,0,0,0,0,0,0,1,2,2,0.00,0.00,0.00,0.00,1.00,0.00,0.00,220,109,0.50,0.03,0.00,0.00,0.00,0.00,0.00,0.00,anomaly
0,tcp,domain,S0,0,0,0,0,0,0,0,0,0,0,0,0,0,0,0,0,0,0,237,4,1.00,1.00,0.00,0.00,0.02,0.07,0.00,255,4,0.02,0.07,0.00,0.00,1.00,1.00,0.00,0.00,anomaly
0,tcp,domain,S0,0,0,0,0,0,0,0,0,0,0,0,0,0,0,0,0,0,0,238,5,1.00,1.00,0.00,0.00,0.02,0.07,0.00,255,5,0.02,0.07,0.00,0.00,1.00,1.00,0.00,0.00,anomaly
0,tcp,gopher,REJ,0,0,0,0,0,0,0,0,0,0,0,0,0,0,0,0,0,0,248,10,0.00,0.00,1.00,1.00,0.04,0.06,0.00,255,10,0.04,0.06,0.00,0.00,0.00,0.00,1.00,1.00,anomaly
0,tcp,ftp_data,S0,0,0,0,0,0,0,0,0,0,0,0,0,0,0,0,0,0,0,55,11,1.00,1.00,0.00,0.00,0.20,0.07,0.00,255,61,0.24,0.02,0.01,0.00,0.97,1.00,0.00,0.00,anomaly
0,tcp,telnet,S3,0,44,0,0,0,0,0,0,0,0,0,0,0,0,0,0,0,0,1,1,1.00,1.00,0.00,0.00,1.00,0.00,0.00,255,87,0.34,0.03,0.00,0.00,0.03,0.09,0.11,0.15,anomaly
4,tcp,pop_3,SF,32,93,0,0,0,0,0,1,0,0,0,0,0,0,0,0,0,0,1,1,0.00,0.00,0.00,0.00,1.00,0.00,0.00,192,173,0.90,0.02,0.01,0.00,0.00,0.00,0.05,0.00,anomaly
0,tcp,uucp_path,S0,0,0,0,0,0,0,0,0,0,0,0,0,0,0,0,0,0,0,120,7,1.00,1.00,0.00,0.00,0.06,0.08,0.00,255,7,0.03,0.06,0.00,0.00,1.00,1.00,0.00,0.00,anomaly
0,tcp,nnsp,REJ,0,0,0,0,0,0,0,0,0,0,0,0,0,0,0,0,0,0,98,1,0.00,0.00,1.00,1.00,0.01,0.07,0.00,255,1,0.00,0.06,0.00,0.00,0.00,0.00,1.00,1.00,anomaly
7582,tcp,telnet,SF,0,44,0,0,0,0,0,0,0,0,0,0,0,0,0,0,0,0,1,1,0.00,0.00,0.00,0.00,1.00,0.00,0.00,255,178,0.70,0.02,0.00,0.00,0.44,0.43,0.01,0.01,anomaly
0,tcp,ftp_data,SF,12,0,0,0,0,0,0,0,0,0,0,0,0,0,0,0,0,0,1,1,0.00,0.00,0.00,0.00,1.00,0.00,0.00,5,11,1.00,0.00,1.00,0.27,0.00,0.00,0.00,0.00,anomaly
0,tcp,private,REJ,0,0,0,0,0,0,0,0,0,0,0,0,0,0,0,0,0,0,2,1,0.00,0.00,1.00,1.00,0.50,1.00,0.00,255,1,0.00,0.82,0.78,0.00,0.00,0.00,0.78,1.00,anomaly
805,tcp,http,RSTR,55744,1,0,0,0,0,0,1,0,0,0,0,0,0,0,0,0,0,25,25,0.00,0.00,1.00,1.00,1.00,0.00,0.00,255,254,1.00,0.01,0.00,0.00,0.01,0.01,0.58,0.59,anomaly
0,tcp,http,S1,190,537280,0,0,0,0,0,1,0,0,0,0,0,0,0,0,0,0,1,1,1.00,1.00,0.00,0.00,1.00,0.00,0.00,255,255,1.00,0.00,0.00,0.00,0.00,0.00,0.00,0.00,normal
0,tcp,other,REJ,0,0,0,0,0,0,0,0,0,0,0,0,0,0,0,0,0,0,488,1,0.05,0.00,0.95,1.00,0.00,1.00,0.00,255,1,0.00,1.00,0.00,0.00,0.05,0.00,0.95,1.00,anomaly
0,tcp,http,SF,305,1758,0,0,0,0,0,1,0,0,0,0,0,0,0,0,0,0,4,4,0.25,0.25,0.00,0.00,1.00,0.00,0.00,11,255,1.00,0.00,0.09,0.01,0.09,0.00,0.00,0.00,normal
0,udp,private,SF,49,49,0,0,0,0,0,0,0,0,0,0,0,0,0,0,0,0,2,2,0.00,0.00,0.00,0.00,1.00,0.00,0.00,255,255,1.00,0.00,0.01,0.00,0.00,0.00,0.00,0.00,anomaly
4,tcp,pop_3,SF,28,93,0,0,0,0,0,1,0,0,0,0,0,0,0,0,0,0,1,1,0.00,0.00,0.00,0.00,1.00,0.00,0.00,255,224,0.88,0.04,0.00,0.00,0.00,0.00,0.00,0.00,anomaly
0,tcp,telnet,SF,121,174,0,0,0,0,1,0,0,0,0,0,0,0,0,0,0,0,2,2,0.00,0.00,0.00,0.00,1.00,0.00,0.00,255,78,0.31,0.02,0.00,0.00,0.00,0.00,0.01,0.04,anomaly
0,tcp,http,SF,54540,8314,0,0,0,2,0,1,1,0,0,0,0,0,0,0,0,0,3,3,0.00,0.00,0.33,0.33,1.00,0.00,0.00,255,253,0.99,0.01,0.00,0.00,0.00,0.00,0.06,0.06,anomaly
0,tcp,courier,S0,0,0,0,0,0,0,0,0,0,0,0,0,0,0,0,0,0,0,120,6,1.00,1.00,0.00,0.00,0.05,0.07,0.00,255,6,0.02,0.06,0.00,0.00,1.00,1.00,0.00,0.00,anomaly
282,tcp,ftp,SF,158,595,0,0,0,2,0,1,0,0,0,0,0,0,0,0,0,1,1,1,0.00,0.00,0.00,0.00,1.00,0.00,0.00,255,36,0.14,0.02,0.00,0.00,0.00,0.00,0.44,0.00,anomaly
0,tcp,http,SF,54540,8314,0,0,0,2,0,1,1,0,0,0,0,0,0,0,0,0,4,29,0.00,0.00,0.00,0.00,1.00,0.00,0.14,255,248,0.97,0.01,0.00,0.00,0.00,0.00,0.06,0.06,anomaly
5,tcp,ftp,SF,95,332,0,0,0,1,0,1,0,0,0,0,1,0,0,0,0,0,1,1,0.00,0.00,0.00,0.00,1.00,0.00,0.00,247,90,0.36,0.03,0.00,0.00,0.00,0.00,0.00,0.00,anomaly
0,tcp,echo,RSTO,0,0,0,0,0,0,0,0,0,0,0,0,0,0,0,0,0,0,187,1,0.00,0.00,1.00,1.00,0.01,0.07,0.00,255,1,0.00,0.06,0.00,0.00,0.00,0.00,1.00,1.00,anomaly
0,tcp,bgp,REJ,0,0,0,0,0,0,0,0,0,0,0,0,0,0,0,0,0,0,131,20,0.00,0.00,1.00,1.00,0.15,0.05,0.00,255,20,0.08,0.05,0.00,0.00,0.00,0.00,1.00,1.00,anomaly
0,tcp,time,RSTO,0,0,0,0,0,0,0,0,0,0,0,0,0,0,0,0,0,0,262,9,0.00,0.00,1.00,1.00,0.03,0.06,0.00,255,9,0.04,0.05,0.00,0.00,0.00,0.00,1.00,1.00,anomaly
0,tcp,imap4,REJ,0,0,0,0,0,0,0,0,0,0,0,0,0,0,0,0,0,0,2,8,0.00,0.00,1.00,1.00,0.50,1.00,1.00,102,64,0.25,0.03,0.01,0.03,0.00,0.00,0.83,1.00,anomaly
0,tcp,other,REJ,0,0,0,0,0,0,0,0,0,0,0,0,0,0,0,0,0,0,511,1,0.16,0.00,0.83,1.00,0.00,1.00,0.00,255,1,0.00,0.94,0.00,0.00,0.16,0.00,0.84,1.00,anomaly
0,udp,private,SF,1,0,0,0,0,0,0,0,0,0,0,0,0,0,0,0,0,0,72,6,0.00,0.00,0.00,0.00,0.08,0.57,0.00,255,17,0.07,0.51,0.87,0.00,0.00,0.00,0.13,0.00,anomaly
0,tcp,finger,S0,0,0,0,0,0,0,0,0,0,0,0,0,0,0,0,0,0,0,60,14,1.00,1.00,0.00,0.00,0.23,0.07,0.00,255,60,0.24,0.02,0.02,0.00,0.97,0.98,0.00,0.00,anomaly
0,udp,private,SF,42,42,0,0,0,0,0,0,0,0,0,0,0,0,0,0,0,0,2,2,0.00,0.00,0.00,0.00,1.00,0.00,0.00,255,255,1.00,0.00,0.01,0.00,0.00,0.00,0.00,0.00,anomaly
4,tcp,telnet,SF,24,1254,0,0,0,0,0,0,0,0,0,0,0,0,0,0,0,0,4,35,0.00,0.14,0.75,0.51,0.50,0.75,0.66,6,85,0.33,0.67,0.17,0.04,0.00,0.01,0.50,0.67,anomaly
11,tcp,telnet,SF,118,2425,0,0,0,0,0,1,0,0,0,0,0,0,0,0,0,0,1,2,0.00,0.00,0.00,0.00,1.00,0.00,1.00,255,10,0.04,0.01,0.00,0.00,0.00,0.00,0.02,0.60,anomaly
0,tcp,telnet,S3,0,44,0,0,0,0,0,0,0,0,0,0,0,0,0,0,0,0,1,1,1.00,1.00,0.00,0.00,1.00,0.00,0.00,255,150,0.59,0.38,0.00,0.00,0.48,0.81,0.37,0.01,anomaly
0,udp,domain_u,SF,44,44,0,0,0,0,0,0,0,0,0,0,0,0,0,0,0,0,169,169,0.00,0.00,0.00,0.00,1.00,0.00,0.00,255,254,1.00,0.01,0.00,0.00,0.00,0.00,0.00,0.00,normal
0,icmp,ecr_i,SF,1480,0,0,1,0,0,0,0,0,0,0,0,0,0,0,0,0,0,12,12,0.00,0.00,0.00,0.00,1.00,0.00,0.00,255,12,0.05,0.85,0.05,0.00,0.00,0.00,0.85,0.00,normal
0,icmp,ecr_i,SF,72,0,0,0,0,0,0,0,0,0,0,0,0,0,0,0,0,0,3,3,0.00,0.00,0.00,0.00,1.00,0.00,0.00,138,4,0.03,0.06,0.03,0.00,0.00,0.00,0.00,0.00,normal
0,udp,private,SF,42,0,0,0,0,0,0,0,0,0,0,0,0,0,0,0,0,0,2,2,0.00,0.00,0.00,0.00,1.00,0.00,0.00,255,253,0.99,0.01,0.00,0.00,0.00,0.00,0.00,0.00,anomaly
0,udp,private,SF,40,0,0,0,0,0,0,0,0,0,0,0,0,0,0,0,0,0,3,3,0.00,0.00,0.00,0.00,1.00,0.00,0.00,255,255,1.00,0.00,0.01,0.00,0.00,0.00,0.00,0.00,anomaly
4,tcp,pop_3,SF,30,93,0,0,0,0,0,1,0,0,0,0,0,0,0,0,0,0,2,1,0.00,0.00,0.00,0.00,0.50,1.00,0.00,255,253,0.99,0.01,0.00,0.00,0.00,0.00,0.00,0.00,anomaly
0,tcp,courier,REJ,0,0,0,0,0,0,0,0,0,0,0,0,0,0,0,0,0,0,124,8,0.00,0.00,1.00,1.00,0.06,0.06,0.00,255,8,0.03,0.06,0.00,0.00,0.00,0.00,1.00,1.00,anomaly
0,udp,private,SF,54,50,0,0,0,0,0,0,0,0,0,0,0,0,0,0,0,0,511,511,0.00,0.00,0.00,0.00,1.00,0.00,0.00,255,255,1.00,0.00,1.00,0.00,0.00,0.00,0.00,0.00,normal
0,udp,private,SF,54,50,0,0,0,0,0,0,0,0,0,0,0,0,0,0,0,0,511,511,0.00,0.00,0.00,0.00,1.00,0.00,0.00,255,255,1.00,0.00,0.83,0.00,0.00,0.00,0.00,0.00,normal
1,tcp,pop_3,RSTO,0,36,0,0,0,0,0,1,0,0,0,0,0,0,0,0,0,0,4,3,0.00,0.00,0.75,1.00,0.25,0.75,1.00,169,59,0.24,0.03,0.01,0.03,0.01,0.00,0.89,0.98,anomaly
0,tcp,other,REJ,0,0,0,0,0,0,0,0,0,0,0,0,0,0,0,0,0,0,456,1,0.07,0.00,0.93,1.00,0.00,1.00,0.00,255,1,0.00,1.00,0.00,0.00,0.00,0.00,1.00,1.00,anomaly
0,icmp,ecr_i,SF,1480,0,0,1,0,0,0,0,0,0,0,0,0,0,0,0,0,0,3,3,0.00,0.00,0.00,0.00,1.00,0.00,0.00,255,3,0.01,0.89,0.01,0.00,0.00,0.00,0.88,0.00,normal
0,tcp,http,REJ,0,0,0,0,0,0,0,0,0,0,0,0,0,0,0,0,0,0,1,1,0.00,0.00,1.00,1.00,1.00,0.00,0.00,255,54,0.21,0.11,0.00,0.00,0.00,0.00,0.99,1.00,anomaly
7863,tcp,telnet,SF,0,44,0,0,0,0,0,0,0,0,0,0,0,0,0,0,0,0,1,1,0.00,0.00,0.00,0.00,1.00,0.00,0.00,255,119,0.47,0.03,0.00,0.00,0.16,0.34,0.11,0.11,anomaly
0,tcp,http,S0,0,0,0,0,0,0,0,0,0,0,0,0,0,0,0,0,0,0,12,12,0.42,0.42,0.58,0.58,1.00,0.00,0.00,255,244,0.96,0.01,0.00,0.00,0.04,0.04,0.56,0.59,anomaly
703,tcp,X11,SF,57164,35576,0,0,0,0,0,0,0,0,0,0,0,0,0,0,0,0,1,1,0.00,0.00,0.00,0.00,1.00,0.00,0.00,1,1,1.00,0.00,1.00,0.00,0.00,0.00,0.00,0.00,anomaly
0,tcp,telnet,SF,127,174,0,0,0,0,1,0,0,0,0,0,0,0,0,0,0,0,2,2,0.00,0.00,0.00,0.00,1.00,0.00,0.00,255,178,0.70,0.02,0.00,0.00,0.00,0.00,0.02,0.03,anomaly
0,tcp,nnsp,REJ,0,0,0,0,0,0,0,0,0,0,0,0,0,0,0,0,0,0,104,1,0.00,0.00,1.00,1.00,0.01,0.07,0.00,255,1,0.00,0.06,0.00,0.00,0.00,0.00,1.00,1.00,anomaly
0,tcp,other,S0,0,0,0,0,0,0,0,0,0,0,0,0,0,0,0,0,0,0,458,1,0.14,1.00,0.86,0.00,0.00,1.00,0.00,255,1,0.00,0.89,0.00,0.00,0.13,1.00,0.87,0.00,anomaly
0,tcp,other,REJ,0,0,0,0,0,0,0,0,0,0,0,0,0,0,0,0,0,0,511,1,0.08,0.00,0.92,1.00,0.00,1.00,0.00,255,1,0.00,1.00,0.00,0.00,0.11,0.00,0.89,1.00,anomaly
0,tcp,http,SF,54540,8314,0,0,0,2,0,1,1,0,0,0,0,0,0,0,0,0,3,18,0.00,0.00,0.00,0.00,1.00,0.00,0.11,255,253,0.99,0.01,0.00,0.00,0.00,0.00,0.01,0.01,anomaly
4,tcp,pop_3,SF,25,93,0,0,0,0,0,1,0,0,0,0,0,0,0,0,0,0,1,1,0.00,0.00,0.00,0.00,1.00,0.00,0.00,255,236,0.93,0.01,0.00,0.00,0.00,0.00,0.04,0.00,anomaly
0,tcp,ldap,REJ,0,0,0,0,0,0,0,0,0,0,0,0,0,0,0,0,0,0,250,2,0.00,0.00,1.00,1.00,0.01,0.07,0.00,255,2,0.01,0.07,0.00,0.00,0.00,0.00,1.00,1.00,anomaly
0,udp,private,SF,105,147,0,0,0,0,0,0,0,0,0,0,0,0,0,0,0,0,1,1,0.00,0.00,0.00,0.00,1.00,0.00,0.00,17,17,1.00,0.00,0.06,0.00,0.00,0.00,0.00,0.00,anomaly
0,udp,private,SF,43,0,0,0,0,0,0,0,0,0,0,0,0,0,0,0,0,0,2,2,0.00,0.00,0.00,0.00,1.00,0.00,0.00,255,255,1.00,0.00,0.01,0.00,0.00,0.00,0.00,0.00,anomaly
0,icmp,ecr_i,SF,1032,0,0,0,0,0,0,0,0,0,0,0,0,0,0,0,0,0,510,510,0.00,0.00,0.00,0.00,1.00,0.00,0.00,23,22,0.96,0.09,0.96,0.00,0.00,0.00,0.00,0.00,anomaly
0,tcp,ftp_data,S0,0,0,0,0,0,0,0,0,0,0,0,0,0,0,0,0,0,0,66,16,1.00,1.00,0.00,0.00,0.24,0.06,0.00,255,67,0.26,0.02,0.00,0.00,0.98,1.00,0.00,0.00,anomaly
0,udp,private,SF,53,53,0,0,0,0,0,0,0,0,0,0,0,0,0,0,0,0,511,511,0.00,0.00,0.00,0.00,1.00,0.00,0.00,255,255,1.00,0.00,1.00,0.00,0.00,0.00,0.00,0.00,normal
2079,tcp,http,RSTR,72564,0,0,0,0,0,0,1,0,0,0,0,0,0,0,0,0,0,9,9,0.00,0.00,1.00,1.00,1.00,0.00,0.00,255,235,0.92,0.02,0.00,0.00,0.00,0.00,0.16,0.17,anomaly
0,tcp,smtp,SF,2653,331,0,0,0,0,0,1,0,0,0,0,0,0,0,0,0,0,1,1,0.00,0.00,0.00,0.00,1.00,0.00,0.00,255,25,0.10,0.02,0.00,0.00,0.02,0.00,0.78,0.00,normal
4,tcp,pop_3,SF,32,93,0,0,0,0,0,1,0,0,0,0,0,0,0,0,0,0,1,1,0.00,0.00,0.00,0.00,1.00,0.00,0.00,244,225,0.92,0.01,0.00,0.00,0.00,0.00,0.04,0.00,anomaly
0,tcp,netbios_dgm,S0,0,0,0,0,0,0,0,0,0,0,0,0,0,0,0,0,0,0,234,2,1.00,1.00,0.00,0.00,0.01,0.07,0.00,255,2,0.01,0.07,0.00,0.00,1.00,1.00,0.00,0.00,anomaly
0,tcp,ftp_data,SF,12,0,0,0,0,0,0,0,0,0,0,0,0,0,0,0,0,0,2,2,0.00,0.00,0.00,0.00,1.00,0.00,0.00,2,12,1.00,0.00,1.00,0.33,0.00,0.00,0.00,0.00,anomaly
0,tcp,http,S0,0,0,0,0,0,0,0,0,0,0,0,0,0,0,0,0,0,0,38,38,1.00,1.00,0.00,0.00,1.00,0.00,0.00,255,255,1.00,0.00,0.00,0.00,0.22,0.22,0.70,0.70,anomaly
0,tcp,other,REJ,0,0,0,0,0,0,0,0,0,0,0,0,0,0,0,0,0,0,481,1,0.04,0.00,0.96,1.00,0.00,1.00,0.00,255,1,0.00,1.00,0.00,0.00,0.04,0.00,0.96,1.00,anomaly
0,tcp,telnet,SF,125,174,0,0,0,0,1,0,0,0,0,0,0,0,0,0,0,0,1,1,0.00,0.00,0.00,0.00,1.00,0.00,0.00,255,173,0.68,0.02,0.00,0.00,0.00,0.00,0.02,0.03,anomaly
0,tcp,pop_3,REJ,0,0,0,0,0,0,0,0,0,0,0,0,0,0,0,0,0,0,3,2,0.00,0.00,1.00,0.50,0.33,1.00,1.00,255,41,0.16,0.02,0.00,0.00,0.00,0.00,0.53,1.00,anomaly
0,tcp,http,S0,0,0,0,0,0,0,0,0,0,0,0,0,0,0,0,0,0,0,90,90,1.00,1.00,0.00,0.00,1.00,0.00,0.00,255,255,1.00,0.00,0.00,0.00,0.49,0.49,0.49,0.49,anomaly
0,udp,private,SF,105,146,0,0,0,0,0,0,0,0,0,0,0,0,0,0,0,0,1,1,0.00,0.00,0.00,0.00,1.00,0.00,0.00,255,254,1.00,0.01,0.02,0.00,0.00,0.00,0.00,0.00,normal
30,tcp,ftp,SF,1439,4152,0,0,0,30,0,1,0,0,0,0,0,0,0,0,0,1,1,1,0.00,0.00,0.00,0.00,1.00,0.00,0.00,85,16,0.19,0.05,0.01,0.00,0.00,0.00,0.00,0.00,normal
8101,tcp,telnet,S3,1,15,0,0,0,0,0,0,0,0,0,0,0,0,0,0,0,0,1,1,1.00,1.00,0.00,0.00,1.00,0.00,0.00,255,36,0.14,0.76,0.00,0.00,0.04,0.31,0.74,0.00,anomaly
0,tcp,ctf,REJ,0,0,0,0,0,0,0,0,0,0,0,0,0,0,0,0,0,0,253,19,0.00,0.00,1.00,1.00,0.08,0.06,0.00,255,19,0.07,0.07,0.00,0.00,0.00,0.00,1.00,1.00,anomaly
1,tcp,smtp,SF,2599,293,0,0,0,0,0,1,0,0,0,0,0,0,0,0,0,0,2,2,0.00,0.00,0.00,0.00,1.00,0.00,0.00,255,230,0.90,0.10,0.00,0.00,0.00,0.00,0.09,0.00,anomaly
0,tcp,other,REJ,0,0,0,0,0,0,0,0,0,0,0,0,0,0,0,0,0,0,1,1,0.00,0.00,1.00,1.00,1.00,0.00,0.00,255,11,0.04,0.02,0.00,0.00,0.00,0.00,0.04,1.00,anomaly
280,tcp,ftp_data,SF,283618,0,0,0,0,2,0,0,0,0,0,0,0,0,0,0,0,0,2,2,0.00,0.00,0.00,0.00,1.00,0.00,0.00,4,10,1.00,0.00,1.00,0.20,0.00,0.00,0.00,0.00,anomaly
0,tcp,auth,REJ,0,0,0,0,0,0,0,0,0,0,0,0,0,0,0,0,0,0,217,3,0.00,0.00,1.00,1.00,0.01,0.07,0.00,255,3,0.01,0.08,0.00,0.00,0.00,0.00,1.00,1.00,anomaly
0,udp,domain_u,SF,46,134,0,0,0,0,0,0,0,0,0,0,0,0,0,0,0,0,119,198,0.00,0.00,0.00,0.00,1.00,0.00,0.01,255,254,1.00,0.01,0.00,0.00,0.00,0.00,0.00,0.00,normal
0,tcp,private,REJ,0,0,0,0,0,0,0,0,0,0,0,0,0,0,0,0,0,0,473,1,0.05,0.00,0.92,1.00,0.00,1.00,0.00,255,1,0.00,1.00,0.00,0.00,0.00,0.00,0.96,1.00,anomaly
0,tcp,private,REJ,0,0,0,0,0,0,0,0,0,0,0,0,0,0,0,0,0,0,43,1,0.00,0.00,1.00,1.00,0.02,0.60,0.00,47,1,0.02,0.55,0.91,0.00,0.00,0.00,0.91,1.00,anomaly
0,tcp,smtp,REJ,0,0,0,0,0,0,0,0,0,0,0,0,0,0,0,0,0,0,1,1,0.00,0.00,1.00,1.00,1.00,0.00,0.00,255,3,0.01,0.95,0.00,0.00,0.14,0.00,0.86,1.00,normal
0,udp,private,SF,1,1,0,0,0,0,0,0,0,0,0,0,0,0,0,0,0,0,22,1,0.00,0.00,0.00,0.00,0.05,0.77,0.00,255,1,0.00,0.72,0.99,0.00,0.00,0.00,0.01,0.00,anomaly
0,tcp,other,REJ,0,0,0,0,0,0,0,0,0,0,0,0,0,0,0,0,0,0,487,1,0.04,0.00,0.96,1.00,0.00,1.00,0.00,255,1,0.00,1.00,0.00,0.00,0.04,0.00,0.96,1.00,anomaly
0,tcp,http,S0,0,0,0,0,0,0,0,0,0,0,0,0,0,0,0,0,0,0,56,17,1.00,1.00,0.00,0.00,0.30,0.07,0.00,255,37,0.15,0.04,0.01,0.00,0.82,1.00,0.02,0.00,anomaly
0,tcp,http,RSTR,33580,2920,0,0,0,1,0,1,0,0,0,0,0,0,0,0,0,0,4,4,0.00,0.00,1.00,1.00,1.00,0.00,0.00,255,254,1.00,0.01,0.00,0.00,0.00,0.00,0.04,0.04,anomaly
5,tcp,imap4,SF,0,0,0,0,0,0,0,0,0,0,0,0,0,0,0,0,0,0,2,2,0.00,0.00,0.50,0.50,0.50,1.00,1.00,26,58,0.19,0.19,0.04,0.03,0.00,0.02,0.15,0.90,anomaly
0,tcp,ftp_data,SF,12,0,0,0,0,0,0,0,0,0,0,0,0,0,0,0,0,0,1,1,0.00,0.00,0.00,0.00,1.00,0.00,0.00,1,7,1.00,0.00,1.00,0.43,0.00,0.00,0.00,0.00,anomaly
0,tcp,efs,REJ,0,0,0,0,0,0,0,0,0,0,0,0,0,0,0,0,0,0,140,8,0.00,0.00,1.00,1.00,0.06,0.06,0.00,255,8,0.03,0.05,0.00,0.00,0.00,0.00,1.00,1.00,anomaly
9645,tcp,telnet,SF,107,4678,0,0,0,0,0,1,2,0,0,0,0,0,0,0,0,0,1,1,0.00,0.00,0.00,0.00,1.00,0.00,0.00,125,19,0.15,0.05,0.01,0.00,0.00,0.00,0.00,0.00,normal
0,tcp,other,REJ,0,0,0,0,0,0,0,0,0,0,0,0,0,0,0,0,0,0,510,1,0.06,0.00,0.94,1.00,0.00,1.00,0.00,255,1,0.00,1.00,0.00,0.00,0.00,0.00,1.00,1.00,anomaly
0,icmp,ecr_i,SF,1480,0,0,1,0,0,0,0,0,0,0,0,0,0,0,0,0,0,1,1,0.00,0.00,0.00,0.00,1.00,0.00,0.00,2,1,0.50,1.00,0.50,0.00,0.50,0.00,0.00,0.00,anomaly
0,tcp,link,RSTR,0,0,0,0,0,0,0,0,0,0,0,0,0,0,0,0,0,0,1,1,0.00,0.00,1.00,1.00,1.00,0.00,0.00,175,1,0.01,0.65,0.65,0.00,0.00,0.00,0.66,1.00,anomaly
0,tcp,telnet,SF,122,174,0,0,0,0,1,0,0,0,0,0,0,0,0,0,0,0,2,2,0.00,0.00,0.00,0.00,1.00,0.00,0.00,255,255,1.00,0.00,0.00,0.00,0.00,0.00,0.02,0.02,anomaly
0,udp,private,SF,54,51,0,0,0,0,0,0,0,0,0,0,0,0,0,0,0,0,316,316,0.00,0.00,0.00,0.00,1.00,0.00,0.00,255,255,1.00,0.00,0.99,0.00,0.00,0.00,0.00,0.00,normal
0,tcp,other,REJ,0,0,0,0,0,0,0,0,0,0,0,0,0,0,0,0,0,0,511,1,0.08,0.00,0.92,1.00,0.00,1.00,0.00,255,1,0.00,1.00,0.00,0.00,0.10,0.00,0.89,1.00,anomaly
282,tcp,ftp,SF,157,593,0,0,0,2,0,1,0,0,0,0,0,0,0,0,0,1,1,1,0.00,0.00,0.00,0.00,1.00,0.00,0.00,255,21,0.08,0.02,0.00,0.00,0.06,0.00,0.30,0.00,anomaly
0,tcp,smtp,SF,1096,405,0,0,0,0,0,1,0,0,0,0,0,0,0,0,0,0,1,2,0.00,0.00,0.00,0.00,1.00,0.00,1.00,255,1,0.00,0.09,0.00,0.00,1.00,0.00,0.00,0.00,normal
909,tcp,http,RSTR,1024,0,0,0,0,0,0,1,0,0,0,0,0,0,0,0,0,0,78,78,0.00,0.00,1.00,1.00,1.00,0.00,0.00,255,255,1.00,0.00,0.00,0.00,0.00,0.00,0.41,0.41,anomaly
0,tcp,telnet,REJ,0,0,0,0,0,0,0,0,0,0,0,0,0,0,0,0,0,0,1,5,0.00,0.00,1.00,0.80,1.00,0.00,1.00,122,84,0.33,0.04,0.01,0.02,0.00,0.00,0.89,0.69,anomaly
1,tcp,smtp,SF,2599,293,0,0,0,0,0,1,0,0,0,0,0,0,0,0,0,0,2,2,0.00,0.00,0.00,0.00,1.00,0.00,0.00,255,216,0.85,0.13,0.00,0.00,0.00,0.00,0.14,0.00,anomaly
26,tcp,login,SF,90,2999,0,0,1,0,0,1,0,0,0,0,0,0,0,0,0,0,1,1,0.00,0.00,0.00,0.00,1.00,0.00,0.00,255,1,0.00,0.03,0.00,0.00,0.51,0.00,0.02,0.00,anomaly
28,tcp,ftp,SF,859,2586,0,0,0,18,0,1,0,0,0,0,0,0,0,0,0,1,1,1,0.00,0.00,0.00,0.00,1.00,0.00,0.00,40,4,0.10,0.43,0.03,0.00,0.03,0.00,0.00,0.00,normal
0,tcp,http,REJ,0,0,0,0,0,0,0,0,0,0,0,0,0,0,0,0,0,0,222,3,0.00,0.00,1.00,1.00,0.01,0.06,0.00,255,3,0.01,0.07,0.00,0.00,0.00,0.00,1.00,1.00,anomaly
0,tcp,other,REJ,0,0,0,0,0,0,0,0,0,0,0,0,0,0,0,0,0,0,1,1,0.00,0.00,1.00,1.00,1.00,0.00,0.00,255,25,0.10,0.02,0.00,0.00,0.00,0.00,0.09,0.80,anomaly
0,tcp,telnet,S0,0,0,0,0,0,0,0,0,0,0,0,0,0,0,0,0,0,0,1,3,1.00,0.33,0.00,0.33,1.00,0.00,0.67,46,16,0.35,0.07,0.02,0.00,1.00,1.00,0.00,0.00,anomaly
0,tcp,ftp_data,SF,7658,0,0,0,0,0,0,0,0,0,0,0,0,0,0,0,0,0,2,2,0.00,0.00,0.00,0.00,1.00,0.00,0.00,154,18,0.08,0.03,0.08,0.11,0.00,0.00,0.01,0.00,normal
936,tcp,http,RSTR,44224,0,0,0,0,0,0,1,0,0,0,0,0,0,0,0,0,0,29,29,0.17,0.17,0.83,0.83,1.00,0.00,0.00,255,255,1.00,0.00,0.00,0.00,0.03,0.03,0.67,0.67,anomaly
0,tcp,ldap,REJ,0,0,0,0,0,0,0,0,0,0,0,0,0,0,0,0,0,0,101,8,0.00,0.00,1.00,1.00,0.08,0.06,0.00,255,8,0.03,0.06,0.00,0.00,0.00,0.00,1.00,1.00,anomaly
0,tcp,other,REJ,0,0,0,0,0,0,0,0,0,0,0,0,0,0,0,0,0,0,458,1,0.13,0.00,0.87,1.00,0.00,1.00,0.00,255,1,0.00,0.91,0.00,0.00,0.13,0.00,0.87,1.00,anomaly
0,tcp,http,S0,0,0,0,0,0,0,0,0,0,0,0,0,0,0,0,0,0,0,121,121,1.00,1.00,0.00,0.00,1.00,0.00,0.00,255,255,1.00,0.00,0.00,0.00,0.69,0.69,0.28,0.28,anomaly
774,tcp,http,RSTR,87164,0,0,0,0,0,0,1,0,0,0,0,0,0,0,0,0,0,7,7,0.00,0.00,1.00,1.00,1.00,0.00,0.00,236,233,0.99,0.01,0.00,0.00,0.00,0.00,0.05,0.05,anomaly
0,udp,private,SF,47,47,0,0,0,0,0,0,0,0,0,0,0,0,0,0,0,0,165,165,0.00,0.00,0.00,0.00,1.00,0.00,0.00,255,255,1.00,0.00,0.64,0.00,0.00,0.00,0.00,0.00,normal
0,tcp,imap4,RSTO,0,44,0,0,0,0,0,0,0,0,0,0,0,0,0,0,0,0,3,3,0.00,0.00,0.67,1.00,0.33,0.67,1.00,186,59,0.24,0.03,0.01,0.03,0.00,0.00,0.90,0.98,anomaly
0,tcp,private,REJ,0,0,0,0,0,0,0,0,0,0,0,0,0,0,0,0,0,0,125,17,0.00,0.00,1.00,1.00,0.14,0.06,0.00,224,17,0.08,0.05,0.00,0.00,0.00,0.00,1.00,1.00,anomaly
0,tcp,finger,RSTO,0,0,0,0,0,0,0,0,0,0,0,0,0,0,0,0,0,0,238,6,0.00,0.00,1.00,1.00,0.03,0.07,0.00,255,6,0.02,0.06,0.00,0.00,0.00,0.00,1.00,1.00,anomaly
0,icmp,ecr_i,SF,508,0,0,0,0,0,0,0,0,0,0,0,0,0,0,0,0,0,14,14,0.00,0.00,0.00,0.00,1.00,0.00,0.00,255,255,1.00,0.00,1.00,0.00,0.00,0.00,0.00,0.00,anomaly
0,tcp,pop_3,RSTO,0,36,0,0,0,0,0,1,0,0,0,0,0,0,0,0,0,0,2,3,0.00,0.00,1.00,0.67,0.50,1.00,1.00,114,60,0.25,0.04,0.01,0.03,0.01,0.00,0.89,0.98,anomaly
0,tcp,http,SF,355,53476,0,0,0,0,0,1,0,0,0,0,0,0,0,0,0,0,3,3,0.33,0.33,0.00,0.00,1.00,0.00,0.00,65,255,1.00,0.00,0.02,0.02,0.03,0.01,0.00,0.00,normal
0,tcp,smtp,SF,4474,631,0,0,0,0,0,1,0,0,0,1,0,0,1,0,0,0,1,1,0.00,0.00,0.00,0.00,1.00,0.00,0.00,255,6,0.02,0.02,0.00,0.00,0.00,0.00,0.00,0.00,anomaly
0,udp,private,SF,1,0,0,0,0,0,0,0,0,0,0,0,0,0,0,0,0,0,121,9,0.00,0.00,0.00,0.00,0.07,0.72,0.00,255,9,0.04,0.77,1.00,0.00,0.00,0.00,0.00,0.00,normal
0,tcp,private,REJ,0,0,0,0,0,0,0,0,0,0,0,0,0,0,0,0,0,0,2,1,0.00,0.00,1.00,1.00,0.50,1.00,0.00,255,1,0.00,0.43,0.09,0.00,0.00,0.00,0.10,1.00,anomaly
1019,tcp,http,RSTR,3944,0,0,0,0,0,0,1,0,0,0,0,0,0,0,0,0,0,87,87,0.01,0.01,0.98,0.98,1.00,0.00,0.00,255,255,1.00,0.00,0.00,0.00,0.00,0.00,0.33,0.33,anomaly
0,tcp,http,SF,54540,8314,0,0,0,2,0,1,1,0,0,0,0,0,0,0,0,0,5,5,0.00,0.00,0.60,0.60,1.00,0.00,0.00,255,255,1.00,0.00,0.00,0.00,0.01,0.01,0.06,0.06,anomaly
0,icmp,eco_i,SF,30,0,0,0,0,0,0,0,0,0,0,0,0,0,0,0,0,0,2,1,0.00,0.00,0.00,0.00,0.50,1.00,0.00,255,1,0.00,0.01,0.00,0.00,0.00,0.00,0.00,0.00,normal
0,tcp,http,S0,0,0,0,0,0,0,0,0,0,0,0,0,0,0,0,0,0,0,41,41,1.00,1.00,0.00,0.00,1.00,0.00,0.00,255,255,1.00,0.00,0.00,0.00,0.24,0.24,0.70,0.70,anomaly
1,tcp,smtp,SF,2599,293,0,0,0,0,0,1,0,0,0,0,0,0,0,0,0,0,2,2,0.00,0.00,0.00,0.00,1.00,0.00,0.00,255,42,0.16,0.16,0.00,0.00,0.00,0.00,0.82,0.00,anomaly
0,tcp,pop_3,REJ,0,0,0,0,0,0,0,0,0,0,0,0,0,0,0,0,0,0,3,9,0.00,0.00,0.67,1.00,0.33,1.00,1.00,80,34,0.04,0.09,0.01,0.06,0.00,0.00,0.11,1.00,anomaly
0,tcp,telnet,SF,122,188,0,0,0,0,1,0,0,0,0,0,0,0,0,0,0,0,1,1,0.00,0.00,0.00,0.00,1.00,0.00,0.00,255,254,1.00,0.01,0.00,0.00,0.01,0.01,0.02,0.02,anomaly
0,udp,private,SF,47,44,0,0,0,0,0,0,0,0,0,0,0,0,0,0,0,0,98,98,0.00,0.00,0.00,0.00,1.00,0.00,0.00,255,255,1.00,0.00,0.57,0.00,0.00,0.00,0.00,0.00,normal
0,tcp,ftp_data,SF,8737,0,0,0,0,0,0,0,0,0,0,0,0,0,0,0,0,0,15,15,0.00,0.00,0.00,0.00,1.00,0.00,0.00,249,157,0.63,0.02,0.63,0.00,0.00,0.00,0.00,0.00,normal
0,tcp,telnet,S3,0,44,0,0,0,0,0,0,0,0,0,0,0,0,0,0,0,0,1,1,1.00,1.00,0.00,0.00,1.00,0.00,0.00,255,107,0.42,0.03,0.00,0.00,0.12,0.29,0.11,0.12,anomaly
4,tcp,pop_3,SF,32,93,0,0,0,0,0,1,0,0,0,0,0,0,0,0,0,0,1,1,0.00,0.00,0.00,0.00,1.00,0.00,0.00,255,233,0.91,0.02,0.00,0.00,0.00,0.00,0.04,0.00,anomaly
1,tcp,smtp,SF,1539,280,0,0,0,0,0,1,0,0,0,0,0,0,0,0,0,0,1,6,0.00,0.00,0.00,0.00,1.00,0.00,1.00,255,35,0.14,0.02,0.00,0.00,0.00,0.00,0.13,0.00,normal
0,tcp,other,REJ,0,0,0,0,0,0,0,0,0,0,0,0,0,0,0,0,0,0,1,1,0.00,0.00,1.00,1.00,1.00,0.00,0.00,116,15,0.13,0.06,0.01,0.00,0.00,0.00,0.08,0.60,anomaly
0,tcp,http,S0,0,0,0,0,0,0,0,0,0,0,0,0,0,0,0,0,0,0,99,99,1.00,1.00,0.00,0.00,1.00,0.00,0.00,255,255,1.00,0.00,0.00,0.00,0.60,0.60,0.36,0.36,anomaly
0,tcp,http,REJ,0,0,0,0,0,0,0,0,0,0,0,0,0,0,0,0,0,0,104,4,0.00,0.00,1.00,1.00,0.04,0.07,0.00,255,4,0.02,0.06,0.00,0.00,0.40,0.00,0.60,1.00,anomaly
0,tcp,other,RSTR,0,0,0,0,0,0,0,0,0,0,0,0,0,0,0,0,0,0,1,1,0.00,0.00,1.00,1.00,1.00,0.00,0.00,255,1,0.00,0.58,0.56,0.00,0.00,0.00,0.56,1.00,normal
0,icmp,ecr_i,SF,1008,0,0,0,0,0,0,0,0,0,0,0,0,0,0,0,0,0,421,421,0.00,0.00,0.00,0.00,1.00,0.00,0.00,255,255,1.00,0.00,1.00,0.00,0.00,0.00,0.00,0.00,anomaly
4,tcp,pop_3,SF,32,93,0,0,0,0,0,1,0,0,0,0,0,0,0,0,0,0,2,1,0.00,0.00,0.00,0.00,0.50,1.00,0.00,132,116,0.87,0.02,0.01,0.02,0.00,0.00,0.08,0.00,anomaly
0,udp,private,SF,28,0,0,3,0,0,0,0,0,0,0,0,0,0,0,0,0,0,80,80,0.00,0.00,0.00,0.00,1.00,0.00,0.00,255,80,0.31,0.02,0.31,0.00,0.00,0.00,0.00,0.00,normal
0,tcp,ftp,SF,26,157,0,0,0,0,1,0,0,0,0,0,0,0,0,0,0,1,1,1,0.00,0.00,0.00,0.00,1.00,0.00,0.00,92,49,0.53,0.04,0.01,0.00,0.00,0.00,0.00,0.00,anomaly
0,icmp,eco_i,SF,20,0,0,0,0,0,0,0,0,0,0,0,0,0,0,0,0,0,1,75,0.00,0.00,0.00,0.00,1.00,0.00,1.00,1,255,1.00,0.00,1.00,0.25,0.00,0.00,0.00,0.00,anomaly
0,udp,private,SF,47,0,0,0,0,0,0,0,0,0,0,0,0,0,0,0,0,0,3,3,0.00,0.00,0.00,0.00,1.00,0.00,0.00,255,254,1.00,0.01,0.02,0.00,0.00,0.00,0.00,0.00,anomaly
0,tcp,private,REJ,0,0,0,0,0,0,0,0,0,0,0,0,0,0,0,0,0,0,1,1,0.00,0.00,1.00,1.00,1.00,0.00,0.00,255,1,0.00,0.41,0.06,0.00,0.00,0.00,0.07,1.00,anomaly
0,udp,private,SF,52,53,0,0,0,0,0,0,0,0,0,0,0,0,0,0,0,0,511,511,0.00,0.00,0.00,0.00,1.00,0.00,0.00,255,255,1.00,0.00,0.78,0.00,0.00,0.00,0.00,0.00,normal
0,tcp,telnet,RSTO,15,94,0,0,0,0,0,0,0,0,0,0,0,0,0,0,0,0,4,5,0.00,0.00,1.00,1.00,0.50,0.75,0.80,84,127,0.50,0.04,0.01,0.02,0.00,0.00,0.82,0.43,anomaly
0,icmp,urp_i,SF,36,0,0,0,0,0,0,0,0,0,0,0,0,0,0,0,0,0,1,1,0.00,0.00,0.00,0.00,1.00,0.00,0.00,255,64,0.25,0.04,0.25,0.00,0.01,0.00,0.00,0.00,normal
281,tcp,ftp,SF,164,599,0,0,0,2,0,1,0,0,0,0,0,0,0,0,0,1,1,1,0.00,0.00,0.00,0.00,1.00,0.00,0.00,255,9,0.04,0.45,0.00,0.00,0.00,0.00,0.44,0.00,anomaly
0,tcp,telnet,S0,0,0,0,0,0,0,0,0,0,0,0,0,0,0,0,0,0,0,137,137,1.00,1.00,0.00,0.00,1.00,0.00,0.00,255,255,1.00,0.00,0.00,0.00,1.00,1.00,0.00,0.00,anomaly
0,icmp,eco_i,SF,30,0,0,0,0,0,0,0,0,0,0,0,0,0,0,0,0,0,2,1,0.00,0.00,0.00,0.00,0.50,1.00,0.00,255,8,0.03,0.01,0.03,0.00,0.00,0.00,0.00,0.00,normal
0,tcp,ftp_data,SF,37,0,0,0,0,0,0,0,0,0,0,0,0,0,0,0,0,0,2,2,0.00,0.00,0.00,0.00,1.00,0.00,0.00,255,3,0.01,0.06,0.01,0.00,0.99,0.00,0.00,0.00,normal
0,tcp,ftp_data,SF,12,0,0,0,0,0,0,0,0,0,0,0,0,0,0,0,0,0,1,1,0.00,0.00,0.00,0.00,1.00,0.00,0.00,4,3,0.75,0.50,0.75,0.00,0.00,0.00,0.00,0.00,anomaly
0,tcp,telnet,SF,120,174,0,0,0,0,1,0,0,0,0,0,0,0,0,0,0,0,1,1,0.00,0.00,0.00,0.00,1.00,0.00,0.00,255,255,1.00,0.00,0.00,0.00,0.01,0.01,0.02,0.02,anomaly
0,tcp,sunrpc,REJ,0,0,0,0,0,0,0,0,0,0,0,0,0,0,0,0,0,0,1,3,0.00,0.00,1.00,1.00,1.00,0.00,1.00,210,49,0.19,0.02,0.00,0.04,0.00,0.00,0.88,1.00,anomaly
0,tcp,uucp_path,S0,0,0,0,0,0,0,0,0,0,0,0,0,0,0,0,0,0,0,204,2,1.00,1.00,0.00,0.00,0.01,0.06,0.00,255,2,0.01,0.07,0.00,0.00,1.00,1.00,0.00,0.00,anomaly
1,tcp,smtp,SF,2599,293,0,0,0,0,0,1,0,0,0,0,0,0,0,0,0,0,3,4,0.00,0.00,0.00,0.00,1.00,0.00,0.50,255,247,0.97,0.04,0.00,0.00,0.00,0.00,0.03,0.00,anomaly
0,tcp,imap4,RSTO,0,44,0,0,0,0,0,0,0,0,0,0,0,0,0,0,0,0,3,1,0.00,0.00,0.67,1.00,0.33,1.00,0.00,255,21,0.08,0.02,0.00,0.00,0.00,0.00,0.32,0.95,anomaly
1,tcp,smtp,SF,2599,293,0,0,0,0,0,1,0,0,0,0,0,0,0,0,0,0,2,2,0.00,0.00,0.00,0.00,1.00,0.00,0.00,255,243,0.95,0.05,0.00,0.00,0.00,0.00,0.04,0.00,anomaly
0,tcp,nnsp,REJ,0,0,0,0,0,0,0,0,0,0,0,0,0,0,0,0,0,0,100,10,0.00,0.00,1.00,1.00,0.10,0.06,0.00,255,10,0.04,0.05,0.00,0.00,0.00,0.00,1.00,1.00,anomaly
3,tcp,http,SF,54540,8314,0,0,0,2,0,1,1,0,0,0,0,0,0,0,0,0,2,2,0.00,0.00,0.00,0.00,1.00,0.00,0.00,255,239,0.94,0.01,0.00,0.00,0.00,0.00,0.02,0.02,anomaly
0,udp,private,SF,54,55,0,0,0,0,0,0,0,0,0,0,0,0,0,0,0,0,511,511,0.00,0.00,0.00,0.00,1.00,0.00,0.00,255,255,1.00,0.00,0.94,0.00,0.00,0.00,0.00,0.00,normal
0,tcp,finger,S0,0,0,0,0,0,0,0,0,0,0,0,0,0,0,0,0,0,0,286,9,1.00,1.00,0.00,0.00,0.03,0.06,0.00,255,9,0.04,0.06,0.00,0.00,1.00,1.00,0.00,0.00,anomaly
0,udp,private,SF,1,1,0,0,0,0,0,0,0,0,0,0,0,0,0,0,0,0,125,1,0.00,0.00,0.00,0.00,0.01,0.98,0.00,255,1,0.00,0.89,1.00,0.00,0.00,0.00,0.00,0.00,anomaly
0,tcp,ftp_data,SF,12,0,0,0,0,0,0,0,0,0,0,0,0,0,0,0,0,0,1,1,0.00,0.00,0.00,0.00,1.00,0.00,0.00,1,9,1.00,0.00,1.00,0.22,0.00,0.00,0.00,0.00,anomaly
0,icmp,ecr_i,SF,1008,0,0,0,0,0,0,0,0,0,0,0,0,0,0,0,0,0,312,312,0.00,0.00,0.00,0.00,1.00,0.00,0.00,255,255,1.00,0.00,1.00,0.00,0.00,0.00,0.00,0.00,anomaly
0,tcp,private,REJ,0,0,0,0,0,0,0,0,0,0,0,0,0,0,0,0,0,0,182,1,0.00,0.00,1.00,1.00,0.01,0.54,0.00,190,1,0.01,0.52,0.96,0.00,0.00,0.00,0.96,1.00,anomaly
0,udp,other,SF,1,1,0,0,0,0,0,0,0,0,0,0,0,0,0,0,0,0,351,1,0.00,0.00,0.00,0.00,0.00,1.00,0.00,255,1,0.00,1.00,1.00,0.00,0.00,0.00,0.00,0.00,anomaly
0,udp,domain_u,SF,45,135,0,0,0,0,0,0,0,0,0,0,0,0,0,0,0,0,67,146,0.00,0.00,0.00,0.00,1.00,0.00,0.01,255,255,1.00,0.00,0.00,0.00,0.00,0.00,0.00,0.00,normal
0,udp,private,SF,1,1,0,0,0,0,0,0,0,0,0,0,0,0,0,0,0,0,62,1,0.00,0.00,0.00,0.00,0.02,0.63,0.00,255,1,0.00,0.53,0.87,0.00,0.00,0.00,0.13,0.00,anomaly
0,tcp,kshell,REJ,0,0,0,0,0,0,0,0,0,0,0,0,0,0,0,0,0,0,150,12,0.00,0.00,1.00,1.00,0.08,0.05,0.00,255,12,0.05,0.06,0.00,0.00,0.00,0.00,1.00,1.00,anomaly
0,tcp,private,SH,0,0,0,0,0,0,0,0,0,0,0,0,0,0,0,0,0,0,1,1,1.00,1.00,0.00,0.00,1.00,0.00,0.00,143,1,0.01,1.00,1.00,0.00,1.00,1.00,0.00,0.00,anomaly
0,tcp,http,S0,0,0,0,0,0,0,0,0,0,0,0,0,0,0,0,0,0,0,2,2,1.00,1.00,0.00,0.00,1.00,0.00,0.00,255,254,1.00,0.01,0.00,0.00,0.04,0.04,0.74,0.74,anomaly
0,tcp,time,RSTO,0,0,0,0,0,0,0,0,0,0,0,0,0,0,0,0,0,0,284,20,0.00,0.00,1.00,1.00,0.07,0.06,0.00,255,20,0.08,0.06,0.00,0.00,0.00,0.00,1.00,1.00,anomaly
0,udp,private,SF,54,51,0,0,0,0,0,0,0,0,0,0,0,0,0,0,0,0,176,176,0.00,0.00,0.00,0.00,1.00,0.00,0.00,255,255,1.00,0.00,0.87,0.00,0.00,0.00,0.00,0.00,normal
0,tcp,telnet,SF,125,174,0,0,0,0,1,0,0,0,0,0,0,0,0,0,0,0,1,1,0.00,0.00,0.00,0.00,1.00,0.00,0.00,255,20,0.08,0.02,0.00,0.00,0.00,0.00,0.00,0.05,anomaly
0,tcp,sunrpc,RSTO,0,0,0,0,0,0,0,0,0,0,0,0,0,0,0,0,0,0,234,15,0.00,0.00,1.00,1.00,0.06,0.07,0.00,255,15,0.06,0.07,0.00,0.00,0.00,0.00,1.00,1.00,anomaly
283,tcp,ftp,SF,160,597,0,0,0,2,0,1,0,0,0,0,0,0,0,0,0,1,1,1,0.00,0.00,0.00,0.00,1.00,0.00,0.00,255,96,0.38,0.03,0.00,0.00,0.02,0.00,0.01,0.00,anomaly
0,udp,domain_u,SF,45,72,0,0,0,0,0,0,0,0,0,0,0,0,0,0,0,0,238,236,0.00,0.00,0.00,0.00,0.99,0.01,0.00,255,254,1.00,0.01,0.00,0.00,0.00,0.00,0.00,0.00,normal
4,tcp,pop_3,SF,28,93,0,0,0,0,0,1,0,0,0,0,0,0,0,0,0,0,1,1,0.00,0.00,0.00,0.00,1.00,0.00,0.00,255,235,0.92,0.02,0.01,0.00,0.00,0.00,0.04,0.00,anomaly
0,udp,private,SF,53,55,0,0,0,0,0,0,0,0,0,0,0,0,0,0,0,0,509,509,0.00,0.00,0.00,0.00,1.00,0.00,0.00,255,255,1.00,0.00,0.93,0.00,0.00,0.00,0.00,0.00,normal
0,tcp,telnet,S0,0,0,0,0,0,0,0,0,0,0,0,0,0,0,0,0,0,0,121,121,1.00,1.00,0.00,0.00,1.00,0.00,0.00,255,255,1.00,0.00,0.00,0.00,1.00,1.00,0.00,0.00,anomaly
0,udp,private,SF,1,1,0,0,0,0,0,0,0,0,0,0,0,0,0,0,0,0,82,1,0.00,0.00,0.00,0.00,0.01,0.79,0.00,255,1,0.00,0.73,1.00,0.00,0.00,0.00,0.00,0.00,anomaly
0,tcp,link,S0,0,0,0,0,0,0,0,0,0,0,0,0,0,0,0,0,0,0,298,20,1.00,1.00,0.00,0.00,0.07,0.06,0.00,255,20,0.08,0.07,0.00,0.00,1.00,1.00,0.00,0.00,anomaly
0,tcp,other,REJ,0,0,0,0,0,0,0,0,0,0,0,0,0,0,0,0,0,0,509,1,0.05,0.00,0.95,1.00,0.00,1.00,0.00,255,1,0.00,1.00,0.00,0.00,0.03,0.00,0.97,1.00,anomaly
0,udp,private,SF,28,0,0,3,0,0,0,0,0,0,0,0,0,0,0,0,0,0,94,94,0.00,0.00,0.00,0.00,1.00,0.00,0.00,114,94,0.82,0.03,0.82,0.00,0.00,0.00,0.00,0.00,anomaly
0,tcp,http,S0,0,0,0,0,0,0,0,0,0,0,0,0,0,0,0,0,0,0,63,63,1.00,1.00,0.00,0.00,1.00,0.00,0.00,255,255,1.00,0.00,0.00,0.00,0.82,0.82,0.15,0.15,anomaly
0,tcp,telnet,SF,123,174,0,0,0,0,1,0,0,0,0,0,0,0,0,0,0,0,1,1,0.00,0.00,0.00,0.00,1.00,0.00,0.00,255,143,0.56,0.02,0.00,0.00,0.00,0.00,0.02,0.03,anomaly
1,tcp,smtp,SF,2599,293,0,0,0,0,0,1,0,0,0,0,0,0,0,0,0,0,3,3,0.00,0.00,0.00,0.00,1.00,0.00,0.00,255,39,0.15,0.16,0.00,0.00,0.00,0.00,0.83,0.00,anomaly
0,tcp,telnet,SF,124,174,0,0,0,0,1,0,0,0,0,0,0,0,0,0,0,0,1,1,0.00,0.00,0.00,0.00,1.00,0.00,0.00,255,127,0.50,0.02,0.00,0.00,0.00,0.00,0.02,0.03,anomaly
0,udp,private,SF,105,146,0,0,0,0,0,0,0,0,0,0,0,0,0,0,0,0,2,1,0.00,0.00,0.00,0.00,0.50,1.00,0.00,255,253,0.99,0.01,0.00,0.00,0.00,0.00,0.00,0.00,anomaly
0,icmp,eco_i,SF,30,0,0,0,0,0,0,0,0,0,0,0,0,0,0,0,0,0,2,1,0.00,0.00,0.00,0.00,0.50,1.00,0.00,255,2,0.01,0.01,0.01,0.00,0.00,0.00,0.00,0.00,normal
282,tcp,ftp,SF,158,597,0,0,0,2,0,1,0,0,0,0,0,0,0,0,0,1,1,1,0.00,0.00,0.00,0.00,1.00,0.00,0.00,255,7,0.03,0.02,0.00,0.00,0.89,0.00,0.01,0.00,anomaly
0,tcp,vmnet,REJ,0,0,0,0,0,0,0,0,0,0,0,0,0,0,0,0,0,0,137,15,0.00,0.00,1.00,1.00,0.11,0.06,0.00,255,15,0.06,0.06,0.00,0.00,0.00,0.00,1.00,1.00,anomaly
0,tcp,http_443,REJ,0,0,0,0,0,0,0,0,0,0,0,0,0,0,0,0,0,0,120,11,0.00,0.00,1.00,1.00,0.09,0.07,0.00,255,11,0.04,0.06,0.00,0.00,0.00,0.00,1.00,1.00,anomaly
0,icmp,ecr_i,SF,1032,0,0,0,0,0,0,0,0,0,0,0,0,0,0,0,0,0,43,43,0.00,0.00,0.00,0.00,1.00,0.00,0.00,255,255,1.00,0.00,1.00,0.00,0.00,0.00,0.00,0.00,anomaly
806,tcp,http,RSTR,55044,1,0,0,0,0,0,1,0,0,0,0,0,0,0,0,0,0,80,80,0.03,0.03,0.98,0.98,1.00,0.00,0.00,255,253,0.99,0.01,0.00,0.00,0.01,0.01,0.38,0.38,anomaly
7689,tcp,telnet,SF,0,44,0,0,0,0,0,0,0,0,0,0,0,0,0,0,0,0,1,1,0.00,0.00,0.00,0.00,1.00,0.00,0.00,255,154,0.60,0.03,0.00,0.00,0.31,0.52,0.11,0.08,anomaly
6,tcp,telnet,SF,24,154,0,0,0,0,0,0,0,0,0,0,0,0,0,0,0,0,4,16,0.00,0.00,0.75,0.50,0.50,0.75,0.50,90,55,0.08,0.08,0.01,0.04,0.00,0.00,0.18,0.62,anomaly
0,tcp,echo,RSTO,0,0,0,0,0,0,0,0,0,0,0,0,0,0,0,0,0,0,258,8,0.00,0.00,1.00,1.00,0.03,0.06,0.00,255,8,0.03,0.06,0.00,0.00,0.00,0.00,1.00,1.00,anomaly
4,tcp,pop_3,SF,28,93,0,0,0,0,0,1,0,0,0,0,0,0,0,0,0,0,2,1,0.00,0.00,0.50,0.00,0.50,1.00,0.00,255,230,0.90,0.02,0.00,0.00,0.00,0.00,0.02,0.00,anomaly
0,tcp,other,REJ,0,0,0,0,0,0,0,0,0,0,0,0,0,0,0,0,0,0,458,1,0.15,0.00,0.85,1.00,0.00,1.00,0.00,255,1,0.00,0.92,0.00,0.00,0.14,0.00,0.86,1.00,anomaly
8153,tcp,telnet,SF,0,15,0,0,0,0,0,0,0,0,0,0,0,0,0,0,0,0,1,1,0.00,0.00,0.00,0.00,1.00,0.00,0.00,255,23,0.09,0.80,0.00,0.00,0.00,0.00,0.79,0.00,anomaly
0,udp,private,SF,47,44,0,0,0,0,0,0,0,0,0,0,0,0,0,0,0,0,156,156,0.00,0.00,0.00,0.00,1.00,0.00,0.00,255,254,1.00,0.01,0.61,0.00,0.00,0.00,0.00,0.00,normal
0,udp,private,SF,105,147,0,0,0,0,0,0,0,0,0,0,0,0,0,0,0,0,1,1,0.00,0.00,0.00,0.00,1.00,0.00,0.00,133,132,0.99,0.02,0.02,0.00,0.00,0.00,0.00,0.00,anomaly
0,tcp,domain,REJ,0,0,0,0,0,0,0,0,0,0,0,0,0,0,0,0,0,0,201,1,0.00,0.00,1.00,1.00,0.00,0.06,0.00,255,1,0.00,0.06,0.00,0.00,0.00,0.00,1.00,1.00,anomaly
0,tcp,private,REJ,0,0,0,0,0,0,0,0,0,0,0,0,0,0,0,0,0,0,113,17,0.00,0.00,1.00,1.00,0.15,0.05,0.00,64,17,0.27,0.06,0.02,0.00,0.00,0.00,1.00,1.00,anomaly
0,tcp,ftp_data,SF,383,0,0,0,0,0,0,0,0,0,0,0,0,0,0,0,0,0,2,2,0.00,0.00,0.00,0.00,1.00,0.00,0.00,50,3,0.06,0.06,0.06,0.00,0.00,0.00,0.00,0.00,normal
284,tcp,ftp,SF,156,593,0,0,0,2,0,1,0,0,0,0,0,0,0,0,0,1,1,1,0.00,0.00,0.00,0.00,1.00,0.00,0.00,255,86,0.34,0.03,0.00,0.00,0.02,0.00,0.01,0.00,anomaly
0,tcp,http,SF,207,38521,0,0,0,0,0,1,0,0,0,0,0,0,0,0,0,0,2,2,0.00,0.00,0.00,0.00,1.00,0.00,0.00,18,153,1.00,0.00,0.06,0.03,0.00,0.48,0.00,0.00,normal
0,udp,private,SF,47,0,0,0,0,0,0,0,0,0,0,0,0,0,0,0,0,0,2,2,0.00,0.00,0.00,0.00,1.00,0.00,0.00,255,253,0.99,0.01,0.01,0.00,0.00,0.00,0.00,0.00,anomaly
0,tcp,sunrpc,RSTO,0,0,0,0,0,0,0,0,0,0,0,0,0,0,0,0,0,0,226,11,0.00,0.00,1.00,1.00,0.05,0.07,0.00,255,11,0.04,0.07,0.00,0.00,0.00,0.00,1.00,1.00,anomaly
4,tcp,pop_3,SF,32,93,0,0,0,0,0,1,0,0,0,0,0,0,0,0,0,0,1,1,0.00,0.00,0.00,0.00,1.00,0.00,0.00,255,217,0.85,0.02,0.00,0.00,0.00,0.00,0.07,0.00,anomaly
0,icmp,ecr_i,SF,1008,0,0,0,0,0,0,0,0,0,0,0,0,0,0,0,0,0,158,158,0.00,0.00,0.00,0.00,1.00,0.00,0.00,255,255,1.00,0.00,1.00,0.00,0.00,0.00,0.00,0.00,anomaly
0,udp,private,SF,41,0,0,0,0,0,0,0,0,0,0,0,0,0,0,0,0,0,3,3,0.00,0.00,0.00,0.00,1.00,0.00,0.00,255,253,0.99,0.01,0.00,0.00,0.00,0.00,0.00,0.00,anomaly
0,tcp,ftp_data,SF,1690,0,0,0,0,0,0,0,0,0,0,0,0,0,0,0,0,0,2,2,0.00,0.00,0.00,0.00,1.00,0.00,0.00,255,8,0.03,0.07,0.03,0.00,0.97,0.00,0.00,0.00,normal
0,tcp,ftp_data,SF,12,0,0,0,0,0,0,0,0,0,0,0,0,0,0,0,0,0,1,1,0.00,0.00,0.00,0.00,1.00,0.00,0.00,1,7,1.00,0.00,1.00,0.29,0.00,0.00,0.00,0.00,anomaly
0,udp,domain_u,SF,44,44,0,0,0,0,0,0,0,0,0,0,0,0,0,0,0,0,120,200,0.00,0.00,0.00,0.00,1.00,0.00,0.01,255,255,1.00,0.00,0.01,0.00,0.00,0.00,0.00,0.00,normal
0,udp,private,SF,105,146,0,0,0,0,0,0,0,0,0,0,0,0,0,0,0,0,4,2,0.00,0.00,0.00,0.00,0.50,0.50,0.00,255,254,1.00,0.01,0.00,0.00,0.00,0.00,0.00,0.00,anomaly
0,udp,domain_u,SF,44,44,0,0,0,0,0,0,0,0,0,0,0,0,0,0,0,0,154,234,0.00,0.00,0.00,0.00,1.00,0.00,0.01,255,255,1.00,0.00,0.01,0.00,0.00,0.00,0.00,0.00,normal
280,tcp,ftp_data,SF,283618,0,0,0,0,0,0,0,0,0,0,0,0,0,0,0,0,0,2,2,0.00,0.00,0.00,0.00,1.00,0.00,0.00,8,16,1.00,0.00,1.00,0.19,0.00,0.00,0.00,0.00,anomaly
0,udp,other,SF,1,1,0,0,0,0,0,0,0,0,0,0,0,0,0,0,0,0,95,1,0.00,0.00,0.00,0.00,0.01,1.00,0.00,255,1,0.00,0.51,0.99,0.00,0.00,0.00,0.00,0.00,anomaly
7613,tcp,telnet,SF,0,44,0,0,0,0,0,0,0,0,0,0,0,0,0,0,0,0,1,11,0.00,0.00,0.00,0.45,1.00,0.00,0.55,255,172,0.67,0.03,0.00,0.00,0.33,0.49,0.11,0.08,anomaly
0,udp,other,SF,1,1,0,0,0,0,0,0,0,0,0,0,0,0,0,0,0,0,295,1,0.00,0.00,0.00,0.00,0.00,1.00,0.00,255,1,0.00,1.00,1.00,0.00,0.00,0.00,0.00,0.00,anomaly
1,tcp,imap4,RSTO,0,44,0,0,0,0,0,0,0,0,0,0,0,0,0,0,0,0,2,6,0.00,0.00,1.00,0.83,0.50,1.00,1.00,106,59,0.25,0.05,0.01,0.03,0.00,0.00,0.89,0.98,anomaly
0,tcp,uucp,RSTO,0,0,0,0,0,0,0,0,0,0,0,0,0,0,0,0,0,0,135,12,0.00,0.00,1.00,1.00,0.09,0.07,0.00,255,12,0.05,0.06,0.00,0.00,0.00,0.00,1.00,1.00,anomaly
0,tcp,bgp,REJ,0,0,0,0,0,0,0,0,0,0,0,0,0,0,0,0,0,0,263,9,0.00,0.00,1.00,1.00,0.03,0.06,0.00,255,9,0.04,0.06,0.00,0.00,0.00,0.00,1.00,1.00,anomaly
0,tcp,csnet_ns,S0,0,0,0,0,0,0,0,0,0,0,0,0,0,0,0,0,0,0,276,18,1.00,1.00,0.00,0.00,0.07,0.06,0.00,255,18,0.07,0.07,0.00,0.00,1.00,1.00,0.00,0.00,anomaly
0,tcp,http,S0,0,0,0,0,0,0,0,0,0,0,0,0,0,0,0,0,0,0,37,37,0.59,0.59,0.38,0.38,1.00,0.00,0.00,255,255,1.00,0.00,0.00,0.00,0.12,0.12,0.70,0.70,anomaly
0,tcp,finger,S0,0,0,0,0,0,0,0,0,0,0,0,0,0,0,0,0,0,0,10,3,1.00,1.00,0.00,0.00,0.30,0.30,0.00,255,64,0.25,0.02,0.01,0.00,0.97,0.98,0.00,0.00,anomaly
0,udp,private,SF,46,0,0,0,0,0,0,0,0,0,0,0,0,0,0,0,0,0,2,2,0.00,0.00,0.00,0.00,1.00,0.00,0.00,255,255,1.00,0.00,0.01,0.00,0.00,0.00,0.00,0.00,anomaly
0,udp,private,SF,105,105,0,0,0,0,0,0,0,0,0,0,0,0,0,0,0,0,1,1,0.00,0.00,0.00,0.00,1.00,0.00,0.00,255,254,1.00,0.01,0.00,0.00,0.00,0.00,0.00,0.00,normal
0,tcp,uucp,RSTO,0,0,0,0,0,0,0,0,0,0,0,0,0,0,0,0,0,0,120,3,0.00,0.00,1.00,1.00,0.03,0.06,0.00,255,3,0.01,0.06,0.00,0.00,0.00,0.00,1.00,1.00,anomaly
0,tcp,telnet,RSTO,0,15,0,0,0,0,0,0,0,0,0,0,0,0,0,0,0,0,1,3,0.00,0.00,1.00,0.67,1.00,0.00,0.67,78,89,0.33,0.06,0.01,0.02,0.00,0.11,0.88,0.61,anomaly
0,tcp,imap4,REJ,0,0,0,0,0,0,0,0,0,0,0,0,0,0,0,0,0,0,1,7,0.00,0.00,1.00,0.86,1.00,0.00,1.00,52,60,0.25,0.10,0.02,0.03,0.00,0.00,0.88,0.97,anomaly
4,tcp,pop_3,SF,27,103,0,0,0,0,0,1,0,0,0,0,0,0,0,0,0,0,1,1,0.00,0.00,0.00,0.00,1.00,0.00,0.00,255,216,0.85,0.02,0.00,0.00,0.00,0.00,0.04,0.01,anomaly
0,udp,domain_u,SF,46,46,0,0,0,0,0,0,0,0,0,0,0,0,0,0,0,0,127,200,0.00,0.00,0.00,0.00,0.99,0.02,0.01,255,254,1.00,0.01,0.01,0.00,0.00,0.00,0.00,0.00,normal
0,udp,domain_u,SF,46,86,0,0,0,0,0,0,0,0,0,0,0,0,0,0,0,0,248,246,0.00,0.00,0.00,0.00,0.99,0.01,0.00,255,254,1.00,0.01,0.00,0.00,0.00,0.00,0.00,0.00,normal
0,tcp,http,S0,0,0,0,0,0,0,0,0,0,0,0,0,0,0,0,0,0,0,94,94,1.00,1.00,0.00,0.00,1.00,0.00,0.00,255,255,1.00,0.00,0.00,0.00,0.58,0.58,0.38,0.38,anomaly
0,udp,private,SF,105,105,0,0,0,0,0,0,0,0,0,0,0,0,0,0,0,0,3,3,0.00,0.00,0.00,0.00,1.00,0.00,0.00,255,253,0.99,0.01,0.00,0.00,0.00,0.00,0.00,0.00,normal
0,udp,private,SF,52,0,0,0,0,0,0,0,0,0,0,0,0,0,0,0,0,0,3,3,0.00,0.00,0.00,0.00,1.00,0.00,0.00,255,254,1.00,0.01,0.01,0.00,0.00,0.00,0.00,0.00,anomaly
899,tcp,domain,RSTO,1562,0,0,0,0,0,0,0,0,0,0,0,0,0,0,0,0,0,1,1,0.00,0.00,1.00,1.00,1.00,0.00,0.00,2,2,1.00,0.00,0.50,0.00,0.00,0.00,1.00,1.00,anomaly
0,tcp,http,SF,304,1380,0,0,0,0,0,1,0,0,0,0,0,0,0,0,0,0,3,3,0.00,0.00,0.00,0.00,1.00,0.00,0.00,255,220,0.86,0.02,0.00,0.00,0.00,0.00,0.08,0.00,normal
283,tcp,ftp,SF,158,595,0,0,0,2,0,1,0,0,0,0,0,0,0,0,0,1,1,1,0.00,0.00,0.00,0.00,1.00,0.00,0.00,255,49,0.19,0.02,0.00,0.00,0.00,0.00,0.55,0.00,anomaly
0,tcp,finger,RSTO,0,0,0,0,0,0,0,0,0,0,0,0,0,0,0,0,0,0,238,10,0.00,0.00,1.00,1.00,0.04,0.06,0.00,255,10,0.04,0.07,0.00,0.00,0.00,0.00,1.00,1.00,anomaly
280,tcp,ftp_data,SF,283618,0,0,0,0,0,0,0,0,0,0,0,0,0,0,0,0,0,2,2,0.00,0.00,0.00,0.00,1.00,0.00,0.00,4,12,1.00,0.00,1.00,0.17,0.00,0.00,0.00,0.00,anomaly
0,tcp,private,SH,0,0,0,0,0,0,0,0,0,0,0,0,0,0,0,0,0,0,1,1,1.00,1.00,0.00,0.00,1.00,0.00,0.00,36,1,0.03,1.00,1.00,0.00,1.00,1.00,0.00,0.00,anomaly
0,udp,other,SF,1,1,0,0,0,0,0,0,0,0,0,0,0,0,0,0,0,0,85,1,0.00,0.00,0.00,0.00,0.01,0.84,0.00,255,1,0.00,0.74,1.00,0.00,0.00,0.00,0.00,0.00,anomaly
0,udp,private,SF,55,57,0,0,0,0,0,0,0,0,0,0,0,0,0,0,0,0,511,511,0.00,0.00,0.00,0.00,1.00,0.00,0.00,255,255,1.00,0.00,0.87,0.00,0.00,0.00,0.00,0.00,normal
0,udp,domain_u,SF,43,73,0,0,0,0,0,0,0,0,0,0,0,0,0,0,0,0,188,187,0.00,0.00,0.00,0.00,0.99,0.01,0.00,255,254,1.00,0.01,0.01,0.00,0.00,0.00,0.00,0.00,normal
0,tcp,other,REJ,0,0,0,0,0,0,0,0,0,0,0,0,0,0,0,0,0,0,488,1,0.06,0.00,0.94,1.00,0.00,1.00,0.00,255,1,0.00,1.00,0.00,0.00,0.09,0.00,0.91,1.00,anomaly
26,tcp,ftp,SF,364,1181,0,0,0,7,0,1,0,0,0,0,0,0,0,0,0,1,1,1,0.00,0.00,0.00,0.00,1.00,0.00,0.00,164,70,0.42,0.04,0.01,0.03,0.00,0.00,0.01,0.01,normal
281,tcp,ftp,SF,158,597,0,0,0,2,0,1,0,0,0,0,0,0,0,0,0,1,1,1,0.00,0.00,0.00,0.00,1.00,0.00,0.00,31,25,0.81,0.10,0.03,0.00,0.00,0.00,0.00,0.00,anomaly
1,tcp,smtp,SF,2599,293,0,0,0,0,0,1,0,0,0,0,0,0,0,0,0,0,2,2,0.00,0.00,0.00,0.00,1.00,0.00,0.00,255,201,0.79,0.13,0.00,0.00,0.00,0.00,0.20,0.00,anomaly
0,tcp,telnet,SF,125,174,0,0,0,0,1,0,0,0,0,0,0,0,0,0,0,0,1,1,0.00,0.00,0.00,0.00,1.00,0.00,0.00,255,251,0.98,0.01,0.00,0.00,0.00,0.00,0.02,0.02,anomaly
8172,tcp,telnet,SF,0,15,0,0,0,0,0,0,0,0,0,0,0,0,0,0,0,0,1,1,0.00,0.00,0.00,0.00,1.00,0.00,0.00,255,72,0.28,0.02,0.00,0.00,0.73,0.68,0.01,0.03,anomaly
0,tcp,other,REJ,0,0,0,0,0,0,0,0,0,0,0,0,0,0,0,0,0,0,472,1,0.08,0.00,0.92,1.00,0.00,1.00,0.00,255,1,0.00,1.00,0.00,0.00,0.14,0.00,0.86,1.00,anomaly
0,icmp,eco_i,SF,8,0,0,0,0,0,0,0,0,0,0,0,0,0,0,0,0,0,1,34,0.00,0.00,0.00,0.00,1.00,0.00,1.00,2,51,1.00,0.00,1.00,0.51,0.00,0.00,0.00,0.00,anomaly
0,tcp,telnet,SF,123,174,0,0,0,0,1,0,0,0,0,0,0,0,0,0,0,0,1,1,0.00,0.00,0.00,0.00,1.00,0.00,0.00,255,104,0.41,0.02,0.00,0.00,0.00,0.00,0.01,0.03,anomaly
0,udp,private,SF,105,147,0,0,0,0,0,0,0,0,0,0,0,0,0,0,0,0,1,1,0.00,0.00,0.00,0.00,1.00,0.00,0.00,110,110,1.00,0.00,0.01,0.00,0.00,0.00,0.00,0.00,anomaly
912,tcp,http,RSTR,57964,0,0,0,0,0,0,1,0,0,0,0,0,0,0,0,0,0,33,33,0.03,0.03,0.94,0.94,1.00,0.00,0.00,255,255,1.00,0.00,0.00,0.00,0.00,0.00,0.12,0.12,anomaly
7418,tcp,telnet,SF,0,44,0,0,0,0,0,0,0,0,0,0,0,0,0,0,0,0,1,1,0.00,0.00,0.00,0.00,1.00,0.00,0.00,255,210,0.82,0.02,0.00,0.00,0.29,0.33,0.01,0.01,anomaly
0,tcp,http,S0,0,0,0,0,0,0,0,0,0,0,0,0,0,0,0,0,0,0,30,30,0.33,0.33,0.67,0.67,1.00,0.00,0.00,255,255,1.00,0.00,0.00,0.00,0.06,0.06,0.69,0.69,anomaly
0,tcp,kshell,S0,0,0,0,0,0,0,0,0,0,0,0,0,0,0,0,0,0,0,43,6,1.00,1.00,0.00,0.00,0.14,0.19,0.00,255,6,0.02,0.17,0.00,0.00,1.00,1.00,0.00,0.00,anomaly
907,tcp,http,RSTR,62344,0,0,0,0,0,0,1,0,0,0,0,0,0,0,0,0,0,93,93,0.01,0.01,0.98,0.98,1.00,0.00,0.00,255,255,1.00,0.00,0.00,0.00,0.00,0.00,0.36,0.36,anomaly
902,tcp,http,RSTR,59424,0,0,0,0,0,0,1,0,0,0,0,0,0,0,0,0,0,79,79,0.01,0.01,0.97,0.97,1.00,0.00,0.00,255,255,1.00,0.00,0.00,0.00,0.00,0.00,0.30,0.30,anomaly
0,udp,private,SF,28,0,0,1,0,0,0,0,0,0,0,0,0,0,0,0,0,0,1,1,0.00,0.00,0.00,0.00,1.00,0.00,0.00,255,1,0.00,0.02,0.00,0.00,0.21,0.00,0.51,0.00,anomaly
0,tcp,bgp,REJ,0,0,0,0,0,0,0,0,0,0,0,0,0,0,0,0,0,0,243,9,0.00,0.00,1.00,1.00,0.04,0.06,0.00,255,9,0.04,0.07,0.00,0.00,0.00,0.00,1.00,1.00,anomaly
0,tcp,private,S0,0,0,0,0,0,0,0,0,0,0,0,0,0,0,0,0,0,0,118,1,1.00,1.00,0.00,0.00,0.01,0.06,0.00,28,1,0.04,0.14,0.04,0.00,1.00,1.00,0.00,0.00,anomaly
0,tcp,pop_3,RSTO,0,36,0,0,0,0,0,1,0,0,0,0,0,0,0,0,0,0,2,4,0.00,0.00,1.00,1.00,0.50,1.00,1.00,208,58,0.24,0.02,0.00,0.03,0.01,0.02,0.87,0.98,anomaly
0,icmp,ecr_i,SF,1008,0,0,0,0,0,0,0,0,0,0,0,0,0,0,0,0,0,348,348,0.00,0.00,0.00,0.00,1.00,0.00,0.00,255,255,1.00,0.00,1.00,0.00,0.00,0.00,0.00,0.00,anomaly
0,tcp,telnet,SF,121,174,0,0,0,0,1,0,0,0,0,0,0,0,0,0,0,0,1,1,0.00,0.00,0.00,0.00,1.00,0.00,0.00,255,107,0.42,0.02,0.00,0.00,0.00,0.00,0.01,0.03,anomaly
0,udp,private,SF,53,53,0,0,0,0,0,0,0,0,0,0,0,0,0,0,0,0,511,511,0.00,0.00,0.00,0.00,1.00,0.00,0.00,255,255,1.00,0.00,0.92,0.00,0.00,0.00,0.00,0.00,normal
289,tcp,ftp,SF,157,595,0,0,0,2,0,1,0,0,0,0,0,0,0,0,0,1,1,1,0.00,0.00,0.00,0.00,1.00,0.00,0.00,18,15,0.83,0.11,0.06,0.00,0.00,0.00,0.00,0.00,anomaly
0,tcp,telnet,SF,122,174,0,0,0,0,1,0,0,0,0,0,0,0,0,0,0,0,1,1,0.00,0.00,0.00,0.00,1.00,0.00,0.00,255,179,0.70,0.02,0.00,0.00,0.00,0.00,0.02,0.03,anomaly
4,tcp,pop_3,SF,26,93,0,0,0,0,0,1,0,0,0,0,0,0,0,0,0,0,1,1,0.00,0.00,0.00,0.00,1.00,0.00,0.00,255,232,0.91,0.02,0.00,0.00,0.00,0.00,0.02,0.00,anomaly
0,udp,private,SF,1,1,0,0,0,0,0,0,0,0,0,0,0,0,0,0,0,0,136,1,0.00,0.00,0.00,0.00,0.01,1.00,0.00,255,1,0.00,0.78,1.00,0.00,0.00,0.00,0.00,0.00,anomaly
0,tcp,http,SF,162,3433,0,0,0,0,0,1,0,0,0,0,0,0,0,0,0,0,2,2,0.00,0.00,0.00,0.00,1.00,0.00,0.00,3,154,1.00,0.00,0.33,0.02,0.00,0.84,0.00,0.00,normal
0,tcp,other,S0,0,0,0,0,0,0,0,0,0,0,0,0,0,0,0,0,0,0,486,1,0.09,1.00,0.91,0.00,0.00,1.00,0.00,255,1,0.00,1.00,0.00,0.00,0.07,1.00,0.93,0.00,anomaly
0,tcp,iso_tsap,REJ,0,0,0,0,0,0,0,0,0,0,0,0,0,0,0,0,0,0,217,18,0.00,0.00,1.00,1.00,0.08,0.06,0.00,255,18,0.07,0.07,0.00,0.00,0.00,0.00,1.00,1.00,anomaly
0,tcp,http,SF,39276,273,0,0,0,0,0,1,0,0,0,0,0,0,0,0,0,0,7,15,0.00,0.00,0.00,0.00,1.00,0.00,0.13,255,255,1.00,0.00,0.00,0.00,0.00,0.00,0.00,0.00,normal
0,tcp,ftp_data,SF,42562,0,0,0,0,0,0,0,0,0,0,0,0,0,0,0,0,0,1,1,0.00,0.00,0.00,0.00,1.00,0.00,0.00,60,17,0.13,0.08,0.13,0.12,0.00,0.06,0.00,0.00,normal
3,tcp,telnet,RSTO,0,15,0,0,0,0,0,0,0,0,0,0,0,0,0,0,0,0,4,12,0.00,0.08,0.75,0.50,0.50,0.75,0.58,64,86,0.34,0.08,0.02,0.02,0.00,0.00,0.89,0.70,anomaly
0,tcp,courier,REJ,0,0,0,0,0,0,0,0,0,0,0,0,0,0,0,0,0,0,100,7,0.00,0.00,1.00,1.00,0.07,0.07,0.00,255,7,0.03,0.06,0.00,0.00,0.00,0.00,1.00,1.00,anomaly
282,tcp,ftp,SF,158,597,0,0,0,2,0,1,0,0,0,0,0,0,0,0,0,1,1,1,0.00,0.00,0.00,0.00,1.00,0.00,0.00,255,16,0.06,0.88,0.00,0.00,0.00,0.00,0.86,0.00,anomaly
0,udp,private,SF,105,147,0,0,0,0,0,0,0,0,0,0,0,0,0,0,0,0,2,2,0.00,0.00,0.00,0.00,1.00,0.00,0.00,255,254,1.00,0.01,0.00,0.00,0.00,0.00,0.00,0.00,normal
0,udp,private,SF,105,0,0,0,0,0,0,0,0,0,0,0,0,0,0,0,0,0,5,5,0.00,0.00,0.00,0.00,1.00,0.00,0.00,255,255,1.00,0.00,0.01,0.00,0.00,0.00,0.00,0.00,normal
0,udp,private,SF,105,105,0,0,0,0,0,0,0,0,0,0,0,0,0,0,0,0,1,1,0.00,0.00,0.00,0.00,1.00,0.00,0.00,255,254,1.00,0.01,0.00,0.00,0.00,0.00,0.00,0.00,anomaly
0,tcp,auth,S0,0,0,0,0,0,0,0,0,0,0,0,0,0,0,0,0,0,0,240,3,1.00,1.00,0.00,0.00,0.01,0.07,0.00,255,3,0.01,0.07,0.00,0.00,1.00,1.00,0.00,0.00,anomaly
0,udp,private,SF,55,52,0,0,0,0,0,0,0,0,0,0,0,0,0,0,0,0,403,403,0.00,0.00,0.00,0.00,1.00,0.00,0.00,255,255,1.00,0.00,0.86,0.00,0.00,0.00,0.00,0.00,normal
789,tcp,http,RSTR,2484,1,0,0,0,0,0,1,0,0,0,0,0,0,0,0,0,0,28,28,0.00,0.00,1.00,1.00,1.00,0.00,0.00,255,253,0.99,0.01,0.00,0.00,0.00,0.00,0.15,0.15,anomaly
0,tcp,private,SH,0,0,0,0,0,0,0,0,0,0,0,0,0,0,0,0,0,0,1,1,1.00,1.00,0.00,0.00,1.00,0.00,0.00,189,1,0.01,1.00,1.00,0.00,1.00,1.00,0.00,0.00,anomaly
0,icmp,eco_i,SF,18,0,0,0,0,0,0,0,0,0,0,0,0,0,0,0,0,0,1,1,0.00,0.00,0.00,0.00,1.00,0.00,0.00,1,44,1.00,0.00,1.00,1.00,0.00,0.00,0.00,0.00,anomaly
0,tcp,http,SF,339,2708,0,0,0,0,0,1,0,0,0,0,0,0,0,0,0,0,3,3,0.33,0.33,0.00,0.00,1.00,0.00,0.00,24,255,1.00,0.00,0.04,0.01,0.04,0.00,0.00,0.00,normal
0,tcp,telnet,SF,125,174,0,0,0,0,1,0,0,0,0,0,0,0,0,0,0,0,1,1,0.00,0.00,0.00,0.00,1.00,0.00,0.00,255,12,0.05,0.02,0.00,0.00,0.00,0.00,0.00,0.08,anomaly
0,tcp,iso_tsap,REJ,0,0,0,0,0,0,0,0,0,0,0,0,0,0,0,0,0,0,243,17,0.00,0.00,1.00,1.00,0.07,0.06,0.00,255,17,0.07,0.07,0.00,0.00,0.00,0.00,1.00,1.00,anomaly
0,icmp,eco_i,SF,40008,0,0,0,0,0,0,0,0,0,0,0,0,0,0,0,0,0,3,3,0.00,0.00,0.00,0.00,1.00,0.00,0.00,138,145,0.20,0.04,0.20,0.41,0.00,0.00,0.02,0.00,normal
0,icmp,ecr_i,SF,1032,0,0,0,0,0,0,0,0,0,0,0,0,0,0,0,0,0,395,395,0.00,0.00,0.00,0.00,1.00,0.00,0.00,255,255,1.00,0.00,1.00,0.00,0.00,0.00,0.00,0.00,anomaly
0,tcp,smtp,REJ,0,0,0,0,0,0,0,0,0,0,0,0,0,0,0,0,0,0,1,1,0.00,0.00,1.00,1.00,1.00,0.00,0.00,255,2,0.01,0.49,0.00,0.00,0.00,0.00,0.02,0.50,normal
904,tcp,http,RSTR,56504,0,0,0,0,0,0,1,0,0,0,0,0,0,0,0,0,0,34,34,0.03,0.03,0.94,0.94,1.00,0.00,0.00,255,255,1.00,0.00,0.00,0.00,0.00,0.00,0.13,0.13,anomaly
0,udp,private,SF,55,56,0,0,0,0,0,0,0,0,0,0,0,0,0,0,0,0,507,507,0.00,0.00,0.00,0.00,1.00,0.00,0.00,255,255,1.00,0.00,0.83,0.00,0.00,0.00,0.00,0.00,normal
4,tcp,pop_3,SF,28,93,0,0,0,0,0,1,0,0,0,0,0,0,0,0,0,0,1,1,0.00,0.00,0.00,0.00,1.00,0.00,0.00,90,77,0.84,0.03,0.01,0.03,0.00,0.00,0.11,0.00,anomaly
0,udp,other,SF,1,1,0,0,0,0,0,0,0,0,0,0,0,0,0,0,0,0,510,1,0.00,0.00,0.00,0.00,0.00,1.00,0.00,255,1,0.00,1.00,1.00,0.00,0.00,0.00,0.00,0.00,anomaly
0,udp,private,SF,46,0,0,0,0,0,0,0,0,0,0,0,0,0,0,0,0,0,4,4,0.00,0.00,0.00,0.00,1.00,0.00,0.00,255,255,1.00,0.00,0.01,0.00,0.00,0.00,0.00,0.00,anomaly
0,tcp,ftp_data,REJ,0,0,0,0,0,0,0,0,0,0,0,0,0,0,0,0,0,0,251,2,0.00,0.00,1.00,1.00,0.01,0.06,0.00,255,2,0.01,0.07,0.00,0.00,0.00,0.00,1.00,1.00,anomaly
5,tcp,nntp,SF,6,0,0,0,0,0,0,0,0,0,0,0,0,0,0,0,0,0,2,1,0.00,0.00,0.00,0.00,0.50,1.00,0.00,255,1,0.00,0.03,0.00,0.00,0.04,0.00,0.75,0.00,anomaly
0,tcp,imap4,RSTO,0,44,0,0,0,0,0,0,0,0,0,0,0,0,0,0,0,0,2,4,0.00,0.00,1.00,1.00,0.50,1.00,1.00,212,60,0.24,0.02,0.00,0.03,0.00,0.00,0.90,0.97,anomaly
0,tcp,ftp_data,SF,12,0,0,0,0,0,0,0,0,0,0,0,0,0,0,0,0,0,1,1,0.00,0.00,0.00,0.00,1.00,0.00,0.00,255,125,0.49,0.02,0.49,0.00,0.00,0.00,0.00,0.00,normal
1,tcp,smtp,SF,2599,293,0,0,0,0,0,1,0,0,0,0,0,0,0,0,0,0,3,3,0.00,0.00,0.00,0.00,1.00,0.00,0.00,255,44,0.17,0.16,0.00,0.00,0.00,0.00,0.81,0.00,anomaly
4,tcp,pop_3,SF,32,93,0,0,0,0,0,1,0,0,0,0,0,0,0,0,0,0,1,1,0.00,0.00,0.00,0.00,1.00,0.00,0.00,255,236,0.93,0.02,0.00,0.00,0.00,0.00,0.03,0.00,anomaly
0,tcp,telnet,REJ,0,0,0,0,0,0,0,0,0,0,0,0,0,0,0,0,0,0,1,10,0.00,0.00,1.00,0.80,1.00,0.00,0.90,27,84,0.33,0.19,0.04,0.02,0.00,0.00,0.85,0.69,anomaly
4,tcp,pop_3,SF,27,93,0,0,0,0,0,1,0,0,0,0,0,0,0,0,0,0,1,1,0.00,0.00,0.00,0.00,1.00,0.00,0.00,255,223,0.87,0.02,0.00,0.00,0.00,0.00,0.02,0.00,anomaly
0,udp,private,SF,54,49,0,0,0,0,0,0,0,0,0,0,0,0,0,0,0,0,511,511,0.00,0.00,0.00,0.00,1.00,0.00,0.00,255,255,1.00,0.00,0.84,0.00,0.00,0.00,0.00,0.00,normal
280,tcp,ftp_data,SF,283618,0,0,0,0,0,0,0,0,0,0,0,0,0,0,0,0,0,2,2,0.00,0.00,0.00,0.00,1.00,0.00,0.00,117,18,0.09,0.02,0.09,0.11,0.00,0.00,0.00,0.00,anomaly
0,tcp,ftp_data,SF,12,0,0,0,0,0,0,0,0,0,0,0,0,0,0,0,0,0,1,1,0.00,0.00,0.00,0.00,1.00,0.00,0.00,114,50,0.04,0.05,0.04,0.04,0.01,0.00,0.01,0.00,anomaly
283,tcp,ftp,SF,162,599,0,0,0,2,0,1,0,0,0,0,0,0,0,0,0,1,1,1,0.00,0.00,0.00,0.00,1.00,0.00,0.00,219,72,0.33,0.03,0.00,0.00,0.00,0.00,0.00,0.00,anomaly
0,tcp,telnet,S3,0,44,0,0,0,0,0,0,0,0,0,0,0,0,0,0,0,0,1,1,1.00,1.00,0.00,0.00,1.00,0.00,0.00,255,135,0.53,0.02,0.00,0.00,0.53,0.45,0.01,0.01,anomaly
0,tcp,pop_3,SF,30,217,0,0,0,0,0,1,0,0,0,0,0,0,0,0,0,0,1,1,0.00,0.00,0.00,0.00,1.00,0.00,0.00,255,2,0.01,0.02,0.00,0.00,0.00,0.00,0.00,0.00,anomaly
282,tcp,ftp,SF,164,599,0,0,0,2,0,1,0,0,0,0,0,0,0,0,0,1,1,1,0.00,0.00,0.00,0.00,1.00,0.00,0.00,255,61,0.24,0.03,0.00,0.00,0.10,0.00,0.02,0.00,anomaly
2077,tcp,http,RSTR,72564,0,0,0,0,0,0,1,0,0,0,0,0,0,0,0,0,0,9,9,0.00,0.00,1.00,1.00,1.00,0.00,0.00,255,232,0.91,0.02,0.00,0.00,0.00,0.00,0.10,0.11,anomaly
433,tcp,X11,SF,31645608,207796,0,0,0,0,0,0,0,0,0,0,0,0,0,0,0,0,1,1,0.00,0.00,0.00,0.00,1.00,0.00,0.00,255,2,0.01,0.02,0.00,0.00,0.00,0.00,0.00,0.00,anomaly
2075,tcp,http,RSTR,72564,0,0,0,0,0,0,1,0,0,0,0,0,0,0,0,0,0,8,8,0.00,0.00,1.00,1.00,1.00,0.00,0.00,255,231,0.91,0.02,0.00,0.00,0.00,0.00,0.08,0.09,anomaly
31,tcp,ftp,SF,189,541,0,0,0,3,0,1,0,0,0,0,0,0,0,0,1,0,1,1,0.00,0.00,0.00,0.00,1.00,0.00,0.00,1,1,1.00,0.00,1.00,0.00,0.00,0.00,0.00,0.00,anomaly
0,tcp,pop_3,REJ,0,0,0,0,0,0,0,0,0,0,0,0,0,0,0,0,0,0,2,26,0.00,0.04,1.00,0.96,0.50,1.00,1.00,26,61,0.27,0.19,0.04,0.03,0.00,0.00,0.88,1.00,anomaly
0,udp,domain_u,SF,44,72,0,0,0,0,0,0,0,0,0,0,0,0,0,0,0,0,151,154,0.00,0.00,0.00,0.00,1.00,0.00,0.02,255,254,1.00,0.01,0.00,0.00,0.00,0.00,0.00,0.00,normal
1,tcp,pop_3,RSTO,0,36,0,0,0,0,0,1,0,0,0,0,0,0,0,0,0,0,3,8,0.00,0.00,1.00,0.88,0.33,1.00,1.00,43,57,0.26,0.12,0.02,0.04,0.00,0.00,0.88,1.00,anomaly
0,tcp,http,SF,307,2698,0,0,0,0,0,1,0,0,0,0,0,0,1,0,0,0,3,31,0.00,0.00,0.00,0.00,1.00,0.00,0.10,255,234,0.92,0.02,0.00,0.00,0.00,0.00,0.05,0.00,normal
0,tcp,other,REJ,0,0,0,0,0,0,0,0,0,0,0,0,0,0,0,0,0,0,511,1,0.05,0.00,0.95,1.00,0.00,1.00,0.00,255,1,0.00,1.00,0.00,0.00,0.07,0.00,0.93,1.00,anomaly
0,udp,other,SF,23,0,0,0,0,0,0,0,0,0,0,0,0,0,0,0,0,0,1,1,0.00,0.00,0.00,0.00,1.00,0.00,0.00,255,1,0.00,0.02,0.00,0.00,0.00,0.00,0.03,0.00,anomaly
0,icmp,eco_i,SF,18,0,0,0,0,0,0,0,0,0,0,0,0,0,0,0,0,0,1,1,0.00,0.00,0.00,0.00,1.00,0.00,0.00,1,76,1.00,0.00,1.00,1.00,0.00,0.00,0.00,0.00,anomaly
1,tcp,smtp,SF,2599,261,0,0,0,0,0,1,0,0,0,0,0,0,0,0,0,0,3,3,0.00,0.00,0.00,0.00,1.00,0.00,0.00,255,247,0.97,0.04,0.00,0.00,0.00,0.00,0.03,0.00,anomaly
0,tcp,private,REJ,0,0,0,0,0,0,0,0,0,0,0,0,0,0,0,0,0,0,2,1,0.00,0.00,1.00,1.00,0.50,1.00,0.00,255,1,0.00,0.98,0.98,0.00,0.00,0.00,0.98,1.00,anomaly
0,tcp,finger,S0,0,0,0,0,0,0,0,0,0,0,0,0,0,0,0,0,0,0,49,12,1.00,1.00,0.00,0.00,0.24,0.08,0.00,255,53,0.21,0.02,0.02,0.00,0.82,0.98,0.01,0.00,anomaly
0,tcp,telnet,RSTO,0,0,0,0,0,0,0,0,0,0,0,0,0,0,0,0,0,0,16,4,0.00,0.00,1.00,1.00,0.25,0.25,0.00,255,61,0.24,0.11,0.01,0.00,0.00,0.00,0.99,1.00,anomaly
901,tcp,http,RSTR,56504,0,0,0,0,0,0,1,0,0,0,0,0,0,0,0,0,0,83,83,0.01,0.01,0.98,0.98,1.00,0.00,0.00,255,255,1.00,0.00,0.00,0.00,0.00,0.00,0.32,0.32,anomaly
903,tcp,http,RSTR,62344,0,0,0,0,0,0,1,0,0,0,0,0,0,0,0,0,0,51,51,0.00,0.00,1.00,1.00,1.00,0.00,0.00,255,255,1.00,0.00,0.00,0.00,0.00,0.00,0.44,0.44,anomaly
0,tcp,http,S0,0,0,0,0,0,0,0,0,0,0,0,0,0,0,0,0,0,0,100,100,1.00,1.00,0.00,0.00,1.00,0.00,0.00,255,255,1.00,0.00,0.00,0.00,0.61,0.61,0.36,0.36,anomaly
0,udp,private,SF,47,0,0,0,0,0,0,0,0,0,0,0,0,0,0,0,0,0,3,3,0.00,0.00,0.00,0.00,1.00,0.00,0.00,255,253,0.99,0.01,0.00,0.00,0.00,0.00,0.00,0.00,anomaly
0,tcp,vmnet,REJ,0,0,0,0,0,0,0,0,0,0,0,0,0,0,0,0,0,0,202,15,0.00,0.00,1.00,1.00,0.07,0.06,0.00,255,14,0.05,0.06,0.00,0.00,0.00,0.00,1.00,1.00,anomaly
0,udp,other,SF,23,23,0,0,0,0,0,0,0,0,0,0,0,0,0,0,0,0,1,1,0.00,0.00,0.00,0.00,1.00,0.00,0.00,255,2,0.01,0.03,0.01,0.00,0.00,0.00,0.00,0.00,anomaly
0,tcp,telnet,SF,124,174,0,0,0,0,1,0,0,0,0,0,0,0,0,0,0,0,1,1,0.00,0.00,0.00,0.00,1.00,0.00,0.00,255,234,0.92,0.02,0.00,0.00,0.00,0.00,0.02,0.03,anomaly
7220,tcp,telnet,SF,0,44,0,0,0,0,0,0,0,0,0,0,0,0,0,0,0,0,1,1,0.00,0.00,0.00,0.00,1.00,0.00,0.00,255,248,0.97,0.02,0.00,0.00,0.33,0.34,0.04,0.02,anomaly
0,tcp,ftp_data,SF,738,0,0,0,0,0,0,0,0,0,0,0,0,0,0,0,0,0,2,2,0.00,0.00,0.00,0.00,1.00,0.00,0.00,188,49,0.26,0.03,0.26,0.00,0.00,0.00,0.01,0.00,normal
0,tcp,telnet,REJ,0,0,0,0,0,0,0,0,0,0,0,0,0,0,0,0,0,0,2,10,0.00,0.10,1.00,0.90,0.50,1.00,1.00,255,72,0.28,0.02,0.00,0.00,0.02,0.00,0.73,0.69,anomaly
0,tcp,other,REJ,0,0,0,0,0,0,0,0,0,0,0,0,0,0,0,0,0,0,509,1,0.00,0.00,1.00,1.00,0.00,0.97,0.00,255,1,0.00,0.99,0.00,0.00,0.00,0.00,1.00,1.00,anomaly
8172,tcp,telnet,SF,0,15,0,0,0,0,0,0,0,0,0,0,0,0,0,0,0,0,1,1,0.00,0.00,0.00,0.00,1.00,0.00,0.00,255,48,0.19,0.04,0.00,0.00,0.00,0.02,0.09,0.25,anomaly
0,tcp,other,REJ,0,0,0,0,0,0,0,0,0,0,0,0,0,0,0,0,0,0,414,1,0.14,0.00,0.85,1.00,0.00,1.00,0.00,255,1,0.00,0.95,0.00,0.00,0.11,0.00,0.88,1.00,anomaly
72,tcp,telnet,SF,2783,15142,0,0,0,10,0,1,2,1,0,0,0,0,0,0,0,0,1,1,0.00,0.00,0.00,0.00,1.00,0.00,0.00,255,56,0.22,0.15,0.00,0.00,0.00,0.00,0.98,0.98,anomaly
0,udp,private,SF,1,1,0,0,0,0,0,0,0,0,0,0,0,0,0,0,0,0,115,1,0.00,0.00,0.00,0.00,0.01,1.00,0.00,255,1,0.00,0.98,1.00,0.00,0.00,0.00,0.00,0.00,anomaly
8076,tcp,telnet,S2,0,15,0,0,0,0,0,0,0,0,0,0,0,0,0,0,0,0,1,1,1.00,1.00,0.00,0.00,1.00,0.00,0.00,255,88,0.35,0.02,0.00,0.00,0.64,0.50,0.01,0.01,anomaly
0,icmp,eco_i,SF,20,0,0,0,0,0,0,0,0,0,0,0,0,0,0,0,0,0,1,70,0.00,0.00,0.00,0.00,1.00,0.00,1.00,3,36,1.00,0.00,1.00,0.28,0.00,0.00,0.00,0.00,anomaly
0,icmp,eco_i,SF,8,0,0,0,0,0,0,0,0,0,0,0,0,0,0,0,0,0,1,25,0.00,0.00,0.00,0.00,1.00,0.00,1.00,1,125,1.00,0.00,1.00,0.50,0.00,0.00,0.00,0.00,anomaly
0,tcp,imap4,S0,0,0,0,0,0,0,0,0,0,0,0,0,0,0,0,0,0,0,230,2,1.00,1.00,0.00,0.00,0.01,0.07,0.00,255,2,0.01,0.08,0.00,0.00,1.00,1.00,0.00,0.00,anomaly
7477,tcp,telnet,SF,0,44,0,0,0,0,0,0,0,0,0,0,0,0,0,0,0,0,1,1,0.00,0.00,0.00,0.00,1.00,0.00,0.00,255,206,0.81,0.03,0.00,0.00,0.33,0.41,0.12,0.07,anomaly
0,udp,private,SF,50,0,0,0,0,0,0,0,0,0,0,0,0,0,0,0,0,0,5,5,0.00,0.00,0.00,0.00,1.00,0.00,0.00,255,253,0.99,0.01,0.01,0.00,0.00,0.00,0.00,0.00,anomaly
0,udp,private,SF,1,1,0,0,0,0,0,0,0,0,0,0,0,0,0,0,0,0,62,1,0.00,0.00,0.00,0.00,0.02,0.84,0.00,255,1,0.00,0.62,0.99,0.00,0.00,0.00,0.01,0.00,anomaly
7250,tcp,telnet,SF,0,44,0,0,0,0,0,0,0,0,0,0,0,0,0,0,0,0,1,1,0.00,0.00,0.00,0.00,1.00,0.00,0.00,255,228,0.89,0.11,0.00,0.00,0.50,0.56,0.11,0.01,anomaly
0,tcp,nntp,RSTO,0,0,0,0,0,0,0,0,0,0,0,0,0,0,0,0,0,0,299,2,0.00,0.00,1.00,1.00,0.01,0.06,0.00,255,2,0.01,0.06,0.00,0.00,0.00,0.00,1.00,1.00,anomaly
0,tcp,imap4,S0,0,0,0,0,0,0,0,0,0,0,0,0,0,0,0,0,0,0,1,2,1.00,1.00,0.00,0.00,1.00,0.00,1.00,100,85,0.33,0.03,0.01,0.02,1.00,1.00,0.00,0.00,anomaly
907,tcp,http,RSTR,78404,0,0,0,0,0,0,1,0,0,0,0,0,0,0,0,0,0,20,20,0.00,0.00,1.00,1.00,1.00,0.00,0.00,255,255,1.00,0.00,0.00,0.00,0.00,0.00,0.49,0.49,anomaly
0,tcp,sunrpc,RSTO,0,0,0,0,0,0,0,0,0,0,0,0,0,0,0,0,0,0,207,17,0.00,0.00,1.00,1.00,0.08,0.06,0.00,255,17,0.07,0.05,0.00,0.00,0.00,0.00,1.00,1.00,anomaly
280,tcp,ftp_data,SF,283618,0,0,0,0,0,0,0,0,0,0,0,0,0,0,0,0,0,2,2,0.00,0.00,0.00,0.00,1.00,0.00,0.00,255,108,0.42,0.02,0.42,0.00,0.00,0.00,0.00,0.00,anomaly
0,icmp,ecr_i,SF,1032,0,0,0,0,0,0,0,0,0,0,0,0,0,0,0,0,0,196,196,0.00,0.00,0.00,0.00,1.00,0.00,0.00,255,255,1.00,0.00,1.00,0.00,0.00,0.00,0.00,0.00,anomaly
0,icmp,ecr_i,SF,1008,0,0,0,0,0,0,0,0,0,0,0,0,0,0,0,0,0,416,416,0.00,0.00,0.00,0.00,1.00,0.00,0.00,255,255,1.00,0.00,1.00,0.00,0.00,0.00,0.00,0.00,anomaly
8157,tcp,telnet,SF,0,15,0,0,0,0,0,0,0,0,0,0,0,0,0,0,0,0,1,1,0.00,0.00,0.00,0.00,1.00,0.00,0.00,255,22,0.09,0.80,0.00,0.00,0.00,0.00,0.79,0.00,anomaly
281,tcp,ftp,SF,162,597,0,0,0,2,0,1,0,0,0,0,0,0,0,0,0,1,1,1,0.00,0.00,0.00,0.00,1.00,0.00,0.00,255,8,0.03,0.42,0.00,0.00,0.15,0.00,0.42,0.00,anomaly
0,tcp,http,S0,0,0,0,0,0,0,0,0,0,0,0,0,0,0,0,0,0,0,49,49,0.08,0.08,0.92,0.92,1.00,0.00,0.00,255,254,1.00,0.01,0.00,0.00,0.02,0.02,0.73,0.73,anomaly
2075,tcp,http,S3,72564,0,0,0,0,0,0,1,0,0,0,0,0,0,0,0,0,0,10,10,0.30,0.30,0.70,0.70,1.00,0.00,0.00,255,241,0.95,0.01,0.00,0.00,0.02,0.02,0.22,0.23,anomaly
3,tcp,pop_3,SF,30,93,0,0,0,0,0,1,0,0,0,0,0,0,0,0,0,0,1,1,0.00,0.00,0.00,0.00,1.00,0.00,0.00,255,251,0.98,0.01,0.00,0.00,0.00,0.00,0.00,0.00,anomaly
0,tcp,http,S0,0,0,0,0,0,0,0,0,0,0,0,0,0,0,0,0,0,0,89,89,1.00,1.00,0.00,0.00,1.00,0.00,0.00,255,255,1.00,0.00,0.00,0.00,0.74,0.74,0.23,0.23,anomaly
0,icmp,eco_i,SF,20,0,0,0,0,0,0,0,0,0,0,0,0,0,0,0,0,0,1,75,0.00,0.00,0.00,0.00,1.00,0.00,1.00,3,71,1.00,0.00,1.00,0.25,0.00,0.00,0.00,0.00,anomaly
0,tcp,telnet,SF,123,174,0,0,0,0,1,0,0,0,0,0,0,0,0,0,0,0,1,1,0.00,0.00,0.00,0.00,1.00,0.00,0.00,255,156,0.61,0.02,0.00,0.00,0.00,0.00,0.02,0.03,anomaly
0,tcp,other,REJ,0,0,0,0,0,0,0,0,0,0,0,0,0,0,0,0,0,0,1,1,0.00,0.00,1.00,1.00,1.00,0.00,0.00,255,14,0.05,0.02,0.00,0.00,0.00,0.00,0.05,1.00,anomaly
2076,tcp,http,RSTR,72564,0,0,0,0,0,0,1,0,0,0,0,0,0,0,0,0,0,10,10,0.00,0.00,1.00,1.00,1.00,0.00,0.00,255,232,0.91,0.02,0.00,0.00,0.00,0.00,0.12,0.13,anomaly
0,tcp,telnet,S0,0,0,0,0,0,0,0,0,0,0,0,0,0,0,0,0,0,0,1,6,1.00,0.33,0.00,0.50,1.00,0.00,0.67,232,86,0.34,0.01,0.00,0.02,1.00,1.00,0.00,0.00,anomaly
0,tcp,other,S0,0,0,0,0,0,0,0,0,0,0,0,0,0,0,0,0,0,0,491,1,0.08,1.00,0.92,0.00,0.00,1.00,0.00,255,1,0.00,1.00,0.00,0.00,0.07,1.00,0.93,0.00,anomaly
0,udp,private,SF,55,56,0,0,0,0,0,0,0,0,0,0,0,0,0,0,0,0,511,511,0.00,0.00,0.00,0.00,1.00,0.00,0.00,255,255,1.00,0.00,0.94,0.00,0.00,0.00,0.00,0.00,normal
0,icmp,ecr_i,SF,1008,0,0,0,0,0,0,0,0,0,0,0,0,0,0,0,0,0,111,111,0.00,0.00,0.00,0.00,1.00,0.00,0.00,255,255,1.00,0.00,1.00,0.00,0.00,0.00,0.00,0.00,anomaly
3,tcp,telnet,SF,24,715,0,0,0,0,0,0,0,0,0,0,0,0,0,0,0,0,4,11,0.00,0.09,0.75,0.45,0.50,0.75,0.55,255,33,0.13,0.03,0.00,0.00,0.00,0.03,0.39,0.82,anomaly
0,tcp,http,RSTR,39420,7300,0,0,0,1,0,1,0,0,0,0,0,0,0,0,0,0,2,2,0.00,0.00,0.50,0.50,1.00,0.00,0.00,255,239,0.94,0.01,0.00,0.00,0.00,0.00,0.03,0.03,anomaly
796,tcp,http,RSTR,62344,0,0,0,0,0,0,1,0,0,0,0,0,0,0,0,0,0,65,65,0.03,0.03,0.97,0.97,1.00,0.00,0.00,255,253,0.99,0.01,0.00,0.00,0.01,0.01,0.32,0.32,anomaly
0,tcp,http,SF,54540,8314,0,0,0,2,0,1,1,0,0,0,0,0,0,0,0,0,4,4,0.00,0.00,0.00,0.00,1.00,0.00,0.00,255,254,1.00,0.01,0.00,0.00,0.00,0.00,0.06,0.06,anomaly
0,tcp,smtp,SF,604,435,0,0,0,0,0,1,0,0,0,0,0,0,0,0,0,0,1,2,0.00,0.00,0.00,0.00,1.00,0.00,1.00,255,11,0.04,0.06,0.00,0.00,0.00,0.00,0.95,0.00,normal
1,tcp,telnet,RSTO,0,15,0,0,0,0,0,0,0,0,0,0,0,0,0,0,0,0,1,4,0.00,0.25,1.00,0.50,1.00,0.00,0.75,255,35,0.14,0.03,0.00,0.00,0.01,0.00,0.38,0.77,anomaly
0,tcp,auth,REJ,0,0,0,0,0,0,0,0,0,0,0,0,0,0,0,0,0,0,267,7,0.00,0.00,1.00,1.00,0.03,0.06,0.00,255,7,0.03,0.06,0.00,0.00,0.00,0.00,1.00,1.00,anomaly
0,tcp,private,S0,0,0,0,0,0,0,0,0,0,0,0,0,0,0,0,0,0,0,118,11,1.00,1.00,0.00,0.00,0.09,0.06,0.00,178,11,0.06,0.06,0.01,0.00,1.00,1.00,0.00,0.00,anomaly
0,tcp,pop_3,RSTO,0,36,0,0,0,0,0,1,0,0,0,0,0,0,0,0,0,0,3,5,0.00,0.00,1.00,0.80,0.33,1.00,1.00,120,59,0.24,0.04,0.01,0.03,0.00,0.00,0.89,1.00,anomaly
0,tcp,other,REJ,0,0,0,0,0,0,0,0,0,0,0,0,0,0,0,0,0,0,1,1,0.00,0.00,1.00,1.00,1.00,0.00,0.00,83,6,0.07,0.04,0.01,0.00,0.00,0.00,0.07,1.00,anomaly
0,tcp,pop_3,REJ,0,0,0,0,0,0,0,0,0,0,0,0,0,0,0,0,0,0,3,14,0.00,0.00,1.00,0.93,0.33,1.00,1.00,54,59,0.24,0.09,0.02,0.03,0.00,0.00,0.89,1.00,anomaly
3,tcp,pop_3,SF,31,93,0,0,0,0,0,1,0,0,0,0,0,0,0,0,0,0,1,1,0.00,0.00,0.00,0.00,1.00,0.00,0.00,255,236,0.93,0.01,0.00,0.00,0.00,0.00,0.04,0.00,anomaly
792,tcp,http,RSTR,73024,0,0,0,0,0,0,1,0,0,0,0,0,0,0,0,0,0,18,18,0.00,0.00,1.00,1.00,1.00,0.00,0.00,255,254,1.00,0.01,0.00,0.00,0.01,0.01,0.56,0.56,anomaly
280,tcp,ftp_data,SF,283618,0,0,0,0,0,0,0,0,0,0,0,0,0,0,0,0,0,2,2,0.00,0.00,0.00,0.00,1.00,0.00,0.00,4,28,1.00,0.00,1.00,0.18,0.00,0.04,0.00,0.00,anomaly
0,tcp,http,SF,206,310,0,0,0,0,0,1,0,0,0,0,0,0,0,0,0,0,11,31,0.00,0.65,0.00,0.00,1.00,0.00,0.06,255,255,1.00,0.00,0.00,0.00,0.00,0.00,0.00,0.00,normal
0,udp,domain_u,SF,44,81,0,0,0,0,0,0,0,0,0,0,0,0,0,0,0,0,138,138,0.00,0.00,0.00,0.00,1.00,0.00,0.00,255,255,1.00,0.00,0.01,0.00,0.00,0.00,0.00,0.00,normal
0,tcp,gopher,REJ,0,0,0,0,0,0,0,0,0,0,0,0,0,0,0,0,0,0,240,20,0.00,0.00,1.00,1.00,0.08,0.07,0.00,255,20,0.08,0.07,0.00,0.00,0.00,0.00,1.00,1.00,anomaly
0,tcp,telnet,S3,0,44,0,0,0,0,0,0,0,0,0,0,0,0,0,0,0,0,1,1,1.00,1.00,0.00,0.00,1.00,0.00,0.00,255,183,0.72,0.02,0.00,0.00,0.42,0.41,0.01,0.01,anomaly
4,tcp,pop_3,SF,28,93,0,0,0,0,0,1,0,0,0,0,0,0,0,0,0,0,1,1,0.00,0.00,0.00,0.00,1.00,0.00,0.00,255,222,0.87,0.04,0.00,0.00,0.00,0.00,0.00,0.00,anomaly
0,tcp,ftp,SF,26,157,0,0,0,0,1,0,0,0,0,0,0,0,0,0,0,1,1,1,0.00,0.00,0.00,0.00,1.00,0.00,0.00,52,26,0.50,0.08,0.02,0.00,0.00,0.00,0.00,0.00,anomaly
0,tcp,http,SF,54540,8314,0,0,0,2,0,1,1,0,0,0,0,0,0,0,0,0,3,3,0.00,0.00,0.33,0.33,1.00,0.00,0.00,255,250,0.98,0.01,0.00,0.00,0.00,0.00,0.01,0.00,anomaly
0,tcp,http,S0,0,0,0,0,0,0,0,0,0,0,0,0,0,0,0,0,0,0,12,12,0.08,0.08,0.92,0.92,1.00,0.00,0.00,255,244,0.96,0.01,0.00,0.00,0.02,0.02,0.56,0.58,anomaly
4,tcp,pop_3,SF,26,93,0,0,0,0,0,1,0,0,0,0,0,0,0,0,0,0,1,1,0.00,0.00,0.00,0.00,1.00,0.00,0.00,161,143,0.88,0.02,0.01,0.01,0.00,0.00,0.06,0.00,anomaly
0,tcp,other,REJ,0,0,0,0,0,0,0,0,0,0,0,0,0,0,0,0,0,0,1,1,0.00,0.00,1.00,1.00,1.00,0.00,0.00,255,19,0.07,0.01,0.00,0.00,0.00,0.00,0.07,0.89,anomaly
7462,tcp,telnet,SF,0,44,0,0,0,0,0,0,0,0,0,0,0,0,0,0,0,0,1,1,0.00,0.00,0.00,0.00,1.00,0.00,0.00,255,192,0.75,0.24,0.00,0.00,0.50,0.66,0.23,0.01,anomaly
0,icmp,ecr_i,SF,508,0,0,0,0,0,0,0,0,0,0,0,0,0,0,0,0,0,220,220,0.00,0.00,0.00,0.00,1.00,0.00,0.00,255,255,1.00,0.00,1.00,0.00,0.00,0.00,0.00,0.00,anomaly
0,udp,domain_u,SF,45,45,0,0,0,0,0,0,0,0,0,0,0,0,0,0,0,0,215,215,0.00,0.00,0.00,0.00,1.00,0.00,0.00,255,255,1.00,0.00,0.00,0.00,0.00,0.00,0.00,0.00,normal
5,tcp,pop_3,SF,26,93,0,0,0,0,0,1,0,0,0,0,0,0,0,0,0,0,1,1,0.00,0.00,0.00,0.00,1.00,0.00,0.00,233,214,0.92,0.01,0.00,0.00,0.00,0.00,0.04,0.00,anomaly
0,tcp,domain,S0,0,0,0,0,0,0,0,0,0,0,0,0,0,0,0,0,0,0,276,17,1.00,1.00,0.00,0.00,0.06,0.06,0.00,255,17,0.07,0.06,0.00,0.00,1.00,1.00,0.00,0.00,anomaly
300,tcp,other,SF,244,619,0,0,0,0,0,0,0,0,0,0,0,0,0,0,0,0,2,2,0.00,0.00,0.00,0.00,1.00,0.00,0.00,255,12,0.05,0.01,0.00,0.00,0.00,0.00,0.04,0.83,anomaly
0,udp,domain_u,SF,43,43,0,0,0,0,0,0,0,0,0,0,0,0,0,0,0,0,110,190,0.00,0.00,0.00,0.00,1.00,0.00,0.01,255,255,1.00,0.00,0.01,0.00,0.00,0.00,0.00,0.00,normal
282,tcp,ftp,SF,154,593,0,0,0,2,0,1,0,0,0,0,0,0,0,0,0,1,1,1,0.00,0.00,0.00,0.00,1.00,0.00,0.00,255,104,0.41,0.03,0.00,0.00,0.00,0.00,0.00,0.00,anomaly
0,tcp,sunrpc,REJ,0,0,0,0,0,0,0,0,0,0,0,0,0,0,0,0,0,0,5,2,0.00,0.00,0.80,1.00,0.20,0.80,1.00,198,52,0.20,0.03,0.01,0.04,0.00,0.00,0.88,1.00,anomaly
0,tcp,telnet,S0,0,0,0,0,0,0,0,0,0,0,0,0,0,0,0,0,0,0,140,140,1.00,1.00,0.00,0.00,1.00,0.00,0.00,255,233,0.91,0.04,0.00,0.00,0.91,1.00,0.01,0.00,anomaly
0,icmp,urp_i,SF,36,0,0,0,0,0,0,0,0,0,0,0,0,0,0,0,0,0,1,1,0.00,0.00,0.00,0.00,1.00,0.00,0.00,204,54,0.26,0.04,0.26,0.00,0.01,0.00,0.00,0.00,normal
0,tcp,telnet,SF,121,188,0,0,0,0,1,0,0,0,0,0,0,0,0,0,0,0,2,2,0.00,0.00,0.00,0.00,1.00,0.00,0.00,255,255,1.00,0.00,0.00,0.00,0.01,0.01,0.02,0.02,anomaly
0,tcp,other,REJ,0,0,0,0,0,0,0,0,0,0,0,0,0,0,0,0,0,0,511,1,0.17,0.00,0.83,1.00,0.00,1.00,0.00,255,1,0.00,0.93,0.00,0.00,0.16,0.00,0.84,1.00,anomaly
0,tcp,mtp,REJ,0,0,0,0,0,0,0,0,0,0,0,0,0,0,0,0,0,0,251,19,0.00,0.00,1.00,1.00,0.08,0.06,0.00,255,19,0.07,0.06,0.00,0.00,0.00,0.00,1.00,1.00,anomaly
0,tcp,ftp_data,REJ,0,0,0,0,0,0,0,0,0,0,0,0,0,0,0,0,0,0,509,10,0.00,0.00,0.98,1.00,0.02,0.98,0.00,255,10,0.04,0.96,0.00,0.00,0.00,0.00,1.00,1.00,anomaly
0,tcp,telnet,SF,121,174,0,0,0,0,1,0,0,0,0,0,0,0,0,0,0,0,1,1,0.00,0.00,0.00,0.00,1.00,0.00,0.00,255,39,0.15,0.02,0.00,0.00,0.00,0.00,0.01,0.05,anomaly
0,tcp,pop_3,SF,0,0,0,0,0,0,0,0,0,0,0,0,0,0,0,0,0,0,2,12,0.00,0.00,0.50,0.75,0.50,1.00,1.00,255,12,0.05,0.03,0.00,0.00,0.00,0.00,0.15,0.75,anomaly
0,tcp,http,SF,299,1380,0,0,0,0,0,1,0,0,0,0,0,0,0,0,0,0,3,3,0.00,0.00,0.00,0.00,1.00,0.00,0.00,255,229,0.90,0.01,0.00,0.00,0.00,0.00,0.03,0.00,normal
899,tcp,http,RSTR,55744,0,0,0,0,0,0,1,0,0,0,0,0,0,0,0,0,0,32,32,0.06,0.06,0.94,0.94,1.00,0.00,0.00,255,255,1.00,0.00,0.00,0.00,0.01,0.01,0.60,0.60,anomaly
0,tcp,pop_3,S0,0,0,0,0,0,0,0,0,0,0,0,0,0,0,0,0,0,0,1,1,1.00,1.00,0.00,0.00,1.00,0.00,0.00,44,84,0.32,0.07,0.02,0.04,1.00,1.00,0.00,0.00,anomaly
0,icmp,ecr_i,SF,1008,0,0,0,0,0,0,0,0,0,0,0,0,0,0,0,0,0,287,287,0.00,0.00,0.00,0.00,1.00,0.00,0.00,255,255,1.00,0.00,1.00,0.00,0.00,0.00,0.00,0.00,anomaly
0,tcp,telnet,REJ,0,0,0,0,0,0,0,0,0,0,0,0,0,0,0,0,0,0,4,8,0.00,0.00,1.00,0.88,0.25,1.00,0.88,193,84,0.33,0.03,0.01,0.02,0.00,0.00,0.88,0.67,anomaly
0,udp,private,SF,105,145,0,0,0,0,0,0,0,0,0,0,0,0,0,0,0,0,1,1,0.00,0.00,0.00,0.00,1.00,0.00,0.00,255,255,1.00,0.00,0.00,0.00,0.00,0.00,0.00,0.00,normal
4,tcp,pop_3,SF,30,93,0,0,0,0,0,1,0,0,0,0,0,0,0,0,0,0,1,1,0.00,0.00,0.00,0.00,1.00,0.00,0.00,255,223,0.87,0.04,0.00,0.00,0.00,0.00,0.00,0.00,anomaly
281,tcp,ftp,SF,160,599,0,0,0,2,0,1,0,0,0,0,0,0,0,0,0,1,1,1,0.00,0.00,0.00,0.00,1.00,0.00,0.00,255,4,0.02,0.02,0.00,0.00,0.94,0.00,0.01,0.00,anomaly
282,tcp,ftp,SF,160,599,0,0,0,2,0,1,0,0,0,0,0,0,0,0,0,1,1,1,0.00,0.00,0.00,0.00,1.00,0.00,0.00,28,8,0.29,0.14,0.04,0.00,0.00,0.00,0.00,0.00,anomaly
0,tcp,ftp_data,SF,0,7,0,0,0,0,0,0,0,0,0,0,0,0,0,0,0,0,1,1,0.00,0.00,0.00,0.00,1.00,0.00,0.00,100,5,0.05,0.05,0.05,0.00,0.00,0.00,0.00,0.00,anomaly
8201,tcp,telnet,SF,0,15,0,0,0,0,0,0,0,0,0,0,0,0,0,0,0,0,1,1,0.00,0.00,0.00,0.00,1.00,0.00,0.00,255,11,0.04,0.84,0.00,0.00,0.00,0.00,0.83,0.00,anomaly
0,tcp,http,REJ,0,0,0,0,0,0,0,0,0,0,0,0,0,0,0,0,0,0,40,14,0.00,0.00,1.00,1.00,0.35,0.10,0.00,255,54,0.21,0.22,0.00,0.00,0.00,0.00,0.98,1.00,anomaly
0,udp,domain_u,SF,44,44,0,0,0,0,0,0,0,0,0,0,0,0,0,0,0,0,205,205,0.00,0.00,0.00,0.00,1.00,0.00,0.00,255,255,1.00,0.00,0.00,0.00,0.00,0.00,0.00,0.00,normal
0,icmp,ecr_i,SF,1008,0,0,0,0,0,0,0,0,0,0,0,0,0,0,0,0,0,426,426,0.00,0.00,0.00,0.00,1.00,0.00,0.00,255,255,1.00,0.00,1.00,0.00,0.00,0.00,0.00,0.00,anomaly
0,tcp,smtp,SF,871,405,0,0,0,0,0,1,0,0,0,0,0,0,0,0,0,0,1,2,0.00,0.00,0.00,0.00,1.00,0.00,1.00,255,65,0.25,0.03,0.01,0.00,0.24,0.00,0.02,0.00,normal
7493,tcp,telnet,SF,0,44,0,0,0,0,0,0,0,0,0,0,0,0,0,0,0,0,2,1,0.00,0.00,0.00,0.00,0.50,1.00,0.00,255,202,0.79,0.03,0.00,0.00,0.33,0.42,0.12,0.07,anomaly
0,tcp,other,REJ,0,0,0,0,0,0,0,0,0,0,0,0,0,0,0,0,0,0,414,1,0.13,0.00,0.86,1.00,0.00,1.00,0.00,255,1,0.00,0.93,0.00,0.00,0.16,0.00,0.84,1.00,anomaly
0,udp,domain_u,SF,44,133,0,0,0,0,0,0,0,0,0,0,0,0,0,0,0,0,109,188,0.00,0.00,0.00,0.00,1.00,0.00,0.01,255,254,1.00,0.01,0.00,0.00,0.00,0.00,0.00,0.00,normal
0,tcp,private,REJ,0,0,0,0,0,0,0,0,0,0,0,0,0,0,0,0,0,0,276,12,0.00,0.00,1.00,1.00,0.04,0.07,0.00,248,11,0.04,0.07,0.00,0.00,0.00,0.00,1.00,1.00,anomaly
7775,tcp,telnet,SF,0,44,0,0,0,0,0,0,0,0,0,0,0,0,0,0,0,0,1,1,0.00,0.00,0.00,0.00,1.00,0.00,0.00,255,115,0.45,0.49,0.00,0.00,0.35,0.77,0.47,0.00,anomaly
4,tcp,pop_3,SF,32,93,0,0,0,0,0,1,0,0,0,0,0,0,0,0,0,0,1,1,0.00,0.00,0.00,0.00,1.00,0.00,0.00,255,238,0.93,0.02,0.00,0.00,0.00,0.00,0.03,0.00,anomaly
0,tcp,pop_3,RSTO,0,36,0,0,0,0,0,1,0,0,0,0,0,0,0,0,0,0,3,2,0.00,0.00,1.00,1.00,0.33,1.00,1.00,195,59,0.24,0.03,0.01,0.03,0.01,0.00,0.89,0.98,anomaly
0,tcp,ftp_data,SF,172,0,0,0,0,0,0,0,0,0,0,0,0,0,0,0,0,0,2,2,0.00,0.00,0.00,0.00,1.00,0.00,0.00,129,58,0.15,0.05,0.15,0.03,0.01,0.00,0.01,0.00,normal
2066,tcp,http,RSTR,56504,0,0,0,0,0,0,1,0,0,0,0,0,0,0,0,0,0,8,8,0.00,0.00,1.00,1.00,1.00,0.00,0.00,255,244,0.96,0.01,0.00,0.00,0.02,0.02,0.51,0.53,anomaly
0,tcp,http,SF,54540,8314,0,0,0,2,0,1,1,0,0,0,0,0,0,0,0,0,5,8,0.00,0.00,0.00,0.00,1.00,0.00,0.25,255,255,1.00,0.00,0.00,0.00,0.01,0.01,0.06,0.06,anomaly
795,tcp,http,RSTR,61504,1,0,0,0,0,0,1,0,0,0,0,0,0,0,0,0,0,40,40,0.00,0.00,1.00,1.00,1.00,0.00,0.00,255,254,1.00,0.01,0.00,0.00,0.01,0.01,0.55,0.55,anomaly
0,tcp,ftp_data,SF,12,0,0,0,0,0,0,0,0,0,0,0,0,0,0,0,0,0,1,1,0.00,0.00,0.00,0.00,1.00,0.00,0.00,3,19,1.00,0.00,1.00,0.16,0.00,0.00,0.00,0.00,anomaly
0,tcp,ftp_data,SF,12,0,0,0,0,0,0,0,0,0,0,0,0,0,0,0,0,0,1,1,0.00,0.00,0.00,0.00,1.00,0.00,0.00,3,14,1.00,0.00,1.00,0.29,0.00,0.00,0.00,0.00,anomaly
1,tcp,imap4,RSTO,0,44,0,0,0,0,0,0,0,0,0,0,0,0,0,0,0,0,2,4,0.00,0.00,1.00,1.00,0.50,1.00,1.00,255,48,0.19,0.03,0.00,0.00,0.00,0.00,0.68,0.92,anomaly
0,tcp,imap4,REJ,0,0,0,0,0,0,0,0,0,0,0,0,0,0,0,0,0,0,2,15,0.00,0.07,1.00,0.87,0.50,1.00,1.00,69,59,0.26,0.07,0.01,0.03,0.00,0.00,0.87,0.98,anomaly
0,udp,private,SF,53,54,0,0,0,0,0,0,0,0,0,0,0,0,0,0,0,0,511,511,0.00,0.00,0.00,0.00,1.00,0.00,0.00,255,255,1.00,0.00,0.78,0.00,0.00,0.00,0.00,0.00,normal
0,tcp,http,RSTR,33580,2920,0,0,0,1,0,1,0,0,0,0,0,0,0,0,0,0,2,2,0.00,0.00,0.50,0.50,1.00,0.00,0.00,255,254,1.00,0.01,0.00,0.00,0.00,0.00,0.07,0.07,anomaly
0,tcp,ftp_data,REJ,0,0,0,0,0,0,0,0,0,0,0,0,0,0,0,0,0,0,199,3,0.00,0.00,1.00,1.00,0.02,0.08,0.00,255,3,0.01,0.07,0.00,0.00,0.00,0.00,1.00,1.00,anomaly
7289,tcp,telnet,SF,0,44,0,0,0,0,0,0,0,0,0,0,0,0,0,0,0,0,1,1,0.00,0.00,0.00,0.00,1.00,0.00,0.00,255,237,0.93,0.02,0.00,0.00,0.27,0.29,0.01,0.00,anomaly
0,tcp,imap4,S0,0,0,0,0,0,0,0,0,0,0,0,0,0,0,0,0,0,0,1,1,1.00,1.00,0.00,0.00,1.00,0.00,0.00,152,85,0.34,0.02,0.01,0.02,1.00,1.00,0.00,0.00,anomaly
0,udp,other,SF,1,0,0,0,0,0,0,0,0,0,0,0,0,0,0,0,0,0,42,2,0.00,0.00,0.00,0.00,0.05,0.24,0.00,255,2,0.01,0.45,0.93,0.00,0.00,0.00,0.07,0.00,normal
3,tcp,http,RSTR,37960,7300,0,0,0,1,0,1,0,0,0,0,0,0,0,0,0,0,3,4,0.00,0.00,1.00,0.75,1.00,0.00,0.50,255,255,1.00,0.00,0.00,0.00,0.00,0.00,0.06,0.06,anomaly
0,icmp,ecr_i,SF,1032,0,0,0,0,0,0,0,0,0,0,0,0,0,0,0,0,0,511,511,0.00,0.00,0.00,0.00,1.00,0.00,0.00,45,28,0.62,0.04,0.62,0.00,0.00,0.00,0.02,0.00,anomaly
0,udp,private,SF,105,146,0,0,0,0,0,0,0,0,0,0,0,0,0,0,0,0,4,4,0.00,0.00,0.00,0.00,1.00,0.00,0.00,255,255,1.00,0.00,0.02,0.00,0.00,0.00,0.00,0.00,normal
906,tcp,http,RSTR,57964,0,0,0,0,0,0,1,0,0,0,0,0,0,0,0,0,0,2,2,0.00,0.00,1.00,1.00,1.00,0.00,0.00,255,253,0.99,0.01,0.00,0.00,0.00,0.00,0.01,0.01,anomaly
0,tcp,link,REJ,0,0,0,0,0,0,0,0,0,0,0,0,0,0,0,0,0,0,253,10,0.00,0.00,1.00,1.00,0.04,0.07,0.00,255,10,0.04,0.07,0.00,0.00,0.00,0.00,1.00,1.00,anomaly
0,tcp,telnet,SF,126,174,0,0,0,0,1,0,0,0,0,0,0,0,0,0,0,0,1,1,0.00,0.00,0.00,0.00,1.00,0.00,0.00,255,254,1.00,0.01,0.00,0.00,0.02,0.02,0.02,0.02,anomaly
0,tcp,auth,S0,0,0,0,0,0,0,0,0,0,0,0,0,0,0,0,0,0,0,270,18,1.00,1.00,0.00,0.00,0.07,0.06,0.00,255,18,0.07,0.06,0.00,0.00,1.00,1.00,0.00,0.00,anomaly
1,tcp,smtp,SF,2599,293,0,0,0,0,0,1,0,0,0,0,0,0,0,0,0,0,2,2,0.00,0.00,0.00,0.00,1.00,0.00,0.00,255,30,0.12,0.16,0.00,0.00,0.00,0.00,0.86,0.00,anomaly
0,tcp,domain,S0,0,0,0,0,0,0,0,0,0,0,0,0,0,0,0,0,0,0,150,4,1.00,1.00,0.00,0.00,0.03,0.09,0.00,255,4,0.02,0.09,0.00,0.00,1.00,1.00,0.00,0.00,anomaly
280,tcp,ftp_data,SF,283618,0,0,0,0,0,0,0,0,0,0,0,0,0,0,0,0,0,1,1,0.00,0.00,0.00,0.00,1.00,0.00,0.00,2,2,1.00,0.00,1.00,0.00,0.00,0.00,0.00,0.00,anomaly
0,udp,domain_u,SF,44,132,0,0,0,0,0,0,0,0,0,0,0,0,0,0,0,0,77,157,0.00,0.00,0.00,0.00,1.00,0.00,0.01,255,255,1.00,0.00,0.00,0.00,0.00,0.00,0.00,0.00,normal
0,udp,domain_u,SF,44,134,0,0,0,0,0,0,0,0,0,0,0,0,0,0,0,0,104,167,0.00,0.00,0.00,0.00,0.99,0.02,0.01,255,255,1.00,0.00,0.00,0.00,0.00,0.00,0.00,0.00,normal
0,tcp,other,REJ,0,0,0,0,0,0,0,0,0,0,0,0,0,0,0,0,0,0,486,1,0.08,0.00,0.92,1.00,0.00,1.00,0.00,255,1,0.00,1.00,0.00,0.00,0.07,0.00,0.93,1.00,anomaly
0,udp,domain_u,SF,44,44,0,0,0,0,0,0,0,0,0,0,0,0,0,0,0,0,153,234,0.00,0.00,0.00,0.00,0.99,0.01,0.01,255,255,1.00,0.00,0.01,0.00,0.00,0.00,0.00,0.00,normal
0,tcp,pop_3,REJ,0,0,0,0,0,0,0,0,0,0,0,0,0,0,0,0,0,0,2,8,0.00,0.00,0.50,1.00,0.50,1.00,1.00,122,64,0.25,0.02,0.01,0.03,0.00,0.00,0.84,1.00,anomaly
0,tcp,sql_net,S0,0,0,0,0,0,0,0,0,0,0,0,0,0,0,0,0,0,0,168,12,1.00,1.00,0.00,0.00,0.07,0.10,0.00,255,12,0.05,0.10,0.00,0.00,1.00,1.00,0.00,0.00,anomaly
280,tcp,ftp_data,SF,283618,0,0,0,0,0,0,0,0,0,0,0,0,0,0,0,0,0,2,2,0.00,0.00,0.00,0.00,1.00,0.00,0.00,2,22,1.00,0.00,1.00,0.18,0.00,0.00,0.00,0.00,anomaly
0,udp,domain_u,SF,69,43,0,0,0,0,0,0,0,0,0,0,0,0,0,0,0,0,153,153,0.00,0.00,0.00,0.00,1.00,0.00,0.00,255,239,0.94,0.01,0.20,0.00,0.00,0.00,0.00,0.00,normal
280,tcp,ftp_data,SF,283618,0,0,0,0,0,0,0,0,0,0,0,0,0,0,0,0,0,1,1,0.00,0.00,0.00,0.00,1.00,0.00,0.00,3,3,1.00,0.00,1.00,0.00,0.00,0.00,0.00,0.00,anomaly
0,icmp,ecr_i,SF,1032,0,0,0,0,0,0,0,0,0,0,0,0,0,0,0,0,0,510,510,0.00,0.00,0.00,0.00,1.00,0.00,0.00,255,233,0.91,0.01,0.91,0.00,0.00,0.00,0.00,0.00,anomaly
0,udp,other,SF,1,1,0,0,0,0,0,0,0,0,0,0,0,0,0,0,0,0,335,1,0.00,0.00,0.00,0.00,0.00,1.00,0.00,255,1,0.00,1.00,1.00,0.00,0.00,0.00,0.00,0.00,anomaly
134,tcp,IRC,SF,342,1011,0,0,0,0,0,0,0,0,0,0,0,0,0,0,0,0,1,1,0.00,0.00,0.00,0.00,1.00,0.00,0.00,39,17,0.44,0.05,0.03,0.00,0.03,0.06,0.33,0.76,anomaly
901,tcp,http,RSTR,57964,0,0,0,0,0,0,1,0,0,0,0,0,0,0,0,0,0,71,71,0.00,0.00,1.00,1.00,1.00,0.00,0.00,255,255,1.00,0.00,0.00,0.00,0.00,0.00,0.38,0.38,anomaly
0,tcp,telnet,S3,0,44,0,0,0,0,0,0,0,0,0,0,0,0,0,0,0,0,1,1,1.00,1.00,0.00,0.00,1.00,0.00,0.00,255,96,0.38,0.55,0.00,0.00,0.28,0.74,0.54,0.00,anomaly
0,tcp,auth,S0,0,0,0,0,0,0,0,0,0,0,0,0,0,0,0,0,0,0,110,8,1.00,1.00,0.00,0.00,0.07,0.08,0.00,255,8,0.03,0.06,0.00,0.00,1.00,1.00,0.00,0.00,anomaly
0,udp,private,SF,105,147,0,0,0,0,0,0,0,0,0,0,0,0,0,0,0,0,1,1,0.00,0.00,0.00,0.00,1.00,0.00,0.00,86,85,0.99,0.02,0.01,0.00,0.00,0.00,0.00,0.00,anomaly
0,tcp,ftp_data,SF,12,0,0,0,0,0,0,0,0,0,0,0,0,0,0,0,0,0,2,2,0.00,0.00,0.00,0.00,1.00,0.00,0.00,16,16,1.00,0.00,1.00,0.00,0.00,0.00,0.00,0.00,anomaly
0,icmp,ecr_i,SF,1008,0,0,0,0,0,0,0,0,0,0,0,0,0,0,0,0,0,20,20,0.00,0.00,0.00,0.00,1.00,0.00,0.00,255,255,1.00,0.00,1.00,0.00,0.00,0.00,0.00,0.00,anomaly
0,tcp,ctf,S0,0,0,0,0,0,0,0,0,0,0,0,0,0,0,0,0,0,0,255,1,1.00,1.00,0.00,0.00,0.00,0.06,0.00,255,1,0.00,0.06,0.00,0.00,1.00,1.00,0.00,0.00,anomaly
0,icmp,eco_i,SF,18,0,0,0,0,0,0,0,0,0,0,0,0,0,0,0,0,0,1,1,0.00,0.00,0.00,0.00,1.00,0.00,0.00,1,193,1.00,0.00,1.00,1.00,0.00,0.00,0.00,0.00,anomaly
280,tcp,ftp_data,SF,283618,0,0,0,0,0,0,0,0,0,0,0,0,0,0,0,0,0,2,2,0.00,0.00,0.00,0.00,1.00,0.00,0.00,8,38,1.00,0.00,1.00,0.13,0.00,0.00,0.00,0.00,anomaly
0,tcp,ftp_data,S1,71056,0,0,0,0,0,0,0,0,0,0,0,0,0,0,0,0,0,2,2,0.50,0.50,0.00,0.00,1.00,0.00,0.00,8,14,1.00,0.00,1.00,0.14,0.12,0.07,0.00,0.00,anomaly
0,tcp,ftp_data,SF,12,0,0,0,0,0,0,0,0,0,0,0,0,0,0,0,0,0,1,1,0.00,0.00,0.00,0.00,1.00,0.00,0.00,26,5,0.19,0.08,0.19,0.00,0.00,0.00,0.00,0.00,anomaly
0,udp,private,SF,28,0,0,3,0,0,0,0,0,0,0,0,0,0,0,0,0,0,28,28,0.00,0.00,0.00,0.00,1.00,0.00,0.00,53,28,0.53,0.08,0.53,0.00,0.00,0.00,0.00,0.00,normal
0,udp,domain_u,SF,45,45,0,0,0,0,0,0,0,0,0,0,0,0,0,0,0,0,135,135,0.00,0.00,0.00,0.00,1.00,0.00,0.00,255,255,1.00,0.00,0.00,0.00,0.00,0.00,0.00,0.00,normal
0,tcp,iso_tsap,REJ,0,0,0,0,0,0,0,0,0,0,0,0,0,0,0,0,0,0,282,16,0.00,0.00,1.00,1.00,0.06,0.06,0.00,255,16,0.06,0.06,0.00,0.00,0.00,0.00,1.00,1.00,anomaly
4,tcp,pop_3,SF,32,93,0,0,0,0,0,1,0,0,0,0,0,0,0,0,0,0,2,1,0.00,0.00,0.00,0.00,0.50,1.00,0.00,135,118,0.87,0.02,0.01,0.02,0.00,0.00,0.07,0.00,anomaly
0,tcp,http,SF,228,2698,0,0,0,0,0,1,0,0,0,0,0,0,1,0,0,0,6,6,0.00,0.00,0.00,0.00,1.00,0.00,0.00,255,87,0.34,0.32,0.00,0.00,0.01,0.01,0.62,0.01,normal
0,tcp,sunrpc,REJ,0,0,0,0,0,0,0,0,0,0,0,0,0,0,0,0,0,0,5,4,0.00,0.00,0.80,1.00,0.20,0.80,1.00,255,48,0.19,0.02,0.01,0.00,0.00,0.00,0.79,1.00,anomaly
0,tcp,ftp_data,S0,0,0,0,0,0,0,0,0,0,0,0,0,0,0,0,0,0,0,20,20,1.00,1.00,0.00,0.00,1.00,0.00,0.00,255,61,0.24,0.02,0.00,0.00,0.96,1.00,0.00,0.00,anomaly
0,udp,private,SF,54,55,0,0,0,0,0,0,0,0,0,0,0,0,0,0,0,0,511,511,0.00,0.00,0.00,0.00,1.00,0.00,0.00,255,255,1.00,0.00,0.87,0.00,0.00,0.00,0.00,0.00,normal
902,tcp,http,RSTR,53584,0,0,0,0,0,0,1,0,0,0,0,0,0,0,0,0,0,66,66,0.00,0.00,1.00,1.00,1.00,0.00,0.00,255,255,1.00,0.00,0.00,0.00,0.00,0.00,0.36,0.36,anomaly
0,icmp,eco_i,SF,64,0,0,0,0,0,0,0,0,0,0,0,0,0,0,0,0,0,1,1,0.00,0.00,0.00,0.00,1.00,0.00,0.00,1,1,1.00,0.00,1.00,0.00,0.00,0.00,0.00,0.00,normal
282,tcp,ftp,SF,158,597,0,0,0,2,0,1,0,0,0,0,0,0,0,0,0,1,1,1,0.00,0.00,0.00,0.00,1.00,0.00,0.00,255,39,0.15,0.03,0.00,0.00,0.31,0.00,0.02,0.00,anomaly
8108,tcp,telnet,SF,0,15,0,0,0,0,0,0,0,0,0,0,0,0,0,0,0,0,1,1,0.00,0.00,0.00,0.00,1.00,0.00,0.00,255,64,0.25,0.04,0.00,0.00,0.00,0.02,0.11,0.20,anomaly
0,tcp,http,SF,54540,8314,0,0,0,2,0,1,1,0,0,0,0,0,0,0,0,0,4,4,0.00,0.00,0.00,0.00,1.00,0.00,0.00,255,248,0.97,0.01,0.00,0.00,0.00,0.00,0.06,0.06,anomaly
0,tcp,telnet,SF,127,174,0,0,0,0,1,0,0,0,0,0,0,0,0,0,0,0,1,1,0.00,0.00,0.00,0.00,1.00,0.00,0.00,255,223,0.87,0.02,0.00,0.00,0.00,0.00,0.02,0.03,anomaly
0,tcp,telnet,S3,0,44,0,0,0,0,0,0,0,0,0,0,0,0,0,0,0,0,1,1,1.00,1.00,0.00,0.00,1.00,0.00,0.00,255,133,0.52,0.44,0.00,0.00,0.41,0.79,0.43,0.02,anomaly
0,tcp,ftp,SF,26,157,0,0,0,0,1,0,0,0,0,0,0,0,0,0,0,1,1,1,0.00,0.00,0.00,0.00,1.00,0.00,0.00,214,104,0.49,0.03,0.00,0.00,0.00,0.00,0.00,0.00,anomaly
0,tcp,telnet,S3,0,44,0,0,0,0,0,0,0,0,0,0,0,0,0,0,0,0,1,1,1.00,1.00,0.00,0.00,1.00,0.00,0.00,255,110,0.43,0.51,0.00,0.00,0.33,0.77,0.49,0.00,anomaly
0,tcp,other,REJ,0,0,0,0,0,0,0,0,0,0,0,0,0,0,0,0,0,0,1,1,0.00,0.00,1.00,1.00,1.00,0.00,0.00,121,19,0.16,0.06,0.01,0.00,0.00,0.00,0.11,0.68,anomaly
0,udp,private,SF,105,147,0,0,0,0,0,0,0,0,0,0,0,0,0,0,0,0,3,3,0.00,0.00,0.00,0.00,1.00,0.00,0.00,255,255,1.00,0.00,0.01,0.00,0.00,0.00,0.00,0.00,normal
0,udp,private,SF,105,0,0,0,0,0,0,0,0,0,0,0,0,0,0,0,0,0,2,2,0.00,0.00,0.00,0.00,1.00,0.00,0.00,255,254,1.00,0.01,0.00,0.00,0.00,0.00,0.00,0.00,anomaly
0,tcp,http,SF,54540,8314,0,0,0,2,0,1,1,0,0,0,0,0,0,0,0,0,4,5,0.00,0.00,0.00,0.00,1.00,0.00,0.40,255,254,1.00,0.01,0.00,0.00,0.00,0.00,0.05,0.05,anomaly
0,tcp,private,REJ,0,0,0,0,0,0,0,0,0,0,0,0,0,0,0,0,0,0,414,1,0.17,0.00,0.81,1.00,0.00,1.00,0.00,255,1,0.00,0.93,0.00,0.00,0.16,0.00,0.83,1.00,anomaly
0,udp,domain_u,SF,44,44,0,0,0,0,0,0,0,0,0,0,0,0,0,0,0,0,177,177,0.00,0.00,0.00,0.00,1.00,0.00,0.00,255,228,0.89,0.01,0.01,0.00,0.00,0.00,0.00,0.00,normal
1,tcp,smtp,SF,2599,293,0,0,0,0,0,1,0,0,0,0,0,0,0,0,0,0,2,2,0.00,0.00,0.00,0.00,1.00,0.00,0.00,255,114,0.45,0.15,0.00,0.00,0.00,0.00,0.54,0.00,anomaly
1,tcp,smtp,SF,2599,293,0,0,0,0,0,1,0,0,0,0,0,0,0,0,0,0,2,2,0.00,0.00,0.00,0.00,1.00,0.00,0.00,255,217,0.85,0.13,0.00,0.00,0.00,0.00,0.14,0.00,anomaly
0,udp,private,SF,105,105,0,0,0,0,0,0,0,0,0,0,0,0,0,0,0,0,3,3,0.00,0.00,0.00,0.00,1.00,0.00,0.00,255,255,1.00,0.00,0.00,0.00,0.00,0.00,0.00,0.00,normal
280,tcp,ftp_data,SF,283618,0,0,0,0,0,0,0,0,0,0,0,0,0,0,0,0,0,1,1,0.00,0.00,0.00,0.00,1.00,0.00,0.00,22,9,0.14,0.09,0.14,0.33,0.00,0.00,0.00,0.00,anomaly
0,icmp,ecr_i,SF,1008,0,0,0,0,0,0,0,0,0,0,0,0,0,0,0,0,0,434,434,0.00,0.00,0.00,0.00,1.00,0.00,0.00,255,255,1.00,0.00,1.00,0.00,0.00,0.00,0.00,0.00,anomaly
2,tcp,smtp,SF,4485,1125,0,0,0,0,0,1,0,0,0,1,0,0,1,0,0,0,1,1,0.00,0.00,0.00,0.00,1.00,0.00,0.00,255,1,0.00,0.01,0.00,0.00,0.00,0.00,0.00,0.00,anomaly
0,tcp,telnet,SF,124,174,0,0,0,0,1,0,0,0,0,0,0,0,0,0,0,0,2,2,0.00,0.00,0.00,0.00,1.00,0.00,0.00,255,248,0.97,0.01,0.00,0.00,0.00,0.00,0.02,0.02,anomaly
4,tcp,pop_3,SF,32,93,0,0,0,0,0,1,0,0,0,0,0,0,0,0,0,0,1,1,0.00,0.00,0.00,0.00,1.00,0.00,0.00,103,88,0.84,0.03,0.01,0.02,0.00,0.00,0.10,0.00,anomaly
0,tcp,smtp,RSTO,0,0,0,0,0,0,0,0,0,0,0,0,0,0,0,0,0,0,235,3,0.00,0.00,1.00,1.00,0.01,0.07,0.00,255,3,0.01,0.07,0.00,0.00,0.00,0.00,1.00,1.00,anomaly
1,tcp,smtp,SF,2599,293,0,0,0,0,0,1,0,0,0,0,0,0,0,0,0,0,3,2,0.00,0.00,0.33,0.00,0.67,0.67,0.00,255,247,0.97,0.04,0.00,0.00,0.00,0.00,0.03,0.00,anomaly
0,udp,private,SF,44,0,0,0,0,0,0,0,0,0,0,0,0,0,0,0,0,0,4,4,0.00,0.00,0.00,0.00,1.00,0.00,0.00,255,253,0.99,0.01,0.01,0.00,0.00,0.00,0.00,0.00,anomaly
0,udp,private,SF,45,45,0,0,0,0,0,0,0,0,0,0,0,0,0,0,0,0,3,3,0.00,0.00,0.00,0.00,1.00,0.00,0.00,255,254,1.00,0.01,0.01,0.00,0.00,0.00,0.00,0.00,anomaly
1,tcp,pop_3,RSTO,0,36,0,0,0,0,0,1,0,0,0,0,0,0,0,0,0,0,2,3,0.00,0.00,0.50,1.00,0.50,1.00,1.00,43,42,0.26,0.12,0.02,0.05,0.02,0.00,0.79,0.98,anomaly
0,icmp,eco_i,SF,18,0,0,0,0,0,0,0,0,0,0,0,0,0,0,0,0,0,1,1,0.00,0.00,0.00,0.00,1.00,0.00,0.00,1,21,1.00,0.00,1.00,1.00,0.00,0.00,0.00,0.00,anomaly
0,udp,private,SF,48,0,0,0,0,0,0,0,0,0,0,0,0,0,0,0,0,0,2,2,0.00,0.00,0.00,0.00,1.00,0.00,0.00,255,255,1.00,0.00,0.00,0.00,0.00,0.00,0.00,0.00,anomaly
4,tcp,pop_3,SF,31,93,0,0,0,0,0,1,0,0,0,0,0,0,0,0,0,0,1,1,0.00,0.00,0.00,0.00,1.00,0.00,0.00,71,68,0.94,0.03,0.01,0.03,0.00,0.00,0.00,0.00,anomaly
0,tcp,smtp,SF,1396,408,0,0,0,0,0,1,0,0,0,0,0,0,0,0,0,0,1,5,0.00,0.00,0.00,0.00,1.00,0.00,1.00,255,27,0.11,0.02,0.00,0.00,0.00,0.00,0.78,0.00,normal
0,tcp,ftp_data,SF,2409,0,0,0,0,0,0,0,0,0,0,0,0,0,0,0,0,0,1,1,0.00,0.00,0.00,0.00,1.00,0.00,0.00,169,39,0.21,0.04,0.21,0.05,0.00,0.00,0.00,0.00,normal
902,tcp,http,RSTR,59424,0,0,0,0,0,0,1,0,0,0,0,0,0,0,0,0,0,67,67,0.01,0.01,0.97,0.97,1.00,0.00,0.00,255,255,1.00,0.00,0.00,0.00,0.00,0.00,0.25,0.25,anomaly
0,tcp,http,REJ,0,0,0,0,0,0,0,0,0,0,0,0,0,0,0,0,0,0,1,45,0.00,0.00,1.00,0.02,1.00,0.00,0.09,255,18,0.07,0.51,0.00,0.00,0.05,0.00,0.52,1.00,normal
0,tcp,ftp_data,SF,12,0,0,0,0,0,0,0,0,0,0,0,0,0,0,0,0,0,1,1,0.00,0.00,0.00,0.00,1.00,0.00,0.00,5,13,1.00,0.00,1.00,0.15,0.00,0.00,0.00,0.00,anomaly
8169,tcp,telnet,SF,0,15,0,0,0,0,0,0,0,0,0,0,0,0,0,0,0,0,1,1,0.00,0.00,0.00,0.00,1.00,0.00,0.00,255,19,0.07,0.82,0.00,0.00,0.00,0.00,0.80,0.00,anomaly
3,tcp,imap4,RSTO,0,44,0,0,0,0,0,0,0,0,0,0,0,0,0,0,0,0,1,12,0.00,0.00,1.00,0.83,1.00,0.00,1.00,48,60,0.25,0.10,0.02,0.03,0.00,0.00,0.88,0.97,anomaly
282,tcp,ftp,SF,156,595,0,0,0,2,0,1,0,0,0,0,0,0,0,0,0,1,1,1,0.00,0.00,0.00,0.00,1.00,0.00,0.00,255,17,0.07,0.75,0.00,0.00,0.00,0.06,0.73,0.00,anomaly
282,tcp,ftp,SF,160,597,0,0,0,2,0,1,0,0,0,0,0,0,0,0,0,1,1,1,0.00,0.00,0.00,0.00,1.00,0.00,0.00,255,14,0.05,0.78,0.00,0.00,0.00,0.00,0.76,0.00,anomaly
0,tcp,nnsp,S0,0,0,0,0,0,0,0,0,0,0,0,0,0,0,0,0,0,0,133,15,1.00,1.00,0.00,0.00,0.11,0.06,0.00,255,15,0.06,0.06,0.00,0.00,1.00,1.00,0.00,0.00,anomaly
281,tcp,ftp,SF,160,597,0,0,0,2,0,1,0,0,0,0,0,0,0,0,0,1,1,1,0.00,0.00,0.00,0.00,1.00,0.00,0.00,255,112,0.44,0.03,0.00,0.00,0.00,0.00,0.00,0.00,anomaly
900,tcp,http,RSTR,77344,0,0,0,0,0,0,1,0,0,0,0,0,0,0,0,0,0,29,29,0.00,0.00,1.00,1.00,1.00,0.00,0.00,255,255,1.00,0.00,0.00,0.00,0.00,0.00,0.56,0.56,anomaly
0,tcp,csnet_ns,S0,0,0,0,0,0,0,0,0,0,0,0,0,0,0,0,0,0,0,256,2,1.00,1.00,0.00,0.00,0.01,0.07,0.00,255,2,0.01,0.07,0.00,0.00,1.00,1.00,0.00,0.00,anomaly
0,tcp,http,SF,54540,8314,0,0,0,2,0,1,1,0,0,0,0,0,0,0,0,0,4,4,0.00,0.00,0.00,0.00,1.00,0.00,0.00,255,254,1.00,0.01,0.00,0.00,0.00,0.00,0.05,0.06,anomaly
0,tcp,telnet,RSTO,0,15,0,0,0,0,0,0,0,0,0,0,0,0,0,0,0,0,1,3,0.00,0.00,1.00,0.67,1.00,0.00,0.67,255,96,0.38,0.02,0.00,0.00,0.00,0.00,0.60,0.64,anomaly
0,udp,private,SF,53,50,0,0,0,0,0,0,0,0,0,0,0,0,0,0,0,0,325,325,0.00,0.00,0.00,0.00,1.00,0.00,0.00,255,255,1.00,0.00,0.93,0.00,0.00,0.00,0.00,0.00,normal
0,udp,private,SF,105,146,0,0,0,0,0,0,0,0,0,0,0,0,0,0,0,0,1,1,0.00,0.00,0.00,0.00,1.00,0.00,0.00,255,255,1.00,0.00,0.01,0.00,0.00,0.00,0.00,0.00,normal
0,tcp,private,REJ,0,0,0,0,0,0,0,0,0,0,0,0,0,0,0,0,0,0,315,1,0.15,0.00,0.82,1.00,0.00,1.00,0.00,255,1,0.00,0.98,0.00,0.00,0.19,0.00,0.78,1.00,anomaly
0,tcp,http,S2,327,61033,0,0,0,0,0,1,0,0,0,0,0,0,0,0,0,0,4,14,0.25,0.07,0.00,0.00,1.00,0.00,0.21,23,253,1.00,0.00,0.04,0.05,0.04,0.00,0.00,0.00,normal
8224,tcp,telnet,SF,0,15,0,0,0,0,0,0,0,0,0,0,0,0,0,0,0,0,1,1,0.00,0.00,0.00,0.00,1.00,0.00,0.00,255,34,0.13,0.04,0.00,0.00,0.00,0.03,0.08,0.29,anomaly
4,tcp,pop_3,SF,31,93,0,0,0,0,0,1,0,0,0,0,0,0,0,0,0,0,1,1,0.00,0.00,0.00,0.00,1.00,0.00,0.00,255,232,0.91,0.02,0.00,0.00,0.00,0.00,0.05,0.00,anomaly
0,tcp,http,REJ,0,0,0,0,0,0,0,0,0,0,0,0,0,0,0,0,0,0,3,2,0.00,0.00,1.00,1.00,0.67,0.67,0.00,255,52,0.20,0.10,0.00,0.00,0.00,0.00,1.00,1.00,anomaly
4,tcp,pop_3,SF,30,93,0,0,0,0,0,1,0,0,0,0,0,0,0,0,0,0,1,1,0.00,0.00,0.00,0.00,1.00,0.00,0.00,255,231,0.91,0.04,0.00,0.00,0.00,0.00,0.00,0.00,anomaly
0,udp,private,SF,46,0,0,0,0,0,0,0,0,0,0,0,0,0,0,0,0,0,6,6,0.00,0.00,0.00,0.00,1.00,0.00,0.00,255,253,0.99,0.01,0.00,0.00,0.00,0.00,0.00,0.00,anomaly
0,tcp,private,S0,0,0,0,0,0,0,0,0,0,0,0,0,0,0,0,0,0,0,174,1,0.09,1.00,0.90,0.00,0.01,1.00,0.00,209,1,0.00,0.78,0.00,0.00,0.08,1.00,0.68,0.00,anomaly
205,tcp,private,S2,91,0,0,0,0,0,0,0,0,0,0,0,0,0,0,0,0,0,1,1,1.00,1.00,0.00,0.00,1.00,0.00,0.00,35,1,0.03,0.14,0.03,0.00,0.17,1.00,0.00,0.00,normal
75,tcp,telnet,SF,277,1087,0,0,0,2,0,1,1,1,0,0,4,2,0,0,0,0,1,1,0.00,0.00,0.00,0.00,1.00,0.00,0.00,137,101,0.74,0.04,0.01,0.00,0.73,0.99,0.00,0.00,anomaly
0,tcp,ftp_data,SF,637,0,0,0,0,0,0,0,0,0,0,0,0,0,0,0,0,0,5,5,0.00,0.00,0.00,0.00,1.00,0.00,0.00,255,25,0.10,0.02,0.10,0.00,0.71,0.00,0.02,0.00,normal
0,tcp,other,REJ,0,0,0,0,0,0,0,0,0,0,0,0,0,0,0,0,0,0,491,1,0.04,0.00,0.96,1.00,0.00,1.00,0.00,255,1,0.00,1.00,0.00,0.00,0.04,0.00,0.96,1.00,anomaly
0,udp,other,SF,146,146,0,0,0,0,0,0,0,0,0,0,0,0,0,0,0,0,1,1,0.00,0.00,0.00,0.00,1.00,0.00,0.00,47,21,0.45,0.09,1.00,0.00,0.00,0.00,0.00,0.00,anomaly
1,tcp,smtp,SF,2599,293,0,0,0,0,0,1,0,0,0,0,0,0,0,0,0,0,3,2,0.00,0.00,0.33,0.00,0.67,0.67,0.00,255,245,0.96,0.04,0.00,0.00,0.00,0.00,0.03,0.00,anomaly
0,tcp,imap4,RSTO,0,44,0,0,0,0,0,0,0,0,0,0,0,0,0,0,0,0,3,6,0.00,0.00,1.00,0.67,0.33,1.00,1.00,25,59,0.24,0.20,0.04,0.03,0.00,0.00,0.84,0.97,anomaly
0,udp,private,SF,47,0,0,0,0,0,0,0,0,0,0,0,0,0,0,0,0,0,3,3,0.00,0.00,0.00,0.00,1.00,0.00,0.00,255,255,1.00,0.00,0.00,0.00,0.00,0.00,0.00,0.00,anomaly
0,tcp,private,REJ,0,0,0,0,0,0,0,0,0,0,0,0,0,0,0,0,0,0,115,7,0.00,0.00,1.00,1.00,0.06,0.06,0.00,214,7,0.03,0.06,0.00,0.00,0.00,0.00,1.00,1.00,anomaly
0,tcp,other,REJ,0,0,0,0,0,0,0,0,0,0,0,0,0,0,0,0,0,0,437,1,0.06,0.00,0.94,1.00,0.00,1.00,0.00,255,1,0.00,1.00,0.00,0.00,0.05,0.00,0.95,1.00,anomaly
0,tcp,ftp_data,SF,12,0,0,0,0,0,0,0,0,0,0,0,0,0,0,0,0,0,1,1,0.00,0.00,0.00,0.00,1.00,0.00,0.00,3,27,1.00,0.00,1.00,0.19,0.00,0.04,0.00,0.00,anomaly
0,tcp,exec,RSTO,0,0,0,0,0,0,0,0,0,0,0,0,0,0,0,0,0,0,120,1,0.00,0.00,1.00,1.00,0.01,0.08,0.00,255,1,0.00,0.06,0.00,0.00,0.00,0.00,1.00,1.00,anomaly
7438,tcp,telnet,SF,0,44,0,0,0,0,0,0,0,0,0,0,0,0,0,0,0,0,1,1,0.00,0.00,0.00,0.00,1.00,0.00,0.00,255,198,0.78,0.21,0.00,0.00,0.50,0.64,0.21,0.01,anomaly
0,tcp,http,SF,54540,8314,0,0,0,2,0,1,1,0,0,0,0,0,0,0,0,0,5,5,0.00,0.00,0.00,0.00,1.00,0.00,0.00,255,255,1.00,0.00,0.00,0.00,0.00,0.00,0.03,0.03,anomaly
284,tcp,ftp,SF,158,595,0,0,0,2,0,1,0,0,0,0,0,0,0,0,0,1,1,1,0.00,0.00,0.00,0.00,1.00,0.00,0.00,255,87,0.34,0.03,0.00,0.00,0.02,0.00,0.01,0.00,anomaly
4,tcp,pop_3,SF,32,93,0,0,0,0,0,1,0,0,0,0,0,0,0,0,0,0,1,1,0.00,0.00,0.00,0.00,1.00,0.00,0.00,60,58,0.95,0.03,0.02,0.03,0.00,0.00,0.00,0.00,anomaly
0,tcp,uucp_path,REJ,0,0,0,0,0,0,0,0,0,0,0,0,0,0,0,0,0,0,233,1,0.00,0.00,1.00,1.00,0.00,0.07,0.00,255,1,0.00,0.08,0.00,0.00,0.00,0.00,1.00,1.00,anomaly
0,icmp,ecr_i,SF,1032,0,0,0,0,0,0,0,0,0,0,0,0,0,0,0,0,0,122,122,0.00,0.00,0.00,0.00,1.00,0.00,0.00,255,244,0.96,0.04,0.96,0.00,0.03,0.00,0.01,0.00,anomaly
0,udp,private,SF,105,147,0,0,0,0,0,0,0,0,0,0,0,0,0,0,0,0,2,2,0.00,0.00,0.00,0.00,1.00,0.00,0.00,255,254,1.00,0.01,0.01,0.00,0.00,0.00,0.00,0.00,anomaly
280,tcp,ftp_data,SF,283618,0,0,0,0,0,0,0,0,0,0,0,0,0,0,0,0,0,1,1,0.00,0.00,0.00,0.00,1.00,0.00,0.00,7,7,1.00,0.00,1.00,0.00,0.00,0.00,0.00,0.00,anomaly
280,tcp,ftp_data,SF,283618,0,0,0,0,0,0,0,0,0,0,0,0,0,0,0,0,0,2,2,0.00,0.00,0.00,0.00,1.00,0.00,0.00,9,6,0.67,0.22,0.67,0.00,0.00,0.00,0.00,0.00,anomaly
0,tcp,auth,REJ,0,0,0,0,0,0,0,0,0,0,0,0,0,0,0,0,0,0,237,13,0.00,0.00,1.00,1.00,0.05,0.07,0.00,255,13,0.05,0.08,0.00,0.00,0.00,0.00,1.00,1.00,anomaly
0,udp,private,SF,1,0,0,0,0,0,0,0,0,0,0,0,0,0,0,0,0,0,142,7,0.00,0.00,0.00,0.00,0.05,0.96,0.00,255,7,0.03,0.85,1.00,0.00,0.00,0.00,0.00,0.00,normal
4,tcp,pop_3,SF,27,93,0,0,0,0,0,1,0,0,0,0,0,0,0,0,0,0,1,1,0.00,0.00,0.00,0.00,1.00,0.00,0.00,255,203,0.80,0.02,0.00,0.00,0.00,0.00,0.07,0.00,anomaly
0,tcp,name,REJ,0,0,0,0,0,0,0,0,0,0,0,0,0,0,0,0,0,0,283,3,0.00,0.00,1.00,1.00,0.01,0.06,0.00,255,3,0.01,0.06,0.00,0.00,0.00,0.00,1.00,1.00,anomaly
0,tcp,ftp,SF,25,157,0,0,0,0,1,0,0,0,0,0,0,0,0,0,0,1,1,1,0.00,0.00,0.00,0.00,1.00,0.00,0.00,40,17,0.43,0.10,0.03,0.00,0.00,0.00,0.00,0.00,anomaly
0,icmp,ecr_i,SF,1008,0,0,0,0,0,0,0,0,0,0,0,0,0,0,0,0,0,43,43,0.00,0.00,0.00,0.00,1.00,0.00,0.00,255,255,1.00,0.00,1.00,0.00,0.00,0.00,0.00,0.00,anomaly
0,udp,private,SF,45,45,0,0,0,0,0,0,0,0,0,0,0,0,0,0,0,0,2,2,0.00,0.00,0.00,0.00,1.00,0.00,0.00,255,255,1.00,0.00,0.02,0.00,0.00,0.00,0.00,0.00,anomaly
0,tcp,http,SF,313,265,0,0,0,0,0,1,0,0,0,0,0,0,0,0,0,0,11,12,0.00,0.00,0.00,0.00,1.00,0.00,0.17,255,161,0.63,0.29,0.00,0.00,0.01,0.00,0.33,0.00,normal
798,tcp,http,RSTR,74024,0,0,0,0,0,0,1,0,0,0,0,0,0,0,0,0,0,87,87,0.02,0.02,0.98,0.98,1.00,0.00,0.00,255,253,0.99,0.01,0.00,0.00,0.01,0.01,0.47,0.47,anomaly
0,tcp,pop_3,REJ,0,0,0,0,0,0,0,0,0,0,0,0,0,0,0,0,0,0,3,10,0.00,0.00,1.00,0.90,0.33,1.00,1.00,42,59,0.24,0.12,0.02,0.03,0.00,0.00,0.88,1.00,anomaly
0,udp,private,SF,45,0,0,0,0,0,0,0,0,0,0,0,0,0,0,0,0,0,4,4,0.00,0.00,0.00,0.00,1.00,0.00,0.00,255,254,1.00,0.01,0.01,0.00,0.00,0.00,0.00,0.00,anomaly
0,icmp,eco_i,SF,20,0,0,0,0,0,0,0,0,0,0,0,0,0,0,0,0,0,1,55,0.00,0.00,0.00,0.00,1.00,0.00,1.00,3,103,1.00,0.00,1.00,0.25,0.00,0.00,0.00,0.00,anomaly
283,tcp,ftp,SF,162,599,0,0,0,2,0,1,0,0,0,0,0,0,0,0,0,1,1,1,0.00,0.00,0.00,0.00,1.00,0.00,0.00,255,51,0.20,0.03,0.00,0.00,0.16,0.00,0.02,0.00,anomaly
0,tcp,ftp,SF,26,157,0,0,0,0,1,0,0,0,0,0,0,0,0,0,0,1,1,1,0.00,0.00,0.00,0.00,1.00,0.00,0.00,174,82,0.47,0.03,0.01,0.00,0.00,0.00,0.00,0.00,anomaly
7541,tcp,telnet,SF,0,44,0,0,0,0,0,0,0,0,0,0,0,0,0,0,0,0,1,1,0.00,0.00,0.00,0.00,1.00,0.00,0.00,255,185,0.73,0.02,0.00,0.00,0.40,0.40,0.01,0.01,anomaly
0,udp,private,SF,54,51,0,0,0,0,0,0,0,0,0,0,0,0,0,0,0,0,177,177,0.00,0.00,0.00,0.00,1.00,0.00,0.00,255,254,1.00,0.01,0.69,0.00,0.00,0.00,0.00,0.00,normal
4,tcp,pop_3,SF,32,93,0,0,0,0,0,1,0,0,0,0,0,0,0,0,0,0,1,1,0.00,0.00,0.00,0.00,1.00,0.00,0.00,255,229,0.90,0.02,0.00,0.00,0.00,0.00,0.07,0.00,anomaly
0,tcp,link,REJ,0,0,0,0,0,0,0,0,0,0,0,0,0,0,0,0,0,0,219,2,0.00,0.00,1.00,1.00,0.01,0.07,0.00,255,2,0.01,0.08,0.00,0.00,0.00,0.00,1.00,1.00,anomaly
7502,tcp,telnet,SF,0,44,0,0,0,0,0,0,0,0,0,0,0,0,0,0,0,0,1,1,0.00,0.00,0.00,0.00,1.00,0.00,0.00,255,191,0.75,0.02,0.00,0.00,0.37,0.37,0.01,0.01,anomaly
0,udp,private,SF,28,0,0,3,0,0,0,0,0,0,0,0,0,0,0,0,0,0,8,8,0.00,0.00,0.00,0.00,1.00,0.00,0.00,28,8,0.29,0.11,0.29,0.00,0.00,0.00,0.00,0.00,normal
0,udp,private,SF,1,1,0,0,0,0,0,0,0,0,0,0,0,0,0,0,0,0,45,1,0.00,0.00,0.00,0.00,0.02,0.98,0.00,255,1,0.00,0.70,0.97,0.00,0.00,0.00,0.03,0.00,anomaly
280,tcp,ftp_data,SF,283618,0,0,0,0,0,0,0,0,0,0,0,0,0,0,0,0,0,1,1,0.00,0.00,0.00,0.00,1.00,0.00,0.00,15,15,1.00,0.00,1.00,0.00,0.00,0.00,0.00,0.00,anomaly
0,icmp,ecr_i,SF,508,0,0,0,0,0,0,0,0,0,0,0,0,0,0,0,0,0,400,400,0.00,0.00,0.00,0.00,1.00,0.00,0.00,255,255,1.00,0.00,1.00,0.00,0.00,0.00,0.00,0.00,anomaly
0,tcp,whois,REJ,0,0,0,0,0,0,0,0,0,0,0,0,0,0,0,0,0,0,228,1,0.00,0.00,1.00,1.00,0.00,0.07,0.00,255,1,0.00,0.06,0.00,0.00,0.00,0.00,1.00,1.00,anomaly
0,tcp,bgp,REJ,0,0,0,0,0,0,0,0,0,0,0,0,0,0,0,0,0,0,202,5,0.00,0.00,1.00,1.00,0.02,0.07,0.00,255,5,0.02,0.07,0.00,0.00,0.00,0.00,1.00,1.00,anomaly
0,udp,domain_u,SF,43,43,0,0,0,0,0,0,0,0,0,0,0,0,0,0,0,0,150,230,0.00,0.00,0.00,0.00,1.00,0.00,0.01,255,254,1.00,0.01,0.01,0.00,0.00,0.00,0.00,0.00,normal
0,tcp,http,S0,0,0,0,0,0,0,0,0,0,0,0,0,0,0,0,0,0,0,86,86,1.00,1.00,0.00,0.00,1.00,0.00,0.00,255,255,1.00,0.00,0.00,0.00,0.47,0.47,0.51,0.51,anomaly
896,tcp,http,RSTR,2484,0,0,0,0,0,0,1,0,0,0,0,0,0,0,0,0,0,85,85,0.01,0.01,0.98,0.98,1.00,0.00,0.00,255,255,1.00,0.00,0.00,0.00,0.00,0.00,0.33,0.33,anomaly
0,tcp,X11,S1,27572,20504,0,0,0,0,0,0,0,0,0,0,0,0,0,0,0,0,3,3,1.00,1.00,0.00,0.00,1.00,0.00,0.00,18,8,0.44,0.17,0.06,0.00,0.33,0.75,0.00,0.00,normal
0,udp,private,SF,1,0,0,0,0,0,0,0,0,0,0,0,0,0,0,0,0,0,11,1,0.00,0.00,0.00,0.00,0.09,0.55,0.00,255,1,0.00,0.18,0.96,0.00,0.00,0.00,0.01,0.00,anomaly
0,tcp,http,RSTR,54540,7300,0,0,0,1,0,1,0,0,0,0,0,0,0,0,0,0,3,4,0.00,0.00,0.33,0.25,1.00,0.00,0.50,255,255,1.00,0.00,0.00,0.00,0.01,0.01,0.05,0.05,anomaly
0,tcp,ftp_data,SF,12,0,0,0,0,0,0,0,0,0,0,0,0,0,0,0,0,0,2,2,0.00,0.00,0.00,0.00,1.00,0.00,0.00,7,6,0.86,0.29,0.86,0.00,0.00,0.00,0.00,0.00,anomaly
0,tcp,sunrpc,REJ,0,0,0,0,0,0,0,0,0,0,0,0,0,0,0,0,0,0,4,13,0.00,0.00,1.00,1.00,0.25,1.00,1.00,26,48,0.15,0.19,0.04,0.04,0.00,0.00,0.77,1.00,anomaly
0,icmp,ecr_i,SF,1480,0,0,1,0,0,0,0,0,0,0,0,0,0,0,0,0,0,1,3,0.00,0.00,0.00,0.00,1.00,0.00,0.67,7,21,0.14,0.57,0.14,0.52,0.00,0.00,0.29,0.00,anomaly
282,tcp,ftp,SF,160,597,0,0,0,2,0,1,0,0,0,0,0,0,0,0,0,1,1,1,0.00,0.00,0.00,0.00,1.00,0.00,0.00,255,2,0.01,0.10,0.00,0.00,0.00,0.00,0.08,0.00,anomaly
0,tcp,smtp,SF,881,387,0,0,0,0,0,1,0,0,0,0,0,0,0,0,0,0,1,1,0.00,0.00,0.00,0.00,1.00,0.00,0.00,255,66,0.26,0.03,0.00,0.00,0.23,0.00,0.02,0.00,normal
284,tcp,ftp,SF,158,595,0,0,0,2,0,1,0,0,0,0,0,0,0,0,0,1,1,1,0.00,0.00,0.00,0.00,1.00,0.00,0.00,255,52,0.20,0.03,0.00,0.00,0.15,0.00,0.02,0.00,anomaly
2075,tcp,http,RSTR,72564,0,0,0,0,0,0,1,0,0,0,0,0,0,0,0,0,0,9,9,0.00,0.00,1.00,1.00,1.00,0.00,0.00,255,233,0.91,0.02,0.00,0.00,0.00,0.00,0.13,0.14,anomaly
4,tcp,pop_3,SF,28,93,0,0,0,0,0,1,0,0,0,0,0,0,0,0,0,0,1,1,0.00,0.00,0.00,0.00,1.00,0.00,0.00,255,176,0.69,0.02,0.00,0.00,0.00,0.00,0.11,0.00,anomaly
0,tcp,http,SF,54540,8314,0,0,0,2,0,1,1,0,0,0,0,0,0,0,0,0,2,2,0.00,0.00,0.00,0.00,1.00,0.00,0.00,255,255,1.00,0.00,0.00,0.00,0.00,0.00,0.07,0.07,anomaly
801,tcp,http,RSTR,59424,1,0,0,0,0,0,1,0,0,0,0,0,0,0,0,0,0,32,32,0.00,0.00,1.00,1.00,1.00,0.00,0.00,255,253,0.99,0.01,0.00,0.00,0.00,0.00,0.16,0.16,anomaly
0,udp,private,SF,105,146,0,0,0,0,0,0,0,0,0,0,0,0,0,0,0,0,1,1,0.00,0.00,0.00,0.00,1.00,0.00,0.00,133,132,0.99,0.02,0.01,0.00,0.00,0.00,0.00,0.00,normal
0,tcp,http,SF,239,2132,0,0,0,0,0,1,0,0,0,0,0,0,0,0,0,0,4,4,0.25,0.25,0.00,0.00,1.00,0.00,0.00,255,255,1.00,0.00,0.00,0.00,0.00,0.00,0.00,0.00,normal
0,udp,private,SF,55,51,0,0,0,0,0,0,0,0,0,0,0,0,0,0,0,0,425,425,0.00,0.00,0.00,0.00,1.00,0.00,0.00,255,255,1.00,0.00,0.94,0.00,0.00,0.00,0.00,0.00,normal
0,tcp,telnet,SF,120,174,0,0,0,0,1,0,0,0,0,0,0,0,0,0,0,0,2,2,0.00,0.00,0.00,0.00,1.00,0.00,0.00,255,255,1.00,0.00,0.00,0.00,0.00,0.00,0.02,0.02,anomaly
8129,tcp,telnet,S3,1,15,0,0,0,0,0,0,0,0,0,0,0,0,0,0,0,0,1,1,1.00,1.00,0.00,0.00,1.00,0.00,0.00,255,29,0.11,0.78,0.00,0.00,0.02,0.21,0.76,0.00,anomaly
282,tcp,ftp,SF,160,595,0,0,0,2,0,1,0,0,0,0,0,0,0,0,0,1,1,1,0.00,0.00,0.00,0.00,1.00,0.00,0.00,255,11,0.04,0.55,0.00,0.00,0.00,0.00,0.53,0.00,anomaly
0,udp,private,SF,1,0,0,0,0,0,0,0,0,0,0,0,0,0,0,0,0,0,70,10,0.00,0.00,0.00,0.00,0.14,0.87,0.00,255,10,0.04,0.71,0.91,0.00,0.00,0.00,0.09,0.00,normal
0,tcp,telnet,REJ,0,0,0,0,0,0,0,0,0,0,0,0,0,0,0,0,0,0,4,10,0.00,0.00,1.00,0.90,0.25,1.00,0.90,117,84,0.32,0.04,0.01,0.02,0.00,0.00,0.89,0.69,anomaly
0,icmp,eco_i,SF,10008,0,0,0,0,0,0,0,0,0,0,0,0,0,0,0,0,0,3,3,0.00,0.00,0.00,0.00,1.00,0.00,0.00,255,36,0.14,0.02,0.22,0.00,0.00,0.00,0.00,0.00,normal
4,tcp,pop_3,SF,32,93,0,0,0,0,0,1,0,0,0,0,0,0,0,0,0,0,1,1,0.00,0.00,0.00,0.00,1.00,0.00,0.00,255,236,0.93,0.01,0.00,0.00,0.00,0.00,0.04,0.00,anomaly
0,udp,private,SF,45,0,0,0,0,0,0,0,0,0,0,0,0,0,0,0,0,0,3,3,0.00,0.00,0.00,0.00,1.00,0.00,0.00,255,255,1.00,0.00,0.00,0.00,0.00,0.00,0.00,0.00,anomaly
0,tcp,sunrpc,REJ,0,0,0,0,0,0,0,0,0,0,0,0,0,0,0,0,0,0,5,4,0.00,0.00,0.80,1.00,0.20,0.80,1.00,205,50,0.19,0.02,0.00,0.04,0.01,0.00,0.87,1.00,anomaly
0,tcp,sunrpc,REJ,0,0,0,0,0,0,0,0,0,0,0,0,0,0,0,0,0,0,4,14,0.00,0.00,1.00,1.00,0.25,1.00,1.00,51,51,0.18,0.10,0.02,0.04,0.00,0.00,0.88,1.00,anomaly
0,tcp,sunrpc,REJ,0,0,0,0,0,0,0,0,0,0,0,0,0,0,0,0,0,0,4,8,0.00,0.00,1.00,1.00,0.25,1.00,1.00,255,34,0.13,0.03,0.00,0.00,0.02,0.00,0.58,1.00,anomaly
0,udp,domain_u,SF,46,46,0,0,0,0,0,0,0,0,0,0,0,0,0,0,0,0,213,213,0.00,0.00,0.00,0.00,1.00,0.00,0.00,255,246,0.96,0.01,0.00,0.00,0.00,0.00,0.00,0.00,normal
0,tcp,nnsp,SH,0,0,0,0,0,0,0,0,0,0,0,0,0,0,0,0,0,0,1,1,1.00,1.00,0.00,0.00,1.00,0.00,0.00,117,1,0.01,1.00,1.00,0.00,1.00,1.00,0.00,0.00,anomaly
0,icmp,ecr_i,SF,1032,0,0,0,0,0,0,0,0,0,0,0,0,0,0,0,0,0,3,3,0.00,0.00,0.00,0.00,1.00,0.00,0.00,255,255,1.00,0.00,1.00,0.00,0.00,0.00,0.00,0.00,anomaly
0,tcp,http,S0,0,0,0,0,0,0,0,0,0,0,0,0,0,0,0,0,0,0,59,59,1.00,1.00,0.00,0.00,1.00,0.00,0.00,255,255,1.00,0.00,0.00,0.00,0.80,0.80,0.17,0.17,anomaly
0,tcp,pop_3,SF,30,217,0,0,0,0,0,1,0,0,0,0,0,0,0,0,0,0,1,1,0.00,0.00,0.00,0.00,1.00,0.00,0.00,255,7,0.03,0.02,0.00,0.00,0.00,0.00,0.00,0.00,anomaly
0,tcp,kshell,REJ,0,0,0,0,0,0,0,0,0,0,0,0,0,0,0,0,0,0,102,11,0.00,0.00,1.00,1.00,0.11,0.06,0.00,255,11,0.04,0.05,0.00,0.00,0.00,0.00,1.00,1.00,anomaly
0,tcp,private,REJ,0,0,0,0,0,0,0,0,0,0,0,0,0,0,0,0,0,0,509,1,0.00,0.00,0.98,1.00,0.00,0.97,0.00,255,1,0.00,0.95,0.00,0.00,0.00,0.00,1.00,1.00,anomaly
4,tcp,pop_3,SF,28,93,0,0,0,0,0,1,0,0,0,0,0,0,0,0,0,0,1,1,0.00,0.00,0.00,0.00,1.00,0.00,0.00,223,204,0.91,0.01,0.00,0.00,0.00,0.00,0.04,0.00,anomaly
282,tcp,ftp,SF,162,597,0,0,0,2,0,1,0,0,0,0,0,0,0,0,0,1,1,1,0.00,0.00,0.00,0.00,1.00,0.00,0.00,255,7,0.03,0.36,0.00,0.00,0.00,0.00,0.35,0.00,anomaly
0,tcp,http,S0,0,0,0,0,0,0,0,0,0,0,0,0,0,0,0,0,0,0,56,56,1.00,1.00,0.00,0.00,1.00,0.00,0.00,255,255,1.00,0.00,0.00,0.00,0.29,0.29,0.70,0.70,anomaly
282,tcp,ftp,SF,166,601,0,0,0,2,0,1,0,0,0,0,0,0,0,0,0,1,1,1,0.00,0.00,0.00,0.00,1.00,0.00,0.00,255,18,0.07,0.02,0.00,0.00,0.13,0.00,0.25,0.00,anomaly
799,tcp,http,RSTR,57964,0,0,0,0,0,0,1,0,0,0,0,0,0,0,0,0,0,92,92,0.02,0.02,0.98,0.98,1.00,0.00,0.00,255,253,0.99,0.01,0.00,0.00,0.01,0.01,0.49,0.49,anomaly
0,udp,private,SF,42,0,0,0,0,0,0,0,0,0,0,0,0,0,0,0,0,0,5,5,0.00,0.00,0.00,0.00,1.00,0.00,0.00,255,254,1.00,0.01,0.01,0.00,0.00,0.00,0.00,0.00,anomaly
5,tcp,imap4,SF,0,0,0,0,0,0,0,0,0,0,0,0,0,0,0,0,0,0,2,3,0.00,0.00,0.50,0.67,0.50,1.00,1.00,6,58,0.17,0.50,0.17,0.05,0.00,0.02,0.17,0.97,anomaly
60,tcp,telnet,S3,121,188,0,0,0,0,1,0,0,0,0,0,0,0,0,0,0,0,1,1,1.00,1.00,0.00,0.00,1.00,0.00,0.00,255,255,1.00,0.00,0.00,0.00,0.01,0.01,0.02,0.02,anomaly
0,tcp,http,SF,191,3011,0,0,0,0,0,1,0,0,0,0,0,0,0,0,0,0,1,1,0.00,0.00,0.00,0.00,1.00,0.00,0.00,255,118,0.46,0.26,0.00,0.00,0.01,0.01,0.49,0.01,normal
11,tcp,telnet,SF,118,2427,0,0,0,0,0,1,0,0,0,0,0,0,0,0,0,0,1,1,0.00,0.00,0.00,0.00,1.00,0.00,0.00,23,7,0.30,0.13,0.04,0.00,0.00,0.00,0.09,0.29,anomaly
0,tcp,http,SF,237,3222,0,0,0,0,0,1,0,0,0,0,0,0,0,0,0,0,5,5,0.00,0.00,0.00,0.00,1.00,0.00,0.00,255,229,0.90,0.02,0.00,0.00,0.00,0.00,0.06,0.00,normal
0,tcp,http,S0,0,0,0,0,0,0,0,0,0,0,0,0,0,0,0,0,0,0,11,11,1.00,1.00,0.00,0.00,1.00,0.00,0.00,255,245,0.96,0.01,0.00,0.00,0.14,0.14,0.56,0.59,anomaly
0,udp,private,SF,1,1,0,0,0,0,0,0,0,0,0,0,0,0,0,0,0,0,128,1,0.00,0.00,0.00,0.00,0.01,0.88,0.00,255,1,0.00,0.78,1.00,0.00,0.00,0.00,0.00,0.00,anomaly
1,tcp,smtp,SF,2599,293,0,0,0,0,0,1,0,0,0,0,0,0,0,0,0,0,2,2,0.00,0.00,0.00,0.00,1.00,0.00,0.00,255,121,0.47,0.15,0.00,0.00,0.00,0.00,0.51,0.00,anomaly
0,tcp,other,S0,0,0,0,0,0,0,0,0,0,0,0,0,0,0,0,0,0,0,497,1,0.02,1.00,0.97,0.00,0.00,1.00,0.00,255,1,0.00,1.00,0.00,0.00,0.05,1.00,0.95,0.00,anomaly
0,tcp,telnet,SF,123,174,0,0,0,0,1,0,0,0,0,0,0,0,0,0,0,0,1,1,0.00,0.00,0.00,0.00,1.00,0.00,0.00,255,40,0.16,0.02,0.00,0.00,0.00,0.00,0.01,0.05,anomaly
171,tcp,telnet,SF,261,1829,0,0,0,1,0,1,0,1,0,3,0,0,0,0,1,0,1,1,0.00,0.00,0.00,0.00,1.00,0.00,0.00,255,19,0.07,0.03,0.00,0.00,0.00,0.00,0.00,0.00,anomaly
1,tcp,smtp,SF,2599,293,0,0,0,0,0,1,0,0,0,0,0,0,0,0,0,0,3,3,0.00,0.00,0.00,0.00,1.00,0.00,0.00,255,76,0.30,0.14,0.00,0.00,0.00,0.00,0.69,0.00,anomaly
0,udp,private,SF,45,0,0,0,0,0,0,0,0,0,0,0,0,0,0,0,0,0,5,5,0.00,0.00,0.00,0.00,1.00,0.00,0.00,255,254,1.00,0.01,0.01,0.00,0.00,0.00,0.00,0.00,anomaly
0,tcp,courier,REJ,0,0,0,0,0,0,0,0,0,0,0,0,0,0,0,0,0,0,141,1,0.00,0.00,1.00,1.00,0.01,0.06,0.00,255,1,0.00,0.05,0.00,0.00,0.00,0.00,1.00,1.00,anomaly
0,tcp,ftp_data,SF,12,0,0,0,0,0,0,0,0,0,0,0,0,0,0,0,0,0,2,2,0.00,0.00,0.00,0.00,1.00,0.00,0.00,2,38,1.00,0.00,1.00,0.13,0.00,0.00,0.00,0.00,anomaly
1,tcp,imap4,RSTO,0,44,0,0,0,0,0,0,0,0,0,0,0,0,0,0,0,0,3,2,0.00,0.00,0.67,1.00,0.33,0.67,1.00,255,53,0.21,0.02,0.00,0.00,0.00,0.00,0.76,0.98,anomaly
4,tcp,pop_3,SF,31,93,0,0,0,0,0,1,0,0,0,0,0,0,0,0,0,0,1,1,0.00,0.00,0.00,0.00,1.00,0.00,0.00,255,140,0.55,0.02,0.00,0.00,0.00,0.00,0.17,0.02,anomaly
0,tcp,ctf,REJ,0,0,0,0,0,0,0,0,0,0,0,0,0,0,0,0,0,0,216,2,0.00,0.00,1.00,1.00,0.01,0.07,0.00,255,2,0.01,0.07,0.00,0.00,0.00,0.00,1.00,1.00,anomaly
0,icmp,eco_i,SF,18,0,0,0,0,0,0,0,0,0,0,0,0,0,0,0,0,0,1,1,0.00,0.00,0.00,0.00,1.00,0.00,0.00,1,79,1.00,0.00,1.00,1.00,0.00,0.00,0.00,0.00,anomaly
19,tcp,ftp,SF,127,649,0,0,0,1,0,1,0,0,0,0,0,0,0,0,1,0,1,1,0.00,0.00,0.00,0.00,1.00,0.00,0.00,3,1,0.33,0.67,0.33,0.00,0.00,0.00,0.00,0.00,anomaly
0,udp,private,SF,1,1,0,0,0,0,0,0,0,0,0,0,0,0,0,0,0,0,23,1,0.00,0.00,0.00,0.00,0.04,0.87,0.00,255,1,0.00,0.72,1.00,0.00,0.00,0.00,0.00,0.00,anomaly
0,icmp,eco_i,SF,8,0,0,0,0,0,0,0,0,0,0,0,0,0,0,0,0,0,1,37,0.00,0.00,0.00,0.00,1.00,0.00,1.00,2,42,1.00,0.00,1.00,0.50,0.00,0.00,0.00,0.00,anomaly
0,tcp,private,REJ,0,0,0,0,0,0,0,0,0,0,0,0,0,0,0,0,0,0,2,1,0.00,0.00,1.00,1.00,0.50,1.00,0.00,255,1,0.00,0.97,0.96,0.00,0.00,0.00,0.96,1.00,anomaly
0,tcp,telnet,REJ,0,0,0,0,0,0,0,0,0,0,0,0,0,0,0,0,0,0,1,9,0.00,0.33,1.00,0.33,1.00,0.00,0.78,118,79,0.33,0.04,0.01,0.03,0.00,0.00,0.89,0.66,anomaly
0,udp,domain_u,SF,45,132,0,0,0,0,0,0,0,0,0,0,0,0,0,0,0,0,73,153,0.00,0.00,0.00,0.00,1.00,0.00,0.01,255,240,0.94,0.01,0.00,0.00,0.00,0.00,0.00,0.00,normal
0,tcp,ftp_data,SF,192,0,0,0,0,0,0,0,0,0,0,0,0,0,0,0,0,0,2,2,0.00,0.00,0.00,0.00,1.00,0.00,0.00,64,47,0.28,0.08,0.28,0.04,0.00,0.00,0.02,0.00,normal
0,tcp,telnet,REJ,0,0,0,0,0,0,0,0,0,0,0,0,0,0,0,0,0,0,1,19,0.00,0.32,1.00,0.42,1.00,0.00,0.74,8,85,0.38,0.62,0.12,0.04,0.00,0.00,0.62,0.68,anomaly
0,tcp,private,REJ,0,0,0,0,0,0,0,0,0,0,0,0,0,0,0,0,0,0,2,1,0.00,0.00,1.00,1.00,0.50,1.00,0.00,255,1,0.00,0.59,0.40,0.00,0.00,0.00,0.40,1.00,anomaly
0,tcp,uucp,SH,0,0,0,0,0,0,0,0,0,0,0,0,0,0,0,0,0,0,1,1,1.00,1.00,0.00,0.00,1.00,0.00,0.00,155,1,0.01,1.00,1.00,0.00,1.00,1.00,0.00,0.00,anomaly
0,udp,other,SF,1,1,0,0,0,0,0,0,0,0,0,0,0,0,0,0,0,0,59,1,0.00,0.00,0.00,0.00,0.02,1.00,0.00,255,1,0.00,0.60,0.95,0.00,0.00,0.00,0.04,0.00,anomaly
0,tcp,telnet,S3,0,44,0,0,0,0,0,0,0,0,0,0,0,0,0,0,0,0,1,1,1.00,1.00,0.00,0.00,1.00,0.00,0.00,255,119,0.47,0.02,0.00,0.00,0.53,0.38,0.01,0.01,anomaly
280,tcp,ftp_data,SF,283618,0,0,0,0,0,0,0,0,0,0,0,0,0,0,0,0,0,1,1,0.00,0.00,0.00,0.00,1.00,0.00,0.00,114,15,0.06,0.02,0.06,0.13,0.00,0.00,0.00,0.00,anomaly
0,tcp,smtp,SF,0,83,0,0,0,0,0,1,0,0,0,0,0,0,0,0,0,0,2,2,0.00,0.00,0.00,0.00,1.00,0.00,0.00,255,190,0.75,0.02,0.00,0.00,0.00,0.00,0.01,0.02,normal
0,tcp,other,REJ,0,0,0,0,0,0,0,0,0,0,0,0,0,0,0,0,0,0,444,1,0.04,0.00,0.93,1.00,0.00,1.00,0.00,255,1,0.00,1.00,0.00,0.00,0.03,0.00,0.97,1.00,anomaly
0,udp,private,SF,105,146,0,0,0,0,0,0,0,0,0,0,0,0,0,0,0,0,1,1,0.00,0.00,0.00,0.00,1.00,0.00,0.00,143,142,0.99,0.01,0.01,0.00,0.00,0.00,0.00,0.00,anomaly
282,tcp,ftp,SF,157,593,0,0,0,2,0,1,0,0,0,0,0,0,0,0,0,1,1,1,0.00,0.00,0.00,0.00,1.00,0.00,0.00,255,94,0.37,0.03,0.00,0.00,0.00,0.00,0.00,0.00,anomaly
0,udp,private,SF,1,1,0,0,0,0,0,0,0,0,0,0,0,0,0,0,0,0,48,1,0.00,0.00,0.00,0.00,0.02,0.48,0.00,255,1,0.00,0.54,0.99,0.00,0.00,0.00,0.01,0.00,anomaly
0,tcp,echo,RSTO,0,0,0,0,0,0,0,0,0,0,0,0,0,0,0,0,0,0,245,2,0.00,0.00,1.00,1.00,0.01,0.07,0.00,255,2,0.01,0.07,0.00,0.00,0.00,0.00,1.00,1.00,anomaly
0,tcp,http,SF,54540,8314,0,0,0,2,0,1,1,0,0,0,0,0,0,0,0,0,4,10,0.00,0.00,0.00,0.00,1.00,0.00,0.20,255,255,1.00,0.00,0.00,0.00,0.00,0.00,0.04,0.04,anomaly
0,tcp,http,SF,306,2698,0,0,0,0,0,1,0,0,0,0,0,0,1,0,0,0,3,19,0.00,0.00,0.00,0.00,1.00,0.00,0.11,255,190,0.75,0.02,0.00,0.00,0.00,0.00,0.15,0.00,normal
0,udp,domain_u,SF,45,45,0,0,0,0,0,0,0,0,0,0,0,0,0,0,0,0,112,191,0.00,0.00,0.00,0.00,1.00,0.00,0.01,255,255,1.00,0.00,0.01,0.00,0.00,0.00,0.00,0.00,normal
7533,tcp,telnet,SF,0,44,0,0,0,0,0,0,0,0,0,0,0,0,0,0,0,0,1,1,0.00,0.00,0.00,0.00,1.00,0.00,0.00,255,193,0.76,0.03,0.00,0.00,0.33,0.44,0.12,0.07,anomaly
4,tcp,pop_3,SF,28,93,0,0,0,0,0,1,0,0,0,0,0,0,0,0,0,0,1,1,0.00,0.00,0.00,0.00,1.00,0.00,0.00,255,249,0.98,0.01,0.00,0.00,0.00,0.00,0.00,0.00,anomaly
282,tcp,ftp,SF,160,595,0,0,0,2,0,1,0,0,0,0,0,0,0,0,0,1,1,1,0.00,0.00,0.00,0.00,1.00,0.00,0.00,243,86,0.35,0.03,0.00,0.00,0.00,0.00,0.00,0.00,anomaly
283,tcp,ftp,SF,156,593,0,0,0,2,0,1,0,0,0,0,0,0,0,0,0,1,1,1,0.00,0.00,0.00,0.00,1.00,0.00,0.00,255,84,0.33,0.03,0.00,0.00,0.02,0.00,0.01,0.00,anomaly
282,tcp,ftp,SF,162,599,0,0,0,2,0,1,0,0,0,0,0,0,0,0,0,1,1,1,0.00,0.00,0.00,0.00,1.00,0.00,0.00,255,17,0.07,0.89,0.00,0.00,0.00,0.06,0.86,0.00,anomaly
4,tcp,pop_3,SF,26,93,0,0,0,0,0,1,0,0,0,0,0,0,0,0,0,0,1,1,0.00,0.00,0.00,0.00,1.00,0.00,0.00,126,111,0.87,0.02,0.01,0.02,0.00,0.00,0.08,0.00,anomaly
281,tcp,ftp,SF,162,597,0,0,0,2,0,1,0,0,0,0,0,0,0,0,0,1,1,1,0.00,0.00,0.00,0.00,1.00,0.00,0.00,244,87,0.36,0.03,0.00,0.00,0.00,0.00,0.00,0.00,anomaly
1,tcp,smtp,SF,2599,293,0,0,0,0,0,1,0,0,0,0,0,0,0,0,0,0,3,3,0.00,0.00,0.00,0.00,1.00,0.00,0.00,255,80,0.31,0.14,0.00,0.00,0.00,0.00,0.67,0.00,anomaly
0,udp,domain_u,SF,46,135,0,0,0,0,0,0,0,0,0,0,0,0,0,0,0,0,97,177,0.00,0.00,0.00,0.00,1.00,0.00,0.01,255,255,1.00,0.00,0.00,0.00,0.00,0.00,0.00,0.00,normal
0,tcp,auth,REJ,0,0,0,0,0,0,0,0,0,0,0,0,0,0,0,0,0,0,199,5,0.00,0.00,1.00,1.00,0.03,0.06,0.00,255,5,0.02,0.06,0.00,0.00,0.00,0.00,1.00,1.00,anomaly
0,icmp,eco_i,SF,20,0,0,0,0,0,0,0,0,0,0,0,0,0,0,0,0,0,1,75,0.00,0.00,0.00,0.00,1.00,0.00,1.00,3,147,1.00,0.00,1.00,0.25,0.00,0.00,0.00,0.00,anomaly
0,tcp,telnet,SF,127,174,0,0,0,0,1,0,0,0,0,0,0,0,0,0,0,0,1,1,0.00,0.00,0.00,0.00,1.00,0.00,0.00,255,153,0.60,0.02,0.00,0.00,0.00,0.00,0.02,0.03,anomaly
1,tcp,smtp,SF,2599,293,0,0,0,0,0,1,0,0,0,0,0,0,0,0,0,0,2,2,0.00,0.00,0.00,0.00,1.00,0.00,0.00,255,81,0.32,0.14,0.00,0.00,0.00,0.00,0.67,0.00,anomaly
0,udp,private,SF,1,0,0,0,0,0,0,0,0,0,0,0,0,0,0,0,0,0,72,34,0.00,0.00,0.00,0.00,0.47,0.12,0.00,255,34,0.13,0.49,0.91,0.00,0.00,0.00,0.09,0.00,normal
0,icmp,ecr_i,SF,1032,0,0,0,0,0,0,0,0,0,0,0,0,0,0,0,0,0,301,301,0.00,0.00,0.00,0.00,1.00,0.00,0.00,255,255,1.00,0.00,1.00,0.00,0.00,0.00,0.00,0.00,anomaly
2,tcp,imap4,RSTO,0,44,0,0,0,0,0,0,0,0,0,0,0,0,0,0,0,0,2,2,0.00,0.00,1.00,1.00,0.50,1.00,1.00,255,8,0.03,0.03,0.00,0.00,0.01,0.12,0.10,0.88,anomaly
0,udp,private,SF,53,49,0,0,0,0,0,0,0,0,0,0,0,0,0,0,0,0,201,201,0.00,0.00,0.00,0.00,1.00,0.00,0.00,255,255,1.00,0.00,0.78,0.00,0.00,0.00,0.00,0.00,normal
0,icmp,eco_i,SF,20,0,0,0,0,0,0,0,0,0,0,0,0,0,0,0,0,0,1,55,0.00,0.00,0.00,0.00,1.00,0.00,1.00,4,132,1.00,0.00,1.00,0.25,0.00,0.00,0.00,0.00,anomaly
0,tcp,bgp,REJ,0,0,0,0,0,0,0,0,0,0,0,0,0,0,0,0,0,0,239,13,0.00,0.00,1.00,1.00,0.05,0.07,0.00,255,13,0.05,0.07,0.00,0.00,0.00,0.00,1.00,1.00,anomaly
0,tcp,imap4,RSTO,0,44,0,0,0,0,0,0,0,0,0,0,0,0,0,0,0,0,2,2,0.00,0.00,1.00,1.00,0.50,1.00,1.00,117,59,0.25,0.04,0.01,0.03,0.02,0.02,0.86,0.97,anomaly
0,tcp,telnet,SF,119,174,0,0,0,0,1,0,0,0,0,0,0,0,0,0,0,0,1,1,0.00,0.00,0.00,0.00,1.00,0.00,0.00,255,7,0.03,0.02,0.00,0.00,0.00,0.00,0.00,0.14,anomaly
0,tcp,private,REJ,0,0,0,0,0,0,0,0,0,0,0,0,0,0,0,0,0,0,509,1,0.01,0.00,0.95,1.00,0.00,1.00,0.00,255,1,0.00,1.00,0.00,0.00,0.00,0.00,0.97,1.00,anomaly
0,udp,private,SF,56,56,0,0,0,0,0,0,0,0,0,0,0,0,0,0,0,0,511,511,0.00,0.00,0.00,0.00,1.00,0.00,0.00,255,255,1.00,0.00,0.95,0.00,0.00,0.00,0.00,0.00,normal
0,icmp,ecr_i,SF,520,0,0,0,0,0,0,0,0,0,0,0,0,0,0,0,0,0,511,511,0.00,0.00,0.00,0.00,1.00,0.00,0.00,233,233,1.00,0.00,1.00,0.00,0.00,0.00,0.00,0.00,anomaly
0,udp,domain_u,SF,42,70,0,0,0,0,0,0,0,0,0,0,0,0,0,0,0,0,216,215,0.00,0.00,0.00,0.00,1.00,0.01,0.00,255,253,0.99,0.01,0.01,0.00,0.00,0.00,0.00,0.00,normal
1,tcp,smtp,SF,2599,293,0,0,0,0,0,1,0,0,0,0,0,0,0,0,0,0,3,3,0.00,0.00,0.00,0.00,1.00,0.00,0.00,255,195,0.76,0.13,0.00,0.00,0.00,0.00,0.22,0.00,anomaly
0,tcp,ftp,SF,26,157,0,0,0,0,1,0,0,0,0,0,0,0,0,0,0,1,1,1,0.00,0.00,0.00,0.00,1.00,0.00,0.00,255,129,0.51,0.03,0.00,0.00,0.00,0.00,0.00,0.00,anomaly
0,icmp,eco_i,SF,18,0,0,0,0,0,0,0,0,0,0,0,0,0,0,0,0,0,1,1,0.00,0.00,0.00,0.00,1.00,0.00,0.00,1,88,1.00,0.00,1.00,1.00,0.00,0.00,0.00,0.00,anomaly
0,icmp,eco_i,SF,20,0,0,0,0,0,0,0,0,0,0,0,0,0,0,0,0,0,1,71,0.00,0.00,0.00,0.00,1.00,0.00,1.00,4,42,1.00,0.00,1.00,0.29,0.00,0.00,0.00,0.00,anomaly
2069,tcp,http,RSTR,72564,0,0,0,0,0,0,1,0,0,0,0,0,0,0,0,0,0,9,9,0.00,0.00,1.00,1.00,1.00,0.00,0.00,255,244,0.96,0.01,0.00,0.00,0.02,0.02,0.47,0.50,anomaly
0,tcp,sunrpc,S0,0,0,0,0,0,0,0,0,0,0,0,0,0,0,0,0,0,0,147,14,1.00,1.00,0.00,0.00,0.10,0.10,0.00,255,14,0.05,0.09,0.00,0.00,1.00,1.00,0.00,0.00,anomaly
0,udp,private,SF,55,52,0,0,0,0,0,0,0,0,0,0,0,0,0,0,0,0,478,478,0.00,0.00,0.00,0.00,1.00,0.00,0.00,255,255,1.00,0.00,1.00,0.00,0.00,0.00,0.00,0.00,normal
2074,tcp,http,RSTR,72564,0,0,0,0,0,0,1,0,0,0,0,0,0,0,0,0,0,12,12,0.00,0.00,1.00,1.00,1.00,0.00,0.00,255,244,0.96,0.01,0.00,0.00,0.02,0.02,0.41,0.43,anomaly
0,tcp,telnet,SF,0,0,0,0,0,0,0,0,0,0,0,0,0,0,0,0,0,0,1,1,0.00,0.00,0.00,0.00,1.00,0.00,0.00,255,128,0.50,0.01,0.00,0.00,0.00,0.00,0.66,0.32,anomaly
0,tcp,ftp_data,SF,12,0,0,0,0,0,0,0,0,0,0,0,0,0,0,0,0,0,1,1,0.00,0.00,0.00,0.00,1.00,0.00,0.00,8,9,0.88,0.25,0.88,0.22,0.00,0.00,0.00,0.00,anomaly
0,tcp,pop_3,RSTO,0,36,0,0,0,0,0,1,0,0,0,0,0,0,0,0,0,0,2,4,0.00,0.00,0.50,0.75,0.50,1.00,1.00,92,49,0.25,0.05,0.01,0.04,0.00,0.00,0.88,1.00,anomaly
1,tcp,ftp_data,SF,39282,0,0,0,0,0,0,0,0,0,0,0,0,0,0,0,0,0,1,1,0.00,0.00,0.00,0.00,1.00,0.00,0.00,255,11,0.04,0.02,0.04,0.00,0.00,0.00,0.00,0.00,normal
0,tcp,whois,REJ,0,0,0,0,0,0,0,0,0,0,0,0,0,0,0,0,0,0,105,8,0.00,0.00,1.00,1.00,0.08,0.08,0.00,255,8,0.03,0.06,0.00,0.00,0.00,0.00,1.00,1.00,anomaly
0,tcp,sunrpc,REJ,0,0,0,0,0,0,0,0,0,0,0,0,0,0,0,0,0,0,4,9,0.00,0.00,1.00,1.00,0.25,1.00,1.00,133,52,0.19,0.04,0.01,0.04,0.00,0.00,0.91,1.00,anomaly
0,icmp,eco_i,SF,20,0,0,0,0,0,0,0,0,0,0,0,0,0,0,0,0,0,1,55,0.00,0.00,0.00,0.00,1.00,0.00,1.00,1,101,1.00,0.00,1.00,0.26,0.00,0.00,0.00,0.00,anomaly
801,tcp,http,RSTR,60884,0,0,0,0,0,0,1,0,0,0,0,0,0,0,0,0,0,86,86,0.02,0.02,0.98,0.98,1.00,0.00,0.00,255,253,0.99,0.01,0.00,0.00,0.01,0.01,0.46,0.47,anomaly
0,tcp,telnet,RSTO,0,15,0,0,0,0,0,0,0,0,0,0,0,0,0,0,0,0,1,5,0.00,0.20,1.00,0.60,1.00,0.00,0.80,255,42,0.16,0.03,0.00,0.00,0.02,0.00,0.41,0.74,anomaly
0,tcp,http,SF,54540,8314,0,0,0,2,0,1,1,0,0,0,0,0,0,0,0,0,4,4,0.25,0.25,0.00,0.00,1.00,0.00,0.00,255,255,1.00,0.00,0.00,0.00,0.00,0.00,0.05,0.05,anomaly
0,tcp,login,RSTO,0,0,0,0,0,0,0,0,0,0,0,0,0,0,0,0,0,0,141,12,0.00,0.00,1.00,1.00,0.09,0.06,0.00,255,12,0.05,0.06,0.00,0.00,0.00,0.00,1.00,1.00,anomaly
0,tcp,other,REJ,0,0,0,0,0,0,0,0,0,0,0,0,0,0,0,0,0,0,1,1,0.00,0.00,1.00,1.00,1.00,0.00,0.00,255,39,0.15,0.02,0.00,0.00,0.00,0.00,0.13,0.82,anomaly
1,tcp,smtp,SF,2599,293,0,0,0,0,0,1,0,0,0,0,0,0,0,0,0,0,2,2,0.00,0.00,0.00,0.00,1.00,0.00,0.00,255,181,0.71,0.13,0.00,0.00,0.00,0.00,0.28,0.00,anomaly
10,tcp,telnet,SF,118,2425,0,0,0,0,0,1,0,0,0,0,0,0,0,0,0,0,1,1,0.00,0.00,0.00,0.00,1.00,0.00,0.00,11,3,0.27,0.27,0.09,0.00,0.00,0.00,0.09,0.33,anomaly
0,udp,private,SF,1,1,0,0,0,0,0,0,0,0,0,0,0,0,0,0,0,0,54,1,0.00,0.00,0.00,0.00,0.02,1.00,0.00,255,1,0.00,0.72,1.00,0.00,0.00,0.00,0.00,0.00,anomaly
0,tcp,pop_3,S0,0,0,0,0,0,0,0,0,0,0,0,0,0,0,0,0,0,0,1,6,1.00,1.00,0.00,0.00,1.00,0.00,1.00,12,4,0.33,0.25,0.08,0.00,1.00,1.00,0.00,0.00,anomaly
0,tcp,imap4,S0,0,0,0,0,0,0,0,0,0,0,0,0,0,0,0,0,0,0,1,2,1.00,1.00,0.00,0.00,1.00,0.00,1.00,101,68,0.34,0.03,0.01,0.03,1.00,0.50,0.00,0.50,anomaly
0,udp,private,SF,41,0,0,0,0,0,0,0,0,0,0,0,0,0,0,0,0,0,2,2,0.00,0.00,0.00,0.00,1.00,0.00,0.00,255,253,0.99,0.01,0.01,0.00,0.00,0.00,0.00,0.00,anomaly
0,tcp,imap4,REJ,0,0,0,0,0,0,0,0,0,0,0,0,0,0,0,0,0,0,2,6,0.00,0.00,1.00,0.83,0.50,1.00,1.00,13,59,0.23,0.38,0.08,0.03,0.00,0.00,0.77,1.00,anomaly
0,tcp,auth,S0,0,0,0,0,0,0,0,0,0,0,0,0,0,0,0,0,0,0,161,4,1.00,1.00,0.00,0.00,0.02,0.09,0.00,255,4,0.02,0.09,0.00,0.00,1.00,1.00,0.00,0.00,anomaly
0,udp,domain_u,SF,44,135,0,0,0,0,0,0,0,0,0,0,0,0,0,0,0,0,155,235,0.00,0.00,0.00,0.00,1.00,0.00,0.01,255,255,1.00,0.00,0.00,0.00,0.00,0.00,0.00,0.00,normal
0,udp,private,SF,53,51,0,0,0,0,0,0,0,0,0,0,0,0,0,0,0,0,392,392,0.00,0.00,0.00,0.00,1.00,0.00,0.00,255,255,1.00,0.00,0.86,0.00,0.00,0.00,0.00,0.00,normal
0,icmp,ecr_i,SF,1032,0,0,0,0,0,0,0,0,0,0,0,0,0,0,0,0,0,480,480,0.00,0.00,0.00,0.00,1.00,0.00,0.00,255,255,1.00,0.00,1.00,0.00,0.00,0.00,0.00,0.00,anomaly
0,tcp,iso_tsap,REJ,0,0,0,0,0,0,0,0,0,0,0,0,0,0,0,0,0,0,263,14,0.00,0.00,1.00,1.00,0.05,0.06,0.00,255,14,0.05,0.07,0.00,0.00,0.00,0.00,1.00,1.00,anomaly
281,tcp,ftp,SF,166,601,0,0,0,2,0,1,0,0,0,0,0,0,0,0,0,1,1,1,0.00,0.00,0.00,0.00,1.00,0.00,0.00,255,46,0.18,0.02,0.00,0.00,0.00,0.00,0.53,0.00,anomaly
0,udp,private,SF,52,49,0,0,0,0,0,0,0,0,0,0,0,0,0,0,0,0,511,511,0.00,0.00,0.00,0.00,1.00,0.00,0.00,255,255,1.00,0.00,1.00,0.00,0.00,0.00,0.00,0.00,normal
4,tcp,pop_3,SF,28,93,0,0,0,0,0,1,0,0,0,0,0,0,0,0,0,0,1,1,0.00,0.00,0.00,0.00,1.00,0.00,0.00,133,117,0.87,0.02,0.01,0.02,0.00,0.00,0.08,0.00,anomaly
0,udp,private,SF,105,146,0,0,0,0,0,0,0,0,0,0,0,0,0,0,0,0,4,3,0.00,0.00,0.00,0.00,0.75,0.50,0.00,255,253,0.99,0.01,0.00,0.00,0.00,0.00,0.00,0.00,normal
909,tcp,http,RSTR,2464,0,0,0,0,0,0,1,0,0,0,0,0,0,0,0,0,0,36,36,0.39,0.39,0.58,0.58,1.00,0.00,0.00,255,255,1.00,0.00,0.00,0.00,0.07,0.07,0.69,0.69,anomaly
0,tcp,ftp_data,S0,0,0,0,0,0,0,0,0,0,0,0,0,0,0,0,0,0,0,11,6,1.00,1.00,0.00,0.00,0.55,0.18,0.00,255,46,0.18,0.02,0.00,0.00,0.97,1.00,0.00,0.00,anomaly
0,tcp,http,SF,54540,8314,0,0,0,2,0,1,1,0,0,0,0,0,0,0,0,0,3,37,0.00,0.00,0.00,0.00,1.00,0.00,0.05,255,252,0.99,0.01,0.00,0.00,0.00,0.00,0.01,0.01,anomaly
0,udp,domain_u,SF,43,132,0,0,0,0,0,0,0,0,0,0,0,0,0,0,0,0,67,147,0.00,0.00,0.00,0.00,1.00,0.00,0.01,255,255,1.00,0.00,0.00,0.00,0.00,0.00,0.00,0.00,normal
0,tcp,other,REJ,0,0,0,0,0,0,0,0,0,0,0,0,0,0,0,0,0,0,414,1,0.14,0.00,0.85,1.00,0.00,1.00,0.00,255,1,0.00,0.95,0.00,0.00,0.15,0.00,0.85,1.00,anomaly
0,tcp,ssh,S0,0,0,0,0,0,0,0,0,0,0,0,0,0,0,0,0,0,0,112,12,1.00,1.00,0.00,0.00,0.11,0.06,0.00,255,12,0.05,0.05,0.00,0.00,1.00,1.00,0.00,0.00,anomaly
0,tcp,netbios_ns,S0,0,0,0,0,0,0,0,0,0,0,0,0,0,0,0,0,0,0,141,5,1.00,1.00,0.00,0.00,0.04,0.09,0.00,255,5,0.02,0.09,0.00,0.00,1.00,1.00,0.00,0.00,anomaly
1,tcp,smtp,SF,2599,293,0,0,0,0,0,1,0,0,0,0,0,0,0,0,0,0,2,2,0.00,0.00,0.00,0.00,1.00,0.00,0.00,255,101,0.40,0.14,0.00,0.00,0.00,0.00,0.59,0.00,anomaly
7610,tcp,telnet,SF,0,44,0,0,0,0,0,0,0,0,0,0,0,0,0,0,0,0,1,1,0.00,0.00,0.00,0.00,1.00,0.00,0.00,255,174,0.68,0.02,0.00,0.00,0.46,0.45,0.01,0.01,anomaly
0,icmp,eco_i,SF,8,0,0,0,0,0,0,0,0,0,0,0,0,0,0,0,0,0,1,40,0.00,0.00,0.00,0.00,1.00,0.00,1.00,1,66,1.00,0.00,1.00,0.52,0.00,0.00,0.00,0.00,anomaly
0,tcp,efs,REJ,0,0,0,0,0,0,0,0,0,0,0,0,0,0,0,0,0,0,97,4,0.00,0.00,1.00,1.00,0.04,0.07,0.00,255,4,0.02,0.06,0.00,0.00,0.00,0.00,1.00,1.00,anomaly
69,tcp,ftp,SF,873,2586,0,0,0,18,0,1,0,0,0,0,0,0,0,0,0,1,1,1,0.00,0.00,0.00,0.00,1.00,0.00,0.00,184,40,0.22,0.02,0.01,0.00,0.00,0.00,0.01,0.00,normal
281,tcp,ftp,SF,162,599,0,0,0,2,0,1,0,0,0,0,0,0,0,0,0,1,1,1,0.00,0.00,0.00,0.00,1.00,0.00,0.00,255,24,0.09,0.03,0.00,0.00,0.51,0.00,0.02,0.00,anomaly
0,tcp,telnet,SF,121,174,0,0,0,0,1,0,0,0,0,0,0,0,0,0,0,0,1,1,0.00,0.00,0.00,0.00,1.00,0.00,0.00,255,190,0.75,0.02,0.00,0.00,0.00,0.00,0.02,0.03,anomaly
3,tcp,telnet,SF,24,1192,0,0,0,0,0,0,0,0,0,0,0,0,0,0,0,0,3,8,0.00,0.12,0.67,0.38,0.67,0.67,0.75,189,96,0.37,0.03,0.01,0.02,0.04,0.08,0.85,0.58,anomaly
0,icmp,ecr_i,SF,1032,0,0,0,0,0,0,0,0,0,0,0,0,0,0,0,0,0,191,191,0.00,0.00,0.00,0.00,1.00,0.00,0.00,255,255,1.00,0.00,1.00,0.00,0.00,0.00,0.00,0.00,anomaly
0,tcp,telnet,S0,0,0,0,0,0,0,0,0,0,0,0,0,0,0,0,0,0,0,111,111,1.00,1.00,0.00,0.00,1.00,0.00,0.00,255,255,1.00,0.00,0.00,0.00,1.00,1.00,0.00,0.00,anomaly
0,tcp,pop_3,SF,30,217,0,0,0,0,0,1,0,0,0,0,0,0,0,0,0,0,1,2,0.00,0.00,0.00,0.00,1.00,0.00,1.00,44,9,0.20,0.11,0.02,0.00,0.00,0.00,0.00,0.00,anomaly
0,udp,private,SF,53,52,0,0,0,0,0,0,0,0,0,0,0,0,0,0,0,0,509,509,0.00,0.00,0.00,0.00,1.00,0.00,0.00,255,254,1.00,0.01,0.84,0.00,0.00,0.00,0.00,0.00,normal
284,tcp,ftp,SF,162,597,0,0,0,2,0,1,0,0,0,0,0,0,0,0,0,1,1,1,0.00,0.00,0.00,0.00,1.00,0.00,0.00,255,90,0.35,0.03,0.00,0.00,0.02,0.00,0.01,0.00,anomaly
0,tcp,telnet,SF,118,174,0,0,0,0,1,0,0,0,0,0,0,0,0,0,0,0,1,1,0.00,0.00,0.00,0.00,1.00,0.00,0.00,255,255,1.00,0.00,0.00,0.00,0.00,0.00,0.02,0.02,anomaly
282,tcp,ftp,SF,162,599,0,0,0,2,0,1,0,0,0,0,0,0,0,0,0,1,4,1,0.00,0.00,0.00,0.00,0.25,0.50,0.00,255,1,0.00,0.04,0.00,0.00,0.00,0.00,0.04,0.00,anomaly
0,tcp,ftp,SF,26,157,0,0,0,0,1,0,0,0,0,0,0,0,0,0,0,1,1,1,0.00,0.00,0.00,0.00,1.00,0.00,0.00,194,93,0.48,0.03,0.01,0.00,0.00,0.00,0.00,0.00,anomaly
0,tcp,other,S0,0,0,0,0,0,0,0,0,0,0,0,0,0,0,0,0,0,0,462,1,0.05,1.00,0.95,0.00,0.00,1.00,0.00,255,1,0.00,1.00,0.00,0.00,0.09,1.00,0.91,0.00,anomaly
0,udp,private,SF,44,44,0,0,0,0,0,0,0,0,0,0,0,0,0,0,0,0,2,2,0.00,0.00,0.00,0.00,1.00,0.00,0.00,255,255,1.00,0.00,0.01,0.00,0.00,0.00,0.00,0.00,anomaly
0,tcp,http,SF,54540,8314,0,0,0,0,0,1,0,0,0,0,0,0,0,0,0,0,3,3,0.00,0.00,0.00,0.00,1.00,0.00,0.00,255,255,1.00,0.00,0.00,0.00,0.01,0.01,0.06,0.06,anomaly
63,tcp,telnet,SF,170,47614,0,0,0,0,0,1,0,0,0,0,0,0,0,0,0,0,1,1,0.00,0.00,0.00,0.00,1.00,0.00,0.00,255,1,0.00,0.01,0.00,0.00,0.00,0.00,0.01,0.00,normal
4,tcp,pop_3,SF,30,93,0,0,0,0,0,1,0,0,0,0,0,0,0,0,0,0,1,1,0.00,0.00,0.00,0.00,1.00,0.00,0.00,255,234,0.92,0.04,0.00,0.00,0.00,0.00,0.00,0.00,anomaly
0,tcp,pop_3,S0,0,0,0,0,0,0,0,0,0,0,0,0,0,0,0,0,0,0,1,1,1.00,1.00,0.00,0.00,1.00,0.00,0.00,36,12,0.33,0.08,0.03,0.00,1.00,1.00,0.00,0.00,anomaly
0,tcp,other,S0,0,0,0,0,0,0,0,0,0,0,0,0,0,0,0,0,0,0,472,1,0.08,1.00,0.92,0.00,0.00,1.00,0.00,255,1,0.00,0.99,0.00,0.00,0.11,1.00,0.87,0.00,anomaly
898,tcp,http,RSTR,57184,0,0,0,0,0,0,1,0,0,0,0,0,0,0,0,0,0,34,34,0.15,0.15,0.85,0.85,1.00,0.00,0.00,255,255,1.00,0.00,0.00,0.00,0.02,0.02,0.65,0.65,anomaly
4,tcp,pop_3,SF,32,93,0,0,0,0,0,1,0,0,0,0,0,0,0,0,0,0,1,1,0.00,0.00,0.00,0.00,1.00,0.00,0.00,230,211,0.92,0.01,0.00,0.00,0.00,0.00,0.04,0.00,anomaly
0,tcp,imap4,RSTO,0,44,0,0,0,0,0,0,0,0,0,0,0,0,0,0,0,0,2,2,0.00,0.00,1.00,1.00,0.50,1.00,1.00,144,54,0.24,0.03,0.01,0.04,0.01,0.00,0.88,0.98,anomaly
0,tcp,pop_3,REJ,0,0,0,0,0,0,0,0,0,0,0,0,0,0,0,0,0,0,2,4,0.00,0.00,1.00,0.75,0.50,1.00,1.00,255,26,0.10,0.02,0.00,0.00,0.05,0.00,0.31,1.00,anomaly
282,tcp,ftp,SF,156,593,0,0,0,2,0,1,0,0,0,0,0,0,0,0,0,1,1,1,0.00,0.00,0.00,0.00,1.00,0.00,0.00,255,94,0.37,0.03,0.00,0.00,0.00,0.00,0.00,0.00,anomaly
0,icmp,eco_i,SF,64,0,0,0,0,0,0,0,0,0,0,0,0,0,0,0,0,0,3,3,0.00,0.00,0.00,0.00,1.00,0.00,0.00,255,3,0.01,0.01,0.01,0.00,0.00,0.00,0.00,0.00,normal
0,tcp,iso_tsap,REJ,0,0,0,0,0,0,0,0,0,0,0,0,0,0,0,0,0,0,262,5,0.00,0.00,1.00,1.00,0.02,0.06,0.00,255,5,0.02,0.06,0.00,0.00,0.00,0.00,1.00,1.00,anomaly
4,tcp,pop_3,SF,32,93,0,0,0,0,0,1,0,0,0,0,0,0,0,0,0,0,1,1,0.00,0.00,0.00,0.00,1.00,0.00,0.00,255,248,0.97,0.02,0.00,0.00,0.00,0.00,0.01,0.00,anomaly
0,udp,private,SF,40,0,0,0,0,0,0,0,0,0,0,0,0,0,0,0,0,0,5,5,0.00,0.00,0.00,0.00,1.00,0.00,0.00,255,254,1.00,0.01,0.00,0.00,0.00,0.00,0.00,0.00,anomaly
0,tcp,pop_3,S0,0,0,0,0,0,0,0,0,0,0,0,0,0,0,0,0,0,0,1,6,1.00,1.00,0.00,0.00,1.00,0.00,1.00,9,85,0.33,0.33,0.11,0.04,1.00,1.00,0.00,0.00,anomaly
0,tcp,private,REJ,0,0,0,0,0,0,0,0,0,0,0,0,0,0,0,0,0,0,132,7,0.00,0.00,1.00,1.00,0.05,0.06,0.00,34,7,0.21,0.09,0.03,0.00,0.00,0.00,1.00,1.00,anomaly
3,tcp,private,RSTR,0,0,0,0,0,0,0,0,0,0,0,0,0,0,0,0,0,0,73,2,0.00,0.00,1.00,1.00,0.03,0.56,0.00,77,2,0.03,0.53,0.95,0.00,0.00,0.00,0.95,1.00,normal
0,udp,private,SF,1,1,0,0,0,0,0,0,0,0,0,0,0,0,0,0,0,0,111,1,0.00,0.00,0.00,0.00,0.01,0.64,0.00,255,1,0.00,0.82,1.00,0.00,0.00,0.00,0.00,0.00,anomaly
4,tcp,pop_3,SF,32,93,0,0,0,0,0,1,0,0,0,0,0,0,0,0,0,0,1,1,0.00,0.00,0.00,0.00,1.00,0.00,0.00,255,194,0.76,0.02,0.00,0.00,0.00,0.00,0.07,0.00,anomaly
0,icmp,ecr_i,SF,508,0,0,0,0,0,0,0,0,0,0,0,0,0,0,0,0,0,167,167,0.00,0.00,0.00,0.00,1.00,0.00,0.00,255,255,1.00,0.00,1.00,0.00,0.00,0.00,0.00,0.00,anomaly
281,tcp,ftp,SF,158,593,0,0,0,2,0,1,0,0,0,0,0,0,0,0,0,1,1,1,0.00,0.00,0.00,0.00,1.00,0.00,0.00,255,95,0.37,0.03,0.00,0.00,0.00,0.00,0.00,0.00,anomaly
0,tcp,http,SF,303,2698,0,0,0,0,0,1,0,0,0,0,0,0,1,0,0,0,4,4,0.00,0.00,0.00,0.00,1.00,0.00,0.00,255,229,0.90,0.02,0.00,0.00,0.00,0.00,0.06,0.00,normal
0,tcp,telnet,RSTO,0,0,0,0,0,0,0,0,0,0,0,0,0,0,0,0,0,0,11,1,0.00,0.00,1.00,1.00,0.09,0.36,0.00,255,58,0.23,0.11,0.01,0.00,0.00,0.00,0.99,1.00,anomaly
0,tcp,http,SF,298,18263,0,0,0,2,0,1,2,0,0,0,0,0,0,0,0,0,2,2,0.00,0.00,0.00,0.00,1.00,0.00,0.00,255,255,1.00,0.00,0.00,0.00,0.00,0.00,0.00,0.00,normal
283,tcp,ftp,SF,158,597,0,0,0,2,0,1,0,0,0,0,0,0,0,0,0,1,1,1,0.00,0.00,0.00,0.00,1.00,0.00,0.00,255,41,0.16,0.03,0.00,0.00,0.28,0.00,0.02,0.00,anomaly
0,tcp,ftp,SF,26,157,0,0,0,0,1,0,0,0,0,0,0,0,0,0,0,1,1,1,0.00,0.00,0.00,0.00,1.00,0.00,0.00,190,90,0.47,0.03,0.01,0.00,0.00,0.00,0.00,0.00,anomaly
0,udp,private,SF,1,1,0,0,0,0,0,0,0,0,0,0,0,0,0,0,0,0,105,1,0.00,0.00,0.00,0.00,0.01,1.00,0.00,255,1,0.00,0.98,1.00,0.00,0.00,0.00,0.00,0.00,anomaly
4,tcp,pop_3,SF,28,103,0,0,0,0,0,1,0,0,0,0,0,0,0,0,0,0,1,1,0.00,0.00,0.00,0.00,1.00,0.00,0.00,255,216,0.85,0.02,0.00,0.00,0.00,0.00,0.04,0.01,anomaly
288,tcp,ftp,SF,160,597,0,0,0,2,0,1,0,0,0,0,0,0,0,0,0,1,1,1,0.00,0.00,0.00,0.00,1.00,0.00,0.00,101,6,0.06,0.62,0.01,0.00,0.00,0.00,0.62,0.17,anomaly
0,tcp,private,REJ,0,0,0,0,0,0,0,0,0,0,0,0,0,0,0,0,0,0,145,1,0.26,0.00,0.71,1.00,0.01,1.00,0.00,255,1,0.00,0.40,0.00,0.00,0.18,0.00,0.73,1.00,anomaly
4,tcp,pop_3,SF,28,93,0,0,0,0,0,1,0,0,0,0,0,0,0,0,0,0,1,1,0.00,0.00,0.00,0.00,1.00,0.00,0.00,255,223,0.87,0.04,0.00,0.00,0.00,0.00,0.00,0.00,anomaly
0,tcp,ctf,REJ,0,0,0,0,0,0,0,0,0,0,0,0,0,0,0,0,0,0,284,13,0.00,0.00,1.00,1.00,0.05,0.06,0.00,255,13,0.05,0.07,0.00,0.00,0.00,0.00,1.00,1.00,anomaly
0,tcp,other,REJ,0,0,0,0,0,0,0,0,0,0,0,0,0,0,0,0,0,0,448,1,0.04,0.00,0.96,1.00,0.00,1.00,0.00,255,1,0.00,1.00,0.00,0.00,0.07,0.00,0.93,1.00,anomaly
5,tcp,pop_3,SF,28,93,0,0,0,0,0,1,0,0,0,0,0,0,0,0,0,0,1,1,0.00,0.00,0.00,0.00,1.00,0.00,0.00,243,224,0.92,0.01,0.00,0.00,0.00,0.00,0.04,0.00,anomaly
0,tcp,private,RSTR,0,0,0,0,0,0,0,0,0,0,0,0,0,0,0,0,0,0,1,1,0.00,0.00,1.00,1.00,1.00,0.00,0.00,255,1,0.00,0.29,0.25,0.00,0.00,0.00,0.90,1.00,anomaly
0,tcp,http,S0,0,0,0,0,0,0,0,0,0,0,0,0,0,0,0,0,0,0,29,29,0.48,0.48,0.48,0.48,1.00,0.00,0.00,255,255,1.00,0.00,0.00,0.00,0.09,0.09,0.70,0.70,anomaly
0,tcp,vmnet,REJ,0,0,0,0,0,0,0,0,0,0,0,0,0,0,0,0,0,0,249,18,0.00,0.00,1.00,1.00,0.07,0.06,0.00,255,18,0.07,0.06,0.00,0.00,0.00,0.00,1.00,1.00,anomaly
7245,tcp,telnet,SF,0,44,0,0,0,0,0,0,0,0,0,0,0,0,0,0,0,0,1,1,0.00,0.00,0.00,0.00,1.00,0.00,0.00,255,248,0.97,0.02,0.00,0.00,0.27,0.28,0.01,0.00,anomaly
0,tcp,iso_tsap,S0,0,0,0,0,0,0,0,0,0,0,0,0,0,0,0,0,0,0,158,12,1.00,1.00,0.00,0.00,0.08,0.10,0.00,255,12,0.05,0.10,0.00,0.00,1.00,1.00,0.00,0.00,anomaly
1,tcp,smtp,SF,2599,293,0,0,0,0,0,1,0,0,0,0,0,0,0,0,0,0,2,2,0.00,0.00,0.00,0.00,1.00,0.00,0.00,255,128,0.50,0.15,0.00,0.00,0.00,0.00,0.48,0.00,anomaly
283,tcp,ftp,SF,164,599,0,0,0,2,0,1,0,0,0,0,0,0,0,0,0,1,1,1,0.00,0.00,0.00,0.00,1.00,0.00,0.00,255,45,0.18,0.02,0.00,0.00,0.00,0.00,0.52,0.00,anomaly
4,tcp,pop_3,SF,30,93,0,0,0,0,0,1,0,0,0,0,0,0,0,0,0,0,1,1,0.00,0.00,0.00,0.00,1.00,0.00,0.00,255,240,0.94,0.04,0.00,0.00,0.00,0.00,0.00,0.00,anomaly
8108,tcp,telnet,SF,0,15,0,0,0,0,0,0,0,0,0,0,0,0,0,0,0,0,1,1,0.00,0.00,0.00,0.00,1.00,0.00,0.00,255,83,0.33,0.02,0.00,0.00,0.67,0.54,0.01,0.02,anomaly
0,icmp,ecr_i,SF,1008,0,0,0,0,0,0,0,0,0,0,0,0,0,0,0,0,0,267,267,0.00,0.00,0.00,0.00,1.00,0.00,0.00,255,255,1.00,0.00,1.00,0.00,0.00,0.00,0.00,0.00,anomaly
0,udp,private,SF,50,0,0,0,0,0,0,0,0,0,0,0,0,0,0,0,0,0,6,6,0.00,0.00,0.00,0.00,1.00,0.00,0.00,255,254,1.00,0.01,0.01,0.00,0.00,0.00,0.00,0.00,anomaly
0,tcp,imap4,RSTO,0,44,0,0,0,0,0,0,0,0,0,0,0,0,0,0,0,0,2,9,0.00,0.00,1.00,1.00,0.50,1.00,1.00,255,34,0.13,0.03,0.00,0.00,0.00,0.00,0.48,0.94,anomaly
0,udp,private,SF,49,0,0,0,0,0,0,0,0,0,0,0,0,0,0,0,0,0,5,5,0.00,0.00,0.00,0.00,1.00,0.00,0.00,255,255,1.00,0.00,0.01,0.00,0.00,0.00,0.00,0.00,anomaly
0,icmp,eco_i,SF,18,0,0,0,0,0,0,0,0,0,0,0,0,0,0,0,0,0,1,1,0.00,0.00,0.00,0.00,1.00,0.00,0.00,1,90,1.00,0.00,1.00,1.00,0.00,0.00,0.00,0.00,anomaly
0,tcp,pop_3,RSTO,0,36,0,0,0,0,0,1,0,0,0,0,0,0,0,0,0,0,2,6,0.00,0.00,1.00,0.83,0.50,1.00,1.00,132,59,0.24,0.04,0.01,0.03,0.00,0.00,0.89,1.00,anomaly
0,udp,domain_u,SF,46,46,0,0,0,0,0,0,0,0,0,0,0,0,0,0,0,0,93,166,0.00,0.00,0.00,0.00,0.99,0.02,0.01,255,254,1.00,0.01,0.01,0.00,0.00,0.00,0.00,0.00,normal
0,tcp,pop_3,RSTO,0,36,0,0,0,0,0,1,0,0,0,0,0,0,0,0,0,0,1,1,0.00,0.00,1.00,1.00,1.00,0.00,0.00,255,3,0.01,0.02,0.00,0.00,0.00,0.00,0.04,1.00,anomaly
0,tcp,ftp,SF,26,157,0,0,0,0,1,0,0,0,0,0,0,0,0,0,0,1,1,1,0.00,0.00,0.00,0.00,1.00,0.00,0.00,143,67,0.47,0.03,0.01,0.00,0.00,0.00,0.00,0.00,anomaly
0,udp,private,SF,53,52,0,0,0,0,0,0,0,0,0,0,0,0,0,0,0,0,509,509,0.00,0.00,0.00,0.00,1.00,0.00,0.00,255,255,1.00,0.00,0.86,0.00,0.00,0.00,0.00,0.00,normal
4,tcp,pop_3,SF,26,93,0,0,0,0,0,1,0,0,0,0,0,0,0,0,0,0,1,1,0.00,0.00,0.00,0.00,1.00,0.00,0.00,177,159,0.89,0.02,0.01,0.01,0.00,0.00,0.06,0.00,anomaly
0,tcp,http,S0,0,0,0,0,0,0,0,0,0,0,0,0,0,0,0,0,0,0,51,51,1.00,1.00,0.00,0.00,1.00,0.00,0.00,255,255,1.00,0.00,0.00,0.00,0.27,0.27,0.70,0.70,anomaly
0,tcp,finger,S0,0,0,0,0,0,0,0,0,0,0,0,0,0,0,0,0,0,0,56,14,1.00,1.00,0.00,0.00,0.25,0.07,0.00,255,55,0.22,0.02,0.02,0.00,0.98,0.98,0.00,0.00,anomaly
4,tcp,pop_3,SF,28,93,0,0,0,0,0,1,0,0,0,0,0,0,0,0,0,0,1,1,0.00,0.00,0.00,0.00,1.00,0.00,0.00,33,33,0.97,0.06,0.03,0.06,0.00,0.00,0.00,0.00,anomaly
0,tcp,http,S0,0,0,0,0,0,0,0,0,0,0,0,0,0,0,0,0,0,0,92,92,1.00,1.00,0.00,0.00,1.00,0.00,0.00,255,255,1.00,0.00,0.00,0.00,0.58,0.58,0.39,0.39,anomaly
0,tcp,pm_dump,SF,44,192,0,0,0,0,0,0,0,0,0,0,0,0,0,0,0,0,5,1,0.00,0.00,0.60,0.00,0.20,0.80,0.00,255,9,0.04,0.02,0.00,0.00,0.00,0.00,0.11,0.00,anomaly
283,tcp,ftp,SF,156,593,0,0,0,2,0,1,0,0,0,0,0,0,0,0,0,1,1,1,0.00,0.00,0.00,0.00,1.00,0.00,0.00,255,95,0.37,0.03,0.00,0.00,0.02,0.00,0.01,0.00,anomaly
1,tcp,smtp,SF,2599,293,0,0,0,0,0,1,0,0,0,0,0,0,0,0,0,0,2,2,0.00,0.00,0.00,0.00,1.00,0.00,0.00,255,208,0.82,0.13,0.00,0.00,0.00,0.00,0.17,0.00,anomaly
4,tcp,pop_3,SF,32,93,0,0,0,0,0,1,0,0,0,0,0,0,0,0,0,0,1,1,0.00,0.00,0.00,0.00,1.00,0.00,0.00,255,160,0.63,0.02,0.00,0.00,0.00,0.00,0.13,0.00,anomaly
0,icmp,ecr_i,SF,1008,0,0,0,0,0,0,0,0,0,0,0,0,0,0,0,0,0,225,225,0.00,0.00,0.00,0.00,1.00,0.00,0.00,255,255,1.00,0.00,1.00,0.00,0.00,0.00,0.00,0.00,anomaly
0,icmp,eco_i,SF,20,0,0,0,0,0,0,0,0,0,0,0,0,0,0,0,0,0,1,66,0.00,0.00,0.00,0.00,1.00,0.00,1.00,1,117,1.00,0.00,1.00,0.26,0.00,0.00,0.00,0.00,anomaly
0,tcp,private,REJ,0,0,0,0,0,0,0,0,0,0,0,0,0,0,0,0,0,0,1,1,0.00,0.00,1.00,1.00,1.00,0.00,0.00,255,1,0.00,1.00,0.99,0.00,0.01,0.00,0.98,1.00,anomaly
4,tcp,pop_3,SF,31,93,0,0,0,0,0,1,0,0,0,0,0,0,0,0,0,0,1,1,0.00,0.00,0.00,0.00,1.00,0.00,0.00,68,66,0.96,0.03,0.01,0.03,0.00,0.00,0.00,0.00,anomaly
0,tcp,telnet,SF,120,174,0,0,0,0,1,0,0,0,0,0,0,0,0,0,0,0,2,2,0.00,0.00,0.00,0.00,1.00,0.00,0.00,255,203,0.80,0.02,0.00,0.00,0.00,0.00,0.02,0.03,anomaly
2079,tcp,http,RSTR,74024,0,0,0,0,0,0,1,0,0,0,0,0,0,0,0,0,0,8,8,0.00,0.00,1.00,1.00,1.00,0.00,0.00,255,234,0.92,0.02,0.00,0.00,0.00,0.00,0.16,0.17,anomaly
7502,tcp,telnet,SF,0,44,0,0,0,0,0,0,0,0,0,0,0,0,0,0,0,0,1,1,0.00,0.00,0.00,0.00,1.00,0.00,0.00,255,182,0.71,0.27,0.00,0.00,0.50,0.70,0.26,0.01,anomaly
4,tcp,pop_3,SF,28,93,0,0,0,0,0,1,0,0,0,0,0,0,0,0,0,0,1,1,0.00,0.00,0.00,0.00,1.00,0.00,0.00,255,246,0.96,0.01,0.00,0.00,0.00,0.00,0.01,0.00,anomaly
0,tcp,iso_tsap,REJ,0,0,0,0,0,0,0,0,0,0,0,0,0,0,0,0,0,0,267,10,0.00,0.00,1.00,1.00,0.04,0.06,0.00,255,10,0.04,0.07,0.00,0.00,0.00,0.00,1.00,1.00,anomaly
0,tcp,nntp,S0,0,0,0,0,0,0,0,0,0,0,0,0,0,0,0,0,0,0,120,12,1.00,1.00,0.00,0.00,0.10,0.06,0.00,255,12,0.05,0.06,0.00,0.00,1.00,1.00,0.00,0.00,anomaly
0,tcp,http,S0,0,0,0,0,0,0,0,0,0,0,0,0,0,0,0,0,0,0,81,81,1.00,1.00,0.00,0.00,1.00,0.00,0.00,255,255,1.00,0.00,0.00,0.00,0.39,0.39,0.61,0.61,anomaly
0,tcp,uucp,S0,0,0,0,0,0,0,0,0,0,0,0,0,0,0,0,0,0,0,43,6,1.00,1.00,0.00,0.00,0.14,0.19,0.00,255,6,0.02,0.17,0.00,0.00,1.00,1.00,0.00,0.00,anomaly
897,tcp,http,RSTR,57184,0,0,0,0,0,0,1,0,0,0,0,0,0,0,0,0,0,26,26,0.00,0.00,1.00,1.00,1.00,0.00,0.00,255,255,1.00,0.00,0.00,0.00,0.00,0.00,0.55,0.55,anomaly
0,icmp,eco_i,SF,30,0,0,0,0,0,0,0,0,0,0,0,0,0,0,0,0,0,2,1,0.00,0.00,0.00,0.00,0.50,1.00,0.00,255,4,0.02,0.01,0.02,0.00,0.00,0.00,0.00,0.00,normal
0,tcp,other,REJ,0,0,0,0,0,0,0,0,0,0,0,0,0,0,0,0,0,0,505,1,0.06,0.00,0.94,1.00,0.00,1.00,0.00,255,1,0.00,1.00,0.00,0.00,0.07,0.00,0.93,1.00,anomaly
0,icmp,ecr_i,SF,1480,0,0,1,0,0,0,0,0,0,0,0,0,0,0,0,0,0,1,3,0.00,0.00,0.00,0.00,1.00,0.00,0.67,1,138,1.00,0.00,1.00,0.01,0.00,0.00,0.00,0.00,anomaly
0,tcp,smtp,SF,1271,341,0,0,0,0,0,1,0,0,0,0,0,0,0,0,0,0,1,3,0.00,0.00,0.00,0.00,1.00,0.00,1.00,255,25,0.10,0.02,0.00,0.00,0.00,0.00,0.77,0.00,normal
0,udp,private,SF,1,1,0,0,0,0,0,0,0,0,0,0,0,0,0,0,0,0,22,1,0.00,0.00,0.00,0.00,0.05,0.64,0.00,255,1,0.00,0.49,0.87,0.00,0.00,0.00,0.13,0.00,anomaly
0,tcp,ftp_data,SF,383,0,0,0,0,0,0,0,0,0,0,0,0,0,0,0,0,0,1,1,0.00,0.00,0.00,0.00,1.00,0.00,0.00,255,106,0.42,0.02,0.42,0.00,0.00,0.00,0.00,0.00,normal
2,tcp,pop_3,RSTO,0,36,0,0,0,0,0,1,0,0,0,0,0,0,0,0,0,0,3,5,0.00,0.00,1.00,1.00,0.33,1.00,1.00,218,60,0.24,0.02,0.00,0.03,0.00,0.00,0.89,1.00,anomaly
0,udp,other,SF,1,0,0,0,0,0,0,0,0,0,0,0,0,0,0,0,0,0,68,2,0.00,0.00,0.00,0.00,0.03,0.74,0.00,255,2,0.01,0.74,1.00,0.00,0.00,0.00,0.00,0.00,normal
0,tcp,ftp,SF,26,157,0,0,0,0,1,0,0,0,0,0,0,0,0,0,0,1,1,1,0.00,0.00,0.00,0.00,1.00,0.00,0.00,99,53,0.54,0.04,0.01,0.00,0.00,0.00,0.00,0.00,anomaly
0,udp,private,SF,52,47,0,0,0,0,0,0,0,0,0,0,0,0,0,0,0,0,511,511,0.00,0.00,0.00,0.00,1.00,0.00,0.00,255,255,1.00,0.00,0.83,0.00,0.00,0.00,0.00,0.00,normal
0,tcp,other,REJ,0,0,0,0,0,0,0,0,0,0,0,0,0,0,0,0,0,0,511,1,0.15,0.00,0.85,1.00,0.00,1.00,0.00,255,1,0.00,0.99,0.00,0.00,0.14,0.00,0.86,1.00,anomaly
27,tcp,ftp,SF,382,1185,0,0,0,7,0,1,0,0,0,0,0,0,0,0,0,1,1,2,0.00,0.00,0.00,0.00,1.00,0.00,1.00,175,43,0.25,0.04,0.01,0.00,0.01,0.05,0.01,0.00,normal
0,tcp,other,REJ,0,0,0,0,0,0,0,0,0,0,0,0,0,0,0,0,0,0,448,1,0.16,0.00,0.83,1.00,0.00,1.00,0.00,255,1,0.00,0.05,0.00,0.00,0.00,0.00,0.05,1.00,anomaly
2,tcp,telnet,SF,24,109,0,0,0,0,0,0,0,0,0,0,0,0,0,0,0,0,4,5,0.00,0.00,0.75,0.40,0.50,0.75,0.60,170,84,0.33,0.03,0.01,0.02,0.00,0.00,0.89,0.68,anomaly
899,tcp,http,RSTR,71584,0,0,0,0,0,0,1,0,0,0,0,0,0,0,0,0,0,33,33,0.06,0.06,0.94,0.94,1.00,0.00,0.00,255,255,1.00,0.00,0.00,0.00,0.01,0.01,0.60,0.60,anomaly
796,tcp,http,RSTR,62344,0,0,0,0,0,0,1,0,0,0,0,0,0,0,0,0,0,79,79,0.03,0.03,0.97,0.97,1.00,0.00,0.00,255,253,0.99,0.01,0.00,0.00,0.01,0.01,0.43,0.43,anomaly
0,icmp,ecr_i,SF,1032,0,0,0,0,0,0,0,0,0,0,0,0,0,0,0,0,0,510,510,0.00,0.00,0.00,0.00,1.00,0.00,0.00,255,21,0.08,0.02,0.09,0.00,0.00,0.00,0.00,0.00,anomaly
0,tcp,nntp,S0,0,0,0,0,0,0,0,0,0,0,0,0,0,0,0,0,0,0,171,12,1.00,1.00,0.00,0.00,0.07,0.09,0.00,255,12,0.05,0.09,0.00,0.00,1.00,1.00,0.00,0.00,anomaly
0,tcp,bgp,S0,0,0,0,0,0,0,0,0,0,0,0,0,0,0,0,0,0,0,204,17,1.00,1.00,0.00,0.00,0.08,0.06,0.00,255,17,0.07,0.07,0.00,0.00,1.00,1.00,0.00,0.00,anomaly
0,icmp,ecr_i,SF,1008,0,0,0,0,0,0,0,0,0,0,0,0,0,0,0,0,0,307,307,0.00,0.00,0.00,0.00,1.00,0.00,0.00,255,255,1.00,0.00,1.00,0.00,0.00,0.00,0.00,0.00,anomaly
0,udp,domain_u,SF,44,129,0,0,0,0,0,0,0,0,0,0,0,0,0,0,0,0,117,196,0.00,0.00,0.00,0.00,1.00,0.00,0.01,255,255,1.00,0.00,0.00,0.00,0.00,0.00,0.00,0.00,normal
28,tcp,ftp,SF,942,2713,0,0,0,19,0,1,0,0,0,0,0,0,0,0,0,1,1,1,0.00,0.00,0.00,0.00,1.00,0.00,0.00,197,50,0.25,0.04,0.01,0.00,0.02,0.04,0.01,0.00,normal
0,udp,private,SF,46,0,0,0,0,0,0,0,0,0,0,0,0,0,0,0,0,0,3,3,0.00,0.00,0.00,0.00,1.00,0.00,0.00,255,255,1.00,0.00,0.01,0.00,0.00,0.00,0.00,0.00,anomaly
282,tcp,ftp,SF,162,599,0,0,0,2,0,1,0,0,0,0,0,0,0,0,0,1,1,1,0.00,0.00,0.00,0.00,1.00,0.00,0.00,255,13,0.05,0.80,0.00,0.00,0.00,0.00,0.79,0.00,anomaly
0,tcp,sunrpc,REJ,0,0,0,0,0,0,0,0,0,0,0,0,0,0,0,0,0,0,4,9,0.00,0.00,1.00,1.00,0.25,1.00,1.00,255,6,0.02,0.03,0.00,0.00,0.00,0.00,0.15,1.00,anomaly
0,tcp,netbios_dgm,S0,0,0,0,0,0,0,0,0,0,0,0,0,0,0,0,0,0,0,130,2,1.00,1.00,0.00,0.00,0.02,0.06,0.00,255,2,0.01,0.05,0.00,0.00,1.00,1.00,0.00,0.00,anomaly
0,udp,private,SF,105,147,0,0,0,0,0,0,0,0,0,0,0,0,0,0,0,0,3,3,0.00,0.00,0.00,0.00,1.00,0.00,0.00,255,253,0.99,0.01,0.00,0.00,0.00,0.00,0.00,0.00,normal
0,tcp,sunrpc,REJ,0,0,0,0,0,0,0,0,0,0,0,0,0,0,0,0,0,0,5,4,0.00,0.00,0.80,1.00,0.20,0.80,1.00,202,49,0.18,0.02,0.00,0.04,0.00,0.00,0.89,1.00,anomaly
7530,tcp,telnet,SF,0,44,0,0,0,0,0,0,0,0,0,0,0,0,0,0,0,0,1,1,0.00,0.00,0.00,0.00,1.00,0.00,0.00,255,175,0.69,0.29,0.00,0.00,0.50,0.73,0.29,0.01,anomaly
0,tcp,other,REJ,0,0,0,0,0,0,0,0,0,0,0,0,0,0,0,0,0,0,461,1,0.08,0.00,0.92,1.00,0.00,1.00,0.00,255,1,0.00,1.00,0.00,0.00,0.05,0.00,0.95,1.00,anomaly
0,icmp,ecr_i,SF,1008,0,0,0,0,0,0,0,0,0,0,0,0,0,0,0,0,0,449,449,0.00,0.00,0.00,0.00,1.00,0.00,0.00,255,255,1.00,0.00,1.00,0.00,0.00,0.00,0.00,0.00,anomaly
0,tcp,other,S0,0,0,0,0,0,0,0,0,0,0,0,0,0,0,0,0,0,0,398,1,0.17,1.00,0.82,0.00,0.00,1.00,0.00,255,1,0.00,0.92,0.00,0.00,0.14,1.00,0.86,0.00,anomaly
0,tcp,time,S0,0,0,0,0,0,0,0,0,0,0,0,0,0,0,0,0,0,0,175,14,1.00,1.00,0.00,0.00,0.08,0.09,0.00,255,14,0.05,0.10,0.00,0.00,1.00,1.00,0.00,0.00,anomaly
0,tcp,telnet,RSTO,0,0,0,0,0,0,0,0,0,0,0,0,0,0,0,0,0,0,71,18,0.00,0.00,1.00,1.00,0.25,0.06,0.00,255,58,0.23,0.11,0.01,0.00,0.00,0.00,0.99,1.00,anomaly
0,tcp,imap4,SF,0,44,0,0,0,0,0,0,0,0,0,0,0,0,0,0,0,0,2,2,0.00,0.00,0.50,0.50,0.50,1.00,1.00,224,60,0.24,0.02,0.00,0.03,0.00,0.00,0.88,0.98,anomaly
0,tcp,imap4,REJ,0,0,0,0,0,0,0,0,0,0,0,0,0,0,0,0,0,0,4,3,0.00,0.00,0.75,1.00,0.25,0.75,1.00,180,64,0.25,0.02,0.01,0.03,0.00,0.00,0.84,1.00,anomaly
0,tcp,http,S0,0,0,0,0,0,0,0,0,0,0,0,0,0,0,0,0,0,0,33,33,0.82,0.82,0.15,0.15,1.00,0.00,0.00,255,255,1.00,0.00,0.00,0.00,0.16,0.16,0.70,0.70,anomaly
0,tcp,http,S0,0,0,0,0,0,0,0,0,0,0,0,0,0,0,0,0,0,0,74,74,1.00,1.00,0.00,0.00,1.00,0.00,0.00,255,255,1.00,0.00,0.00,0.00,0.36,0.36,0.64,0.64,anomaly
0,icmp,ecr_i,SF,1032,0,0,0,0,0,0,0,0,0,0,0,0,0,0,0,0,0,509,509,0.00,0.00,0.00,0.00,1.00,0.00,0.00,87,86,0.99,0.02,0.99,0.00,0.00,0.00,0.00,0.00,anomaly
0,udp,private,SF,28,0,0,3,0,0,0,0,0,0,0,0,0,0,0,0,0,0,20,20,0.00,0.00,0.00,0.00,1.00,0.00,0.00,255,20,0.08,0.02,0.08,0.00,0.00,0.00,0.00,0.00,normal
0,udp,domain_u,SF,44,115,0,0,0,0,0,0,0,0,0,0,0,0,0,0,0,0,3,8,0.00,0.00,0.00,0.00,0.67,0.67,0.25,255,240,0.94,0.01,0.00,0.00,0.00,0.00,0.04,0.00,normal
0,icmp,ecr_i,SF,1032,0,0,0,0,0,0,0,0,0,0,0,0,0,0,0,0,0,89,89,0.00,0.00,0.00,0.00,1.00,0.00,0.00,255,255,1.00,0.00,1.00,0.00,0.00,0.00,0.00,0.00,anomaly
0,udp,private,SF,56,54,0,0,0,0,0,0,0,0,0,0,0,0,0,0,0,0,511,511,0.00,0.00,0.00,0.00,1.00,0.00,0.00,255,255,1.00,0.00,1.00,0.00,0.00,0.00,0.00,0.00,normal
0,udp,private,SF,54,53,0,0,0,0,0,0,0,0,0,0,0,0,0,0,0,0,511,511,0.00,0.00,0.00,0.00,1.00,0.00,0.00,255,255,1.00,0.00,0.98,0.00,0.00,0.00,0.00,0.00,normal
0,tcp,telnet,SF,127,174,0,0,0,0,1,0,0,0,0,0,0,0,0,0,0,0,2,2,0.00,0.00,0.00,0.00,1.00,0.00,0.00,255,193,0.76,0.02,0.00,0.00,0.00,0.00,0.02,0.03,anomaly
0,udp,private,SF,45,0,0,0,0,0,0,0,0,0,0,0,0,0,0,0,0,0,2,2,0.00,0.00,0.00,0.00,1.00,0.00,0.00,255,254,1.00,0.01,0.02,0.00,0.00,0.00,0.00,0.00,anomaly
0,tcp,private,RSTR,0,0,0,0,0,0,0,0,0,0,0,0,0,0,0,0,0,0,1,1,0.00,0.00,1.00,1.00,1.00,0.00,0.00,255,1,0.00,0.65,0.63,0.00,0.00,0.00,0.93,1.00,anomaly
0,udp,private,SF,1,1,0,0,0,0,0,0,0,0,0,0,0,0,0,0,0,0,11,3,0.00,0.00,0.00,0.00,0.27,0.45,0.00,255,3,0.01,0.32,1.00,0.00,0.00,0.00,0.00,0.00,normal
0,udp,domain_u,SF,42,131,0,0,0,0,0,0,0,0,0,0,0,0,0,0,0,0,153,233,0.00,0.00,0.00,0.00,1.00,0.00,0.01,255,255,1.00,0.00,0.00,0.00,0.00,0.00,0.00,0.00,normal
0,tcp,telnet,S0,0,0,0,0,0,0,0,0,0,0,0,0,0,0,0,0,0,0,1,5,1.00,0.20,0.00,0.60,1.00,0.00,0.60,248,86,0.34,0.01,0.00,0.02,1.00,1.00,0.00,0.00,anomaly
0,tcp,telnet,SF,124,174,0,0,0,0,1,0,0,0,0,0,0,0,0,0,0,0,1,1,0.00,0.00,0.00,0.00,1.00,0.00,0.00,255,160,0.63,0.02,0.00,0.00,0.00,0.00,0.02,0.03,anomaly
0,tcp,ftp,SF,26,157,0,0,0,0,1,0,0,0,0,0,0,0,0,0,0,1,1,1,0.00,0.00,0.00,0.00,1.00,0.00,0.00,176,83,0.47,0.03,0.01,0.00,0.00,0.00,0.00,0.00,anomaly
0,udp,private,SF,52,53,0,0,0,0,0,0,0,0,0,0,0,0,0,0,0,0,507,507,0.00,0.00,0.00,0.00,1.00,0.00,0.00,255,255,1.00,0.00,0.83,0.00,0.00,0.00,0.00,0.00,normal
0,udp,private,SF,44,41,0,0,0,0,0,0,0,0,0,0,0,0,0,0,0,0,9,9,0.00,0.00,0.00,0.00,1.00,0.00,0.00,255,255,1.00,0.00,0.03,0.00,0.00,0.00,0.00,0.00,normal
284,tcp,ftp,SF,158,595,0,0,0,2,0,1,0,0,0,0,0,0,0,0,0,1,1,1,0.00,0.00,0.00,0.00,1.00,0.00,0.00,255,17,0.07,0.94,0.00,0.00,0.00,0.00,0.93,0.00,anomaly
4,tcp,pop_3,SF,26,93,0,0,0,0,0,1,0,0,0,0,0,0,0,0,0,0,1,1,0.00,0.00,0.00,0.00,1.00,0.00,0.00,6,9,1.00,0.00,0.17,0.33,0.00,0.00,0.00,0.00,anomaly
0,tcp,other,REJ,0,0,0,0,0,0,0,0,0,0,0,0,0,0,0,0,0,0,511,1,0.15,0.00,0.85,1.00,0.00,1.00,0.00,255,1,0.00,0.92,0.00,0.00,0.13,0.00,0.87,1.00,anomaly
440,tcp,http,SF,257,275,0,0,0,0,0,1,0,0,0,0,0,0,0,0,0,0,4,4,0.00,0.00,0.00,0.00,1.00,0.00,0.00,255,229,0.90,0.02,0.00,0.00,0.00,0.00,0.06,0.00,normal
0,udp,private,SF,53,53,0,0,0,0,0,0,0,0,0,0,0,0,0,0,0,0,507,507,0.00,0.00,0.00,0.00,1.00,0.00,0.00,255,255,1.00,0.00,0.83,0.00,0.00,0.00,0.00,0.00,normal
0,tcp,private,REJ,0,0,0,0,0,0,0,0,0,0,0,0,0,0,0,0,0,0,2,1,0.00,0.00,1.00,1.00,0.50,1.00,0.00,255,1,0.00,0.92,0.91,0.00,0.00,0.00,0.91,1.00,anomaly
0,tcp,http,S0,0,0,0,0,0,0,0,0,0,0,0,0,0,0,0,0,0,0,67,67,1.00,1.00,0.00,0.00,1.00,0.00,0.00,255,255,1.00,0.00,0.00,0.00,0.83,0.83,0.14,0.14,anomaly
0,tcp,domain,REJ,0,0,0,0,0,0,0,0,0,0,0,0,0,0,0,0,0,0,1,1,0.00,0.00,1.00,1.00,1.00,0.00,0.00,1,1,1.00,0.00,1.00,0.00,0.00,0.00,1.00,1.00,anomaly
0,tcp,private,REJ,0,0,0,0,0,0,0,0,0,0,0,0,0,0,0,0,0,0,202,11,0.00,0.00,1.00,1.00,0.05,0.07,0.00,88,10,0.11,0.11,0.01,0.00,0.00,0.00,1.00,1.00,anomaly
0,udp,private,SF,105,146,0,0,0,0,0,0,0,0,0,0,0,0,0,0,0,0,1,1,0.00,0.00,0.00,0.00,1.00,0.00,0.00,160,159,0.99,0.01,0.01,0.00,0.00,0.00,0.00,0.00,anomaly
0,icmp,eco_i,SF,20,0,0,0,0,0,0,0,0,0,0,0,0,0,0,0,0,0,1,51,0.00,0.00,0.00,0.00,1.00,0.00,1.00,1,50,1.00,0.00,1.00,0.28,0.00,0.00,0.00,0.00,anomaly
0,tcp,ftp_data,SF,12,0,0,0,0,0,0,0,0,0,0,0,0,0,0,0,0,0,1,1,0.00,0.00,0.00,0.00,1.00,0.00,0.00,23,3,0.13,0.09,0.13,0.00,0.00,0.00,0.00,0.00,anomaly
8181,tcp,telnet,SF,0,15,0,0,0,0,0,0,0,0,0,0,0,0,0,0,0,0,1,1,0.00,0.00,0.00,0.00,1.00,0.00,0.00,255,16,0.06,0.83,0.00,0.00,0.00,0.00,0.81,0.00,anomaly
0,tcp,sunrpc,REJ,0,0,0,0,0,0,0,0,0,0,0,0,0,0,0,0,0,0,1,2,0.00,0.00,1.00,1.00,1.00,0.00,1.00,73,34,0.01,0.10,0.01,0.06,0.00,0.00,0.04,1.00,anomaly
0,icmp,eco_i,SF,30,0,0,0,0,0,0,0,0,0,0,0,0,0,0,0,0,0,5,1,0.00,0.00,0.00,0.00,0.20,0.40,0.00,255,1,0.00,0.01,0.00,0.00,0.00,0.00,0.00,0.00,normal
0,tcp,ftp_data,SF,383,0,0,0,0,0,0,0,0,0,0,0,0,0,0,0,0,0,1,1,0.00,0.00,0.00,0.00,1.00,0.00,0.00,24,21,0.12,0.17,0.12,0.14,0.00,0.00,0.00,0.00,normal
0,tcp,http,REJ,0,0,0,0,0,0,0,0,0,0,0,0,0,0,0,0,0,0,1,3,0.00,0.00,1.00,0.33,1.00,0.00,0.67,255,18,0.07,0.92,0.00,0.00,0.13,0.00,0.87,1.00,normal
0,tcp,http,S0,0,0,0,0,0,0,0,0,0,0,0,0,0,0,0,0,0,0,28,28,0.46,0.46,0.50,0.50,1.00,0.00,0.00,255,255,1.00,0.00,0.00,0.00,0.08,0.08,0.70,0.70,anomaly
4,tcp,pop_3,SF,32,93,0,0,0,0,0,1,0,0,0,0,0,0,0,0,0,0,1,1,0.00,0.00,0.00,0.00,1.00,0.00,0.00,172,154,0.89,0.02,0.01,0.01,0.00,0.00,0.06,0.00,anomaly
0,tcp,ftp,SF,26,157,0,0,0,0,1,0,0,0,0,0,0,0,0,0,0,1,1,1,0.00,0.00,0.00,0.00,1.00,0.00,0.00,54,28,0.52,0.07,0.02,0.00,0.00,0.00,0.00,0.00,anomaly
0,tcp,other,REJ,0,0,0,0,0,0,0,0,0,0,0,0,0,0,0,0,0,0,439,1,0.15,0.00,0.85,1.00,0.00,1.00,0.00,255,1,0.00,0.95,0.00,0.00,0.14,0.00,0.86,1.00,anomaly
0,udp,private,SF,105,0,0,0,0,0,0,0,0,0,0,0,0,0,0,0,0,0,1,1,0.00,0.00,0.00,0.00,1.00,0.00,0.00,255,251,0.98,0.01,0.00,0.00,0.00,0.00,0.00,0.00,anomaly
280,tcp,ftp_data,SF,283618,0,0,0,0,0,0,0,0,0,0,0,0,0,0,0,0,0,2,2,0.00,0.00,0.00,0.00,1.00,0.00,0.00,21,4,0.19,0.10,0.19,0.00,0.00,0.00,0.00,0.00,anomaly
0,tcp,other,S0,0,0,0,0,0,0,0,0,0,0,0,0,0,0,0,0,0,0,458,1,0.15,1.00,0.85,0.00,0.00,1.00,0.00,255,1,0.00,0.93,0.00,0.00,0.15,1.00,0.85,0.00,anomaly
0,tcp,http,SF,301,1075,0,0,0,0,0,1,0,0,0,0,0,0,0,0,0,0,7,7,0.00,0.00,0.00,0.00,1.00,0.00,0.00,255,79,0.31,0.02,0.00,0.00,0.00,0.00,0.02,0.00,normal
0,tcp,telnet,S3,0,44,0,0,0,0,0,0,0,0,0,0,0,0,0,0,0,0,1,1,1.00,1.00,0.00,0.00,1.00,0.00,0.00,255,102,0.40,0.03,0.00,0.00,0.10,0.25,0.11,0.13,anomaly
0,tcp,other,REJ,0,0,0,0,0,0,0,0,0,0,0,0,0,0,0,0,0,0,436,1,0.06,0.00,0.94,1.00,0.00,1.00,0.00,255,1,0.00,1.00,0.00,0.00,0.05,0.00,0.95,1.00,anomaly
0,tcp,telnet,SF,122,174,0,0,0,0,1,0,0,0,0,0,0,0,0,0,0,0,1,1,0.00,0.00,0.00,0.00,1.00,0.00,0.00,255,138,0.54,0.02,0.00,0.00,0.00,0.00,0.02,0.03,anomaly
0,tcp,telnet,SF,125,174,0,0,0,0,1,0,0,0,0,0,0,0,0,0,0,0,1,1,0.00,0.00,0.00,0.00,1.00,0.00,0.00,255,47,0.18,0.02,0.00,0.00,0.00,0.00,0.01,0.04,anomaly
0,tcp,uucp,RSTO,0,0,0,0,0,0,0,0,0,0,0,0,0,0,0,0,0,0,117,10,0.00,0.00,1.00,1.00,0.09,0.08,0.00,255,10,0.04,0.06,0.00,0.00,0.00,0.00,1.00,1.00,anomaly
0,tcp,other,REJ,0,0,0,0,0,0,0,0,0,0,0,0,0,0,0,0,0,0,508,1,0.00,0.00,1.00,1.00,0.00,0.97,0.00,255,1,0.00,1.00,0.00,0.00,0.00,0.00,1.00,1.00,anomaly
280,tcp,ftp_data,SF,283618,0,0,0,0,2,0,0,0,0,0,0,0,0,0,0,0,0,2,2,0.00,0.00,0.00,0.00,1.00,0.00,0.00,4,4,1.00,0.00,1.00,0.00,0.00,0.00,0.00,0.00,anomaly
0,tcp,http,SF,304,1380,0,0,0,0,0,1,0,0,0,0,0,0,0,0,0,0,7,7,0.00,0.00,0.00,0.00,1.00,0.00,0.00,255,225,0.88,0.02,0.00,0.00,0.00,0.00,0.07,0.00,normal
2,tcp,pop_3,RSTO,0,36,0,0,0,0,0,1,0,0,0,0,0,0,0,0,0,0,3,7,0.00,0.00,0.67,0.86,0.33,1.00,1.00,60,60,0.25,0.08,0.02,0.03,0.00,0.00,0.88,1.00,anomaly
0,tcp,http,SF,300,1380,0,0,0,0,0,1,0,0,0,0,0,0,0,0,0,0,7,7,0.00,0.00,0.00,0.00,1.00,0.00,0.00,255,233,0.91,0.01,0.00,0.00,0.00,0.00,0.02,0.00,normal
1,tcp,smtp,SF,2599,293,0,0,0,0,0,1,0,0,0,0,0,0,0,0,0,0,3,3,0.00,0.00,0.00,0.00,1.00,0.00,0.00,255,48,0.19,0.16,0.00,0.00,0.00,0.00,0.79,0.00,anomaly
1021,tcp,http,RSTR,3944,0,0,0,0,0,0,1,0,0,0,0,0,0,0,0,0,0,73,73,0.01,0.01,0.97,0.97,1.00,0.00,0.00,255,255,1.00,0.00,0.00,0.00,0.00,0.00,0.28,0.28,anomaly
0,udp,domain_u,SF,43,43,0,0,0,0,0,0,0,0,0,0,0,0,0,0,0,0,111,111,0.00,0.00,0.00,0.00,1.00,0.00,0.00,255,255,1.00,0.00,0.00,0.00,0.00,0.00,0.00,0.00,normal
0,udp,private,SF,105,146,0,0,0,0,0,0,0,0,0,0,0,0,0,0,0,0,1,1,0.00,0.00,0.00,0.00,1.00,0.00,0.00,200,198,0.99,0.01,0.00,0.00,0.00,0.00,0.00,0.00,normal
0,tcp,pop_3,RSTO,0,36,0,0,0,0,0,1,0,0,0,0,0,0,0,0,0,0,3,3,0.00,0.00,0.67,1.00,0.33,1.00,1.00,255,11,0.04,0.03,0.00,0.00,0.00,0.00,0.14,0.82,anomaly
0,tcp,telnet,S3,0,44,0,0,0,0,0,0,0,0,0,0,0,0,0,0,0,0,1,1,1.00,1.00,0.00,0.00,1.00,0.00,0.00,255,132,0.52,0.02,0.00,0.00,0.53,0.44,0.01,0.01,anomaly
0,tcp,other,REJ,0,0,0,0,0,0,0,0,0,0,0,0,0,0,0,0,0,0,1,1,0.00,0.00,1.00,1.00,1.00,0.00,0.00,255,52,0.20,0.02,0.00,0.00,0.00,0.00,0.17,0.85,anomaly
5,tcp,smtp,SF,2599,293,0,0,0,0,0,1,0,0,0,0,0,0,0,0,0,0,2,2,0.00,0.00,0.00,0.00,1.00,0.00,0.00,255,247,0.97,0.04,0.00,0.00,0.00,0.00,0.03,0.00,anomaly
41,tcp,telnet,SF,131,200,0,0,0,0,2,0,0,0,0,0,0,0,0,0,0,0,1,1,0.00,0.00,0.00,0.00,1.00,0.00,0.00,156,22,0.14,0.04,0.01,0.00,0.00,0.00,0.00,0.00,anomaly
0,udp,private,SF,28,0,0,3,0,0,0,0,0,0,0,0,0,0,0,0,0,0,70,70,0.00,0.00,0.00,0.00,1.00,0.00,0.00,255,70,0.27,0.02,0.27,0.00,0.00,0.00,0.00,0.00,normal
0,tcp,other,REJ,0,0,0,0,0,0,0,0,0,0,0,0,0,0,0,0,0,0,1,1,0.00,0.00,1.00,1.00,1.00,0.00,0.00,255,17,0.07,0.01,0.00,0.00,0.00,0.00,0.06,0.88,anomaly
0,udp,other,SF,1,0,0,0,0,0,0,0,0,0,0,0,0,0,0,0,0,0,150,6,0.00,0.00,0.00,0.00,0.04,0.49,0.00,255,6,0.02,0.68,1.00,0.00,0.00,0.00,0.00,0.00,normal
0,tcp,http,S0,0,0,0,0,0,0,0,0,0,0,0,0,0,0,0,0,0,0,46,46,1.00,1.00,0.00,0.00,1.00,0.00,0.00,255,255,1.00,0.00,0.00,0.00,0.25,0.25,0.70,0.70,anomaly
281,tcp,ftp,SF,163,601,0,0,0,2,0,1,0,0,0,0,0,0,0,0,0,1,1,1,0.00,0.00,0.00,0.00,1.00,0.00,0.00,255,13,0.05,0.72,0.00,0.00,0.00,0.00,0.71,0.00,anomaly
0,tcp,other,REJ,0,0,0,0,0,0,0,0,0,0,0,0,0,0,0,0,0,0,511,1,0.09,0.00,0.91,1.00,0.00,1.00,0.00,255,1,0.00,1.00,0.00,0.00,0.13,0.00,0.87,1.00,anomaly
0,udp,domain_u,SF,44,71,0,0,0,0,0,0,0,0,0,0,0,0,0,0,0,0,208,208,0.00,0.00,0.00,0.00,1.00,0.00,0.00,255,255,1.00,0.00,0.01,0.00,0.00,0.00,0.00,0.00,normal
0,tcp,http,S0,0,0,0,0,0,0,0,0,0,0,0,0,0,0,0,0,0,0,14,14,1.00,1.00,0.00,0.00,1.00,0.00,0.00,255,245,0.96,0.01,0.00,0.00,0.20,0.21,0.56,0.59,anomaly
4,tcp,pop_3,SF,32,93,0,0,0,0,0,1,0,0,0,0,0,0,0,0,0,0,1,1,0.00,0.00,0.00,0.00,1.00,0.00,0.00,202,183,0.91,0.01,0.00,0.00,0.00,0.00,0.05,0.00,anomaly
0,tcp,ftp_data,SF,12,0,0,0,0,0,0,0,0,0,0,0,0,0,0,0,0,0,2,2,0.00,0.00,0.00,0.00,1.00,0.00,0.00,6,12,1.00,0.00,1.00,0.17,0.00,0.00,0.00,0.00,anomaly
0,tcp,telnet,S3,0,44,0,0,0,0,0,0,0,0,0,0,0,0,0,0,0,0,1,1,1.00,1.00,0.00,0.00,1.00,0.00,0.00,255,58,0.23,0.69,0.00,0.00,0.13,0.57,0.67,0.00,anomaly
280,tcp,ftp_data,SF,283618,0,0,0,0,0,0,0,0,0,0,0,0,0,0,0,0,0,1,1,0.00,0.00,0.00,0.00,1.00,0.00,0.00,8,7,0.88,0.25,0.88,0.00,0.00,0.00,0.00,0.00,anomaly
65,tcp,telnet,SF,168,16373,0,0,0,0,0,1,0,0,0,0,0,0,0,0,0,0,1,1,0.00,0.00,0.00,0.00,1.00,0.00,0.00,1,2,1.00,0.00,1.00,1.00,0.00,0.00,0.00,0.00,normal
0,tcp,http,RSTR,54540,7300,0,0,0,1,0,1,0,0,0,0,0,0,0,0,0,0,3,3,0.00,0.00,0.33,0.33,1.00,0.00,0.00,255,253,0.99,0.01,0.00,0.00,0.00,0.00,0.07,0.07,anomaly
0,tcp,telnet,SF,127,174,0,0,0,0,1,0,0,0,0,0,0,0,0,0,0,0,2,2,0.00,0.00,0.00,0.00,1.00,0.00,0.00,255,255,1.00,0.00,0.00,0.00,0.00,0.00,0.02,0.02,anomaly
0,tcp,smtp,SF,1058,326,0,0,0,0,0,1,0,0,0,0,0,0,0,0,0,0,1,6,0.00,0.00,0.00,0.00,1.00,0.00,1.00,255,118,0.46,0.03,0.00,0.00,0.00,0.00,0.40,0.00,normal
6,tcp,pop_3,RSTO,0,36,0,0,0,0,0,1,0,0,0,0,0,0,0,0,0,0,2,13,0.00,0.00,1.00,0.92,0.50,1.00,1.00,61,55,0.28,0.08,0.02,0.04,0.00,0.00,0.93,0.31,anomaly
1,tcp,smtp,SF,2599,293,0,0,0,0,0,1,0,0,0,0,0,0,0,0,0,0,2,2,0.00,0.00,0.00,0.00,1.00,0.00,0.00,255,246,0.96,0.04,0.00,0.00,0.00,0.00,0.03,0.00,anomaly
0,tcp,telnet,SF,120,188,0,0,0,0,1,0,0,0,0,0,0,0,0,0,0,0,2,2,0.00,0.00,0.00,0.00,1.00,0.00,0.00,255,93,0.36,0.02,0.00,0.00,0.00,0.00,0.01,0.03,anomaly
0,udp,domain_u,SF,43,43,0,0,0,0,0,0,0,0,0,0,0,0,0,0,0,0,2,4,0.00,0.00,0.00,0.00,1.00,0.00,0.50,255,232,0.91,0.01,0.01,0.00,0.00,0.00,0.05,0.00,normal
0,udp,domain_u,SF,45,45,0,0,0,0,0,0,0,0,0,0,0,0,0,0,0,0,96,176,0.00,0.00,0.00,0.00,1.00,0.00,0.01,255,255,1.00,0.00,0.01,0.00,0.00,0.00,0.00,0.00,normal
0,tcp,telnet,SF,125,174,0,0,0,0,1,0,0,0,0,0,0,0,0,0,0,0,2,2,0.00,0.00,0.00,0.00,1.00,0.00,0.00,255,114,0.45,0.02,0.00,0.00,0.00,0.00,0.01,0.03,anomaly
0,tcp,systat,S0,0,0,0,0,0,0,0,0,0,0,0,0,0,0,0,0,0,0,183,2,1.00,1.00,0.00,0.00,0.01,0.09,0.00,255,2,0.01,0.09,0.00,0.00,1.00,1.00,0.00,0.00,anomaly
0,tcp,pop_3,RSTO,0,36,0,0,0,0,0,1,0,0,0,0,0,0,0,0,0,0,3,4,0.00,0.00,1.00,1.00,0.33,1.00,1.00,204,60,0.24,0.02,0.00,0.03,0.00,0.00,0.90,1.00,anomaly
0,udp,private,SF,1,1,0,0,0,0,0,0,0,0,0,0,0,0,0,0,0,0,133,12,0.00,0.00,0.00,0.00,0.09,0.74,0.00,255,12,0.05,0.89,1.00,0.00,0.00,0.00,0.00,0.00,normal
0,udp,private,SF,55,57,0,0,0,0,0,0,0,0,0,0,0,0,0,0,0,0,509,509,0.00,0.00,0.00,0.00,1.00,0.00,0.00,255,255,1.00,0.00,1.00,0.00,0.00,0.00,0.00,0.00,normal
0,tcp,http,SF,54540,8314,0,0,0,2,0,1,1,0,0,0,0,0,0,0,0,0,3,9,0.00,0.00,0.00,0.00,1.00,0.00,0.22,255,255,1.00,0.00,0.00,0.00,0.00,0.00,0.04,0.04,anomaly
0,tcp,telnet,SF,119,174,0,0,0,0,1,0,0,0,0,0,0,0,0,0,0,0,1,1,0.00,0.00,0.00,0.00,1.00,0.00,0.00,255,254,1.00,0.01,0.00,0.00,0.02,0.02,0.02,0.02,anomaly
0,tcp,private,REJ,0,0,0,0,0,0,0,0,0,0,0,0,0,0,0,0,0,0,112,7,0.00,0.00,1.00,1.00,0.06,0.06,0.00,14,7,0.50,0.14,0.07,0.00,0.00,0.00,1.00,1.00,anomaly
0,icmp,ecr_i,SF,520,0,0,0,0,0,0,0,0,0,0,0,0,0,0,0,0,0,510,510,0.00,0.00,0.00,0.00,1.00,0.00,0.00,131,133,1.00,0.00,1.00,0.02,0.00,0.00,0.00,0.00,anomaly
806,tcp,http,RSTR,56504,0,0,0,0,0,0,1,0,0,0,0,0,0,0,0,0,0,52,52,0.00,0.00,1.00,1.00,1.00,0.00,0.00,255,253,0.99,0.01,0.00,0.00,0.00,0.00,0.24,0.24,anomaly
0,tcp,http,SF,51,8371,0,0,0,2,0,1,0,1,0,0,0,0,1,0,0,0,1,1,0.00,0.00,0.00,0.00,1.00,0.00,0.00,255,227,0.89,0.02,0.00,0.00,0.00,0.00,0.00,0.00,anomaly
4,tcp,pop_3,SF,32,93,0,0,0,0,0,1,0,0,0,0,0,0,0,0,0,0,1,1,0.00,0.00,0.00,0.00,1.00,0.00,0.00,240,221,0.92,0.01,0.00,0.00,0.00,0.00,0.04,0.00,anomaly
0,udp,private,SF,56,55,0,0,0,0,0,0,0,0,0,0,0,0,0,0,0,0,511,511,0.00,0.00,0.00,0.00,1.00,0.00,0.00,255,255,1.00,0.00,0.83,0.00,0.00,0.00,0.00,0.00,normal
1,tcp,smtp,SF,2599,261,0,0,0,0,0,1,0,0,0,0,0,0,0,0,0,0,3,2,0.00,0.00,0.33,0.00,0.67,0.67,0.00,255,245,0.96,0.04,0.00,0.00,0.00,0.00,0.04,0.00,anomaly
0,tcp,telnet,S0,0,0,0,0,0,0,0,0,0,0,0,0,0,0,0,0,0,0,126,126,1.00,1.00,0.00,0.00,1.00,0.00,0.00,255,255,1.00,0.00,0.00,0.00,1.00,1.00,0.00,0.00,anomaly
1,tcp,pop_3,RSTO,0,36,0,0,0,0,0,1,0,0,0,0,0,0,0,0,0,0,4,7,0.00,0.00,1.00,1.00,0.25,1.00,1.00,255,45,0.18,0.03,0.00,0.00,0.00,0.00,0.64,0.91,anomaly
0,udp,private,SF,50,47,0,0,0,0,0,0,0,0,0,0,0,0,0,0,0,0,511,511,0.00,0.00,0.00,0.00,1.00,0.00,0.00,255,255,1.00,0.00,0.87,0.00,0.00,0.00,0.00,0.00,normal
0,udp,private,SF,105,147,0,0,0,0,0,0,0,0,0,0,0,0,0,0,0,0,2,2,0.00,0.00,0.00,0.00,1.00,0.00,0.00,255,254,1.00,0.01,0.00,0.00,0.00,0.00,0.00,0.00,anomaly
0,icmp,ecr_i,SF,40008,0,0,0,0,0,0,0,0,0,0,0,0,0,0,0,0,0,3,3,0.00,0.00,0.00,0.00,1.00,0.00,0.00,88,88,1.00,0.00,1.00,0.00,0.00,0.00,0.00,0.00,normal
0,udp,private,SF,55,54,0,0,0,0,0,0,0,0,0,0,0,0,0,0,0,0,511,511,0.00,0.00,0.00,0.00,1.00,0.00,0.00,255,255,1.00,0.00,0.98,0.00,0.00,0.00,0.00,0.00,normal
0,udp,private,SF,28,0,0,3,0,0,0,0,0,0,0,0,0,0,0,0,0,0,82,82,0.00,0.00,0.00,0.00,1.00,0.00,0.00,102,82,0.80,0.03,0.80,0.00,0.00,0.00,0.00,0.00,normal
7220,tcp,telnet,SF,0,44,0,0,0,0,0,0,0,0,0,0,0,0,0,0,0,0,1,1,0.00,0.00,0.00,0.00,1.00,0.00,0.00,255,253,0.99,0.01,0.00,0.00,0.27,0.27,0.01,0.00,anomaly
0,icmp,ecr_i,SF,1032,0,0,0,0,0,0,0,0,0,0,0,0,0,0,0,0,0,299,299,0.00,0.00,0.00,0.00,1.00,0.00,0.00,255,255,1.00,0.00,1.00,0.00,0.00,0.00,0.00,0.00,anomaly
0,tcp,http,SF,303,1075,0,0,0,0,0,1,0,0,0,0,0,0,0,0,0,0,1,1,0.00,0.00,0.00,0.00,1.00,0.00,0.00,255,54,0.21,0.02,0.00,0.00,0.00,0.00,0.02,0.00,normal
8048,tcp,telnet,SF,0,15,0,0,0,0,0,0,0,0,0,0,0,0,0,0,0,0,1,1,0.00,0.00,0.00,0.00,1.00,0.00,0.00,255,93,0.36,0.02,0.00,0.00,0.63,0.46,0.01,0.01,anomaly
0,tcp,other,REJ,0,0,0,0,0,0,0,0,0,0,0,0,0,0,0,0,0,0,414,1,0.14,0.00,0.85,1.00,0.00,1.00,0.00,255,1,0.00,0.94,0.00,0.00,0.15,0.00,0.84,1.00,anomaly
0,udp,private,SF,41,0,0,0,0,0,0,0,0,0,0,0,0,0,0,0,0,0,4,4,0.00,0.00,0.00,0.00,1.00,0.00,0.00,255,254,1.00,0.01,0.00,0.00,0.00,0.00,0.00,0.00,anomaly
7458,tcp,telnet,SF,0,44,0,0,0,0,0,0,0,0,0,0,0,0,0,0,0,0,1,1,0.00,0.00,0.00,0.00,1.00,0.00,0.00,255,200,0.78,0.02,0.00,0.00,0.33,0.34,0.01,0.01,anomaly
0,icmp,ecr_i,SF,1032,0,0,0,0,0,0,0,0,0,0,0,0,0,0,0,0,0,74,74,0.00,0.00,0.00,0.00,1.00,0.00,0.00,255,255,1.00,0.00,1.00,0.00,0.00,0.00,0.00,0.00,anomaly
0,icmp,ecr_i,SF,1032,0,0,0,0,0,0,0,0,0,0,0,0,0,0,0,0,0,25,25,0.00,0.00,0.00,0.00,1.00,0.00,0.00,255,255,1.00,0.00,1.00,0.00,0.00,0.00,0.00,0.00,anomaly
0,icmp,ecr_i,SF,520,0,0,0,0,0,0,0,0,0,0,0,0,0,0,0,0,0,259,259,0.00,0.00,0.00,0.00,1.00,0.00,0.00,255,255,1.00,0.00,1.00,0.00,0.00,0.00,0.00,0.00,anomaly
1,tcp,smtp,SF,2599,293,0,0,0,0,0,1,0,0,0,0,0,0,0,0,0,0,3,3,0.00,0.00,0.00,0.00,1.00,0.00,0.00,255,104,0.41,0.14,0.00,0.00,0.00,0.00,0.58,0.00,anomaly
0,tcp,http,SF,304,2698,0,0,0,0,0,1,0,0,0,0,0,0,1,0,0,0,1,1,0.00,0.00,0.00,0.00,1.00,0.00,0.00,255,171,0.67,0.23,0.00,0.00,0.01,0.00,0.25,0.00,normal
0,tcp,http,SF,54540,8314,0,0,0,2,0,1,1,0,0,0,0,0,0,0,0,0,2,27,0.00,0.00,0.00,0.00,1.00,0.00,0.07,255,255,1.00,0.00,0.00,0.00,0.00,0.00,0.05,0.05,anomaly
1,tcp,smtp,SF,2599,293,0,0,0,0,0,1,0,0,0,0,0,0,0,0,0,0,2,2,0.00,0.00,0.00,0.00,1.00,0.00,0.00,255,8,0.03,0.16,0.00,0.00,0.00,0.00,0.95,0.00,anomaly
0,icmp,ecr_i,SF,40008,0,0,0,0,0,0,0,0,0,0,0,0,0,0,0,0,0,3,3,0.00,0.00,0.00,0.00,1.00,0.00,0.00,57,57,1.00,0.00,1.00,0.00,0.00,0.00,0.00,0.00,normal
0,tcp,other,REJ,0,0,0,0,0,0,0,0,0,0,0,0,0,0,0,0,0,0,1,1,0.00,0.00,1.00,1.00,1.00,0.00,0.00,255,48,0.19,0.02,0.00,0.00,0.00,0.00,0.17,0.83,anomaly
0,tcp,klogin,REJ,0,0,0,0,0,0,0,0,0,0,0,0,0,0,0,0,0,0,103,14,0.00,0.00,1.00,1.00,0.14,0.06,0.00,255,14,0.05,0.05,0.00,0.00,0.00,0.00,1.00,1.00,anomaly
0,tcp,http,S0,0,0,0,0,0,0,0,0,0,0,0,0,0,0,0,0,0,0,31,31,0.81,0.81,0.16,0.16,1.00,0.00,0.00,255,255,1.00,0.00,0.00,0.00,0.15,0.15,0.70,0.70,anomaly
0,udp,private,SF,105,105,0,0,0,0,0,0,0,0,0,0,0,0,0,0,0,0,1,1,0.00,0.00,0.00,0.00,1.00,0.00,0.00,255,253,0.99,0.01,0.00,0.00,0.00,0.00,0.00,0.00,anomaly
4,tcp,pop_3,SF,28,103,0,0,0,0,0,1,0,0,0,0,0,0,0,0,0,0,1,1,0.00,0.00,0.00,0.00,1.00,0.00,0.00,255,214,0.84,0.02,0.00,0.00,0.00,0.00,0.04,0.01,anomaly
0,udp,domain_u,SF,45,45,0,0,0,0,0,0,0,0,0,0,0,0,0,0,0,0,123,196,0.00,0.00,0.00,0.00,0.99,0.02,0.01,255,254,1.00,0.01,0.01,0.00,0.00,0.00,0.00,0.00,normal
0,tcp,other,SF,0,0,0,0,0,0,0,0,0,0,0,0,0,0,0,0,0,0,1,1,0.00,0.00,0.00,0.00,1.00,0.00,0.00,5,1,0.20,0.60,0.20,0.00,0.00,0.00,0.40,0.00,anomaly
0,icmp,ecr_i,SF,1008,0,0,0,0,0,0,0,0,0,0,0,0,0,0,0,0,0,227,227,0.00,0.00,0.00,0.00,1.00,0.00,0.00,255,255,1.00,0.00,1.00,0.00,0.00,0.00,0.00,0.00,anomaly
0,udp,domain_u,SF,44,78,0,0,0,0,0,0,0,0,0,0,0,0,0,0,0,0,211,211,0.00,0.00,0.00,0.00,1.00,0.00,0.00,255,255,1.00,0.00,0.01,0.00,0.00,0.00,0.00,0.00,normal
0,tcp,ftp_data,SF,12,0,0,0,0,0,0,0,0,0,0,0,0,0,0,0,0,0,1,1,0.00,0.00,0.00,0.00,1.00,0.00,0.00,206,47,0.23,0.04,0.23,0.00,0.00,0.00,0.00,0.00,anomaly
0,tcp,telnet,S3,0,44,0,0,0,0,0,0,0,0,0,0,0,0,0,0,0,0,1,1,1.00,1.00,0.00,0.00,1.00,0.00,0.00,255,105,0.41,0.03,0.00,0.00,0.11,0.27,0.11,0.12,anomaly
0,tcp,ftp,SF,26,157,0,0,0,0,1,0,0,0,0,0,0,0,0,0,0,1,1,1,0.00,0.00,0.00,0.00,1.00,0.00,0.00,242,121,0.50,0.02,0.00,0.00,0.00,0.00,0.00,0.00,anomaly
0,tcp,other,REJ,0,0,0,0,0,0,0,0,0,0,0,0,0,0,0,0,0,0,1,1,0.00,0.00,1.00,1.00,1.00,0.00,0.00,76,12,0.16,0.07,0.01,0.00,0.00,0.00,0.11,0.67,anomaly
0,tcp,telnet,REJ,0,0,0,0,0,0,0,0,0,0,0,0,0,0,0,0,0,0,2,9,0.00,0.00,1.00,0.89,0.50,1.00,0.89,105,84,0.32,0.05,0.01,0.02,0.00,0.00,0.90,0.70,anomaly
0,udp,other,SF,1,0,0,0,0,0,0,0,0,0,0,0,0,0,0,0,0,0,64,3,0.00,0.00,0.00,0.00,0.05,0.75,0.00,255,3,0.01,0.54,0.96,0.00,0.00,0.00,0.04,0.00,normal
0,tcp,http_443,S0,0,0,0,0,0,0,0,0,0,0,0,0,0,0,0,0,0,0,150,20,1.00,1.00,0.00,0.00,0.13,0.06,0.00,255,20,0.08,0.07,0.00,0.00,0.99,1.00,0.00,0.00,anomaly
0,tcp,sunrpc,REJ,0,0,0,0,0,0,0,0,0,0,0,0,0,0,0,0,0,0,1,1,0.00,0.00,1.00,1.00,1.00,0.00,0.00,47,34,0.17,0.11,0.02,0.06,0.00,0.00,0.85,1.00,anomaly
0,tcp,pop_3,SF,0,0,0,0,0,0,0,0,0,0,0,0,0,0,0,0,0,0,3,23,0.00,0.04,0.33,0.91,0.33,1.00,1.00,255,22,0.09,0.03,0.00,0.00,0.00,0.00,0.28,0.95,anomaly
2058,tcp,http,RSTR,72564,0,0,0,0,0,0,1,0,0,0,0,0,0,0,0,0,0,10,10,0.00,0.00,1.00,1.00,1.00,0.00,0.00,255,244,0.96,0.01,0.00,0.00,0.02,0.02,0.46,0.48,anomaly
0,udp,domain_u,SF,75,44,0,0,0,0,0,0,0,0,0,0,0,0,0,0,0,0,176,176,0.00,0.00,0.00,0.00,1.00,0.00,0.00,103,80,0.78,0.02,0.07,0.00,0.00,0.00,0.00,0.00,normal
0,udp,private,SF,105,146,0,0,0,0,0,0,0,0,0,0,0,0,0,0,0,0,1,1,0.00,0.00,0.00,0.00,1.00,0.00,0.00,247,246,1.00,0.01,0.00,0.00,0.00,0.00,0.00,0.00,anomaly
7434,tcp,telnet,SF,0,44,0,0,0,0,0,0,0,0,0,0,0,0,0,0,0,0,1,1,0.00,0.00,0.00,0.00,1.00,0.00,0.00,255,199,0.78,0.21,0.00,0.00,0.50,0.64,0.20,0.01,anomaly
5,tcp,pop_3,SF,32,93,0,0,0,0,0,1,0,0,0,0,0,0,0,0,0,0,1,1,0.00,0.00,0.00,0.00,1.00,0.00,0.00,3,6,1.00,0.00,0.33,0.50,0.00,0.00,0.00,0.00,anomaly
0,tcp,supdup,S0,0,0,0,0,0,0,0,0,0,0,0,0,0,0,0,0,0,0,150,20,1.00,1.00,0.00,0.00,0.13,0.05,0.00,255,20,0.08,0.05,0.00,0.00,1.00,1.00,0.00,0.00,anomaly
0,tcp,nnsp,REJ,0,0,0,0,0,0,0,0,0,0,0,0,0,0,0,0,0,0,105,14,0.00,0.00,1.00,1.00,0.13,0.08,0.00,255,14,0.05,0.06,0.00,0.00,0.00,0.00,1.00,1.00,anomaly
5,tcp,pop_3,SF,32,93,0,0,0,0,0,1,0,0,0,0,0,0,0,0,0,0,1,1,0.00,0.00,0.00,0.00,1.00,0.00,0.00,176,158,0.89,0.02,0.01,0.01,0.00,0.00,0.06,0.00,anomaly
0,tcp,http,SF,54540,8314,0,0,0,2,0,1,1,0,0,0,0,0,0,0,0,0,3,19,0.00,0.00,0.00,0.00,1.00,0.00,0.11,255,254,1.00,0.01,0.00,0.00,0.00,0.00,0.01,0.01,anomaly
7514,tcp,telnet,SF,0,44,0,0,0,0,0,0,0,0,0,0,0,0,0,0,0,0,1,1,0.00,0.00,0.00,0.00,1.00,0.00,0.00,255,179,0.70,0.28,0.00,0.00,0.50,0.71,0.27,0.01,anomaly
0,udp,private,SF,53,55,0,0,0,0,0,0,0,0,0,0,0,0,0,0,0,0,508,508,0.00,0.00,0.00,0.00,1.00,0.00,0.00,255,255,1.00,0.00,0.94,0.00,0.00,0.00,0.00,0.00,normal
0,tcp,ftp_data,SF,12,0,0,0,0,0,0,0,0,0,0,0,0,0,0,0,0,0,1,1,0.00,0.00,0.00,0.00,1.00,0.00,0.00,32,9,0.28,0.06,0.28,0.00,0.00,0.00,0.00,0.00,anomaly
903,tcp,http,RSTR,78404,0,0,0,0,0,0,1,0,0,0,0,0,0,0,0,0,0,52,52,0.00,0.00,1.00,1.00,1.00,0.00,0.00,255,255,1.00,0.00,0.00,0.00,0.00,0.00,0.45,0.45,anomaly
0,udp,domain_u,SF,46,128,0,0,0,0,0,0,0,0,0,0,0,0,0,0,0,0,122,202,0.00,0.00,0.00,0.00,0.99,0.02,0.01,255,254,1.00,0.01,0.00,0.00,0.00,0.00,0.00,0.00,normal
0,tcp,ftp,SF,26,157,0,0,0,0,1,0,0,0,0,0,0,0,0,0,0,1,1,2,0.00,0.00,0.00,0.00,1.00,0.00,1.00,100,54,0.54,0.04,0.01,0.00,0.00,0.00,0.00,0.00,anomaly
0,tcp,pop_3,REJ,0,0,0,0,0,0,0,0,0,0,0,0,0,0,0,0,0,0,3,10,0.00,0.00,1.00,0.90,0.33,1.00,1.00,17,60,0.24,0.29,0.06,0.03,0.00,0.00,0.82,1.00,anomaly
0,tcp,link,S0,0,0,0,0,0,0,0,0,0,0,0,0,0,0,0,0,0,0,278,10,1.00,1.00,0.00,0.00,0.04,0.06,0.00,255,10,0.04,0.07,0.00,0.00,1.00,1.00,0.00,0.00,anomaly
4,tcp,pop_3,SF,32,93,0,0,0,0,0,1,0,0,0,0,0,0,0,0,0,0,1,1,0.00,0.00,0.00,0.00,1.00,0.00,0.00,64,62,0.95,0.03,0.02,0.03,0.00,0.00,0.00,0.00,anomaly
280,tcp,ftp_data,SF,283618,0,0,0,0,0,0,0,0,0,0,0,0,0,0,0,0,0,2,2,0.00,0.00,0.00,0.00,1.00,0.00,0.00,13,20,0.92,0.15,0.92,0.10,0.00,0.00,0.00,0.00,anomaly
0,tcp,http,S0,0,0,0,0,0,0,0,0,0,0,0,0,0,0,0,0,0,0,9,5,1.00,1.00,0.00,0.00,0.56,0.33,0.00,255,61,0.24,0.02,0.01,0.00,0.96,1.00,0.00,0.00,anomaly
0,udp,private,SF,53,51,0,0,0,0,0,0,0,0,0,0,0,0,0,0,0,0,185,185,0.00,0.00,0.00,0.00,1.00,0.00,0.00,255,255,1.00,0.00,0.72,0.00,0.00,0.00,0.00,0.00,normal
4,tcp,pop_3,SF,32,93,0,0,0,0,0,1,0,0,0,0,0,0,0,0,0,0,1,1,0.00,0.00,0.00,0.00,1.00,0.00,0.00,154,136,0.88,0.02,0.01,0.01,0.00,0.00,0.06,0.00,anomaly
0,tcp,ftp_data,SF,1199,0,0,0,0,0,0,0,0,0,0,0,0,0,0,0,0,0,2,2,0.00,0.00,0.00,0.00,1.00,0.00,0.00,246,52,0.21,0.02,0.21,0.00,0.00,0.00,0.01,0.00,normal
0,icmp,eco_i,SF,20,0,0,0,0,0,0,0,0,0,0,0,0,0,0,0,0,0,1,63,0.00,0.00,0.00,0.00,1.00,0.00,1.00,4,24,1.00,0.00,1.00,0.25,0.00,0.00,0.00,0.00,anomaly
0,udp,private,SF,54,50,0,0,0,0,0,0,0,0,0,0,0,0,0,0,0,0,203,203,0.00,0.00,0.00,0.00,1.00,0.00,0.00,255,255,1.00,0.00,0.79,0.00,0.00,0.00,0.00,0.00,normal
0,udp,domain_u,SF,46,75,0,0,0,0,0,0,0,0,0,0,0,0,0,0,0,0,369,374,0.00,0.00,0.00,0.00,1.00,0.01,0.01,255,255,1.00,0.00,0.00,0.00,0.00,0.00,0.00,0.00,normal
0,tcp,telnet,SF,125,174,0,0,0,0,1,0,0,0,0,0,0,0,0,0,0,0,1,1,0.00,0.00,0.00,0.00,1.00,0.00,0.00,255,116,0.45,0.02,0.00,0.00,0.00,0.00,0.01,0.03,anomaly
1,tcp,smtp,SF,2599,293,0,0,0,0,0,1,0,0,0,0,0,0,0,0,0,0,3,3,0.00,0.00,0.00,0.00,1.00,0.00,0.00,255,35,0.14,0.16,0.00,0.00,0.00,0.00,0.84,0.00,anomaly
0,tcp,http,SF,54540,8314,0,0,0,2,0,1,1,0,0,0,0,0,0,0,0,0,5,5,0.00,0.00,0.00,0.00,1.00,0.00,0.00,255,252,0.99,0.01,0.00,0.00,0.00,0.00,0.01,0.01,anomaly
0,udp,domain_u,SF,44,128,0,0,0,0,0,0,0,0,0,0,0,0,0,0,0,0,145,225,0.00,0.00,0.00,0.00,1.00,0.00,0.01,255,255,1.00,0.00,0.00,0.00,0.00,0.00,0.00,0.00,normal
0,udp,private,SF,46,43,0,0,0,0,0,0,0,0,0,0,0,0,0,0,0,0,71,71,0.00,0.00,0.00,0.00,1.00,0.00,0.00,255,255,1.00,0.00,0.46,0.00,0.00,0.00,0.00,0.00,normal
0,tcp,ftp_data,SF,12,0,0,0,0,0,0,0,0,0,0,0,0,0,0,0,0,0,1,1,0.00,0.00,0.00,0.00,1.00,0.00,0.00,172,34,0.20,0.04,0.20,0.00,0.00,0.00,0.00,0.00,anomaly
899,tcp,http,RSTR,62344,0,0,0,0,0,0,1,0,0,0,0,0,0,0,0,0,0,45,45,0.00,0.00,1.00,1.00,1.00,0.00,0.00,255,255,1.00,0.00,0.00,0.00,0.00,0.00,0.42,0.42,anomaly
0,udp,private,SF,1,1,0,0,0,0,0,0,0,0,0,0,0,0,0,0,0,0,145,1,0.00,0.00,0.00,0.00,0.01,1.00,0.00,255,1,0.00,0.88,1.00,0.00,0.00,0.00,0.00,0.00,anomaly
0,tcp,http,S0,0,0,0,0,0,0,0,0,0,0,0,0,0,0,0,0,0,0,1,1,1.00,1.00,0.00,0.00,1.00,0.00,0.00,255,254,1.00,0.01,0.00,0.00,0.04,0.04,0.74,0.74,anomaly
0,icmp,ecr_i,SF,1480,0,0,1,0,0,0,0,0,0,0,0,0,0,0,0,0,0,1,3,0.00,0.00,0.00,0.00,1.00,0.00,0.67,1,37,1.00,0.00,1.00,0.51,0.00,0.00,0.00,0.00,anomaly
0,udp,private,SF,52,50,0,0,0,0,0,0,0,0,0,0,0,0,0,0,0,0,511,511,0.00,0.00,0.00,0.00,1.00,0.00,0.00,255,255,1.00,0.00,0.84,0.00,0.00,0.00,0.00,0.00,normal
4497,tcp,IRC,RSTR,831,6385,0,0,0,0,0,0,0,0,0,0,0,0,0,0,0,0,2,1,0.00,0.00,0.50,1.00,0.50,1.00,0.00,31,7,0.23,0.06,0.03,0.00,0.00,0.00,0.23,1.00,normal
0,tcp,ftp_data,SF,6601,0,0,0,0,0,0,0,0,0,0,0,0,0,0,0,0,0,17,17,0.00,0.00,0.00,0.00,1.00,0.00,0.00,208,57,0.27,0.02,0.27,0.00,0.00,0.00,0.00,0.00,normal
0,tcp,telnet,S3,0,44,0,0,0,0,0,0,0,0,0,0,0,0,0,0,0,0,1,1,1.00,1.00,0.00,0.00,1.00,0.00,0.00,255,140,0.55,0.02,0.00,0.00,0.53,0.47,0.01,0.01,anomaly
0,icmp,ecr_i,SF,1032,0,0,0,0,0,0,0,0,0,0,0,0,0,0,0,0,0,511,511,0.00,0.00,0.00,0.00,1.00,0.00,0.00,85,84,0.99,0.02,0.99,0.00,0.00,0.00,0.00,0.00,anomaly
0,tcp,sunrpc,REJ,0,0,0,0,0,0,0,0,0,0,0,0,0,0,0,0,0,0,5,3,0.00,0.00,0.80,1.00,0.20,0.80,1.00,177,50,0.18,0.03,0.01,0.04,0.00,0.00,0.88,1.00,anomaly
0,udp,private,SF,1,1,0,0,0,0,0,0,0,0,0,0,0,0,0,0,0,0,68,1,0.00,0.00,0.00,0.00,0.01,1.00,0.00,255,1,0.00,0.68,0.97,0.00,0.00,0.00,0.03,0.00,anomaly
0,tcp,telnet,SF,122,174,0,0,0,0,1,0,0,0,0,0,0,0,0,0,0,0,1,1,0.00,0.00,0.00,0.00,1.00,0.00,0.00,255,88,0.35,0.02,0.00,0.00,0.00,0.00,0.01,0.03,anomaly
0,udp,private,SF,1,1,0,0,0,0,0,0,0,0,0,0,0,0,0,0,0,0,66,3,0.00,0.00,0.00,0.00,0.05,0.67,0.00,255,3,0.01,0.73,0.97,0.00,0.00,0.00,0.03,0.00,normal
0,udp,private,SF,1,1,0,0,0,0,0,0,0,0,0,0,0,0,0,0,0,0,67,1,0.00,0.00,0.00,0.00,0.01,1.00,0.00,255,1,0.00,0.73,0.96,0.00,0.00,0.00,0.04,0.00,anomaly
0,tcp,csnet_ns,REJ,0,0,0,0,0,0,0,0,0,0,0,0,0,0,0,0,0,0,241,19,0.00,0.00,1.00,1.00,0.08,0.06,0.00,255,19,0.07,0.06,0.00,0.00,0.00,0.00,1.00,1.00,anomaly
0,tcp,telnet,S3,0,44,0,0,0,0,0,0,0,0,0,0,0,0,0,0,0,0,1,1,1.00,1.00,0.00,0.00,1.00,0.00,0.00,255,54,0.21,0.70,0.00,0.00,0.11,0.54,0.68,0.00,anomaly
4,tcp,pop_3,SF,28,93,0,0,0,0,0,1,0,0,0,0,0,0,0,0,0,0,2,1,0.00,0.00,0.00,0.00,0.50,1.00,0.00,255,246,0.96,0.02,0.00,0.00,0.00,0.00,0.00,0.00,anomaly
0,tcp,ftp,SF,26,157,0,0,0,0,1,0,0,0,0,0,0,0,0,0,0,1,1,1,0.00,0.00,0.00,0.00,1.00,0.00,0.00,240,120,0.50,0.03,0.00,0.00,0.00,0.00,0.00,0.00,anomaly
1,tcp,pop_3,SF,35,130,0,0,0,0,0,1,0,0,0,0,0,0,0,0,0,0,1,2,0.00,0.00,0.00,0.00,1.00,0.00,1.00,220,6,0.02,0.03,0.00,0.33,0.00,0.00,0.00,0.00,normal
0,udp,domain_u,SF,44,130,0,0,0,0,0,0,0,0,0,0,0,0,0,0,0,0,70,150,0.00,0.00,0.00,0.00,0.99,0.03,0.01,255,236,0.93,0.01,0.00,0.00,0.00,0.00,0.00,0.00,normal
9,tcp,telnet,SF,118,2380,0,0,0,0,0,1,0,0,0,0,0,0,0,0,0,0,1,1,0.00,0.00,0.00,0.00,1.00,0.00,0.00,32,14,0.44,0.09,0.03,0.00,0.00,0.00,0.12,0.29,anomaly
0,tcp,ftp_data,SF,687,0,0,0,0,0,0,0,0,0,0,0,0,0,0,0,0,0,1,1,0.00,0.00,0.00,0.00,1.00,0.00,0.00,8,1,0.12,0.25,0.12,0.00,0.00,0.00,0.25,0.00,normal
[truncated: 1,372,700 more chars]
