# Supplementary material for: The proposed hybrid deep learning intrusion prediction IoT (HDLIP-IoT) framework
Source: PLoS One. 2022 Jul 29;17(7):e0271436. doi: 10.1371/journal.pone.0271436 (PMC9337696; doi:10.1371/journal.pone.0271436)
Supplement: S3 File — (ZIP) [file pone.0271436.s003.zip › KDDTest-21.txt]

13	tcp	telnet	SF	118	2425	0	0	0	0	0	1	0	0	0	0	0	0	0	0	0	0	1	1	0.00	0.00	0.00	0.00	1.00	0.00	0.00	26	10	0.38	0.12	0.04	0.00	0.00	0.00	0.12	0.30	guess_passwd	2
0	udp	private	SF	44	0	0	0	0	0	0	0	0	0	0	0	0	0	0	0	0	0	4	3	0.00	0.00	0.00	0.00	0.75	0.50	0.00	255	254	1.00	0.01	0.01	0.00	0.00	0.00	0.00	0.00	snmpguess	12
0	tcp	telnet	S3	0	44	0	0	0	0	0	0	0	0	0	0	0	0	0	0	0	0	1	1	1.00	1.00	0.00	0.00	1.00	0.00	0.00	255	79	0.31	0.61	0.00	0.00	0.21	0.68	0.60	0.00	processtable	18
0	udp	private	SF	53	55	0	0	0	0	0	0	0	0	0	0	0	0	0	0	0	0	511	511	0.00	0.00	0.00	0.00	1.00	0.00	0.00	255	255	1.00	0.00	0.87	0.00	0.00	0.00	0.00	0.00	normal	17
0	tcp	private	SH	0	0	0	0	0	0	0	0	0	0	0	0	0	0	0	0	0	0	1	1	1.00	1.00	0.00	0.00	1.00	0.00	0.00	16	1	0.06	1.00	1.00	0.00	1.00	1.00	0.00	0.00	nmap	17
0	tcp	http	SF	54540	8314	0	0	0	2	0	1	1	0	0	0	0	0	0	0	0	0	2	9	0.00	0.00	0.50	0.11	1.00	0.00	0.22	255	229	0.90	0.01	0.00	0.00	0.00	0.00	0.01	0.00	back	10
0	tcp	imap4	REJ	0	0	0	0	0	0	0	0	0	0	0	0	0	0	0	0	0	0	228	9	0.00	0.00	1.00	1.00	0.04	0.06	0.00	255	9	0.04	0.07	0.00	0.00	0.00	0.00	1.00	1.00	neptune	19
7570	tcp	telnet	SF	0	44	0	0	0	0	0	0	0	0	0	0	0	0	0	0	0	0	1	1	0.00	0.00	0.00	0.00	1.00	0.00	0.00	255	165	0.65	0.33	0.00	0.00	0.49	0.76	0.33	0.01	processtable	18
0	udp	private	SF	56	52	0	0	0	0	0	0	0	0	0	0	0	0	0	0	0	0	294	294	0.00	0.00	0.00	0.00	1.00	0.00	0.00	255	255	1.00	0.00	0.93	0.00	0.00	0.00	0.00	0.00	normal	17
0	tcp	ftp_data	SF	192	0	0	0	0	0	0	0	0	0	0	0	0	0	0	0	0	0	2	2	0.00	0.00	0.00	0.00	1.00	0.00	0.00	93	51	0.09	0.04	0.09	0.04	0.00	0.00	0.01	0.00	normal	20
0	tcp	other	REJ	0	0	0	0	0	0	0	0	0	0	0	0	0	0	0	0	0	0	511	1	0.14	0.00	0.86	1.00	0.00	1.00	0.00	255	1	0.00	0.94	0.00	0.00	0.13	0.00	0.87	1.00	satan	20
0	tcp	other	REJ	0	0	0	0	0	0	0	0	0	0	0	0	0	0	0	0	0	0	490	1	0.07	0.00	0.93	1.00	0.00	1.00	0.00	255	1	0.00	1.00	0.00	0.00	0.07	0.00	0.93	1.00	saint	19
0	tcp	telnet	SF	21	97	0	0	0	0	0	0	0	0	0	0	0	0	0	0	0	0	4	14	0.00	0.21	0.75	0.57	0.50	0.75	0.93	255	40	0.16	0.02	0.00	0.00	0.00	0.00	0.24	0.50	mscan	11
0	udp	private	SF	45	0	0	0	0	0	0	0	0	0	0	0	0	0	0	0	0	0	4	4	0.00	0.00	0.00	0.00	1.00	0.00	0.00	255	254	1.00	0.01	0.00	0.00	0.00	0.00	0.00	0.00	snmpguess	16
0	tcp	telnet	S3	0	44	0	0	0	0	0	0	0	0	0	0	0	0	0	0	0	0	1	1	1.00	1.00	0.00	0.00	1.00	0.00	0.00	255	115	0.45	0.02	0.00	0.00	0.53	0.36	0.01	0.01	processtable	18
0	tcp	imap4	REJ	0	0	0	0	0	0	0	0	0	0	0	0	0	0	0	0	0	0	2	9	0.00	0.00	1.00	0.89	0.50	1.00	1.00	64	59	0.25	0.08	0.02	0.03	0.00	0.00	0.88	1.00	mscan	14
0	tcp	http	S0	0	0	0	0	0	0	0	0	0	0	0	0	0	0	0	0	0	0	94	94	1.00	1.00	0.00	0.00	1.00	0.00	0.00	255	255	1.00	0.00	0.00	0.00	0.76	0.76	0.21	0.21	apache2	18
0	tcp	ctf	S0	0	0	0	0	0	0	0	0	0	0	0	0	0	0	0	0	0	0	171	15	1.00	1.00	0.00	0.00	0.09	0.09	0.00	255	15	0.06	0.09	0.00	0.00	1.00	1.00	0.00	0.00	neptune	18
0	tcp	telnet	S3	0	44	0	0	0	0	0	0	0	0	0	0	0	0	0	0	0	0	1	1	1.00	1.00	0.00	0.00	1.00	0.00	0.00	255	146	0.57	0.02	0.00	0.00	0.53	0.49	0.01	0.01	processtable	18
0	udp	private	SF	1	1	0	0	0	0	0	0	0	0	0	0	0	0	0	0	0	0	78	1	0.00	0.00	0.00	0.00	0.01	0.96	0.00	255	1	0.00	0.69	0.99	0.00	0.00	0.00	0.01	0.00	satan	15
0	tcp	telnet	S3	0	44	0	0	0	0	0	0	0	0	0	0	0	0	0	0	0	0	1	1	1.00	1.00	0.00	0.00	1.00	0.00	0.00	255	158	0.62	0.02	0.00	0.00	0.55	0.53	0.01	0.01	processtable	18
0	udp	other	SF	1	1	0	0	0	0	0	0	0	0	0	0	0	0	0	0	0	0	400	1	0.00	0.00	0.00	0.00	0.00	1.00	0.00	255	1	0.00	1.00	1.00	0.00	0.00	0.00	0.00	0.00	satan	17
0	tcp	other	SF	240	619	0	0	0	0	0	0	0	0	0	0	0	0	0	0	0	0	2	2	0.00	0.00	0.00	0.00	1.00	0.00	0.00	66	11	0.17	0.08	0.02	0.00	0.00	0.00	0.11	0.64	httptunnel	6
10	tcp	pop_3	SF	27	93	0	0	0	0	0	1	0	0	0	0	0	0	0	0	0	0	1	1	0.00	0.00	0.00	0.00	1.00	0.00	0.00	255	214	0.84	0.02	0.00	0.00	0.00	0.00	0.04	0.00	guess_passwd	16
0	tcp	http	S0	0	0	0	0	0	0	0	0	0	0	0	0	0	0	0	0	0	0	102	102	1.00	1.00	0.00	0.00	1.00	0.00	0.00	255	255	1.00	0.00	0.00	0.00	0.62	0.62	0.35	0.35	apache2	18
0	udp	private	SF	42	0	0	0	0	0	0	0	0	0	0	0	0	0	0	0	0	0	3	3	0.00	0.00	0.00	0.00	1.00	0.00	0.00	255	252	0.99	0.01	0.00	0.00	0.00	0.00	0.00	0.00	snmpguess	9
0	tcp	http	SF	54540	8314	0	0	0	2	0	1	1	0	0	0	0	0	0	0	0	0	4	19	0.00	0.00	0.00	0.00	1.00	0.00	0.11	255	255	1.00	0.00	0.00	0.00	0.01	0.01	0.07	0.07	back	11
282	tcp	ftp	SF	156	593	0	0	0	2	0	1	0	0	0	0	0	0	0	0	0	1	1	1	0.00	0.00	0.00	0.00	1.00	0.00	0.00	84	46	0.55	0.05	0.01	0.00	0.00	0.00	0.00	0.00	warezmaster	11
0	udp	domain_u	SF	43	43	0	0	0	0	0	0	0	0	0	0	0	0	0	0	0	0	166	166	0.00	0.00	0.00	0.00	1.00	0.00	0.00	255	239	0.94	0.01	0.25	0.00	0.00	0.00	0.00	0.00	normal	18
0	tcp	domain	REJ	0	0	0	0	0	0	0	0	0	0	0	0	0	0	0	0	0	0	242	6	0.00	0.00	1.00	1.00	0.02	0.07	0.00	255	6	0.02	0.07	0.00	0.00	0.00	0.00	1.00	1.00	neptune	19
0	icmp	eco_i	SF	8	0	0	0	0	0	0	0	0	0	0	0	0	0	0	0	0	0	1	31	0.00	0.00	0.00	0.00	1.00	0.00	1.00	1	48	1.00	0.00	1.00	0.52	0.00	0.00	0.00	0.00	ipsweep	15
5	tcp	pop_3	SF	32	93	0	0	0	0	0	1	0	0	0	0	0	0	0	0	0	0	1	1	0.00	0.00	0.00	0.00	1.00	0.00	0.00	15	16	1.00	0.00	0.07	0.12	0.00	0.00	0.00	0.00	guess_passwd	7
0	udp	domain_u	SF	44	44	0	0	0	0	0	0	0	0	0	0	0	0	0	0	0	0	172	172	0.00	0.00	0.00	0.00	1.00	0.00	0.00	255	255	1.00	0.00	0.00	0.00	0.00	0.00	0.00	0.00	normal	18
0	udp	private	SF	105	146	0	0	0	0	0	0	0	0	0	0	0	0	0	0	0	0	1	1	0.00	0.00	0.00	0.00	1.00	0.00	0.00	138	137	0.99	0.01	0.01	0.00	0.00	0.00	0.00	0.00	normal	19
0	icmp	ecr_i	SF	1032	0	0	0	0	0	0	0	0	0	0	0	0	0	0	0	0	0	366	366	0.00	0.00	0.00	0.00	1.00	0.00	0.00	255	255	1.00	0.00	1.00	0.00	0.00	0.00	0.00	0.00	smurf	19
0	tcp	ftp_data	SF	16787	0	0	0	0	0	0	0	0	0	0	0	0	0	0	0	0	0	9	10	0.00	0.00	0.00	0.00	1.00	0.00	0.20	255	19	0.07	0.02	0.07	0.00	0.00	0.00	0.13	0.00	normal	18
0	tcp	finger	S0	0	0	0	0	0	0	0	0	0	0	0	0	0	0	0	0	0	0	14	4	1.00	1.00	0.00	0.00	0.29	0.29	0.00	255	63	0.25	0.02	0.01	0.00	0.98	1.00	0.00	0.00	neptune	20
7951	tcp	telnet	SF	0	44	0	0	0	0	0	0	0	0	0	0	0	0	0	0	0	0	1	1	0.00	0.00	0.00	0.00	1.00	0.00	0.00	255	112	0.44	0.02	0.00	0.00	0.53	0.34	0.01	0.01	processtable	17
0	tcp	ctf	REJ	0	0	0	0	0	0	0	0	0	0	0	0	0	0	0	0	0	0	245	5	0.00	0.00	1.00	1.00	0.02	0.06	0.00	255	5	0.02	0.07	0.00	0.00	0.00	0.00	1.00	1.00	neptune	19
0	tcp	name	S0	0	0	0	0	0	0	0	0	0	0	0	0	0	0	0	0	0	0	195	17	1.00	1.00	0.00	0.00	0.09	0.09	0.00	255	17	0.07	0.08	0.00	0.00	1.00	1.00	0.00	0.00	neptune	19
0	tcp	smtp	SF	0	83	0	0	0	0	0	1	0	0	0	0	0	0	0	0	0	0	1	1	0.00	0.00	0.00	0.00	1.00	0.00	0.00	108	192	0.76	0.04	0.01	0.01	0.00	0.00	0.01	0.02	normal	18
0	tcp	http	SF	54540	8314	0	0	0	2	0	1	1	0	0	0	0	0	0	0	0	0	4	7	0.00	0.00	0.00	0.00	1.00	0.00	0.43	255	255	1.00	0.00	0.00	0.00	0.00	0.00	0.05	0.05	back	15
0	icmp	ecr_i	SF	520	0	0	0	0	0	0	0	0	0	0	0	0	0	0	0	0	0	385	385	0.00	0.00	0.00	0.00	1.00	0.00	0.00	255	255	1.00	0.00	1.00	0.00	0.00	0.00	0.00	0.00	smurf	18
0	udp	domain_u	SF	45	81	0	0	0	0	0	0	0	0	0	0	0	0	0	0	0	0	353	353	0.00	0.00	0.00	0.00	1.00	0.00	0.00	255	254	1.00	0.01	0.00	0.00	0.00	0.00	0.00	0.00	normal	18
0	tcp	vmnet	REJ	0	0	0	0	0	0	0	0	0	0	0	0	0	0	0	0	0	0	275	13	0.00	0.00	1.00	1.00	0.05	0.06	0.00	255	13	0.05	0.06	0.00	0.00	0.00	0.00	1.00	1.00	neptune	20
0	tcp	mtp	S0	0	0	0	0	0	0	0	0	0	0	0	0	0	0	0	0	0	0	274	8	1.00	1.00	0.00	0.00	0.03	0.06	0.00	255	8	0.03	0.06	0.00	0.00	1.00	1.00	0.00	0.00	neptune	20
0	tcp	bgp	REJ	0	0	0	0	0	0	0	0	0	0	0	0	0	0	0	0	0	0	236	17	0.00	0.00	1.00	1.00	0.07	0.07	0.00	255	17	0.07	0.07	0.00	0.00	0.00	0.00	1.00	1.00	neptune	19
0	udp	private	SF	44	0	0	0	0	0	0	0	0	0	0	0	0	0	0	0	0	0	2	2	0.00	0.00	0.00	0.00	1.00	0.00	0.00	255	254	1.00	0.01	0.00	0.00	0.00	0.00	0.00	0.00	snmpguess	16
0	tcp	imap4	S0	0	0	0	0	0	0	0	0	0	0	0	0	0	0	0	0	0	0	1	2	1.00	1.00	0.00	0.00	1.00	0.00	1.00	60	86	0.33	0.05	0.02	0.03	1.00	1.00	0.00	0.00	mscan	18
0	tcp	other	REJ	0	0	0	0	0	0	0	0	0	0	0	0	0	0	0	0	0	0	508	1	0.04	0.00	0.96	1.00	0.00	1.00	0.00	255	1	0.00	1.00	0.00	0.00	0.03	0.00	0.97	1.00	satan	20
0	icmp	ecr_i	SF	1032	0	0	0	0	0	0	0	0	0	0	0	0	0	0	0	0	0	21	21	0.00	0.00	0.00	0.00	1.00	0.00	0.00	255	255	1.00	0.00	1.00	0.00	0.00	0.00	0.00	0.00	smurf	19
4	tcp	pop_3	SF	30	93	0	0	0	0	0	1	0	0	0	0	0	0	0	0	0	0	1	1	0.00	0.00	0.00	0.00	1.00	0.00	0.00	255	232	0.91	0.02	0.00	0.00	0.00	0.00	0.02	0.00	guess_passwd	16
0	udp	private	SF	1	1	0	0	0	0	0	0	0	0	0	0	0	0	0	0	0	0	19	1	0.00	0.00	0.00	0.00	0.05	0.63	0.00	255	1	0.00	0.66	0.94	0.00	0.00	0.00	0.06	0.00	satan	18
0	tcp	http	SF	54540	8314	0	0	0	2	0	1	1	0	0	0	0	0	0	0	0	0	5	5	0.00	0.00	0.00	0.00	1.00	0.00	0.00	255	238	0.93	0.01	0.00	0.00	0.00	0.00	0.02	0.02	back	12
3	tcp	ftp_data	SF	2194619	0	0	0	0	0	0	0	0	0	0	0	0	0	0	0	0	0	2	2	0.00	0.00	0.00	0.00	1.00	0.00	0.00	255	125	0.49	0.02	0.49	0.00	0.00	0.00	0.00	0.00	normal	19
0	tcp	pop_3	RSTO	0	36	0	0	0	0	0	1	0	0	0	0	0	0	0	0	0	0	3	3	0.00	0.00	1.00	0.67	0.33	1.00	1.00	102	51	0.25	0.05	0.01	0.04	0.00	0.00	0.89	1.00	mscan	15
0	icmp	ecr_i	SF	1008	0	0	0	0	0	0	0	0	0	0	0	0	0	0	0	0	0	455	455	0.00	0.00	0.00	0.00	1.00	0.00	0.00	255	255	1.00	0.00	1.00	0.00	0.00	0.00	0.00	0.00	smurf	18
0	icmp	ecr_i	SF	1008	0	0	0	0	0	0	0	0	0	0	0	0	0	0	0	0	0	21	21	0.00	0.00	0.00	0.00	1.00	0.00	0.00	255	255	1.00	0.00	1.00	0.00	0.00	0.00	0.00	0.00	smurf	18
0	tcp	telnet	SF	124	174	0	0	0	0	1	0	0	0	0	0	0	0	0	0	0	0	2	2	0.00	0.00	0.00	0.00	1.00	0.00	0.00	255	34	0.13	0.02	0.00	0.00	0.00	0.00	0.00	0.03	guess_passwd	10
2	tcp	pop_3	SF	35	130	0	0	0	0	0	1	0	0	0	0	0	0	0	0	0	0	1	1	0.00	0.00	0.00	0.00	1.00	0.00	0.00	148	4	0.03	0.03	0.01	0.00	0.00	0.00	0.00	0.00	normal	20
0	udp	private	SF	43	0	0	0	0	0	0	0	0	0	0	0	0	0	0	0	0	0	4	4	0.00	0.00	0.00	0.00	1.00	0.00	0.00	255	253	0.99	0.01	0.01	0.00	0.00	0.00	0.00	0.00	snmpguess	15
0	icmp	eco_i	SF	20	0	0	0	0	0	0	0	0	0	0	0	0	0	0	0	0	0	1	51	0.00	0.00	0.00	0.00	1.00	0.00	1.00	4	70	1.00	0.00	1.00	0.27	0.00	0.00	0.00	0.00	saint	15
0	tcp	http	SF	54540	8314	0	0	0	2	0	1	1	0	0	0	0	0	0	0	0	0	4	4	0.00	0.00	0.00	0.00	1.00	0.00	0.00	255	255	1.00	0.00	0.00	0.00	0.00	0.00	0.03	0.03	back	16
0	udp	domain_u	SF	45	114	0	0	0	0	0	0	0	0	0	0	0	0	0	0	0	0	2	5	0.00	0.00	0.00	0.00	1.00	0.00	0.40	255	233	0.91	0.01	0.00	0.00	0.00	0.00	0.05	0.00	normal	18
0	tcp	finger	SF	7	225	0	0	0	0	0	0	0	0	0	0	0	0	0	0	0	0	1	1	0.00	0.00	0.00	0.00	1.00	0.00	0.00	1	12	1.00	0.00	1.00	0.17	0.00	0.00	0.00	0.00	normal	17
0	tcp	telnet	S0	0	0	0	0	0	0	0	0	0	0	0	0	0	0	0	0	0	0	99	99	1.00	1.00	0.00	0.00	1.00	0.00	0.00	111	99	0.89	0.02	0.01	0.00	0.89	1.00	0.00	0.00	neptune	18
0	udp	private	SF	52	53	0	0	0	0	0	0	0	0	0	0	0	0	0	0	0	0	508	508	0.00	0.00	0.00	0.00	1.00	0.00	0.00	255	255	1.00	0.00	0.99	0.00	0.00	0.00	0.00	0.00	normal	17
0	tcp	other	REJ	0	0	0	0	0	0	0	0	0	0	0	0	0	0	0	0	0	0	511	1	0.15	0.00	0.85	1.00	0.00	1.00	0.00	255	1	0.00	0.94	0.00	0.00	0.13	0.00	0.87	1.00	satan	20
0	tcp	telnet	RSTO	0	15	0	0	0	0	0	0	0	0	0	0	0	0	0	0	0	0	1	7	0.00	0.00	1.00	0.57	1.00	0.00	0.57	146	88	0.31	0.03	0.01	0.02	0.00	0.00	0.91	0.62	mscan	13
1	tcp	smtp	SF	2599	293	0	0	0	0	0	1	0	0	0	0	0	0	0	0	0	0	2	2	0.00	0.00	0.00	0.00	1.00	0.00	0.00	255	66	0.26	0.14	0.00	0.00	0.00	0.00	0.73	0.00	mailbomb	12
281	tcp	ftp	SF	156	593	0	0	0	2	0	1	0	0	0	0	0	0	0	0	0	1	1	1	0.00	0.00	0.00	0.00	1.00	0.00	0.00	255	3	0.01	0.02	0.00	0.00	0.33	0.00	0.04	0.00	warezmaster	15
0	tcp	telnet	SF	120	174	0	0	0	0	1	0	0	0	0	0	0	0	0	0	0	0	1	1	0.00	0.00	0.00	0.00	1.00	0.00	0.00	255	255	1.00	0.00	0.00	0.00	0.00	0.00	0.02	0.02	guess_passwd	15
0	icmp	ecr_i	SF	1008	0	0	0	0	0	0	0	0	0	0	0	0	0	0	0	0	0	166	166	0.00	0.00	0.00	0.00	1.00	0.00	0.00	255	255	1.00	0.00	1.00	0.00	0.00	0.00	0.00	0.00	smurf	18
0	udp	domain_u	SF	45	138	0	0	0	0	0	0	0	0	0	0	0	0	0	0	0	0	98	178	0.00	0.00	0.00	0.00	0.99	0.02	0.01	255	254	1.00	0.01	0.00	0.00	0.00	0.00	0.00	0.00	normal	18
0	tcp	other	REJ	0	0	0	0	0	0	0	0	0	0	0	0	0	0	0	0	0	0	1	1	0.00	0.00	1.00	1.00	1.00	0.00	0.00	255	18	0.07	0.02	0.00	0.00	0.00	0.00	0.08	0.94	httptunnel	16
0	tcp	exec	RSTO	0	0	0	0	0	0	0	0	0	0	0	0	0	0	0	0	0	0	120	8	0.00	0.00	1.00	1.00	0.07	0.06	0.00	255	8	0.03	0.05	0.00	0.00	0.00	0.00	1.00	1.00	neptune	20
0	tcp	sunrpc	REJ	0	0	0	0	0	0	0	0	0	0	0	0	0	0	0	0	0	0	3	1	0.00	0.00	0.67	1.00	0.33	1.00	0.00	255	44	0.17	0.02	0.00	0.00	0.00	0.00	0.79	1.00	mscan	16
0	tcp	uucp_path	REJ	0	0	0	0	0	0	0	0	0	0	0	0	0	0	0	0	0	0	208	1	0.00	0.00	1.00	1.00	0.00	0.07	0.00	255	1	0.00	0.08	0.00	0.00	0.00	0.00	1.00	1.00	neptune	20
0	tcp	iso_tsap	S0	0	0	0	0	0	0	0	0	0	0	0	0	0	0	0	0	0	0	270	6	1.00	1.00	0.00	0.00	0.02	0.06	0.00	255	6	0.02	0.06	0.00	0.00	1.00	1.00	0.00	0.00	neptune	19
0	icmp	ecr_i	SF	1032	0	0	0	0	0	0	0	0	0	0	0	0	0	0	0	0	0	453	453	0.00	0.00	0.00	0.00	1.00	0.00	0.00	255	255	1.00	0.00	1.00	0.00	0.00	0.00	0.00	0.00	smurf	20
0	tcp	http	RSTR	37960	7300	0	0	0	1	0	1	0	0	0	0	0	0	0	0	0	0	3	3	0.00	0.00	1.00	1.00	1.00	0.00	0.00	255	255	1.00	0.00	0.00	0.00	0.00	0.00	0.07	0.07	back	12
0	udp	private	SF	1	0	0	0	0	0	0	0	0	0	0	0	0	0	0	0	0	0	23	21	0.00	0.00	0.00	0.00	0.91	0.09	0.00	255	21	0.08	0.58	0.95	0.00	0.01	0.00	0.03	0.00	normal	7
280	tcp	ftp_data	SF	283618	0	0	0	0	0	0	0	0	0	0	0	0	0	0	0	0	0	2	2	0.00	0.00	0.00	0.00	1.00	0.00	0.00	6	28	1.00	0.00	1.00	0.18	0.00	0.00	0.00	0.00	warezmaster	15
0	tcp	http	SF	54540	8314	0	0	0	2	0	1	1	0	0	0	0	0	0	0	0	0	4	18	0.00	0.00	0.00	0.00	1.00	0.00	0.11	255	255	1.00	0.00	0.00	0.00	0.01	0.01	0.05	0.05	back	11
0	tcp	http	SF	229	489	0	0	0	0	0	1	0	0	0	0	0	0	0	0	0	0	2	2	0.50	0.50	0.00	0.00	1.00	0.00	0.00	87	177	1.00	0.00	0.01	0.03	0.01	0.01	0.00	0.00	normal	18
0	udp	private	SF	56	57	0	0	0	0	0	0	0	0	0	0	0	0	0	0	0	0	491	491	0.00	0.00	0.00	0.00	1.00	0.00	0.00	255	255	1.00	0.00	1.00	0.00	0.00	0.00	0.00	0.00	normal	17
0	tcp	other	SF	240	622	0	0	0	0	0	0	0	0	0	0	0	0	0	0	0	0	2	2	0.00	0.00	0.00	0.00	1.00	0.00	0.00	255	28	0.11	0.02	0.00	0.00	0.00	0.00	0.09	0.75	httptunnel	5
0	tcp	imap4	RSTO	0	44	0	0	0	0	0	0	0	0	0	0	0	0	0	0	0	0	2	2	0.00	0.00	1.00	1.00	0.50	1.00	1.00	190	60	0.25	0.03	0.01	0.03	0.03	0.00	0.91	0.78	mscan	14
0	udp	private	SF	28	0	0	3	0	0	0	0	0	0	0	0	0	0	0	0	0	0	44	44	0.00	0.00	0.00	0.00	1.00	0.00	0.00	64	44	0.69	0.05	0.69	0.00	0.00	0.00	0.00	0.00	teardrop	11
0	tcp	other	REJ	0	0	0	0	0	0	0	0	0	0	0	0	0	0	0	0	0	0	511	1	0.15	0.00	0.85	1.00	0.00	1.00	0.00	255	1	0.00	0.94	0.00	0.00	0.15	0.00	0.85	1.00	satan	20
4	tcp	pop_3	SF	32	93	0	0	0	0	0	1	0	0	0	0	0	0	0	0	0	0	2	1	0.00	0.00	0.00	0.00	0.50	1.00	0.00	255	136	0.53	0.02	0.00	0.00	0.00	0.00	0.17	0.02	guess_passwd	12
7518	tcp	telnet	SF	0	44	0	0	0	0	0	0	0	0	0	0	0	0	0	0	0	0	1	1	0.00	0.00	0.00	0.00	1.00	0.00	0.00	255	188	0.74	0.02	0.00	0.00	0.38	0.38	0.01	0.01	processtable	18
0	tcp	telnet	S3	0	44	0	0	0	0	0	0	0	0	0	0	0	0	0	0	0	0	1	1	1.00	1.00	0.00	0.00	1.00	0.00	0.00	255	114	0.45	0.03	0.00	0.00	0.15	0.33	0.11	0.11	processtable	17
5	tcp	pop_3	SF	30	93	0	0	0	0	0	1	0	0	0	0	0	0	0	0	0	0	1	1	0.00	0.00	0.00	0.00	1.00	0.00	0.00	255	255	1.00	0.00	0.00	0.00	0.00	0.00	0.00	0.00	guess_passwd	18
0	tcp	uucp_path	REJ	0	0	0	0	0	0	0	0	0	0	0	0	0	0	0	0	0	0	130	11	0.00	0.00	1.00	1.00	0.08	0.06	0.00	255	11	0.04	0.05	0.00	0.00	0.00	0.00	1.00	1.00	neptune	19
0	tcp	http	SF	335	282	0	0	0	0	0	1	0	0	0	0	0	0	0	0	0	0	12	12	0.00	0.00	0.00	0.00	1.00	0.00	0.00	255	225	0.88	0.02	0.00	0.00	0.00	0.00	0.07	0.00	normal	18
4	tcp	pop_3	SF	30	93	0	0	0	0	0	1	0	0	0	0	0	0	0	0	0	0	1	1	0.00	0.00	0.00	0.00	1.00	0.00	0.00	255	232	0.91	0.04	0.00	0.00	0.00	0.00	0.00	0.00	guess_passwd	16
0	tcp	http	SF	54540	8314	0	0	0	2	0	1	1	0	0	0	0	0	0	0	0	0	5	6	0.00	0.00	0.00	0.00	1.00	0.00	0.33	255	254	1.00	0.01	0.00	0.00	0.00	0.00	0.04	0.04	back	15
0	tcp	echo	RSTO	0	0	0	0	0	0	0	0	0	0	0	0	0	0	0	0	0	0	211	1	0.00	0.00	1.00	1.00	0.00	0.07	0.00	255	1	0.00	0.06	0.00	0.00	0.00	0.00	1.00	1.00	neptune	19
0	udp	private	SF	28	0	0	3	0	0	0	0	0	0	0	0	0	0	0	0	0	0	71	71	0.00	0.00	0.00	0.00	1.00	0.00	0.00	96	71	0.74	0.04	0.74	0.00	0.00	0.00	0.00	0.00	normal	9
0	tcp	other	REJ	0	0	0	0	0	0	0	0	0	0	0	0	0	0	0	0	0	0	482	1	0.05	0.00	0.95	1.00	0.00	1.00	0.00	255	1	0.00	1.00	0.00	0.00	0.07	0.00	0.93	1.00	satan	20
0	tcp	auth	REJ	0	0	0	0	0	0	0	0	0	0	0	0	0	0	0	0	0	0	231	8	0.00	0.00	1.00	1.00	0.03	0.07	0.00	255	8	0.03	0.07	0.00	0.00	0.00	0.00	1.00	1.00	neptune	19
283	tcp	ftp	SF	164	601	0	0	0	2	0	1	0	0	0	0	0	0	0	0	0	1	1	1	0.00	0.00	0.00	0.00	1.00	0.00	0.00	255	60	0.24	0.03	0.00	0.00	0.11	0.00	0.02	0.00	warezmaster	12
0	tcp	ftp_data	SF	12	0	0	0	0	0	0	0	0	0	0	0	0	0	0	0	0	0	1	1	0.00	0.00	0.00	0.00	1.00	0.00	0.00	5	25	1.00	0.00	1.00	0.16	0.00	0.00	0.00	0.00	warezmaster	13
0	tcp	telnet	S3	0	44	0	0	0	0	0	0	0	0	0	0	0	0	0	0	0	0	1	1	1.00	1.00	0.00	0.00	1.00	0.00	0.00	255	132	0.52	0.44	0.00	0.00	0.41	0.79	0.43	0.02	processtable	19
3	tcp	imap4	RSTO	0	44	0	0	0	0	0	0	0	0	0	0	0	0	0	0	0	0	2	14	0.00	0.00	1.00	1.00	0.50	1.00	1.00	255	15	0.06	0.03	0.00	0.00	0.00	0.00	0.20	0.87	mscan	13
0	tcp	hostnames	REJ	0	0	0	0	0	0	0	0	0	0	0	0	0	0	0	0	0	0	269	17	0.00	0.00	1.00	1.00	0.06	0.06	0.00	255	17	0.07	0.07	0.00	0.00	0.00	0.00	1.00	1.00	neptune	20
0	udp	private	SF	43	0	0	0	0	0	0	0	0	0	0	0	0	0	0	0	0	0	5	5	0.00	0.00	0.00	0.00	1.00	0.00	0.00	255	255	1.00	0.00	0.00	0.00	0.00	0.00	0.00	0.00	snmpguess	16
0	tcp	http	SF	301	2507	0	0	0	0	0	1	0	0	0	0	0	0	0	0	0	0	1	1	0.00	0.00	0.00	0.00	1.00	0.00	0.00	255	229	0.90	0.01	0.00	0.00	0.00	0.00	0.03	0.00	normal	18
909	tcp	http	RSTR	55044	0	0	0	0	0	0	1	0	0	0	0	0	0	0	0	0	0	55	55	0.02	0.02	0.96	0.96	1.00	0.00	0.00	255	255	1.00	0.00	0.00	0.00	0.00	0.00	0.21	0.21	apache2	15
0	tcp	echo	RSTO	0	0	0	0	0	0	0	0	0	0	0	0	0	0	0	0	0	0	241	5	0.00	0.00	1.00	1.00	0.02	0.07	0.00	255	5	0.02	0.07	0.00	0.00	0.00	0.00	1.00	1.00	neptune	19
0	tcp	imap4	REJ	0	0	0	0	0	0	0	0	0	0	0	0	0	0	0	0	0	0	2	11	0.00	0.00	1.00	1.00	0.50	1.00	1.00	226	14	0.05	0.03	0.00	0.14	0.00	0.00	0.18	1.00	mscan	13
4	tcp	pop_3	SF	30	93	0	0	0	0	0	1	0	0	0	0	0	0	0	0	0	0	1	1	0.00	0.00	0.00	0.00	1.00	0.00	0.00	255	213	0.84	0.02	0.00	0.00	0.00	0.00	0.04	0.00	guess_passwd	18
5	tcp	pop_3	SF	32	93	0	0	0	0	0	1	0	0	0	0	0	0	0	0	0	0	1	1	0.00	0.00	0.00	0.00	1.00	0.00	0.00	255	136	0.53	0.02	0.00	0.00	0.00	0.00	0.17	0.02	guess_passwd	13
4	tcp	pop_3	SF	32	93	0	0	0	0	0	1	0	0	0	0	0	0	0	0	0	0	1	1	0.00	0.00	0.00	0.00	1.00	0.00	0.00	255	164	0.64	0.02	0.00	0.00	0.00	0.00	0.13	0.00	guess_passwd	15
7691	tcp	telnet	SF	0	44	0	0	0	0	0	0	0	0	0	0	0	0	0	0	0	0	1	1	0.00	0.00	0.00	0.00	1.00	0.00	0.00	255	161	0.63	0.02	0.00	0.00	0.54	0.52	0.01	0.01	processtable	18
2069	tcp	http	RSTR	72564	0	0	0	0	0	0	1	0	0	0	0	0	0	0	0	0	0	12	12	0.00	0.00	1.00	1.00	1.00	0.00	0.00	255	237	0.93	0.01	0.00	0.00	0.00	0.00	0.18	0.20	apache2	14
0	tcp	exec	S0	0	0	0	0	0	0	0	0	0	0	0	0	0	0	0	0	0	0	41	2	1.00	1.00	0.00	0.00	0.05	0.20	0.00	255	2	0.01	0.17	0.00	0.00	1.00	1.00	0.00	0.00	neptune	18
4	tcp	pop_3	SF	32	93	0	0	0	0	0	1	0	0	0	0	0	0	0	0	0	0	1	1	0.00	0.00	0.00	0.00	1.00	0.00	0.00	255	237	0.93	0.01	0.00	0.00	0.00	0.00	0.04	0.00	guess_passwd	16
0	tcp	courier	S0	0	0	0	0	0	0	0	0	0	0	0	0	0	0	0	0	0	0	118	4	1.00	1.00	0.00	0.00	0.03	0.07	0.00	255	4	0.02	0.06	0.00	0.00	1.00	1.00	0.00	0.00	neptune	19
0	tcp	http	SF	345	6256	0	0	0	0	0	1	0	0	0	0	0	0	0	0	0	0	3	3	0.33	0.33	0.00	0.00	1.00	0.00	0.00	255	255	1.00	0.00	0.00	0.00	0.00	0.00	0.00	0.00	normal	18
0	tcp	ftp	SF	26	157	0	0	0	0	1	0	0	0	0	0	0	0	0	0	0	1	1	1	0.00	0.00	0.00	0.00	1.00	0.00	0.00	179	85	0.47	0.03	0.01	0.00	0.00	0.00	0.00	0.00	guess_passwd	7
0	tcp	http	RSTR	45260	2920	0	0	0	1	0	1	0	0	0	0	0	0	0	0	0	0	3	3	0.00	0.00	1.00	1.00	1.00	0.00	0.00	255	254	1.00	0.01	0.00	0.00	0.00	0.00	0.05	0.05	back	12
0	tcp	telnet	SF	120	174	0	0	0	0	1	0	0	0	0	0	0	0	0	0	0	0	2	2	0.00	0.00	0.00	0.00	1.00	0.00	0.00	255	229	0.90	0.02	0.00	0.00	0.00	0.00	0.02	0.03	guess_passwd	15
0	icmp	ecr_i	SF	1032	0	0	0	0	0	0	0	0	0	0	0	0	0	0	0	0	0	287	287	0.00	0.00	0.00	0.00	1.00	0.00	0.00	255	255	1.00	0.00	1.00	0.00	0.00	0.00	0.00	0.00	smurf	19
0	tcp	telnet	SF	122	174	0	0	0	0	1	0	0	0	0	0	0	0	0	0	0	0	1	1	0.00	0.00	0.00	0.00	1.00	0.00	0.00	255	152	0.60	0.02	0.00	0.00	0.00	0.00	0.02	0.03	guess_passwd	15
0	udp	domain_u	SF	44	44	0	0	0	0	0	0	0	0	0	0	0	0	0	0	0	0	115	115	0.00	0.00	0.00	0.00	1.00	0.00	0.00	255	255	1.00	0.00	0.00	0.00	0.00	0.00	0.00	0.00	normal	19
0	tcp	other	REJ	0	0	0	0	0	0	0	0	0	0	0	0	0	0	0	0	0	0	2	1	0.00	0.00	0.50	1.00	0.50	1.00	0.00	255	8	0.03	0.02	0.00	0.00	0.00	0.00	0.03	1.00	httptunnel	20
0	tcp	private	REJ	0	0	0	0	0	0	0	0	0	0	0	0	0	0	0	0	0	0	388	1	0.08	0.00	0.91	1.00	0.00	1.00	0.00	255	1	0.00	1.00	0.00	0.00	0.05	0.00	0.93	1.00	saint	18
0	tcp	ftp_data	SF	12	0	0	0	0	0	0	0	0	0	0	0	0	0	0	0	0	0	1	1	0.00	0.00	0.00	0.00	1.00	0.00	0.00	1	11	1.00	0.00	1.00	0.18	0.00	0.00	0.00	0.00	warezmaster	15
7414	tcp	telnet	SF	0	44	0	0	0	0	0	0	0	0	0	0	0	0	0	0	0	0	1	1	0.00	0.00	0.00	0.00	1.00	0.00	0.00	255	211	0.83	0.02	0.00	0.00	0.28	0.33	0.01	0.01	processtable	15
1	tcp	smtp	SF	2599	293	0	0	0	0	0	1	0	0	0	0	0	0	0	0	0	0	4	3	0.00	0.00	0.25	0.00	0.75	0.50	0.00	255	241	0.95	0.06	0.00	0.00	0.00	0.00	0.05	0.00	mailbomb	17
0	udp	domain_u	SF	45	114	0	0	0	0	0	0	0	0	0	0	0	0	0	0	0	0	2	4	0.00	0.00	0.00	0.00	1.00	0.00	0.50	255	225	0.88	0.01	0.00	0.00	0.00	0.00	0.04	0.00	normal	18
0	udp	private	SF	1	1	0	0	0	0	0	0	0	0	0	0	0	0	0	0	0	0	127	1	0.00	0.00	0.00	0.00	0.01	0.69	0.00	255	1	0.00	0.53	0.87	0.00	0.00	0.00	0.13	0.00	satan	18
805	tcp	http	RSTR	56504	1	0	0	0	0	0	1	0	0	0	0	0	0	0	0	0	0	41	41	0.00	0.00	1.00	1.00	1.00	0.00	0.00	255	254	1.00	0.01	0.00	0.00	0.01	0.01	0.55	0.56	apache2	14
2	tcp	telnet	RSTO	0	15	0	0	0	0	0	0	0	0	0	0	0	0	0	0	0	0	1	7	0.00	0.00	1.00	0.57	1.00	0.00	0.57	173	86	0.34	0.03	0.01	0.02	0.00	0.00	0.89	0.70	mscan	13
0	udp	private	SF	47	0	0	0	0	0	0	0	0	0	0	0	0	0	0	0	0	0	5	5	0.00	0.00	0.00	0.00	1.00	0.00	0.00	255	254	1.00	0.01	0.01	0.00	0.00	0.00	0.00	0.00	snmpguess	15
0	tcp	telnet	SF	125	174	0	0	0	0	1	0	0	0	0	0	0	0	0	0	0	0	1	1	0.00	0.00	0.00	0.00	1.00	0.00	0.00	255	147	0.58	0.02	0.00	0.00	0.00	0.00	0.02	0.03	guess_passwd	15
1	tcp	smtp	SF	2599	261	0	0	0	0	0	1	0	0	0	0	0	0	0	0	0	0	3	3	0.00	0.00	0.00	0.00	1.00	0.00	0.00	255	246	0.96	0.04	0.00	0.00	0.00	0.00	0.04	0.00	mailbomb	16
0	tcp	ftp	SF	26	157	0	0	0	0	1	0	0	0	0	0	0	0	0	0	0	1	2	1	0.00	0.00	0.00	0.00	0.50	1.00	0.00	91	48	0.53	0.04	0.01	0.00	0.00	0.00	0.00	0.00	guess_passwd	6
0	tcp	ftp_data	SF	12	0	0	0	0	0	0	0	0	0	0	0	0	0	0	0	0	0	2	2	0.00	0.00	0.00	0.00	1.00	0.00	0.00	2	13	1.00	0.00	1.00	0.31	0.00	0.00	0.00	0.00	warezmaster	15
2068	tcp	http	RSTR	56504	0	0	0	0	0	0	1	0	0	0	0	0	0	0	0	0	0	9	9	0.00	0.00	1.00	1.00	1.00	0.00	0.00	255	243	0.95	0.01	0.00	0.00	0.02	0.02	0.31	0.33	apache2	15
280	tcp	ftp_data	SF	283618	0	0	0	0	0	0	0	0	0	0	0	0	0	0	0	0	0	3	2	0.00	0.00	0.00	0.00	0.67	0.67	0.00	255	16	0.06	0.03	0.06	0.00	0.00	0.00	0.00	0.00	warezmaster	3
0	tcp	private	RSTR	0	0	0	0	0	0	0	0	0	0	0	0	0	0	0	0	0	0	1	1	0.00	0.00	1.00	1.00	1.00	0.00	0.00	255	1	0.00	0.88	0.86	0.00	0.00	0.00	0.86	1.00	portsweep	18
0	tcp	smtp	SF	1050	391	0	0	0	0	0	1	0	0	0	0	0	0	0	0	0	0	1	4	0.00	0.00	0.00	0.00	1.00	0.00	1.00	255	14	0.05	0.78	0.00	0.00	0.00	0.00	0.75	0.00	normal	18
0	udp	domain_u	SF	44	44	0	0	0	0	0	0	0	0	0	0	0	0	0	0	0	0	4	7	0.00	0.00	0.00	0.00	1.00	0.00	0.29	255	234	0.92	0.01	0.01	0.00	0.00	0.00	0.04	0.00	normal	18
1	tcp	smtp	SF	2599	293	0	0	0	0	0	1	0	0	0	0	0	0	0	0	0	0	3	3	0.00	0.00	0.00	0.00	1.00	0.00	0.00	255	139	0.55	0.15	0.00	0.00	0.00	0.00	0.44	0.00	mailbomb	11
0	tcp	http	SF	54540	8314	0	0	0	2	0	1	1	0	0	0	0	0	0	0	0	0	5	8	0.00	0.00	0.00	0.00	1.00	0.00	0.25	255	248	0.97	0.01	0.00	0.00	0.00	0.00	0.06	0.06	back	12
0	tcp	other	S0	0	0	0	0	0	0	0	0	0	0	0	0	0	0	0	0	0	0	398	1	0.18	1.00	0.82	0.00	0.00	1.00	0.00	255	1	0.00	0.91	0.00	0.00	0.17	1.00	0.83	0.00	satan	19
0	tcp	imap4	REJ	0	0	0	0	0	0	0	0	0	0	0	0	0	0	0	0	0	0	2	21	0.00	0.00	1.00	1.00	0.50	1.00	1.00	68	56	0.28	0.07	0.01	0.04	0.00	0.00	0.94	0.34	mscan	14
0	tcp	ftp_data	REJ	0	0	0	0	0	0	0	0	0	0	0	0	0	0	0	0	0	0	244	20	0.00	0.00	1.00	1.00	0.08	0.07	0.00	255	20	0.08	0.08	0.00	0.00	0.00	0.00	1.00	1.00	neptune	19
0	icmp	ecr_i	SF	508	0	0	0	0	0	0	0	0	0	0	0	0	0	0	0	0	0	511	511	0.00	0.00	0.00	0.00	1.00	0.00	0.00	255	192	0.75	0.02	0.75	0.00	0.00	0.00	0.23	0.00	smurf	18
0	tcp	telnet	SF	120	174	0	0	0	0	1	0	0	0	0	0	0	0	0	0	0	0	2	2	0.00	0.00	0.00	0.00	1.00	0.00	0.00	255	248	0.97	0.01	0.00	0.00	0.00	0.00	0.02	0.02	guess_passwd	15
0	tcp	finger	RSTO	0	0	0	0	0	0	0	0	0	0	0	0	0	0	0	0	0	0	40	20	0.00	0.00	1.00	1.00	0.50	0.05	0.00	255	21	0.08	0.65	0.00	0.00	0.00	0.00	0.93	0.95	neptune	14
1	tcp	smtp	SF	2599	293	0	0	0	0	0	1	0	0	0	0	0	0	0	0	0	0	3	3	0.00	0.00	0.00	0.00	1.00	0.00	0.00	255	126	0.49	0.15	0.00	0.00	0.00	0.00	0.49	0.00	mailbomb	11
0	tcp	http	SF	337	103	0	0	0	0	0	1	0	0	0	0	0	0	0	0	0	0	1	1	0.00	0.00	0.00	0.00	1.00	0.00	0.00	255	255	1.00	0.00	0.00	0.00	0.00	0.00	0.00	0.00	normal	20
7228	tcp	telnet	SF	0	44	0	0	0	0	0	0	0	0	0	0	0	0	0	0	0	0	1	1	0.00	0.00	0.00	0.00	1.00	0.00	0.00	255	248	0.97	0.02	0.00	0.00	0.33	0.34	0.04	0.02	processtable	18
0	tcp	uucp	RSTO	0	0	0	0	0	0	0	0	0	0	0	0	0	0	0	0	0	0	141	15	0.00	0.00	1.00	1.00	0.11	0.06	0.00	255	15	0.06	0.06	0.00	0.00	0.00	0.00	1.00	1.00	neptune	19
2065	tcp	http	RSTR	56504	1	0	0	0	0	0	1	0	0	0	0	0	0	0	0	0	0	10	10	0.00	0.00	1.00	1.00	1.00	0.00	0.00	255	243	0.95	0.01	0.00	0.00	0.02	0.02	0.36	0.38	apache2	14
2077	tcp	http	RSTR	72564	0	0	0	0	0	0	1	0	0	0	0	0	0	0	0	0	0	13	13	0.00	0.00	1.00	1.00	1.00	0.00	0.00	255	231	0.91	0.02	0.00	0.00	0.00	0.00	0.07	0.07	apache2	15
0	icmp	ecr_i	SF	1032	0	0	0	0	0	0	0	0	0	0	0	0	0	0	0	0	0	511	511	0.00	0.00	0.00	0.00	1.00	0.00	0.00	255	129	0.51	0.01	0.51	0.00	0.00	0.00	0.00	0.00	smurf	20
0	tcp	other	REJ	0	0	0	0	0	0	0	0	0	0	0	0	0	0	0	0	0	0	511	1	0.04	0.00	0.96	1.00	0.00	1.00	0.00	255	1	0.00	1.00	0.00	0.00	0.05	0.00	0.95	1.00	saint	20
0	tcp	private	REJ	0	0	0	0	0	0	0	0	0	0	0	0	0	0	0	0	0	0	135	8	0.00	0.00	1.00	1.00	0.06	0.06	0.00	134	8	0.06	0.06	0.01	0.00	0.00	0.00	1.00	1.00	neptune	18
0	tcp	other	REJ	0	0	0	0	0	0	0	0	0	0	0	0	0	0	0	0	0	0	1	1	0.00	0.00	1.00	1.00	1.00	0.00	0.00	255	4	0.02	0.02	0.00	0.00	0.00	0.00	0.02	1.00	httptunnel	18
0	udp	private	SF	47	44	0	0	0	0	0	0	0	0	0	0	0	0	0	0	0	0	162	162	0.00	0.00	0.00	0.00	1.00	0.00	0.00	255	255	1.00	0.00	0.63	0.00	0.00	0.00	0.00	0.00	normal	14
0	udp	private	SF	1	0	0	0	0	0	0	0	0	0	0	0	0	0	0	0	0	0	510	9	0.00	0.00	0.00	0.00	0.02	0.98	0.00	255	9	0.04	0.97	1.00	0.00	0.00	0.00	0.00	0.00	normal	5
0	tcp	imap4	S0	0	0	0	0	0	0	0	0	0	0	0	0	0	0	0	0	0	0	132	2	1.00	1.00	0.00	0.00	0.02	0.10	0.00	255	2	0.01	0.09	0.00	0.00	1.00	1.00	0.00	0.00	neptune	20
0	udp	domain_u	SF	44	74	0	0	0	0	0	0	0	0	0	0	0	0	0	0	0	0	363	363	0.00	0.00	0.00	0.00	1.00	0.00	0.00	255	254	1.00	0.01	0.00	0.00	0.00	0.00	0.00	0.00	normal	18
0	icmp	ecr_i	SF	1032	0	0	0	0	0	0	0	0	0	0	0	0	0	0	0	0	0	23	23	0.00	0.00	0.00	0.00	1.00	0.00	0.00	255	255	1.00	0.00	1.00	0.00	0.00	0.00	0.00	0.00	smurf	18
0	tcp	imap4	RSTO	0	44	0	0	0	0	0	0	0	0	0	0	0	0	0	0	0	0	2	2	0.00	0.00	1.00	1.00	0.50	1.00	1.00	255	35	0.14	0.03	0.00	0.00	0.00	0.00	0.47	0.89	mscan	12
0	tcp	imap4	REJ	0	0	0	0	0	0	0	0	0	0	0	0	0	0	0	0	0	0	2	20	0.00	0.05	1.00	0.95	0.50	1.00	1.00	27	53	0.26	0.19	0.04	0.04	0.00	0.00	0.89	0.13	mscan	12
282	tcp	ftp	SF	159	597	0	0	0	2	0	1	0	0	0	0	0	0	0	0	0	1	1	1	0.00	0.00	0.00	0.00	1.00	0.00	0.00	255	25	0.10	0.02	0.00	0.00	0.00	0.00	0.35	0.00	warezmaster	13
0	tcp	daytime	RSTO	0	0	0	0	0	0	0	0	0	0	0	0	0	0	0	0	0	0	244	1	0.00	0.00	1.00	1.00	0.00	0.07	0.00	255	1	0.00	0.07	0.00	0.00	0.00	0.00	1.00	1.00	neptune	19
0	icmp	eco_i	SF	18	0	0	0	0	0	0	0	0	0	0	0	0	0	0	0	0	0	1	1	0.00	0.00	0.00	0.00	1.00	0.00	0.00	1	110	1.00	0.00	1.00	1.00	0.00	0.00	0.00	0.00	ipsweep	15
0	tcp	telnet	SF	120	174	0	0	0	0	1	0	0	0	0	0	0	0	0	0	0	0	2	2	0.00	0.00	0.00	0.00	1.00	0.00	0.00	255	224	0.88	0.02	0.00	0.00	0.00	0.00	0.02	0.03	guess_passwd	15
0	tcp	ftp_data	SF	687	0	0	0	0	0	0	0	0	0	0	0	0	0	0	0	0	0	1	1	0.00	0.00	0.00	0.00	1.00	0.00	0.00	6	1	0.17	0.50	0.17	0.00	0.00	0.00	0.00	0.00	normal	20
0	udp	domain_u	SF	44	112	0	0	0	0	0	0	0	0	0	0	0	0	0	0	0	0	1	2	0.00	0.00	0.00	0.00	1.00	0.00	1.00	255	243	0.95	0.01	0.00	0.00	0.00	0.00	0.03	0.00	normal	18
0	tcp	imap4	REJ	0	0	0	0	0	0	0	0	0	0	0	0	0	0	0	0	0	0	297	8	0.00	0.00	1.00	1.00	0.03	0.06	0.00	255	8	0.03	0.06	0.00	0.00	0.00	0.00	1.00	1.00	neptune	18
0	icmp	ecr_i	SF	1008	0	0	0	0	0	0	0	0	0	0	0	0	0	0	0	0	0	173	173	0.00	0.00	0.00	0.00	1.00	0.00	0.00	255	255	1.00	0.00	1.00	0.00	0.00	0.00	0.00	0.00	smurf	18
0	tcp	ftp	SF	26	157	0	0	0	0	1	0	0	0	0	0	0	0	0	0	0	1	1	1	0.00	0.00	0.00	0.00	1.00	0.00	0.00	56	29	0.52	0.07	0.02	0.00	0.00	0.00	0.00	0.00	guess_passwd	7
0	udp	domain_u	SF	45	128	0	0	0	0	0	0	0	0	0	0	0	0	0	0	0	0	143	223	0.00	0.00	0.00	0.00	1.00	0.00	0.01	255	255	1.00	0.00	0.00	0.00	0.00	0.00	0.00	0.00	normal	18
0	udp	private	SF	105	146	0	0	0	0	0	0	0	0	0	0	0	0	0	0	0	0	2	2	0.00	0.00	0.00	0.00	1.00	0.00	0.00	255	255	1.00	0.00	0.00	0.00	0.00	0.00	0.00	0.00	snmpgetattack	3
0	tcp	http	S0	0	0	0	0	0	0	0	0	0	0	0	0	0	0	0	0	0	0	55	55	1.00	1.00	0.00	0.00	1.00	0.00	0.00	255	255	1.00	0.00	0.00	0.00	0.78	0.78	0.18	0.18	apache2	18
0	tcp	http	SF	54540	8314	0	0	0	2	0	1	1	0	0	0	0	0	0	0	0	0	4	5	0.00	0.00	0.00	0.00	1.00	0.00	0.40	255	254	1.00	0.01	0.00	0.00	0.00	0.00	0.04	0.04	back	16
0	tcp	http	SF	305	2507	0	0	0	0	0	1	0	0	0	0	0	0	0	0	0	0	4	4	0.00	0.00	0.00	0.00	1.00	0.00	0.00	255	255	1.00	0.00	0.00	0.00	0.84	0.84	0.11	0.11	normal	11
0	tcp	telnet	S0	0	0	0	0	0	0	0	0	0	0	0	0	0	0	0	0	0	0	129	1	1.00	1.00	0.00	0.00	0.01	0.09	0.00	255	1	0.00	0.09	0.00	0.00	1.00	1.00	0.00	0.00	neptune	18
0	tcp	nntp	S0	0	0	0	0	0	0	0	0	0	0	0	0	0	0	0	0	0	0	171	5	1.00	1.00	0.00	0.00	0.03	0.09	0.00	255	5	0.02	0.09	0.00	0.00	1.00	1.00	0.00	0.00	neptune	18
0	tcp	http	SF	54540	8314	0	0	0	2	0	1	1	0	0	0	0	0	0	0	0	0	3	14	0.00	0.00	0.00	0.00	1.00	0.00	0.21	255	255	1.00	0.00	0.00	0.00	0.01	0.01	0.05	0.05	back	14
7	tcp	imap4	RSTO	0	44	0	0	0	0	0	0	0	0	0	0	0	0	0	0	0	0	1	9	0.00	0.00	1.00	1.00	1.00	0.00	1.00	251	6	0.02	0.03	0.00	0.33	0.00	0.00	0.06	1.00	mscan	13
0	tcp	netstat	S0	0	0	0	0	0	0	0	0	0	0	0	0	0	0	0	0	0	0	212	17	1.00	1.00	0.00	0.00	0.08	0.08	0.00	255	17	0.07	0.08	0.00	0.00	1.00	1.00	0.00	0.00	neptune	20
0	udp	other	SF	1	1	0	0	0	0	0	0	0	0	0	0	0	0	0	0	0	0	81	1	0.00	0.00	0.00	0.00	0.01	1.00	0.00	255	1	0.00	1.00	1.00	0.00	0.00	0.00	0.00	0.00	satan	14
0	tcp	ftp_data	SF	12	0	0	0	0	0	0	0	0	0	0	0	0	0	0	0	0	0	1	1	0.00	0.00	0.00	0.00	1.00	0.00	0.00	7	29	1.00	0.00	1.00	0.17	0.00	0.00	0.00	0.00	warezmaster	12
0	tcp	other	REJ	0	0	0	0	0	0	0	0	0	0	0	0	0	0	0	0	0	0	511	1	0.07	0.00	0.93	1.00	0.00	1.00	0.00	255	1	0.00	1.00	0.00	0.00	0.06	0.00	0.94	1.00	satan	20
0	tcp	ftp_data	REJ	0	0	0	0	0	0	0	0	0	0	0	0	0	0	0	0	0	0	237	22	0.01	0.00	0.99	0.82	0.08	0.07	0.09	255	18	0.07	0.08	0.00	0.00	0.01	0.00	0.99	1.00	neptune	19
0	udp	domain_u	SF	45	128	0	0	0	0	0	0	0	0	0	0	0	0	0	0	0	0	103	183	0.00	0.00	0.00	0.00	1.00	0.00	0.01	255	255	1.00	0.00	0.00	0.00	0.00	0.00	0.00	0.00	normal	18
3	tcp	pop_3	SF	28	93	0	0	0	0	0	1	0	0	0	0	0	0	0	0	0	0	1	1	0.00	0.00	0.00	0.00	1.00	0.00	0.00	255	248	0.97	0.01	0.00	0.00	0.00	0.00	0.00	0.00	guess_passwd	17
0	tcp	hostnames	REJ	0	0	0	0	0	0	0	0	0	0	0	0	0	0	0	0	0	0	284	6	0.00	0.00	1.00	1.00	0.02	0.06	0.00	255	6	0.02	0.07	0.00	0.00	0.00	0.00	1.00	1.00	neptune	18
4	tcp	pop_3	SF	32	93	0	0	0	0	0	1	0	0	0	0	0	0	0	0	0	0	1	1	0.00	0.00	0.00	0.00	1.00	0.00	0.00	212	193	0.91	0.01	0.00	0.00	0.00	0.00	0.05	0.00	guess_passwd	10
4	tcp	pop_3	SF	26	93	0	0	0	0	0	1	0	0	0	0	0	0	0	0	0	0	1	1	0.00	0.00	0.00	0.00	1.00	0.00	0.00	255	248	0.97	0.02	0.00	0.00	0.00	0.00	0.01	0.00	guess_passwd	18
0	tcp	other	REJ	0	0	0	0	0	0	0	0	0	0	0	0	0	0	0	0	0	0	1	1	0.00	0.00	1.00	1.00	1.00	0.00	0.00	255	28	0.11	0.02	0.00	0.00	0.00	0.00	0.09	0.75	httptunnel	16
0	icmp	ecr_i	SF	520	0	0	0	0	0	0	0	0	0	0	0	0	0	0	0	0	0	509	509	0.00	0.00	0.00	0.00	1.00	0.00	0.00	114	116	1.00	0.00	1.00	0.02	0.00	0.00	0.00	0.00	smurf	18
0	icmp	urp_i	SF	552	0	0	0	0	0	0	0	0	0	0	0	0	0	0	0	0	0	1	1	0.00	0.00	0.00	0.00	1.00	0.00	0.00	255	1	0.00	0.02	0.00	0.00	0.00	0.00	0.03	0.00	multihop	4
5	tcp	imap4	SF	0	0	0	0	0	0	0	0	0	0	0	0	0	0	0	0	0	0	2	2	0.00	0.00	0.50	0.50	0.50	1.00	1.00	41	57	0.20	0.12	0.02	0.04	0.00	0.02	0.17	0.84	mscan	6
0	udp	domain_u	SF	44	81	0	0	0	0	0	0	0	0	0	0	0	0	0	0	0	0	128	128	0.00	0.00	0.00	0.00	1.00	0.00	0.00	255	255	1.00	0.00	0.01	0.00	0.00	0.00	0.00	0.00	normal	18
0	icmp	ecr_i	SF	1032	0	0	0	0	0	0	0	0	0	0	0	0	0	0	0	0	0	114	114	0.00	0.00	0.00	0.00	1.00	0.00	0.00	255	61	0.24	0.73	0.24	0.00	0.12	0.00	0.63	0.00	smurf	16
0	tcp	vmnet	S0	0	0	0	0	0	0	0	0	0	0	0	0	0	0	0	0	0	0	264	8	1.00	1.00	0.00	0.00	0.03	0.06	0.00	255	8	0.03	0.07	0.00	0.00	1.00	1.00	0.00	0.00	neptune	19
0	tcp	telnet	SF	124	174	0	0	0	0	1	0	0	0	0	0	0	0	0	0	0	0	1	1	0.00	0.00	0.00	0.00	1.00	0.00	0.00	255	169	0.66	0.02	0.00	0.00	0.00	0.00	0.02	0.03	guess_passwd	15
8196	tcp	telnet	SF	0	15	0	0	0	0	0	0	0	0	0	0	0	0	0	0	0	0	1	1	0.00	0.00	0.00	0.00	1.00	0.00	0.00	255	40	0.16	0.04	0.00	0.00	0.00	0.03	0.08	0.25	processtable	7
0	tcp	bgp	REJ	0	0	0	0	0	0	0	0	0	0	0	0	0	0	0	0	0	0	279	2	0.00	0.00	1.00	1.00	0.01	0.06	0.00	255	2	0.01	0.06	0.00	0.00	0.00	0.00	1.00	1.00	neptune	18
0	udp	other	SF	5	0	0	0	0	0	0	0	0	0	0	0	0	0	0	0	0	0	1	1	0.00	0.00	0.00	0.00	1.00	0.00	0.00	255	21	0.08	0.02	0.08	0.00	0.00	0.00	0.00	0.00	saint	8
0	icmp	eco_i	SF	8	0	0	0	0	0	0	0	0	0	0	0	0	0	0	0	0	0	1	10	0.00	0.00	0.00	0.00	1.00	0.00	1.00	1	65	1.00	0.00	1.00	0.51	0.00	0.00	0.00	0.00	ipsweep	17
0	tcp	other	REJ	0	0	0	0	0	0	0	0	0	0	0	0	0	0	0	0	0	0	1	1	0.00	0.00	1.00	1.00	1.00	0.00	0.00	118	17	0.14	0.06	0.01	0.00	0.00	0.00	0.09	0.65	httptunnel	11
0	icmp	ecr_i	SF	1032	0	0	0	0	0	0	0	0	0	0	0	0	0	0	0	0	0	34	34	0.00	0.00	0.00	0.00	1.00	0.00	0.00	255	255	1.00	0.00	1.00	0.00	0.00	0.00	0.00	0.00	smurf	18
0	udp	private	SF	1	1	0	0	0	0	0	0	0	0	0	0	0	0	0	0	0	0	29	1	0.00	0.00	0.00	0.00	0.03	0.97	0.00	255	1	0.00	0.98	0.12	0.00	0.11	0.00	0.76	0.00	satan	16
9	tcp	telnet	SF	4209	7919	0	0	0	0	0	1	0	0	0	0	0	0	0	0	0	0	1	1	0.00	0.00	0.00	0.00	1.00	0.00	0.00	113	2	0.02	0.04	0.01	0.00	0.00	0.00	0.00	0.00	worm	0
0	tcp	private	SH	0	0	0	0	0	0	0	0	0	0	0	0	0	0	0	0	0	0	1	1	1.00	1.00	0.00	0.00	1.00	0.00	0.00	168	1	0.01	0.99	0.99	0.00	0.99	1.00	0.00	0.00	nmap	18
0	tcp	nntp	S0	0	0	0	0	0	0	0	0	0	0	0	0	0	0	0	0	0	0	131	2	1.00	1.00	0.00	0.00	0.02	0.10	0.00	255	2	0.01	0.09	0.00	0.00	1.00	1.00	0.00	0.00	neptune	19
0	icmp	ecr_i	SF	40008	0	0	0	0	0	0	0	0	0	0	0	0	0	0	0	0	0	3	3	0.00	0.00	0.00	0.00	1.00	0.00	0.00	102	102	1.00	0.00	1.00	0.00	0.00	0.00	0.00	0.00	normal	10
0	tcp	private	SH	0	0	0	0	0	0	0	0	0	0	0	0	0	0	0	0	0	0	1	1	1.00	1.00	0.00	0.00	1.00	0.00	0.00	147	1	0.01	0.99	0.99	0.00	0.99	1.00	0.00	0.00	nmap	18
0	udp	domain_u	SF	44	44	0	0	0	0	0	0	0	0	0	0	0	0	0	0	0	0	105	105	0.00	0.00	0.00	0.00	1.00	0.00	0.00	255	255	1.00	0.00	0.00	0.00	0.00	0.00	0.00	0.00	normal	20
0	icmp	ecr_i	SF	1032	0	0	0	0	0	0	0	0	0	0	0	0	0	0	0	0	0	22	22	0.00	0.00	0.00	0.00	1.00	0.00	0.00	255	255	1.00	0.00	1.00	0.00	0.00	0.00	0.00	0.00	smurf	19
2072	tcp	http	RSTR	56504	0	0	0	0	0	0	1	0	0	0	0	0	0	0	0	0	0	11	11	0.09	0.09	0.91	0.91	1.00	0.00	0.00	255	242	0.95	0.01	0.00	0.00	0.02	0.02	0.26	0.28	apache2	15
5	tcp	pop_3	SF	31	93	0	0	0	0	0	1	0	0	0	0	0	0	0	0	0	0	1	1	0.00	0.00	0.00	0.00	1.00	0.00	0.00	255	231	0.91	0.02	0.00	0.00	0.00	0.00	0.06	0.00	guess_passwd	16
0	tcp	imap4	RSTO	0	44	0	0	0	0	0	0	0	0	0	0	0	0	0	0	0	0	3	1	0.00	0.00	1.00	1.00	0.33	1.00	0.00	105	59	0.27	0.05	0.01	0.03	0.06	0.00	0.87	1.00	mscan	13
7266	tcp	telnet	SF	0	44	0	0	0	0	0	0	0	0	0	0	0	0	0	0	0	0	2	1	0.00	0.00	0.50	0.00	0.50	1.00	0.00	255	229	0.90	0.11	0.00	0.00	0.50	0.55	0.11	0.01	processtable	18
0	tcp	telnet	SF	125	174	0	0	0	0	1	0	0	0	0	0	0	0	0	0	0	0	1	1	0.00	0.00	0.00	0.00	1.00	0.00	0.00	255	133	0.52	0.02	0.00	0.00	0.00	0.00	0.02	0.03	guess_passwd	14
0	tcp	http	SF	54540	8314	0	0	0	2	0	1	1	0	0	0	0	0	0	0	0	0	4	17	0.00	0.00	0.00	0.00	1.00	0.00	0.18	255	254	1.00	0.01	0.00	0.00	0.00	0.00	0.01	0.01	back	12
0	tcp	ftp_data	SF	12	0	0	0	0	0	0	0	0	0	0	0	0	0	0	0	0	0	1	1	0.00	0.00	0.00	0.00	1.00	0.00	0.00	12	19	0.92	0.17	0.92	0.11	0.00	0.00	0.00	0.00	warezmaster	5
0	udp	private	SF	41	41	0	0	0	0	0	0	0	0	0	0	0	0	0	0	0	0	2	2	0.00	0.00	0.00	0.00	1.00	0.00	0.00	255	254	1.00	0.01	0.01	0.00	0.00	0.00	0.00	0.00	snmpguess	12
0	tcp	courier	REJ	0	0	0	0	0	0	0	0	0	0	0	0	0	0	0	0	0	0	120	8	0.00	0.00	1.00	1.00	0.07	0.06	0.00	255	8	0.03	0.05	0.00	0.00	0.00	0.00	1.00	1.00	neptune	19
0	udp	private	SF	49	46	0	0	0	0	0	0	0	0	0	0	0	0	0	0	0	0	505	505	0.00	0.00	0.00	0.00	1.00	0.00	0.00	255	255	1.00	0.00	1.00	0.00	0.00	0.00	0.00	0.00	normal	15
0	tcp	telnet	RSTO	0	15	0	0	0	0	0	0	0	0	0	0	0	0	0	0	0	0	1	3	0.00	0.00	1.00	0.67	1.00	0.00	0.67	255	58	0.23	0.02	0.00	0.00	0.00	0.00	0.62	0.74	mscan	13
803	tcp	http	RSTR	57964	0	0	0	0	0	0	1	0	0	0	0	0	0	0	0	0	0	63	63	0.03	0.03	0.97	0.97	1.00	0.00	0.00	255	253	0.99	0.01	0.00	0.00	0.01	0.01	0.51	0.51	apache2	14
0	tcp	telnet	REJ	0	0	0	0	0	0	0	0	0	0	0	0	0	0	0	0	0	0	1	4	0.00	0.00	1.00	0.75	1.00	0.00	0.75	172	85	0.33	0.03	0.01	0.02	0.00	0.00	0.88	0.66	mscan	13
0	tcp	private	SH	0	0	0	0	0	0	0	0	0	0	0	0	0	0	0	0	0	0	1	1	1.00	1.00	0.00	0.00	1.00	0.00	0.00	197	1	0.01	1.00	1.00	0.00	1.00	1.00	0.00	0.00	nmap	18
7277	tcp	telnet	SF	0	44	0	0	0	0	0	0	0	0	0	0	0	0	0	0	0	0	1	1	0.00	0.00	0.00	0.00	1.00	0.00	0.00	255	240	0.94	0.02	0.00	0.00	0.27	0.29	0.01	0.00	processtable	14
0	tcp	http_443	REJ	0	0	0	0	0	0	0	0	0	0	0	0	0	0	0	0	0	0	110	1	0.00	0.00	1.00	1.00	0.01	0.07	0.00	255	1	0.00	0.06	0.00	0.00	0.00	0.00	1.00	1.00	neptune	19
0	tcp	http	S0	0	0	0	0	0	0	0	0	0	0	0	0	0	0	0	0	0	0	81	81	1.00	1.00	0.00	0.00	1.00	0.00	0.00	255	255	1.00	0.00	0.00	0.00	0.45	0.45	0.54	0.54	apache2	17
0	udp	private	SF	50	0	0	0	0	0	0	0	0	0	0	0	0	0	0	0	0	0	4	4	0.00	0.00	0.00	0.00	1.00	0.00	0.00	255	254	1.00	0.01	0.01	0.00	0.00	0.00	0.00	0.00	snmpguess	16
0	tcp	telnet	S3	0	44	0	0	0	0	0	0	0	0	0	0	0	0	0	0	0	0	1	1	1.00	1.00	0.00	0.00	1.00	0.00	0.00	255	95	0.37	0.03	0.00	0.00	0.06	0.17	0.11	0.14	processtable	17
0	tcp	finger	S0	0	0	1	0	0	0	0	0	0	0	0	0	0	0	0	0	0	0	1	2	1.00	1.00	0.00	0.00	1.00	0.00	1.00	1	1	1.00	0.00	1.00	0.00	1.00	1.00	0.00	0.00	land	19
0	tcp	http	S0	0	0	0	0	0	0	0	0	0	0	0	0	0	0	0	0	0	0	99	99	1.00	1.00	0.00	0.00	1.00	0.00	0.00	255	255	1.00	0.00	0.00	0.00	0.78	0.78	0.19	0.19	apache2	18
4	tcp	pop_3	SF	32	93	0	0	0	0	0	1	0	0	0	0	0	0	0	0	0	0	1	1	0.00	0.00	0.00	0.00	1.00	0.00	0.00	255	243	0.95	0.02	0.00	0.00	0.00	0.00	0.01	0.00	guess_passwd	18
0	icmp	eco_i	SF	8	0	0	0	0	0	0	0	0	0	0	0	0	0	0	0	0	0	1	12	0.00	0.00	0.00	0.00	1.00	0.00	1.00	1	18	1.00	0.00	1.00	0.56	0.00	0.00	0.00	0.00	ipsweep	16
0	tcp	telnet	S0	0	0	0	0	0	0	0	0	0	0	0	0	0	0	0	0	0	0	1	9	1.00	0.11	0.00	0.44	1.00	0.00	0.56	160	85	0.34	0.02	0.01	0.02	1.00	1.00	0.00	0.00	mscan	18
282	tcp	ftp	SF	160	597	0	0	0	2	0	1	0	0	0	0	0	0	0	0	0	1	3	1	0.00	0.00	0.00	0.00	0.33	0.67	0.00	255	1	0.00	0.04	0.00	0.00	0.00	0.00	0.03	0.00	warezmaster	11
0	icmp	eco_i	SF	18	0	0	0	0	0	0	0	0	0	0	0	0	0	0	0	0	0	1	1	0.00	0.00	0.00	0.00	1.00	0.00	0.00	1	117	1.00	0.00	1.00	1.00	0.00	0.00	0.00	0.00	ipsweep	16
0	tcp	finger	SF	10	0	0	0	0	0	0	0	0	0	0	0	0	0	0	0	0	0	1	1	0.00	0.00	0.00	0.00	1.00	0.00	0.00	255	1	0.00	0.06	0.00	0.00	0.00	0.00	0.98	0.00	normal	15
0	udp	private	SF	46	0	0	0	0	0	0	0	0	0	0	0	0	0	0	0	0	0	4	4	0.00	0.00	0.00	0.00	1.00	0.00	0.00	255	254	1.00	0.01	0.00	0.00	0.00	0.00	0.00	0.00	snmpguess	16
0	tcp	telnet	SF	120	174	0	0	0	0	1	0	0	0	0	0	0	0	0	0	0	0	1	1	0.00	0.00	0.00	0.00	1.00	0.00	0.00	255	81	0.32	0.02	0.00	0.00	0.00	0.00	0.01	0.04	guess_passwd	11
0	tcp	http	SF	54540	8314	0	0	0	2	0	1	1	0	0	0	0	0	0	0	0	0	5	10	0.00	0.00	0.00	0.00	1.00	0.00	0.20	255	248	0.97	0.01	0.00	0.00	0.00	0.00	0.06	0.06	back	12
0	udp	private	SF	43	0	0	0	0	0	0	0	0	0	0	0	0	0	0	0	0	0	5	5	0.00	0.00	0.00	0.00	1.00	0.00	0.00	255	254	1.00	0.01	0.00	0.00	0.00	0.00	0.00	0.00	snmpguess	15
0	tcp	csnet_ns	REJ	0	0	0	0	0	0	0	0	0	0	0	0	0	0	0	0	0	0	263	17	0.00	0.00	1.00	1.00	0.06	0.06	0.00	255	17	0.07	0.06	0.00	0.00	0.00	0.00	1.00	1.00	neptune	20
0	tcp	name	REJ	0	0	0	0	0	0	0	0	0	0	0	0	0	0	0	0	0	0	115	3	0.00	0.00	1.00	1.00	0.03	0.07	0.00	255	3	0.01	0.06	0.00	0.00	0.00	0.00	1.00	1.00	neptune	20
0	tcp	telnet	RSTO	0	3	0	0	0	0	0	0	0	0	0	0	0	0	0	0	0	0	1	24	0.00	0.08	1.00	0.79	1.00	0.00	0.83	255	10	0.04	0.73	0.00	0.00	0.00	0.00	0.05	0.50	mscan	13
0	tcp	telnet	SF	120	174	0	0	0	0	1	0	0	0	0	0	0	0	0	0	0	0	1	1	0.00	0.00	0.00	0.00	1.00	0.00	0.00	255	248	0.97	0.01	0.00	0.00	0.00	0.00	0.02	0.02	guess_passwd	15
0	tcp	private	REJ	0	0	0	0	0	0	0	0	0	0	0	0	0	0	0	0	0	0	414	1	0.06	0.00	0.93	1.00	0.00	1.00	0.00	255	1	0.00	1.00	0.00	0.00	0.04	0.00	0.94	1.00	satan	17
6	tcp	pop_3	SF	30	93	0	0	0	0	0	1	0	0	0	0	0	0	0	0	0	0	1	1	0.00	0.00	0.00	0.00	1.00	0.00	0.00	255	249	0.98	0.01	0.00	0.00	0.00	0.00	0.00	0.00	guess_passwd	17
3	tcp	private	RSTOS0	0	0	0	0	0	0	0	0	0	0	0	0	0	0	0	0	0	0	173	2	0.00	0.00	1.00	1.00	0.01	0.54	0.00	181	2	0.01	0.51	0.96	0.00	0.00	0.00	0.96	1.00	normal	3
0	tcp	ftp_data	SF	12	0	0	0	0	0	0	0	0	0	0	0	0	0	0	0	0	0	1	1	0.00	0.00	0.00	0.00	1.00	0.00	0.00	1	16	1.00	0.00	1.00	0.31	0.00	0.00	0.00	0.00	warezmaster	16
0	tcp	login	RSTO	0	0	0	0	0	0	0	0	0	0	0	0	0	0	0	0	0	0	140	2	0.00	0.00	1.00	1.00	0.01	0.06	0.00	255	2	0.01	0.06	0.00	0.00	0.00	0.00	1.00	1.00	neptune	19
0	udp	domain_u	SF	45	76	0	0	0	0	0	0	0	0	0	0	0	0	0	0	0	0	316	316	0.00	0.00	0.00	0.00	1.00	0.00	0.00	243	220	0.91	0.01	0.00	0.00	0.00	0.00	0.00	0.00	normal	18
0	tcp	http	REJ	0	0	0	0	0	0	0	0	0	0	0	0	0	0	0	0	0	0	256	19	0.00	0.00	1.00	1.00	0.07	0.06	0.00	255	19	0.07	0.06	0.00	0.00	0.00	0.00	1.00	1.00	neptune	17
0	tcp	http	S0	0	0	0	0	0	0	0	0	0	0	0	0	0	0	0	0	0	0	11	11	1.00	1.00	0.00	0.00	1.00	0.00	0.00	255	245	0.96	0.01	0.00	0.00	0.13	0.13	0.56	0.59	apache2	15
0	udp	private	SF	105	146	0	0	0	0	0	0	0	0	0	0	0	0	0	0	0	0	1	1	0.00	0.00	0.00	0.00	1.00	0.00	0.00	190	188	0.99	0.01	0.01	0.00	0.00	0.00	0.00	0.00	normal	19
0	tcp	ftp_data	SF	12	0	0	0	0	0	0	0	0	0	0	0	0	0	0	0	0	0	1	1	0.00	0.00	0.00	0.00	1.00	0.00	0.00	3	21	1.00	0.00	1.00	0.14	0.00	0.00	0.00	0.00	warezmaster	14
0	udp	private	SF	1	1	0	0	0	0	0	0	0	0	0	0	0	0	0	0	0	0	12	2	0.00	0.00	0.00	0.00	0.17	0.42	0.00	255	2	0.01	0.29	1.00	0.00	0.00	0.00	0.00	0.00	saint	20
4	tcp	pop_3	SF	26	93	0	0	0	0	0	1	0	0	0	0	0	0	0	0	0	0	1	1	0.00	0.00	0.00	0.00	1.00	0.00	0.00	255	248	0.97	0.01	0.00	0.00	0.00	0.00	0.00	0.00	guess_passwd	18
0	udp	domain_u	SF	44	44	0	0	0	0	0	0	0	0	0	0	0	0	0	0	0	0	151	151	0.00	0.00	0.00	0.00	1.00	0.00	0.00	255	255	1.00	0.00	0.00	0.00	0.00	0.00	0.00	0.00	normal	18
0	tcp	telnet	SF	126	174	0	0	0	0	1	0	0	0	0	0	0	0	0	0	0	0	1	1	0.00	0.00	0.00	0.00	1.00	0.00	0.00	255	206	0.81	0.02	0.00	0.00	0.00	0.00	0.02	0.03	guess_passwd	15
0	udp	domain_u	SF	42	138	0	0	0	0	0	0	0	0	0	0	0	0	0	0	0	0	136	207	0.00	0.00	0.00	0.00	0.99	0.01	0.01	255	254	1.00	0.01	0.00	0.00	0.00	0.00	0.00	0.00	normal	18
6	tcp	other	REJ	0	0	0	0	0	0	0	0	0	0	0	0	0	0	0	0	0	0	511	1	0.05	0.00	0.95	1.00	0.00	1.00	0.00	255	1	0.00	1.00	0.00	0.00	0.07	0.00	0.93	1.00	saint	17
0	tcp	http	SF	54540	8314	0	0	0	2	0	1	1	0	0	0	0	0	0	0	0	0	4	4	0.00	0.00	0.00	0.00	1.00	0.00	0.00	255	252	0.99	0.01	0.00	0.00	0.00	0.00	0.06	0.06	back	16
0	udp	private	SF	55	50	0	0	0	0	0	0	0	0	0	0	0	0	0	0	0	0	293	293	0.00	0.00	0.00	0.00	1.00	0.00	0.00	255	255	1.00	0.00	0.99	0.00	0.00	0.00	0.00	0.00	normal	17
8060	tcp	telnet	S3	1	15	0	0	0	0	0	0	0	0	0	0	0	0	0	0	0	0	1	1	1.00	1.00	0.00	0.00	1.00	0.00	0.00	255	44	0.17	0.73	0.00	0.00	0.07	0.43	0.72	0.00	processtable	17
0	udp	private	SF	54	52	0	0	0	0	0	0	0	0	0	0	0	0	0	0	0	0	427	427	0.00	0.00	0.00	0.00	1.00	0.00	0.00	255	255	1.00	0.00	0.96	0.00	0.00	0.00	0.00	0.00	normal	17
8	tcp	telnet	SF	24	109	0	0	0	0	0	0	0	0	0	0	0	0	0	0	0	0	4	7	0.00	0.14	0.75	0.43	0.50	0.75	0.57	75	85	0.33	0.07	0.01	0.02	0.00	0.00	0.91	0.71	mscan	7
0	udp	private	SF	1	1	0	0	0	0	0	0	0	0	0	0	0	0	0	0	0	0	25	1	0.00	0.00	0.00	0.00	0.04	0.96	0.00	255	1	0.00	0.71	0.98	0.00	0.00	0.00	0.02	0.00	satan	17
282	tcp	ftp	SF	158	593	0	0	0	2	0	1	0	0	0	0	0	0	0	0	0	1	1	1	0.00	0.00	0.00	0.00	1.00	0.00	0.00	255	103	0.40	0.03	0.00	0.00	0.00	0.00	0.00	0.00	warezmaster	14
0	tcp	telnet	S0	0	0	0	0	0	0	0	0	0	0	0	0	0	0	0	0	0	0	101	101	1.00	1.00	0.00	0.00	1.00	0.00	0.00	255	255	1.00	0.00	0.00	0.00	1.00	1.00	0.00	0.00	neptune	18
0	tcp	other	REJ	0	0	0	0	0	0	0	0	0	0	0	0	0	0	0	0	0	0	509	1	0.14	0.00	0.86	1.00	0.00	1.00	0.00	255	1	0.00	0.98	0.00	0.00	0.12	0.00	0.88	1.00	satan	20
4	tcp	pop_3	SF	32	93	0	0	0	0	0	1	0	0	0	0	0	0	0	0	0	0	1	1	0.00	0.00	0.00	0.00	1.00	0.00	0.00	200	181	0.90	0.01	0.00	0.00	0.00	0.00	0.05	0.00	guess_passwd	10
0	tcp	ftp	SF	26	157	0	0	0	0	1	0	0	0	0	0	0	0	0	0	0	1	1	1	0.00	0.00	0.00	0.00	1.00	0.00	0.00	246	125	0.51	0.02	0.00	0.00	0.00	0.00	0.00	0.00	guess_passwd	8
4	tcp	pop_3	SF	32	93	0	0	0	0	0	1	0	0	0	0	0	0	0	0	0	0	1	1	0.00	0.00	0.00	0.00	1.00	0.00	0.00	42	42	0.98	0.05	0.02	0.05	0.00	0.00	0.00	0.00	guess_passwd	6
0	udp	domain_u	SF	45	141	0	0	0	0	0	0	0	0	0	0	0	0	0	0	0	0	94	157	0.00	0.00	0.00	0.00	0.99	0.02	0.01	255	255	1.00	0.00	0.00	0.00	0.00	0.00	0.00	0.00	normal	18
0	udp	domain_u	SF	45	45	0	0	0	0	0	0	0	0	0	0	0	0	0	0	0	0	2	3	0.00	0.00	0.00	0.00	1.00	0.00	0.67	255	224	0.88	0.01	0.01	0.00	0.00	0.00	0.07	0.00	normal	18
0	icmp	ecr_i	SF	1032	0	0	0	0	0	0	0	0	0	0	0	0	0	0	0	0	0	73	73	0.00	0.00	0.00	0.00	1.00	0.00	0.00	255	255	1.00	0.00	1.00	0.00	0.00	0.00	0.00	0.00	smurf	20
0	tcp	klogin	S0	0	0	0	0	0	0	0	0	0	0	0	0	0	0	0	0	0	0	137	6	1.00	1.00	0.00	0.00	0.04	0.06	0.00	255	6	0.02	0.06	0.00	0.00	1.00	1.00	0.00	0.00	neptune	20
0	tcp	http	S0	0	0	0	0	0	0	0	0	0	0	0	0	0	0	0	0	0	0	114	114	1.00	1.00	0.00	0.00	1.00	0.00	0.00	255	255	1.00	0.00	0.00	0.00	0.66	0.66	0.31	0.31	apache2	18
0	udp	domain_u	SF	45	45	0	0	0	0	0	0	0	0	0	0	0	0	0	0	0	0	132	210	0.00	0.00	0.00	0.00	1.00	0.00	0.01	255	224	0.88	0.01	0.01	0.00	0.00	0.00	0.00	0.00	normal	18
0	icmp	ecr_i	SF	1032	0	0	0	0	0	0	0	0	0	0	0	0	0	0	0	0	0	235	235	0.00	0.00	0.00	0.00	1.00	0.00	0.00	255	255	1.00	0.00	1.00	0.00	0.00	0.00	0.00	0.00	smurf	19
1	tcp	smtp	SF	2599	293	0	0	0	0	0	1	0	0	0	0	0	0	0	0	0	0	1	2	0.00	0.00	0.00	0.00	1.00	0.00	1.00	255	247	0.97	0.04	0.00	0.00	0.00	0.00	0.03	0.00	mailbomb	15
282	tcp	ftp	SF	158	595	0	0	0	2	0	1	0	0	0	0	0	0	0	0	0	1	1	1	0.00	0.00	0.00	0.00	1.00	0.00	0.00	255	94	0.37	0.03	0.00	0.00	0.00	0.00	0.00	0.00	warezmaster	13
0	udp	private	SF	46	43	0	0	0	0	0	0	0	0	0	0	0	0	0	0	0	0	13	13	0.00	0.00	0.00	0.00	1.00	0.00	0.00	255	254	1.00	0.01	0.05	0.00	0.00	0.00	0.00	0.00	normal	12
0	tcp	http	SF	54540	8314	0	0	0	2	0	1	1	0	0	0	0	0	0	0	0	0	4	19	0.00	0.00	0.00	0.00	1.00	0.00	0.21	255	255	1.00	0.00	0.00	0.00	0.01	0.01	0.05	0.05	back	11
0	icmp	ecr_i	SF	1008	0	0	0	0	0	0	0	0	0	0	0	0	0	0	0	0	0	310	310	0.00	0.00	0.00	0.00	1.00	0.00	0.00	255	255	1.00	0.00	1.00	0.00	0.00	0.00	0.00	0.00	smurf	18
8156	tcp	telnet	SF	0	15	0	0	0	0	0	0	0	0	0	0	0	0	0	0	0	0	1	1	0.00	0.00	0.00	0.00	1.00	0.00	0.00	255	53	0.21	0.04	0.00	0.00	0.00	0.02	0.11	0.25	processtable	8
282	tcp	ftp	SF	160	599	0	0	0	2	0	1	0	0	0	0	0	0	0	0	0	1	1	1	0.00	0.00	0.00	0.00	1.00	0.00	0.00	255	42	0.16	0.02	0.00	0.00	0.00	0.00	0.50	0.00	warezmaster	14
902	tcp	http	RSTR	57964	0	0	0	0	0	0	1	0	0	0	0	0	0	0	0	0	0	75	75	0.01	0.01	0.97	0.97	1.00	0.00	0.00	255	255	1.00	0.00	0.00	0.00	0.00	0.00	0.29	0.29	apache2	15
0	udp	domain_u	SF	44	75	0	0	0	0	0	0	0	0	0	0	0	0	0	0	0	0	206	206	0.00	0.00	0.00	0.00	1.00	0.00	0.00	255	255	1.00	0.00	0.01	0.00	0.00	0.00	0.00	0.00	normal	18
0	udp	domain_u	SF	44	44	0	0	0	0	0	0	0	0	0	0	0	0	0	0	0	0	2	4	0.00	0.00	0.00	0.00	1.00	0.00	0.50	255	236	0.93	0.01	0.01	0.00	0.00	0.00	0.04	0.00	normal	18
0	tcp	whois	REJ	0	0	0	0	0	0	0	0	0	0	0	0	0	0	0	0	0	0	211	16	0.00	0.00	1.00	1.00	0.08	0.06	0.00	255	16	0.06	0.06	0.00	0.00	0.00	0.00	1.00	1.00	neptune	18
280	tcp	ftp_data	SF	283618	0	0	0	0	0	0	0	0	0	0	0	0	0	0	0	0	0	2	2	0.00	0.00	0.00	0.00	1.00	0.00	0.00	14	14	1.00	0.00	1.00	0.00	0.00	0.00	0.00	0.00	warezmaster	14
0	udp	private	SF	55	52	0	0	0	0	0	0	0	0	0	0	0	0	0	0	0	0	481	481	0.00	0.00	0.00	0.00	1.00	0.00	0.00	255	255	1.00	0.00	0.94	0.00	0.00	0.00	0.00	0.00	normal	17
4	tcp	pop_3	SF	32	93	0	0	0	0	0	1	0	0	0	0	0	0	0	0	0	0	1	1	0.00	0.00	0.00	0.00	1.00	0.00	0.00	255	234	0.92	0.02	0.00	0.00	0.00	0.00	0.02	0.00	guess_passwd	17
0	tcp	smtp	SF	859	388	0	0	0	0	0	1	0	0	0	0	0	0	0	0	0	0	1	1	0.00	0.00	0.00	0.00	1.00	0.00	0.00	255	15	0.06	0.88	0.00	0.00	0.00	0.00	0.87	0.00	normal	18
0	udp	domain_u	SF	45	76	0	0	0	0	0	0	0	0	0	0	0	0	0	0	0	0	333	333	0.00	0.00	0.00	0.00	1.00	0.00	0.00	255	254	1.00	0.01	0.00	0.00	0.00	0.00	0.00	0.00	normal	18
0	tcp	telnet	SF	123	174	0	0	0	0	1	0	0	0	0	0	0	0	0	0	0	0	1	1	0.00	0.00	0.00	0.00	1.00	0.00	0.00	255	145	0.57	0.02	0.00	0.00	0.00	0.00	0.02	0.03	guess_passwd	15
0	tcp	private	REJ	0	0	0	0	0	0	0	0	0	0	0	0	0	0	0	0	0	0	145	9	0.00	0.00	1.00	1.00	0.06	0.06	0.00	194	9	0.05	0.06	0.01	0.00	0.00	0.00	1.00	1.00	neptune	18
0	tcp	http	SF	54540	8314	0	0	0	2	0	1	1	0	0	0	0	0	0	0	0	0	4	12	0.00	0.00	0.00	0.00	1.00	0.00	0.33	255	255	1.00	0.00	0.00	0.00	0.00	0.00	0.07	0.07	back	15
0	tcp	other	REJ	0	0	0	0	0	0	0	0	0	0	0	0	0	0	0	0	0	0	511	1	0.15	0.00	0.85	1.00	0.00	1.00	0.00	255	1	0.00	0.99	0.00	0.00	0.13	0.00	0.87	1.00	satan	20
0	tcp	uucp_path	S0	0	0	0	0	0	0	0	0	0	0	0	0	0	0	0	0	0	0	161	16	1.00	1.00	0.00	0.00	0.10	0.09	0.00	255	16	0.06	0.09	0.00	0.00	1.00	1.00	0.00	0.00	neptune	18
0	udp	private	SF	1	1	0	0	0	0	0	0	0	0	0	0	0	0	0	0	0	0	6	2	0.00	0.00	0.00	0.00	0.33	0.50	0.00	255	2	0.01	0.97	0.02	0.00	0.06	0.00	0.89	0.00	normal	4
0	tcp	other	S0	0	0	0	0	0	0	0	0	0	0	0	0	0	0	0	0	0	0	431	1	0.06	1.00	0.94	0.00	0.00	1.00	0.00	255	1	0.00	1.00	0.00	0.00	0.05	1.00	0.95	0.00	saint	19
0	tcp	http	S0	0	0	0	0	0	0	0	0	0	0	0	0	0	0	0	0	0	0	109	109	1.00	1.00	0.00	0.00	1.00	0.00	0.00	255	255	1.00	0.00	0.00	0.00	0.56	0.56	0.41	0.41	apache2	17
0	tcp	time	RSTO	0	0	0	0	0	0	0	0	0	0	0	0	0	0	0	0	0	0	288	2	0.00	0.00	1.00	1.00	0.01	0.06	0.00	255	2	0.01	0.06	0.00	0.00	0.00	0.00	1.00	1.00	neptune	18
182	tcp	http	SF	334	284	0	0	0	0	0	1	0	0	0	0	0	0	0	0	0	0	2	2	0.00	0.00	0.00	0.00	1.00	0.00	0.00	255	144	0.56	0.36	0.00	0.00	0.01	0.00	0.40	0.01	normal	18
7682	tcp	telnet	SF	0	44	0	0	0	0	0	0	0	0	0	0	0	0	0	0	0	0	1	1	0.00	0.00	0.00	0.00	1.00	0.00	0.00	255	162	0.64	0.02	0.00	0.00	0.53	0.51	0.01	0.01	processtable	18
0	tcp	ftp	SF	25	157	0	0	0	0	1	0	0	0	0	0	0	0	0	0	0	1	1	1	0.00	0.00	0.00	0.00	1.00	0.00	0.00	31	11	0.35	0.13	0.03	0.00	0.00	0.00	0.00	0.00	guess_passwd	7
2060	tcp	http	RSTR	72564	0	0	0	0	0	0	1	0	0	0	0	0	0	0	0	0	0	8	8	0.00	0.00	1.00	1.00	1.00	0.00	0.00	255	243	0.95	0.01	0.00	0.00	0.02	0.02	0.31	0.33	apache2	14
0	udp	private	SF	50	0	0	0	0	0	0	0	0	0	0	0	0	0	0	0	0	0	3	3	0.00	0.00	0.00	0.00	1.00	0.00	0.00	255	255	1.00	0.00	0.01	0.00	0.00	0.00	0.00	0.00	snmpguess	17
0	icmp	ecr_i	SF	1032	0	0	0	0	0	0	0	0	0	0	0	0	0	0	0	0	0	94	94	0.00	0.00	0.00	0.00	1.00	0.00	0.00	255	224	0.88	0.12	0.88	0.00	0.05	0.00	0.07	0.00	smurf	18
0	udp	domain_u	SF	44	71	0	0	0	0	0	0	0	0	0	0	0	0	0	0	0	0	218	217	0.00	0.00	0.00	0.00	1.00	0.01	0.00	255	254	1.00	0.01	0.01	0.00	0.00	0.00	0.00	0.00	normal	18
0	tcp	other	REJ	0	0	0	0	0	0	0	0	0	0	0	0	0	0	0	0	0	0	472	1	0.06	0.00	0.94	1.00	0.00	1.00	0.00	255	1	0.00	1.00	0.00	0.00	0.05	0.00	0.95	1.00	saint	19
0	udp	private	SF	105	147	0	0	0	0	0	0	0	0	0	0	0	0	0	0	0	0	1	1	0.00	0.00	0.00	0.00	1.00	0.00	0.00	255	247	0.97	0.01	0.01	0.00	0.00	0.00	0.00	0.00	snmpgetattack	0
280	tcp	ftp_data	SF	283618	0	0	0	0	1	0	0	0	0	0	0	0	0	0	0	0	0	2	2	0.00	0.00	0.00	0.00	1.00	0.00	0.00	2	2	1.00	0.00	1.00	0.00	0.00	0.00	0.00	0.00	warezmaster	18
0	tcp	private	REJ	0	0	0	0	0	0	0	0	0	0	0	0	0	0	0	0	0	0	105	1	0.02	0.00	0.98	1.00	0.01	0.88	0.00	114	1	0.01	0.82	0.92	0.00	0.02	0.00	0.90	1.00	portsweep	14
0	udp	domain_u	SF	43	43	0	0	0	0	0	0	0	0	0	0	0	0	0	0	0	0	225	225	0.00	0.00	0.00	0.00	1.00	0.00	0.00	255	255	1.00	0.00	0.00	0.00	0.00	0.00	0.00	0.00	normal	18
0	icmp	eco_i	SF	8	0	0	0	0	0	0	0	0	0	0	0	0	0	0	0	0	0	1	24	0.00	0.00	0.00	0.00	1.00	0.00	1.00	2	29	1.00	0.00	1.00	0.52	0.00	0.00	0.00	0.00	ipsweep	16
0	tcp	link	REJ	0	0	0	0	0	0	0	0	0	0	0	0	0	0	0	0	0	0	284	16	0.00	0.00	1.00	1.00	0.06	0.06	0.00	255	16	0.06	0.06	0.00	0.00	0.00	0.00	1.00	1.00	neptune	20
0	tcp	discard	S0	0	0	0	0	0	0	0	0	0	0	0	0	0	0	0	0	0	0	165	11	1.00	1.00	0.00	0.00	0.07	0.10	0.00	255	11	0.04	0.09	0.00	0.00	1.00	1.00	0.00	0.00	neptune	18
0	tcp	sunrpc	REJ	0	0	0	0	0	0	0	0	0	0	0	0	0	0	0	0	0	0	1	7	0.00	0.00	1.00	1.00	1.00	0.00	1.00	255	17	0.07	0.03	0.00	0.00	0.00	0.00	0.37	1.00	mscan	13
0	tcp	gopher	REJ	0	0	0	0	0	0	0	0	0	0	0	0	0	0	0	0	0	0	279	7	0.00	0.00	1.00	1.00	0.03	0.06	0.00	255	7	0.03	0.06	0.00	0.00	0.00	0.00	1.00	1.00	neptune	19
0	tcp	other	REJ	0	0	0	0	0	0	0	0	0	0	0	0	0	0	0	0	0	0	494	1	0.03	0.00	0.97	1.00	0.00	1.00	0.00	255	1	0.00	1.00	0.00	0.00	0.00	0.00	1.00	1.00	satan	19
0	tcp	ftp_data	REJ	0	0	0	0	0	0	0	0	0	0	0	0	0	0	0	0	0	0	59	12	0.00	0.00	1.00	1.00	0.20	0.07	0.00	255	57	0.22	0.11	0.02	0.00	0.00	0.00	1.00	1.00	neptune	18
1	tcp	http	SF	78162	174	0	0	0	0	0	1	0	0	0	0	0	0	0	0	0	0	3	3	0.00	0.00	0.00	0.00	1.00	0.00	0.00	255	255	1.00	0.00	0.00	0.00	0.00	0.00	0.00	0.00	normal	18
0	tcp	telnet	SF	120	174	0	0	0	0	1	0	0	0	0	0	0	0	0	0	0	0	1	1	0.00	0.00	0.00	0.00	1.00	0.00	0.00	255	254	1.00	0.01	0.00	0.00	0.02	0.02	0.02	0.02	guess_passwd	15
4	tcp	pop_3	SF	32	93	0	0	0	0	0	1	0	0	0	0	0	0	0	0	0	0	1	1	0.00	0.00	0.00	0.00	1.00	0.00	0.00	160	142	0.88	0.02	0.01	0.01	0.00	0.00	0.06	0.00	guess_passwd	9
4	tcp	pop_3	SF	30	93	0	0	0	0	0	1	0	0	0	0	0	0	0	0	0	0	1	1	0.00	0.00	0.00	0.00	1.00	0.00	0.00	255	246	0.96	0.03	0.00	0.00	0.00	0.00	0.00	0.00	guess_passwd	18
0	tcp	other	REJ	0	0	0	0	0	0	0	0	0	0	0	0	0	0	0	0	0	0	462	1	0.06	0.00	0.94	1.00	0.00	1.00	0.00	255	1	0.00	1.00	0.00	0.00	0.12	0.00	0.88	1.00	satan	19
283	tcp	ftp	SF	162	597	0	0	0	2	0	1	0	0	0	0	0	0	0	0	0	1	1	1	0.00	0.00	0.00	0.00	1.00	0.00	0.00	25	22	0.88	0.08	0.04	0.00	0.00	0.00	0.00	0.00	warezmaster	10
4	tcp	pop_3	SF	30	93	0	0	0	0	0	1	0	0	0	0	0	0	0	0	0	0	1	1	0.00	0.00	0.00	0.00	1.00	0.00	0.00	255	245	0.96	0.01	0.00	0.00	0.00	0.00	0.00	0.00	guess_passwd	18
0	tcp	telnet	SF	122	174	0	0	0	0	1	0	0	0	0	0	0	0	0	0	0	0	1	1	0.00	0.00	0.00	0.00	1.00	0.00	0.00	255	30	0.12	0.02	0.00	0.00	0.00	0.00	0.00	0.03	guess_passwd	10
3	tcp	pop_3	SF	28	93	0	0	0	0	0	1	0	0	0	0	0	0	0	0	0	0	1	1	0.00	0.00	0.00	0.00	1.00	0.00	0.00	255	250	0.98	0.01	0.00	0.00	0.00	0.00	0.00	0.00	guess_passwd	17
0	udp	private	SF	43	43	0	0	0	0	0	0	0	0	0	0	0	0	0	0	0	0	3	3	0.00	0.00	0.00	0.00	1.00	0.00	0.00	255	254	1.00	0.01	0.01	0.00	0.00	0.00	0.00	0.00	snmpguess	14
0	tcp	smtp	SF	0	83	0	0	0	0	0	1	0	0	0	0	0	0	0	0	0	0	2	2	0.00	0.00	0.00	0.00	1.00	0.00	0.00	255	192	0.75	0.02	0.01	0.00	0.00	0.00	0.01	0.02	normal	18
0	tcp	domain	SH	0	0	0	0	0	0	0	0	0	0	0	0	0	0	0	0	0	0	1	1	1.00	1.00	0.00	0.00	1.00	0.00	0.00	164	3	0.01	1.00	1.00	0.67	1.00	1.00	0.00	0.00	nmap	17
5	tcp	pop_3	SF	32	93	0	0	0	0	0	1	0	0	0	0	0	0	0	0	0	0	1	1	0.00	0.00	0.00	0.00	1.00	0.00	0.00	89	76	0.84	0.03	0.01	0.03	0.00	0.00	0.11	0.00	guess_passwd	7
0	tcp	http	REJ	0	0	0	0	0	0	0	0	0	0	0	0	0	0	0	0	0	0	21	20	0.00	0.00	1.00	1.00	0.95	0.10	0.00	255	20	0.08	0.75	0.00	0.00	0.00	0.00	0.80	1.00	neptune	13
0	tcp	whois	REJ	0	0	0	0	0	0	0	0	0	0	0	0	0	0	0	0	0	0	252	11	0.00	0.00	1.00	1.00	0.04	0.06	0.00	255	11	0.04	0.07	0.00	0.00	0.00	0.00	1.00	1.00	neptune	19
0	udp	domain_u	SF	45	143	0	0	0	0	0	0	0	0	0	0	0	0	0	0	0	0	137	217	0.00	0.00	0.00	0.00	1.00	0.00	0.01	255	255	1.00	0.00	0.00	0.00	0.00	0.00	0.00	0.00	normal	18
0	tcp	http	S0	0	0	0	0	0	0	0	0	0	0	0	0	0	0	0	0	0	0	106	106	1.00	1.00	0.00	0.00	1.00	0.00	0.00	255	255	1.00	0.00	0.00	0.00	0.63	0.63	0.34	0.34	apache2	18
5	tcp	pop_3	SF	30	93	0	0	0	0	0	1	0	0	0	0	0	0	0	0	0	0	1	1	0.00	0.00	0.00	0.00	1.00	0.00	0.00	255	222	0.87	0.04	0.00	0.00	0.00	0.00	0.00	0.00	guess_passwd	17
0	tcp	telnet	SF	122	174	0	0	0	0	1	0	0	0	0	0	0	0	0	0	0	0	1	1	0.00	0.00	0.00	0.00	1.00	0.00	0.00	255	25	0.10	0.02	0.00	0.00	0.00	0.00	0.00	0.04	guess_passwd	9
0	udp	private	SF	42	42	0	0	0	0	0	0	0	0	0	0	0	0	0	0	0	0	3	3	0.00	0.00	0.00	0.00	1.00	0.00	0.00	255	254	1.00	0.01	0.01	0.00	0.00	0.00	0.00	0.00	snmpguess	13
0	icmp	ecr_i	SF	1032	0	0	0	0	0	0	0	0	0	0	0	0	0	0	0	0	0	487	487	0.00	0.00	0.00	0.00	1.00	0.00	0.00	255	255	1.00	0.00	1.00	0.00	0.00	0.00	0.00	0.00	smurf	20
0	tcp	ftp	RSTO	0	0	0	0	0	0	0	0	0	0	0	0	0	0	0	0	0	0	276	9	0.00	0.00	1.00	1.00	0.03	0.06	0.00	255	9	0.04	0.07	0.00	0.00	0.00	0.00	1.00	1.00	neptune	20
3	tcp	telnet	RSTO	0	15	0	0	0	0	0	0	0	0	0	0	0	0	0	0	0	0	1	6	0.00	0.17	1.00	0.33	1.00	0.00	0.67	89	85	0.34	0.06	0.01	0.02	0.02	0.00	0.85	0.69	mscan	12
0	tcp	domain	S0	0	0	0	0	0	0	0	0	0	0	0	0	0	0	0	0	0	0	180	17	1.00	1.00	0.00	0.00	0.09	0.08	0.00	255	17	0.07	0.08	0.00	0.00	1.00	1.00	0.00	0.00	neptune	19
0	tcp	supdup	REJ	0	0	0	0	0	0	0	0	0	0	0	0	0	0	0	0	0	0	298	19	0.00	0.00	1.00	1.00	0.06	0.06	0.00	255	19	0.07	0.06	0.00	0.00	0.00	0.00	1.00	1.00	neptune	20
0	tcp	sunrpc	REJ	0	0	0	0	0	0	0	0	0	0	0	0	0	0	0	0	0	0	4	4	0.00	0.00	1.00	1.00	0.25	1.00	1.00	30	51	0.17	0.17	0.03	0.04	0.00	0.00	0.87	1.00	mscan	14
0	udp	private	SF	45	0	0	0	0	0	0	0	0	0	0	0	0	0	0	0	0	0	1	1	0.00	0.00	0.00	0.00	1.00	0.00	0.00	255	255	1.00	0.00	0.01	0.00	0.00	0.00	0.00	0.00	snmpguess	15
0	tcp	private	RSTR	0	0	0	0	0	0	0	0	0	0	0	0	0	0	0	0	0	0	1	1	0.00	0.00	1.00	1.00	1.00	0.00	0.00	255	1	0.00	0.47	0.46	0.00	0.12	0.00	0.46	1.00	portsweep	18
0	tcp	ftp	SF	26	157	0	0	0	0	1	0	0	0	0	0	0	0	0	0	0	1	1	1	0.00	0.00	0.00	0.00	1.00	0.00	0.00	186	87	0.47	0.03	0.01	0.00	0.00	0.00	0.00	0.00	guess_passwd	7
1	tcp	ftp	SF	55	170	0	0	0	0	1	0	0	0	0	0	0	0	0	0	0	0	1	1	0.00	0.00	0.00	0.00	1.00	0.00	0.00	138	14	0.10	0.06	0.01	0.00	0.00	0.00	0.00	0.00	normal	16
0	tcp	other	REJ	0	0	0	0	0	0	0	0	0	0	0	0	0	0	0	0	0	0	509	1	0.02	0.00	0.98	1.00	0.00	1.00	0.00	255	1	0.00	1.00	0.00	0.00	0.05	0.00	0.95	1.00	satan	20
0	tcp	mtp	REJ	0	0	0	0	0	0	0	0	0	0	0	0	0	0	0	0	0	0	243	12	0.00	0.00	1.00	1.00	0.05	0.07	0.00	255	12	0.05	0.08	0.00	0.00	0.00	0.00	1.00	1.00	neptune	19
0	tcp	http	S0	0	0	0	0	0	0	0	0	0	0	0	0	0	0	0	0	0	0	93	93	1.00	1.00	0.00	0.00	1.00	0.00	0.00	255	255	1.00	0.00	0.00	0.00	0.50	0.50	0.48	0.48	apache2	17
0	tcp	netbios_ns	S0	0	0	0	0	0	0	0	0	0	0	0	0	0	0	0	0	0	0	148	5	1.00	1.00	0.00	0.00	0.03	0.09	0.00	255	5	0.02	0.09	0.00	0.00	1.00	1.00	0.00	0.00	neptune	19
7867	tcp	telnet	SF	0	44	0	0	0	0	0	0	0	0	0	0	0	0	0	0	0	0	1	1	0.00	0.00	0.00	0.00	1.00	0.00	0.00	255	118	0.46	0.03	0.00	0.00	0.16	0.34	0.11	0.11	processtable	17
7432	tcp	telnet	SF	0	44	0	0	0	0	0	0	0	0	0	0	0	0	0	0	0	0	1	1	0.00	0.00	0.00	0.00	1.00	0.00	0.00	255	216	0.85	0.03	0.00	0.00	0.33	0.39	0.12	0.06	processtable	18
4	tcp	pop_3	SF	28	93	0	0	0	0	0	1	0	0	0	0	0	0	0	0	0	0	1	1	0.00	0.00	0.00	0.00	1.00	0.00	0.00	108	93	0.85	0.03	0.01	0.02	0.00	0.00	0.09	0.00	guess_passwd	7
4	tcp	pop_3	SF	28	93	0	0	0	0	0	1	0	0	0	0	0	0	0	0	0	0	1	1	0.00	0.00	0.00	0.00	1.00	0.00	0.00	255	138	0.54	0.02	0.00	0.00	0.00	0.00	0.17	0.00	guess_passwd	17
0	tcp	telnet	S3	0	44	0	0	0	0	0	0	0	0	0	0	0	0	0	0	0	0	1	1	1.00	1.00	0.00	0.00	1.00	0.00	0.00	255	109	0.43	0.03	0.00	0.00	0.13	0.30	0.11	0.12	processtable	19
0	tcp	http	S0	0	0	0	0	0	0	0	0	0	0	0	0	0	0	0	0	0	0	103	103	1.00	1.00	0.00	0.00	1.00	0.00	0.00	255	255	1.00	0.00	0.00	0.00	0.54	0.54	0.44	0.44	apache2	17
924	tcp	http	RSTR	25504	0	0	0	0	0	0	1	0	0	0	0	0	0	0	0	0	0	36	36	0.06	0.06	0.94	0.94	1.00	0.00	0.00	255	255	1.00	0.00	0.00	0.00	0.01	0.01	0.58	0.58	apache2	14
0	tcp	gopher	RSTO	0	0	0	0	0	0	0	0	0	0	0	0	0	0	0	0	0	0	15	1	0.00	0.00	1.00	1.00	0.07	1.00	0.00	24	1	0.04	0.75	0.62	0.00	0.00	0.00	0.62	1.00	portsweep	14
0	udp	private	SF	105	146	0	0	0	0	0	0	0	0	0	0	0	0	0	0	0	0	2	2	0.00	0.00	0.00	0.00	1.00	0.00	0.00	255	254	1.00	0.01	0.02	0.00	0.00	0.00	0.00	0.00	normal	17
282	tcp	ftp	SF	158	595	0	0	0	2	0	1	0	0	0	0	0	0	0	0	0	1	1	1	0.00	0.00	0.00	0.00	1.00	0.00	0.00	255	20	0.08	0.02	0.00	0.00	0.08	0.00	0.29	0.00	warezmaster	12
0	udp	private	SF	1	1	0	0	0	0	0	0	0	0	0	0	0	0	0	0	0	0	114	1	0.00	0.00	0.00	0.00	0.01	0.97	0.00	255	1	0.00	0.99	1.00	0.00	0.00	0.00	0.00	0.00	satan	16
4	tcp	pop_3	SF	28	93	0	0	0	0	0	1	0	0	0	0	0	0	0	0	0	0	1	1	0.00	0.00	0.00	0.00	1.00	0.00	0.00	124	109	0.87	0.02	0.01	0.02	0.00	0.00	0.08	0.00	guess_passwd	8
806	tcp	http	RSTR	62344	0	0	0	0	0	0	1	0	0	0	0	0	0	0	0	0	0	44	44	0.00	0.00	1.00	1.00	1.00	0.00	0.00	255	253	0.99	0.01	0.00	0.00	0.00	0.00	0.21	0.21	apache2	15
0	tcp	private	REJ	0	0	0	0	0	0	0	0	0	0	0	0	0	0	0	0	0	0	443	1	0.06	0.00	0.92	1.00	0.00	1.00	0.00	255	1	0.00	1.00	0.00	0.00	0.00	0.00	0.96	1.00	satan	18
0	tcp	other	REJ	0	0	0	0	0	0	0	0	0	0	0	0	0	0	0	0	0	0	414	1	0.14	0.00	0.84	1.00	0.00	1.00	0.00	255	1	0.00	0.95	0.00	0.00	0.13	0.00	0.87	1.00	satan	17
0	udp	private	SF	1	0	0	0	0	0	0	0	0	0	0	0	0	0	0	0	0	0	66	2	0.00	0.00	0.00	0.00	0.03	0.67	0.00	255	2	0.01	0.74	1.00	0.00	0.00	0.00	0.00	0.00	normal	8
7228	tcp	telnet	SF	0	44	0	0	0	0	0	0	0	0	0	0	0	0	0	0	0	0	1	1	0.00	0.00	0.00	0.00	1.00	0.00	0.00	255	251	0.98	0.02	0.00	0.00	0.27	0.27	0.01	0.00	processtable	14
0	tcp	vmnet	S0	0	0	0	0	0	0	0	0	0	0	0	0	0	0	0	0	0	0	260	7	1.00	1.00	0.00	0.00	0.03	0.07	0.00	255	7	0.03	0.07	0.00	0.00	1.00	1.00	0.00	0.00	neptune	19
0	icmp	ecr_i	SF	1008	0	0	0	0	0	0	0	0	0	0	0	0	0	0	0	0	0	489	489	0.00	0.00	0.00	0.00	1.00	0.00	0.00	255	255	1.00	0.00	1.00	0.00	0.00	0.00	0.00	0.00	smurf	18
0	icmp	ecr_i	SF	1032	0	0	0	0	0	0	0	0	0	0	0	0	0	0	0	0	0	195	195	0.00	0.00	0.00	0.00	1.00	0.00	0.00	255	255	1.00	0.00	1.00	0.00	0.00	0.00	0.00	0.00	smurf	18
8	tcp	pop_3	SF	32	93	0	0	0	0	0	1	0	0	0	0	0	0	0	0	0	0	1	1	0.00	0.00	0.00	0.00	1.00	0.00	0.00	255	230	0.90	0.02	0.00	0.00	0.00	0.00	0.05	0.00	guess_passwd	16
0	icmp	eco_i	SF	40008	0	0	0	0	0	0	0	0	0	0	0	0	0	0	0	0	0	3	3	0.00	0.00	0.00	0.00	1.00	0.00	0.00	134	145	0.18	0.04	0.18	0.43	0.00	0.00	0.02	0.00	normal	20
1	tcp	smtp	SF	2564	333	0	0	0	0	0	1	0	0	0	0	0	0	0	0	0	0	1	1	0.00	0.00	0.00	0.00	1.00	0.00	0.00	255	196	0.77	0.02	0.00	0.00	0.00	0.00	0.00	0.00	normal	20
4	tcp	pop_3	SF	32	93	0	0	0	0	0	1	0	0	0	0	0	0	0	0	0	0	1	1	0.00	0.00	0.00	0.00	1.00	0.00	0.00	9	12	1.00	0.00	0.11	0.25	0.00	0.00	0.00	0.00	guess_passwd	6
282	tcp	ftp	SF	162	599	0	0	0	2	0	1	0	0	0	0	0	0	0	0	0	1	1	1	0.00	0.00	0.00	0.00	1.00	0.00	0.00	230	77	0.33	0.03	0.00	0.00	0.00	0.00	0.00	0.00	warezmaster	13
0	udp	private	SF	54	54	0	0	0	0	0	0	0	0	0	0	0	0	0	0	0	0	510	510	0.00	0.00	0.00	0.00	1.00	0.00	0.00	255	255	1.00	0.00	0.86	0.00	0.00	0.00	0.00	0.00	normal	17
0	udp	private	SF	1	0	0	0	0	0	0	0	0	0	0	0	0	0	0	0	0	0	13	12	0.00	0.00	0.00	0.00	0.92	0.15	0.00	255	19	0.07	0.16	1.00	0.00	0.00	0.00	0.00	0.00	normal	6
0	tcp	telnet	S3	0	44	0	0	0	0	0	0	0	0	0	0	0	0	0	0	0	0	1	1	1.00	1.00	0.00	0.00	1.00	0.00	0.00	255	126	0.49	0.03	0.00	0.00	0.20	0.40	0.11	0.10	processtable	18
8	tcp	pop_3	SF	30	93	0	0	0	0	0	1	0	0	0	0	0	0	0	0	0	0	1	1	0.00	0.00	0.00	0.00	1.00	0.00	0.00	255	246	0.96	0.01	0.00	0.00	0.00	0.00	0.00	0.00	guess_passwd	17
5	tcp	pop_3	SF	26	93	0	0	0	0	0	1	0	0	0	0	0	0	0	0	0	0	1	1	0.00	0.00	0.00	0.00	1.00	0.00	0.00	255	228	0.89	0.02	0.00	0.00	0.00	0.00	0.07	0.00	guess_passwd	16
5	tcp	pop_3	SF	26	93	0	0	0	0	0	1	0	0	0	0	0	0	0	0	0	0	1	1	0.00	0.00	0.00	0.00	1.00	0.00	0.00	193	174	0.90	0.02	0.01	0.00	0.00	0.00	0.05	0.00	guess_passwd	11
282	tcp	ftp	SF	162	599	0	0	0	2	0	1	0	0	0	0	0	0	0	0	0	1	1	1	0.00	0.00	0.00	0.00	1.00	0.00	0.00	255	38	0.15	0.03	0.00	0.00	0.32	0.00	0.02	0.00	warezmaster	15
0	udp	private	SF	42	0	0	0	0	0	0	0	0	0	0	0	0	0	0	0	0	0	3	3	0.00	0.00	0.00	0.00	1.00	0.00	0.00	255	255	1.00	0.00	0.00	0.00	0.00	0.00	0.00	0.00	snmpguess	17
0	tcp	telnet	SF	126	174	0	0	0	0	1	0	0	0	0	0	0	0	0	0	0	0	1	1	0.00	0.00	0.00	0.00	1.00	0.00	0.00	255	217	0.85	0.02	0.00	0.00	0.00	0.00	0.02	0.03	guess_passwd	15
0	tcp	echo	RSTO	0	0	0	0	0	0	0	0	0	0	0	0	0	0	0	0	0	0	269	20	0.00	0.00	1.00	1.00	0.07	0.06	0.00	255	20	0.08	0.07	0.00	0.00	0.00	0.00	1.00	1.00	neptune	19
0	udp	domain_u	SF	44	110	0	0	0	0	0	0	0	0	0	0	0	0	0	0	0	0	155	234	0.00	0.00	0.00	0.00	1.00	0.00	0.01	255	255	1.00	0.00	0.00	0.00	0.00	0.00	0.00	0.00	normal	18
282	tcp	ftp	SF	160	595	0	0	0	2	0	1	0	0	0	0	0	0	0	0	0	1	1	1	0.00	0.00	0.00	0.00	1.00	0.00	0.00	151	52	0.34	0.04	0.01	0.00	0.00	0.00	0.00	0.00	warezmaster	11
0	tcp	imap4	S0	0	0	0	0	0	0	0	0	0	0	0	0	0	0	0	0	0	0	1	3	1.00	1.00	0.00	0.00	1.00	0.00	1.00	18	61	0.33	0.17	0.06	0.03	1.00	0.10	0.00	0.90	mscan	13
0	tcp	private	RSTR	0	0	0	0	0	0	0	0	0	0	0	0	0	0	0	0	0	0	1	1	0.00	0.00	1.00	1.00	1.00	0.00	0.00	255	1	0.00	0.50	0.47	0.00	0.00	0.00	0.90	1.00	portsweep	18
0	udp	domain_u	SF	46	46	0	0	0	0	0	0	0	0	0	0	0	0	0	0	0	0	84	164	0.00	0.00	0.00	0.00	1.00	0.00	0.01	255	255	1.00	0.00	0.01	0.00	0.00	0.00	0.00	0.00	normal	18
0	udp	private	SF	42	0	0	0	0	0	0	0	0	0	0	0	0	0	0	0	0	0	1	1	0.00	0.00	0.00	0.00	1.00	0.00	0.00	255	254	1.00	0.01	0.01	0.00	0.00	0.00	0.00	0.00	snmpguess	12
0	icmp	eco_i	SF	18	0	0	0	0	0	0	0	0	0	0	0	0	0	0	0	0	0	1	1	0.00	0.00	0.00	0.00	1.00	0.00	0.00	1	12	1.00	0.00	1.00	1.00	0.00	0.00	0.00	0.00	ipsweep	17
0	tcp	link	S0	0	0	0	0	0	0	0	0	0	0	0	0	0	0	0	0	0	0	131	1	1.00	1.00	0.00	0.00	0.01	0.09	0.00	255	1	0.00	0.09	0.00	0.00	1.00	1.00	0.00	0.00	neptune	19
4	tcp	pop_3	SF	28	93	0	0	0	0	0	1	0	0	0	0	0	0	0	0	0	0	1	1	0.00	0.00	0.00	0.00	1.00	0.00	0.00	255	246	0.96	0.01	0.00	0.00	0.00	0.00	0.00	0.00	guess_passwd	18
283	tcp	ftp	SF	160	595	0	0	0	2	0	1	0	0	0	0	0	0	0	0	0	1	1	1	0.00	0.00	0.00	0.00	1.00	0.00	0.00	13	11	0.85	0.15	0.08	0.00	0.00	0.00	0.00	0.00	warezmaster	10
0	icmp	ecr_i	SF	1032	0	0	0	0	0	0	0	0	0	0	0	0	0	0	0	0	0	304	304	0.00	0.00	0.00	0.00	1.00	0.00	0.00	255	255	1.00	0.00	1.00	0.00	0.00	0.00	0.00	0.00	smurf	19
0	udp	other	SF	1	1	0	0	0	0	0	0	0	0	0	0	0	0	0	0	0	0	215	1	0.00	0.00	0.00	0.00	0.00	1.00	0.00	255	1	0.00	0.86	0.99	0.00	0.00	0.00	0.00	0.00	satan	17
0	tcp	private	S0	0	0	0	0	0	0	0	0	0	0	0	0	0	0	0	0	0	0	108	19	1.00	1.00	0.00	0.00	0.18	0.06	0.00	8	6	0.75	0.25	0.12	0.00	1.00	1.00	0.00	0.00	neptune	18
0	udp	private	SF	105	146	0	0	0	0	0	0	0	0	0	0	0	0	0	0	0	0	1	1	0.00	0.00	0.00	0.00	1.00	0.00	0.00	255	252	0.99	0.01	0.00	0.00	0.00	0.00	0.00	0.00	normal	15
0	tcp	http	SF	325	274	0	0	0	0	0	1	0	0	0	0	0	0	0	0	0	0	2	19	0.00	0.00	0.00	0.00	1.00	0.00	0.11	255	233	0.91	0.02	0.00	0.00	0.00	0.00	0.05	0.00	normal	18
0	tcp	telnet	SF	126	174	0	0	0	0	1	0	0	0	0	0	0	0	0	0	0	0	2	2	0.00	0.00	0.00	0.00	1.00	0.00	0.00	255	255	1.00	0.00	0.00	0.00	0.01	0.01	0.02	0.02	guess_passwd	17
0	tcp	telnet	SF	121	174	0	0	0	0	1	0	0	0	0	0	0	0	0	0	0	0	1	1	0.00	0.00	0.00	0.00	1.00	0.00	0.00	255	100	0.39	0.02	0.00	0.00	0.00	0.00	0.01	0.03	guess_passwd	10
0	tcp	sunrpc	REJ	0	0	0	0	0	0	0	0	0	0	0	0	0	0	0	0	0	0	4	2	0.00	0.00	1.00	1.00	0.25	1.00	1.00	30	31	0.17	0.17	0.03	0.06	0.00	0.00	0.83	1.00	mscan	14
1179	udp	other	SF	146	105	0	0	0	0	0	0	0	0	0	0	0	0	0	0	0	0	1	1	0.00	0.00	0.00	0.00	1.00	0.00	0.00	33	14	0.42	0.12	1.00	0.00	0.00	0.00	0.00	0.00	snmpgetattack	0
0	udp	domain_u	SF	45	135	0	0	0	0	0	0	0	0	0	0	0	0	0	0	0	0	137	216	0.00	0.00	0.00	0.00	1.00	0.00	0.01	255	255	1.00	0.00	0.00	0.00	0.00	0.00	0.00	0.00	normal	18
5	tcp	pop_3	SF	28	93	0	0	0	0	0	1	0	0	0	0	0	0	0	0	0	0	1	1	0.00	0.00	0.00	0.00	1.00	0.00	0.00	219	200	0.91	0.01	0.00	0.00	0.00	0.00	0.05	0.00	guess_passwd	10
0	udp	private	SF	105	105	0	0	0	0	0	0	0	0	0	0	0	0	0	0	0	0	1	1	0.00	0.00	0.00	0.00	1.00	0.00	0.00	255	254	1.00	0.01	0.01	0.00	0.00	0.00	0.00	0.00	snmpgetattack	7
0	tcp	other	REJ	0	0	0	0	0	0	0	0	0	0	0	0	0	0	0	0	0	0	458	1	0.15	0.00	0.85	1.00	0.00	1.00	0.00	255	1	0.00	0.97	0.00	0.00	0.15	0.00	0.85	1.00	satan	18
0	tcp	private	REJ	0	0	0	0	0	0	0	0	0	0	0	0	0	0	0	0	0	0	55	1	0.00	0.00	1.00	1.00	0.02	1.00	0.00	255	1	0.00	0.06	0.00	0.00	0.04	0.00	0.77	1.00	satan	20
0	tcp	csnet_ns	S0	0	0	0	0	0	0	0	0	0	0	0	0	0	0	0	0	0	0	250	1	1.00	1.00	0.00	0.00	0.00	0.07	0.00	255	1	0.00	0.08	0.00	0.00	1.00	1.00	0.00	0.00	neptune	19
11	tcp	telnet	SF	151	2482	0	0	0	1	0	1	0	0	0	0	0	0	0	0	0	1	4	1	0.00	0.00	0.00	0.00	0.25	0.50	0.00	255	2	0.01	0.02	0.00	0.00	0.00	0.00	0.00	0.00	multihop	3
0	udp	private	SF	52	52	0	0	0	0	0	0	0	0	0	0	0	0	0	0	0	0	511	511	0.00	0.00	0.00	0.00	1.00	0.00	0.00	255	255	1.00	0.00	0.89	0.00	0.00	0.00	0.00	0.00	normal	17
0	icmp	ecr_i	SF	1032	0	0	0	0	0	0	0	0	0	0	0	0	0	0	0	0	0	81	81	0.00	0.00	0.00	0.00	1.00	0.00	0.00	255	255	1.00	0.00	1.00	0.00	0.00	0.00	0.00	0.00	smurf	19
0	udp	domain_u	SF	42	68	0	0	0	0	0	0	0	0	0	0	0	0	0	0	0	0	221	221	0.00	0.00	0.00	0.00	1.00	0.00	0.00	255	255	1.00	0.00	0.01	0.00	0.00	0.00	0.00	0.00	normal	18
0	tcp	telnet	S0	0	0	0	0	0	0	0	0	0	0	0	0	0	0	0	0	0	0	1	3	1.00	0.33	0.00	0.67	1.00	0.00	1.00	25	86	0.36	0.12	0.04	0.03	1.00	1.00	0.00	0.00	mscan	18
0	tcp	ftp	SF	26	157	0	0	0	0	1	0	0	0	0	0	0	0	0	0	0	1	1	1	0.00	0.00	0.00	0.00	1.00	0.00	0.00	183	86	0.47	0.03	0.01	0.00	0.00	0.00	0.00	0.00	guess_passwd	7
0	udp	private	SF	1	1	0	0	0	0	0	0	0	0	0	0	0	0	0	0	0	0	115	1	0.00	0.00	0.00	0.00	0.01	1.00	0.00	255	1	0.00	0.81	1.00	0.00	0.00	0.00	0.00	0.00	satan	16
0	tcp	ftp_data	S0	0	0	0	0	0	0	0	0	0	0	0	0	0	0	0	0	0	0	54	11	1.00	1.00	0.00	0.00	0.20	0.07	0.00	255	60	0.24	0.02	0.00	0.00	0.98	1.00	0.00	0.00	neptune	19
0	tcp	systat	REJ	0	0	0	0	0	0	0	0	0	0	0	0	0	0	0	0	0	0	214	18	0.00	0.00	1.00	1.00	0.08	0.07	0.00	255	18	0.07	0.07	0.00	0.00	0.00	0.00	1.00	1.00	neptune	18
0	udp	domain_u	SF	43	43	0	0	0	0	0	0	0	0	0	0	0	0	0	0	0	0	129	129	0.00	0.00	0.00	0.00	1.00	0.00	0.00	255	254	1.00	0.01	0.00	0.00	0.00	0.00	0.00	0.00	normal	18
0	tcp	http	S0	0	0	0	0	0	0	0	0	0	0	0	0	0	0	0	0	0	0	95	95	1.00	1.00	0.00	0.00	1.00	0.00	0.00	255	255	1.00	0.00	0.00	0.00	0.59	0.59	0.38	0.38	apache2	18
8233	tcp	telnet	SF	0	15	0	0	0	0	0	0	0	0	0	0	0	0	0	0	0	0	1	1	0.00	0.00	0.00	0.00	1.00	0.00	0.00	255	3	0.01	0.87	0.00	0.00	0.00	0.00	0.85	0.00	processtable	12
0	icmp	ecr_i	SF	520	0	0	0	0	0	0	0	0	0	0	0	0	0	0	0	0	0	509	509	0.00	0.00	0.00	0.00	1.00	0.00	0.00	168	168	1.00	0.00	1.00	0.00	0.00	0.00	0.00	0.00	smurf	18
0	udp	private	SF	105	146	0	0	0	0	0	0	0	0	0	0	0	0	0	0	0	0	1	1	0.00	0.00	0.00	0.00	1.00	0.00	0.00	65	65	1.00	0.00	0.02	0.00	0.00	0.00	0.00	0.00	snmpgetattack	0
283	tcp	ftp	SF	158	595	0	0	0	2	0	1	0	0	0	0	0	0	0	0	0	1	1	1	0.00	0.00	0.00	0.00	1.00	0.00	0.00	255	98	0.38	0.03	0.00	0.00	0.02	0.00	0.01	0.00	warezmaster	13
0	tcp	netbios_dgm	REJ	0	0	0	0	0	0	0	0	0	0	0	0	0	0	0	0	0	0	139	12	0.00	0.00	1.00	1.00	0.09	0.06	0.00	255	12	0.05	0.07	0.00	0.00	0.00	0.00	1.00	1.00	neptune	20
0	tcp	other	REJ	0	0	0	0	0	0	0	0	0	0	0	0	0	0	0	0	0	0	464	1	0.07	0.00	0.93	1.00	0.00	1.00	0.00	255	1	0.00	1.00	0.00	0.00	0.13	0.00	0.87	1.00	satan	19
0	icmp	ecr_i	SF	1032	0	0	0	0	0	0	0	0	0	0	0	0	0	0	0	0	0	6	6	0.00	0.00	0.00	0.00	1.00	0.00	0.00	255	182	0.71	0.02	0.72	0.00	0.00	0.00	0.00	0.00	smurf	17
2	tcp	telnet	SF	191	10914	0	0	0	0	0	1	0	1	0	3	0	0	0	0	0	0	1	1	0.00	0.00	0.00	0.00	1.00	0.00	0.00	42	3	0.07	0.12	0.02	0.00	0.00	0.00	0.00	0.00	sendmail	1
0	tcp	private	REJ	0	0	0	0	0	0	0	0	0	0	0	0	0	0	0	0	0	0	511	1	0.05	0.00	0.95	1.00	0.00	1.00	0.00	255	1	0.00	1.00	0.01	0.00	0.07	0.00	0.93	1.00	saint	20
8128	tcp	telnet	SF	0	15	0	0	0	0	0	0	0	0	0	0	0	0	0	0	0	0	1	1	0.00	0.00	0.00	0.00	1.00	0.00	0.00	255	59	0.23	0.04	0.00	0.00	0.00	0.02	0.11	0.22	processtable	8
815	tcp	http	RSTR	57964	0	0	0	0	0	0	1	0	0	0	0	0	0	0	0	0	0	60	60	0.03	0.03	0.97	0.97	1.00	0.00	0.00	255	253	0.99	0.01	0.00	0.00	0.01	0.01	0.49	0.50	apache2	15
1	tcp	telnet	RSTO	0	15	0	0	0	0	0	0	0	0	0	0	0	0	0	0	0	0	1	6	0.00	0.17	1.00	0.50	1.00	0.00	0.67	255	16	0.06	0.03	0.00	0.00	0.00	0.00	0.18	0.81	mscan	15
0	tcp	http	SF	301	2507	0	0	0	0	0	1	0	0	0	0	0	0	0	0	0	0	5	5	0.00	0.00	0.00	0.00	1.00	0.00	0.00	255	230	0.90	0.02	0.00	0.00	0.00	0.00	0.06	0.00	normal	18
0	udp	private	SF	1	1	0	0	0	0	0	0	0	0	0	0	0	0	0	0	0	0	115	1	0.00	0.00	0.00	0.00	0.01	0.83	0.00	255	1	0.00	0.53	1.00	0.00	0.00	0.00	0.00	0.00	satan	16
791	tcp	http	RSTR	1024	0	0	0	0	0	0	1	0	0	0	0	0	0	0	0	0	0	57	57	0.04	0.04	0.96	0.96	1.00	0.00	0.00	255	253	0.99	0.01	0.00	0.00	0.01	0.01	0.29	0.29	apache2	14
0	icmp	ecr_i	SF	1032	0	0	0	0	0	0	0	0	0	0	0	0	0	0	0	0	0	207	207	0.00	0.00	0.00	0.00	1.00	0.00	0.00	255	255	1.00	0.00	1.00	0.00	0.00	0.00	0.00	0.00	smurf	19
32	tcp	ftp	SF	1534	4152	0	0	0	30	0	1	0	0	0	0	0	0	0	0	0	1	1	1	0.00	0.00	0.00	0.00	1.00	0.00	0.00	72	17	0.24	0.04	0.01	0.00	0.00	0.00	0.00	0.00	normal	20
0	udp	private	SF	105	146	0	0	0	0	0	0	0	0	0	0	0	0	0	0	0	0	2	2	0.00	0.00	0.00	0.00	1.00	0.00	0.00	225	224	1.00	0.01	0.00	0.00	0.00	0.00	0.00	0.00	normal	20
0	udp	private	SF	1	4	0	0	0	0	0	0	0	0	0	0	0	0	0	0	0	0	45	4	0.00	0.00	0.00	0.00	0.09	0.27	0.00	255	4	0.02	0.71	0.38	0.00	0.00	0.00	0.62	0.00	normal	3
0	tcp	imap4	S0	0	0	0	0	0	0	0	0	0	0	0	0	0	0	0	0	0	0	260	17	1.00	1.00	0.00	0.00	0.07	0.07	0.00	255	17	0.07	0.07	0.00	0.00	1.00	1.00	0.00	0.00	neptune	20
0	tcp	private	REJ	0	0	0	0	0	0	0	0	0	0	0	0	0	0	0	0	0	0	444	1	0.04	0.00	0.93	1.00	0.00	1.00	0.00	255	1	0.00	1.00	0.00	0.00	0.05	0.00	0.89	1.00	saint	18
0	tcp	sunrpc	REJ	0	0	0	0	0	0	0	0	0	0	0	0	0	0	0	0	0	0	1	4	0.00	0.00	1.00	1.00	1.00	0.00	1.00	255	20	0.08	0.03	0.00	0.00	0.00	0.00	0.41	1.00	mscan	13
0	tcp	systat	REJ	0	0	0	0	0	0	0	0	0	0	0	0	0	0	0	0	0	0	294	18	0.00	0.00	1.00	1.00	0.06	0.05	0.00	255	18	0.07	0.06	0.00	0.00	0.00	0.00	1.00	1.00	neptune	20
5	tcp	pop_3	SF	30	93	0	0	0	0	0	1	0	0	0	0	0	0	0	0	0	0	1	1	0.00	0.00	0.00	0.00	1.00	0.00	0.00	255	253	0.99	0.01	0.00	0.00	0.00	0.00	0.00	0.00	guess_passwd	18
0	icmp	ecr_i	SF	1032	0	0	0	0	0	0	0	0	0	0	0	0	0	0	0	0	0	511	511	0.00	0.00	0.00	0.00	1.00	0.00	0.00	255	93	0.36	0.01	0.36	0.00	0.00	0.00	0.00	0.00	smurf	20
0	tcp	iso_tsap	REJ	0	0	0	0	0	0	0	0	0	0	0	0	0	0	0	0	0	0	262	8	0.00	0.00	1.00	1.00	0.03	0.06	0.00	255	8	0.03	0.06	0.00	0.00	0.00	0.00	1.00	1.00	neptune	20
0	tcp	pop_3	S0	0	0	0	0	0	0	0	0	0	0	0	0	0	0	0	0	0	0	1	1	1.00	1.00	0.00	0.00	1.00	0.00	0.00	123	85	0.33	0.02	0.01	0.02	1.00	1.00	0.00	0.00	mscan	18
0	udp	private	SF	49	0	0	0	0	0	0	0	0	0	0	0	0	0	0	0	0	0	5	5	0.00	0.00	0.00	0.00	1.00	0.00	0.00	255	254	1.00	0.01	0.01	0.00	0.00	0.00	0.00	0.00	snmpguess	15
0	icmp	eco_i	SF	20	0	0	0	0	0	0	0	0	0	0	0	0	0	0	0	0	0	1	69	0.00	0.00	0.00	0.00	1.00	0.00	1.00	2	168	1.00	0.00	1.00	0.26	0.00	0.00	0.00	0.00	saint	15
0	tcp	telnet	S3	0	44	0	0	0	0	0	0	0	0	0	0	0	0	0	0	0	0	1	1	1.00	1.00	0.00	0.00	1.00	0.00	0.00	255	116	0.45	0.03	0.00	0.00	0.16	0.34	0.11	0.11	processtable	18
0	tcp	sunrpc	S0	0	0	0	0	0	0	0	0	0	0	0	0	0	0	0	0	0	0	140	1	1.00	1.00	0.00	0.00	0.01	0.06	0.00	255	1	0.00	0.06	0.00	0.00	1.00	1.00	0.00	0.00	neptune	19
0	udp	private	SF	54	52	0	0	0	0	0	0	0	0	0	0	0	0	0	0	0	0	216	216	0.00	0.00	0.00	0.00	1.00	0.00	0.00	255	255	1.00	0.00	0.84	0.00	0.00	0.00	0.00	0.00	normal	17
0	tcp	http	SF	54540	8314	0	0	0	2	0	1	1	0	0	0	0	0	0	0	0	0	5	5	0.00	0.00	0.00	0.00	1.00	0.00	0.00	255	251	0.98	0.01	0.00	0.00	0.00	0.00	0.01	0.01	back	16
0	udp	private	SF	46	0	0	0	0	0	0	0	0	0	0	0	0	0	0	0	0	0	2	2	0.00	0.00	0.00	0.00	1.00	0.00	0.00	255	255	1.00	0.00	0.00	0.00	0.00	0.00	0.00	0.00	snmpguess	17
0	udp	domain_u	SF	46	155	0	0	0	0	0	0	0	0	0	0	0	0	0	0	0	0	121	200	0.00	0.00	0.00	0.00	1.00	0.00	0.01	255	255	1.00	0.00	0.00	0.00	0.00	0.00	0.00	0.00	normal	18
198	tcp	telnet	SF	2442	10661	0	0	0	2	0	1	6	1	0	4	0	0	0	0	0	0	1	1	0.00	0.00	0.00	0.00	1.00	0.00	0.00	255	1	0.00	0.37	0.00	0.00	0.00	0.00	0.00	0.00	buffer_overflow	1
0	udp	private	SF	47	44	0	0	0	0	0	0	0	0	0	0	0	0	0	0	0	0	107	107	0.00	0.00	0.00	0.00	1.00	0.00	0.00	255	255	1.00	0.00	0.60	0.00	0.00	0.00	0.00	0.00	normal	14
0	tcp	telnet	SF	123	174	0	0	0	0	1	0	0	0	0	0	0	0	0	0	0	0	1	1	0.00	0.00	0.00	0.00	1.00	0.00	0.00	255	136	0.53	0.02	0.00	0.00	0.00	0.00	0.02	0.03	guess_passwd	15
280	tcp	ftp_data	SF	283618	0	0	0	0	0	0	0	0	0	0	0	0	0	0	0	0	0	1	1	0.00	0.00	0.00	0.00	1.00	0.00	0.00	1	23	1.00	0.00	1.00	0.22	0.00	0.00	0.00	0.00	warezmaster	16
282	tcp	ftp	SF	160	599	0	0	0	2	0	1	0	0	0	0	0	0	0	0	0	1	1	1	0.00	0.00	0.00	0.00	1.00	0.00	0.00	65	33	0.51	0.05	0.02	0.00	0.00	0.00	0.00	0.00	warezmaster	11
0	tcp	telnet	S3	0	44	0	0	0	0	0	0	0	0	0	0	0	0	0	0	0	0	1	1	1.00	1.00	0.00	0.00	1.00	0.00	0.00	255	77	0.30	0.62	0.00	0.00	0.20	0.68	0.60	0.00	processtable	18
0	tcp	telnet	RSTO	0	3	0	0	0	0	0	0	0	0	0	0	0	0	0	0	0	0	1	6	0.00	0.33	1.00	0.50	1.00	0.00	0.67	255	80	0.31	0.12	0.00	0.00	0.00	0.00	0.32	0.49	mscan	14
0	icmp	ecr_i	SF	1032	0	0	0	0	0	0	0	0	0	0	0	0	0	0	0	0	0	69	69	0.00	0.00	0.00	0.00	1.00	0.00	0.00	255	255	1.00	0.00	1.00	0.00	0.00	0.00	0.00	0.00	smurf	19
280	tcp	ftp_data	SF	283618	0	0	0	0	0	0	0	0	0	0	0	0	0	0	0	0	0	1	1	0.00	0.00	0.00	0.00	1.00	0.00	0.00	1	11	1.00	0.00	1.00	0.18	0.00	0.00	0.00	0.00	warezmaster	19
0	udp	private	SF	105	145	0	0	0	0	0	0	0	0	0	0	0	0	0	0	0	0	2	2	0.00	0.00	0.00	0.00	1.00	0.00	0.00	255	254	1.00	0.01	0.00	0.00	0.00	0.00	0.00	0.00	normal	18
281	tcp	ftp	SF	162	597	0	0	0	2	0	1	0	0	0	0	0	0	0	0	0	1	1	1	0.00	0.00	0.00	0.00	1.00	0.00	0.00	255	113	0.44	0.03	0.00	0.00	0.00	0.00	0.00	0.00	warezmaster	15
0	tcp	http	SF	54540	8314	0	0	0	2	0	1	1	0	0	0	0	0	0	0	0	0	5	5	0.00	0.00	0.00	0.00	1.00	0.00	0.00	255	255	1.00	0.00	0.00	0.00	0.00	0.00	0.06	0.06	back	16
0	tcp	other	REJ	0	0	0	0	0	0	0	0	0	0	0	0	0	0	0	0	0	0	511	1	0.12	0.00	0.88	1.00	0.00	1.00	0.00	255	1	0.00	1.00	0.00	0.00	0.13	0.00	0.87	1.00	satan	20
0	udp	other	SF	516	4	0	0	0	0	0	0	0	0	0	0	0	0	0	0	0	0	10	10	0.00	0.00	0.00	0.00	1.00	0.00	0.00	12	10	0.83	0.17	0.75	0.00	0.00	0.00	0.00	0.00	multihop	1
795	tcp	http	RSTR	57964	0	0	0	0	0	0	1	0	0	0	0	0	0	0	0	0	0	83	83	0.02	0.02	0.98	0.98	1.00	0.00	0.00	255	253	0.99	0.01	0.00	0.00	0.01	0.01	0.45	0.45	apache2	15
0	tcp	telnet	RSTO	0	0	0	0	0	0	0	0	0	0	0	0	0	0	0	0	0	0	245	18	0.01	0.00	0.99	1.00	0.07	0.06	0.00	255	18	0.07	0.07	0.00	0.00	0.01	0.00	0.99	1.00	neptune	20
0	udp	private	SF	1	1	0	0	0	0	0	0	0	0	0	0	0	0	0	0	0	0	129	1	0.00	0.00	0.00	0.00	0.01	0.64	0.00	255	1	0.00	0.76	1.00	0.00	0.00	0.00	0.00	0.00	satan	17
0	udp	domain_u	SF	45	45	0	0	0	0	0	0	0	0	0	0	0	0	0	0	0	0	223	223	0.00	0.00	0.00	0.00	1.00	0.00	0.00	255	248	0.97	0.01	0.00	0.00	0.00	0.00	0.00	0.00	normal	18
7314	tcp	telnet	SF	0	44	0	0	0	0	0	0	0	0	0	0	0	0	0	0	0	0	1	1	0.00	0.00	0.00	0.00	1.00	0.00	0.00	255	228	0.89	0.11	0.00	0.00	0.50	0.56	0.11	0.01	processtable	18
0	tcp	login	S0	0	0	0	0	0	0	0	0	0	0	0	0	0	0	0	0	0	0	31	1	1.00	1.00	0.00	0.00	0.03	0.23	0.00	255	1	0.00	0.17	0.00	0.00	1.00	1.00	0.00	0.00	neptune	18
4	tcp	pop_3	SF	30	93	0	0	0	0	0	1	0	0	0	0	0	0	0	0	0	0	1	1	0.00	0.00	0.00	0.00	1.00	0.00	0.00	255	254	1.00	0.01	0.00	0.00	0.00	0.00	0.00	0.00	guess_passwd	18
0	udp	other	SF	1	1	0	0	0	0	0	0	0	0	0	0	0	0	0	0	0	0	315	1	0.00	0.00	0.00	0.00	0.00	1.00	0.00	255	1	0.00	1.00	1.00	0.00	0.00	0.00	0.00	0.00	satan	17
0	tcp	private	SH	0	0	0	0	0	0	0	0	0	0	0	0	0	0	0	0	0	0	1	1	1.00	1.00	0.00	0.00	1.00	0.00	0.00	201	1	0.00	1.00	1.00	0.00	1.00	1.00	0.00	0.00	nmap	18
0	tcp	other	REJ	0	0	0	0	0	0	0	0	0	0	0	0	0	0	0	0	0	0	481	1	0.09	0.00	0.91	1.00	0.00	1.00	0.00	255	1	0.00	1.00	0.00	0.00	0.07	0.00	0.93	1.00	satan	20
0	udp	domain_u	SF	46	46	0	0	0	0	0	0	0	0	0	0	0	0	0	0	0	0	124	204	0.00	0.00	0.00	0.00	1.00	0.00	0.01	255	255	1.00	0.00	0.01	0.00	0.00	0.00	0.00	0.00	normal	18
0	tcp	http	S0	0	0	0	0	0	0	0	0	0	0	0	0	0	0	0	0	0	0	30	11	1.00	1.00	0.00	0.00	0.37	0.13	0.00	255	63	0.25	0.02	0.00	0.00	0.97	1.00	0.00	0.00	neptune	19
0	tcp	ftp	SF	26	157	0	0	0	0	1	0	0	0	0	0	0	0	0	0	0	1	1	1	0.00	0.00	0.00	0.00	1.00	0.00	0.00	216	106	0.49	0.03	0.00	0.00	0.00	0.00	0.00	0.00	guess_passwd	7
284	tcp	ftp	SF	156	595	0	0	0	2	0	1	0	0	0	0	0	0	0	0	0	1	1	1	0.00	0.00	0.00	0.00	1.00	0.00	0.00	255	17	0.07	0.94	0.00	0.00	0.00	0.00	0.93	0.00	warezmaster	12
0	tcp	link	S0	0	0	0	0	0	0	0	0	0	0	0	0	0	0	0	0	0	0	159	12	1.00	1.00	0.00	0.00	0.08	0.10	0.00	255	12	0.05	0.10	0.00	0.00	1.00	1.00	0.00	0.00	neptune	18
297	tcp	http	SF	252	272	0	0	0	0	0	1	0	0	0	0	0	0	0	0	0	0	7	7	0.00	0.00	0.00	0.00	1.00	0.00	0.00	255	67	0.26	0.02	0.00	0.00	0.00	0.00	0.02	0.00	normal	18
0	tcp	ftp_data	SF	12	0	0	0	0	0	0	0	0	0	0	0	0	0	0	0	0	0	1	1	0.00	0.00	0.00	0.00	1.00	0.00	0.00	2	1	0.50	1.00	0.50	0.00	0.00	0.00	0.00	0.00	warezmaster	5
7350	tcp	telnet	SF	0	44	0	0	0	0	0	0	0	0	0	0	0	0	0	0	0	0	1	1	0.00	0.00	0.00	0.00	1.00	0.00	0.00	255	219	0.86	0.15	0.00	0.00	0.50	0.58	0.14	0.01	processtable	18
7498	tcp	telnet	SF	0	44	0	0	0	0	0	0	0	0	0	0	0	0	0	0	0	0	1	1	0.00	0.00	0.00	0.00	1.00	0.00	0.00	255	192	0.75	0.02	0.00	0.00	0.36	0.37	0.01	0.01	processtable	18
0	udp	private	SF	1	1	0	0	0	0	0	0	0	0	0	0	0	0	0	0	0	0	51	1	0.00	0.00	0.00	0.00	0.02	0.86	0.00	255	1	0.00	0.53	0.99	0.00	0.00	0.00	0.00	0.00	satan	17
0	tcp	telnet	S1	0	0	0	0	0	0	0	0	0	0	0	0	0	0	0	0	0	0	3	19	0.33	0.21	0.67	0.53	0.67	0.67	0.74	63	94	0.33	0.08	0.02	0.02	0.02	0.07	0.89	0.61	mscan	10
1	tcp	telnet	SF	24	574	0	0	0	0	0	0	0	0	0	0	0	0	0	0	0	0	4	6	0.00	0.00	0.75	0.50	0.50	0.75	0.50	54	87	0.35	0.09	0.02	0.02	0.00	0.00	0.87	0.69	mscan	8
0	tcp	pop_3	S0	0	0	0	0	0	0	0	0	0	0	0	0	0	0	0	0	0	0	1	2	1.00	1.00	0.00	0.00	1.00	0.00	1.00	5	84	0.20	0.60	0.20	0.04	1.00	1.00	0.00	0.00	mscan	18
0	tcp	http	SF	54540	8314	0	0	0	0	0	1	0	0	0	0	0	0	0	0	0	0	3	3	0.00	0.00	0.00	0.00	1.00	0.00	0.00	255	255	1.00	0.00	0.00	0.00	0.00	0.00	0.07	0.07	back	10
0	tcp	private	SH	0	0	0	0	0	0	0	0	0	0	0	0	0	0	0	0	0	0	1	1	1.00	1.00	0.00	0.00	1.00	0.00	0.00	31	1	0.03	1.00	1.00	0.00	1.00	1.00	0.00	0.00	nmap	18
0	udp	private	SF	105	146	0	0	0	0	0	0	0	0	0	0	0	0	0	0	0	0	3	2	0.00	0.00	0.00	0.00	0.67	0.67	0.00	255	253	0.99	0.01	0.01	0.00	0.00	0.00	0.00	0.00	normal	19
0	icmp	ecr_i	SF	1032	0	0	0	0	0	0	0	0	0	0	0	0	0	0	0	0	0	496	496	0.00	0.00	0.00	0.00	1.00	0.00	0.00	255	255	1.00	0.00	1.00	0.00	0.00	0.00	0.00	0.00	smurf	19
0	tcp	http	REJ	0	0	0	0	0	0	0	0	0	0	0	0	0	0	0	0	0	0	33	12	0.00	0.00	1.00	1.00	0.36	0.12	0.00	255	58	0.23	0.11	0.01	0.00	0.00	0.00	1.00	1.00	neptune	17
0	tcp	domain	S0	0	0	0	0	0	0	0	0	0	0	0	0	0	0	0	0	0	0	164	11	1.00	1.00	0.00	0.00	0.07	0.10	0.00	255	11	0.04	0.10	0.00	0.00	1.00	1.00	0.00	0.00	neptune	18
0	tcp	ftp_data	SF	12	0	0	0	0	0	0	0	0	0	0	0	0	0	0	0	0	0	2	2	0.00	0.00	0.00	0.00	1.00	0.00	0.00	70	25	0.20	0.10	0.20	0.08	0.00	0.00	0.00	0.00	warezmaster	4
0	tcp	courier	REJ	0	0	0	0	0	0	0	0	0	0	0	0	0	0	0	0	0	0	126	18	0.00	0.00	1.00	1.00	0.14	0.06	0.00	255	18	0.07	0.06	0.00	0.00	0.00	0.00	1.00	1.00	neptune	20
4	tcp	pop_3	SF	32	93	0	0	0	0	0	1	0	0	0	0	0	0	0	0	0	0	1	1	0.00	0.00	0.00	0.00	1.00	0.00	0.00	111	96	0.86	0.03	0.01	0.02	0.00	0.00	0.09	0.00	guess_passwd	7
0	tcp	kshell	REJ	0	0	0	0	0	0	0	0	0	0	0	0	0	0	0	0	0	0	140	2	0.00	0.00	1.00	1.00	0.01	0.06	0.00	255	2	0.01	0.06	0.00	0.00	0.00	0.00	1.00	1.00	neptune	19
1	tcp	telnet	SF	124	178	0	0	0	0	1	0	0	0	0	0	0	0	0	0	0	0	1	1	0.00	0.00	0.00	0.00	1.00	0.00	0.00	10	2	0.20	0.30	0.10	0.00	0.00	0.00	0.10	0.50	guess_passwd	10
0	udp	private	SF	52	50	0	0	0	0	0	0	0	0	0	0	0	0	0	0	0	0	511	511	0.00	0.00	0.00	0.00	1.00	0.00	0.00	255	255	1.00	0.00	0.80	0.00	0.00	0.00	0.00	0.00	normal	17
0	tcp	ftp	SF	26	157	0	0	0	0	1	0	0	0	0	0	0	0	0	0	0	1	1	1	0.00	0.00	0.00	0.00	1.00	0.00	0.00	156	72	0.46	0.03	0.01	0.00	0.00	0.00	0.00	0.00	guess_passwd	7
0	tcp	private	REJ	0	0	0	0	0	0	0	0	0	0	0	0	0	0	0	0	0	0	2	1	0.00	0.00	1.00	1.00	0.50	1.00	0.00	255	1	0.00	0.66	0.51	0.00	0.00	0.00	0.51	1.00	portsweep	18
282	tcp	ftp	SF	162	597	0	0	0	2	0	1	0	0	0	0	0	0	0	0	0	1	1	1	0.00	0.00	0.00	0.00	1.00	0.00	0.00	10	8	0.80	0.20	0.10	0.00	0.00	0.00	0.00	0.00	warezmaster	11
1	tcp	smtp	SF	2599	293	0	0	0	0	0	1	0	0	0	0	0	0	0	0	0	0	2	2	0.00	0.00	0.00	0.00	1.00	0.00	0.00	255	70	0.27	0.14	0.00	0.00	0.00	0.00	0.71	0.00	mailbomb	12
0	icmp	ecr_i	SF	1480	0	0	1	0	0	0	0	0	0	0	0	0	0	0	0	0	0	1	3	0.00	0.00	0.00	0.00	1.00	0.00	0.67	2	13	0.50	1.00	0.50	0.54	0.00	0.00	0.00	0.00	pod	14
280	tcp	ftp_data	SF	283618	0	0	0	0	0	0	0	0	0	0	0	0	0	0	0	0	0	2	2	0.00	0.00	0.00	0.00	1.00	0.00	0.00	2	6	1.00	0.00	1.00	0.33	0.00	0.00	0.00	0.00	warezmaster	19
7290	tcp	telnet	SF	0	44	0	0	0	0	0	0	0	0	0	0	0	0	0	0	0	0	1	1	0.00	0.00	0.00	0.00	1.00	0.00	0.00	255	229	0.90	0.11	0.00	0.00	0.50	0.55	0.11	0.01	processtable	18
0	tcp	daytime	RSTO	0	0	0	0	0	0	0	0	0	0	0	0	0	0	0	0	0	0	116	11	0.00	0.00	1.00	1.00	0.09	0.07	0.00	255	11	0.04	0.10	0.00	0.00	0.00	0.00	0.96	1.00	neptune	20
0	udp	other	SF	146	146	0	0	0	0	0	0	0	0	0	0	0	0	0	0	0	0	1	1	0.00	0.00	0.00	0.00	1.00	0.00	0.00	74	8	0.11	0.09	0.99	0.00	0.00	0.00	0.00	0.00	snmpgetattack	0
0	tcp	telnet	S3	0	44	0	0	0	0	0	0	0	0	0	0	0	0	0	0	0	0	1	1	1.00	1.00	0.00	0.00	1.00	0.00	0.00	255	144	0.56	0.03	0.00	0.00	0.27	0.47	0.11	0.09	processtable	18
0	tcp	other	REJ	0	0	0	0	0	0	0	0	0	0	0	0	0	0	0	0	0	0	1	1	0.00	0.00	1.00	1.00	1.00	0.00	0.00	87	9	0.10	0.03	0.01	0.00	0.00	0.00	0.10	1.00	httptunnel	12
0	tcp	other	RSTR	0	0	0	0	0	0	0	0	0	0	0	0	0	0	0	0	0	0	1	1	0.00	0.00	1.00	1.00	1.00	0.00	0.00	255	1	0.00	0.95	0.94	0.00	0.00	0.00	0.94	1.00	normal	3
7554	tcp	telnet	SF	0	44	0	0	0	0	0	0	0	0	0	0	0	0	0	0	0	0	1	1	0.00	0.00	0.00	0.00	1.00	0.00	0.00	255	169	0.66	0.31	0.00	0.00	0.50	0.75	0.31	0.01	processtable	18
0	tcp	imap4	REJ	0	0	0	0	0	0	0	0	0	0	0	0	0	0	0	0	0	0	2	11	0.00	0.00	1.00	1.00	0.50	1.00	1.00	58	60	0.28	0.09	0.02	0.03	0.03	0.02	0.88	0.97	mscan	13
0	tcp	http	SF	54540	8314	0	0	0	2	0	1	1	0	0	0	0	0	0	0	0	0	5	6	0.00	0.00	0.00	0.00	1.00	0.00	0.33	255	254	1.00	0.01	0.00	0.00	0.00	0.00	0.07	0.07	back	15
0	udp	private	SF	43	43	0	0	0	0	0	0	0	0	0	0	0	0	0	0	0	0	3	3	0.00	0.00	0.00	0.00	1.00	0.00	0.00	255	253	0.99	0.01	0.01	0.00	0.00	0.00	0.00	0.00	snmpguess	13
900	tcp	http	RSTR	57964	0	0	0	0	0	0	1	0	0	0	0	0	0	0	0	0	0	24	24	0.04	0.04	0.92	0.92	1.00	0.00	0.00	255	255	1.00	0.00	0.00	0.00	0.00	0.00	0.09	0.09	apache2	15
0	udp	private	SF	54	51	0	0	0	0	0	0	0	0	0	0	0	0	0	0	0	0	503	503	0.00	0.00	0.00	0.00	1.00	0.00	0.00	255	255	1.00	0.00	0.82	0.00	0.00	0.00	0.00	0.00	normal	17
0	udp	private	SF	1	0	0	0	0	0	0	0	0	0	0	0	0	0	0	0	0	0	75	3	0.00	0.00	0.00	0.00	0.04	0.83	0.00	255	3	0.01	0.70	0.97	0.00	0.00	0.00	0.03	0.00	normal	6
2	udp	private	SF	105	146	0	0	0	0	0	0	0	0	0	0	0	0	0	0	0	0	1	1	0.00	0.00	0.00	0.00	1.00	0.00	0.00	255	254	1.00	0.01	0.01	0.00	0.00	0.00	0.00	0.00	snmpgetattack	5
0	tcp	systat	REJ	0	0	0	0	0	0	0	0	0	0	0	0	0	0	0	0	0	0	231	17	0.00	0.00	1.00	1.00	0.07	0.06	0.00	255	17	0.07	0.06	0.00	0.00	0.00	0.00	1.00	1.00	neptune	20
9	tcp	telnet	SF	24	109	0	0	0	0	0	0	0	0	0	0	0	0	0	0	0	0	3	16	0.00	0.00	0.67	0.25	0.33	1.00	0.75	6	83	0.33	0.67	0.17	0.04	0.00	0.00	0.50	0.70	mscan	5
281	tcp	ftp	SF	158	597	0	0	0	2	0	1	0	0	0	0	0	0	0	0	0	1	1	1	0.00	0.00	0.00	0.00	1.00	0.00	0.00	203	66	0.33	0.03	0.00	0.00	0.00	0.00	0.00	0.00	warezmaster	12
0	tcp	daytime	RSTO	0	0	0	0	0	0	0	0	0	0	0	0	0	0	0	0	0	0	277	16	0.00	0.00	1.00	1.00	0.06	0.05	0.00	255	16	0.06	0.06	0.00	0.00	0.00	0.00	1.00	1.00	neptune	20
283	tcp	ftp	SF	160	597	0	0	0	2	0	1	0	0	0	0	0	0	0	0	0	1	1	1	0.00	0.00	0.00	0.00	1.00	0.00	0.00	255	88	0.35	0.03	0.01	0.00	0.02	0.00	0.01	0.00	warezmaster	13
0	tcp	smtp	SF	2183	326	0	0	0	0	0	1	0	0	0	0	0	0	2	0	0	0	1	1	0.00	0.00	0.00	0.00	1.00	0.00	0.00	255	65	0.25	0.02	0.00	0.00	0.00	0.00	0.65	0.00	normal	18
282	tcp	ftp	SF	159	597	0	0	0	2	0	1	0	0	0	0	0	0	0	0	0	1	1	1	0.00	0.00	0.00	0.00	1.00	0.00	0.00	3	3	1.00	0.00	0.33	0.00	0.00	0.00	0.00	0.00	warezmaster	12
0	tcp	pop_3	REJ	0	0	0	0	0	0	0	0	0	0	0	0	0	0	0	0	0	0	3	16	0.00	0.06	1.00	0.88	0.33	1.00	1.00	38	59	0.24	0.13	0.03	0.03	0.05	0.02	0.76	0.97	mscan	15
5	tcp	pop_3	SF	32	93	0	0	0	0	0	1	0	0	0	0	0	0	0	0	0	0	1	1	0.00	0.00	0.00	0.00	1.00	0.00	0.00	255	240	0.94	0.02	0.00	0.00	0.00	0.00	0.02	0.00	guess_passwd	18
7354	tcp	telnet	SF	0	44	0	0	0	0	0	0	0	0	0	0	0	0	0	0	0	0	1	1	0.00	0.00	0.00	0.00	1.00	0.00	0.00	255	225	0.88	0.02	0.00	0.00	0.27	0.31	0.01	0.00	processtable	14
0	udp	private	SF	53	54	0	0	0	0	0	0	0	0	0	0	0	0	0	0	0	0	507	507	0.00	0.00	0.00	0.00	1.00	0.00	0.00	255	255	1.00	0.00	0.83	0.00	0.00	0.00	0.00	0.00	normal	17
0	udp	private	SF	105	147	0	0	0	0	0	0	0	0	0	0	0	0	0	0	0	0	1	1	0.00	0.00	0.00	0.00	1.00	0.00	0.00	253	250	0.99	0.01	0.01	0.00	0.00	0.00	0.00	0.00	snmpgetattack	0
0	tcp	http	S0	0	0	0	0	0	0	0	0	0	0	0	0	0	0	0	0	0	0	49	49	1.00	1.00	0.00	0.00	1.00	0.00	0.00	255	255	1.00	0.00	0.00	0.00	0.27	0.27	0.70	0.70	apache2	16
0	udp	domain_u	SF	42	42	0	0	0	0	0	0	0	0	0	0	0	0	0	0	0	0	98	162	0.00	0.00	0.00	0.00	1.00	0.00	0.01	255	227	0.89	0.01	0.01	0.00	0.00	0.00	0.00	0.00	normal	18
0	udp	private	SF	49	0	0	0	0	0	0	0	0	0	0	0	0	0	0	0	0	0	5	5	0.00	0.00	0.00	0.00	1.00	0.00	0.00	255	255	1.00	0.00	0.00	0.00	0.00	0.00	0.00	0.00	snmpguess	16
4	tcp	pop_3	SF	32	93	0	0	0	0	0	1	0	0	0	0	0	0	0	0	0	0	1	1	0.00	0.00	0.00	0.00	1.00	0.00	0.00	255	239	0.94	0.01	0.00	0.00	0.00	0.00	0.04	0.00	guess_passwd	17
4	tcp	pop_3	SF	32	93	0	0	0	0	0	1	0	0	0	0	0	0	0	0	0	0	1	1	0.00	0.00	0.00	0.00	1.00	0.00	0.00	255	242	0.95	0.02	0.00	0.00	0.00	0.00	0.02	0.00	guess_passwd	18
0	tcp	csnet_ns	S0	0	0	0	0	0	0	0	0	0	0	0	0	0	0	0	0	0	0	260	6	1.00	1.00	0.00	0.00	0.02	0.07	0.00	255	6	0.02	0.07	0.00	0.00	1.00	1.00	0.00	0.00	neptune	20
0	tcp	telnet	SF	120	188	0	0	0	0	1	0	0	0	0	0	0	0	0	0	0	0	1	1	0.00	0.00	0.00	0.00	1.00	0.00	0.00	255	195	0.76	0.02	0.00	0.00	0.00	0.00	0.02	0.03	guess_passwd	15
283	tcp	ftp	SF	158	597	0	0	0	2	0	1	0	0	0	0	0	0	0	0	0	1	1	1	0.00	0.00	0.00	0.00	1.00	0.00	0.00	255	40	0.16	0.03	0.00	0.00	0.28	0.00	0.02	0.00	warezmaster	14
0	tcp	telnet	SF	125	174	0	0	0	0	1	0	0	0	0	0	0	0	0	0	0	0	1	1	0.00	0.00	0.00	0.00	1.00	0.00	0.00	255	222	0.87	0.02	0.00	0.00	0.00	0.00	0.02	0.03	guess_passwd	15
0	icmp	eco_i	SF	20	0	0	0	0	0	0	0	0	0	0	0	0	0	0	0	0	0	1	67	0.00	0.00	0.00	0.00	1.00	0.00	1.00	2	194	1.00	0.00	1.00	0.25	0.00	0.00	0.00	0.00	saint	15
0	tcp	telnet	SF	0	0	0	0	0	0	0	0	0	0	0	0	0	0	0	0	0	0	1	2	0.00	0.50	0.00	0.00	1.00	0.00	1.00	255	128	0.50	0.01	0.00	0.00	0.00	0.00	0.65	0.31	mscan	10
937	tcp	http	RSTR	11244	0	0	0	0	0	0	1	0	0	0	0	0	0	0	0	0	0	79	79	0.03	0.03	0.97	0.97	1.00	0.00	0.00	255	253	0.99	0.01	0.00	0.00	0.01	0.01	0.37	0.38	apache2	14
0	udp	domain_u	SF	45	114	0	0	0	0	0	0	0	0	0	0	0	0	0	0	0	0	1	2	0.00	0.00	0.00	0.00	1.00	0.00	1.00	255	225	0.88	0.01	0.00	0.00	0.00	0.00	0.04	0.00	normal	18
0	tcp	ftp	SF	25	157	0	0	0	0	1	0	0	0	0	0	0	0	0	0	0	1	1	1	0.00	0.00	0.00	0.00	1.00	0.00	0.00	39	16	0.41	0.10	0.03	0.00	0.00	0.00	0.00	0.00	guess_passwd	8
0	tcp	http	S0	0	0	0	0	0	0	0	0	0	0	0	0	0	0	0	0	0	0	34	34	0.24	0.24	0.76	0.76	1.00	0.00	0.00	255	255	1.00	0.00	0.00	0.00	0.04	0.04	0.68	0.68	apache2	17
0	tcp	http	SF	54540	8314	0	0	0	2	0	1	1	0	0	0	0	0	0	0	0	0	3	20	0.00	0.00	0.00	0.00	1.00	0.00	0.10	255	255	1.00	0.00	0.00	0.00	0.01	0.01	0.05	0.05	back	11
0	udp	domain_u	SF	46	85	0	0	0	0	0	0	0	0	0	0	0	0	0	0	0	0	228	226	0.00	0.00	0.00	0.00	0.99	0.01	0.00	255	254	1.00	0.01	0.00	0.00	0.00	0.00	0.00	0.00	normal	18
0	tcp	ftp_data	SF	45	0	0	0	0	0	0	0	0	0	0	0	0	0	0	0	0	0	1	1	0.00	0.00	0.00	0.00	1.00	0.00	0.00	255	50	0.20	0.03	0.20	0.00	0.29	0.00	0.02	0.00	rootkit	7
0	icmp	ecr_i	SF	1008	0	0	0	0	0	0	0	0	0	0	0	0	0	0	0	0	0	353	353	0.00	0.00	0.00	0.00	1.00	0.00	0.00	255	255	1.00	0.00	1.00	0.00	0.00	0.00	0.00	0.00	smurf	18
0	udp	private	SF	1	1	0	0	0	0	0	0	0	0	0	0	0	0	0	0	0	0	47	1	0.00	0.00	0.00	0.00	0.02	0.98	0.00	255	1	0.00	0.61	0.99	0.00	0.00	0.00	0.01	0.00	satan	18
0	tcp	other	REJ	0	0	0	0	0	0	0	0	0	0	0	0	0	0	0	0	0	0	458	1	0.14	0.00	0.86	1.00	0.00	1.00	0.00	255	1	0.00	0.91	0.00	0.00	0.13	0.00	0.87	1.00	satan	18
0	tcp	http	SF	54540	8314	0	0	0	2	0	1	1	0	0	0	0	0	0	0	0	0	4	4	0.00	0.00	0.00	0.00	1.00	0.00	0.00	255	253	0.99	0.01	0.00	0.00	0.00	0.00	0.07	0.07	back	16
0	tcp	private	S0	0	0	0	0	0	0	0	0	0	0	0	0	0	0	0	0	0	0	114	1	0.03	1.00	0.96	0.00	0.01	1.00	0.00	149	1	0.01	0.70	0.01	0.00	0.02	1.00	0.64	0.00	satan	17
0	tcp	other	REJ	0	0	0	0	0	0	0	0	0	0	0	0	0	0	0	0	0	0	436	1	0.05	0.00	0.95	1.00	0.00	1.00	0.00	255	1	0.00	1.00	0.00	0.00	0.05	0.00	0.95	1.00	saint	18
0	udp	private	SF	54	53	0	0	0	0	0	0	0	0	0	0	0	0	0	0	0	0	189	189	0.00	0.00	0.00	0.00	1.00	0.00	0.00	255	255	1.00	0.00	0.93	0.00	0.00	0.00	0.00	0.00	normal	17
4	tcp	pop_3	SF	28	93	0	0	0	0	0	1	0	0	0	0	0	0	0	0	0	0	1	1	0.00	0.00	0.00	0.00	1.00	0.00	0.00	255	237	0.93	0.01	0.00	0.00	0.00	0.00	0.04	0.00	guess_passwd	16
0	udp	other	SF	1	1	0	0	0	0	0	0	0	0	0	0	0	0	0	0	0	0	205	1	0.00	0.00	0.00	0.00	0.00	1.00	0.00	255	1	0.00	0.82	0.99	0.00	0.00	0.00	0.00	0.00	satan	18
0	udp	private	SF	41	0	0	0	0	0	0	0	0	0	0	0	0	0	0	0	0	0	3	3	0.00	0.00	0.00	0.00	1.00	0.00	0.00	255	254	1.00	0.01	0.01	0.00	0.00	0.00	0.00	0.00	snmpguess	16
0	udp	private	SF	45	45	0	0	0	0	0	0	0	0	0	0	0	0	0	0	0	0	2	2	0.00	0.00	0.00	0.00	1.00	0.00	0.00	255	255	1.00	0.00	0.01	0.00	0.00	0.00	0.00	0.00	snmpguess	15
0	icmp	eco_i	SF	40008	0	0	0	0	0	0	0	0	0	0	0	0	0	0	0	0	0	3	3	0.00	0.00	0.00	0.00	1.00	0.00	0.00	117	145	0.06	0.04	0.06	0.48	0.00	0.00	0.03	0.00	normal	20
0	udp	domain_u	SF	45	133	0	0	0	0	0	0	0	0	0	0	0	0	0	0	0	0	91	171	0.00	0.00	0.00	0.00	1.00	0.00	0.01	255	254	1.00	0.01	0.00	0.00	0.00	0.00	0.00	0.00	normal	18
0	udp	domain_u	SF	44	112	0	0	0	0	0	0	0	0	0	0	0	0	0	0	0	0	2	9	0.00	0.00	0.00	0.00	1.00	0.00	0.33	255	231	0.91	0.01	0.00	0.00	0.00	0.00	0.06	0.00	normal	18
0	udp	private	SF	54	54	0	0	0	0	0	0	0	0	0	0	0	0	0	0	0	0	508	508	0.00	0.00	0.00	0.00	1.00	0.00	0.00	255	255	1.00	0.00	1.00	0.00	0.00	0.00	0.00	0.00	normal	17
0	tcp	pop_3	RSTO	0	36	0	0	0	0	0	1	0	0	0	0	0	0	0	0	0	0	3	2	0.00	0.00	1.00	1.00	0.33	1.00	1.00	114	60	0.25	0.04	0.01	0.03	0.00	0.00	0.89	1.00	mscan	15
902	tcp	http	RSTR	59424	0	0	0	0	0	0	1	0	0	0	0	0	0	0	0	0	0	27	27	0.00	0.00	1.00	1.00	1.00	0.00	0.00	255	255	1.00	0.00	0.00	0.00	0.00	0.00	0.46	0.46	apache2	15
0	tcp	other	REJ	0	0	0	0	0	0	0	0	0	0	0	0	0	0	0	0	0	0	478	1	0.03	0.00	0.97	1.00	0.00	1.00	0.00	255	1	0.00	1.00	0.00	0.00	0.00	0.00	1.00	1.00	satan	19
281	tcp	ftp	SF	160	597	0	0	0	2	0	1	0	0	0	0	0	0	0	0	0	1	1	1	0.00	0.00	0.00	0.00	1.00	0.00	0.00	206	67	0.33	0.03	0.00	0.00	0.00	0.00	0.00	0.00	warezmaster	12
0	udp	private	SF	46	43	0	0	0	0	0	0	0	0	0	0	0	0	0	0	0	0	128	128	0.00	0.00	0.00	0.00	1.00	0.00	0.00	255	255	1.00	0.00	0.50	0.00	0.00	0.00	0.00	0.00	normal	14
0	tcp	other	REJ	0	0	0	0	0	0	0	0	0	0	0	0	0	0	0	0	0	0	487	1	0.03	0.00	0.97	1.00	0.00	1.00	0.00	255	1	0.00	1.00	0.00	0.00	0.04	0.00	0.96	1.00	saint	20
18	tcp	telnet	SF	109	131	0	0	0	0	0	0	0	0	0	0	0	0	0	0	0	0	1	1	0.00	0.00	0.00	0.00	1.00	0.00	0.00	25	9	0.36	0.12	0.04	0.00	0.00	0.00	0.12	0.33	guess_passwd	5
0	tcp	telnet	SF	124	174	0	0	0	0	1	0	0	0	0	0	0	0	0	0	0	0	1	1	0.00	0.00	0.00	0.00	1.00	0.00	0.00	255	249	0.98	0.01	0.00	0.00	0.00	0.00	0.02	0.02	guess_passwd	16
808	tcp	http	RSTR	47744	0	0	0	0	0	0	1	0	0	0	0	0	0	0	0	0	0	85	85	0.02	0.02	0.98	0.98	1.00	0.00	0.00	255	253	0.99	0.01	0.00	0.00	0.01	0.01	0.46	0.46	apache2	14
0	tcp	ftp_data	SF	868	0	0	0	0	0	0	0	0	0	0	0	0	0	0	0	0	0	1	1	0.00	0.00	0.00	0.00	1.00	0.00	0.00	178	39	0.22	0.03	0.22	0.00	0.00	0.00	0.00	0.00	normal	20
0	tcp	telnet	S0	0	0	0	0	0	0	0	0	0	0	0	0	0	0	0	0	0	0	1	3	1.00	0.33	0.00	0.33	1.00	0.00	0.67	4	2	0.50	0.75	0.25	0.00	1.00	1.00	0.00	0.00	mscan	18
281	tcp	ftp	SF	164	599	0	0	0	2	0	1	0	0	0	0	0	0	0	0	0	1	1	1	0.00	0.00	0.00	0.00	1.00	0.00	0.00	14	13	0.93	0.14	0.07	0.00	0.00	0.00	0.00	0.00	warezmaster	10
0	udp	private	SF	46	0	0	0	0	0	0	0	0	0	0	0	0	0	0	0	0	0	2	2	0.00	0.00	0.00	0.00	1.00	0.00	0.00	255	254	1.00	0.01	0.01	0.00	0.00	0.00	0.00	0.00	snmpguess	16
0	icmp	eco_i	SF	20	0	0	0	0	0	0	0	0	0	0	0	0	0	0	0	0	0	1	65	0.00	0.00	0.00	0.00	1.00	0.00	1.00	3	99	1.00	0.00	1.00	0.25	0.00	0.00	0.00	0.00	saint	15
2070	tcp	http	RSTR	56504	0	0	0	0	0	0	1	0	0	0	0	0	0	0	0	0	0	9	9	0.00	0.00	1.00	1.00	1.00	0.00	0.00	255	243	0.95	0.01	0.00	0.00	0.02	0.02	0.28	0.30	apache2	15
0	tcp	http	SF	54540	8314	0	0	0	2	0	1	1	0	0	0	0	0	0	0	0	0	2	2	0.00	0.00	0.00	0.00	1.00	0.00	0.00	255	252	0.99	0.01	0.00	0.00	0.00	0.00	0.01	0.01	back	16
0	tcp	ftp_data	SF	12	0	0	0	0	0	0	0	0	0	0	0	0	0	0	0	0	0	1	1	0.00	0.00	0.00	0.00	1.00	0.00	0.00	6	5	0.83	0.33	0.83	0.00	0.00	0.00	0.00	0.00	warezmaster	9
5	tcp	pop_3	SF	0	0	0	0	0	0	0	0	0	0	0	0	0	0	0	0	0	0	4	2	0.00	0.00	0.25	0.50	0.25	0.75	1.00	38	56	0.18	0.13	0.03	0.04	0.00	0.02	0.16	0.86	mscan	8
111	tcp	telnet	SF	336	152292	0	0	0	0	0	1	10	0	0	8	0	0	1	0	0	0	1	1	0.00	0.00	0.00	0.00	1.00	0.00	0.00	255	1	0.00	0.01	0.00	0.00	0.00	0.00	0.00	0.00	xlock	0
2	tcp	pop_3	RSTO	0	36	0	0	0	0	0	1	0	0	0	0	0	0	0	0	0	0	3	4	0.00	0.00	1.00	1.00	0.33	1.00	1.00	255	52	0.20	0.02	0.01	0.00	0.00	0.00	0.75	0.98	mscan	13
0	tcp	telnet	SF	21	104	0	0	0	0	0	0	0	0	0	0	0	0	0	0	0	0	4	2	0.00	0.00	0.25	0.50	0.50	0.75	0.00	214	103	0.41	0.02	0.00	0.02	0.00	0.00	0.17	0.43	mscan	8
0	udp	private	SF	54	54	0	0	0	0	0	0	0	0	0	0	0	0	0	0	0	0	511	511	0.00	0.00	0.00	0.00	1.00	0.00	0.00	255	255	1.00	0.00	0.83	0.00	0.00	0.00	0.00	0.00	normal	17
1	tcp	smtp	SF	4734	431	0	0	0	0	0	1	0	0	0	0	0	0	0	0	0	0	1	1	0.00	0.00	0.00	0.00	1.00	0.00	0.00	255	16	0.06	0.06	0.00	0.00	0.00	0.00	0.93	0.00	normal	16
0	icmp	eco_i	SF	20	0	0	0	0	0	0	0	0	0	0	0	0	0	0	0	0	0	1	65	0.00	0.00	0.00	0.00	1.00	0.00	1.00	1	119	1.00	0.00	1.00	0.27	0.00	0.00	0.00	0.00	saint	15
4	tcp	pop_3	SF	26	93	0	0	0	0	0	1	0	0	0	0	0	0	0	0	0	0	1	1	0.00	0.00	0.00	0.00	1.00	0.00	0.00	118	103	0.86	0.03	0.01	0.02	0.00	0.00	0.08	0.00	guess_passwd	7
0	tcp	exec	RSTO	0	0	0	0	0	0	0	0	0	0	0	0	0	0	0	0	0	0	133	19	0.50	0.00	0.50	1.00	0.14	0.06	0.00	255	19	0.07	0.05	0.00	0.00	0.67	0.00	0.33	1.00	neptune	20
0	tcp	netbios_dgm	REJ	0	0	0	0	0	0	0	0	0	0	0	0	0	0	0	0	0	0	229	4	0.00	0.00	1.00	1.00	0.02	0.07	0.00	255	4	0.02	0.07	0.00	0.00	0.00	0.00	1.00	1.00	neptune	20
1	tcp	smtp	SF	1522	481	0	0	0	0	0	1	0	0	0	0	0	0	0	0	0	0	1	1	0.00	0.00	0.00	0.00	1.00	0.00	0.00	255	16	0.06	0.01	0.00	0.00	0.00	0.00	0.03	0.00	normal	18
0	icmp	ecr_i	SF	1008	0	0	0	0	0	0	0	0	0	0	0	0	0	0	0	0	0	329	329	0.00	0.00	0.00	0.00	1.00	0.00	0.00	255	255	1.00	0.00	1.00	0.00	0.00	0.00	0.00	0.00	smurf	18
0	udp	private	SF	56	52	0	0	0	0	0	0	0	0	0	0	0	0	0	0	0	0	445	445	0.00	0.00	0.00	0.00	1.00	0.00	0.00	255	255	1.00	0.00	1.00	0.00	0.00	0.00	0.00	0.00	normal	17
0	icmp	eco_i	SF	64	0	0	0	0	0	0	0	0	0	0	0	0	0	0	0	0	0	3	3	0.00	0.00	0.00	0.00	1.00	0.00	0.00	255	9	0.04	0.01	0.04	0.00	0.00	0.00	0.00	0.00	normal	20
897	tcp	http	RSTR	61504	0	0	0	0	0	0	1	0	0	0	0	0	0	0	0	0	0	30	30	0.00	0.00	1.00	1.00	1.00	0.00	0.00	255	255	1.00	0.00	0.00	0.00	0.00	0.00	0.53	0.53	apache2	15
0	tcp	other	REJ	0	0	0	0	0	0	0	0	0	0	0	0	0	0	0	0	0	0	480	1	0.04	0.00	0.96	1.00	0.00	1.00	0.00	255	1	0.00	1.00	0.00	0.00	0.05	0.00	0.95	1.00	satan	20
1	tcp	smtp	SF	2599	293	0	0	0	0	0	1	0	0	0	0	0	0	0	0	0	0	3	3	0.00	0.00	0.00	0.00	1.00	0.00	0.00	255	63	0.25	0.14	0.00	0.00	0.00	0.00	0.74	0.00	mailbomb	12
0	udp	private	SF	105	147	0	0	0	0	0	0	0	0	0	0	0	0	0	0	0	0	1	1	0.00	0.00	0.00	0.00	1.00	0.00	0.00	255	254	1.00	0.01	0.02	0.00	0.00	0.00	0.00	0.00	normal	17
281	tcp	ftp	SF	156	593	0	0	0	2	0	1	0	0	0	0	0	0	0	0	0	1	1	1	0.00	0.00	0.00	0.00	1.00	0.00	0.00	255	37	0.15	0.02	0.00	0.00	0.00	0.00	0.45	0.00	warezmaster	13
282	tcp	ftp	SF	158	593	0	0	0	2	0	1	0	0	0	0	0	0	0	0	0	1	1	1	0.00	0.00	0.00	0.00	1.00	0.00	0.00	70	5	0.07	0.80	0.01	0.00	0.00	0.00	0.80	0.20	warezmaster	7
4	tcp	pop_3	SF	26	93	0	0	0	0	0	1	0	0	0	0	0	0	0	0	0	0	1	1	0.00	0.00	0.00	0.00	1.00	0.00	0.00	18	19	1.00	0.00	0.06	0.11	0.00	0.00	0.00	0.00	guess_passwd	6
0	tcp	vmnet	REJ	0	0	0	0	0	0	0	0	0	0	0	0	0	0	0	0	0	0	130	14	0.00	0.00	1.00	1.00	0.11	0.05	0.00	255	14	0.05	0.05	0.00	0.00	0.00	0.00	1.00	1.00	neptune	20
282	tcp	ftp	SF	162	597	0	0	0	2	0	1	0	0	0	0	0	0	0	0	0	1	1	1	0.00	0.00	0.00	0.00	1.00	0.00	0.00	251	93	0.37	0.03	0.00	0.00	0.00	0.00	0.00	0.00	warezmaster	13
0	icmp	ecr_i	SF	1008	0	0	0	0	0	0	0	0	0	0	0	0	0	0	0	0	0	265	265	0.00	0.00	0.00	0.00	1.00	0.00	0.00	255	255	1.00	0.00	1.00	0.00	0.00	0.00	0.00	0.00	smurf	18
0	tcp	finger	RSTO	0	0	0	0	0	0	0	0	0	0	0	0	0	0	0	0	0	0	60	15	0.00	0.00	1.00	1.00	0.25	0.07	0.00	255	55	0.22	0.15	0.02	0.00	0.00	0.00	0.98	1.00	neptune	18
7350	tcp	telnet	SF	0	44	0	0	0	0	0	0	0	0	0	0	0	0	0	0	0	0	1	1	0.00	0.00	0.00	0.00	1.00	0.00	0.00	255	226	0.89	0.02	0.00	0.00	0.27	0.31	0.01	0.00	processtable	14
3	tcp	telnet	SF	24	306	0	0	0	0	0	0	0	0	0	0	0	0	0	0	0	0	4	7	0.00	0.00	0.75	0.57	0.50	0.75	0.57	190	90	0.34	0.03	0.01	0.02	0.02	0.01	0.87	0.63	mscan	10
0	tcp	telnet	S0	0	0	0	0	0	0	0	0	0	0	0	0	0	0	0	0	0	0	131	131	1.00	1.00	0.00	0.00	1.00	0.00	0.00	255	255	1.00	0.00	0.00	0.00	1.00	1.00	0.00	0.00	neptune	18
0	tcp	imap4	RSTO	0	44	0	0	0	0	0	0	0	0	0	0	0	0	0	0	0	0	4	3	0.00	0.00	0.50	0.67	0.25	0.75	1.00	179	58	0.23	0.03	0.01	0.03	0.00	0.00	0.88	0.95	mscan	15
0	udp	private	SF	53	52	0	0	0	0	0	0	0	0	0	0	0	0	0	0	0	0	508	508	0.00	0.00	0.00	0.00	1.00	0.00	0.00	255	255	1.00	0.00	1.00	0.00	0.00	0.00	0.00	0.00	normal	17
0	tcp	smtp	SF	1201	330	0	0	0	0	0	1	0	0	0	0	0	0	0	0	0	0	1	2	0.00	0.00	0.00	0.00	1.00	0.00	1.00	255	28	0.11	0.03	0.00	0.00	0.00	0.00	0.75	0.00	normal	18
0	udp	private	SF	1	0	0	0	0	0	0	0	0	0	0	0	0	0	0	0	0	0	44	2	0.00	0.00	0.00	0.00	0.05	0.41	0.00	255	2	0.01	0.74	1.00	0.00	0.00	0.00	0.00	0.00	normal	4
0	udp	private	SF	105	147	0	0	0	0	0	0	0	0	0	0	0	0	0	0	0	0	2	1	0.00	0.00	0.00	0.00	0.50	1.00	0.00	255	252	0.99	0.01	0.01	0.00	0.00	0.00	0.00	0.00	snmpgetattack	0
0	udp	domain_u	SF	43	43	0	0	0	0	0	0	0	0	0	0	0	0	0	0	0	0	130	130	0.00	0.00	0.00	0.00	1.00	0.00	0.00	255	254	1.00	0.01	0.00	0.00	0.00	0.00	0.00	0.00	normal	18
281	tcp	ftp	SF	160	599	0	0	0	2	0	1	0	0	0	0	0	0	0	0	0	1	1	1	0.00	0.00	0.00	0.00	1.00	0.00	0.00	34	27	0.79	0.09	0.03	0.00	0.00	0.00	0.00	0.00	warezmaster	11
0	tcp	efs	REJ	0	0	0	0	0	0	0	0	0	0	0	0	0	0	0	0	0	0	124	11	0.00	0.00	1.00	1.00	0.09	0.07	0.00	255	11	0.04	0.06	0.00	0.00	0.00	0.00	1.00	1.00	neptune	20
0	tcp	ftp_data	SF	749	0	0	0	0	0	0	0	0	0	0	0	0	0	0	0	0	0	2	2	0.00	0.00	0.00	0.00	1.00	0.00	0.00	47	12	0.26	0.11	0.26	0.00	0.00	0.00	0.02	0.00	normal	20
0	tcp	http	S0	0	0	0	0	0	0	0	0	0	0	0	0	0	0	0	0	0	0	73	73	1.00	1.00	0.00	0.00	1.00	0.00	0.00	255	255	1.00	0.00	0.00	0.00	0.36	0.36	0.64	0.64	apache2	17
0	udp	private	SF	105	0	0	0	0	0	0	0	0	0	0	0	0	0	0	0	0	0	5	5	0.00	0.00	0.00	0.00	1.00	0.00	0.00	255	254	1.00	0.01	0.01	0.00	0.00	0.00	0.00	0.00	normal	20
0	icmp	ecr_i	SF	1032	0	0	0	0	0	0	0	0	0	0	0	0	0	0	0	0	0	482	482	0.00	0.00	0.00	0.00	1.00	0.00	0.00	255	255	1.00	0.00	1.00	0.00	0.00	0.00	0.00	0.00	smurf	20
142	tcp	ftp	SF	142	461	0	0	0	1	0	1	0	0	0	0	3	0	0	0	0	1	1	1	0.00	0.00	0.00	0.00	1.00	0.00	0.00	1	1	1.00	0.00	1.00	0.00	0.00	0.00	0.00	0.00	warezmaster	11
0	udp	other	SF	1	1	0	0	0	0	0	0	0	0	0	0	0	0	0	0	0	0	291	1	0.00	0.00	0.00	0.00	0.00	1.00	0.00	255	1	0.00	1.00	1.00	0.00	0.00	0.00	0.00	0.00	satan	17
0	tcp	ftp	SF	26	157	0	0	0	0	1	0	0	0	0	0	0	0	0	0	0	1	1	1	0.00	0.00	0.00	0.00	1.00	0.00	0.00	245	124	0.51	0.02	0.00	0.00	0.00	0.00	0.00	0.00	guess_passwd	8
0	tcp	telnet	SF	125	174	0	0	0	0	1	0	0	0	0	0	0	0	0	0	0	0	1	1	0.00	0.00	0.00	0.00	1.00	0.00	0.00	255	85	0.33	0.02	0.00	0.00	0.00	0.00	0.01	0.04	guess_passwd	11
0	udp	private	SF	1	0	0	0	0	0	0	0	0	0	0	0	0	0	0	0	0	0	75	2	0.00	0.00	0.00	0.00	0.03	0.68	0.00	255	2	0.01	0.76	0.71	0.00	0.02	0.00	0.26	0.00	normal	7
0	tcp	pop_3	REJ	0	0	0	0	0	0	0	0	0	0	0	0	0	0	0	0	0	0	3	3	0.00	0.00	0.67	1.00	0.33	1.00	1.00	55	64	0.25	0.05	0.02	0.03	0.00	0.00	0.80	1.00	mscan	14
6	tcp	ftp_data	SF	3131464	0	0	0	0	0	0	0	0	0	0	0	0	0	0	0	0	0	2	2	0.00	0.00	0.00	0.00	1.00	0.00	0.00	255	13	0.05	0.02	0.05	0.00	0.00	0.00	0.00	0.00	normal	18
0	udp	private	SF	54	51	0	0	0	0	0	0	0	0	0	0	0	0	0	0	0	0	309	309	0.00	0.00	0.00	0.00	1.00	0.00	0.00	255	255	1.00	0.00	0.93	0.00	0.00	0.00	0.00	0.00	normal	17
0	tcp	http	S0	0	0	0	0	0	0	0	0	0	0	0	0	0	0	0	0	0	0	63	18	1.00	0.94	0.00	0.00	0.27	0.06	0.11	255	61	0.24	0.02	0.02	0.00	0.98	1.00	0.00	0.00	neptune	20
0	udp	private	SF	105	146	0	0	0	0	0	0	0	0	0	0	0	0	0	0	0	0	3	2	0.00	0.00	0.00	0.00	0.67	0.67	0.00	255	253	0.99	0.01	0.00	0.00	0.00	0.00	0.00	0.00	normal	20
0	tcp	efs	REJ	0	0	0	0	0	0	0	0	0	0	0	0	0	0	0	0	0	0	107	14	0.00	0.00	1.00	1.00	0.13	0.07	0.00	255	14	0.05	0.05	0.00	0.00	0.00	0.00	1.00	1.00	neptune	19
1	tcp	smtp	SF	2599	293	0	0	0	0	0	1	0	0	0	0	0	0	0	0	0	0	2	2	0.00	0.00	0.00	0.00	1.00	0.00	0.00	255	236	0.93	0.08	0.00	0.00	0.00	0.00	0.07	0.00	mailbomb	14
0	tcp	imap4	S0	0	0	0	0	0	0	0	0	0	0	0	0	0	0	0	0	0	0	264	16	1.00	1.00	0.00	0.00	0.06	0.06	0.00	255	16	0.06	0.06	0.00	0.00	1.00	1.00	0.00	0.00	neptune	20
281	tcp	ftp	SF	158	597	0	0	0	2	0	1	0	0	0	0	0	0	0	0	0	1	2	1	0.00	0.00	0.50	0.00	0.50	1.00	0.00	255	14	0.05	0.80	0.00	0.00	0.00	0.00	0.78	0.00	warezmaster	14
0	tcp	link	REJ	0	0	0	0	0	0	0	0	0	0	0	0	0	0	0	0	0	0	267	3	0.00	0.00	1.00	1.00	0.01	0.06	0.00	255	3	0.01	0.06	0.00	0.00	0.00	0.00	1.00	1.00	neptune	18
4	tcp	pop_3	SF	30	93	0	0	0	0	0	1	0	0	0	0	0	0	0	0	0	0	2	1	0.00	0.00	0.00	0.00	0.50	1.00	0.00	255	251	0.98	0.01	0.00	0.00	0.00	0.00	0.00	0.00	guess_passwd	17
0	tcp	http	SF	54540	8314	0	0	0	2	0	1	1	0	0	0	0	0	0	0	0	0	5	19	0.00	0.00	0.00	0.00	1.00	0.00	0.16	255	254	1.00	0.01	0.00	0.00	0.00	0.00	0.07	0.07	back	12
0	tcp	telnet	REJ	0	0	0	0	0	0	0	0	0	0	0	0	0	0	0	0	0	0	1	15	0.00	0.20	1.00	0.60	1.00	0.00	0.87	74	84	0.32	0.07	0.01	0.02	0.00	0.00	0.91	0.71	mscan	13
0	tcp	http	S0	0	0	0	0	0	0	0	0	0	0	0	0	0	0	0	0	0	0	91	91	1.00	1.00	0.00	0.00	1.00	0.00	0.00	255	255	1.00	0.00	0.00	0.00	0.75	0.75	0.22	0.22	apache2	18
8217	tcp	telnet	SF	0	15	0	0	0	0	0	0	0	0	0	0	0	0	0	0	0	0	1	1	0.00	0.00	0.00	0.00	1.00	0.00	0.00	255	7	0.03	0.85	0.00	0.00	0.00	0.00	0.84	0.00	processtable	12
0	tcp	discard	RSTO	0	0	0	0	0	0	0	0	0	0	0	0	0	0	0	0	0	0	210	1	0.00	0.00	1.00	1.00	0.00	0.08	0.00	255	1	0.00	0.08	0.00	0.00	0.00	0.00	1.00	1.00	neptune	20
0	tcp	domain	REJ	0	0	0	0	0	0	0	0	0	0	0	0	0	0	0	0	0	0	212	14	0.00	0.00	1.00	1.00	0.07	0.07	0.00	255	14	0.05	0.07	0.00	0.00	0.00	0.00	1.00	1.00	neptune	20
0	tcp	telnet	S3	0	44	0	0	0	0	0	0	0	0	0	0	0	0	0	0	0	0	1	1	1.00	1.00	0.00	0.00	1.00	0.00	0.00	255	125	0.49	0.46	0.00	0.00	0.38	0.78	0.45	0.02	processtable	18
0	icmp	ecr_i	SF	1032	0	0	0	0	0	0	0	0	0	0	0	0	0	0	0	0	0	2	2	0.00	0.00	0.00	0.00	1.00	0.00	0.00	255	255	1.00	0.00	1.00	0.00	0.00	0.00	0.00	0.00	smurf	16
92	tcp	telnet	SF	2458	9336	0	0	0	6	0	1	8	1	0	2	0	0	0	0	0	0	1	1	0.00	0.00	0.00	0.00	1.00	0.00	0.00	146	19	0.13	0.03	0.01	0.00	0.00	0.00	0.00	0.00	buffer_overflow	0
0	icmp	ecr_i	SF	1008	0	0	0	0	0	0	0	0	0	0	0	0	0	0	0	0	0	413	413	0.00	0.00	0.00	0.00	1.00	0.00	0.00	255	255	1.00	0.00	1.00	0.00	0.00	0.00	0.00	0.00	smurf	18
0	tcp	iso_tsap	REJ	0	0	0	0	0	0	0	0	0	0	0	0	0	0	0	0	0	0	277	15	0.00	0.00	1.00	1.00	0.05	0.06	0.00	255	15	0.06	0.07	0.00	0.00	0.00	0.00	1.00	1.00	neptune	20
0	tcp	gopher	S0	0	0	0	0	0	0	0	0	0	0	0	0	0	0	0	0	0	0	164	6	1.00	1.00	0.00	0.00	0.04	0.09	0.00	255	6	0.02	0.09	0.00	0.00	1.00	1.00	0.00	0.00	neptune	18
7646	tcp	telnet	SF	0	44	0	0	0	0	0	0	0	0	0	0	0	0	0	0	0	0	1	1	0.00	0.00	0.00	0.00	1.00	0.00	0.00	255	164	0.64	0.03	0.00	0.00	0.33	0.51	0.11	0.08	processtable	18
0	tcp	sunrpc	REJ	0	0	0	0	0	0	0	0	0	0	0	0	0	0	0	0	0	0	1	7	0.00	0.00	1.00	1.00	1.00	0.00	1.00	38	47	0.13	0.13	0.03	0.04	0.00	0.00	0.89	1.00	mscan	12
0	icmp	ecr_i	SF	1032	0	0	0	0	0	0	0	0	0	0	0	0	0	0	0	0	0	61	61	0.00	0.00	0.00	0.00	1.00	0.00	0.00	255	255	1.00	0.00	1.00	0.00	0.00	0.00	0.00	0.00	smurf	19
0	tcp	echo	RSTO	0	0	0	0	0	0	0	0	0	0	0	0	0	0	0	0	0	0	232	19	0.00	0.00	1.00	1.00	0.08	0.06	0.00	255	19	0.07	0.07	0.00	0.00	0.00	0.00	1.00	1.00	neptune	19
0	tcp	pop_3	S0	0	0	0	0	0	0	0	0	0	0	0	0	0	0	0	0	0	0	1	2	1.00	1.00	0.00	0.00	1.00	0.00	1.00	255	85	0.33	0.01	0.00	0.00	1.00	1.00	0.00	0.00	mscan	18
282	tcp	ftp	SF	160	599	0	0	0	2	0	1	0	0	0	0	0	0	0	0	0	1	1	1	0.00	0.00	0.00	0.00	1.00	0.00	0.00	232	13	0.06	0.69	0.00	0.00	0.00	0.00	0.69	0.08	warezmaster	9
0	udp	private	SF	1	0	0	0	0	0	0	0	0	0	0	0	0	0	0	0	0	0	66	10	0.00	0.00	0.00	0.00	0.15	0.44	0.00	255	21	0.08	0.58	0.61	0.00	0.00	0.00	0.39	0.00	normal	4
8168	tcp	telnet	SF	0	15	0	0	0	0	0	0	0	0	0	0	0	0	0	0	0	0	1	4	0.00	0.25	0.00	0.25	1.00	0.00	0.75	255	49	0.19	0.04	0.00	0.00	0.00	0.02	0.09	0.24	processtable	8
2073	tcp	http	RSTR	72564	0	0	0	0	0	0	1	0	0	0	0	0	0	0	0	0	0	11	11	0.00	0.00	1.00	1.00	1.00	0.00	0.00	255	244	0.96	0.01	0.00	0.00	0.02	0.02	0.40	0.42	apache2	15
0	tcp	whois	S0	0	0	0	0	0	0	0	0	0	0	0	0	0	0	0	0	0	0	159	16	1.00	1.00	0.00	0.00	0.10	0.09	0.00	255	16	0.06	0.09	0.00	0.00	1.00	1.00	0.00	0.00	neptune	18
0	icmp	eco_i	SF	20	0	0	0	0	0	0	0	0	0	0	0	0	0	0	0	0	0	1	75	0.00	0.00	0.00	0.00	1.00	0.00	1.00	4	88	1.00	0.00	1.00	0.25	0.00	0.00	0.00	0.00	saint	15
0	tcp	ftp_data	SF	12	0	0	0	0	0	0	0	0	0	0	0	0	0	0	0	0	0	2	2	0.00	0.00	0.00	0.00	1.00	0.00	0.00	89	34	0.16	0.07	0.16	0.06	0.00	0.00	0.00	0.00	warezmaster	4
0	tcp	sunrpc	REJ	0	0	0	0	0	0	0	0	0	0	0	0	0	0	0	0	0	0	1	2	0.00	0.00	1.00	1.00	1.00	0.00	1.00	87	52	0.17	0.06	0.01	0.04	0.00	0.00	0.89	1.00	mscan	13
0	tcp	other	REJ	0	0	0	0	0	0	0	0	0	0	0	0	0	0	0	0	0	0	511	1	0.04	0.00	0.95	1.00	0.00	1.00	0.00	255	1	0.00	1.00	0.00	0.00	0.05	0.00	0.95	1.00	saint	20
9	tcp	telnet	SF	4209	7872	0	0	0	0	0	1	0	0	0	0	0	0	0	0	0	0	1	1	0.00	0.00	0.00	0.00	1.00	0.00	0.00	71	1	0.01	0.07	0.01	0.00	0.00	0.00	0.00	0.00	worm	0
907	tcp	http	S3	60884	0	0	0	0	0	0	1	0	0	0	0	0	0	0	0	0	0	17	17	0.06	0.06	0.88	0.88	1.00	0.00	0.00	255	255	1.00	0.00	0.00	0.00	0.00	0.00	0.06	0.06	apache2	13
0	udp	private	SF	105	146	0	0	0	0	0	0	0	0	0	0	0	0	0	0	0	0	2	2	0.00	0.00	0.00	0.00	1.00	0.00	0.00	255	254	1.00	0.01	0.01	0.00	0.00	0.00	0.00	0.00	snmpgetattack	4
0	udp	private	SF	105	146	0	0	0	0	0	0	0	0	0	0	0	0	0	0	0	0	1	1	0.00	0.00	0.00	0.00	1.00	0.00	0.00	161	161	1.00	0.00	0.01	0.00	0.00	0.00	0.00	0.00	snmpgetattack	1
0	tcp	telnet	RSTO	0	0	0	0	0	0	0	0	0	0	0	0	0	0	0	0	0	0	226	12	0.00	0.00	1.00	1.00	0.05	0.07	0.00	255	12	0.05	0.08	0.00	0.00	0.00	0.00	1.00	1.00	neptune	20
0	tcp	gopher	S0	0	0	0	0	0	0	0	0	0	0	0	0	0	0	0	0	0	0	130	19	1.00	1.00	0.00	0.00	0.15	0.06	0.00	255	19	0.07	0.06	0.00	0.00	1.00	1.00	0.00	0.00	neptune	20
0	tcp	uucp	RSTO	0	0	0	0	0	0	0	0	0	0	0	0	0	0	0	0	0	0	136	7	0.00	0.00	1.00	1.00	0.05	0.06	0.00	255	7	0.03	0.06	0.00	0.00	0.00	0.00	1.00	1.00	neptune	19
0	udp	private	SF	1	1	0	0	0	0	0	0	0	0	0	0	0	0	0	0	0	0	63	1	0.00	0.00	0.00	0.00	0.02	1.00	0.00	255	1	0.00	0.69	0.92	0.00	0.00	0.00	0.08	0.00	satan	17
0	tcp	telnet	SF	123	174	0	0	0	0	1	0	0	0	0	0	0	0	0	0	0	0	1	1	0.00	0.00	0.00	0.00	1.00	0.00	0.00	255	254	1.00	0.01	0.00	0.00	0.02	0.02	0.01	0.01	guess_passwd	13
0	udp	domain_u	SF	45	81	0	0	0	0	0	0	0	0	0	0	0	0	0	0	0	0	148	148	0.00	0.00	0.00	0.00	1.00	0.00	0.00	255	255	1.00	0.00	0.01	0.00	0.00	0.00	0.00	0.00	normal	18
0	tcp	other	REJ	0	0	0	0	0	0	0	0	0	0	0	0	0	0	0	0	0	0	398	1	0.17	0.00	0.83	1.00	0.00	1.00	0.00	255	1	0.00	0.91	0.00	0.00	0.14	0.00	0.86	1.00	satan	17
7538	tcp	telnet	SF	0	44	0	0	0	0	0	0	0	0	0	0	0	0	0	0	0	0	1	1	0.00	0.00	0.00	0.00	1.00	0.00	0.00	255	173	0.68	0.30	0.00	0.00	0.50	0.73	0.30	0.01	processtable	18
0	tcp	courier	REJ	0	0	0	0	0	0	0	0	0	0	0	0	0	0	0	0	0	0	114	6	0.00	0.00	1.00	1.00	0.05	0.06	0.00	255	6	0.02	0.05	0.00	0.00	0.00	0.00	1.00	1.00	neptune	18
0	udp	private	SF	42	0	0	0	0	0	0	0	0	0	0	0	0	0	0	0	0	0	3	3	0.00	0.00	0.00	0.00	1.00	0.00	0.00	255	254	1.00	0.01	0.01	0.00	0.00	0.00	0.00	0.00	snmpguess	16
0	tcp	nnsp	RSTR	0	0	0	0	0	0	0	0	0	0	0	0	0	0	0	0	0	0	1	1	0.00	0.00	1.00	1.00	1.00	0.00	0.00	255	1	0.00	0.71	0.71	0.00	0.00	0.00	0.72	1.00	portsweep	18
7549	tcp	telnet	SF	0	44	0	0	0	0	0	0	0	0	0	0	0	0	0	0	0	0	1	1	0.00	0.00	0.00	0.00	1.00	0.00	0.00	255	189	0.74	0.03	0.00	0.00	0.33	0.45	0.12	0.07	processtable	18
10	tcp	pop_3	SF	30	93	0	0	0	0	0	1	0	0	0	0	0	0	0	0	0	0	1	1	0.00	0.00	0.00	0.00	1.00	0.00	0.00	255	253	0.99	0.01	0.00	0.00	0.00	0.00	0.00	0.00	guess_passwd	16
0	tcp	courier	REJ	0	0	0	0	0	0	0	0	0	0	0	0	0	0	0	0	0	0	127	3	0.00	0.00	1.00	1.00	0.02	0.06	0.00	255	3	0.01	0.05	0.00	0.00	0.00	0.00	1.00	1.00	neptune	20
0	tcp	http	S0	0	0	0	0	0	0	0	0	0	0	0	0	0	0	0	0	0	0	32	32	0.81	0.81	0.16	0.16	1.00	0.00	0.00	255	255	1.00	0.00	0.00	0.00	0.15	0.15	0.70	0.70	apache2	18
0	tcp	echo	RSTO	0	0	0	0	0	0	0	0	0	0	0	0	0	0	0	0	0	0	239	5	0.00	0.00	1.00	1.00	0.02	0.07	0.00	255	5	0.02	0.07	0.00	0.00	0.00	0.00	1.00	1.00	neptune	19
0	udp	private	SF	54	54	0	0	0	0	0	0	0	0	0	0	0	0	0	0	0	0	511	511	0.00	0.00	0.00	0.00	1.00	0.00	0.00	255	255	1.00	0.00	0.89	0.00	0.00	0.00	0.00	0.00	normal	17
0	icmp	ecr_i	SF	1008	0	0	0	0	0	0	0	0	0	0	0	0	0	0	0	0	0	155	155	0.00	0.00	0.00	0.00	1.00	0.00	0.00	255	255	1.00	0.00	1.00	0.00	0.00	0.00	0.00	0.00	smurf	18
0	tcp	telnet	RSTO	125	188	0	0	0	0	1	0	0	0	0	0	0	0	0	0	0	0	1	1	0.00	0.00	1.00	1.00	1.00	0.00	0.00	255	175	0.69	0.02	0.00	0.00	0.00	0.00	0.02	0.03	guess_passwd	10
7606	tcp	telnet	SF	0	44	0	0	0	0	0	0	0	0	0	0	0	0	0	0	0	0	1	1	0.00	0.00	0.00	0.00	1.00	0.00	0.00	255	174	0.68	0.02	0.00	0.00	0.46	0.44	0.01	0.01	processtable	18
0	tcp	private	S0	0	0	0	0	0	0	0	0	0	0	0	0	0	0	0	0	0	0	148	3	1.00	1.00	0.00	0.00	0.02	0.06	0.00	108	3	0.03	0.07	0.01	0.00	1.00	1.00	0.00	0.00	neptune	18
0	tcp	http	S0	0	0	0	0	0	0	0	0	0	0	0	0	0	0	0	0	0	0	48	48	0.88	0.88	0.10	0.10	1.00	0.00	0.00	255	255	1.00	0.00	0.00	0.00	0.22	0.22	0.70	0.70	apache2	16
0	udp	domain_u	SF	1	1	0	0	0	0	0	0	0	0	0	0	0	0	0	0	0	0	3	16	0.00	0.00	0.00	0.00	0.67	0.67	0.19	4	5	0.50	0.75	0.75	0.40	0.00	0.00	0.00	0.00	normal	18
0	tcp	http	SF	54540	8314	0	0	0	2	0	1	1	0	0	0	0	0	0	0	0	0	3	11	0.00	0.00	0.00	0.00	1.00	0.00	0.36	255	255	1.00	0.00	0.00	0.00	0.00	0.00	0.07	0.07	back	15
1	tcp	smtp	SF	2599	293	0	0	0	0	0	1	0	0	0	0	0	0	0	0	0	0	3	3	0.00	0.00	0.00	0.00	1.00	0.00	0.00	255	40	0.16	0.16	0.00	0.00	0.00	0.00	0.82	0.00	mailbomb	13
0	tcp	courier	REJ	0	0	0	0	0	0	0	0	0	0	0	0	0	0	0	0	0	0	106	4	0.00	0.00	1.00	1.00	0.04	0.08	0.00	255	4	0.02	0.06	0.00	0.00	0.00	0.00	1.00	1.00	neptune	19
0	tcp	telnet	S0	0	0	0	0	0	0	0	0	0	0	0	0	0	0	0	0	0	0	22	22	1.00	1.00	0.00	0.00	1.00	0.00	0.00	95	31	0.33	0.18	0.01	0.00	0.23	0.71	0.05	0.00	neptune	18
0	udp	private	SF	1	1	0	0	0	0	0	0	0	0	0	0	0	0	0	0	0	0	41	1	0.00	0.00	0.00	0.00	0.02	0.83	0.00	255	1	0.00	0.52	0.99	0.00	0.00	0.00	0.00	0.00	satan	18
0	tcp	private	REJ	0	0	0	0	0	0	0	0	0	0	0	0	0	0	0	0	0	0	510	1	0.01	0.00	0.95	1.00	0.00	1.00	0.00	255	1	0.00	1.00	0.00	0.00	0.02	0.00	0.95	1.00	satan	20
0	tcp	http	SF	54540	8314	0	0	0	2	0	1	1	0	0	0	0	0	0	0	0	0	2	2	0.00	0.00	0.00	0.00	1.00	0.00	0.00	255	251	0.98	0.01	0.00	0.00	0.00	0.00	0.01	0.01	back	16
0	udp	private	SF	105	146	0	0	0	0	0	0	0	0	0	0	0	0	0	0	0	0	1	1	0.00	0.00	0.00	0.00	1.00	0.00	0.00	255	253	0.99	0.01	0.02	0.00	0.00	0.00	0.00	0.00	normal	15
0	tcp	telnet	SF	0	15	0	0	0	0	0	0	0	0	0	0	0	0	0	0	0	0	1	2	0.00	0.00	0.00	0.00	1.00	0.00	1.00	161	128	0.50	0.02	0.01	0.02	0.00	0.00	0.84	0.55	mscan	7
0	tcp	http	REJ	0	0	0	0	0	0	0	0	0	0	0	0	0	0	0	0	0	0	2	2	0.00	0.00	1.00	1.00	1.00	0.00	0.00	255	7	0.03	0.70	0.00	0.00	0.00	0.00	0.03	1.00	normal	13
0	tcp	ssh	S0	0	0	0	0	0	0	0	0	0	0	0	0	0	0	0	0	0	0	233	1	1.00	1.00	0.00	0.00	0.00	0.06	0.00	255	1	0.00	0.07	0.00	0.00	1.00	1.00	0.00	0.00	neptune	20
0	udp	private	SF	55	51	0	0	0	0	0	0	0	0	0	0	0	0	0	0	0	0	318	318	0.00	0.00	0.00	0.00	1.00	0.00	0.00	255	255	1.00	0.00	0.93	0.00	0.00	0.00	0.00	0.00	normal	17
4	tcp	pop_3	SF	30	93	0	0	0	0	0	1	0	0	0	0	0	0	0	0	0	0	2	1	0.00	0.00	0.00	0.00	0.50	1.00	0.00	255	210	0.82	0.02	0.00	0.00	0.00	0.00	0.04	0.00	guess_passwd	17
0	tcp	exec	S0	0	0	0	0	0	0	0	0	0	0	0	0	0	0	0	0	0	0	148	3	1.00	1.00	0.00	0.00	0.02	0.06	0.00	255	3	0.01	0.05	0.00	0.00	1.00	1.00	0.00	0.00	neptune	19
0	udp	private	SF	105	146	0	0	0	0	0	0	0	0	0	0	0	0	0	0	0	0	4	4	0.00	0.00	0.00	0.00	1.00	0.00	0.00	255	255	1.00	0.00	0.01	0.00	0.00	0.00	0.00	0.00	normal	19
0	tcp	pop_3	S0	0	0	0	0	0	0	0	0	0	0	0	0	0	0	0	0	0	0	1	1	1.00	1.00	0.00	0.00	1.00	0.00	0.00	216	85	0.33	0.01	0.00	0.02	1.00	1.00	0.00	0.00	mscan	18
7238	tcp	telnet	SF	0	44	0	0	0	0	0	0	0	0	0	0	0	0	0	0	0	0	1	1	0.00	0.00	0.00	0.00	1.00	0.00	0.00	255	249	0.98	0.02	0.00	0.00	0.27	0.28	0.01	0.00	processtable	14
1	tcp	smtp	SF	2599	293	0	0	0	0	0	1	0	0	0	0	0	0	0	0	0	0	3	3	0.00	0.00	0.00	0.00	1.00	0.00	0.00	255	176	0.69	0.13	0.00	0.00	0.00	0.00	0.30	0.00	mailbomb	11
0	tcp	other	RSTR	0	0	0	0	0	0	0	0	0	0	0	0	0	0	0	0	0	0	1	1	0.00	0.00	1.00	1.00	1.00	0.00	0.00	255	1	0.00	1.00	1.00	0.00	0.00	0.00	1.00	1.00	portsweep	18
898	tcp	http	RSTR	68704	0	0	0	0	0	0	1	0	0	0	0	0	0	0	0	0	0	28	28	0.18	0.18	0.82	0.82	1.00	0.00	0.00	255	255	1.00	0.00	0.00	0.00	0.02	0.02	0.62	0.62	apache2	18
7505	tcp	telnet	SF	0	44	0	0	0	0	0	0	0	0	0	0	0	0	0	0	0	0	1	1	0.00	0.00	0.00	0.00	1.00	0.00	0.00	255	200	0.78	0.03	0.00	0.00	0.33	0.43	0.12	0.07	processtable	18
809	tcp	http	RSTR	46284	0	0	0	0	0	0	1	0	0	0	0	0	0	0	0	0	0	31	31	0.00	0.00	1.00	1.00	1.00	0.00	0.00	255	253	0.99	0.01	0.00	0.00	0.00	0.00	0.16	0.16	apache2	15
806	tcp	http	RSTR	62344	0	0	0	0	0	0	1	0	0	0	0	0	0	0	0	0	0	40	40	0.00	0.00	1.00	1.00	1.00	0.00	0.00	255	253	0.99	0.01	0.00	0.00	0.00	0.00	0.19	0.19	apache2	15
0	icmp	ecr_i	SF	1032	0	0	0	0	0	0	0	0	0	0	0	0	0	0	0	0	0	215	215	0.00	0.00	0.00	0.00	1.00	0.00	0.00	255	255	1.00	0.00	1.00	0.00	0.00	0.00	0.00	0.00	smurf	18
1	tcp	telnet	RSTO	0	15	0	0	0	0	0	0	0	0	0	0	0	0	0	0	0	0	1	7	0.00	0.00	1.00	0.57	1.00	0.00	0.57	96	87	0.34	0.05	0.01	0.02	0.00	0.00	0.90	0.70	mscan	11
1	tcp	smtp	SF	2599	293	0	0	0	0	0	1	0	0	0	0	0	0	0	0	0	0	3	3	0.00	0.00	0.00	0.00	1.00	0.00	0.00	255	175	0.69	0.13	0.00	0.00	0.00	0.00	0.30	0.00	mailbomb	11
0	udp	other	SF	1	1	0	0	0	0	0	0	0	0	0	0	0	0	0	0	0	0	265	1	0.00	0.00	0.00	0.00	0.00	1.00	0.00	255	1	0.00	1.00	0.99	0.00	0.00	0.00	0.00	0.00	satan	17
7	tcp	pop_3	SF	28	93	0	0	0	0	0	1	0	0	0	0	0	0	0	0	0	0	1	1	0.00	0.00	0.00	0.00	1.00	0.00	0.00	255	246	0.96	0.02	0.00	0.00	0.00	0.00	0.02	0.00	guess_passwd	18
0	tcp	private	S0	0	0	0	0	0	0	0	0	0	0	0	0	0	0	0	0	0	0	108	1	1.00	1.00	0.00	0.00	0.01	0.06	0.00	168	1	0.01	0.07	0.01	0.00	1.00	1.00	0.00	0.00	neptune	18
0	icmp	eco_i	SF	20	0	0	0	0	0	0	0	0	0	0	0	0	0	0	0	0	0	1	75	0.00	0.00	0.00	0.00	1.00	0.00	1.00	3	91	1.00	0.00	1.00	0.25	0.00	0.00	0.00	0.00	saint	15
282	tcp	ftp	SF	160	597	0	0	0	2	0	1	0	0	0	0	0	0	0	0	0	1	1	1	0.00	0.00	0.00	0.00	1.00	0.00	0.00	255	14	0.05	0.80	0.00	0.00	0.00	0.00	0.78	0.00	warezmaster	12
0	tcp	efs	REJ	0	0	0	0	0	0	0	0	0	0	0	0	0	0	0	0	0	0	139	16	0.00	0.00	1.00	1.00	0.12	0.06	0.00	255	16	0.06	0.05	0.00	0.00	0.00	0.00	1.00	1.00	neptune	19
0	tcp	name	REJ	0	0	0	0	0	0	0	0	0	0	0	0	0	0	0	0	0	0	438	1	0.07	0.00	0.92	1.00	0.00	1.00	0.00	255	1	0.00	1.00	0.00	0.00	0.05	0.00	0.93	1.00	saint	17
10	tcp	telnet	SF	118	2425	0	0	0	0	0	1	0	0	0	0	0	0	0	0	0	0	1	1	0.00	0.00	0.00	0.00	1.00	0.00	0.00	255	13	0.05	0.01	0.00	0.00	0.00	0.00	0.03	0.62	guess_passwd	3
0	udp	domain_u	SF	46	100	0	0	0	0	0	0	0	0	0	0	0	0	0	0	0	0	119	119	0.00	0.00	0.00	0.00	1.00	0.00	0.00	255	254	1.00	0.01	0.00	0.00	0.00	0.00	0.00	0.00	normal	18
8185	tcp	telnet	SF	0	15	0	0	0	0	0	0	0	0	0	0	0	0	0	0	0	0	1	1	0.00	0.00	0.00	0.00	1.00	0.00	0.00	255	15	0.06	0.83	0.00	0.00	0.00	0.00	0.82	0.00	processtable	12
0	tcp	http	SF	54540	8314	0	0	0	2	0	1	1	0	0	0	0	0	0	0	0	0	5	12	0.00	0.00	0.00	0.00	1.00	0.00	0.17	255	254	1.00	0.01	0.00	0.00	0.00	0.00	0.05	0.05	back	15
0	udp	other	SF	1	1	0	0	0	0	0	0	0	0	0	0	0	0	0	0	0	0	34	1	0.00	0.00	0.00	0.00	0.03	0.91	0.00	255	1	0.00	0.72	1.00	0.00	0.00	0.00	0.00	0.00	satan	13
0	udp	domain_u	SF	43	68	0	0	0	0	0	0	0	0	0	0	0	0	0	0	0	0	156	156	0.00	0.00	0.00	0.00	1.00	0.00	0.00	255	255	1.00	0.00	0.01	0.00	0.00	0.00	0.00	0.00	normal	18
0	udp	private	SF	105	145	0	0	0	0	0	0	0	0	0	0	0	0	0	0	0	0	2	2	0.00	0.00	0.00	0.00	1.00	0.00	0.00	255	255	1.00	0.00	0.02	0.00	0.00	0.00	0.00	0.00	normal	19
0	tcp	nnsp	REJ	0	0	0	0	0	0	0	0	0	0	0	0	0	0	0	0	0	0	118	3	0.00	0.00	1.00	1.00	0.03	0.07	0.00	255	3	0.01	0.06	0.00	0.00	0.00	0.00	1.00	1.00	neptune	20
805	tcp	http	RSTR	60884	1	0	0	0	0	0	1	0	0	0	0	0	0	0	0	0	0	50	50	0.00	0.00	1.00	1.00	1.00	0.00	0.00	255	253	0.99	0.01	0.00	0.00	0.00	0.00	0.27	0.27	apache2	15
426	tcp	other	SF	240	619	0	0	0	0	0	0	0	0	0	0	0	0	0	0	0	0	1	1	0.00	0.00	0.00	0.00	1.00	0.00	0.00	42	1	0.02	0.12	0.02	0.00	0.00	0.00	0.00	0.00	httptunnel	1
282	tcp	ftp	SF	164	599	0	0	0	2	0	1	0	0	0	0	0	0	0	0	0	1	1	1	0.00	0.00	0.00	0.00	1.00	0.00	0.00	2	2	1.00	0.00	0.50	0.00	0.00	0.00	0.00	0.00	warezmaster	12
0	udp	private	SF	53	54	0	0	0	0	0	0	0	0	0	0	0	0	0	0	0	0	508	508	0.00	0.00	0.00	0.00	1.00	0.00	0.00	255	255	1.00	0.00	0.82	0.00	0.00	0.00	0.00	0.00	normal	17
4	tcp	pop_3	SF	28	93	0	0	0	0	0	1	0	0	0	0	0	0	0	0	0	0	1	1	0.00	0.00	0.00	0.00	1.00	0.00	0.00	255	239	0.94	0.02	0.00	0.00	0.00	0.00	0.02	0.00	guess_passwd	17
0	tcp	ftp_data	SF	12	0	0	0	0	0	0	0	0	0	0	0	0	0	0	0	0	0	2	2	0.00	0.00	0.00	0.00	1.00	0.00	0.00	5	6	0.80	0.40	0.80	0.33	0.00	0.00	0.00	0.00	warezmaster	7
0	tcp	http	SF	19822	174	0	0	0	0	0	1	0	0	0	0	0	0	0	0	0	0	17	17	0.00	0.00	0.00	0.00	1.00	0.00	0.00	255	255	1.00	0.00	0.00	0.00	0.00	0.00	0.00	0.00	normal	20
0	tcp	http	SF	54540	8314	0	0	0	2	0	1	1	0	0	0	0	0	0	0	0	0	4	4	0.00	0.00	0.25	0.25	1.00	0.00	0.00	255	255	1.00	0.00	0.00	0.00	0.00	0.00	0.07	0.07	back	16
0	tcp	telnet	S3	0	44	0	0	0	0	0	0	0	0	0	0	0	0	0	0	0	0	1	1	1.00	1.00	0.00	0.00	1.00	0.00	0.00	255	117	0.46	0.02	0.00	0.00	0.53	0.37	0.01	0.01	processtable	18
0	tcp	http	SF	230	25991	0	0	0	0	0	1	0	0	0	0	0	0	0	0	0	0	2	31	0.00	0.00	0.00	0.00	1.00	0.00	0.06	8	243	1.00	0.00	0.12	0.07	0.00	0.00	0.00	0.00	normal	20
0	udp	domain_u	SF	67	45	0	0	0	0	0	0	0	0	0	0	0	0	0	0	0	0	301	301	0.00	0.00	0.00	0.00	1.00	0.00	0.00	228	205	0.90	0.01	0.58	0.00	0.00	0.00	0.00	0.00	normal	18
0	icmp	ecr_i	SF	1032	0	0	0	0	0	0	0	0	0	0	0	0	0	0	0	0	0	510	510	0.00	0.00	0.00	0.00	1.00	0.00	0.00	188	187	0.99	0.01	0.99	0.00	0.00	0.00	0.00	0.00	smurf	18
0	tcp	daytime	RSTO	0	0	0	0	0	0	0	0	0	0	0	0	0	0	0	0	0	0	106	1	0.00	0.00	1.00	1.00	0.01	0.08	0.00	255	1	0.00	0.14	0.00	0.00	0.00	0.00	0.96	1.00	neptune	20
0	icmp	ecr_i	SF	1032	0	0	0	0	0	0	0	0	0	0	0	0	0	0	0	0	0	317	317	0.00	0.00	0.00	0.00	1.00	0.00	0.00	255	255	1.00	0.00	1.00	0.00	0.00	0.00	0.00	0.00	smurf	19
0	udp	private	SF	1	1	0	0	0	0	0	0	0	0	0	0	0	0	0	0	0	0	55	1	0.00	0.00	0.00	0.00	0.02	0.35	0.00	255	1	0.00	0.70	0.42	0.00	0.00	0.00	0.58	0.00	satan	17
0	tcp	http_443	REJ	0	0	0	0	0	0	0	0	0	0	0	0	0	0	0	0	0	0	130	7	0.00	0.00	1.00	1.00	0.05	0.06	0.00	255	7	0.03	0.05	0.00	0.00	0.00	0.00	1.00	1.00	neptune	20
7482	tcp	telnet	SF	0	44	0	0	0	0	0	0	0	0	0	0	0	0	0	0	0	0	1	1	0.00	0.00	0.00	0.00	1.00	0.00	0.00	255	187	0.73	0.25	0.00	0.00	0.50	0.68	0.25	0.01	processtable	18
0	tcp	telnet	SF	122	174	0	0	0	0	1	0	0	0	0	0	0	0	0	0	0	0	1	1	0.00	0.00	0.00	0.00	1.00	0.00	0.00	255	11	0.04	0.02	0.00	0.00	0.00	0.00	0.00	0.09	guess_passwd	7
0	tcp	ftp_data	SF	92566	0	0	0	0	0	0	0	0	0	0	0	0	0	0	0	0	0	19	19	0.00	0.00	0.00	0.00	1.00	0.00	0.00	255	176	0.69	0.03	0.69	0.00	0.01	0.01	0.00	0.00	normal	20
0	udp	private	SF	53	54	0	0	0	0	0	0	0	0	0	0	0	0	0	0	0	0	511	511	0.00	0.00	0.00	0.00	1.00	0.00	0.00	255	255	1.00	0.00	0.95	0.00	0.00	0.00	0.00	0.00	normal	17
2	tcp	telnet	RSTO	0	15	0	0	0	0	0	0	0	0	0	0	0	0	0	0	0	0	1	11	0.00	0.09	1.00	0.45	1.00	0.00	0.64	255	29	0.11	0.03	0.00	0.00	0.01	0.00	0.31	0.79	mscan	14
0	udp	domain_u	SF	46	132	0	0	0	0	0	0	0	0	0	0	0	0	0	0	0	0	153	233	0.00	0.00	0.00	0.00	1.00	0.00	0.01	255	255	1.00	0.00	0.00	0.00	0.00	0.00	0.00	0.00	normal	18
0	tcp	telnet	SF	127	188	0	0	0	0	1	0	0	0	0	0	0	0	0	0	0	0	1	1	0.00	0.00	0.00	0.00	1.00	0.00	0.00	255	255	1.00	0.00	0.00	0.00	0.00	0.00	0.02	0.02	guess_passwd	15
0	tcp	private	REJ	0	0	0	0	0	0	0	0	0	0	0	0	0	0	0	0	0	0	103	7	0.00	0.00	1.00	1.00	0.07	0.06	0.00	54	7	0.13	0.07	0.02	0.00	0.00	0.00	1.00	1.00	neptune	15
0	tcp	pop_3	RSTO	0	36	0	0	0	0	0	1	0	0	0	0	0	0	0	0	0	0	3	3	0.00	0.00	1.00	1.00	0.33	1.00	1.00	194	58	0.24	0.03	0.01	0.03	0.02	0.02	0.88	0.98	mscan	15
0	tcp	sunrpc	REJ	0	0	0	0	0	0	0	0	0	0	0	0	0	0	0	0	0	0	4	7	0.00	0.00	1.00	1.00	0.25	1.00	1.00	183	52	0.20	0.03	0.01	0.04	0.00	0.00	0.90	1.00	mscan	15
0	tcp	http	SF	54540	8314	0	0	0	2	0	1	1	0	0	0	0	0	0	0	0	0	4	4	0.00	0.00	0.00	0.00	1.00	0.00	0.00	255	253	0.99	0.01	0.00	0.00	0.00	0.00	0.05	0.06	back	16
0	tcp	domain	REJ	0	0	0	0	0	0	0	0	0	0	0	0	0	0	0	0	0	0	202	1	0.00	0.00	1.00	1.00	0.00	0.07	0.00	255	1	0.00	0.07	0.00	0.00	0.00	0.00	1.00	1.00	neptune	20
0	udp	private	SF	105	147	0	0	0	0	0	0	0	0	0	0	0	0	0	0	0	0	3	3	0.00	0.00	0.00	0.00	1.00	0.00	0.00	255	253	0.99	0.01	0.01	0.00	0.00	0.00	0.00	0.00	normal	20
0	tcp	http	S0	0	0	0	0	0	0	0	0	0	0	0	0	0	0	0	0	0	0	67	67	1.00	1.00	0.00	0.00	1.00	0.00	0.00	255	255	1.00	0.00	0.00	0.00	0.34	0.34	0.65	0.65	apache2	16
0	tcp	other	REJ	0	0	0	0	0	0	0	0	0	0	0	0	0	0	0	0	0	0	1	1	0.00	0.00	1.00	1.00	1.00	0.00	0.00	255	7	0.03	0.02	0.00	0.00	0.00	0.00	0.03	1.00	httptunnel	18
0	udp	domain_u	SF	43	43	0	0	0	0	0	0	0	0	0	0	0	0	0	0	0	0	227	227	0.00	0.00	0.00	0.00	1.00	0.00	0.00	255	233	0.91	0.01	0.00	0.00	0.00	0.00	0.00	0.00	normal	18
0	tcp	ftp	S0	0	0	0	0	0	0	0	0	0	0	0	0	0	0	0	0	0	0	172	2	1.00	1.00	0.00	0.00	0.01	0.09	0.00	255	2	0.01	0.09	0.00	0.00	1.00	1.00	0.00	0.00	neptune	19
0	tcp	http	SF	54540	8314	0	0	0	2	0	1	1	0	0	0	0	0	0	0	0	0	5	5	0.00	0.00	0.00	0.00	1.00	0.00	0.00	255	242	0.95	0.01	0.00	0.00	0.00	0.00	0.06	0.06	back	12
0	tcp	csnet_ns	S0	0	0	0	0	0	0	0	0	0	0	0	0	0	0	0	0	0	0	254	5	1.00	1.00	0.00	0.00	0.02	0.06	0.00	255	5	0.02	0.07	0.00	0.00	1.00	1.00	0.00	0.00	neptune	20
0	icmp	ecr_i	SF	520	0	0	0	0	0	0	0	0	0	0	0	0	0	0	0	0	0	510	510	0.00	0.00	0.00	0.00	1.00	0.00	0.00	176	176	1.00	0.00	1.00	0.00	0.00	0.00	0.00	0.00	smurf	18
0	tcp	netbios_ns	S0	0	0	0	0	0	0	0	0	0	0	0	0	0	0	0	0	0	0	110	2	1.00	1.00	0.00	0.00	0.02	0.06	0.00	255	2	0.01	0.05	0.00	0.00	1.00	1.00	0.00	0.00	neptune	20
0	tcp	discard	RSTO	0	0	0	0	0	0	0	0	0	0	0	0	0	0	0	0	0	0	254	5	0.00	0.00	1.00	1.00	0.02	0.07	0.00	255	5	0.02	0.07	0.00	0.00	0.00	0.00	1.00	1.00	neptune	19
0	tcp	telnet	RSTO	0	0	0	0	0	0	0	0	0	0	0	0	0	0	0	0	0	0	30	6	0.00	0.00	1.00	1.00	0.20	0.13	0.00	255	46	0.18	0.25	0.01	0.00	0.00	0.00	0.97	1.00	neptune	18
0	icmp	eco_i	SF	18	0	0	0	0	0	0	0	0	0	0	0	0	0	0	0	0	0	1	1	0.00	0.00	0.00	0.00	1.00	0.00	0.00	1	99	1.00	0.00	1.00	1.00	0.00	0.00	0.00	0.00	ipsweep	16
0	tcp	ftp_data	SF	2848	0	0	0	0	0	0	0	0	0	0	0	0	0	0	0	0	0	1	1	0.00	0.00	0.00	0.00	1.00	0.00	0.00	131	97	0.54	0.03	0.54	0.02	0.00	0.00	0.00	0.00	httptunnel	0
0	icmp	ecr_i	SF	1008	0	0	0	0	0	0	0	0	0	0	0	0	0	0	0	0	0	62	62	0.00	0.00	0.00	0.00	1.00	0.00	0.00	255	255	1.00	0.00	1.00	0.00	0.00	0.00	0.00	0.00	smurf	18
282	tcp	ftp	SF	158	597	0	0	0	2	0	1	0	0	0	0	0	0	0	0	0	1	1	1	0.00	0.00	0.00	0.00	1.00	0.00	0.00	255	13	0.05	0.80	0.00	0.00	0.00	0.00	0.78	0.00	warezmaster	12
0	tcp	auth	SF	9	34	0	0	0	0	0	0	0	0	0	0	0	0	0	0	0	0	1	1	0.00	0.00	0.00	0.00	1.00	0.00	0.00	1	1	1.00	0.00	1.00	0.00	0.00	0.00	0.00	0.00	sendmail	4
0	tcp	private	SH	0	0	0	0	0	0	0	0	0	0	0	0	0	0	0	0	0	0	1	1	1.00	1.00	0.00	0.00	1.00	0.00	0.00	48	1	0.02	1.00	1.00	0.00	1.00	1.00	0.00	0.00	nmap	19
282	tcp	ftp	SF	160	599	0	0	0	2	0	1	0	0	0	0	0	0	0	0	0	1	1	1	0.00	0.00	0.00	0.00	1.00	0.00	0.00	255	77	0.30	0.03	0.00	0.00	0.03	0.00	0.02	0.00	warezmaster	12
0	tcp	http	SF	303	1380	0	0	0	0	0	1	0	0	0	0	0	0	0	0	0	0	4	4	0.00	0.00	0.00	0.00	1.00	0.00	0.00	255	229	0.90	0.02	0.00	0.00	0.00	0.00	0.06	0.00	normal	18
2057	tcp	http	RSTR	72564	0	0	0	0	0	0	1	0	0	0	0	0	0	0	0	0	0	8	8	0.00	0.00	1.00	1.00	1.00	0.00	0.00	255	243	0.95	0.01	0.00	0.00	0.02	0.02	0.34	0.35	apache2	14
0	icmp	ecr_i	SF	1008	0	0	0	0	0	0	0	0	0	0	0	0	0	0	0	0	0	311	311	0.00	0.00	0.00	0.00	1.00	0.00	0.00	255	255	1.00	0.00	1.00	0.00	0.00	0.00	0.00	0.00	smurf	18
4	tcp	pop_3	SF	30	93	0	0	0	0	0	1	0	0	0	0	0	0	0	0	0	0	1	1	0.00	0.00	0.00	0.00	1.00	0.00	0.00	255	226	0.89	0.04	0.00	0.00	0.00	0.00	0.00	0.00	guess_passwd	17
0	tcp	http	S0	0	0	0	0	0	0	0	0	0	0	0	0	0	0	0	0	0	0	95	95	1.00	1.00	0.00	0.00	1.00	0.00	0.00	255	255	1.00	0.00	0.00	0.00	0.51	0.51	0.47	0.47	apache2	17
0	udp	private	SF	55	52	0	0	0	0	0	0	0	0	0	0	0	0	0	0	0	0	297	297	0.00	0.00	0.00	0.00	1.00	0.00	0.00	255	255	1.00	0.00	0.93	0.00	0.00	0.00	0.00	0.00	normal	17
0	tcp	other	REJ	0	0	0	0	0	0	0	0	0	0	0	0	0	0	0	0	0	0	1	1	0.00	0.00	1.00	1.00	1.00	0.00	0.00	255	12	0.05	0.02	0.00	0.00	0.00	0.00	0.05	1.00	httptunnel	17
0	icmp	ecr_i	SF	508	0	0	0	0	0	0	0	0	0	0	0	0	0	0	0	0	0	511	511	0.00	0.00	0.00	0.00	1.00	0.00	0.00	237	114	0.48	0.02	0.48	0.00	0.00	0.00	0.47	0.00	smurf	18
0	icmp	ecr_i	SF	1480	0	0	1	0	0	0	0	0	0	0	0	0	0	0	0	0	0	1	3	0.00	0.00	0.00	0.00	1.00	0.00	0.67	1	29	1.00	0.00	1.00	0.52	0.00	0.00	0.00	0.00	pod	17
0	udp	private	SF	105	105	0	0	0	0	0	0	0	0	0	0	0	0	0	0	0	0	3	3	0.00	0.00	0.00	0.00	1.00	0.00	0.00	255	255	1.00	0.00	0.01	0.00	0.00	0.00	0.00	0.00	snmpgetattack	6
0	tcp	uucp_path	S0	0	0	0	0	0	0	0	0	0	0	0	0	0	0	0	0	0	0	291	7	1.00	1.00	0.00	0.00	0.02	0.06	0.00	255	7	0.03	0.07	0.00	0.00	1.00	1.00	0.00	0.00	neptune	19
0	tcp	finger	RSTO	0	0	0	0	0	0	0	0	0	0	0	0	0	0	0	0	0	0	190	2	0.00	0.00	1.00	1.00	0.01	0.07	0.00	255	2	0.01	0.07	0.00	0.00	0.00	0.00	1.00	1.00	neptune	18
0	icmp	eco_i	SF	20	0	0	0	0	0	0	0	0	0	0	0	0	0	0	0	0	0	1	74	0.00	0.00	0.00	0.00	1.00	0.00	1.00	1	153	1.00	0.00	1.00	0.25	0.00	0.00	0.00	0.00	saint	15
0	icmp	ecr_i	SF	520	0	0	0	0	0	0	0	0	0	0	0	0	0	0	0	0	0	507	507	0.00	0.00	0.00	0.00	1.00	0.00	0.00	178	178	1.00	0.00	1.00	0.00	0.00	0.00	0.00	0.00	smurf	18
0	tcp	other	REJ	0	0	0	0	0	0	0	0	0	0	0	0	0	0	0	0	0	0	436	1	0.06	0.00	0.94	1.00	0.00	1.00	0.00	255	1	0.00	1.00	0.00	0.00	0.04	0.00	0.96	1.00	saint	18
281	tcp	ftp	SF	162	599	0	0	0	2	0	1	0	0	0	0	0	0	0	0	0	1	1	1	0.00	0.00	0.00	0.00	1.00	0.00	0.00	94	38	0.40	0.06	0.01	0.00	0.00	0.00	0.00	0.00	warezmaster	11
282	tcp	ftp	SF	162	597	0	0	0	2	0	1	0	0	0	0	0	0	0	0	0	1	1	1	0.00	0.00	0.00	0.00	1.00	0.00	0.00	255	106	0.42	0.03	0.00	0.00	0.00	0.00	0.00	0.00	warezmaster	14
0	tcp	domain	REJ	0	0	0	0	0	0	0	0	0	0	0	0	0	0	0	0	0	0	226	17	0.00	0.00	1.00	1.00	0.08	0.06	0.00	255	17	0.07	0.07	0.00	0.00	0.00	0.00	1.00	1.00	neptune	20
0	tcp	other	REJ	0	0	0	0	0	0	0	0	0	0	0	0	0	0	0	0	0	0	1	1	0.00	0.00	1.00	1.00	1.00	0.00	0.00	255	26	0.10	0.02	0.00	0.00	0.00	0.00	0.09	0.81	httptunnel	16
0	tcp	imap4	S0	0	0	0	0	0	0	0	0	0	0	0	0	0	0	0	0	0	0	1	5	1.00	1.00	0.00	0.00	1.00	0.00	1.00	80	85	0.34	0.04	0.01	0.04	1.00	0.98	0.00	0.02	mscan	17
0	tcp	http	SF	54540	8314	0	0	0	2	0	1	1	0	0	0	0	0	0	0	0	0	5	5	0.00	0.00	0.00	0.00	1.00	0.00	0.00	255	253	0.99	0.01	0.00	0.00	0.00	0.00	0.01	0.01	back	16
0	tcp	http	S0	0	0	0	0	0	0	0	0	0	0	0	0	0	0	0	0	0	0	44	44	0.86	0.86	0.11	0.11	1.00	0.00	0.00	255	255	1.00	0.00	0.00	0.00	0.20	0.20	0.70	0.70	apache2	16
20	tcp	ftp	SF	241	769	0	0	0	4	0	1	0	0	0	0	0	0	0	0	0	1	1	1	0.00	0.00	0.00	0.00	1.00	0.00	0.00	171	73	0.42	0.04	0.01	0.03	0.00	0.00	0.01	0.01	normal	17
0	tcp	iso_tsap	REJ	0	0	0	0	0	0	0	0	0	0	0	0	0	0	0	0	0	0	216	12	0.00	0.00	1.00	1.00	0.06	0.06	0.00	255	12	0.05	0.07	0.00	0.00	0.00	0.00	1.00	1.00	neptune	19
0	tcp	http	S0	0	0	0	0	0	0	0	0	0	0	0	0	0	0	0	0	0	0	33	33	0.39	0.39	0.61	0.61	1.00	0.00	0.00	255	255	1.00	0.00	0.00	0.00	0.07	0.07	0.69	0.69	apache2	20
0	tcp	courier	S0	0	0	0	0	0	0	0	0	0	0	0	0	0	0	0	0	0	0	53	5	1.00	1.00	0.00	0.00	0.09	0.15	0.00	255	5	0.02	0.15	0.00	0.00	1.00	1.00	0.00	0.00	neptune	18
0	udp	private	SF	43	0	0	0	0	0	0	0	0	0	0	0	0	0	0	0	0	0	2	2	0.00	0.00	0.00	0.00	1.00	0.00	0.00	255	254	1.00	0.01	0.00	0.00	0.00	0.00	0.00	0.00	snmpguess	16
282	tcp	ftp	SF	158	597	0	0	0	2	0	1	0	0	0	0	0	0	0	0	0	1	2	1	0.00	0.00	0.00	0.00	0.50	1.00	0.00	255	2	0.01	0.11	0.00	0.00	0.50	0.00	0.11	0.00	warezmaster	15
0	udp	private	SF	105	0	0	0	0	0	0	0	0	0	0	0	0	0	0	0	0	0	3	3	0.00	0.00	0.00	0.00	1.00	0.00	0.00	255	255	1.00	0.00	0.01	0.00	0.00	0.00	0.00	0.00	normal	18
0	tcp	http	SF	278	1731	0	0	0	0	0	1	0	0	0	0	0	0	0	0	0	0	11	11	0.00	0.00	0.00	0.00	1.00	0.00	0.00	11	153	1.00	0.00	0.09	0.03	0.00	0.27	0.00	0.00	normal	17
0	icmp	eco_i	SF	20	0	0	0	0	0	0	0	0	0	0	0	0	0	0	0	0	0	1	55	0.00	0.00	0.00	0.00	1.00	0.00	1.00	1	67	1.00	0.00	1.00	0.28	0.00	0.00	0.00	0.00	saint	15
0	icmp	ecr_i	SF	1008	0	0	0	0	0	0	0	0	0	0	0	0	0	0	0	0	0	359	359	0.00	0.00	0.00	0.00	1.00	0.00	0.00	255	255	1.00	0.00	1.00	0.00	0.00	0.00	0.00	0.00	smurf	18
0	tcp	http	REJ	0	0	0	0	0	0	0	0	0	0	0	0	0	0	0	0	0	0	1	1	0.00	0.00	1.00	1.00	1.00	0.00	0.00	255	7	0.03	0.98	0.00	0.00	0.13	0.00	0.87	1.00	normal	12
0	icmp	ecr_i	SF	508	0	0	0	0	0	0	0	0	0	0	0	0	0	0	0	0	0	49	49	0.00	0.00	0.00	0.00	1.00	0.00	0.00	255	255	1.00	0.00	1.00	0.00	0.00	0.00	0.00	0.00	smurf	18
0	tcp	courier	REJ	0	0	0	0	0	0	0	0	0	0	0	0	0	0	0	0	0	0	127	7	0.00	0.00	1.00	1.00	0.06	0.06	0.00	255	7	0.03	0.06	0.00	0.00	0.00	0.00	1.00	1.00	neptune	20
0	tcp	other	REJ	0	0	0	0	0	0	0	0	0	0	0	0	0	0	0	0	0	0	491	1	0.09	0.00	0.90	1.00	0.00	1.00	0.00	255	1	0.00	1.00	0.00	0.00	0.08	0.00	0.92	1.00	saint	19
0	udp	private	SF	28	0	0	3	0	0	0	0	0	0	0	0	0	0	0	0	0	0	61	61	0.00	0.00	0.00	0.00	1.00	0.00	0.00	86	61	0.71	0.05	0.71	0.00	0.00	0.00	0.00	0.00	normal	10
0	udp	private	SF	46	45	0	0	0	0	0	0	0	0	0	0	0	0	0	0	0	0	68	68	0.00	0.00	0.00	0.00	1.00	0.00	0.00	255	255	1.00	0.00	0.26	0.00	0.00	0.00	0.00	0.00	normal	14
0	udp	domain_u	SF	44	44	0	0	0	0	0	0	0	0	0	0	0	0	0	0	0	0	72	151	0.00	0.00	0.00	0.00	1.00	0.00	0.01	255	245	0.96	0.01	0.01	0.00	0.00	0.00	0.00	0.00	normal	20
0	udp	private	SF	52	47	0	0	0	0	0	0	0	0	0	0	0	0	0	0	0	0	511	511	0.00	0.00	0.00	0.00	1.00	0.00	0.00	255	255	1.00	0.00	0.92	0.00	0.00	0.00	0.00	0.00	normal	17
54	tcp	telnet	SF	3256	36458	0	0	2	1	0	1	25	1	0	2	0	0	1	0	0	0	1	1	0.00	0.00	0.00	0.00	1.00	0.00	0.00	95	96	0.41	0.05	0.01	0.02	0.00	0.00	0.17	0.52	xterm	0
0	tcp	ftp_data	SF	14052	0	0	0	0	0	0	0	0	0	0	0	0	0	0	0	0	0	16	16	0.00	0.00	0.00	0.00	1.00	0.00	0.00	255	22	0.09	0.02	0.09	0.00	0.00	0.00	0.00	0.00	normal	20
0	tcp	imap4	REJ	0	0	0	0	0	0	0	0	0	0	0	0	0	0	0	0	0	0	2	7	0.00	0.00	1.00	1.00	0.50	1.00	1.00	255	24	0.09	0.02	0.00	0.00	0.09	0.00	0.29	1.00	mscan	13
0	tcp	telnet	SF	122	174	0	0	0	0	1	0	0	0	0	0	0	0	0	0	0	0	1	1	0.00	0.00	0.00	0.00	1.00	0.00	0.00	255	144	0.56	0.02	0.00	0.00	0.00	0.00	0.02	0.03	guess_passwd	15
1	tcp	smtp	SF	2599	293	0	0	0	0	0	1	0	0	0	0	0	0	0	0	0	0	2	3	0.00	0.00	0.00	0.00	1.00	0.00	0.67	255	245	0.96	0.04	0.00	0.00	0.00	0.00	0.04	0.00	mailbomb	16
0	tcp	netbios_ssn	REJ	0	0	0	0	0	0	0	0	0	0	0	0	0	0	0	0	0	0	142	20	0.00	0.00	1.00	1.00	0.14	0.06	0.00	255	20	0.08	0.05	0.00	0.00	0.00	0.00	1.00	1.00	neptune	19
0	tcp	sunrpc	REJ	0	0	0	0	0	0	0	0	0	0	0	0	0	0	0	0	0	0	1	8	0.00	0.00	1.00	1.00	1.00	0.00	1.00	255	20	0.08	0.03	0.00	0.00	0.00	0.00	0.42	1.00	mscan	13
0	udp	private	SF	1	1	0	0	0	0	0	0	0	0	0	0	0	0	0	0	0	0	65	1	0.00	0.00	0.00	0.00	0.02	1.00	0.00	255	1	0.00	0.76	0.99	0.00	0.00	0.00	0.01	0.00	satan	14
0	tcp	other	REJ	0	0	0	0	0	0	0	0	0	0	0	0	0	0	0	0	0	0	1	1	0.00	0.00	1.00	1.00	1.00	0.00	0.00	255	19	0.07	0.01	0.00	0.00	0.00	0.00	0.05	0.68	httptunnel	15
4	tcp	pop_3	SF	26	93	0	0	0	0	0	1	0	0	0	0	0	0	0	0	0	0	1	1	0.00	0.00	0.00	0.00	1.00	0.00	0.00	255	241	0.95	0.02	0.00	0.00	0.00	0.00	0.01	0.00	guess_passwd	18
0	udp	private	SF	55	56	0	0	0	0	0	0	0	0	0	0	0	0	0	0	0	0	511	511	0.00	0.00	0.00	0.00	1.00	0.00	0.00	255	255	1.00	0.00	0.95	0.00	0.00	0.00	0.00	0.00	normal	17
0	tcp	other	REJ	0	0	0	0	0	0	0	0	0	0	0	0	0	0	0	0	0	0	458	1	0.14	0.00	0.86	1.00	0.00	1.00	0.00	255	1	0.00	0.94	0.00	0.00	0.15	0.00	0.85	1.00	satan	18
0	tcp	Z39_50	S0	0	0	0	0	0	0	0	0	0	0	0	0	0	0	0	0	0	0	148	5	1.00	1.00	0.00	0.00	0.03	0.09	0.00	255	5	0.02	0.09	0.00	0.00	1.00	1.00	0.00	0.00	neptune	18
8184	tcp	telnet	SF	0	15	0	0	0	0	0	0	0	0	0	0	0	0	0	0	0	0	1	13	0.00	0.15	0.00	0.69	1.00	0.00	1.00	255	43	0.17	0.04	0.00	0.00	0.00	0.02	0.08	0.23	processtable	8
4	tcp	pop_3	SF	28	93	0	0	0	0	0	1	0	0	0	0	0	0	0	0	0	0	1	1	0.00	0.00	0.00	0.00	1.00	0.00	0.00	63	61	0.95	0.03	0.02	0.03	0.00	0.00	0.00	0.00	guess_passwd	6
1	tcp	telnet	RSTO	0	15	0	0	0	0	0	0	0	0	0	0	0	0	0	0	0	0	1	5	0.00	0.00	1.00	0.60	1.00	0.00	0.60	148	84	0.32	0.03	0.01	0.02	0.00	0.00	0.91	0.70	mscan	13
0	udp	private	SF	42	0	0	0	0	0	0	0	0	0	0	0	0	0	0	0	0	0	4	4	0.00	0.00	0.00	0.00	1.00	0.00	0.00	255	255	1.00	0.00	0.01	0.00	0.00	0.00	0.00	0.00	snmpguess	17
282	tcp	ftp	SF	162	597	0	0	0	2	0	1	0	0	0	0	0	0	0	0	0	1	1	1	0.00	0.00	0.00	0.00	1.00	0.00	0.00	255	19	0.07	0.02	0.00	0.00	0.09	0.00	0.28	0.00	warezmaster	12
282	tcp	ftp	SF	162	597	0	0	0	2	0	1	0	0	0	0	0	0	0	0	0	1	1	1	0.00	0.00	0.00	0.00	1.00	0.00	0.00	255	115	0.45	0.03	0.00	0.00	0.00	0.00	0.00	0.00	warezmaster	15
282	tcp	ftp	SF	165	601	0	0	0	2	0	1	0	0	0	0	0	0	0	0	0	1	1	1	0.00	0.00	0.00	0.00	1.00	0.00	0.00	255	55	0.22	0.03	0.00	0.00	0.14	0.00	0.02	0.00	warezmaster	11
0	tcp	ftp_data	SF	12	0	0	0	0	0	0	0	0	0	0	0	0	0	0	0	0	0	2	2	0.00	0.00	0.00	0.00	1.00	0.00	0.00	4	34	1.00	0.00	1.00	0.15	0.00	0.00	0.00	0.00	warezmaster	13
1	tcp	smtp	SF	2599	293	0	0	0	0	0	1	0	0	0	0	0	0	0	0	0	0	2	2	0.00	0.00	0.00	0.00	1.00	0.00	0.00	255	140	0.55	0.15	0.00	0.00	0.00	0.00	0.44	0.00	mailbomb	11
0	tcp	imap4	RSTO	0	44	0	0	0	0	0	0	0	0	0	0	0	0	0	0	0	0	3	5	0.00	0.00	1.00	1.00	0.33	1.00	1.00	255	21	0.08	0.03	0.00	0.00	0.00	0.00	0.27	0.95	mscan	13
0	tcp	telnet	RSTO	0	0	0	0	0	0	0	0	0	0	0	0	0	0	0	0	0	0	266	17	0.00	0.00	1.00	1.00	0.06	0.06	0.00	255	17	0.07	0.07	0.00	0.00	0.00	0.00	1.00	1.00	neptune	20
0	tcp	pop_3	RSTO	0	36	0	0	0	0	0	1	0	0	0	0	0	0	0	0	0	0	3	3	0.00	0.00	0.67	0.67	0.33	1.00	1.00	133	58	0.24	0.04	0.01	0.03	0.00	0.00	0.89	1.00	mscan	15
0	tcp	http	S0	0	0	0	0	0	0	0	0	0	0	0	0	0	0	0	0	0	0	36	36	0.08	0.08	0.92	0.92	1.00	0.00	0.00	255	255	1.00	0.00	0.00	0.00	0.02	0.02	0.61	0.61	apache2	15
0	tcp	ftp_data	SF	12	0	0	0	0	0	0	0	0	0	0	0	0	0	0	0	0	0	1	1	0.00	0.00	0.00	0.00	1.00	0.00	0.00	1	27	1.00	0.00	1.00	0.15	0.00	0.00	0.00	0.00	warezmaster	14
0	tcp	netbios_dgm	S0	0	0	0	0	0	0	0	0	0	0	0	0	0	0	0	0	0	0	142	5	1.00	1.00	0.00	0.00	0.04	0.11	0.00	255	5	0.02	0.10	0.00	0.00	1.00	1.00	0.00	0.00	neptune	20
0	tcp	ftp_data	SF	12	0	0	0	0	0	0	0	0	0	0	0	0	0	0	0	0	0	2	2	0.00	0.00	0.00	0.00	1.00	0.00	0.00	7	8	0.86	0.29	0.86	0.25	0.00	0.00	0.00	0.00	warezmaster	6
0	udp	domain_u	SF	44	44	0	0	0	0	0	0	0	0	0	0	0	0	0	0	0	0	106	186	0.00	0.00	0.00	0.00	1.00	0.00	0.01	255	255	1.00	0.00	0.01	0.00	0.00	0.00	0.00	0.00	normal	18
3	tcp	private	RSTR	0	0	0	0	0	0	0	0	0	0	0	0	0	0	0	0	0	0	133	2	0.00	0.00	1.00	1.00	0.02	0.54	0.00	140	2	0.01	0.51	0.95	0.00	0.00	0.00	0.95	1.00	normal	4
0	tcp	telnet	SF	123	174	0	0	0	0	1	0	0	0	0	0	0	0	0	0	0	0	1	1	0.00	0.00	0.00	0.00	1.00	0.00	0.00	255	117	0.46	0.02	0.00	0.00	0.00	0.00	0.01	0.03	guess_passwd	11
0	tcp	pop_3	REJ	0	0	0	0	0	0	0	0	0	0	0	0	0	0	0	0	0	0	3	13	0.00	0.00	1.00	1.00	0.33	1.00	1.00	248	12	0.05	0.03	0.00	0.00	0.00	0.00	0.17	1.00	mscan	14
4	tcp	pop_3	SF	30	93	0	0	0	0	0	1	0	0	0	0	0	0	0	0	0	0	1	1	0.00	0.00	0.00	0.00	1.00	0.00	0.00	255	251	0.98	0.01	0.00	0.00	0.00	0.00	0.00	0.00	guess_passwd	18
282	tcp	ftp	SF	162	599	0	0	0	2	0	1	0	0	0	0	0	0	0	0	0	1	1	1	0.00	0.00	0.00	0.00	1.00	0.00	0.00	255	17	0.07	0.73	0.00	0.00	0.00	0.06	0.71	0.00	warezmaster	13
0	tcp	private	REJ	0	0	0	0	0	0	0	0	0	0	0	0	0	0	0	0	0	0	224	1	0.11	0.00	0.88	1.00	0.00	1.00	0.00	255	1	0.00	0.84	0.00	0.00	0.10	0.00	0.72	1.00	satan	20
0	tcp	ftp	RSTO	0	0	0	0	0	0	0	0	0	0	0	0	0	0	0	0	0	0	282	19	0.00	0.00	1.00	1.00	0.07	0.06	0.00	255	19	0.07	0.05	0.00	0.00	0.00	0.00	1.00	1.00	neptune	20
0	udp	domain_u	SF	44	73	0	0	0	0	0	0	0	0	0	0	0	0	0	0	0	0	186	185	0.00	0.00	0.00	0.00	0.99	0.01	0.00	255	253	0.99	0.01	0.01	0.00	0.00	0.00	0.00	0.00	normal	18
4	tcp	pop_3	SF	32	93	0	0	0	0	0	1	0	0	0	0	0	0	0	0	0	0	1	1	0.00	0.00	0.00	0.00	1.00	0.00	0.00	255	235	0.92	0.02	0.00	0.00	0.00	0.00	0.02	0.00	guess_passwd	17
0	tcp	http	REJ	0	0	0	0	0	0	0	0	0	0	0	0	0	0	0	0	0	0	1	1	0.00	0.00	1.00	1.00	1.00	0.00	0.00	255	5	0.02	0.50	0.00	0.00	0.00	0.00	0.02	1.00	normal	13
801	tcp	http	RSTR	72564	0	0	0	0	0	0	1	0	0	0	0	0	0	0	0	0	0	28	28	0.00	0.00	1.00	1.00	1.00	0.00	0.00	255	253	0.99	0.01	0.00	0.00	0.00	0.00	0.12	0.12	apache2	15
0	tcp	http	REJ	0	0	0	0	0	0	0	0	0	0	0	0	0	0	0	0	0	0	41	14	0.00	0.00	1.00	1.00	0.34	0.10	0.00	255	57	0.22	0.11	0.00	0.00	0.00	0.00	0.99	1.00	neptune	17
0	udp	private	SF	42	0	0	0	0	0	0	0	0	0	0	0	0	0	0	0	0	0	5	5	0.00	0.00	0.00	0.00	1.00	0.00	0.00	255	254	1.00	0.01	0.00	0.00	0.00	0.00	0.00	0.00	snmpguess	15
0	tcp	pop_3	RSTO	0	36	0	0	0	0	0	1	0	0	0	0	0	0	0	0	0	0	3	2	0.00	0.00	1.00	1.00	0.33	1.00	1.00	111	59	0.24	0.05	0.01	0.03	0.00	0.00	0.89	1.00	mscan	15
0	tcp	discard	RSTO	0	0	0	0	0	0	0	0	0	0	0	0	0	0	0	0	0	0	288	10	0.00	0.00	1.00	1.00	0.03	0.06	0.00	255	10	0.04	0.06	0.00	0.00	0.00	0.00	1.00	1.00	neptune	20
0	tcp	private	RSTR	0	0	0	0	0	0	0	0	0	0	0	0	0	0	0	0	0	0	1	1	0.00	0.00	1.00	1.00	1.00	0.00	0.00	183	1	0.01	0.66	0.65	0.00	0.00	0.00	0.66	1.00	portsweep	15
0	icmp	ecr_i	SF	1032	0	0	0	0	0	0	0	0	0	0	0	0	0	0	0	0	0	511	511	0.00	0.00	0.00	0.00	1.00	0.00	0.00	255	179	0.70	0.01	0.70	0.00	0.00	0.00	0.00	0.00	smurf	19
0	icmp	ecr_i	SF	1008	0	0	0	0	0	0	0	0	0	0	0	0	0	0	0	0	0	148	148	0.00	0.00	0.00	0.00	1.00	0.00	0.00	255	255	1.00	0.00	1.00	0.00	0.00	0.00	0.00	0.00	smurf	18
282	tcp	ftp	SF	158	597	0	0	0	2	0	1	0	0	0	0	0	0	0	0	0	1	1	1	0.00	0.00	0.00	0.00	1.00	0.00	0.00	255	72	0.28	0.03	0.00	0.00	0.05	0.00	0.02	0.00	warezmaster	12
2076	tcp	http	RSTR	72128	0	0	0	0	0	0	1	0	0	0	0	0	0	0	0	0	0	11	11	0.00	0.00	1.00	1.00	1.00	0.00	0.00	255	233	0.91	0.02	0.00	0.00	0.00	0.00	0.12	0.13	apache2	15
0	tcp	http	SF	54540	8314	0	0	0	2	0	1	1	0	0	0	0	0	0	0	0	0	2	2	0.00	0.00	0.00	0.00	1.00	0.00	0.00	255	255	1.00	0.00	0.00	0.00	0.00	0.00	0.04	0.04	back	16
0	udp	private	SF	53	55	0	0	0	0	0	0	0	0	0	0	0	0	0	0	0	0	511	511	0.00	0.00	0.00	0.00	1.00	0.00	0.00	255	255	1.00	0.00	1.00	0.00	0.00	0.00	0.00	0.00	normal	17
0	udp	domain_u	SF	45	85	0	0	0	0	0	0	0	0	0	0	0	0	0	0	0	0	189	192	0.00	0.00	0.00	0.00	1.00	0.00	0.02	255	255	1.00	0.00	0.00	0.00	0.00	0.00	0.00	0.00	normal	18
0	icmp	ecr_i	SF	40008	0	0	0	0	0	0	0	0	0	0	0	0	0	0	0	0	0	3	3	0.00	0.00	0.00	0.00	1.00	0.00	0.00	37	37	1.00	0.00	1.00	0.00	0.00	0.00	0.00	0.00	normal	10
0	udp	private	SF	45	0	0	0	0	0	0	0	0	0	0	0	0	0	0	0	0	0	5	5	0.00	0.00	0.00	0.00	1.00	0.00	0.00	255	255	1.00	0.00	0.00	0.00	0.00	0.00	0.00	0.00	snmpguess	16
0	udp	private	SF	55	52	0	0	0	0	0	0	0	0	0	0	0	0	0	0	0	0	223	223	0.00	0.00	0.00	0.00	1.00	0.00	0.00	255	255	1.00	0.00	0.86	0.00	0.00	0.00	0.00	0.00	normal	17
0	tcp	other	REJ	0	0	0	0	0	0	0	0	0	0	0	0	0	0	0	0	0	0	511	1	0.14	0.00	0.86	1.00	0.00	1.00	0.00	255	1	0.00	0.98	0.00	0.00	0.13	0.00	0.87	1.00	satan	20
8216	tcp	telnet	SF	0	15	0	0	0	0	0	0	0	0	0	0	0	0	0	0	0	0	1	1	0.00	0.00	0.00	0.00	1.00	0.00	0.00	255	36	0.14	0.04	0.00	0.00	0.00	0.03	0.08	0.28	processtable	7
0	tcp	daytime	S0	0	0	0	0	0	0	0	0	0	0	0	0	0	0	0	0	0	0	260	8	1.00	1.00	0.00	0.00	0.03	0.07	0.00	255	8	0.03	0.07	0.00	0.00	1.00	1.00	0.00	0.00	neptune	20
799	tcp	http	RSTR	74024	0	0	0	0	0	0	1	0	0	0	0	0	0	0	0	0	0	9	9	0.00	0.00	1.00	1.00	1.00	0.00	0.00	238	235	0.99	0.01	0.00	0.00	0.00	0.00	0.05	0.06	apache2	14
7541	tcp	telnet	SF	0	44	0	0	0	0	0	0	0	0	0	0	0	0	0	0	0	0	1	1	0.00	0.00	0.00	0.00	1.00	0.00	0.00	255	191	0.75	0.03	0.00	0.00	0.33	0.45	0.12	0.07	processtable	18
0	tcp	http	RSTR	54540	8314	0	0	0	2	0	1	1	0	0	0	0	0	0	0	0	0	3	10	0.00	0.00	0.67	0.20	1.00	0.00	0.30	255	255	1.00	0.00	0.00	0.00	0.01	0.01	0.06	0.06	back	13
0	udp	private	SF	48	48	0	0	0	0	0	0	0	0	0	0	0	0	0	0	0	0	3	3	0.00	0.00	0.00	0.00	1.00	0.00	0.00	255	255	1.00	0.00	0.01	0.00	0.00	0.00	0.00	0.00	snmpguess	16
0	udp	domain_u	SF	45	45	0	0	0	0	0	0	0	0	0	0	0	0	0	0	0	0	73	146	0.00	0.00	0.00	0.00	0.99	0.03	0.01	255	254	1.00	0.01	0.01	0.00	0.00	0.00	0.00	0.00	normal	20
0	icmp	eco_i	SF	20	0	0	0	0	0	0	0	0	0	0	0	0	0	0	0	0	0	1	66	0.00	0.00	0.00	0.00	1.00	0.00	1.00	4	208	1.00	0.00	1.00	0.25	0.00	0.00	0.00	0.00	saint	15
0	icmp	eco_i	SF	18	0	0	0	0	0	0	0	0	0	0	0	0	0	0	0	0	0	1	1	0.00	0.00	0.00	0.00	1.00	0.00	0.00	1	105	1.00	0.00	1.00	1.00	0.00	0.00	0.00	0.00	ipsweep	16
1	tcp	smtp	SF	2599	293	0	0	0	0	0	1	0	0	0	0	0	0	0	0	0	0	3	3	0.00	0.00	0.00	0.00	1.00	0.00	0.00	255	111	0.44	0.15	0.00	0.00	0.00	0.00	0.55	0.00	mailbomb	11
3	tcp	pop_3	SF	30	93	0	0	0	0	0	1	0	0	0	0	0	0	0	0	0	0	1	1	0.00	0.00	0.00	0.00	1.00	0.00	0.00	255	248	0.97	0.02	0.00	0.00	0.00	0.00	0.00	0.00	guess_passwd	17
4	tcp	pop_3	SF	32	93	0	0	0	0	0	1	0	0	0	0	0	0	0	0	0	0	1	1	0.00	0.00	0.00	0.00	1.00	0.00	0.00	129	114	0.88	0.02	0.01	0.02	0.00	0.00	0.08	0.00	guess_passwd	7
7404	tcp	telnet	SF	0	44	0	0	0	0	0	0	0	0	0	0	0	0	0	0	0	0	1	1	0.00	0.00	0.00	0.00	1.00	0.00	0.00	255	223	0.87	0.02	0.00	0.00	0.33	0.38	0.12	0.06	processtable	18
0	tcp	imap4	S0	0	0	0	0	0	0	0	0	0	0	0	0	0	0	0	0	0	0	1	3	1.00	1.00	0.00	0.00	1.00	0.00	1.00	83	86	0.34	0.04	0.01	0.03	1.00	1.00	0.00	0.00	mscan	18
0	icmp	ecr_i	SF	520	0	0	0	0	0	0	0	0	0	0	0	0	0	0	0	0	0	509	509	0.00	0.00	0.00	0.00	1.00	0.00	0.00	98	100	1.00	0.00	1.00	0.02	0.00	0.00	0.00	0.00	smurf	18
0	tcp	http	SF	54540	8314	0	0	0	2	0	1	1	0	0	0	0	0	0	0	0	0	4	19	0.00	0.00	0.00	0.00	1.00	0.00	0.11	255	250	0.98	0.01	0.00	0.00	0.00	0.00	0.06	0.06	back	12
0	tcp	http	SF	213	124	0	0	0	0	0	1	0	0	0	0	0	0	0	0	0	0	1	1	0.00	0.00	0.00	0.00	1.00	0.00	0.00	255	255	1.00	0.00	0.00	0.00	0.00	0.00	0.00	0.00	normal	20
0	udp	domain_u	SF	45	45	0	0	0	0	0	0	0	0	0	0	0	0	0	0	0	0	149	149	0.00	0.00	0.00	0.00	1.00	0.00	0.00	255	255	1.00	0.00	0.00	0.00	0.00	0.00	0.00	0.00	normal	18
2054	tcp	http	RSTR	74024	0	0	0	0	0	0	1	0	0	0	0	0	0	0	0	0	0	10	10	0.00	0.00	1.00	1.00	1.00	0.00	0.00	255	244	0.96	0.01	0.00	0.00	0.02	0.02	0.43	0.45	apache2	15
3	tcp	http	RSTR	45260	2920	0	0	0	0	0	1	0	0	0	0	0	0	0	0	0	0	4	4	0.00	0.00	1.00	1.00	1.00	0.00	0.00	255	254	1.00	0.01	0.00	0.00	0.00	0.00	0.04	0.04	back	11
4	tcp	pop_3	SF	32	93	0	0	0	0	0	1	0	0	0	0	0	0	0	0	0	0	1	1	0.00	0.00	0.00	0.00	1.00	0.00	0.00	156	138	0.88	0.02	0.01	0.01	0.00	0.00	0.06	0.00	guess_passwd	9
0	icmp	ecr_i	SF	1008	0	0	0	0	0	0	0	0	0	0	0	0	0	0	0	0	0	66	66	0.00	0.00	0.00	0.00	1.00	0.00	0.00	255	255	1.00	0.00	1.00	0.00	0.00	0.00	0.00	0.00	smurf	19
1	tcp	smtp	SF	2599	293	0	0	0	0	0	1	0	0	0	0	0	0	0	0	0	0	3	3	0.00	0.00	0.00	0.00	1.00	0.00	0.00	255	7	0.03	0.16	0.00	0.00	0.00	0.00	0.95	0.00	mailbomb	12
0	tcp	http	RSTR	54540	8314	0	0	0	3	0	1	1	0	0	0	0	0	0	0	0	0	5	5	0.00	0.00	1.00	1.00	1.00	0.00	0.00	255	240	0.94	0.01	0.00	0.00	0.00	0.00	0.04	0.04	back	12
0	tcp	telnet	RSTO	0	0	0	0	0	0	0	0	0	0	0	0	0	0	0	0	0	0	259	11	0.00	0.00	1.00	1.00	0.04	0.07	0.00	255	11	0.04	0.07	0.00	0.00	0.00	0.00	1.00	1.00	neptune	20
0	tcp	private	REJ	0	0	0	0	0	0	0	0	0	0	0	0	0	0	0	0	0	0	414	1	0.11	0.00	0.88	1.00	0.00	1.00	0.00	255	1	0.00	0.93	0.00	0.00	0.14	0.00	0.85	1.00	satan	17
0	tcp	http	SF	54540	8314	0	0	0	2	0	1	1	0	0	0	0	0	0	0	0	0	6	6	0.00	0.00	0.00	0.00	1.00	0.00	0.00	255	229	0.90	0.01	0.00	0.00	0.00	0.00	0.01	0.00	back	11
0	icmp	ecr_i	SF	1008	0	0	0	0	0	0	0	0	0	0	0	0	0	0	0	0	0	412	412	0.00	0.00	0.00	0.00	1.00	0.00	0.00	255	255	1.00	0.00	1.00	0.00	0.00	0.00	0.00	0.00	smurf	18
1	tcp	telnet	RSTO	0	3	0	0	0	0	0	0	0	0	0	0	0	0	0	0	0	0	1	6	0.00	0.17	1.00	0.50	1.00	0.00	0.67	255	90	0.35	0.05	0.00	0.00	0.00	0.00	0.35	0.49	mscan	14
7398	tcp	telnet	SF	0	44	0	0	0	0	0	0	0	0	0	0	0	0	0	0	0	0	1	1	0.00	0.00	0.00	0.00	1.00	0.00	0.00	255	215	0.84	0.02	0.00	0.00	0.27	0.32	0.01	0.01	processtable	15
0	tcp	telnet	S0	0	0	0	0	0	0	0	0	0	0	0	0	0	0	0	0	0	0	1	5	1.00	0.20	0.00	0.40	1.00	0.00	0.60	103	86	0.34	0.03	0.01	0.02	1.00	1.00	0.00	0.00	mscan	18
0	udp	private	SF	52	52	0	0	0	0	0	0	0	0	0	0	0	0	0	0	0	0	507	507	0.00	0.00	0.00	0.00	1.00	0.00	0.00	255	255	1.00	0.00	0.83	0.00	0.00	0.00	0.00	0.00	normal	17
0	tcp	auth	REJ	0	0	0	0	0	0	0	0	0	0	0	0	0	0	0	0	0	0	262	4	0.00	0.00	1.00	1.00	0.02	0.06	0.00	255	4	0.02	0.07	0.00	0.00	0.00	0.00	1.00	1.00	neptune	18
0	tcp	other	REJ	0	0	0	0	0	0	0	0	0	0	0	0	0	0	0	0	0	0	457	1	0.15	0.00	0.85	1.00	0.00	1.00	0.00	255	1	0.00	0.98	0.00	0.00	0.13	0.00	0.87	1.00	satan	18
0	udp	private	SF	105	146	0	0	0	0	0	0	0	0	0	0	0	0	0	0	0	0	1	1	0.00	0.00	0.00	0.00	1.00	0.00	0.00	251	249	0.99	0.01	0.00	0.00	0.00	0.00	0.00	0.00	normal	16
2060	tcp	http	RSTR	72564	0	0	0	0	0	0	1	0	0	0	0	0	0	0	0	0	0	12	12	0.00	0.00	1.00	1.00	1.00	0.00	0.00	255	244	0.96	0.01	0.00	0.00	0.02	0.02	0.44	0.45	apache2	15
1	tcp	ftp_data	SF	11629	0	0	0	0	0	0	0	0	0	0	0	0	0	0	0	0	0	2	2	0.00	0.00	0.00	0.00	1.00	0.00	0.00	255	12	0.05	0.02	0.05	0.00	0.00	0.00	0.00	0.00	normal	19
0	tcp	telnet	SF	127	188	0	0	0	0	1	0	0	0	0	0	0	0	0	0	0	0	1	1	0.00	0.00	0.00	0.00	1.00	0.00	0.00	255	13	0.05	0.02	0.00	0.00	0.00	0.00	0.00	0.08	guess_passwd	9
7478	tcp	telnet	SF	0	44	0	0	0	0	0	0	0	0	0	0	0	0	0	0	0	0	1	1	0.00	0.00	0.00	0.00	1.00	0.00	0.00	255	188	0.74	0.25	0.00	0.00	0.50	0.68	0.25	0.01	processtable	18
5	tcp	pop_3	SF	32	93	0	0	0	0	0	1	0	0	0	0	0	0	0	0	0	0	1	1	0.00	0.00	0.00	0.00	1.00	0.00	0.00	49	48	0.96	0.04	0.02	0.04	0.00	0.00	0.00	0.00	guess_passwd	6
0	udp	domain_u	SF	44	44	0	0	0	0	0	0	0	0	0	0	0	0	0	0	0	0	202	202	0.00	0.00	0.00	0.00	1.00	0.00	0.00	255	255	1.00	0.00	0.00	0.00	0.00	0.00	0.00	0.00	normal	18
0	udp	private	SF	48	0	0	0	0	0	0	0	0	0	0	0	0	0	0	0	0	0	5	5	0.00	0.00	0.00	0.00	1.00	0.00	0.00	255	255	1.00	0.00	0.01	0.00	0.00	0.00	0.00	0.00	snmpguess	15
0	tcp	http	SF	303	2507	0	0	0	0	0	1	0	0	0	0	0	0	0	0	0	0	7	10	0.00	0.00	0.00	0.00	1.00	0.00	0.20	255	229	0.90	0.01	0.00	0.00	0.00	0.00	0.03	0.00	normal	18
0	tcp	other	REJ	0	0	0	0	0	0	0	0	0	0	0	0	0	0	0	0	0	0	398	1	0.17	0.00	0.83	1.00	0.00	1.00	0.00	255	1	0.00	0.91	0.00	0.00	0.15	0.00	0.85	1.00	satan	17
0	tcp	finger	SF	12	140	0	0	0	0	0	0	0	0	0	0	0	0	0	0	0	0	1	1	0.00	0.00	0.00	0.00	1.00	0.00	0.00	156	9	0.05	0.03	0.01	0.22	0.00	0.00	0.00	0.00	normal	20
0	icmp	eco_i	SF	18	0	0	0	0	0	0	0	0	0	0	0	0	0	0	0	0	0	1	1	0.00	0.00	0.00	0.00	1.00	0.00	0.00	1	211	1.00	0.00	1.00	1.00	0.00	0.00	0.00	0.00	ipsweep	15
0	udp	private	SF	56	58	0	0	0	0	0	0	0	0	0	0	0	0	0	0	0	0	510	510	0.00	0.00	0.00	0.00	1.00	0.00	0.00	255	255	1.00	0.00	0.87	0.00	0.00	0.00	0.00	0.00	normal	17
0	tcp	ftp_data	SF	12	0	0	0	0	0	0	0	0	0	0	0	0	0	0	0	0	0	1	1	0.00	0.00	0.00	0.00	1.00	0.00	0.00	3	9	1.00	0.00	1.00	0.22	0.00	0.00	0.00	0.00	warezmaster	17
0	tcp	smtp	SF	0	83	0	0	0	0	0	1	0	0	0	0	0	0	0	0	0	0	1	1	0.00	0.00	0.00	0.00	1.00	0.00	0.00	161	186	0.80	0.02	0.01	0.01	0.00	0.00	0.00	0.02	normal	18
0	udp	private	SF	105	146	0	0	0	0	0	0	0	0	0	0	0	0	0	0	0	0	1	1	0.00	0.00	0.00	0.00	1.00	0.00	0.00	91	90	0.99	0.02	0.01	0.00	0.00	0.00	0.00	0.00	normal	20
1	tcp	smtp	SF	2599	293	0	0	0	0	0	1	0	0	0	0	0	0	0	0	0	0	2	2	0.00	0.00	0.00	0.00	1.00	0.00	0.00	255	202	0.79	0.13	0.00	0.00	0.00	0.00	0.20	0.00	mailbomb	11
4560	tcp	IRC	RSTO	938	4725	0	0	0	0	0	0	0	0	0	0	0	0	0	0	0	0	1	1	0.00	0.00	1.00	1.00	1.00	0.00	0.00	82	16	0.20	0.02	0.01	0.00	0.00	0.00	0.12	0.62	normal	18
280	tcp	ftp_data	SF	283618	0	0	0	0	0	0	0	0	0	0	0	0	0	0	0	0	0	2	2	0.00	0.00	0.00	0.00	1.00	0.00	0.00	5	2	0.40	0.40	0.40	0.00	0.00	0.00	0.00	0.00	warezmaster	6
4	tcp	pop_3	SF	30	93	0	0	0	0	0	1	0	0	0	0	0	0	0	0	0	0	1	1	0.00	0.00	0.00	0.00	1.00	0.00	0.00	255	248	0.97	0.01	0.01	0.00	0.00	0.00	0.00	0.00	guess_passwd	18
1	tcp	smtp	SF	2599	261	0	0	0	0	0	1	0	0	0	0	0	0	0	0	0	0	2	2	0.00	0.00	0.00	0.00	1.00	0.00	0.00	255	244	0.96	0.04	0.00	0.00	0.00	0.00	0.04	0.00	mailbomb	15
0	udp	domain_u	SF	44	44	0	0	0	0	0	0	0	0	0	0	0	0	0	0	0	0	2	3	0.00	0.00	0.00	0.00	1.00	0.00	0.67	255	235	0.92	0.01	0.01	0.00	0.00	0.00	0.05	0.00	normal	18
0	tcp	ftp_data	SF	35892	0	0	0	0	0	0	0	0	0	0	0	0	0	0	0	0	0	1	1	0.00	0.00	0.00	0.00	1.00	0.00	0.00	114	24	0.18	0.04	0.18	0.08	0.00	0.00	0.00	0.00	normal	20
0	tcp	http	SF	54540	8314	0	0	0	2	0	1	1	0	0	0	0	0	0	0	0	0	3	3	0.00	0.00	0.00	0.00	1.00	0.00	0.00	255	255	1.00	0.00	0.00	0.00	0.01	0.01	0.05	0.05	back	16
0	tcp	ftp_data	SF	12	0	0	0	0	0	0	0	0	0	0	0	0	0	0	0	0	0	1	1	0.00	0.00	0.00	0.00	1.00	0.00	0.00	22	5	0.23	0.09	0.23	0.00	0.00	0.00	0.00	0.00	warezmaster	5
0	udp	other	SF	1	1	0	0	0	0	0	0	0	0	0	0	0	0	0	0	0	0	425	1	0.00	0.00	0.00	0.00	0.00	1.00	0.00	255	1	0.00	1.00	1.00	0.00	0.00	0.00	0.00	0.00	satan	17
0	tcp	telnet	SF	125	174	0	0	0	0	1	0	0	0	0	0	0	0	0	0	0	0	1	1	0.00	0.00	0.00	0.00	1.00	0.00	0.00	255	254	1.00	0.01	0.00	0.00	0.02	0.02	0.02	0.02	guess_passwd	17
0	icmp	ecr_i	SF	1032	0	0	0	0	0	0	0	0	0	0	0	0	0	0	0	0	0	511	511	0.00	0.00	0.00	0.00	1.00	0.00	0.00	82	65	0.79	0.02	0.79	0.00	0.00	0.00	0.01	0.00	smurf	18
5	tcp	pop_3	SF	0	0	0	0	0	0	0	0	0	0	0	0	0	0	0	0	0	0	2	2	0.00	0.00	0.00	0.50	0.50	1.00	1.00	153	50	0.20	0.03	0.01	0.04	0.00	0.00	0.17	0.40	mscan	7
0	udp	private	SF	28	0	0	3	0	0	0	0	0	0	0	0	0	0	0	0	0	0	63	63	0.00	0.00	0.00	0.00	1.00	0.00	0.00	255	63	0.25	0.02	0.25	0.00	0.19	0.00	0.29	0.00	normal	3
2075	tcp	http	RSTR	72564	0	0	0	0	0	0	1	0	0	0	0	0	0	0	0	0	0	9	9	0.00	0.00	1.00	1.00	1.00	0.00	0.00	255	231	0.91	0.02	0.00	0.00	0.00	0.00	0.09	0.10	apache2	15
0	udp	domain_u	SF	46	81	0	0	0	0	0	0	0	0	0	0	0	0	0	0	0	0	171	171	0.00	0.00	0.00	0.00	1.00	0.00	0.00	255	255	1.00	0.00	0.01	0.00	0.00	0.00	0.00	0.00	normal	18
0	udp	private	SF	53	49	0	0	0	0	0	0	0	0	0	0	0	0	0	0	0	0	511	511	0.00	0.00	0.00	0.00	1.00	0.00	0.00	255	255	1.00	0.00	0.87	0.00	0.00	0.00	0.00	0.00	normal	17
0	tcp	http	SF	54540	8314	0	0	0	2	0	1	1	0	0	0	0	0	0	0	0	0	5	5	0.00	0.00	0.00	0.00	1.00	0.00	0.00	255	254	1.00	0.01	0.00	0.00	0.00	0.00	0.04	0.04	back	16
0	tcp	ftp	SF	26	157	0	0	0	0	1	0	0	0	0	0	0	0	0	0	0	1	1	1	0.00	0.00	0.00	0.00	1.00	0.00	0.00	49	23	0.47	0.08	0.02	0.00	0.00	0.00	0.00	0.00	guess_passwd	7
0	tcp	smtp	SF	0	83	0	0	0	0	0	1	0	0	0	0	0	0	0	0	0	0	1	1	0.00	0.00	0.00	0.00	1.00	0.00	0.00	198	198	0.79	0.02	0.01	0.01	0.00	0.00	0.01	0.03	normal	18
0	udp	domain_u	SF	44	44	0	0	0	0	0	0	0	0	0	0	0	0	0	0	0	0	138	216	0.00	0.00	0.00	0.00	1.00	0.00	0.01	255	229	0.90	0.01	0.01	0.00	0.00	0.00	0.00	0.00	normal	18
805	tcp	http	RSTR	55744	1	0	0	0	0	0	1	0	0	0	0	0	0	0	0	0	0	37	37	0.03	0.03	0.97	0.97	1.00	0.00	0.00	255	253	0.99	0.01	0.00	0.00	0.01	0.01	0.65	0.66	apache2	14
0	udp	other	SF	1	1	0	0	0	0	0	0	0	0	0	0	0	0	0	0	0	0	490	1	0.00	0.00	0.00	0.00	0.00	1.00	0.00	255	1	0.00	1.00	1.00	0.00	0.00	0.00	0.00	0.00	satan	17
0	udp	private	SF	46	43	0	0	0	0	0	0	0	0	0	0	0	0	0	0	0	0	118	118	0.00	0.00	0.00	0.00	1.00	0.00	0.00	255	254	1.00	0.01	0.46	0.00	0.00	0.00	0.00	0.00	normal	13
0	tcp	other	REJ	0	0	0	0	0	0	0	0	0	0	0	0	0	0	0	0	0	0	438	1	0.16	0.00	0.83	1.00	0.00	1.00	0.00	255	1	0.00	0.01	0.00	0.00	0.00	0.00	0.00	1.00	satan	19
0	tcp	uucp_path	REJ	0	0	0	0	0	0	0	0	0	0	0	0	0	0	0	0	0	0	228	11	0.00	0.00	1.00	1.00	0.05	0.07	0.00	255	11	0.04	0.08	0.00	0.00	0.00	0.00	1.00	1.00	neptune	19
0	icmp	ecr_i	SF	1032	0	0	0	0	0	0	0	0	0	0	0	0	0	0	0	0	0	203	203	0.00	0.00	0.00	0.00	1.00	0.00	0.00	255	255	1.00	0.00	1.00	0.00	0.00	0.00	0.00	0.00	smurf	19
0	tcp	ctf	REJ	0	0	0	0	0	0	0	0	0	0	0	0	0	0	0	0	0	0	268	13	0.00	0.00	1.00	1.00	0.05	0.06	0.00	255	13	0.05	0.06	0.00	0.00	0.00	0.00	1.00	1.00	neptune	20
0	tcp	other	REJ	0	0	0	0	0	0	0	0	0	0	0	0	0	0	0	0	0	0	398	1	0.18	0.00	0.81	1.00	0.00	1.00	0.00	255	1	0.00	0.90	0.00	0.00	0.14	0.00	0.86	1.00	satan	17
1	tcp	smtp	SF	0	84	0	0	0	0	0	1	0	0	0	0	0	0	0	0	0	0	1	1	0.00	0.00	0.00	0.00	1.00	0.00	0.00	1	93	1.00	0.00	1.00	0.03	0.00	0.00	0.00	0.00	normal	18
0	tcp	name	REJ	0	0	0	0	0	0	0	0	0	0	0	0	0	0	0	0	0	0	196	1	0.00	0.00	1.00	1.00	0.01	0.07	0.00	255	1	0.00	0.06	0.00	0.00	0.00	0.00	1.00	1.00	neptune	19
0	udp	private	SF	56	53	0	0	0	0	0	0	0	0	0	0	0	0	0	0	0	0	333	333	0.00	0.00	0.00	0.00	1.00	0.00	0.00	255	255	1.00	0.00	0.99	0.00	0.00	0.00	0.00	0.00	normal	17
1	tcp	smtp	SF	2599	293	0	0	0	0	0	1	0	0	0	0	0	0	0	0	0	0	3	3	0.00	0.00	0.00	0.00	1.00	0.00	0.00	255	218	0.85	0.13	0.00	0.00	0.00	0.00	0.13	0.00	mailbomb	14
4	tcp	pop_3	SF	30	93	0	0	0	0	0	1	0	0	0	0	0	0	0	0	0	0	2	1	0.00	0.00	0.50	0.00	0.50	1.00	0.00	255	213	0.84	0.02	0.00	0.00	0.00	0.00	0.04	0.00	guess_passwd	17
0	tcp	auth	REJ	0	0	0	0	0	0	0	0	0	0	0	0	0	0	0	0	0	0	230	2	0.00	0.00	1.00	1.00	0.01	0.07	0.00	255	2	0.01	0.07	0.00	0.00	0.00	0.00	1.00	1.00	neptune	19
1	tcp	telnet	SF	123	174	0	0	0	0	1	0	0	0	0	0	0	0	0	0	0	0	2	2	0.00	0.00	0.50	0.50	1.00	0.00	0.00	255	58	0.23	0.02	0.00	0.00	0.00	0.00	0.01	0.05	guess_passwd	11
0	tcp	vmnet	REJ	0	0	0	0	0	0	0	0	0	0	0	0	0	0	0	0	0	0	256	2	0.00	0.00	1.00	1.00	0.01	0.06	0.00	255	2	0.01	0.06	0.00	0.00	0.00	0.00	1.00	1.00	neptune	19
0	tcp	bgp	REJ	0	0	0	0	0	0	0	0	0	0	0	0	0	0	0	0	0	0	280	19	0.00	0.00	1.00	1.00	0.07	0.06	0.00	255	19	0.07	0.07	0.00	0.00	0.00	0.00	1.00	1.00	neptune	20
69	tcp	telnet	SF	2458	223095	0	0	0	6	0	1	36	1	0	31	0	0	0	0	0	0	1	1	0.00	0.00	0.00	0.00	1.00	0.00	0.00	120	28	0.23	0.03	0.01	0.00	0.00	0.00	0.00	0.00	buffer_overflow	0
1	tcp	smtp	SF	2599	293	0	0	0	0	0	1	0	0	0	0	0	0	0	0	0	0	3	3	0.00	0.00	0.00	0.00	1.00	0.00	0.00	255	226	0.89	0.11	0.00	0.00	0.00	0.00	0.10	0.00	mailbomb	14
0	udp	private	SF	105	146	0	0	0	0	0	0	0	0	0	0	0	0	0	0	0	0	1	1	0.00	0.00	0.00	0.00	1.00	0.00	0.00	255	253	0.99	0.01	0.00	0.00	0.00	0.00	0.00	0.00	snmpgetattack	8
0	tcp	telnet	S0	0	0	0	0	0	0	0	0	0	0	0	0	0	0	0	0	0	0	89	89	1.00	1.00	0.00	0.00	1.00	0.00	0.00	101	89	0.88	0.02	0.01	0.00	0.88	1.00	0.00	0.00	neptune	18
0	tcp	netbios_ns	S0	0	0	0	0	0	0	0	0	0	0	0	0	0	0	0	0	0	0	158	1	1.00	1.00	0.00	0.00	0.01	0.10	0.00	255	1	0.00	0.10	0.00	0.00	1.00	1.00	0.00	0.00	neptune	18
0	udp	private	SF	1	1	0	0	0	0	0	0	0	0	0	0	0	0	0	0	0	0	16	1	0.00	0.00	0.00	0.00	0.06	0.19	0.00	40	1	0.03	0.35	0.22	0.00	0.00	0.00	0.08	0.00	saint	9
282	tcp	ftp	SF	160	595	0	0	0	2	0	1	0	0	0	0	0	0	0	0	0	1	1	1	0.00	0.00	0.00	0.00	1.00	0.00	0.00	242	85	0.35	0.03	0.00	0.00	0.00	0.00	0.00	0.00	warezmaster	13
0	tcp	other	S0	0	0	0	0	0	0	0	0	0	0	0	0	0	0	0	0	0	0	414	1	0.14	1.00	0.84	0.00	0.00	1.00	0.00	255	1	0.00	0.95	0.00	0.00	0.14	1.00	0.85	0.00	satan	19
0	udp	other	SF	1	1	0	0	0	0	0	0	0	0	0	0	0	0	0	0	0	0	121	1	0.00	0.00	0.00	0.00	0.01	1.00	0.00	255	1	0.00	1.00	1.00	0.00	0.00	0.00	0.00	0.00	satan	15
280	tcp	ftp_data	SF	283618	0	0	0	0	0	0	0	0	0	0	0	0	0	0	0	0	0	2	2	0.00	0.00	0.00	0.00	1.00	0.00	0.00	4	14	1.00	0.00	1.00	0.21	0.00	0.00	0.00	0.00	warezmaster	19
0	tcp	other	REJ	0	0	0	0	0	0	0	0	0	0	0	0	0	0	0	0	0	0	414	1	0.14	0.00	0.85	1.00	0.00	1.00	0.00	255	1	0.00	0.95	0.00	0.00	0.15	0.00	0.84	1.00	satan	17
0	udp	other	SF	1	1	0	0	0	0	0	0	0	0	0	0	0	0	0	0	0	0	39	1	0.00	0.00	0.00	0.00	0.03	1.00	0.00	255	1	0.00	0.55	0.94	0.00	0.00	0.00	0.06	0.00	satan	17
0	tcp	ftp_data	SF	12	0	0	0	0	0	0	0	0	0	0	0	0	0	0	0	0	0	2	2	0.00	0.00	0.00	0.00	1.00	0.00	0.00	29	8	0.28	0.07	0.28	0.00	0.00	0.00	0.00	0.00	warezmaster	5
280	tcp	ftp_data	SF	283618	0	0	0	0	0	0	0	0	0	0	0	0	0	0	0	0	0	2	2	0.00	0.00	0.00	0.00	1.00	0.00	0.00	6	36	1.00	0.00	1.00	0.14	0.00	0.00	0.00	0.00	warezmaster	15
0	tcp	telnet	S0	0	0	0	0	0	0	0	0	0	0	0	0	0	0	0	0	0	0	170	15	1.00	1.00	0.00	0.00	0.09	0.08	0.00	255	15	0.06	0.09	0.00	0.00	1.00	1.00	0.00	0.00	neptune	18
0	tcp	telnet	S3	0	44	0	0	0	0	0	0	0	0	0	0	0	0	0	0	0	0	1	1	1.00	1.00	0.00	0.00	1.00	0.00	0.00	255	66	0.26	0.66	0.00	0.00	0.16	0.62	0.64	0.00	processtable	18
0	tcp	private	REJ	0	0	0	0	0	0	0	0	0	0	0	0	0	0	0	0	0	0	145	18	0.00	0.00	1.00	1.00	0.12	0.06	0.00	144	18	0.12	0.06	0.01	0.00	0.00	0.00	1.00	1.00	neptune	17
0	udp	private	SF	51	51	0	0	0	0	0	0	0	0	0	0	0	0	0	0	0	0	4	4	0.00	0.00	0.00	0.00	1.00	0.00	0.00	255	255	1.00	0.00	0.01	0.00	0.00	0.00	0.00	0.00	snmpguess	14
806	tcp	http	RSTR	60884	0	0	0	0	0	0	1	0	0	0	0	0	0	0	0	0	0	17	17	0.00	0.00	1.00	1.00	1.00	0.00	0.00	246	243	0.99	0.01	0.00	0.00	0.00	0.00	0.09	0.09	apache2	14
1	tcp	telnet	SF	24	715	0	0	0	0	0	0	0	0	0	0	0	0	0	0	0	0	4	7	0.00	0.14	0.75	0.43	0.50	0.75	0.57	255	54	0.21	0.03	0.00	0.00	0.00	0.00	0.60	0.76	mscan	11
0	tcp	ftp_data	SF	138946	0	0	0	0	0	0	0	0	0	0	0	0	0	0	0	0	0	13	13	0.00	0.00	0.00	0.00	1.00	0.00	0.00	255	163	0.64	0.03	0.64	0.00	0.01	0.01	0.00	0.00	normal	19
0	udp	private	SF	1	1	0	0	0	0	0	0	0	0	0	0	0	0	0	0	0	0	104	1	0.00	0.00	0.00	0.00	0.01	0.96	0.00	255	1	0.00	0.66	1.00	0.00	0.00	0.00	0.00	0.00	satan	16
4	tcp	pop_3	SF	28	93	0	0	0	0	0	1	0	0	0	0	0	0	0	0	0	0	1	1	0.00	0.00	0.00	0.00	1.00	0.00	0.00	231	212	0.92	0.01	0.00	0.00	0.00	0.00	0.04	0.00	guess_passwd	11
0	tcp	http	S0	0	0	0	0	0	0	0	0	0	0	0	0	0	0	0	0	0	0	8	8	1.00	1.00	0.00	0.00	1.00	0.00	0.00	255	245	0.96	0.01	0.00	0.00	0.11	0.12	0.56	0.59	apache2	12
4	tcp	pop_3	SF	26	93	0	0	0	0	0	1	0	0	0	0	0	0	0	0	0	0	1	1	0.00	0.00	0.00	0.00	1.00	0.00	0.00	157	139	0.88	0.02	0.01	0.01	0.00	0.00	0.06	0.00	guess_passwd	11
0	icmp	eco_i	SF	20	0	0	0	0	0	0	0	0	0	0	0	0	0	0	0	0	0	1	55	0.00	0.00	0.00	0.00	1.00	0.00	1.00	4	108	1.00	0.00	1.00	0.25	0.00	0.00	0.00	0.00	saint	15
0	tcp	http	SF	54540	8314	0	0	0	2	0	1	1	0	0	0	0	0	0	0	0	0	4	19	0.00	0.00	0.00	0.00	1.00	0.00	0.16	255	254	1.00	0.01	0.00	0.00	0.00	0.00	0.07	0.07	back	13
0	icmp	ecr_i	SF	520	0	0	0	0	0	0	0	0	0	0	0	0	0	0	0	0	0	80	80	0.00	0.00	0.00	0.00	1.00	0.00	0.00	255	255	1.00	0.00	1.00	0.00	0.00	0.00	0.00	0.00	smurf	18
0	icmp	ecr_i	SF	1008	0	0	0	0	0	0	0	0	0	0	0	0	0	0	0	0	0	317	317	0.00	0.00	0.00	0.00	1.00	0.00	0.00	255	255	1.00	0.00	1.00	0.00	0.00	0.00	0.00	0.00	smurf	18
0	tcp	mtp	S0	0	0	0	0	0	0	0	0	0	0	0	0	0	0	0	0	0	0	188	12	1.00	1.00	0.00	0.00	0.06	0.09	0.00	255	12	0.05	0.09	0.00	0.00	1.00	1.00	0.00	0.00	neptune	20
280	tcp	ftp_data	SF	283618	0	0	0	0	0	0	0	0	0	0	0	0	0	0	0	0	0	2	2	0.00	0.00	0.00	0.00	1.00	0.00	0.00	12	38	1.00	0.00	1.00	0.11	0.00	0.00	0.00	0.00	warezmaster	14
8	tcp	ftp	SF	220	688	0	0	0	4	0	1	0	0	0	0	4	0	0	0	0	0	1	1	0.00	0.00	0.00	0.00	1.00	0.00	0.00	53	27	0.51	0.08	0.02	0.00	0.00	0.00	0.00	0.00	buffer_overflow	1
0	tcp	telnet	SF	123	174	0	0	0	0	1	0	0	0	0	0	0	0	0	0	0	0	1	1	0.00	0.00	0.00	0.00	1.00	0.00	0.00	255	56	0.22	0.02	0.00	0.00	0.00	0.00	0.01	0.04	guess_passwd	11
904	tcp	http	RSTR	57964	0	0	0	0	0	0	1	0	0	0	0	0	0	0	0	0	0	5	5	0.00	0.00	1.00	1.00	1.00	0.00	0.00	255	253	0.99	0.01	0.00	0.00	0.00	0.00	0.02	0.02	apache2	14
1	tcp	telnet	SF	24	613	0	0	0	0	0	0	0	0	0	0	0	0	0	0	0	0	4	8	0.00	0.00	0.75	0.50	0.50	0.75	0.50	140	87	0.30	0.04	0.01	0.02	0.01	0.00	0.91	0.66	mscan	8
898	tcp	http	RSTR	56504	0	0	0	0	0	0	1	0	0	0	0	0	0	0	0	0	0	24	24	0.00	0.00	1.00	1.00	1.00	0.00	0.00	255	255	1.00	0.00	0.00	0.00	0.00	0.00	0.50	0.50	apache2	15
0	udp	private	SF	48	48	0	0	0	0	0	0	0	0	0	0	0	0	0	0	0	0	3	3	0.00	0.00	0.00	0.00	1.00	0.00	0.00	255	254	1.00	0.01	0.01	0.00	0.00	0.00	0.00	0.00	snmpguess	15
4	tcp	pop_3	SF	27	93	0	0	0	0	0	1	0	0	0	0	0	0	0	0	0	0	1	1	0.00	0.00	0.00	0.00	1.00	0.00	0.00	255	219	0.86	0.02	0.00	0.00	0.00	0.00	0.03	0.00	guess_passwd	17
0	udp	private	SF	46	43	0	0	0	0	0	0	0	0	0	0	0	0	0	0	0	0	107	107	0.00	0.00	0.00	0.00	1.00	0.00	0.00	255	254	1.00	0.01	0.42	0.00	0.00	0.00	0.00	0.00	normal	13
0	tcp	ftp_data	SF	15876	0	0	0	0	0	0	0	0	0	0	0	0	0	0	0	0	0	21	21	0.00	0.00	0.00	0.00	1.00	0.00	0.00	255	116	0.45	0.02	0.45	0.00	0.00	0.00	0.00	0.00	normal	20
280	tcp	ftp_data	SF	283618	0	0	0	0	0	0	0	0	0	0	0	0	0	0	0	0	0	1	1	0.00	0.00	0.00	0.00	1.00	0.00	0.00	3	33	1.00	0.00	1.00	0.15	0.00	0.00	0.00	0.00	warezmaster	16
0	tcp	uucp	S0	0	0	0	0	0	0	0	0	0	0	0	0	0	0	0	0	0	0	128	7	1.00	1.00	0.00	0.00	0.05	0.07	0.00	255	7	0.03	0.06	0.00	0.00	1.00	1.00	0.00	0.00	neptune	20
0	tcp	telnet	SF	120	174	0	0	0	0	1	0	0	0	0	0	0	0	0	0	0	0	1	1	0.00	0.00	0.00	0.00	1.00	0.00	0.00	255	70	0.27	0.02	0.00	0.00	0.00	0.00	0.01	0.04	guess_passwd	11
0	icmp	eco_i	SF	8	0	0	0	0	0	0	0	0	0	0	0	0	0	0	0	0	0	1	46	0.00	0.00	0.00	0.00	1.00	0.00	1.00	2	108	1.00	0.00	1.00	0.50	0.00	0.00	0.00	0.00	ipsweep	15
0	tcp	private	S0	0	0	0	0	0	0	0	0	0	0	0	0	0	0	0	0	0	0	138	8	1.00	1.00	0.00	0.00	0.06	0.06	0.00	248	8	0.03	0.06	0.00	0.00	1.00	1.00	0.00	0.00	neptune	18
0	udp	private	SF	55	56	0	0	0	0	0	0	0	0	0	0	0	0	0	0	0	0	510	510	0.00	0.00	0.00	0.00	1.00	0.00	0.00	255	255	1.00	0.00	0.87	0.00	0.00	0.00	0.00	0.00	normal	17
0	udp	private	SF	43	0	0	0	0	0	0	0	0	0	0	0	0	0	0	0	0	0	5	5	0.00	0.00	0.00	0.00	1.00	0.00	0.00	255	253	0.99	0.01	0.00	0.00	0.00	0.00	0.00	0.00	snmpguess	13
0	tcp	klogin	REJ	0	0	0	0	0	0	0	0	0	0	0	0	0	0	0	0	0	0	127	2	0.00	0.00	1.00	1.00	0.02	0.07	0.00	255	2	0.01	0.06	0.00	0.00	0.00	0.00	1.00	1.00	neptune	19
905	tcp	http	RSTR	3944	0	0	0	0	0	0	1	0	0	0	0	0	0	0	0	0	0	51	51	0.02	0.02	0.96	0.96	1.00	0.00	0.00	255	255	1.00	0.00	0.00	0.00	0.00	0.00	0.19	0.19	apache2	14
0	udp	domain_u	SF	45	45	0	0	0	0	0	0	0	0	0	0	0	0	0	0	0	0	88	152	0.00	0.00	0.00	0.00	1.00	0.00	0.01	253	223	0.88	0.01	0.02	0.00	0.00	0.00	0.00	0.00	normal	18
12931	tcp	telnet	SF	1164	160726	0	0	0	0	0	1	611	1	2	684	0	0	3	0	0	0	1	1	0.00	0.00	0.00	0.00	1.00	0.00	0.00	29	5	0.17	0.10	0.03	0.00	0.00	0.00	0.00	0.00	normal	20
0	icmp	ecr_i	SF	1032	0	0	0	0	0	0	0	0	0	0	0	0	0	0	0	0	0	509	509	0.00	0.00	0.00	0.00	1.00	0.00	0.00	31	30	0.97	0.06	0.97	0.00	0.00	0.00	0.00	0.00	smurf	17
283	tcp	ftp	SF	160	599	0	0	0	2	0	1	0	0	0	0	0	0	0	0	0	1	1	1	0.00	0.00	0.00	0.00	1.00	0.00	0.00	255	40	0.16	0.02	0.00	0.00	0.00	0.00	0.49	0.00	warezmaster	14
899	tcp	http	RSTR	74464	0	0	0	0	0	0	1	0	0	0	0	0	0	0	0	0	0	30	30	0.07	0.07	0.93	0.93	1.00	0.00	0.00	255	255	1.00	0.00	0.00	0.00	0.01	0.01	0.59	0.59	apache2	15
0	udp	private	SF	28	0	0	3	0	0	0	0	0	0	0	0	0	0	0	0	0	0	51	51	0.00	0.00	0.00	0.00	1.00	0.00	0.00	76	51	0.67	0.05	0.67	0.00	0.00	0.00	0.00	0.00	teardrop	11
2065	tcp	http	RSTR	55744	0	0	0	0	0	0	1	0	0	0	0	0	0	0	0	0	0	11	11	0.00	0.00	1.00	1.00	1.00	0.00	0.00	255	244	0.96	0.01	0.00	0.00	0.02	0.02	0.53	0.55	apache2	14
0	udp	private	SF	28	0	0	3	0	0	0	0	0	0	0	0	0	0	0	0	0	0	2	2	0.00	0.00	0.00	0.00	1.00	0.00	0.00	22	2	0.09	0.14	0.09	0.00	0.00	0.00	0.00	0.00	normal	12
8176	tcp	telnet	SF	0	15	0	0	0	0	0	0	0	0	0	0	0	0	0	0	0	0	1	3	0.00	0.00	0.00	0.33	1.00	0.00	0.67	255	47	0.18	0.04	0.00	0.00	0.00	0.02	0.09	0.26	processtable	7
0	udp	private	SF	1	0	0	0	0	0	0	0	0	0	0	0	0	0	0	0	0	0	42	14	0.00	0.00	0.00	0.00	0.33	0.69	0.00	255	14	0.05	0.93	0.20	0.00	0.11	0.00	0.69	0.00	normal	4
0	tcp	finger	RSTO	0	0	0	0	0	0	0	0	0	0	0	0	0	0	0	0	0	0	40	12	0.00	0.00	1.00	1.00	0.30	0.10	0.00	255	33	0.13	0.51	0.01	0.00	0.00	0.00	0.95	0.97	neptune	18
0	udp	private	SF	52	0	0	0	0	0	0	0	0	0	0	0	0	0	0	0	0	0	3	3	0.00	0.00	0.00	0.00	1.00	0.00	0.00	255	255	1.00	0.00	0.01	0.00	0.00	0.00	0.00	0.00	snmpguess	15
282	tcp	ftp	SF	156	591	0	0	0	2	0	1	0	0	0	0	0	0	0	0	0	1	1	1	0.00	0.00	0.00	0.00	1.00	0.00	0.00	236	79	0.33	0.03	0.00	0.00	0.00	0.00	0.00	0.00	warezmaster	13
1	tcp	smtp	SF	2599	293	0	0	0	0	0	1	0	0	0	0	0	0	0	0	0	0	3	3	0.00	0.00	0.00	0.00	1.00	0.00	0.00	255	245	0.96	0.04	0.00	0.00	0.00	0.00	0.03	0.00	mailbomb	18
0	tcp	sunrpc	REJ	0	0	0	0	0	0	0	0	0	0	0	0	0	0	0	0	0	0	1	16	0.00	0.00	1.00	1.00	1.00	0.00	1.00	85	50	0.15	0.06	0.01	0.04	0.02	0.00	0.85	1.00	mscan	13
281	tcp	ftp	SF	158	595	0	0	0	2	0	1	0	0	0	0	0	0	0	0	0	1	1	1	0.00	0.00	0.00	0.00	1.00	0.00	0.00	255	4	0.02	0.21	0.00	0.00	0.00	0.00	0.20	0.00	warezmaster	11
1	tcp	smtp	SF	2599	293	0	0	0	0	0	1	0	0	0	0	0	0	0	0	0	0	1	1	0.00	0.00	0.00	0.00	1.00	0.00	0.00	255	247	0.97	0.04	0.00	0.00	0.00	0.00	0.03	0.00	mailbomb	16
0	udp	domain_u	SF	42	124	0	0	0	0	0	0	0	0	0	0	0	0	0	0	0	0	121	201	0.00	0.00	0.00	0.00	1.00	0.00	0.01	255	254	1.00	0.01	0.00	0.00	0.00	0.00	0.00	0.00	normal	18
280	tcp	ftp_data	SF	283618	0	0	0	0	0	0	0	0	0	0	0	0	0	0	0	0	0	2	2	0.00	0.00	0.00	0.00	1.00	0.00	0.00	12	12	1.00	0.00	1.00	0.00	0.00	0.00	0.00	0.00	warezmaster	14
0	tcp	telnet	S3	0	44	0	0	0	0	0	0	0	0	0	0	0	0	0	0	0	0	1	1	1.00	1.00	0.00	0.00	1.00	0.00	0.00	255	148	0.58	0.02	0.00	0.00	0.53	0.50	0.01	0.01	processtable	18
10	tcp	telnet	SF	119	2437	0	0	0	0	0	1	0	0	0	0	0	0	0	0	0	0	1	1	0.00	0.00	0.00	0.00	1.00	0.00	0.00	255	6	0.02	0.35	0.00	0.00	0.01	0.17	0.64	0.33	guess_passwd	8
0	tcp	telnet	S0	0	0	0	0	0	0	0	0	0	0	0	0	0	0	0	0	0	0	143	143	1.00	1.00	0.00	0.00	1.00	0.00	0.00	255	255	1.00	0.00	0.00	0.00	1.00	1.00	0.00	0.00	neptune	18
0	tcp	telnet	SF	129	174	0	0	0	0	1	0	0	0	0	0	0	0	0	0	0	0	1	1	0.00	0.00	0.00	0.00	1.00	0.00	0.00	255	255	1.00	0.00	0.00	0.00	0.00	0.00	0.02	0.02	guess_passwd	15
0	tcp	netbios_dgm	REJ	0	0	0	0	0	0	0	0	0	0	0	0	0	0	0	0	0	0	123	3	0.00	0.00	1.00	1.00	0.02	0.07	0.00	255	3	0.01	0.06	0.00	0.00	0.00	0.00	1.00	1.00	neptune	20
0	tcp	http	REJ	0	0	0	0	0	0	0	0	0	0	0	0	0	0	0	0	0	0	1	1	0.00	0.00	1.00	1.00	1.00	0.00	0.00	255	23	0.09	0.54	0.00	0.00	0.00	0.00	0.09	1.00	normal	13
799	tcp	http	RSTR	71584	0	0	0	0	0	0	1	0	0	0	0	0	0	0	0	0	0	45	45	0.02	0.02	0.98	0.98	1.00	0.00	0.00	255	253	0.99	0.01	0.00	0.00	0.01	0.01	0.72	0.73	apache2	14
280	tcp	ftp_data	SF	283618	0	0	0	0	0	0	0	0	0	0	0	0	0	0	0	0	0	2	2	0.00	0.00	0.00	0.00	1.00	0.00	0.00	2	26	1.00	0.00	1.00	0.19	0.00	0.04	0.00	0.00	warezmaster	16
0	icmp	ecr_i	SF	1008	0	0	0	0	0	0	0	0	0	0	0	0	0	0	0	0	0	106	106	0.00	0.00	0.00	0.00	1.00	0.00	0.00	255	255	1.00	0.00	1.00	0.00	0.00	0.00	0.00	0.00	smurf	18
0	icmp	ecr_i	SF	1032	0	0	0	0	0	0	0	0	0	0	0	0	0	0	0	0	0	125	125	0.00	0.00	0.00	0.00	1.00	0.00	0.00	255	28	0.11	0.85	0.11	0.00	0.15	0.00	0.73	0.00	smurf	15
0	udp	domain_u	SF	44	76	0	0	0	0	0	0	0	0	0	0	0	0	0	0	0	0	196	196	0.00	0.00	0.00	0.00	1.00	0.00	0.00	255	255	1.00	0.00	0.01	0.00	0.00	0.00	0.00	0.00	normal	18
280	tcp	ftp_data	SF	283618	0	0	0	0	0	0	0	0	0	0	0	0	0	0	0	0	0	2	2	0.00	0.00	0.00	0.00	1.00	0.00	0.00	115	51	0.05	0.05	0.05	0.04	0.01	0.00	0.01	0.00	warezmaster	3
7630	tcp	telnet	SF	0	44	0	0	0	0	0	0	0	0	0	0	0	0	0	0	0	0	1	1	0.00	0.00	0.00	0.00	1.00	0.00	0.00	255	168	0.66	0.03	0.00	0.00	0.33	0.50	0.11	0.08	processtable	18
280	tcp	ftp_data	SF	283618	0	0	0	0	0	0	0	0	0	0	0	0	0	0	0	0	0	2	2	0.00	0.00	0.00	0.00	1.00	0.00	0.00	12	28	1.00	0.00	1.00	0.07	0.00	0.00	0.00	0.00	warezmaster	14
0	tcp	private	REJ	0	0	0	0	0	0	0	0	0	0	0	0	0	0	0	0	0	0	1	1	0.00	0.00	1.00	1.00	1.00	0.00	0.00	255	1	0.00	1.00	0.99	0.00	0.00	0.00	0.99	1.00	portsweep	18
913	tcp	http	RSTR	56504	0	0	0	0	0	0	1	0	0	0	0	0	0	0	0	0	0	30	30	0.03	0.03	0.93	0.93	1.00	0.00	0.00	255	255	1.00	0.00	0.00	0.00	0.00	0.00	0.11	0.11	apache2	15
1	tcp	smtp	SF	2599	293	0	0	0	0	0	1	0	0	0	0	0	0	0	0	0	0	2	2	0.00	0.00	0.00	0.00	1.00	0.00	0.00	255	144	0.56	0.13	0.00	0.00	0.00	0.00	0.42	0.00	mailbomb	11
282	tcp	ftp	SF	157	597	0	0	0	2	0	1	0	0	0	0	0	0	0	0	0	1	1	1	0.00	0.00	0.00	0.00	1.00	0.00	0.00	255	28	0.11	0.02	0.00	0.00	0.00	0.00	0.36	0.00	warezmaster	13
0	udp	private	SF	52	50	0	0	0	0	0	0	0	0	0	0	0	0	0	0	0	0	511	511	0.00	0.00	0.00	0.00	1.00	0.00	0.00	255	255	1.00	0.00	0.96	0.00	0.00	0.00	0.00	0.00	normal	17
0	tcp	telnet	SF	123	174	0	0	0	0	1	0	0	0	0	0	0	0	0	0	0	0	2	2	0.00	0.00	0.00	0.00	1.00	0.00	0.00	255	213	0.84	0.02	0.00	0.00	0.00	0.00	0.02	0.03	guess_passwd	15
0	udp	domain_u	SF	44	69	0	0	0	0	0	0	0	0	0	0	0	0	0	0	0	0	161	164	0.00	0.00	0.00	0.00	1.00	0.00	0.02	255	254	1.00	0.01	0.00	0.00	0.00	0.00	0.00	0.00	normal	18
7362	tcp	telnet	SF	0	44	0	0	0	0	0	0	0	0	0	0	0	0	0	0	0	0	1	1	0.00	0.00	0.00	0.00	1.00	0.00	0.00	255	223	0.87	0.02	0.00	0.00	0.27	0.31	0.01	0.00	processtable	14
0	udp	private	SF	1	0	0	0	0	0	0	0	0	0	0	0	0	0	0	0	0	0	72	3	0.00	0.00	0.00	0.00	0.04	0.83	0.00	255	3	0.01	0.73	1.00	0.00	0.00	0.00	0.00	0.00	normal	7
0	udp	private	SF	1	1	0	0	0	0	0	0	0	0	0	0	0	0	0	0	0	0	95	1	0.00	0.00	0.00	0.00	0.01	0.79	0.00	255	1	0.00	0.51	0.96	0.00	0.00	0.00	0.04	0.00	satan	17
0	tcp	ftp	SF	26	157	0	0	0	0	1	0	0	0	0	0	0	0	0	0	0	1	1	1	0.00	0.00	0.00	0.00	1.00	0.00	0.00	125	58	0.46	0.03	0.01	0.00	0.00	0.00	0.00	0.00	guess_passwd	7
0	udp	private	SF	105	147	0	0	0	0	0	0	0	0	0	0	0	0	0	0	0	0	2	2	0.00	0.00	0.00	0.00	1.00	0.00	0.00	255	253	0.99	0.01	0.00	0.00	0.00	0.00	0.00	0.00	snmpgetattack	3
2071	tcp	http	RSTR	56504	0	0	0	0	0	0	1	0	0	0	0	0	0	0	0	0	0	11	11	0.00	0.00	1.00	1.00	1.00	0.00	0.00	255	243	0.95	0.01	0.00	0.00	0.02	0.02	0.28	0.29	apache2	15
280	tcp	ftp_data	SF	283618	0	0	0	0	0	0	0	0	0	0	0	0	0	0	0	0	0	2	2	0.00	0.00	0.00	0.00	1.00	0.00	0.00	31	8	0.26	0.06	0.26	0.00	0.00	0.00	0.00	0.00	warezmaster	3
0	tcp	private	REJ	0	0	0	0	0	0	0	0	0	0	0	0	0	0	0	0	0	0	115	1	0.15	0.00	0.84	1.00	0.01	1.00	0.00	255	1	0.00	0.40	0.00	0.00	0.07	0.00	0.32	1.00	saint	20
0	tcp	pop_3	RSTO	0	36	0	0	0	0	0	1	0	0	0	0	0	0	0	0	0	0	2	2	0.00	0.00	1.00	1.00	0.50	1.00	1.00	255	26	0.10	0.03	0.00	0.00	0.00	0.00	0.35	0.96	mscan	12
0	tcp	http	SF	54540	8314	0	0	0	2	0	1	1	0	0	0	0	0	0	0	0	0	4	28	0.00	0.00	0.00	0.00	1.00	0.00	0.07	255	255	1.00	0.00	0.00	0.00	0.00	0.00	0.05	0.05	back	11
282	tcp	ftp	SF	164	599	0	0	0	2	0	1	0	0	0	0	0	0	0	0	0	1	1	1	0.00	0.00	0.00	0.00	1.00	0.00	0.00	255	16	0.06	0.79	0.00	0.00	0.00	0.00	0.77	0.00	warezmaster	12
0	tcp	kshell	REJ	0	0	0	0	0	0	0	0	0	0	0	0	0	0	0	0	0	0	144	20	0.00	0.00	1.00	1.00	0.14	0.06	0.00	255	20	0.08	0.05	0.00	0.00	0.00	0.00	1.00	1.00	neptune	20
0	tcp	http	REJ	0	0	0	0	0	0	0	0	0	0	0	0	0	0	0	0	0	0	1	1	0.00	0.00	1.00	1.00	1.00	0.00	0.00	255	252	0.99	0.01	0.00	0.00	0.04	0.04	0.75	0.75	normal	19
5	tcp	pop_3	SF	25	93	0	0	0	0	0	1	0	0	0	0	0	0	0	0	0	0	1	1	0.00	0.00	0.00	0.00	1.00	0.00	0.00	255	231	0.91	0.02	0.00	0.00	0.00	0.00	0.06	0.00	guess_passwd	16
0	icmp	ecr_i	SF	1032	0	0	0	0	0	0	0	0	0	0	0	0	0	0	0	0	0	78	78	0.00	0.00	0.00	0.00	1.00	0.00	0.00	255	255	1.00	0.00	1.00	0.00	0.00	0.00	0.00	0.00	smurf	18
0	tcp	telnet	SF	123	174	0	0	0	0	1	0	0	0	0	0	0	0	0	0	0	0	2	2	0.00	0.00	0.00	0.00	1.00	0.00	0.00	255	80	0.31	0.02	0.00	0.00	0.00	0.00	0.01	0.04	guess_passwd	11
0	udp	private	SF	105	147	0	0	0	0	0	0	0	0	0	0	0	0	0	0	0	0	1	1	0.00	0.00	0.00	0.00	1.00	0.00	0.00	3	3	1.00	0.00	0.33	0.00	0.00	0.00	0.00	0.00	snmpgetattack	3
0	tcp	http	S0	0	0	0	0	0	0	0	0	0	0	0	0	0	0	0	0	0	0	9	9	1.00	1.00	0.00	0.00	1.00	0.00	0.00	255	244	0.96	0.01	0.00	0.00	0.09	0.09	0.56	0.59	apache2	12
0	udp	private	SF	105	146	0	0	0	0	0	0	0	0	0	0	0	0	0	0	0	0	3	2	0.00	0.00	0.00	0.00	0.67	0.67	0.00	255	254	1.00	0.01	0.00	0.00	0.00	0.00	0.00	0.00	snmpgetattack	0
0	icmp	eco_i	SF	20	0	0	0	0	0	0	0	0	0	0	0	0	0	0	0	0	0	1	58	0.00	0.00	0.00	0.00	1.00	0.00	1.00	4	240	1.00	0.00	1.00	0.25	0.00	0.00	0.00	0.00	saint	16
0	tcp	other	REJ	0	0	0	0	0	0	0	0	0	0	0	0	0	0	0	0	0	0	468	1	0.15	0.00	0.84	1.00	0.00	1.00	0.00	255	1	0.00	0.13	0.00	0.00	0.00	0.00	0.14	1.00	satan	19
0	tcp	private	REJ	0	0	0	0	0	0	0	0	0	0	0	0	0	0	0	0	0	0	236	8	0.00	0.00	1.00	1.00	0.03	0.07	0.00	48	8	0.17	0.15	0.02	0.00	0.00	0.00	1.00	1.00	neptune	18
0	icmp	ecr_i	SF	1032	0	0	0	0	0	0	0	0	0	0	0	0	0	0	0	0	0	466	466	0.00	0.00	0.00	0.00	1.00	0.00	0.00	255	255	1.00	0.00	1.00	0.00	0.00	0.00	0.00	0.00	smurf	20
0	icmp	ecr_i	SF	40008	0	0	0	0	0	0	0	0	0	0	0	0	0	0	0	0	0	3	3	0.00	0.00	0.00	0.00	1.00	0.00	0.00	48	48	1.00	0.00	1.00	0.00	0.00	0.00	0.00	0.00	normal	10
0	tcp	http	SF	54540	8314	0	0	0	2	0	1	1	0	0	0	0	0	0	0	0	0	4	20	0.00	0.00	0.00	0.00	1.00	0.00	0.15	255	254	1.00	0.01	0.00	0.00	0.00	0.00	0.07	0.07	back	13
0	tcp	ftp_data	SF	12983	0	0	0	0	0	0	0	0	0	0	0	0	0	0	0	0	0	2	2	0.00	0.00	0.00	0.00	1.00	0.00	0.00	161	82	0.51	0.03	0.51	0.00	0.00	0.00	0.01	0.00	normal	20
0	icmp	ecr_i	SF	1032	0	0	0	0	0	0	0	0	0	0	0	0	0	0	0	0	0	283	283	0.00	0.00	0.00	0.00	1.00	0.00	0.00	255	255	1.00	0.00	1.00	0.00	0.00	0.00	0.00	0.00	smurf	18
0	tcp	private	RSTR	0	0	0	0	0	0	0	0	0	0	0	0	0	0	0	0	0	0	1	1	0.00	0.00	1.00	1.00	1.00	0.00	0.00	255	1	0.00	0.73	0.71	0.00	0.00	0.00	0.72	1.00	portsweep	18
280	tcp	ftp_data	SF	283618	0	0	0	0	2	0	0	0	0	0	0	0	0	0	0	0	0	2	2	0.00	0.00	0.00	0.00	1.00	0.00	0.00	6	6	1.00	0.00	1.00	0.00	0.00	0.00	0.00	0.00	warezmaster	18
282	tcp	ftp	SF	164	599	0	0	0	2	0	1	0	0	0	0	0	0	0	0	0	1	1	1	0.00	0.00	0.00	0.00	1.00	0.00	0.00	255	15	0.06	0.75	0.00	0.00	0.00	0.00	0.74	0.00	warezmaster	12
7490	tcp	telnet	SF	0	44	0	0	0	0	0	0	0	0	0	0	0	0	0	0	0	0	1	1	0.00	0.00	0.00	0.00	1.00	0.00	0.00	255	185	0.73	0.26	0.00	0.00	0.50	0.69	0.25	0.01	processtable	18
0	tcp	mtp	S0	0	0	0	0	0	0	0	0	0	0	0	0	0	0	0	0	0	0	236	2	1.00	1.00	0.00	0.00	0.01	0.07	0.00	255	2	0.01	0.07	0.00	0.00	1.00	1.00	0.00	0.00	neptune	20
0	tcp	ftp	SF	26	157	0	0	0	0	1	0	0	0	0	0	0	0	0	0	0	1	1	1	0.00	0.00	0.00	0.00	1.00	0.00	0.00	150	68	0.45	0.03	0.01	0.00	0.00	0.00	0.00	0.00	guess_passwd	7
0	udp	private	SF	28	0	0	3	0	0	0	0	0	0	0	0	0	0	0	0	0	0	56	56	0.00	0.00	0.00	0.00	1.00	0.00	0.00	255	56	0.22	0.02	0.22	0.00	0.19	0.00	0.31	0.00	teardrop	18
7597	tcp	telnet	SF	0	44	0	0	0	0	0	0	0	0	0	0	0	0	0	0	0	0	5	16	0.00	0.19	0.60	0.56	0.60	0.60	0.75	255	178	0.70	0.03	0.00	0.00	0.33	0.47	0.12	0.08	processtable	18
0	udp	private	SF	56	55	0	0	0	0	0	0	0	0	0	0	0	0	0	0	0	0	511	511	0.00	0.00	0.00	0.00	1.00	0.00	0.00	255	255	1.00	0.00	0.85	0.00	0.00	0.00	0.00	0.00	normal	17
282	tcp	ftp	SF	164	599	0	0	0	2	0	1	0	0	0	0	0	0	0	0	0	1	1	1	0.00	0.00	0.00	0.00	1.00	0.00	0.00	13	12	0.92	0.15	0.08	0.00	0.00	0.00	0.00	0.00	warezmaster	10
5	tcp	pop_3	SF	28	93	0	0	0	0	0	1	0	0	0	0	0	0	0	0	0	0	1	1	0.00	0.00	0.00	0.00	1.00	0.00	0.00	255	249	0.98	0.01	0.01	0.00	0.00	0.00	0.00	0.00	guess_passwd	18
0	udp	other	SF	1	1	0	0	0	0	0	0	0	0	0	0	0	0	0	0	0	0	255	1	0.00	0.00	0.00	0.00	0.00	1.00	0.00	255	1	0.00	1.00	0.99	0.00	0.00	0.00	0.00	0.00	satan	17
0	icmp	ecr_i	SF	1032	0	0	0	0	0	0	0	0	0	0	0	0	0	0	0	0	0	110	110	0.00	0.00	0.00	0.00	1.00	0.00	0.00	255	91	0.36	0.61	0.36	0.00	0.11	0.00	0.53	0.00	smurf	18
0	udp	private	SF	52	54	0	0	0	0	0	0	0	0	0	0	0	0	0	0	0	0	509	509	0.00	0.00	0.00	0.00	1.00	0.00	0.00	255	255	1.00	0.00	1.00	0.00	0.00	0.00	0.00	0.00	normal	17
0	tcp	telnet	REJ	0	0	0	0	0	0	0	0	0	0	0	0	0	0	0	0	0	0	4	8	0.00	0.00	1.00	0.88	0.25	1.00	0.88	116	83	0.32	0.04	0.01	0.02	0.00	0.00	0.91	0.71	mscan	15
0	tcp	telnet	S3	0	44	0	0	0	0	0	0	0	0	0	0	0	0	0	0	0	0	1	1	1.00	1.00	0.00	0.00	1.00	0.00	0.00	255	93	0.36	0.03	0.00	0.00	0.05	0.15	0.11	0.14	processtable	17
0	udp	private	SF	47	0	0	0	0	0	0	0	0	0	0	0	0	0	0	0	0	0	5	5	0.00	0.00	0.00	0.00	1.00	0.00	0.00	255	254	1.00	0.01	0.00	0.00	0.00	0.00	0.00	0.00	snmpguess	15
0	tcp	hostnames	REJ	0	0	0	0	0	0	0	0	0	0	0	0	0	0	0	0	0	0	253	7	0.10	0.57	0.90	0.43	0.03	0.07	0.00	255	7	0.03	0.07	0.00	0.00	0.10	0.57	0.90	0.43	neptune	20
1	tcp	telnet	RSTO	0	15	0	0	0	0	0	0	0	0	0	0	0	0	0	0	0	0	4	10	0.00	0.10	0.75	0.60	0.50	0.75	0.70	180	90	0.33	0.03	0.01	0.02	0.02	0.01	0.88	0.63	mscan	13
0	tcp	http	SF	306	1380	0	0	0	0	0	1	0	0	0	0	0	0	0	0	0	0	6	6	0.17	0.17	0.00	0.00	1.00	0.00	0.00	255	240	0.94	0.01	0.00	0.00	0.00	0.00	0.00	0.00	normal	20
1	tcp	smtp	SF	2599	293	0	0	0	0	0	1	0	0	0	0	0	0	0	0	0	0	4	3	0.00	0.00	0.00	0.00	0.75	0.50	0.00	255	245	0.96	0.04	0.00	0.00	0.00	0.00	0.04	0.00	mailbomb	18
796	tcp	http	RSTR	59424	0	0	0	0	0	0	1	0	0	0	0	0	0	0	0	0	0	75	75	0.03	0.03	0.97	0.97	1.00	0.00	0.00	255	253	0.99	0.01	0.00	0.00	0.01	0.01	0.36	0.36	apache2	15
4	tcp	pop_3	SF	31	93	0	0	0	0	0	1	0	0	0	0	0	0	0	0	0	0	1	1	0.00	0.00	0.00	0.00	1.00	0.00	0.00	255	231	0.91	0.02	0.00	0.00	0.00	0.00	0.06	0.00	guess_passwd	16
806	tcp	http	RSTR	75484	0	0	0	0	0	0	1	0	0	0	0	0	0	0	0	0	0	59	59	0.00	0.00	1.00	1.00	1.00	0.00	0.00	255	253	0.99	0.01	0.00	0.00	0.00	0.00	0.27	0.27	apache2	15
0	tcp	ftp_data	SF	12	0	0	0	0	0	0	0	0	0	0	0	0	0	0	0	0	0	2	2	0.00	0.00	0.00	0.00	1.00	0.00	0.00	6	16	1.00	0.00	1.00	0.19	0.00	0.00	0.00	0.00	warezmaster	13
0	udp	private	SF	49	49	0	0	0	0	0	0	0	0	0	0	0	0	0	0	0	0	2	2	0.00	0.00	0.00	0.00	1.00	0.00	0.00	255	254	1.00	0.01	0.01	0.00	0.00	0.00	0.00	0.00	snmpguess	15
0	tcp	ftp_data	SF	1363	0	0	0	0	0	0	0	0	0	0	0	0	0	0	0	0	0	17	17	0.00	0.00	0.00	0.00	1.00	0.00	0.00	159	97	0.61	0.03	0.61	0.00	0.00	0.00	0.00	0.00	normal	20
0	tcp	other	REJ	0	0	0	0	0	0	0	0	0	0	0	0	0	0	0	0	0	0	497	1	0.12	0.00	0.88	1.00	0.00	1.00	0.00	255	1	0.00	1.00	0.00	0.00	0.13	0.00	0.87	1.00	satan	20
0	tcp	ftp	RSTO	0	0	0	0	0	0	0	0	0	0	0	0	0	0	0	0	0	0	300	20	0.00	0.00	1.00	1.00	0.07	0.06	0.00	255	20	0.08	0.07	0.00	0.00	0.00	0.00	1.00	1.00	neptune	20
0	tcp	imap4	S0	0	0	0	0	0	0	0	0	0	0	0	0	0	0	0	0	0	0	250	12	1.00	1.00	0.00	0.00	0.05	0.06	0.00	255	12	0.05	0.07	0.00	0.00	1.00	1.00	0.00	0.00	neptune	19
0	udp	other	SF	516	0	0	0	0	0	0	0	0	0	0	0	0	0	0	0	0	0	1	1	0.00	0.00	0.00	0.00	1.00	0.00	0.00	3	1	0.33	0.67	0.33	0.00	0.00	0.00	0.00	0.00	multihop	0
0	tcp	imap4	REJ	0	0	0	0	0	0	0	0	0	0	0	0	0	0	0	0	0	0	2	14	0.00	0.00	1.00	0.93	0.50	1.00	1.00	255	19	0.07	0.03	0.00	0.00	0.00	0.00	0.24	0.79	mscan	14
7278	tcp	telnet	SF	0	44	0	0	0	0	0	0	0	0	0	0	0	0	0	0	0	0	1	1	0.00	0.00	0.00	0.00	1.00	0.00	0.00	255	230	0.90	0.10	0.00	0.00	0.50	0.55	0.10	0.01	processtable	18
0	icmp	ecr_i	SF	1032	0	0	0	0	0	0	0	0	0	0	0	0	0	0	0	0	0	508	508	0.00	0.00	0.00	0.00	1.00	0.00	0.00	255	111	0.44	0.02	0.44	0.00	0.00	0.00	0.00	0.00	smurf	18
0	tcp	http	S0	0	0	0	0	0	0	0	0	0	0	0	0	0	0	0	0	0	0	300	20	1.00	1.00	0.00	0.00	0.07	0.06	0.00	255	20	0.08	0.07	0.00	0.00	1.00	1.00	0.00	0.00	neptune	20
796	tcp	http	RSTR	62344	0	0	0	0	0	0	1	0	0	0	0	0	0	0	0	0	0	66	66	0.03	0.03	0.97	0.97	1.00	0.00	0.00	255	253	0.99	0.01	0.00	0.00	0.01	0.01	0.32	0.32	apache2	15
0	udp	private	SF	105	147	0	0	0	0	0	0	0	0	0	0	0	0	0	0	0	0	2	2	0.00	0.00	0.00	0.00	1.00	0.00	0.00	13	13	1.00	0.00	0.08	0.00	0.00	0.00	0.00	0.00	normal	20
7216	tcp	telnet	SF	0	44	0	0	0	0	0	0	0	0	0	0	0	0	0	0	0	0	1	1	0.00	0.00	0.00	0.00	1.00	0.00	0.00	255	228	0.89	0.11	0.00	0.00	0.49	0.54	0.11	0.01	processtable	18
284	tcp	ftp	SF	161	597	0	0	0	2	0	1	0	0	0	0	0	0	0	0	0	1	1	1	0.00	0.00	0.00	0.00	1.00	0.00	0.00	2	1	0.50	1.00	0.50	0.00	0.00	0.00	0.00	0.00	warezmaster	11
0	udp	other	SF	1	1	0	0	0	0	0	0	0	0	0	0	0	0	0	0	0	0	145	1	0.00	0.00	0.00	0.00	0.01	1.00	0.00	255	1	0.00	0.62	0.99	0.00	0.00	0.00	0.00	0.00	satan	19
0	tcp	ssh	REJ	0	0	0	0	0	0	0	0	0	0	0	0	0	0	0	0	0	0	131	5	0.00	0.00	1.00	1.00	0.04	0.07	0.00	255	5	0.02	0.06	0.00	0.00	0.00	0.00	1.00	1.00	neptune	20
0	icmp	ecr_i	SF	1032	0	0	0	0	0	0	0	0	0	0	0	0	0	0	0	0	0	206	206	0.00	0.00	0.00	0.00	1.00	0.00	0.00	255	255	1.00	0.00	1.00	0.00	0.00	0.00	0.00	0.00	smurf	19
0	udp	other	SF	1	1	0	0	0	0	0	0	0	0	0	0	0	0	0	0	0	0	410	1	0.00	0.00	0.00	0.00	0.00	1.00	0.00	255	1	0.00	1.00	1.00	0.00	0.00	0.00	0.00	0.00	satan	17
0	tcp	other	REJ	0	0	0	0	0	0	0	0	0	0	0	0	0	0	0	0	0	0	1	1	0.00	0.00	1.00	1.00	1.00	0.00	0.00	61	8	0.13	0.08	0.02	0.00	0.00	0.00	0.10	0.75	httptunnel	10
0	tcp	http	SF	54540	8314	0	0	0	2	0	1	1	0	0	0	0	0	0	0	0	0	4	4	0.00	0.00	0.00	0.00	1.00	0.00	0.00	255	255	1.00	0.00	0.00	0.00	0.00	0.00	0.05	0.05	back	16
7478	tcp	telnet	SF	0	44	0	0	0	0	0	0	0	0	0	0	0	0	0	0	0	0	1	1	0.00	0.00	0.00	0.00	1.00	0.00	0.00	255	195	0.76	0.02	0.00	0.00	0.35	0.35	0.01	0.01	processtable	18
282	tcp	ftp	SF	160	595	0	0	0	2	0	1	0	0	0	0	0	0	0	0	0	1	1	1	0.00	0.00	0.00	0.00	1.00	0.00	0.00	255	11	0.04	0.60	0.00	0.00	0.00	0.00	0.59	0.00	warezmaster	13
0	tcp	exec	S0	0	0	0	0	0	0	0	0	0	0	0	0	0	0	0	0	0	0	150	20	1.00	1.00	0.00	0.00	0.13	0.06	0.00	255	20	0.08	0.05	0.00	0.00	1.00	1.00	0.00	0.00	neptune	19
0	tcp	http	SF	54540	8314	0	0	0	2	0	1	1	0	0	0	0	0	0	0	0	0	4	11	0.00	0.00	0.00	0.00	1.00	0.00	0.18	255	254	1.00	0.01	0.00	0.00	0.00	0.00	0.05	0.05	back	16
0	tcp	other	REJ	0	0	0	0	0	0	0	0	0	0	0	0	0	0	0	0	0	0	412	1	0.18	0.00	0.79	1.00	0.00	1.00	0.00	255	1	0.00	0.95	0.00	0.00	0.15	0.00	0.83	1.00	satan	17
0	udp	private	SF	48	0	0	0	0	0	0	0	0	0	0	0	0	0	0	0	0	0	4	4	0.00	0.00	0.00	0.00	1.00	0.00	0.00	255	254	1.00	0.01	0.01	0.00	0.00	0.00	0.00	0.00	snmpguess	16
0	tcp	private	REJ	0	0	0	0	0	0	0	0	0	0	0	0	0	0	0	0	0	0	154	1	0.09	0.00	0.90	1.00	0.01	1.00	0.00	189	1	0.01	0.76	0.01	0.00	0.07	0.00	0.66	1.00	satan	15
0	tcp	http	S0	0	0	0	0	0	0	0	0	0	0	0	0	0	0	0	0	0	0	60	60	1.00	1.00	0.00	0.00	1.00	0.00	0.00	255	255	1.00	0.00	0.00	0.00	0.31	0.31	0.68	0.68	apache2	16
2066	tcp	http	RSTR	71104	0	0	0	0	0	0	1	0	0	0	0	0	0	0	0	0	0	9	9	0.00	0.00	1.00	1.00	1.00	0.00	0.00	255	244	0.96	0.01	0.00	0.00	0.02	0.02	0.51	0.53	apache2	15
0	tcp	private	REJ	0	0	0	0	0	0	0	0	0	0	0	0	0	0	0	0	0	0	2	1	0.00	0.00	1.00	1.00	0.50	1.00	0.00	255	1	0.00	0.77	0.70	0.00	0.00	0.00	0.71	1.00	portsweep	18
0	tcp	telnet	RSTO	0	0	0	0	0	0	0	0	0	0	0	0	0	0	0	0	0	0	31	6	0.00	0.00	1.00	1.00	0.19	0.13	0.00	255	58	0.23	0.11	0.01	0.00	0.00	0.00	0.99	1.00	neptune	18
0	udp	private	SF	105	147	0	0	0	0	0	0	0	0	0	0	0	0	0	0	0	0	1	1	0.00	0.00	0.00	0.00	1.00	0.00	0.00	212	210	0.99	0.01	0.00	0.00	0.00	0.00	0.00	0.00	snmpgetattack	0
0	icmp	ecr_i	SF	1480	0	0	1	0	0	0	0	0	0	0	0	0	0	0	0	0	0	1	3	0.00	0.00	0.00	0.00	1.00	0.00	0.67	1	255	1.00	0.00	1.00	0.01	0.00	0.00	0.00	0.00	pod	15
0	udp	ntp_u	SF	48	48	0	0	0	0	0	0	0	0	0	0	0	0	0	0	0	0	4	1	0.00	0.00	0.00	0.00	0.25	0.50	0.00	255	4	0.02	0.01	0.02	0.00	0.00	0.00	0.00	0.00	normal	19
0	tcp	auth	REJ	0	0	0	0	0	0	0	0	0	0	0	0	0	0	0	0	0	0	198	1	0.00	0.00	1.00	1.00	0.01	0.07	0.00	255	1	0.00	0.06	0.00	0.00	0.00	0.00	1.00	1.00	neptune	18
0	tcp	telnet	SF	125	174	0	0	0	0	1	0	0	0	0	0	0	0	0	0	0	0	1	1	0.00	0.00	0.00	0.00	1.00	0.00	0.00	255	101	0.40	0.02	0.00	0.00	0.00	0.00	0.01	0.03	guess_passwd	10
0	tcp	ftp_data	REJ	0	0	0	0	0	0	0	0	0	0	0	0	0	0	0	0	0	0	66	15	0.00	0.00	1.00	1.00	0.23	0.06	0.00	255	35	0.14	0.42	0.01	0.00	0.00	0.00	0.96	1.00	neptune	18
53771	tcp	telnet	SF	90	3178	0	0	0	0	0	1	0	0	0	0	0	0	0	0	0	0	1	1	0.00	0.00	0.00	0.00	1.00	0.00	0.00	51	16	0.29	0.08	0.02	0.12	0.00	0.00	0.00	0.00	normal	20
7529	tcp	telnet	SF	0	44	0	0	0	0	0	0	0	0	0	0	0	0	0	0	0	0	1	1	0.00	0.00	0.00	0.00	1.00	0.00	0.00	255	194	0.76	0.03	0.00	0.00	0.33	0.44	0.12	0.07	processtable	18
0	tcp	other	REJ	0	0	0	0	0	0	0	0	0	0	0	0	0	0	0	0	0	0	505	1	0.05	0.00	0.95	1.00	0.00	1.00	0.00	255	1	0.00	1.00	0.00	0.00	0.05	0.00	0.95	1.00	saint	20
0	udp	private	SF	53	54	0	0	0	0	0	0	0	0	0	0	0	0	0	0	0	0	511	511	0.00	0.00	0.00	0.00	1.00	0.00	0.00	255	255	1.00	0.00	0.89	0.00	0.00	0.00	0.00	0.00	normal	17
284	tcp	ftp	SF	160	597	0	0	0	2	0	1	0	0	0	0	0	0	0	0	0	1	1	1	0.00	0.00	0.00	0.00	1.00	0.00	0.00	255	82	0.32	0.03	0.00	0.00	0.02	0.00	0.02	0.00	warezmaster	12
5	tcp	pop_3	SF	32	93	0	0	0	0	0	1	0	0	0	0	0	0	0	0	0	0	1	1	0.00	0.00	0.00	0.00	1.00	0.00	0.00	105	90	0.85	0.03	0.01	0.02	0.00	0.00	0.10	0.00	guess_passwd	7
0	tcp	http	SF	54540	8314	0	0	0	2	0	1	1	0	0	0	0	0	0	0	0	0	3	3	0.00	0.00	0.00	0.00	1.00	0.00	0.00	255	231	0.91	0.01	0.00	0.00	0.00	0.00	0.02	0.02	back	12
0	tcp	imap4	RSTO	0	44	0	0	0	0	0	0	0	0	0	0	0	0	0	0	0	0	2	2	0.00	0.00	0.50	0.50	0.50	1.00	1.00	255	14	0.05	0.02	0.00	0.00	0.00	0.00	0.20	1.00	mscan	13
0	tcp	private	SH	0	0	0	0	0	0	0	0	0	0	0	0	0	0	0	0	0	0	1	1	1.00	1.00	0.00	0.00	1.00	0.00	0.00	181	1	0.01	0.99	0.99	0.00	0.99	1.00	0.00	0.00	nmap	18
0	tcp	private	S0	0	0	0	0	0	0	0	0	0	0	0	0	0	0	0	0	0	0	148	11	1.00	1.00	0.00	0.00	0.07	0.05	0.00	58	11	0.19	0.09	0.02	0.00	1.00	1.00	0.00	0.00	neptune	18
0	tcp	other	REJ	0	0	0	0	0	0	0	0	0	0	0	0	0	0	0	0	0	0	432	1	0.04	0.00	0.96	1.00	0.00	1.00	0.00	255	1	0.00	1.00	0.00	0.00	0.03	0.00	0.97	1.00	saint	18
0	icmp	ecr_i	SF	520	0	0	0	0	0	0	0	0	0	0	0	0	0	0	0	0	0	260	260	0.00	0.00	0.00	0.00	1.00	0.00	0.00	255	255	1.00	0.00	1.00	0.00	0.00	0.00	0.00	0.00	smurf	19
0	tcp	uucp	RSTO	0	0	0	0	0	0	0	0	0	0	0	0	0	0	0	0	0	0	108	8	0.00	0.00	1.00	1.00	0.07	0.06	0.00	255	8	0.03	0.05	0.00	0.00	0.00	0.00	1.00	1.00	neptune	20
1	tcp	smtp	SF	2599	293	0	0	0	0	0	1	0	0	0	0	0	0	0	0	0	0	2	2	0.00	0.00	0.00	0.00	1.00	0.00	0.00	255	194	0.76	0.13	0.00	0.00	0.00	0.00	0.23	0.00	mailbomb	11
0	tcp	whois	REJ	0	0	0	0	0	0	0	0	0	0	0	0	0	0	0	0	0	0	244	11	0.00	0.00	1.00	1.00	0.05	0.07	0.00	255	11	0.04	0.07	0.00	0.00	0.00	0.00	1.00	1.00	neptune	20
281	tcp	ftp	SF	160	597	0	0	0	2	0	1	0	0	0	0	0	0	0	0	0	1	1	1	0.00	0.00	0.00	0.00	1.00	0.00	0.00	9	8	0.89	0.22	0.11	0.00	0.00	0.00	0.00	0.00	warezmaster	11
1	tcp	smtp	SF	2599	293	0	0	0	0	0	1	0	0	0	0	0	0	0	0	0	0	2	2	0.00	0.00	0.00	0.00	1.00	0.00	0.00	255	74	0.29	0.14	0.00	0.00	0.00	0.00	0.69	0.00	mailbomb	11
788	tcp	http	RSTR	1024	0	0	0	0	0	0	1	0	0	0	0	0	0	0	0	0	0	42	42	0.02	0.02	0.98	0.98	1.00	0.00	0.00	255	253	0.99	0.01	0.00	0.00	0.01	0.01	0.71	0.72	apache2	13
0	tcp	http	S0	0	0	0	0	0	0	0	0	0	0	0	0	0	0	0	0	0	0	66	66	1.00	1.00	0.00	0.00	1.00	0.00	0.00	255	255	1.00	0.00	0.00	0.00	0.83	0.83	0.14	0.14	apache2	18
0	udp	private	SF	53	51	0	0	0	0	0	0	0	0	0	0	0	0	0	0	0	0	308	308	0.00	0.00	0.00	0.00	1.00	0.00	0.00	255	255	1.00	0.00	0.93	0.00	0.00	0.00	0.00	0.00	normal	17
73	tcp	telnet	SF	3222	4004	0	0	2	1	0	1	1	1	0	0	0	0	0	0	0	0	1	1	0.00	0.00	0.00	0.00	1.00	0.00	0.00	9	6	0.67	0.33	0.11	0.00	0.00	0.00	0.00	0.00	xterm	1
0	tcp	http	S0	0	0	0	0	0	0	0	0	0	0	0	0	0	0	0	0	0	0	155	10	1.00	1.00	0.00	0.00	0.06	0.08	0.00	255	10	0.04	0.09	0.00	0.00	1.00	1.00	0.00	0.00	neptune	18
0	udp	private	SF	1	1	0	0	0	0	0	0	0	0	0	0	0	0	0	0	0	0	24	1	0.00	0.00	0.00	0.00	0.04	0.88	0.00	255	1	0.00	0.69	0.98	0.00	0.00	0.00	0.02	0.00	satan	17
0	icmp	eco_i	SF	18	0	0	0	0	0	0	0	0	0	0	0	0	0	0	0	0	0	1	1	0.00	0.00	0.00	0.00	1.00	0.00	0.00	1	255	1.00	0.00	1.00	1.00	0.00	0.00	0.00	0.00	ipsweep	18
0	tcp	telnet	S0	0	0	0	0	0	0	0	0	0	0	0	0	0	0	0	0	0	0	140	140	1.00	1.00	0.00	0.00	1.00	0.00	0.00	255	191	0.75	0.07	0.00	0.00	0.71	0.95	0.02	0.00	neptune	18
0	tcp	other	REJ	0	0	0	0	0	0	0	0	0	0	0	0	0	0	0	0	0	0	1	1	0.00	0.00	1.00	1.00	1.00	0.00	0.00	255	14	0.05	0.01	0.00	0.00	0.00	0.00	0.05	0.86	httptunnel	16
0	tcp	http	S0	0	0	0	0	0	0	0	0	0	0	0	0	0	0	0	0	0	0	11	11	1.00	1.00	0.00	0.00	1.00	0.00	0.00	255	244	0.96	0.01	0.00	0.00	0.09	0.10	0.56	0.59	apache2	15
1	tcp	smtp	SF	2599	293	0	0	0	0	0	1	0	0	0	0	0	0	0	0	0	0	2	2	0.00	0.00	0.00	0.00	1.00	0.00	0.00	255	3	0.01	0.16	0.00	0.00	0.00	0.00	0.97	0.00	mailbomb	12
0	tcp	http	S0	0	0	0	0	0	0	0	0	0	0	0	0	0	0	0	0	0	0	82	82	1.00	1.00	0.00	0.00	1.00	0.00	0.00	255	255	1.00	0.00	0.00	0.00	0.45	0.45	0.53	0.53	apache2	17
0	tcp	other	REJ	0	0	0	0	0	0	0	0	0	0	0	0	0	0	0	0	0	0	508	1	0.06	0.00	0.94	1.00	0.00	1.00	0.00	255	1	0.00	1.00	0.00	0.00	0.00	0.00	1.00	1.00	satan	20
0	tcp	ftp	SF	26	157	0	0	0	0	1	0	0	0	0	0	0	0	0	0	0	1	1	1	0.00	0.00	0.00	0.00	1.00	0.00	0.00	196	94	0.48	0.03	0.01	0.00	0.00	0.00	0.00	0.00	guess_passwd	7
0	icmp	ecr_i	SF	1032	0	0	0	0	0	0	0	0	0	0	0	0	0	0	0	0	0	399	399	0.00	0.00	0.00	0.00	1.00	0.00	0.00	255	255	1.00	0.00	1.00	0.00	0.00	0.00	0.00	0.00	smurf	18
0	tcp	http	S0	0	0	0	0	0	0	0	0	0	0	0	0	0	0	0	0	0	0	79	79	1.00	1.00	0.00	0.00	1.00	0.00	0.00	255	255	1.00	0.00	0.00	0.00	0.38	0.38	0.62	0.62	apache2	17
0	tcp	telnet	REJ	0	0	0	0	0	0	0	0	0	0	0	0	0	0	0	0	0	0	1	24	0.00	0.12	1.00	0.38	1.00	0.00	0.67	255	19	0.07	0.03	0.00	0.00	0.00	0.00	0.18	0.79	mscan	15
4	tcp	pop_3	SF	32	93	0	0	0	0	0	1	0	0	0	0	0	0	0	0	0	0	1	1	0.00	0.00	0.00	0.00	1.00	0.00	0.00	150	132	0.87	0.02	0.01	0.02	0.00	0.00	0.07	0.00	guess_passwd	9
0	udp	private	SF	46	44	0	0	0	0	0	0	0	0	0	0	0	0	0	0	0	0	34	34	0.00	0.00	0.00	0.00	1.00	0.00	0.00	255	255	1.00	0.00	0.15	0.00	0.00	0.00	0.00	0.00	normal	13
0	icmp	eco_i	SF	20	0	0	0	0	0	0	0	0	0	0	0	0	0	0	0	0	0	1	62	0.00	0.00	0.00	0.00	1.00	0.00	1.00	2	34	1.00	0.00	1.00	0.29	0.00	0.00	0.00	0.00	saint	15
0	udp	private	SF	1	1	0	0	0	0	0	0	0	0	0	0	0	0	0	0	0	0	119	1	0.00	0.00	0.00	0.00	0.01	0.61	0.00	255	1	0.00	0.76	1.00	0.00	0.00	0.00	0.00	0.00	satan	16
0	udp	domain_u	SF	46	46	0	0	0	0	0	0	0	0	0	0	0	0	0	0	0	0	112	190	0.00	0.00	0.00	0.00	1.00	0.00	0.01	191	137	0.72	0.01	0.01	0.00	0.00	0.00	0.00	0.00	normal	18
0	icmp	ecr_i	SF	1032	0	0	0	0	0	0	0	0	0	0	0	0	0	0	0	0	0	271	271	0.00	0.00	0.00	0.00	1.00	0.00	0.00	255	255	1.00	0.00	1.00	0.00	0.00	0.00	0.00	0.00	smurf	20
8116	tcp	telnet	SF	0	15	0	0	0	0	0	0	0	0	0	0	0	0	0	0	0	0	1	1	0.00	0.00	0.00	0.00	1.00	0.00	0.00	255	62	0.24	0.04	0.00	0.00	0.00	0.02	0.11	0.21	processtable	8
0	udp	other	SF	1	0	0	0	0	0	0	0	0	0	0	0	0	0	0	0	0	0	119	6	0.00	0.00	0.00	0.00	0.05	0.34	0.00	255	6	0.02	0.63	1.00	0.00	0.00	0.00	0.00	0.00	normal	5
0	tcp	telnet	S3	0	44	0	0	0	0	0	0	0	0	0	0	0	0	0	0	0	0	1	1	1.00	1.00	0.00	0.00	1.00	0.00	0.00	255	122	0.48	0.03	0.00	0.00	0.17	0.35	0.11	0.11	processtable	17
0	tcp	http	S0	0	0	0	0	0	0	0	0	0	0	0	0	0	0	0	0	0	0	33	33	0.21	0.21	0.79	0.79	1.00	0.00	0.00	255	255	1.00	0.00	0.00	0.00	0.04	0.04	0.68	0.68	apache2	18
0	tcp	nnsp	REJ	0	0	0	0	0	0	0	0	0	0	0	0	0	0	0	0	0	0	126	18	0.00	0.00	1.00	1.00	0.14	0.06	0.00	255	18	0.07	0.06	0.00	0.00	0.00	0.00	1.00	1.00	neptune	20
0	icmp	ecr_i	SF	1008	0	0	0	0	0	0	0	0	0	0	0	0	0	0	0	0	0	407	407	0.00	0.00	0.00	0.00	1.00	0.00	0.00	255	255	1.00	0.00	1.00	0.00	0.00	0.00	0.00	0.00	smurf	18
0	tcp	other	REJ	0	0	0	0	0	0	0	0	0	0	0	0	0	0	0	0	0	0	490	1	0.06	0.00	0.94	1.00	0.00	1.00	0.00	255	1	0.00	1.00	0.00	0.00	0.06	0.00	0.94	1.00	saint	19
0	tcp	telnet	SF	125	188	0	0	0	0	1	0	0	0	0	0	0	0	0	0	0	0	2	2	0.00	0.00	0.00	0.00	1.00	0.00	0.00	255	129	0.51	0.02	0.00	0.00	0.00	0.00	0.02	0.03	guess_passwd	15
0	tcp	telnet	S3	0	44	0	0	0	0	0	0	0	0	0	0	0	0	0	0	0	0	1	1	1.00	1.00	0.00	0.00	1.00	0.00	0.00	255	146	0.57	0.03	0.00	0.00	0.28	0.49	0.11	0.09	processtable	18
4	tcp	pop_3	SF	26	93	0	0	0	0	0	1	0	0	0	0	0	0	0	0	0	0	1	1	0.00	0.00	0.00	0.00	1.00	0.00	0.00	10	13	1.00	0.00	0.10	0.23	0.00	0.00	0.00	0.00	guess_passwd	6
0	udp	domain_u	SF	46	78	0	0	0	0	0	0	0	0	0	0	0	0	0	0	0	0	142	142	0.00	0.00	0.00	0.00	1.00	0.00	0.00	255	255	1.00	0.00	0.01	0.00	0.00	0.00	0.00	0.00	normal	18
0	tcp	imap4	REJ	0	0	0	0	0	0	0	0	0	0	0	0	0	0	0	0	0	0	2	2	0.00	0.00	1.00	1.00	0.50	1.00	1.00	187	64	0.25	0.02	0.01	0.03	0.00	0.00	0.84	1.00	mscan	14
0	tcp	private	REJ	0	0	0	0	0	0	0	0	0	0	0	0	0	0	0	0	0	0	196	4	0.00	0.00	1.00	1.00	0.02	0.07	0.00	8	4	0.50	0.38	0.12	0.00	0.00	0.00	1.00	1.00	neptune	18
0	udp	domain_u	SF	42	42	0	0	0	0	0	0	0	0	0	0	0	0	0	0	0	0	122	200	0.00	0.00	0.00	0.00	1.00	0.00	0.01	201	147	0.73	0.01	0.01	0.00	0.00	0.00	0.00	0.00	normal	18
0	icmp	ecr_i	SF	1008	0	0	0	0	0	0	0	0	0	0	0	0	0	0	0	0	0	494	494	0.00	0.00	0.00	0.00	1.00	0.00	0.00	255	255	1.00	0.00	1.00	0.00	0.00	0.00	0.00	0.00	smurf	18
809	tcp	http	RSTR	60884	1	0	0	0	0	0	1	0	0	0	0	0	0	0	0	0	0	58	58	0.03	0.03	0.97	0.97	1.00	0.00	0.00	255	253	0.99	0.01	0.00	0.00	0.01	0.01	0.29	0.29	apache2	15
0	tcp	http	S0	0	0	0	0	0	0	0	0	0	0	0	0	0	0	0	0	0	0	91	91	1.00	1.00	0.00	0.00	1.00	0.00	0.00	255	255	1.00	0.00	0.00	0.00	0.49	0.49	0.49	0.49	apache2	17
0	tcp	other	REJ	0	0	0	0	0	0	0	0	0	0	0	0	0	0	0	0	0	0	488	1	0.05	0.00	0.95	1.00	0.00	1.00	0.00	255	1	0.00	1.00	0.00	0.00	0.08	0.00	0.92	1.00	saint	19
0	udp	private	SF	28	0	0	3	0	0	0	0	0	0	0	0	0	0	0	0	0	0	93	93	0.00	0.00	0.00	0.00	1.00	0.00	0.00	255	93	0.36	0.02	0.36	0.00	0.19	0.00	0.17	0.00	normal	2
0	tcp	http	REJ	0	0	0	0	0	0	0	0	0	0	0	0	0	0	0	0	0	0	1	1	0.00	0.00	1.00	1.00	1.00	0.00	0.00	255	5	0.02	0.71	0.00	0.00	0.00	0.00	0.02	1.00	normal	13
0	udp	domain_u	SF	93	45	0	0	0	0	0	0	0	0	0	0	0	0	0	0	0	0	306	306	0.00	0.00	0.00	0.00	1.00	0.00	0.00	233	210	0.90	0.01	0.59	0.00	0.00	0.00	0.00	0.00	normal	18
0	tcp	http	SF	162	13985	0	0	0	0	0	1	0	0	0	0	0	0	0	0	0	0	2	23	0.50	0.04	0.00	0.00	1.00	0.00	0.09	255	255	1.00	0.00	0.00	0.00	0.01	0.01	0.00	0.00	normal	20
0	udp	private	SF	1	1	0	0	0	0	0	0	0	0	0	0	0	0	0	0	0	0	132	1	0.00	0.00	0.00	0.00	0.01	0.97	0.00	255	1	0.00	0.84	1.00	0.00	0.00	0.00	0.00	0.00	satan	17
0	tcp	http	REJ	0	0	0	0	0	0	0	0	0	0	0	0	0	0	0	0	0	0	219	20	0.00	0.00	1.00	1.00	0.09	0.06	0.00	255	20	0.08	0.07	0.00	0.00	0.00	0.00	1.00	1.00	neptune	17
0	tcp	other	REJ	0	0	0	0	0	0	0	0	0	0	0	0	0	0	0	0	0	0	398	1	0.17	0.00	0.83	1.00	0.00	1.00	0.00	255	1	0.00	0.90	0.00	0.00	0.15	0.00	0.84	1.00	satan	17
7554	tcp	telnet	SF	0	44	0	0	0	0	0	0	0	0	0	0	0	0	0	0	0	0	1	1	0.00	0.00	0.00	0.00	1.00	0.00	0.00	255	182	0.71	0.02	0.00	0.00	0.42	0.41	0.01	0.01	processtable	19
1179	udp	other	SF	146	105	0	0	0	0	0	0	0	0	0	0	0	0	0	0	0	0	1	1	0.00	0.00	0.00	0.00	1.00	0.00	0.00	13	4	0.31	0.31	1.00	0.00	0.00	0.00	0.00	0.00	snmpgetattack	0
1	tcp	smtp	SF	2599	293	0	0	0	0	0	1	0	0	0	0	0	0	0	0	0	0	3	3	0.00	0.00	0.00	0.00	1.00	0.00	0.00	255	244	0.96	0.05	0.00	0.00	0.00	0.00	0.04	0.00	mailbomb	18
0	udp	other	SF	1	0	0	0	0	0	0	0	0	0	0	0	0	0	0	0	0	0	52	2	0.00	0.00	0.00	0.00	0.04	0.13	0.00	255	2	0.01	0.46	0.92	0.00	0.00	0.00	0.08	0.00	normal	4
5	tcp	pop_3	SF	26	93	0	0	0	0	0	1	0	0	0	0	0	0	0	0	0	0	1	1	0.00	0.00	0.00	0.00	1.00	0.00	0.00	165	147	0.88	0.02	0.01	0.01	0.00	0.00	0.06	0.00	guess_passwd	10
0	tcp	imap4	REJ	0	0	0	0	0	0	0	0	0	0	0	0	0	0	0	0	0	0	2	4	0.00	0.00	0.50	1.00	0.50	1.00	1.00	255	64	0.25	0.01	0.00	0.00	0.00	0.00	0.66	1.00	mscan	13
4	tcp	pop_3	SF	30	93	0	0	0	0	0	1	0	0	0	0	0	0	0	0	0	0	1	1	0.00	0.00	0.00	0.00	1.00	0.00	0.00	255	247	0.97	0.02	0.00	0.00	0.00	0.00	0.00	0.00	guess_passwd	18
0	tcp	uucp_path	S0	0	0	0	0	0	0	0	0	0	0	0	0	0	0	0	0	0	0	130	17	1.00	1.00	0.00	0.00	0.13	0.07	0.00	255	17	0.07	0.06	0.00	0.00	1.00	1.00	0.00	0.00	neptune	20
0	udp	domain_u	SF	46	151	0	0	0	0	0	0	0	0	0	0	0	0	0	0	0	0	75	155	0.00	0.00	0.00	0.00	1.00	0.00	0.01	255	255	1.00	0.00	0.00	0.00	0.00	0.00	0.00	0.00	normal	20
0	icmp	ecr_i	SF	1008	0	0	0	0	0	0	0	0	0	0	0	0	0	0	0	0	0	331	331	0.00	0.00	0.00	0.00	1.00	0.00	0.00	255	255	1.00	0.00	1.00	0.00	0.00	0.00	0.00	0.00	smurf	18
0	tcp	ftp_data	SF	12	0	0	0	0	0	0	0	0	0	0	0	0	0	0	0	0	0	1	1	0.00	0.00	0.00	0.00	1.00	0.00	0.00	5	27	1.00	0.00	1.00	0.19	0.00	0.00	0.00	0.00	warezmaster	13
0	udp	domain_u	SF	45	74	0	0	0	0	0	0	0	0	0	0	0	0	0	0	0	0	122	122	0.00	0.00	0.00	0.00	1.00	0.00	0.00	255	253	0.99	0.01	0.01	0.00	0.00	0.00	0.00	0.00	normal	18
0	udp	private	SF	105	146	0	0	0	0	0	0	0	0	0	0	0	0	0	0	0	0	1	1	0.00	0.00	0.00	0.00	1.00	0.00	0.00	255	254	1.00	0.01	0.01	0.00	0.00	0.00	0.00	0.00	normal	14
0	udp	private	SF	52	50	0	0	0	0	0	0	0	0	0	0	0	0	0	0	0	0	511	511	0.00	0.00	0.00	0.00	1.00	0.00	0.00	255	255	1.00	0.00	0.87	0.00	0.00	0.00	0.00	0.00	normal	17
0	udp	domain_u	SF	43	43	0	0	0	0	0	0	0	0	0	0	0	0	0	0	0	0	199	199	0.00	0.00	0.00	0.00	1.00	0.00	0.00	255	255	1.00	0.00	0.00	0.00	0.00	0.00	0.00	0.00	normal	18
0	tcp	other	REJ	0	0	0	0	0	0	0	0	0	0	0	0	0	0	0	0	0	0	448	1	0.07	0.00	0.93	1.00	0.00	1.00	0.00	255	1	0.00	1.00	0.00	0.00	0.05	0.00	0.95	1.00	satan	18
0	udp	domain_u	SF	44	44	0	0	0	0	0	0	0	0	0	0	0	0	0	0	0	0	112	112	0.00	0.00	0.00	0.00	1.00	0.00	0.00	255	227	0.89	0.01	0.00	0.00	0.00	0.00	0.00	0.00	normal	20
280	tcp	ftp_data	SF	283618	0	0	0	0	0	0	0	0	0	0	0	0	0	0	0	0	0	2	2	0.00	0.00	0.00	0.00	1.00	0.00	0.00	255	35	0.14	0.03	0.14	0.00	0.02	0.00	0.00	0.00	warezmaster	4
0	tcp	http	RSTR	50004	2920	0	0	0	1	0	1	0	0	0	0	0	0	0	0	0	0	3	10	0.00	0.00	0.33	0.10	1.00	0.00	0.20	255	255	1.00	0.00	0.00	0.00	0.01	0.01	0.05	0.05	back	9
0	tcp	http	SF	211	9417	0	0	0	0	0	1	0	0	0	0	0	0	0	0	0	0	2	3	0.50	0.33	0.00	0.00	1.00	0.00	0.67	24	253	1.00	0.00	0.04	0.02	0.04	0.01	0.00	0.00	normal	20
1	tcp	smtp	SF	2599	293	0	0	0	0	0	1	0	0	0	0	0	0	0	0	0	0	3	3	0.00	0.00	0.00	0.00	1.00	0.00	0.00	255	23	0.09	0.16	0.00	0.00	0.00	0.00	0.89	0.00	mailbomb	12
795	tcp	http	RSTR	59424	1	0	0	0	0	0	1	0	0	0	0	0	0	0	0	0	0	55	55	0.04	0.04	0.96	0.96	1.00	0.00	0.00	255	253	0.99	0.01	0.00	0.00	0.01	0.01	0.28	0.28	apache2	15
0	tcp	private	REJ	0	0	0	0	0	0	0	0	0	0	0	0	0	0	0	0	0	0	2	1	0.00	0.00	1.00	1.00	0.50	1.00	0.00	255	1	0.00	0.83	0.81	0.00	0.00	0.00	0.81	1.00	portsweep	18
0	tcp	ftp_data	REJ	0	0	0	0	0	0	0	0	0	0	0	0	0	0	0	0	0	0	26	5	0.00	0.00	1.00	1.00	0.19	0.15	0.00	255	61	0.24	0.11	0.01	0.00	0.00	0.00	0.99	1.00	neptune	17
0	udp	private	SF	54	51	0	0	0	0	0	0	0	0	0	0	0	0	0	0	0	0	511	511	0.00	0.00	0.00	0.00	1.00	0.00	0.00	255	255	1.00	0.00	0.84	0.00	0.00	0.00	0.00	0.00	normal	17
0	tcp	ftp_data	REJ	0	0	0	0	0	0	0	0	0	0	0	0	0	0	0	0	0	0	272	18	0.00	0.00	1.00	1.00	0.07	0.06	0.00	255	18	0.07	0.07	0.00	0.00	0.00	0.00	1.00	1.00	neptune	20
0	tcp	imap4	S0	0	0	0	0	0	0	0	0	0	0	0	0	0	0	0	0	0	0	181	4	1.00	1.00	0.00	0.00	0.02	0.09	0.00	255	4	0.02	0.09	0.00	0.00	1.00	1.00	0.00	0.00	neptune	18
7579	tcp	telnet	SF	0	44	0	0	0	0	0	0	0	0	0	0	0	0	0	0	0	0	1	1	0.00	0.00	0.00	0.00	1.00	0.00	0.00	255	163	0.64	0.34	0.00	0.00	0.49	0.77	0.33	0.01	processtable	18
0	udp	private	SF	1	1	0	0	0	0	0	0	0	0	0	0	0	0	0	0	0	0	21	2	0.00	0.00	0.00	0.00	0.10	0.43	0.00	255	2	0.01	0.69	0.82	0.00	0.02	0.00	0.15	0.00	normal	0
0	icmp	eco_i	SF	18	0	0	0	0	0	0	0	0	0	0	0	0	0	0	0	0	0	1	1	0.00	0.00	0.00	0.00	1.00	0.00	0.00	1	80	1.00	0.00	1.00	1.00	0.00	0.00	0.00	0.00	ipsweep	18
0	udp	private	SF	42	0	0	0	0	0	0	0	0	0	0	0	0	0	0	0	0	0	5	5	0.00	0.00	0.00	0.00	1.00	0.00	0.00	255	253	0.99	0.01	0.01	0.00	0.00	0.00	0.00	0.00	snmpguess	12
0	udp	domain_u	SF	43	129	0	0	0	0	0	0	0	0	0	0	0	0	0	0	0	0	95	174	0.00	0.00	0.00	0.00	1.00	0.00	0.01	255	255	1.00	0.00	0.00	0.00	0.00	0.00	0.00	0.00	normal	18
0	tcp	http	SF	54540	8314	0	0	0	2	0	1	1	0	0	0	0	0	0	0	0	0	4	4	0.00	0.00	0.00	0.00	1.00	0.00	0.00	255	250	0.98	0.01	0.00	0.00	0.00	0.00	0.06	0.06	back	16
1	tcp	smtp	SF	2599	293	0	0	0	0	0	1	0	0	0	0	0	0	0	0	0	0	3	2	0.00	0.00	0.33	0.00	0.67	0.67	0.00	255	26	0.10	0.16	0.00	0.00	0.00	0.00	0.88	0.00	mailbomb	11
0	tcp	ftp_data	SF	1497	0	0	0	0	0	0	0	0	0	0	0	0	0	0	0	0	0	1	1	0.00	0.00	0.00	0.00	1.00	0.00	0.00	155	31	0.20	0.04	0.20	0.00	0.00	0.00	0.00	0.00	normal	20
0	udp	domain_u	SF	44	79	0	0	0	0	0	0	0	0	0	0	0	0	0	0	0	0	212	212	0.00	0.00	0.00	0.00	1.00	0.00	0.00	255	255	1.00	0.00	0.01	0.00	0.00	0.00	0.00	0.00	normal	18
0	tcp	private	REJ	0	0	0	0	0	0	0	0	0	0	0	0	0	0	0	0	0	0	75	1	0.00	0.00	0.99	1.00	0.01	1.00	0.00	255	1	0.00	0.14	0.00	0.00	0.04	0.00	0.85	1.00	satan	20
3	tcp	pop_3	SF	26	93	0	0	0	0	0	1	0	0	0	0	0	0	0	0	0	0	1	1	0.00	0.00	0.00	0.00	1.00	0.00	0.00	92	79	0.85	0.03	0.01	0.03	0.00	0.00	0.11	0.00	guess_passwd	7
0	tcp	private	REJ	0	0	0	0	0	0	0	0	0	0	0	0	0	0	0	0	0	0	2	1	0.00	0.00	1.00	1.00	0.50	1.00	0.00	255	1	0.00	0.40	0.05	0.00	0.00	0.00	0.05	1.00	portsweep	20
1	tcp	smtp	SF	2599	293	0	0	0	0	0	1	0	0	0	0	0	0	0	0	0	0	2	2	0.00	0.00	0.00	0.00	1.00	0.00	0.00	255	53	0.21	0.16	0.00	0.00	0.00	0.00	0.77	0.00	mailbomb	12
0	tcp	hostnames	REJ	0	0	0	0	0	0	0	0	0	0	0	0	0	0	0	0	0	0	219	17	0.00	0.00	1.00	1.00	0.08	0.06	0.00	255	17	0.07	0.07	0.00	0.00	0.00	0.00	1.00	1.00	neptune	18
8064	tcp	telnet	S3	1	15	0	0	0	0	0	0	0	0	0	0	0	0	0	0	0	0	1	1	1.00	1.00	0.00	0.00	1.00	0.00	0.00	255	43	0.17	0.74	0.00	0.00	0.07	0.42	0.72	0.00	processtable	17
0	tcp	http	S0	0	0	0	0	0	0	0	0	0	0	0	0	0	0	0	0	0	0	108	108	1.00	1.00	0.00	0.00	1.00	0.00	0.00	255	255	1.00	0.00	0.00	0.00	0.64	0.64	0.33	0.33	apache2	18
0	tcp	bgp	REJ	0	0	0	0	0	0	0	0	0	0	0	0	0	0	0	0	0	0	324	1	0.08	0.00	0.92	1.00	0.00	1.00	0.00	255	1	0.00	1.00	0.00	0.00	0.10	0.00	0.90	1.00	satan	17
7593	tcp	telnet	S2	0	15	0	0	0	0	0	0	0	0	0	0	0	0	0	0	0	0	1	22	1.00	0.14	0.00	0.82	1.00	0.00	0.95	255	179	0.70	0.03	0.00	0.00	0.33	0.47	0.12	0.08	processtable	18
0	tcp	time	S0	0	0	0	0	0	0	0	0	0	0	0	0	0	0	0	0	0	0	195	19	1.00	1.00	0.00	0.00	0.10	0.09	0.00	255	19	0.07	0.09	0.00	0.00	1.00	1.00	0.00	0.00	neptune	18
0	udp	private	SF	1	1	0	0	0	0	0	0	0	0	0	0	0	0	0	0	0	0	37	1	0.00	0.00	0.00	0.00	0.03	0.92	0.00	255	1	0.00	0.56	0.97	0.00	0.00	0.00	0.03	0.00	satan	17
0	tcp	ftp_data	REJ	0	0	0	0	0	0	0	0	0	0	0	0	0	0	0	0	0	0	43	9	0.00	0.00	1.00	1.00	0.21	0.09	0.00	255	58	0.23	0.11	0.01	0.00	0.00	0.00	1.00	1.00	neptune	18
0	icmp	ecr_i	SF	1008	0	0	0	0	0	0	0	0	0	0	0	0	0	0	0	0	0	198	198	0.00	0.00	0.00	0.00	1.00	0.00	0.00	255	255	1.00	0.00	1.00	0.00	0.00	0.00	0.00	0.00	smurf	18
0	udp	private	SF	52	55	0	0	0	0	0	0	0	0	0	0	0	0	0	0	0	0	511	511	0.00	0.00	0.00	0.00	1.00	0.00	0.00	255	255	1.00	0.00	1.00	0.00	0.00	0.00	0.00	0.00	normal	17
0	tcp	csnet_ns	REJ	0	0	0	0	0	0	0	0	0	0	0	0	0	0	0	0	0	0	247	19	0.00	0.00	1.00	1.00	0.08	0.06	0.00	255	19	0.07	0.08	0.00	0.00	0.00	0.00	1.00	1.00	neptune	20
0	udp	domain_u	SF	46	133	0	0	0	0	0	0	0	0	0	0	0	0	0	0	0	0	157	235	0.00	0.00	0.00	0.00	1.00	0.00	0.01	251	179	0.71	0.01	0.00	0.00	0.00	0.00	0.00	0.00	normal	18
8152	tcp	telnet	SF	0	15	0	0	0	0	0	0	0	0	0	0	0	0	0	0	0	0	1	1	0.00	0.00	0.00	0.00	1.00	0.00	0.00	255	75	0.29	0.02	0.00	0.00	0.71	0.64	0.01	0.03	processtable	17
2057	tcp	http	RSTR	72564	0	0	0	0	0	0	1	0	0	0	0	0	0	0	0	0	0	9	9	0.00	0.00	1.00	1.00	1.00	0.00	0.00	255	243	0.95	0.01	0.00	0.00	0.02	0.02	0.34	0.36	apache2	14
0	udp	private	SF	105	0	0	0	0	0	0	0	0	0	0	0	0	0	0	0	0	0	2	2	0.00	0.00	0.00	0.00	1.00	0.00	0.00	255	254	1.00	0.01	0.01	0.00	0.00	0.00	0.00	0.00	normal	20
0	udp	domain_u	SF	46	134	0	0	0	0	0	0	0	0	0	0	0	0	0	0	0	0	117	197	0.00	0.00	0.00	0.00	1.00	0.00	0.01	255	255	1.00	0.00	0.00	0.00	0.00	0.00	0.00	0.00	normal	18
0	tcp	ftp	SF	26	157	0	0	0	0	1	0	0	0	0	0	0	0	0	0	0	1	1	1	0.00	0.00	0.00	0.00	1.00	0.00	0.00	165	79	0.48	0.02	0.01	0.00	0.00	0.00	0.00	0.00	guess_passwd	7
282	tcp	ftp	SF	157	594	0	0	0	2	0	1	0	0	0	0	0	0	0	0	0	1	1	1	0.00	0.00	0.00	0.00	1.00	0.00	0.00	21	17	0.81	0.14	0.05	0.00	0.00	0.00	0.00	0.00	warezmaster	11
0	tcp	imap4	REJ	0	0	0	0	0	0	0	0	0	0	0	0	0	0	0	0	0	0	239	20	0.00	0.00	1.00	1.00	0.08	0.07	0.00	255	20	0.08	0.08	0.00	0.00	0.00	0.00	1.00	1.00	neptune	18
0	tcp	telnet	S3	0	44	0	0	0	0	0	0	0	0	0	0	0	0	0	0	0	0	1	1	1.00	1.00	0.00	0.00	1.00	0.00	0.00	255	88	0.35	0.03	0.00	0.00	0.04	0.10	0.11	0.15	processtable	18
0	tcp	iso_tsap	S0	0	0	0	0	0	0	0	0	0	0	0	0	0	0	0	0	0	0	194	9	1.00	1.00	0.00	0.00	0.05	0.08	0.00	255	9	0.04	0.09	0.00	0.00	1.00	1.00	0.00	0.00	neptune	18
0	tcp	telnet	RSTO	0	15	0	0	0	0	0	0	0	0	0	0	0	0	0	0	0	0	3	3	0.00	0.00	1.00	0.67	0.33	1.00	0.67	67	85	0.33	0.07	0.01	0.02	0.01	0.01	0.90	0.69	mscan	14
0	udp	private	SF	53	49	0	0	0	0	0	0	0	0	0	0	0	0	0	0	0	0	511	511	0.00	0.00	0.00	0.00	1.00	0.00	0.00	255	255	1.00	0.00	0.83	0.00	0.00	0.00	0.00	0.00	normal	17
0	tcp	http	REJ	0	0	0	0	0	0	0	0	0	0	0	0	0	0	0	0	0	0	18	10	0.00	0.00	1.00	1.00	0.56	0.11	0.00	255	60	0.24	0.11	0.01	0.00	0.00	0.00	1.00	1.00	neptune	13
0	tcp	systat	REJ	0	0	0	0	0	0	0	0	0	0	0	0	0	0	0	0	0	0	2	1	0.00	0.00	1.00	1.00	0.50	1.00	0.00	255	1	0.00	0.97	0.96	0.00	0.00	0.00	0.96	1.00	portsweep	16
2069	tcp	http	RSTR	79864	0	0	0	0	0	0	1	0	0	0	0	0	0	0	0	0	0	13	13	0.00	0.00	1.00	1.00	1.00	0.00	0.00	255	230	0.90	0.02	0.00	0.00	0.00	0.00	0.05	0.06	apache2	15
0	icmp	ecr_i	SF	1480	0	0	1	0	0	0	0	0	0	0	0	0	0	0	0	0	0	2	4	0.00	0.00	0.00	0.00	1.00	0.00	0.50	2	14	1.00	0.00	1.00	0.50	0.00	0.00	0.00	0.00	normal	6
1	tcp	pop_3	RSTO	0	36	0	0	0	0	0	1	0	0	0	0	0	0	0	0	0	0	3	2	0.00	0.00	1.00	1.00	0.33	1.00	1.00	132	60	0.27	0.04	0.01	0.03	0.01	0.00	0.95	0.58	mscan	13
0	tcp	private	RSTR	0	0	0	0	0	0	0	0	0	0	0	0	0	0	0	0	0	0	1	1	0.00	0.00	1.00	1.00	1.00	0.00	0.00	74	1	0.01	0.78	0.78	0.00	0.00	0.00	0.78	1.00	portsweep	15
2	tcp	telnet	SF	24	109	0	0	0	0	0	0	0	0	0	0	0	0	0	0	0	0	4	6	0.00	0.00	0.75	0.50	0.50	0.75	0.50	103	85	0.33	0.05	0.01	0.02	0.00	0.00	0.88	0.68	mscan	8
280	tcp	ftp_data	SF	283618	0	0	0	0	0	0	0	0	0	0	0	0	0	0	0	0	0	1	1	0.00	0.00	0.00	0.00	1.00	0.00	0.00	10	17	0.90	0.20	0.90	0.12	0.00	0.00	0.00	0.00	warezmaster	6
4	tcp	pop_3	SF	32	93	0	0	0	0	0	1	0	0	0	0	0	0	0	0	0	0	1	1	0.00	0.00	0.00	0.00	1.00	0.00	0.00	162	144	0.88	0.02	0.01	0.01	0.00	0.00	0.06	0.00	guess_passwd	9
0	tcp	ftp_data	REJ	0	0	0	0	0	0	0	0	0	0	0	0	0	0	0	0	0	0	21	10	0.00	0.00	1.00	1.00	0.48	0.10	0.00	255	10	0.04	0.75	0.00	0.00	0.00	0.00	0.84	1.00	neptune	15
0	tcp	other	RSTR	0	0	0	0	0	0	0	0	0	0	0	0	0	0	0	0	0	0	1	1	0.00	0.00	1.00	1.00	1.00	0.00	0.00	255	1	0.00	0.64	0.63	0.00	0.00	0.00	0.62	1.00	normal	3
1	tcp	telnet	RSTO	0	15	0	0	0	0	0	0	0	0	0	0	0	0	0	0	0	0	1	2	0.00	0.00	1.00	1.00	1.00	0.00	1.00	139	86	0.34	0.04	0.01	0.02	0.00	0.00	0.89	0.71	mscan	11
0	udp	private	SF	50	47	0	0	0	0	0	0	0	0	0	0	0	0	0	0	0	0	505	505	0.00	0.00	0.00	0.00	1.00	0.00	0.00	255	255	1.00	0.00	1.00	0.00	0.00	0.00	0.00	0.00	normal	15
0	udp	private	SF	45	42	0	0	0	0	0	0	0	0	0	0	0	0	0	0	0	0	511	511	0.00	0.00	0.00	0.00	1.00	0.00	0.00	255	255	1.00	0.00	0.85	0.00	0.00	0.00	0.00	0.00	normal	15
469	tcp	X11	SF	1360	17984	0	0	0	0	0	0	0	0	0	0	0	0	0	0	0	0	1	1	0.00	0.00	0.00	0.00	1.00	0.00	0.00	255	1	0.00	0.03	0.00	0.00	0.00	0.00	0.00	0.00	xsnoop	0
0	tcp	ftp_data	REJ	0	0	0	0	0	0	0	0	0	0	0	0	0	0	0	0	0	0	256	5	0.00	0.00	1.00	1.00	0.02	0.07	0.00	255	5	0.02	0.07	0.00	0.00	0.00	0.00	1.00	1.00	neptune	20
282	tcp	ftp	SF	158	597	0	0	0	2	0	1	0	0	0	0	0	0	0	0	0	1	1	1	0.00	0.00	0.00	0.00	1.00	0.00	0.00	198	65	0.33	0.04	0.01	0.00	0.00	0.00	0.00	0.00	warezmaster	12
0	tcp	finger	S0	0	0	0	0	0	0	0	0	0	0	0	0	0	0	0	0	0	0	236	4	1.00	1.00	0.00	0.00	0.02	0.06	0.00	255	4	0.02	0.07	0.00	0.00	1.00	1.00	0.00	0.00	neptune	19
1	tcp	imap4	RSTO	0	44	0	0	0	0	0	0	0	0	0	0	0	0	0	0	0	0	2	5	0.00	0.00	1.00	1.00	0.50	1.00	1.00	238	58	0.24	0.02	0.00	0.03	0.03	0.00	0.84	1.00	mscan	13
282	tcp	ftp	SF	162	599	0	0	0	2	0	1	0	0	0	0	0	0	0	0	0	1	1	1	0.00	0.00	0.00	0.00	1.00	0.00	0.00	178	84	0.47	0.03	0.01	0.00	0.00	0.00	0.00	0.00	warezmaster	13
0	udp	private	SF	105	146	0	0	0	0	0	0	0	0	0	0	0	0	0	0	0	0	4	4	0.00	0.00	0.00	0.00	1.00	0.00	0.00	255	254	1.00	0.01	0.01	0.00	0.00	0.00	0.00	0.00	normal	20
0	icmp	eco_i	SF	20	0	0	0	0	0	0	0	0	0	0	0	0	0	0	0	0	0	1	72	0.00	0.00	0.00	0.00	1.00	0.00	1.00	4	108	1.00	0.00	1.00	0.25	0.00	0.00	0.00	0.00	saint	15
8060	tcp	telnet	SF	0	15	0	0	0	0	0	0	0	0	0	0	0	0	0	0	0	0	1	1	0.00	0.00	0.00	0.00	1.00	0.00	0.00	255	90	0.35	0.02	0.00	0.00	0.64	0.48	0.01	0.01	processtable	17
0	tcp	other	REJ	0	0	0	0	0	0	0	0	0	0	0	0	0	0	0	0	0	0	3	1	0.00	0.00	0.33	1.00	0.33	0.67	0.00	255	22	0.09	0.01	0.00	0.00	0.00	0.00	0.06	0.73	httptunnel	16
283	tcp	ftp	SF	166	601	0	0	0	2	0	1	0	0	0	0	0	0	0	0	0	1	1	1	0.00	0.00	0.00	0.00	1.00	0.00	0.00	255	62	0.24	0.03	0.00	0.00	0.10	0.00	0.02	0.00	warezmaster	12
0	tcp	telnet	S3	0	44	0	0	0	0	0	0	0	0	0	0	0	0	0	0	0	0	1	1	1.00	1.00	0.00	0.00	1.00	0.00	0.00	255	123	0.48	0.03	0.00	0.00	0.18	0.37	0.11	0.11	processtable	18
903	tcp	http	RSTR	56504	0	0	0	0	0	0	1	0	0	0	0	0	0	0	0	0	0	49	49	0.00	0.00	1.00	1.00	1.00	0.00	0.00	255	255	1.00	0.00	0.00	0.00	0.00	0.00	0.44	0.44	apache2	16
0	tcp	telnet	SF	123	174	0	0	0	0	1	0	0	0	0	0	0	0	0	0	0	0	2	2	0.00	0.00	0.00	0.00	1.00	0.00	0.00	255	49	0.19	0.02	0.00	0.00	0.00	0.00	0.01	0.04	guess_passwd	11
0	tcp	sunrpc	REJ	0	0	0	0	0	0	0	0	0	0	0	0	0	0	0	0	0	0	1	2	0.00	0.00	1.00	1.00	1.00	0.00	1.00	153	26	0.17	0.03	0.01	0.00	0.01	0.00	0.93	1.00	mscan	13
0	tcp	sunrpc	REJ	0	0	0	0	0	0	0	0	0	0	0	0	0	0	0	0	0	0	1	3	0.00	0.00	1.00	1.00	1.00	0.00	1.00	255	11	0.04	0.03	0.00	0.00	0.00	0.00	0.22	1.00	mscan	13
35	tcp	telnet	SF	660	343195	0	0	0	0	0	1	0	0	0	0	0	0	0	0	0	0	2	1	0.00	0.00	0.00	0.00	0.50	1.00	0.00	255	79	0.31	0.03	0.00	0.00	0.00	0.00	0.80	0.68	normal	17
0	tcp	sunrpc	REJ	0	0	0	0	0	0	0	0	0	0	0	0	0	0	0	0	0	0	1	4	0.00	0.00	1.00	1.00	1.00	0.00	1.00	81	11	0.14	0.06	0.01	0.00	0.01	0.00	0.85	1.00	mscan	13
280	tcp	ftp_data	SF	283618	0	0	0	0	0	0	0	0	0	0	0	0	0	0	0	0	0	2	2	0.00	0.00	0.00	0.00	1.00	0.00	0.00	3	10	0.67	0.67	0.67	0.20	0.00	0.00	0.00	0.00	warezmaster	7
0	tcp	other	REJ	0	0	0	0	0	0	0	0	0	0	0	0	0	0	0	0	0	0	1	1	0.00	0.00	1.00	1.00	1.00	0.00	0.00	84	7	0.08	0.04	0.01	0.00	0.00	0.00	0.08	1.00	httptunnel	12
0	tcp	ftp_data	SF	12	0	0	0	0	0	0	0	0	0	0	0	0	0	0	0	0	0	1	1	0.00	0.00	0.00	0.00	1.00	0.00	0.00	11	11	1.00	0.00	1.00	0.00	0.00	0.00	0.00	0.00	warezmaster	12
0	icmp	ecr_i	SF	1032	0	0	0	0	0	0	0	0	0	0	0	0	0	0	0	0	0	509	509	0.00	0.00	0.00	0.00	1.00	0.00	0.00	117	116	0.99	0.02	0.99	0.00	0.00	0.00	0.00	0.00	smurf	18
4	tcp	pop_3	SF	25	93	0	0	0	0	0	1	0	0	0	0	0	0	0	0	0	0	1	1	0.00	0.00	0.00	0.00	1.00	0.00	0.00	255	237	0.93	0.01	0.00	0.00	0.00	0.00	0.04	0.00	guess_passwd	16
1	tcp	smtp	SF	2599	293	0	0	0	0	0	1	0	0	0	0	0	0	0	0	0	0	3	3	0.00	0.00	0.00	0.00	1.00	0.00	0.00	255	72	0.28	0.14	0.00	0.00	0.00	0.00	0.70	0.00	mailbomb	12
1	tcp	telnet	RSTO	0	15	0	0	0	0	0	0	0	0	0	0	0	0	0	0	0	0	1	5	0.00	0.00	1.00	0.60	1.00	0.00	0.60	203	85	0.33	0.02	0.00	0.02	0.00	0.00	0.87	0.68	mscan	13
0	tcp	http	S2	54540	8315	0	0	0	1	0	1	0	0	0	0	0	0	0	0	0	0	4	4	0.25	0.25	0.00	0.00	1.00	0.00	0.00	255	254	1.00	0.01	0.00	0.00	0.00	0.00	0.01	0.01	back	9
0	tcp	link	REJ	0	0	0	0	0	0	0	0	0	0	0	0	0	0	0	0	0	0	287	14	0.00	0.00	1.00	1.00	0.05	0.06	0.00	255	14	0.05	0.07	0.00	0.00	0.00	0.00	1.00	1.00	neptune	20
281	tcp	ftp	SF	162	597	0	0	0	2	0	1	0	0	0	0	0	0	0	0	0	1	1	1	0.00	0.00	0.00	0.00	1.00	0.00	0.00	255	34	0.13	0.02	0.00	0.00	0.00	0.00	0.41	0.00	warezmaster	13
0	udp	domain_u	SF	45	45	0	0	0	0	0	0	0	0	0	0	0	0	0	0	0	0	92	171	0.00	0.00	0.00	0.00	1.00	0.00	0.01	255	254	1.00	0.01	0.01	0.00	0.00	0.00	0.00	0.00	normal	18
0	tcp	ftp_data	SF	63	0	0	0	0	0	0	0	0	0	0	0	0	0	0	0	0	0	2	2	0.00	0.00	0.00	0.00	1.00	0.00	0.00	121	15	0.02	0.02	0.02	0.13	0.83	0.00	0.00	0.00	normal	18
280	tcp	ftp_data	SF	283618	0	0	0	0	0	0	0	0	0	0	0	0	0	0	0	0	0	1	1	0.00	0.00	0.00	0.00	1.00	0.00	0.00	3	21	1.00	0.00	1.00	0.19	0.00	0.00	0.00	0.00	warezmaster	17
0	tcp	other	REJ	0	0	0	0	0	0	0	0	0	0	0	0	0	0	0	0	0	0	509	1	0.00	0.00	1.00	1.00	0.00	0.97	0.00	255	1	0.00	0.96	0.00	0.00	0.00	0.00	1.00	1.00	satan	18
1	tcp	smtp	S2	865	336	0	0	0	0	0	1	0	0	0	0	0	0	0	0	0	0	1	2	1.00	0.50	0.00	0.00	1.00	0.00	1.00	73	160	0.85	0.07	0.01	0.01	0.01	0.01	0.01	0.02	normal	18
0	udp	private	SF	105	146	0	0	0	0	0	0	0	0	0	0	0	0	0	0	0	0	1	1	0.00	0.00	0.00	0.00	1.00	0.00	0.00	75	74	0.99	0.03	0.01	0.00	0.00	0.00	0.00	0.00	normal	20
0	udp	private	SF	54	53	0	0	0	0	0	0	0	0	0	0	0	0	0	0	0	0	511	511	0.00	0.00	0.00	0.00	1.00	0.00	0.00	255	255	1.00	0.00	0.86	0.00	0.00	0.00	0.00	0.00	normal	17
0	tcp	private	RSTR	0	0	0	0	0	0	0	0	0	0	0	0	0	0	0	0	0	0	1	1	0.00	0.00	1.00	1.00	1.00	0.00	0.00	255	1	0.00	0.79	0.78	0.00	0.00	0.00	0.78	1.00	portsweep	18
1	tcp	smtp	SF	1684	283	0	0	0	0	0	1	0	0	0	0	0	0	0	0	0	0	1	5	0.00	0.00	0.00	0.00	1.00	0.00	1.00	255	4	0.02	0.02	0.00	0.00	0.00	0.00	0.04	0.00	normal	17
6	tcp	ftp	SF	50	199	0	0	0	0	0	1	0	0	0	0	0	0	0	0	0	0	1	1	0.00	0.00	0.00	0.00	1.00	0.00	0.00	25	19	0.76	0.12	0.04	0.00	0.00	0.00	0.00	0.00	ps	5
7406	tcp	telnet	SF	0	44	0	0	0	0	0	0	0	0	0	0	0	0	0	0	0	0	1	1	0.00	0.00	0.00	0.00	1.00	0.00	0.00	255	205	0.80	0.19	0.00	0.00	0.50	0.62	0.19	0.01	processtable	18
10	tcp	telnet	SF	119	2425	0	0	0	0	0	1	0	0	0	0	0	0	0	0	0	0	1	1	0.00	0.00	0.00	0.00	1.00	0.00	0.00	255	8	0.03	0.25	0.00	0.00	0.01	0.12	0.49	0.38	guess_passwd	7
0	tcp	other	REJ	0	0	0	0	0	0	0	0	0	0	0	0	0	0	0	0	0	0	490	1	0.06	0.00	0.94	1.00	0.00	1.00	0.00	255	1	0.00	1.00	0.00	0.00	0.04	0.00	0.96	1.00	saint	19
0	icmp	eco_i	SF	40008	0	0	0	0	0	0	0	0	0	0	0	0	0	0	0	0	0	3	3	0.00	0.00	0.00	0.00	1.00	0.00	0.00	142	145	0.23	0.04	0.23	0.40	0.00	0.00	0.02	0.00	normal	20
0	tcp	private	REJ	0	0	0	0	0	0	0	0	0	0	0	0	0	0	0	0	0	0	44	1	0.00	0.00	0.98	1.00	0.02	1.00	0.00	79	1	0.01	0.43	0.01	0.00	0.00	0.00	0.37	1.00	satan	14
0	icmp	eco_i	SF	8	0	0	0	0	0	0	0	0	0	0	0	0	0	0	0	0	0	1	4	0.00	0.00	0.00	0.00	1.00	0.00	1.00	2	2	1.00	0.00	1.00	0.00	0.00	0.00	0.00	0.00	ipsweep	16
0	udp	private	SF	105	146	0	0	0	0	0	0	0	0	0	0	0	0	0	0	0	0	3	2	0.00	0.00	0.00	0.00	0.67	0.67	0.00	255	252	0.99	0.01	0.00	0.00	0.00	0.00	0.00	0.00	snmpgetattack	1
0	tcp	telnet	S0	0	0	0	0	0	0	0	0	0	0	0	0	0	0	0	0	0	0	129	129	1.00	1.00	0.00	0.00	1.00	0.00	0.00	255	255	1.00	0.00	0.00	0.00	1.00	1.00	0.00	0.00	neptune	18
0	tcp	other	SF	267	0	0	0	0	0	0	0	0	0	0	0	0	0	0	0	0	0	1	1	0.00	0.00	0.00	0.00	1.00	0.00	0.00	255	11	0.04	0.01	0.00	0.00	0.00	0.00	0.04	0.91	httptunnel	5
796	tcp	http	RSTR	58624	1	0	0	0	0	0	1	0	0	0	0	0	0	0	0	0	0	49	49	0.02	0.02	0.98	0.98	1.00	0.00	0.00	255	253	0.99	0.01	0.00	0.00	0.01	0.01	0.70	0.70	apache2	14
0	icmp	ecr_i	SF	1032	0	0	0	0	0	0	0	0	0	0	0	0	0	0	0	0	0	511	511	0.00	0.00	0.00	0.00	1.00	0.00	0.00	177	176	0.99	0.01	0.99	0.00	0.00	0.00	0.00	0.00	smurf	18
0	udp	private	SF	43	0	0	0	0	0	0	0	0	0	0	0	0	0	0	0	0	0	4	4	0.00	0.00	0.00	0.00	1.00	0.00	0.00	255	254	1.00	0.01	0.00	0.00	0.00	0.00	0.00	0.00	snmpguess	16
0	tcp	private	REJ	0	0	0	0	0	0	0	0	0	0	0	0	0	0	0	0	0	0	510	1	0.01	0.00	0.96	1.00	0.00	1.00	0.00	255	1	0.00	1.00	0.00	0.00	0.02	0.00	0.98	1.00	satan	20
5	tcp	pop_3	SF	0	0	0	0	0	0	0	0	0	0	0	0	0	0	0	0	0	0	3	1	0.00	0.00	0.33	0.00	0.33	1.00	0.00	243	50	0.20	0.02	0.00	0.04	0.00	0.00	0.17	0.04	mscan	11
0	tcp	telnet	S3	0	44	0	0	0	0	0	0	0	0	0	0	0	0	0	0	0	0	1	1	1.00	1.00	0.00	0.00	1.00	0.00	0.00	255	144	0.56	0.40	0.00	0.00	0.45	0.81	0.39	0.01	processtable	18
0	tcp	nnsp	REJ	0	0	0	0	0	0	0	0	0	0	0	0	0	0	0	0	0	0	150	2	0.00	0.00	1.00	1.00	0.01	0.06	0.00	255	2	0.01	0.06	0.00	0.00	0.00	0.00	1.00	1.00	neptune	19
0	icmp	eco_i	SF	20	0	0	0	0	0	0	0	0	0	0	0	0	0	0	0	0	0	1	59	0.00	0.00	0.00	0.00	1.00	0.00	1.00	1	255	1.00	0.00	1.00	0.25	0.00	0.00	0.00	0.00	saint	15
1	tcp	imap4	RSTO	0	44	0	0	0	0	0	0	0	0	0	0	0	0	0	0	0	0	2	3	0.00	0.00	1.00	1.00	0.50	1.00	1.00	255	55	0.22	0.02	0.00	0.00	0.01	0.02	0.82	0.98	mscan	13
0	tcp	http	SF	54540	8314	0	0	0	2	0	1	1	0	0	0	0	0	0	0	0	0	4	6	0.00	0.00	0.00	0.00	1.00	0.00	0.33	255	255	1.00	0.00	0.00	0.00	0.00	0.00	0.05	0.05	back	15
0	tcp	telnet	SF	123	178	0	0	0	0	1	0	0	0	0	0	0	0	0	0	0	0	1	1	0.00	0.00	0.00	0.00	1.00	0.00	0.00	29	12	0.41	0.10	0.03	0.00	0.00	0.00	0.14	0.33	guess_passwd	9
0	tcp	telnet	SF	121	174	0	0	0	0	1	0	0	0	0	0	0	0	0	0	0	0	1	1	0.00	0.00	0.00	0.00	1.00	0.00	0.00	255	120	0.47	0.02	0.00	0.00	0.00	0.00	0.01	0.03	guess_passwd	12
902	tcp	http	RSTR	3944	0	0	0	0	0	0	1	0	0	0	0	0	0	0	0	0	0	58	58	0.02	0.02	0.97	0.97	1.00	0.00	0.00	255	255	1.00	0.00	0.00	0.00	0.00	0.00	0.22	0.22	apache2	14
0	tcp	pop_3	S0	0	0	0	0	0	0	0	0	0	0	0	0	0	0	0	0	0	0	1	2	1.00	1.00	0.00	0.00	1.00	0.00	1.00	26	84	0.31	0.12	0.04	0.04	1.00	1.00	0.00	0.00	mscan	18
0	tcp	other	REJ	0	0	0	0	0	0	0	0	0	0	0	0	0	0	0	0	0	0	1	1	0.00	0.00	1.00	1.00	1.00	0.00	0.00	255	42	0.16	0.02	0.00	0.00	0.00	0.00	0.15	0.81	httptunnel	15
4	tcp	imap4	RSTO	0	44	0	0	0	0	0	0	0	0	0	0	0	0	0	0	0	0	2	6	0.00	0.00	1.00	1.00	0.50	1.00	1.00	255	20	0.08	0.03	0.00	0.00	0.00	0.00	0.26	0.90	mscan	13
0	udp	private	SF	55	52	0	0	0	0	0	0	0	0	0	0	0	0	0	0	0	0	380	380	0.00	0.00	0.00	0.00	1.00	0.00	0.00	255	255	1.00	0.00	0.93	0.00	0.00	0.00	0.00	0.00	normal	17
0	udp	private	SF	1	0	0	0	0	0	0	0	0	0	0	0	0	0	0	0	0	0	124	5	0.00	0.00	0.00	0.00	0.04	0.66	0.00	255	5	0.02	0.56	0.88	0.00	0.00	0.00	0.12	0.00	normal	2
0	udp	domain_u	SF	44	74	0	0	0	0	0	0	0	0	0	0	0	0	0	0	0	0	162	162	0.00	0.00	0.00	0.00	1.00	0.00	0.00	255	255	1.00	0.00	0.01	0.00	0.00	0.00	0.00	0.00	normal	18
0	udp	private	SF	47	44	0	0	0	0	0	0	0	0	0	0	0	0	0	0	0	0	146	146	0.00	0.00	0.00	0.00	1.00	0.00	0.00	255	254	1.00	0.01	0.57	0.00	0.00	0.00	0.00	0.00	normal	13
49	tcp	telnet	SF	170	15326	0	0	0	0	0	1	1	0	0	0	0	0	0	0	0	0	1	1	0.00	0.00	0.00	0.00	1.00	0.00	0.00	109	87	0.34	0.05	0.01	0.02	0.00	0.00	0.90	0.70	normal	19
280	tcp	ftp_data	SF	283618	0	0	0	0	2	0	0	0	0	0	0	0	0	0	0	0	0	2	2	0.00	0.00	0.00	0.00	1.00	0.00	0.00	2	6	1.00	0.00	1.00	0.33	0.00	0.00	0.00	0.00	warezmaster	19
0	tcp	pop_3	SF	30	217	0	0	0	0	0	1	0	0	0	0	0	0	0	0	0	0	1	1	0.00	0.00	0.00	0.00	1.00	0.00	0.00	171	15	0.09	0.03	0.01	0.00	0.00	0.00	0.00	0.00	guess_passwd	3
0	tcp	other	REJ	0	0	0	0	0	0	0	0	0	0	0	0	0	0	0	0	0	0	1	1	0.00	0.00	1.00	1.00	1.00	0.00	0.00	78	3	0.04	0.04	0.01	0.00	0.00	0.00	0.04	1.00	httptunnel	11
7526	tcp	telnet	SF	0	44	0	0	0	0	0	0	0	0	0	0	0	0	0	0	0	0	1	1	0.00	0.00	0.00	0.00	1.00	0.00	0.00	255	176	0.69	0.29	0.00	0.00	0.50	0.72	0.29	0.01	processtable	18
0	icmp	ecr_i	SF	508	0	0	0	0	0	0	0	0	0	0	0	0	0	0	0	0	0	210	210	0.00	0.00	0.00	0.00	1.00	0.00	0.00	255	255	1.00	0.00	1.00	0.00	0.00	0.00	0.00	0.00	smurf	18
0	udp	private	SF	46	44	0	0	0	0	0	0	0	0	0	0	0	0	0	0	0	0	35	35	0.00	0.00	0.00	0.00	1.00	0.00	0.00	255	254	1.00	0.01	0.13	0.00	0.00	0.00	0.00	0.00	normal	12
0	tcp	imap4	S0	0	0	0	0	0	0	0	0	0	0	0	0	0	0	0	0	0	0	1	3	1.00	1.00	0.00	0.00	1.00	0.00	1.00	2	6	0.50	1.00	0.50	0.50	1.00	1.00	0.00	0.00	mscan	18
0	udp	private	SF	54	57	0	0	0	0	0	0	0	0	0	0	0	0	0	0	0	0	511	511	0.00	0.00	0.00	0.00	1.00	0.00	0.00	255	255	1.00	0.00	0.94	0.00	0.00	0.00	0.00	0.00	normal	17
0	icmp	ecr_i	SF	508	0	0	0	0	0	0	0	0	0	0	0	0	0	0	0	0	0	511	511	0.00	0.00	0.00	0.00	1.00	0.00	0.00	137	14	0.10	0.04	0.10	0.00	0.00	0.00	0.82	0.00	smurf	19
900	tcp	http	RSTR	57964	0	0	0	0	0	0	1	0	0	0	0	0	0	0	0	0	0	57	57	0.02	0.02	0.96	0.96	1.00	0.00	0.00	255	255	1.00	0.00	0.00	0.00	0.00	0.00	0.22	0.22	apache2	15
805	tcp	http	RSTR	55744	1	0	0	0	0	0	1	0	0	0	0	0	0	0	0	0	0	55	55	0.11	0.11	0.89	0.89	1.00	0.00	0.00	255	254	1.00	0.01	0.00	0.00	0.03	0.03	0.74	0.74	apache2	15
7265	tcp	telnet	SF	0	44	0	0	0	0	0	0	0	0	0	0	0	0	0	0	0	0	1	1	0.00	0.00	0.00	0.00	1.00	0.00	0.00	255	243	0.95	0.02	0.00	0.00	0.27	0.28	0.01	0.00	processtable	14
0	tcp	smtp	SF	3166	382	0	0	0	0	0	1	0	0	0	0	0	0	0	0	0	0	1	2	0.00	0.00	0.00	0.00	1.00	0.00	1.00	255	247	0.97	0.04	0.00	0.00	0.00	0.00	0.03	0.00	normal	14
0	tcp	private	REJ	0	0	0	0	0	0	0	0	0	0	0	0	0	0	0	0	0	0	476	1	0.07	0.00	0.91	1.00	0.00	1.00	0.00	255	1	0.00	1.00	0.00	0.00	0.05	0.00	0.89	1.00	saint	17
0	tcp	ftp	SF	26	157	0	0	0	0	1	0	0	0	0	0	0	0	0	0	0	1	1	1	0.00	0.00	0.00	0.00	1.00	0.00	0.00	154	70	0.45	0.03	0.01	0.00	0.00	0.00	0.00	0.00	guess_passwd	7
0	tcp	http	SF	158	18273	0	0	0	0	0	1	0	0	0	0	0	0	0	0	0	0	2	2	0.00	0.00	0.00	0.00	1.00	0.00	0.00	2	2	1.00	0.00	0.50	0.00	0.00	0.00	0.00	0.00	normal	20
0	tcp	telnet	S0	0	0	0	0	0	0	0	0	0	0	0	0	0	0	0	0	0	0	150	150	1.00	1.00	0.00	0.00	1.00	0.00	0.00	255	201	0.79	0.07	0.00	0.00	0.75	0.96	0.02	0.00	neptune	18
0	tcp	discard	RSTO	0	0	0	0	0	0	0	0	0	0	0	0	0	0	0	0	0	0	112	9	0.00	0.00	1.00	1.00	0.08	0.07	0.00	255	9	0.04	0.06	0.00	0.00	0.00	0.00	0.87	1.00	neptune	20
0	tcp	other	REJ	0	0	0	0	0	0	0	0	0	0	0	0	0	0	0	0	0	0	448	1	0.01	0.00	0.99	1.00	0.00	1.00	0.00	255	1	0.00	1.00	0.00	0.00	0.02	0.00	0.98	1.00	satan	18
4	tcp	pop_3	SF	28	93	0	0	0	0	0	1	0	0	0	0	0	0	0	0	0	0	1	1	0.00	0.00	0.00	0.00	1.00	0.00	0.00	28	29	1.00	0.00	0.04	0.07	0.00	0.00	0.00	0.00	guess_passwd	6
0	tcp	http	S0	0	0	0	0	0	0	0	0	0	0	0	0	0	0	0	0	0	0	87	87	1.00	1.00	0.00	0.00	1.00	0.00	0.00	255	255	1.00	0.00	0.00	0.00	0.73	0.73	0.24	0.24	apache2	18
0	udp	private	SF	1	0	0	0	0	0	0	0	0	0	0	0	0	0	0	0	0	0	41	1	0.00	0.00	0.00	0.00	0.02	0.32	0.00	255	1	0.00	0.74	0.74	0.00	0.02	0.00	0.22	0.00	satan	18
0	tcp	telnet	REJ	0	0	0	0	0	0	0	0	0	0	0	0	0	0	0	0	0	0	1	16	0.00	0.12	1.00	0.69	1.00	0.00	0.94	247	40	0.15	0.03	0.00	0.05	0.00	0.08	0.08	0.20	mscan	12
0	icmp	eco_i	SF	20	0	0	0	0	0	0	0	0	0	0	0	0	0	0	0	0	0	1	56	0.00	0.00	0.00	0.00	1.00	0.00	1.00	2	148	1.00	0.00	1.00	0.26	0.00	0.00	0.00	0.00	saint	15
0	tcp	http	SF	309	3222	0	0	0	0	0	1	0	0	0	0	0	0	0	0	0	0	1	1	0.00	0.00	0.00	0.00	1.00	0.00	0.00	255	194	0.76	0.11	0.00	0.00	0.01	0.01	0.20	0.01	normal	18
902	tcp	http	RSTR	57964	0	0	0	0	0	0	1	0	0	0	0	0	0	0	0	0	0	81	81	0.01	0.01	0.98	0.98	1.00	0.00	0.00	255	255	1.00	0.00	0.00	0.00	0.00	0.00	0.31	0.31	apache2	15
0	tcp	uucp_path	REJ	0	0	0	0	0	0	0	0	0	0	0	0	0	0	0	0	0	0	272	16	0.00	0.00	1.00	1.00	0.06	0.07	0.00	255	16	0.06	0.07	0.00	0.00	0.00	0.00	1.00	1.00	neptune	20
0	tcp	http_443	REJ	0	0	0	0	0	0	0	0	0	0	0	0	0	0	0	0	0	0	138	18	0.00	0.00	1.00	1.00	0.13	0.07	0.00	255	18	0.07	0.06	0.00	0.00	0.00	0.00	1.00	1.00	neptune	18
0	icmp	ecr_i	SF	1032	0	0	0	0	0	0	0	0	0	0	0	0	0	0	0	0	0	511	511	0.00	0.00	0.00	0.00	1.00	0.00	0.00	155	154	0.99	0.01	0.99	0.00	0.00	0.00	0.00	0.00	smurf	18
0	tcp	kshell	S0	0	0	0	0	0	0	0	0	0	0	0	0	0	0	0	0	0	0	36	2	1.00	1.00	0.00	0.00	0.06	0.22	0.00	255	2	0.01	0.18	0.00	0.00	1.00	1.00	0.00	0.00	neptune	18
0	udp	domain_u	SF	45	45	0	0	0	0	0	0	0	0	0	0	0	0	0	0	0	0	90	170	0.00	0.00	0.00	0.00	1.00	0.00	0.01	255	252	0.99	0.01	0.01	0.00	0.00	0.00	0.00	0.00	normal	18
0	tcp	imap4	S0	0	0	0	0	0	0	0	0	0	0	0	0	0	0	0	0	0	0	1	7	1.00	1.00	0.00	0.00	1.00	0.00	1.00	4	86	0.50	0.50	0.25	0.03	1.00	1.00	0.00	0.00	mscan	18
0	tcp	ftp	SF	26	157	0	0	0	0	1	0	0	0	0	0	0	0	0	0	0	1	1	1	0.00	0.00	0.00	0.00	1.00	0.00	0.00	142	66	0.46	0.03	0.01	0.00	0.00	0.00	0.00	0.00	guess_passwd	7
8224	tcp	telnet	SF	0	15	0	0	0	0	0	0	0	0	0	0	0	0	0	0	0	0	1	1	0.00	0.00	0.00	0.00	1.00	0.00	0.00	255	62	0.24	0.02	0.00	0.00	0.77	0.82	0.01	0.03	processtable	18
2054	tcp	http	RSTR	72564	0	0	0	0	0	0	1	0	0	0	0	0	0	0	0	0	0	10	10	0.00	0.00	1.00	1.00	1.00	0.00	0.00	255	244	0.96	0.01	0.00	0.00	0.02	0.02	0.39	0.41	apache2	15
0	tcp	imap4	S0	0	0	0	0	0	0	0	0	0	0	0	0	0	0	0	0	0	0	1	3	1.00	1.00	0.00	0.00	1.00	0.00	1.00	31	80	0.35	0.10	0.03	0.04	1.00	0.84	0.00	0.16	mscan	17
0	udp	domain_u	SF	35	91	0	0	0	0	0	0	0	0	0	0	0	0	0	0	0	0	1	3	0.00	0.00	0.00	0.00	1.00	0.00	1.00	255	226	0.89	0.01	0.00	0.00	0.00	0.00	0.04	0.00	normal	18
4	tcp	pop_3	SF	30	93	0	0	0	0	0	1	0	0	0	0	0	0	0	0	0	0	1	1	0.00	0.00	0.00	0.00	1.00	0.00	0.00	255	239	0.94	0.04	0.00	0.00	0.00	0.00	0.00	0.00	guess_passwd	18
0	tcp	private	REJ	0	0	0	0	0	0	0	0	0	0	0	0	0	0	0	0	0	0	284	1	0.09	0.00	0.91	1.00	0.00	1.00	0.00	255	1	0.00	1.00	0.00	0.00	0.10	0.00	0.90	1.00	satan	20
0	tcp	http	SF	54540	8314	0	0	0	2	0	1	1	0	0	0	0	0	0	0	0	0	4	15	0.00	0.00	0.00	0.00	1.00	0.00	0.20	255	253	0.99	0.01	0.00	0.00	0.00	0.00	0.01	0.01	back	15
0	tcp	hostnames	S0	0	0	0	0	0	0	0	0	0	0	0	0	0	0	0	0	0	0	110	17	1.00	1.00	0.00	0.00	0.15	0.08	0.00	255	17	0.07	0.06	0.00	0.00	1.00	1.00	0.00	0.00	neptune	20
0	tcp	other	REJ	0	0	0	0	0	0	0	0	0	0	0	0	0	0	0	0	0	0	448	1	0.08	0.00	0.92	1.00	0.00	1.00	0.00	255	1	0.00	1.00	0.00	0.00	0.07	0.00	0.93	1.00	satan	18
0	icmp	ecr_i	SF	508	0	0	0	0	0	0	0	0	0	0	0	0	0	0	0	0	0	365	365	0.00	0.00	0.00	0.00	1.00	0.00	0.00	255	255	1.00	0.00	1.00	0.00	0.00	0.00	0.00	0.00	smurf	18
0	tcp	other	REJ	0	0	0	0	0	0	0	0	0	0	0	0	0	0	0	0	0	0	487	1	0.04	0.00	0.96	1.00	0.00	1.00	0.00	255	1	0.00	1.00	0.00	0.00	0.06	0.00	0.94	1.00	satan	20
0	tcp	pop_3	RSTO	0	137	0	0	0	0	0	1	0	0	0	0	0	0	0	0	0	0	2	4	0.00	0.00	0.50	0.75	0.50	1.00	1.00	255	18	0.07	0.02	0.00	0.00	0.00	0.00	0.20	1.00	mscan	13
0	tcp	telnet	S0	0	0	0	0	0	0	0	0	0	0	0	0	0	0	0	0	0	0	109	109	1.00	1.00	0.00	0.00	1.00	0.00	0.00	255	255	1.00	0.00	0.00	0.00	1.00	1.00	0.00	0.00	neptune	18
0	tcp	other	REJ	0	0	0	0	0	0	0	0	0	0	0	0	0	0	0	0	0	0	495	1	0.04	0.00	0.96	1.00	0.00	1.00	0.00	255	1	0.00	1.00	0.00	0.00	0.01	0.00	0.99	1.00	satan	19
1	tcp	smtp	SF	2599	293	0	0	0	0	0	1	0	0	0	0	0	0	0	0	0	0	2	2	0.00	0.00	0.00	0.00	1.00	0.00	0.00	255	141	0.55	0.14	0.00	0.00	0.00	0.00	0.43	0.00	mailbomb	11
0	tcp	sunrpc	REJ	0	0	0	0	0	0	0	0	0	0	0	0	0	0	0	0	0	0	5	3	0.00	0.00	0.80	1.00	0.20	0.80	1.00	240	51	0.20	0.02	0.00	0.04	0.01	0.00	0.87	1.00	mscan	14
0	icmp	ecr_i	SF	1008	0	0	0	0	0	0	0	0	0	0	0	0	0	0	0	0	0	206	206	0.00	0.00	0.00	0.00	1.00	0.00	0.00	255	255	1.00	0.00	1.00	0.00	0.00	0.00	0.00	0.00	smurf	18
0	tcp	netbios_dgm	S0	0	0	0	0	0	0	0	0	0	0	0	0	0	0	0	0	0	0	182	16	1.00	1.00	0.00	0.00	0.09	0.09	0.00	255	16	0.06	0.09	0.00	0.00	1.00	1.00	0.00	0.00	neptune	18
0	icmp	ecr_i	SF	508	0	0	0	0	0	0	0	0	0	0	0	0	0	0	0	0	0	198	198	0.00	0.00	0.00	0.00	1.00	0.00	0.00	255	255	1.00	0.00	1.00	0.00	0.00	0.00	0.00	0.00	smurf	18
0	udp	private	SF	1	1	0	0	0	0	0	0	0	0	0	0	0	0	0	0	0	0	122	1	0.00	0.00	0.00	0.00	0.01	0.97	0.00	255	1	0.00	0.84	1.00	0.00	0.00	0.00	0.00	0.00	satan	16
0	tcp	telnet	S0	0	0	0	0	0	0	0	0	0	0	0	0	0	0	0	0	0	0	72	72	1.00	1.00	0.00	0.00	1.00	0.00	0.00	145	81	0.56	0.12	0.01	0.00	0.50	0.89	0.03	0.00	neptune	18
0	tcp	pm_dump	SF	44	192	0	0	0	0	0	0	0	0	0	0	0	0	0	0	0	0	5	1	0.00	0.00	0.60	0.00	0.20	0.80	0.00	255	26	0.10	0.03	0.00	0.00	0.00	0.00	0.30	0.00	mscan	5
0	tcp	ftp_data	SF	192	0	0	0	0	0	0	0	0	0	0	0	0	0	0	0	0	0	2	2	0.00	0.00	0.00	0.00	1.00	0.00	0.00	79	4	0.05	0.05	0.05	0.00	0.00	0.00	0.00	0.00	normal	20
0	tcp	sunrpc	RSTO	0	0	0	0	0	0	0	0	0	0	0	0	0	0	0	0	0	0	107	18	0.00	0.00	1.00	1.00	0.17	0.06	0.00	255	18	0.07	0.05	0.00	0.00	0.00	0.00	1.00	1.00	neptune	18
0	udp	private	SF	105	146	0	0	0	0	0	0	0	0	0	0	0	0	0	0	0	0	1	1	0.00	0.00	0.00	0.00	1.00	0.00	0.00	255	249	0.98	0.01	0.01	0.00	0.00	0.00	0.00	0.00	snmpgetattack	0
0	tcp	pop_3	SF	0	0	0	0	0	0	0	0	0	0	0	0	0	0	0	0	0	0	3	19	0.00	0.05	0.33	0.68	0.33	1.00	1.00	223	12	0.01	0.03	0.00	0.17	0.00	0.83	0.02	0.08	mscan	15
280	tcp	ftp_data	SF	283618	0	0	0	0	0	0	0	0	0	0	0	0	0	0	0	0	0	2	2	0.00	0.00	0.00	0.00	1.00	0.00	0.00	4	22	1.00	0.00	1.00	0.14	0.00	0.00	0.00	0.00	warezmaster	17
0	udp	private	SF	105	146	0	0	0	0	0	0	0	0	0	0	0	0	0	0	0	0	1	1	0.00	0.00	0.00	0.00	1.00	0.00	0.00	255	252	0.99	0.01	0.01	0.00	0.00	0.00	0.00	0.00	snmpgetattack	4
4	tcp	pop_3	SF	30	93	0	0	0	0	0	1	0	0	0	0	0	0	0	0	0	0	1	2	0.00	0.00	0.00	0.00	1.00	0.00	1.00	255	253	0.99	0.01	0.00	0.00	0.00	0.00	0.00	0.00	guess_passwd	15
0	udp	other	SF	1	0	0	0	0	0	0	0	0	0	0	0	0	0	0	0	0	0	140	3	0.00	0.00	0.00	0.00	0.02	0.51	0.00	255	3	0.01	0.71	1.00	0.00	0.00	0.00	0.00	0.00	normal	4
1	tcp	smtp	SF	2599	293	0	0	0	0	0	1	0	0	0	0	0	0	0	0	0	0	2	2	0.00	0.00	0.00	0.00	1.00	0.00	0.00	255	168	0.66	0.13	0.00	0.00	0.00	0.00	0.33	0.00	mailbomb	11
0	udp	domain_u	SF	45	45	0	0	0	0	0	0	0	0	0	0	0	0	0	0	0	0	128	192	0.00	0.00	0.00	0.00	1.00	0.00	0.01	255	229	0.90	0.01	0.01	0.00	0.00	0.00	0.00	0.00	normal	18
0	tcp	http	S0	0	0	0	0	0	0	0	0	0	0	0	0	0	0	0	0	0	0	19	25	1.00	0.36	0.00	0.00	0.47	0.21	0.12	255	49	0.19	0.03	0.00	0.00	0.81	1.00	0.02	0.00	neptune	17
0	udp	private	SF	44	0	0	0	0	0	0	0	0	0	0	0	0	0	0	0	0	0	2	2	0.00	0.00	0.00	0.00	1.00	0.00	0.00	255	254	1.00	0.01	0.02	0.00	0.00	0.00	0.00	0.00	snmpguess	16
0	tcp	http	RSTR	27496	7300	0	0	0	1	0	1	0	0	0	0	0	0	0	0	0	0	4	4	0.00	0.00	0.25	0.25	1.00	0.00	0.00	255	229	0.90	0.01	0.00	0.00	0.00	0.00	0.02	0.01	back	5
0	tcp	other	REJ	0	0	0	0	0	0	0	0	0	0	0	0	0	0	0	0	0	0	436	1	0.05	0.00	0.95	1.00	0.00	1.00	0.00	255	1	0.00	1.00	0.00	0.00	0.04	0.00	0.96	1.00	saint	18
0	icmp	ecr_i	SF	1032	0	0	0	0	0	0	0	0	0	0	0	0	0	0	0	0	0	469	469	0.00	0.00	0.00	0.00	1.00	0.00	0.00	255	255	1.00	0.00	1.00	0.00	0.00	0.00	0.00	0.00	smurf	20
0	tcp	ftp_data	SF	12	0	0	0	0	0	0	0	0	0	0	0	0	0	0	0	0	0	2	2	0.00	0.00	0.00	0.00	1.00	0.00	0.00	115	16	0.07	0.02	0.07	0.12	0.00	0.00	0.00	0.00	warezmaster	5
282	tcp	ftp	SF	160	597	0	0	0	2	0	1	0	0	0	0	0	0	0	0	0	1	1	1	0.00	0.00	0.00	0.00	1.00	0.00	0.00	255	18	0.07	0.93	0.00	0.00	0.00	0.00	0.92	0.00	warezmaster	12
280	tcp	ftp_data	SF	283618	0	0	0	0	2	0	0	0	0	0	0	0	0	0	0	0	0	2	2	0.00	0.00	0.00	0.00	1.00	0.00	0.00	6	22	1.00	0.00	1.00	0.18	0.00	0.00	0.00	0.00	warezmaster	16
0	udp	private	SF	1	1	0	0	0	0	0	0	0	0	0	0	0	0	0	0	0	0	43	1	0.00	0.00	0.00	0.00	0.02	0.93	0.00	255	1	0.00	0.70	0.98	0.00	0.00	0.00	0.02	0.00	satan	17
136	tcp	http	S2	183	1948	0	0	0	0	0	1	0	0	0	0	0	0	0	0	0	0	1	1	1.00	1.00	0.00	0.00	1.00	0.00	0.00	255	240	0.94	0.01	0.00	0.00	0.01	0.01	0.00	0.00	normal	17
0	tcp	imap4	RSTO	0	44	0	0	0	0	0	0	0	0	0	0	0	0	0	0	0	0	3	4	0.00	0.00	0.67	1.00	0.33	0.67	1.00	255	54	0.21	0.02	0.00	0.00	0.00	0.00	0.80	0.96	mscan	14
0	udp	private	SF	47	44	0	0	0	0	0	0	0	0	0	0	0	0	0	0	0	0	140	140	0.00	0.00	0.00	0.00	1.00	0.00	0.00	255	255	1.00	0.00	0.55	0.00	0.00	0.00	0.00	0.00	normal	14
0	tcp	http	SF	209	1511	0	0	0	0	0	1	0	0	0	0	0	0	0	0	0	0	3	23	0.00	0.87	0.00	0.00	1.00	0.00	0.09	255	255	1.00	0.00	0.00	0.00	0.00	0.00	0.00	0.00	normal	18
0	tcp	other	REJ	0	0	0	0	0	0	0	0	0	0	0	0	0	0	0	0	0	0	494	1	0.03	0.00	0.97	1.00	0.00	1.00	0.00	255	1	0.00	1.00	0.00	0.00	0.05	0.00	0.95	1.00	satan	19
0	udp	domain_u	SF	42	125	0	0	0	0	0	0	0	0	0	0	0	0	0	0	0	0	71	151	0.00	0.00	0.00	0.00	1.00	0.00	0.01	255	254	1.00	0.01	0.00	0.00	0.00	0.00	0.00	0.00	normal	20
0	tcp	smtp	SF	1525	445	0	0	0	0	0	1	0	0	0	0	0	0	0	0	0	0	1	3	0.00	0.00	0.00	0.00	1.00	0.00	1.00	255	5	0.02	0.02	0.00	0.00	0.00	0.00	0.39	0.00	normal	18
281	tcp	ftp	SF	164	599	0	0	0	2	0	1	0	0	0	0	0	0	0	0	0	1	1	1	0.00	0.00	0.00	0.00	1.00	0.00	0.00	255	14	0.05	0.69	0.00	0.00	0.00	0.00	0.68	0.00	warezmaster	13
281	tcp	ftp	SF	162	597	0	0	0	2	0	1	0	0	0	0	0	0	0	0	0	1	1	1	0.00	0.00	0.00	0.00	1.00	0.00	0.00	255	94	0.37	0.03	0.00	0.00	0.00	0.00	0.00	0.00	warezmaster	13
0	udp	domain_u	SF	45	45	0	0	0	0	0	0	0	0	0	0	0	0	0	0	0	0	90	170	0.00	0.00	0.00	0.00	1.00	0.00	0.01	255	254	1.00	0.01	0.01	0.00	0.00	0.00	0.00	0.00	normal	18
0	tcp	telnet	SF	0	0	0	0	0	0	0	0	0	0	0	0	0	0	0	0	0	0	1	9	0.00	0.11	0.00	0.44	1.00	0.00	0.67	60	87	0.32	0.08	0.02	0.02	0.03	0.00	0.87	0.67	mscan	8
2076	tcp	http	RSTR	72564	0	0	0	0	0	0	1	0	0	0	0	0	0	0	0	0	0	12	12	0.00	0.00	1.00	1.00	1.00	0.00	0.00	255	231	0.91	0.02	0.00	0.00	0.00	0.00	0.06	0.07	apache2	15
799	tcp	http	RSTR	59424	0	0	0	0	0	0	1	0	0	0	0	0	0	0	0	0	0	89	89	0.02	0.02	0.98	0.98	1.00	0.00	0.00	255	253	0.99	0.01	0.00	0.00	0.01	0.01	0.47	0.48	apache2	14
0	tcp	vmnet	S0	0	0	0	0	0	0	0	0	0	0	0	0	0	0	0	0	0	0	202	6	1.00	1.00	0.00	0.00	0.03	0.06	0.00	255	6	0.02	0.06	0.00	0.00	1.00	1.00	0.00	0.00	neptune	19
0	udp	private	SF	1	0	0	0	0	0	0	0	0	0	0	0	0	0	0	0	0	0	17	6	0.00	0.00	0.00	0.00	0.35	0.24	0.00	255	6	0.02	0.80	0.21	0.00	0.04	0.00	0.72	0.00	normal	3
0	icmp	ecr_i	SF	1008	0	0	0	0	0	0	0	0	0	0	0	0	0	0	0	0	0	196	196	0.00	0.00	0.00	0.00	1.00	0.00	0.00	255	255	1.00	0.00	1.00	0.00	0.00	0.00	0.00	0.00	smurf	18
280	tcp	ftp_data	SF	283618	0	0	0	0	0	0	0	0	0	0	0	0	0	0	0	0	0	1	1	0.00	0.00	0.00	0.00	1.00	0.00	0.00	3	8	1.00	0.00	1.00	0.25	0.00	0.00	0.00	0.00	warezmaster	19
0	tcp	telnet	S3	0	44	0	0	0	0	0	0	0	0	0	0	0	0	0	0	0	0	1	1	1.00	1.00	0.00	0.00	1.00	0.00	0.00	255	129	0.51	0.03	0.00	0.00	0.21	0.41	0.11	0.10	processtable	18
0	tcp	nntp	S0	0	0	0	0	0	0	0	0	0	0	0	0	0	0	0	0	0	0	130	20	1.00	1.00	0.00	0.00	0.15	0.05	0.00	255	20	0.08	0.05	0.00	0.00	1.00	1.00	0.00	0.00	neptune	20
7474	tcp	telnet	SF	0	44	0	0	0	0	0	0	0	0	0	0	0	0	0	0	0	0	1	1	0.00	0.00	0.00	0.00	1.00	0.00	0.00	255	196	0.77	0.02	0.00	0.00	0.34	0.35	0.01	0.01	processtable	18
0	udp	domain_u	SF	29	0	0	0	0	0	0	0	0	0	0	0	0	0	0	0	0	0	2	1	0.00	0.00	0.00	0.00	0.50	1.00	0.00	39	7	0.18	0.08	0.18	0.00	0.00	0.00	0.08	0.00	normal	20
0	tcp	klogin	REJ	0	0	0	0	0	0	0	0	0	0	0	0	0	0	0	0	0	0	146	8	0.00	0.00	1.00	1.00	0.05	0.05	0.00	255	8	0.03	0.05	0.00	0.00	0.00	0.00	1.00	1.00	neptune	19
0	icmp	eco_i	SF	20	0	0	0	0	0	0	0	0	0	0	0	0	0	0	0	0	0	1	68	0.00	0.00	0.00	0.00	1.00	0.00	1.00	2	110	1.00	0.00	1.00	0.25	0.00	0.00	0.00	0.00	saint	15
0	tcp	private	RSTR	0	0	0	0	0	0	0	0	0	0	0	0	0	0	0	0	0	0	1	1	0.00	0.00	1.00	1.00	1.00	0.00	0.00	226	1	0.00	0.69	0.69	0.00	0.00	0.00	0.70	1.00	portsweep	15
0	tcp	pop_3	S0	0	0	0	0	0	0	0	0	0	0	0	0	0	0	0	0	0	0	1	3	1.00	1.00	0.00	0.00	1.00	0.00	1.00	3	6	0.33	1.00	0.33	0.50	1.00	1.00	0.00	0.00	mscan	18
0	tcp	telnet	S3	0	44	0	0	0	0	0	0	0	0	0	0	0	0	0	0	0	0	1	1	1.00	1.00	0.00	0.00	1.00	0.00	0.00	255	71	0.28	0.64	0.00	0.00	0.18	0.65	0.63	0.00	processtable	18
1	tcp	auth	SF	13	39	0	0	0	0	0	0	0	0	0	0	0	0	0	0	0	0	1	2	0.00	0.00	0.00	0.00	1.00	0.00	1.00	255	9	0.04	0.05	0.00	0.00	0.00	0.00	0.00	0.00	normal	20
0	tcp	imap4	RSTO	0	44	0	0	0	0	0	0	0	0	0	0	0	0	0	0	0	0	2	1	0.00	0.00	1.00	1.00	0.50	1.00	0.00	255	29	0.11	0.03	0.00	0.00	0.01	0.03	0.41	0.97	mscan	15
0	udp	private	SF	105	105	0	0	0	0	0	0	0	0	0	0	0	0	0	0	0	0	3	3	0.00	0.00	0.00	0.00	1.00	0.00	0.00	255	255	1.00	0.00	0.01	0.00	0.00	0.00	0.00	0.00	normal	15
0	tcp	other	REJ	0	0	0	0	0	0	0	0	0	0	0	0	0	0	0	0	0	0	487	1	0.04	0.00	0.96	1.00	0.00	1.00	0.00	255	1	0.00	1.00	0.00	0.00	0.02	0.00	0.98	1.00	satan	20
805	tcp	http	RSTR	60884	0	0	0	0	0	0	1	0	0	0	0	0	0	0	0	0	0	37	37	0.00	0.00	1.00	1.00	1.00	0.00	0.00	255	253	0.99	0.01	0.00	0.00	0.00	0.00	0.18	0.18	apache2	15
814	tcp	http	RSTR	57964	0	0	0	0	0	0	1	0	0	0	0	0	0	0	0	0	0	26	26	0.00	0.00	1.00	1.00	1.00	0.00	0.00	255	253	0.99	0.01	0.00	0.00	0.00	0.00	0.14	0.14	apache2	15
0	tcp	uucp	RSTO	0	0	0	0	0	0	0	0	0	0	0	0	0	0	0	0	0	0	129	17	0.00	0.00	1.00	1.00	0.13	0.06	0.00	255	17	0.07	0.06	0.00	0.00	0.00	0.00	1.00	1.00	neptune	20
5	tcp	pop_3	SF	28	93	0	0	0	0	0	1	0	0	0	0	0	0	0	0	0	0	1	1	0.00	0.00	0.00	0.00	1.00	0.00	0.00	4	7	1.00	0.00	0.25	0.43	0.00	0.00	0.00	0.00	guess_passwd	6
0	tcp	pop_3	RSTO	0	36	0	0	0	0	0	1	0	0	0	0	0	0	0	0	0	0	3	7	0.00	0.00	1.00	1.00	0.33	1.00	1.00	141	59	0.24	0.04	0.01	0.03	0.00	0.00	0.90	1.00	mscan	15
2	tcp	imap4	RSTO	0	44	0	0	0	0	0	0	0	0	0	0	0	0	0	0	0	0	3	10	0.00	0.00	1.00	1.00	0.33	1.00	1.00	24	60	0.25	0.21	0.04	0.03	0.00	0.00	0.83	0.98	mscan	12
0	udp	private	SF	105	105	0	0	0	0	0	0	0	0	0	0	0	0	0	0	0	0	1	1	0.00	0.00	0.00	0.00	1.00	0.00	0.00	255	253	0.99	0.01	0.00	0.00	0.00	0.00	0.00	0.00	normal	17
788	tcp	http	RSTR	1024	0	0	0	0	0	0	1	0	0	0	0	0	0	0	0	0	0	41	41	0.02	0.02	0.98	0.98	1.00	0.00	0.00	255	253	0.99	0.01	0.00	0.00	0.01	0.01	0.71	0.71	apache2	13
0	udp	private	SF	52	55	0	0	0	0	0	0	0	0	0	0	0	0	0	0	0	0	509	509	0.00	0.00	0.00	0.00	1.00	0.00	0.00	255	255	1.00	0.00	0.96	0.00	0.00	0.00	0.00	0.00	normal	17
0	udp	private	SF	48	48	0	0	0	0	0	0	0	0	0	0	0	0	0	0	0	0	2	2	0.00	0.00	0.00	0.00	1.00	0.00	0.00	255	254	1.00	0.01	0.01	0.00	0.00	0.00	0.00	0.00	snmpguess	15
0	udp	private	SF	1	1	0	0	0	0	0	0	0	0	0	0	0	0	0	0	0	0	145	1	0.00	0.00	0.00	0.00	0.01	1.00	0.00	255	1	0.00	1.00	1.00	0.00	0.00	0.00	0.00	0.00	satan	18
0	tcp	private	SH	0	0	0	0	0	0	0	0	0	0	0	0	0	0	0	0	0	0	1	1	1.00	1.00	0.00	0.00	1.00	0.00	0.00	78	1	0.01	1.00	1.00	0.00	1.00	1.00	0.00	0.00	nmap	19
4	tcp	pop_3	SF	28	93	0	0	0	0	0	1	0	0	0	0	0	0	0	0	0	0	1	1	0.00	0.00	0.00	0.00	1.00	0.00	0.00	255	135	0.53	0.02	0.00	0.00	0.00	0.00	0.17	0.02	guess_passwd	13
0	tcp	http	SF	54540	8314	0	0	0	2	0	1	1	0	0	0	0	0	0	0	0	0	4	5	0.00	0.00	0.00	0.00	1.00	0.00	0.40	255	248	0.97	0.01	0.00	0.00	0.00	0.00	0.06	0.06	back	14
0	tcp	courier	S0	0	0	0	0	0	0	0	0	0	0	0	0	0	0	0	0	0	0	131	19	1.00	1.00	0.00	0.00	0.15	0.07	0.00	255	19	0.07	0.06	0.00	0.00	1.00	1.00	0.00	0.00	neptune	20
0	tcp	telnet	SF	123	174	0	0	0	0	1	0	0	0	0	0	0	0	0	0	0	0	1	1	0.00	0.00	0.00	0.00	1.00	0.00	0.00	255	99	0.39	0.02	0.00	0.00	0.00	0.00	0.01	0.03	guess_passwd	10
280	tcp	ftp_data	SF	283618	0	0	0	0	0	0	0	0	0	0	0	0	0	0	0	0	0	2	2	0.00	0.00	0.00	0.00	1.00	0.00	0.00	4	24	1.00	0.00	1.00	0.17	0.00	0.00	0.00	0.00	warezmaster	16
0	udp	private	SF	1	74	0	0	0	0	0	0	0	0	0	0	0	0	0	0	0	0	43	11	0.00	0.00	0.00	0.00	0.26	0.23	0.00	255	11	0.04	0.75	0.31	0.00	0.00	0.00	0.69	0.00	normal	6
4	tcp	pop_3	SF	28	93	0	0	0	0	0	1	0	0	0	0	0	0	0	0	0	0	1	1	0.00	0.00	0.00	0.00	1.00	0.00	0.00	255	239	0.94	0.01	0.00	0.00	0.00	0.00	0.04	0.00	guess_passwd	16
0	udp	private	SF	55	52	0	0	0	0	0	0	0	0	0	0	0	0	0	0	0	0	216	216	0.00	0.00	0.00	0.00	1.00	0.00	0.00	255	255	1.00	0.00	0.84	0.00	0.00	0.00	0.00	0.00	normal	17
0	icmp	ecr_i	SF	1008	0	0	0	0	0	0	0	0	0	0	0	0	0	0	0	0	0	452	452	0.00	0.00	0.00	0.00	1.00	0.00	0.00	255	255	1.00	0.00	1.00	0.00	0.00	0.00	0.00	0.00	smurf	18
0	tcp	ftp	SF	26	157	0	0	0	0	1	0	0	0	0	0	0	0	0	0	0	1	1	1	0.00	0.00	0.00	0.00	1.00	0.00	0.00	136	64	0.47	0.03	0.01	0.00	0.00	0.00	0.00	0.00	guess_passwd	7
0	tcp	gopher	REJ	0	0	0	0	0	0	0	0	0	0	0	0	0	0	0	0	0	0	243	6	0.02	0.00	0.98	1.00	0.02	0.07	0.00	255	6	0.02	0.06	0.00	0.00	0.02	0.00	0.98	1.00	neptune	20
0	tcp	hostnames	REJ	0	0	0	0	0	0	0	0	0	0	0	0	0	0	0	0	0	0	232	19	0.00	0.00	1.00	1.00	0.08	0.06	0.00	255	19	0.07	0.07	0.00	0.00	0.00	0.00	1.00	1.00	neptune	18
0	udp	private	SF	47	0	0	0	0	0	0	0	0	0	0	0	0	0	0	0	0	0	3	3	0.00	0.00	0.00	0.00	1.00	0.00	0.00	255	254	1.00	0.01	0.01	0.00	0.00	0.00	0.00	0.00	snmpguess	16
0	udp	private	SF	54	50	0	0	0	0	0	0	0	0	0	0	0	0	0	0	0	0	511	511	0.00	0.00	0.00	0.00	1.00	0.00	0.00	255	255	1.00	0.00	0.84	0.00	0.00	0.00	0.00	0.00	normal	17
0	udp	other	SF	1	1	0	0	0	0	0	0	0	0	0	0	0	0	0	0	0	0	235	1	0.00	0.00	0.00	0.00	0.00	1.00	0.00	255	1	0.00	0.94	0.99	0.00	0.00	0.00	0.00	0.00	satan	17
7342	tcp	telnet	SF	0	44	0	0	0	0	0	0	0	0	0	0	0	0	0	0	0	0	1	1	0.00	0.00	0.00	0.00	1.00	0.00	0.00	255	221	0.87	0.14	0.00	0.00	0.50	0.57	0.14	0.01	processtable	18
0	tcp	ftp_data	REJ	0	0	0	0	0	0	0	0	0	0	0	0	0	0	0	0	0	0	219	13	0.00	0.00	1.00	1.00	0.06	0.07	0.00	255	13	0.05	0.07	0.00	0.00	0.00	0.00	1.00	1.00	neptune	20
0	icmp	ecr_i	SF	40008	0	0	0	0	0	0	0	0	0	0	0	0	0	0	0	0	0	3	3	0.00	0.00	0.00	0.00	1.00	0.00	0.00	56	56	1.00	0.00	1.00	0.00	0.00	0.00	0.00	0.00	normal	10
0	udp	domain_u	SF	45	131	0	0	0	0	0	0	0	0	0	0	0	0	0	0	0	0	123	203	0.00	0.00	0.00	0.00	1.00	0.00	0.01	255	254	1.00	0.01	0.00	0.00	0.00	0.00	0.00	0.00	normal	18
0	tcp	ftp_data	REJ	0	0	0	0	0	0	0	0	0	0	0	0	0	0	0	0	0	0	144	17	0.00	0.00	1.00	1.00	0.12	0.06	0.00	255	17	0.07	0.06	0.00	0.00	0.00	0.00	1.00	1.00	neptune	19
0	tcp	pop_3	RSTO	0	36	0	0	0	0	0	1	0	0	0	0	0	0	0	0	0	0	3	2	0.00	0.00	1.00	1.00	0.33	1.00	1.00	255	54	0.21	0.02	0.00	0.00	0.00	0.00	0.78	0.93	mscan	14
0	tcp	other	REJ	0	0	0	0	0	0	0	0	0	0	0	0	0	0	0	0	0	0	1	1	0.00	0.00	1.00	1.00	1.00	0.00	0.00	255	10	0.04	0.01	0.00	0.00	0.00	0.00	0.04	1.00	httptunnel	18
0	tcp	ldap	REJ	0	0	0	0	0	0	0	0	0	0	0	0	0	0	0	0	0	0	104	15	0.00	0.00	1.00	1.00	0.14	0.07	0.00	255	15	0.06	0.05	0.00	0.00	0.00	0.00	1.00	1.00	neptune	19
0	icmp	eco_i	SF	18	0	0	0	0	0	0	0	0	0	0	0	0	0	0	0	0	0	1	1	0.00	0.00	0.00	0.00	1.00	0.00	0.00	1	175	1.00	0.00	1.00	1.00	0.00	0.00	0.00	0.00	ipsweep	18
0	udp	private	SF	52	53	0	0	0	0	0	0	0	0	0	0	0	0	0	0	0	0	511	511	0.00	0.00	0.00	0.00	1.00	0.00	0.00	255	255	1.00	0.00	0.89	0.00	0.00	0.00	0.00	0.00	normal	17
0	icmp	eco_i	SF	18	0	0	0	0	0	0	0	0	0	0	0	0	0	0	0	0	0	1	1	0.00	0.00	0.00	0.00	1.00	0.00	0.00	1	82	1.00	0.00	1.00	1.00	0.00	0.00	0.00	0.00	ipsweep	18
0	udp	private	SF	105	147	0	0	0	0	0	0	0	0	0	0	0	0	0	0	0	0	3	3	0.00	0.00	0.00	0.00	1.00	0.00	0.00	255	254	1.00	0.01	0.01	0.00	0.00	0.00	0.00	0.00	snmpgetattack	1
0	udp	private	SF	42	0	0	0	0	0	0	0	0	0	0	0	0	0	0	0	0	0	2	2	0.00	0.00	0.00	0.00	1.00	0.00	0.00	255	254	1.00	0.01	0.00	0.00	0.00	0.00	0.00	0.00	snmpguess	16
0	tcp	remote_job	S0	0	0	0	0	0	0	0	0	0	0	0	0	0	0	0	0	0	0	203	2	0.01	1.00	0.99	0.00	0.01	0.07	0.00	255	2	0.01	0.06	0.00	0.00	0.01	1.00	0.99	0.00	neptune	20
282	tcp	ftp	SF	162	601	0	0	0	2	0	1	0	0	0	0	0	0	0	0	0	1	1	1	0.00	0.00	0.00	0.00	1.00	0.00	0.00	195	10	0.05	0.67	0.01	0.00	0.00	0.00	0.68	0.10	warezmaster	9
0	tcp	ftp_data	SF	12	0	0	0	0	0	0	0	0	0	0	0	0	0	0	0	0	0	2	2	0.00	0.00	0.00	0.00	1.00	0.00	0.00	6	32	1.00	0.00	1.00	0.12	0.00	0.00	0.00	0.00	warezmaster	11
0	icmp	ecr_i	SF	520	0	0	0	0	0	0	0	0	0	0	0	0	0	0	0	0	0	511	511	0.00	0.00	0.00	0.00	1.00	0.00	0.00	65	67	1.00	0.00	1.00	0.03	0.00	0.00	0.00	0.00	smurf	18
0	tcp	telnet	S3	0	44	0	0	0	0	0	0	0	0	0	0	0	0	0	0	0	0	1	1	1.00	1.00	0.00	0.00	1.00	0.00	0.00	255	109	0.43	0.51	0.00	0.00	0.33	0.77	0.49	0.00	processtable	19
4	tcp	pop_3	SF	32	93	0	0	0	0	0	1	0	0	0	0	0	0	0	0	0	0	1	1	0.00	0.00	0.00	0.00	1.00	0.00	0.00	255	166	0.65	0.02	0.00	0.00	0.00	0.00	0.13	0.00	guess_passwd	15
0	udp	private	SF	43	0	0	0	0	0	0	0	0	0	0	0	0	0	0	0	0	0	2	2	0.00	0.00	0.00	0.00	1.00	0.00	0.00	255	254	1.00	0.01	0.01	0.00	0.00	0.00	0.00	0.00	snmpguess	16
0	tcp	private	RSTR	0	0	0	0	0	0	0	0	0	0	0	0	0	0	0	0	0	0	1	1	0.00	0.00	1.00	1.00	1.00	0.00	0.00	255	1	0.00	0.91	0.89	0.00	0.00	0.00	0.89	1.00	portsweep	18
0	tcp	domain	REJ	0	0	0	0	0	0	0	0	0	0	0	0	0	0	0	0	0	0	238	2	0.00	0.00	1.00	1.00	0.01	0.06	0.00	255	2	0.01	0.07	0.00	0.00	0.00	0.00	1.00	1.00	neptune	19
0	udp	private	SF	53	56	0	0	0	0	0	0	0	0	0	0	0	0	0	0	0	0	508	508	0.00	0.00	0.00	0.00	1.00	0.00	0.00	255	255	1.00	0.00	0.80	0.00	0.00	0.00	0.00	0.00	normal	17
282	tcp	ftp	SF	153	593	0	0	0	2	0	1	0	0	0	0	0	0	0	0	0	1	1	1	0.00	0.00	0.00	0.00	1.00	0.00	0.00	255	14	0.05	0.72	0.00	0.00	0.00	0.00	0.73	0.07	warezmaster	9
0	tcp	private	REJ	0	0	0	0	0	0	0	0	0	0	0	0	0	0	0	0	0	0	246	15	0.00	0.00	1.00	1.00	0.06	0.07	0.00	58	15	0.26	0.12	0.02	0.00	0.00	0.00	1.00	1.00	neptune	18
0	tcp	ftp_data	SF	12	0	0	0	0	0	0	0	0	0	0	0	0	0	0	0	0	0	1	1	0.00	0.00	0.00	0.00	1.00	0.00	0.00	1	5	1.00	0.00	1.00	0.40	0.00	0.00	0.00	0.00	warezmaster	18
280	tcp	ftp_data	SF	283618	0	0	0	0	0	0	0	0	0	0	0	0	0	0	0	0	0	2	2	0.00	0.00	0.00	0.00	1.00	0.00	0.00	8	30	1.00	0.00	1.00	0.17	0.00	0.00	0.00	0.00	warezmaster	15
0	tcp	http	RSTR	33580	1460	0	0	0	1	0	1	0	0	0	0	0	0	0	0	0	0	4	4	0.00	0.00	0.75	0.75	1.00	0.00	0.00	255	255	1.00	0.00	0.00	0.00	0.01	0.01	0.07	0.07	back	11
807	tcp	http	RSTR	58624	1	0	0	0	0	0	1	0	0	0	0	0	0	0	0	0	0	43	43	0.02	0.02	0.98	0.98	1.00	0.00	0.00	255	253	0.99	0.01	0.00	0.00	0.01	0.01	0.71	0.72	apache2	14
901	tcp	http	RSTR	57964	0	0	0	0	0	0	1	0	0	0	0	0	0	0	0	0	0	70	70	0.00	0.00	1.00	1.00	1.00	0.00	0.00	255	255	1.00	0.00	0.00	0.00	0.00	0.00	0.38	0.38	apache2	15
4	tcp	pop_3	SF	32	93	0	0	0	0	0	1	0	0	0	0	0	0	0	0	0	0	1	1	0.00	0.00	0.00	0.00	1.00	0.00	0.00	255	247	0.97	0.01	0.00	0.00	0.00	0.00	0.01	0.00	guess_passwd	18
0	tcp	http	SF	289	1847	0	0	0	0	0	1	0	0	0	0	0	0	0	0	0	0	5	5	0.20	0.20	0.00	0.00	1.00	0.00	0.00	255	255	1.00	0.00	0.00	0.00	0.01	0.01	0.00	0.00	normal	20
0	udp	private	SF	105	0	0	0	0	0	0	0	0	0	0	0	0	0	0	0	0	0	1	1	0.00	0.00	0.00	0.00	1.00	0.00	0.00	255	254	1.00	0.01	0.00	0.00	0.00	0.00	0.00	0.00	normal	20
0	tcp	pop_3	S0	0	0	0	0	0	0	0	0	0	0	0	0	0	0	0	0	0	0	1	1	1.00	1.00	0.00	0.00	1.00	0.00	0.00	162	85	0.33	0.02	0.01	0.02	1.00	1.00	0.00	0.00	mscan	18
3	tcp	telnet	SF	119	174	0	0	0	0	1	0	0	0	0	0	0	0	0	0	0	0	1	1	0.00	0.00	0.00	0.00	1.00	0.00	0.00	255	17	0.07	0.02	0.00	0.00	0.00	0.00	0.00	0.06	guess_passwd	7
281	tcp	ftp	SF	164	601	0	0	0	2	0	1	0	0	0	0	0	0	0	0	0	1	1	1	0.00	0.00	0.00	0.00	1.00	0.00	0.00	255	16	0.06	0.89	0.00	0.00	0.00	0.00	0.87	0.00	warezmaster	12
0	udp	private	SF	105	146	0	0	0	0	0	0	0	0	0	0	0	0	0	0	0	0	1	1	0.00	0.00	0.00	0.00	1.00	0.00	0.00	155	155	1.00	0.00	0.01	0.00	0.00	0.00	0.00	0.00	normal	20
5	tcp	imap4	RSTO	0	44	0	0	0	0	0	0	0	0	0	0	0	0	0	0	0	0	3	10	0.00	0.00	1.00	0.90	0.33	1.00	1.00	73	58	0.25	0.07	0.01	0.03	0.00	0.00	0.88	0.98	mscan	12
0	udp	private	SF	28	0	0	3	0	0	0	0	0	0	0	0	0	0	0	0	0	0	72	72	0.00	0.00	0.00	0.00	1.00	0.00	0.00	92	72	0.78	0.03	0.78	0.00	0.00	0.00	0.00	0.00	normal	9
7578	tcp	telnet	RSTR	0	44	0	0	0	0	0	0	0	0	0	0	0	0	0	0	0	0	1	1	0.00	0.00	1.00	1.00	1.00	0.00	0.00	255	178	0.70	0.02	0.00	0.00	0.44	0.42	0.01	0.01	processtable	17
0	icmp	ecr_i	SF	508	0	0	0	0	0	0	0	0	0	0	0	0	0	0	0	0	0	236	236	0.00	0.00	0.00	0.00	1.00	0.00	0.00	255	255	1.00	0.00	1.00	0.00	0.00	0.00	0.00	0.00	smurf	18
0	tcp	pop_3	S0	0	0	0	0	0	0	0	0	0	0	0	0	0	0	0	0	0	0	1	1	1.00	1.00	0.00	0.00	1.00	0.00	0.00	81	84	0.33	0.04	0.01	0.04	1.00	1.00	0.00	0.00	mscan	18
7356	tcp	telnet	SF	0	44	0	0	0	0	0	0	0	0	0	0	0	0	0	0	0	0	1	1	0.00	0.00	0.00	0.00	1.00	0.00	0.00	255	232	0.91	0.02	0.00	0.00	0.33	0.37	0.10	0.05	processtable	18
2067	tcp	http	RSTR	56504	0	0	0	0	0	0	1	0	0	0	0	0	0	0	0	0	0	10	10	0.00	0.00	1.00	1.00	1.00	0.00	0.00	255	243	0.95	0.01	0.00	0.00	0.02	0.02	0.33	0.35	apache2	15
7695	tcp	telnet	SF	0	44	0	0	0	0	0	0	0	0	0	0	0	0	0	0	0	0	1	1	0.00	0.00	0.00	0.00	1.00	0.00	0.00	255	160	0.63	0.02	0.00	0.00	0.54	0.52	0.01	0.01	processtable	18
0	icmp	ecr_i	SF	1008	0	0	0	0	0	0	0	0	0	0	0	0	0	0	0	0	0	102	102	0.00	0.00	0.00	0.00	1.00	0.00	0.00	255	255	1.00	0.00	1.00	0.00	0.00	0.00	0.00	0.00	smurf	18
0	tcp	private	REJ	0	0	0	0	0	0	0	0	0	0	0	0	0	0	0	0	0	0	115	15	0.00	0.00	1.00	1.00	0.13	0.07	0.00	164	15	0.09	0.07	0.01	0.00	0.00	0.00	1.00	1.00	neptune	18
0	udp	private	SF	1	1	0	0	0	0	0	0	0	0	0	0	0	0	0	0	0	0	115	1	0.00	0.00	0.00	0.00	0.01	1.00	0.00	255	1	0.00	1.00	1.00	0.00	0.00	0.00	0.00	0.00	satan	16
0	udp	private	SF	54	56	0	0	0	0	0	0	0	0	0	0	0	0	0	0	0	0	507	507	0.00	0.00	0.00	0.00	1.00	0.00	0.00	255	255	1.00	0.00	0.83	0.00	0.00	0.00	0.00	0.00	normal	17
0	tcp	http	S0	0	0	0	0	0	0	0	0	0	0	0	0	0	0	0	0	0	0	127	127	1.00	1.00	0.00	0.00	1.00	0.00	0.00	255	255	1.00	0.00	0.00	0.00	0.71	0.71	0.25	0.25	apache2	18
4	tcp	pop_3	SF	32	93	0	0	0	0	0	1	0	0	0	0	0	0	0	0	0	0	1	1	0.00	0.00	0.00	0.00	1.00	0.00	0.00	52	50	0.94	0.04	0.02	0.04	0.00	0.00	0.00	0.00	guess_passwd	6
282	tcp	ftp	SF	157	595	0	0	0	2	0	1	0	0	0	0	0	0	0	0	0	1	1	1	0.00	0.00	0.00	0.00	1.00	0.00	0.00	255	7	0.03	0.02	0.00	0.00	0.33	0.00	0.10	0.00	warezmaster	15
0	udp	private	SF	105	146	0	0	0	0	0	0	0	0	0	0	0	0	0	0	0	0	1	1	0.00	0.00	0.00	0.00	1.00	0.00	0.00	101	101	1.00	0.00	0.01	0.00	0.00	0.00	0.00	0.00	snmpgetattack	0
0	tcp	csnet_ns	REJ	0	0	0	0	0	0	0	0	0	0	0	0	0	0	0	0	0	0	297	7	0.00	0.00	1.00	1.00	0.02	0.06	0.00	255	7	0.03	0.06	0.00	0.00	0.00	0.00	1.00	1.00	neptune	18
0	tcp	private	REJ	0	0	0	0	0	0	0	0	0	0	0	0	0	0	0	0	0	0	143	7	0.00	0.00	1.00	1.00	0.05	0.06	0.00	94	7	0.07	0.06	0.01	0.00	0.00	0.00	1.00	1.00	neptune	18
0	tcp	private	S0	0	0	0	0	0	0	0	0	0	0	0	0	0	0	0	0	0	0	138	3	1.00	1.00	0.00	0.00	0.02	0.06	0.00	148	3	0.02	0.07	0.01	0.00	1.00	1.00	0.00	0.00	neptune	18
3	tcp	telnet	SF	24	109	0	0	0	0	0	0	0	0	0	0	0	0	0	0	0	0	4	8	0.00	0.00	0.75	0.50	0.50	0.75	0.50	42	86	0.33	0.12	0.02	0.02	0.00	0.00	0.88	0.70	mscan	8
0	icmp	eco_i	SF	18	0	0	0	0	0	0	0	0	0	0	0	0	0	0	0	0	0	1	1	0.00	0.00	0.00	0.00	1.00	0.00	0.00	1	42	1.00	0.00	1.00	1.00	0.00	0.00	0.00	0.00	ipsweep	18
0	tcp	telnet	REJ	0	0	0	0	0	0	0	0	0	0	0	0	0	0	0	0	0	0	1	8	0.00	0.12	1.00	0.62	1.00	0.00	0.88	161	86	0.34	0.03	0.01	0.02	0.01	0.00	0.86	0.69	mscan	14
0	tcp	http	RSTR	32120	2920	0	0	0	1	0	1	0	0	0	0	0	0	0	0	0	0	2	2	0.00	0.00	1.00	1.00	1.00	0.00	0.00	255	254	1.00	0.01	0.00	0.00	0.00	0.00	0.07	0.07	back	12
0	icmp	eco_i	SF	20	0	0	0	0	0	0	0	0	0	0	0	0	0	0	0	0	0	1	60	0.00	0.00	0.00	0.00	1.00	0.00	1.00	3	183	1.00	0.00	1.00	0.25	0.00	0.00	0.00	0.00	saint	16
0	tcp	http	SF	54540	8314	0	0	0	2	0	1	1	0	0	0	0	0	0	0	0	0	4	6	0.00	0.00	0.00	0.00	1.00	0.00	0.50	255	254	1.00	0.01	0.00	0.00	0.00	0.00	0.07	0.07	back	16
0	tcp	telnet	SF	122	174	0	0	0	0	1	0	0	0	0	0	0	0	0	0	0	0	1	1	0.00	0.00	0.00	0.00	1.00	0.00	0.00	255	84	0.33	0.02	0.00	0.00	0.00	0.00	0.01	0.04	guess_passwd	11
0	tcp	ftp	SF	25	157	0	0	0	0	1	0	0	0	0	0	0	0	0	0	0	1	1	1	0.00	0.00	0.00	0.00	1.00	0.00	0.00	46	21	0.46	0.09	0.02	0.00	0.00	0.00	0.00	0.00	guess_passwd	7
0	tcp	http	SF	54540	8314	0	0	0	2	0	1	1	0	0	0	0	0	0	0	0	0	5	5	0.00	0.00	0.00	0.00	1.00	0.00	0.00	255	231	0.91	0.01	0.00	0.00	0.00	0.00	0.02	0.02	back	12
0	icmp	ecr_i	SF	1032	0	0	0	0	0	0	0	0	0	0	0	0	0	0	0	0	0	488	488	0.00	0.00	0.00	0.00	1.00	0.00	0.00	255	255	1.00	0.00	1.00	0.00	0.00	0.00	0.00	0.00	smurf	19
0	tcp	telnet	SF	119	174	0	0	0	0	1	0	0	0	0	0	0	0	0	0	0	0	1	1	0.00	0.00	0.00	0.00	1.00	0.00	0.00	255	55	0.22	0.02	0.00	0.00	0.00	0.00	0.01	0.04	guess_passwd	11
0	udp	private	SF	105	146	0	0	0	0	0	0	0	0	0	0	0	0	0	0	0	0	1	1	0.00	0.00	0.00	0.00	1.00	0.00	0.00	255	251	0.98	0.01	0.00	0.00	0.00	0.00	0.00	0.00	normal	20
0	tcp	other	REJ	0	0	0	0	0	0	0	0	0	0	0	0	0	0	0	0	0	0	511	1	0.14	0.00	0.86	1.00	0.00	1.00	0.00	255	1	0.00	0.94	0.00	0.00	0.12	0.00	0.88	1.00	satan	20
0	udp	domain_u	SF	43	43	0	0	0	0	0	0	0	0	0	0	0	0	0	0	0	0	137	210	0.00	0.00	0.00	0.00	0.99	0.01	0.01	255	254	1.00	0.01	0.01	0.00	0.00	0.00	0.00	0.00	normal	18
0	tcp	nnsp	S0	0	0	0	0	0	0	0	0	0	0	0	0	0	0	0	0	0	0	143	13	1.00	1.00	0.00	0.00	0.09	0.06	0.00	255	13	0.05	0.06	0.00	0.00	1.00	1.00	0.00	0.00	neptune	20
0	tcp	http	SF	54540	8314	0	0	0	2	0	1	1	0	0	0	0	0	0	0	0	0	3	3	0.00	0.00	0.00	0.00	1.00	0.00	0.00	255	238	0.93	0.01	0.00	0.00	0.00	0.00	0.02	0.02	back	12
0	tcp	imap4	RSTO	0	44	0	0	0	0	0	0	0	0	0	0	0	0	0	0	0	0	1	1	0.00	0.00	1.00	1.00	1.00	0.00	0.00	215	60	0.24	0.02	0.00	0.03	0.04	0.00	0.88	0.87	mscan	12
0	tcp	other	REJ	0	0	0	0	0	0	0	0	0	0	0	0	0	0	0	0	0	0	1	1	0.00	0.00	1.00	1.00	1.00	0.00	0.00	255	4	0.02	0.01	0.00	0.00	0.00	0.00	0.02	1.00	httptunnel	18
0	tcp	ftp_data	SF	12	0	0	0	0	0	0	0	0	0	0	0	0	0	0	0	0	0	1	1	0.00	0.00	0.00	0.00	1.00	0.00	0.00	2	17	0.50	1.00	0.50	0.18	0.00	0.00	0.00	0.00	warezmaster	2
1	tcp	smtp	SF	2599	293	0	0	0	0	0	1	0	0	0	0	0	0	0	0	0	0	3	3	0.00	0.00	0.00	0.00	1.00	0.00	0.00	255	228	0.89	0.11	0.00	0.00	0.00	0.00	0.09	0.00	mailbomb	14
0	udp	domain_u	SF	43	43	0	0	0	0	0	0	0	0	0	0	0	0	0	0	0	0	102	180	0.00	0.00	0.00	0.00	1.00	0.00	0.01	181	127	0.70	0.01	0.01	0.00	0.00	0.00	0.00	0.00	normal	18
0	tcp	private	REJ	0	0	0	0	0	0	0	0	0	0	0	0	0	0	0	0	0	0	398	1	0.08	0.00	0.91	1.00	0.00	1.00	0.00	255	1	0.00	1.00	0.00	0.00	0.05	0.00	0.93	1.00	saint	17
4	tcp	pop_3	SF	28	93	0	0	0	0	0	1	0	0	0	0	0	0	0	0	0	0	1	1	0.00	0.00	0.00	0.00	1.00	0.00	0.00	255	254	1.00	0.01	0.01	0.00	0.00	0.00	0.00	0.00	guess_passwd	18
805	tcp	http	RSTR	61504	1	0	0	0	0	0	1	0	0	0	0	0	0	0	0	0	0	48	48	0.02	0.02	0.98	0.98	1.00	0.00	0.00	255	253	0.99	0.01	0.00	0.00	0.01	0.01	0.69	0.70	apache2	14
0	icmp	eco_i	SF	8	0	0	0	0	0	0	0	0	0	0	0	0	0	0	0	0	0	1	28	0.00	0.00	0.00	0.00	1.00	0.00	1.00	1	21	1.00	0.00	1.00	0.52	0.00	0.00	0.00	0.00	ipsweep	15
0	tcp	finger	S0	0	0	0	0	0	0	0	0	0	0	0	0	0	0	0	0	0	0	137	6	1.00	1.00	0.00	0.00	0.04	0.09	0.00	255	6	0.02	0.09	0.00	0.00	1.00	1.00	0.00	0.00	neptune	20
1	tcp	smtp	SF	2599	293	0	0	0	0	0	1	0	0	0	0	0	0	0	0	0	0	3	3	0.00	0.00	0.00	0.00	1.00	0.00	0.00	255	47	0.18	0.16	0.00	0.00	0.00	0.00	0.80	0.00	mailbomb	13
0	tcp	ftp	SF	26	157	0	0	0	0	1	0	0	0	0	0	0	0	0	0	0	1	2	2	0.00	0.00	0.00	0.00	1.00	0.00	0.00	220	109	0.50	0.03	0.00	0.00	0.00	0.00	0.00	0.00	guess_passwd	7
0	tcp	domain	S0	0	0	0	0	0	0	0	0	0	0	0	0	0	0	0	0	0	0	237	4	1.00	1.00	0.00	0.00	0.02	0.07	0.00	255	4	0.02	0.07	0.00	0.00	1.00	1.00	0.00	0.00	neptune	20
0	tcp	domain	S0	0	0	0	0	0	0	0	0	0	0	0	0	0	0	0	0	0	0	238	5	1.00	1.00	0.00	0.00	0.02	0.07	0.00	255	5	0.02	0.07	0.00	0.00	1.00	1.00	0.00	0.00	neptune	20
0	tcp	gopher	REJ	0	0	0	0	0	0	0	0	0	0	0	0	0	0	0	0	0	0	248	10	0.00	0.00	1.00	1.00	0.04	0.06	0.00	255	10	0.04	0.06	0.00	0.00	0.00	0.00	1.00	1.00	neptune	20
0	tcp	ftp_data	S0	0	0	0	0	0	0	0	0	0	0	0	0	0	0	0	0	0	0	55	11	1.00	1.00	0.00	0.00	0.20	0.07	0.00	255	61	0.24	0.02	0.01	0.00	0.97	1.00	0.00	0.00	neptune	19
0	tcp	telnet	S3	0	44	0	0	0	0	0	0	0	0	0	0	0	0	0	0	0	0	1	1	1.00	1.00	0.00	0.00	1.00	0.00	0.00	255	87	0.34	0.03	0.00	0.00	0.03	0.09	0.11	0.15	processtable	18
4	tcp	pop_3	SF	32	93	0	0	0	0	0	1	0	0	0	0	0	0	0	0	0	0	1	1	0.00	0.00	0.00	0.00	1.00	0.00	0.00	192	173	0.90	0.02	0.01	0.00	0.00	0.00	0.05	0.00	guess_passwd	11
0	tcp	uucp_path	S0	0	0	0	0	0	0	0	0	0	0	0	0	0	0	0	0	0	0	120	7	1.00	1.00	0.00	0.00	0.06	0.08	0.00	255	7	0.03	0.06	0.00	0.00	1.00	1.00	0.00	0.00	neptune	19
0	tcp	nnsp	REJ	0	0	0	0	0	0	0	0	0	0	0	0	0	0	0	0	0	0	98	1	0.00	0.00	1.00	1.00	0.01	0.07	0.00	255	1	0.00	0.06	0.00	0.00	0.00	0.00	1.00	1.00	neptune	19
7582	tcp	telnet	SF	0	44	0	0	0	0	0	0	0	0	0	0	0	0	0	0	0	0	1	1	0.00	0.00	0.00	0.00	1.00	0.00	0.00	255	178	0.70	0.02	0.00	0.00	0.44	0.43	0.01	0.01	processtable	18
0	tcp	ftp_data	SF	12	0	0	0	0	0	0	0	0	0	0	0	0	0	0	0	0	0	1	1	0.00	0.00	0.00	0.00	1.00	0.00	0.00	5	11	1.00	0.00	1.00	0.27	0.00	0.00	0.00	0.00	warezmaster	15
0	tcp	private	REJ	0	0	0	0	0	0	0	0	0	0	0	0	0	0	0	0	0	0	2	1	0.00	0.00	1.00	1.00	0.50	1.00	0.00	255	1	0.00	0.82	0.78	0.00	0.00	0.00	0.78	1.00	portsweep	18
805	tcp	http	RSTR	55744	1	0	0	0	0	0	1	0	0	0	0	0	0	0	0	0	0	25	25	0.00	0.00	1.00	1.00	1.00	0.00	0.00	255	254	1.00	0.01	0.00	0.00	0.01	0.01	0.58	0.59	apache2	14
0	tcp	http	S1	190	537280	0	0	0	0	0	1	0	0	0	0	0	0	0	0	0	0	1	1	1.00	1.00	0.00	0.00	1.00	0.00	0.00	255	255	1.00	0.00	0.00	0.00	0.00	0.00	0.00	0.00	normal	18
0	tcp	other	REJ	0	0	0	0	0	0	0	0	0	0	0	0	0	0	0	0	0	0	488	1	0.05	0.00	0.95	1.00	0.00	1.00	0.00	255	1	0.00	1.00	0.00	0.00	0.05	0.00	0.95	1.00	satan	19
0	tcp	http	SF	305	1758	0	0	0	0	0	1	0	0	0	0	0	0	0	0	0	0	4	4	0.25	0.25	0.00	0.00	1.00	0.00	0.00	11	255	1.00	0.00	0.09	0.01	0.09	0.00	0.00	0.00	normal	20
0	udp	private	SF	49	49	0	0	0	0	0	0	0	0	0	0	0	0	0	0	0	0	2	2	0.00	0.00	0.00	0.00	1.00	0.00	0.00	255	255	1.00	0.00	0.01	0.00	0.00	0.00	0.00	0.00	snmpguess	15
4	tcp	pop_3	SF	28	93	0	0	0	0	0	1	0	0	0	0	0	0	0	0	0	0	1	1	0.00	0.00	0.00	0.00	1.00	0.00	0.00	255	224	0.88	0.04	0.00	0.00	0.00	0.00	0.00	0.00	guess_passwd	17
0	tcp	telnet	SF	121	174	0	0	0	0	1	0	0	0	0	0	0	0	0	0	0	0	2	2	0.00	0.00	0.00	0.00	1.00	0.00	0.00	255	78	0.31	0.02	0.00	0.00	0.00	0.00	0.01	0.04	guess_passwd	11
0	tcp	http	SF	54540	8314	0	0	0	2	0	1	1	0	0	0	0	0	0	0	0	0	3	3	0.00	0.00	0.33	0.33	1.00	0.00	0.00	255	253	0.99	0.01	0.00	0.00	0.00	0.00	0.06	0.06	back	16
0	tcp	courier	S0	0	0	0	0	0	0	0	0	0	0	0	0	0	0	0	0	0	0	120	6	1.00	1.00	0.00	0.00	0.05	0.07	0.00	255	6	0.02	0.06	0.00	0.00	1.00	1.00	0.00	0.00	neptune	19
282	tcp	ftp	SF	158	595	0	0	0	2	0	1	0	0	0	0	0	0	0	0	0	1	1	1	0.00	0.00	0.00	0.00	1.00	0.00	0.00	255	36	0.14	0.02	0.00	0.00	0.00	0.00	0.44	0.00	warezmaster	13
0	tcp	http	SF	54540	8314	0	0	0	2	0	1	1	0	0	0	0	0	0	0	0	0	4	29	0.00	0.00	0.00	0.00	1.00	0.00	0.14	255	248	0.97	0.01	0.00	0.00	0.00	0.00	0.06	0.06	back	12
5	tcp	ftp	SF	95	332	0	0	0	1	0	1	0	0	0	0	1	0	0	0	0	0	1	1	0.00	0.00	0.00	0.00	1.00	0.00	0.00	247	90	0.36	0.03	0.00	0.00	0.00	0.00	0.00	0.00	ps	7
0	tcp	echo	RSTO	0	0	0	0	0	0	0	0	0	0	0	0	0	0	0	0	0	0	187	1	0.00	0.00	1.00	1.00	0.01	0.07	0.00	255	1	0.00	0.06	0.00	0.00	0.00	0.00	1.00	1.00	neptune	18
0	tcp	bgp	REJ	0	0	0	0	0	0	0	0	0	0	0	0	0	0	0	0	0	0	131	20	0.00	0.00	1.00	1.00	0.15	0.05	0.00	255	20	0.08	0.05	0.00	0.00	0.00	0.00	1.00	1.00	neptune	18
0	tcp	time	RSTO	0	0	0	0	0	0	0	0	0	0	0	0	0	0	0	0	0	0	262	9	0.00	0.00	1.00	1.00	0.03	0.06	0.00	255	9	0.04	0.05	0.00	0.00	0.00	0.00	1.00	1.00	neptune	20
0	tcp	imap4	REJ	0	0	0	0	0	0	0	0	0	0	0	0	0	0	0	0	0	0	2	8	0.00	0.00	1.00	1.00	0.50	1.00	1.00	102	64	0.25	0.03	0.01	0.03	0.00	0.00	0.83	1.00	mscan	14
0	tcp	other	REJ	0	0	0	0	0	0	0	0	0	0	0	0	0	0	0	0	0	0	511	1	0.16	0.00	0.83	1.00	0.00	1.00	0.00	255	1	0.00	0.94	0.00	0.00	0.16	0.00	0.84	1.00	satan	20
0	udp	private	SF	1	0	0	0	0	0	0	0	0	0	0	0	0	0	0	0	0	0	72	6	0.00	0.00	0.00	0.00	0.08	0.57	0.00	255	17	0.07	0.51	0.87	0.00	0.00	0.00	0.13	0.00	satan	20
0	tcp	finger	S0	0	0	0	0	0	0	0	0	0	0	0	0	0	0	0	0	0	0	60	14	1.00	1.00	0.00	0.00	0.23	0.07	0.00	255	60	0.24	0.02	0.02	0.00	0.97	0.98	0.00	0.00	neptune	20
0	udp	private	SF	42	42	0	0	0	0	0	0	0	0	0	0	0	0	0	0	0	0	2	2	0.00	0.00	0.00	0.00	1.00	0.00	0.00	255	255	1.00	0.00	0.01	0.00	0.00	0.00	0.00	0.00	snmpguess	13
4	tcp	telnet	SF	24	1254	0	0	0	0	0	0	0	0	0	0	0	0	0	0	0	0	4	35	0.00	0.14	0.75	0.51	0.50	0.75	0.66	6	85	0.33	0.67	0.17	0.04	0.00	0.01	0.50	0.67	mscan	5
11	tcp	telnet	SF	118	2425	0	0	0	0	0	1	0	0	0	0	0	0	0	0	0	0	1	2	0.00	0.00	0.00	0.00	1.00	0.00	1.00	255	10	0.04	0.01	0.00	0.00	0.00	0.00	0.02	0.60	guess_passwd	2
0	tcp	telnet	S3	0	44	0	0	0	0	0	0	0	0	0	0	0	0	0	0	0	0	1	1	1.00	1.00	0.00	0.00	1.00	0.00	0.00	255	150	0.59	0.38	0.00	0.00	0.48	0.81	0.37	0.01	processtable	19
0	udp	domain_u	SF	44	44	0	0	0	0	0	0	0	0	0	0	0	0	0	0	0	0	169	169	0.00	0.00	0.00	0.00	1.00	0.00	0.00	255	254	1.00	0.01	0.00	0.00	0.00	0.00	0.00	0.00	normal	18
0	icmp	ecr_i	SF	1480	0	0	1	0	0	0	0	0	0	0	0	0	0	0	0	0	0	12	12	0.00	0.00	0.00	0.00	1.00	0.00	0.00	255	12	0.05	0.85	0.05	0.00	0.00	0.00	0.85	0.00	normal	6
0	icmp	ecr_i	SF	72	0	0	0	0	0	0	0	0	0	0	0	0	0	0	0	0	0	3	3	0.00	0.00	0.00	0.00	1.00	0.00	0.00	138	4	0.03	0.06	0.03	0.00	0.00	0.00	0.00	0.00	normal	19
0	udp	private	SF	42	0	0	0	0	0	0	0	0	0	0	0	0	0	0	0	0	0	2	2	0.00	0.00	0.00	0.00	1.00	0.00	0.00	255	253	0.99	0.01	0.00	0.00	0.00	0.00	0.00	0.00	snmpguess	14
0	udp	private	SF	40	0	0	0	0	0	0	0	0	0	0	0	0	0	0	0	0	0	3	3	0.00	0.00	0.00	0.00	1.00	0.00	0.00	255	255	1.00	0.00	0.01	0.00	0.00	0.00	0.00	0.00	snmpguess	17
4	tcp	pop_3	SF	30	93	0	0	0	0	0	1	0	0	0	0	0	0	0	0	0	0	2	1	0.00	0.00	0.00	0.00	0.50	1.00	0.00	255	253	0.99	0.01	0.00	0.00	0.00	0.00	0.00	0.00	guess_passwd	17
0	tcp	courier	REJ	0	0	0	0	0	0	0	0	0	0	0	0	0	0	0	0	0	0	124	8	0.00	0.00	1.00	1.00	0.06	0.06	0.00	255	8	0.03	0.06	0.00	0.00	0.00	0.00	1.00	1.00	neptune	19
0	udp	private	SF	54	50	0	0	0	0	0	0	0	0	0	0	0	0	0	0	0	0	511	511	0.00	0.00	0.00	0.00	1.00	0.00	0.00	255	255	1.00	0.00	1.00	0.00	0.00	0.00	0.00	0.00	normal	17
0	udp	private	SF	54	50	0	0	0	0	0	0	0	0	0	0	0	0	0	0	0	0	511	511	0.00	0.00	0.00	0.00	1.00	0.00	0.00	255	255	1.00	0.00	0.83	0.00	0.00	0.00	0.00	0.00	normal	17
1	tcp	pop_3	RSTO	0	36	0	0	0	0	0	1	0	0	0	0	0	0	0	0	0	0	4	3	0.00	0.00	0.75	1.00	0.25	0.75	1.00	169	59	0.24	0.03	0.01	0.03	0.01	0.00	0.89	0.98	mscan	14
0	tcp	other	REJ	0	0	0	0	0	0	0	0	0	0	0	0	0	0	0	0	0	0	456	1	0.07	0.00	0.93	1.00	0.00	1.00	0.00	255	1	0.00	1.00	0.00	0.00	0.00	0.00	1.00	1.00	satan	18
0	icmp	ecr_i	SF	1480	0	0	1	0	0	0	0	0	0	0	0	0	0	0	0	0	0	3	3	0.00	0.00	0.00	0.00	1.00	0.00	0.00	255	3	0.01	0.89	0.01	0.00	0.00	0.00	0.88	0.00	normal	5
0	tcp	http	REJ	0	0	0	0	0	0	0	0	0	0	0	0	0	0	0	0	0	0	1	1	0.00	0.00	1.00	1.00	1.00	0.00	0.00	255	54	0.21	0.11	0.00	0.00	0.00	0.00	0.99	1.00	neptune	7
7863	tcp	telnet	SF	0	44	0	0	0	0	0	0	0	0	0	0	0	0	0	0	0	0	1	1	0.00	0.00	0.00	0.00	1.00	0.00	0.00	255	119	0.47	0.03	0.00	0.00	0.16	0.34	0.11	0.11	processtable	17
0	tcp	http	S0	0	0	0	0	0	0	0	0	0	0	0	0	0	0	0	0	0	0	12	12	0.42	0.42	0.58	0.58	1.00	0.00	0.00	255	244	0.96	0.01	0.00	0.00	0.04	0.04	0.56	0.59	apache2	14
703	tcp	X11	SF	57164	35576	0	0	0	0	0	0	0	0	0	0	0	0	0	0	0	0	1	1	0.00	0.00	0.00	0.00	1.00	0.00	0.00	1	1	1.00	0.00	1.00	0.00	0.00	0.00	0.00	0.00	named	3
0	tcp	telnet	SF	127	174	0	0	0	0	1	0	0	0	0	0	0	0	0	0	0	0	2	2	0.00	0.00	0.00	0.00	1.00	0.00	0.00	255	178	0.70	0.02	0.00	0.00	0.00	0.00	0.02	0.03	guess_passwd	15
0	tcp	nnsp	REJ	0	0	0	0	0	0	0	0	0	0	0	0	0	0	0	0	0	0	104	1	0.00	0.00	1.00	1.00	0.01	0.07	0.00	255	1	0.00	0.06	0.00	0.00	0.00	0.00	1.00	1.00	neptune	20
0	tcp	other	S0	0	0	0	0	0	0	0	0	0	0	0	0	0	0	0	0	0	0	458	1	0.14	1.00	0.86	0.00	0.00	1.00	0.00	255	1	0.00	0.89	0.00	0.00	0.13	1.00	0.87	0.00	satan	19
0	tcp	other	REJ	0	0	0	0	0	0	0	0	0	0	0	0	0	0	0	0	0	0	511	1	0.08	0.00	0.92	1.00	0.00	1.00	0.00	255	1	0.00	1.00	0.00	0.00	0.11	0.00	0.89	1.00	saint	20
0	tcp	http	SF	54540	8314	0	0	0	2	0	1	1	0	0	0	0	0	0	0	0	0	3	18	0.00	0.00	0.00	0.00	1.00	0.00	0.11	255	253	0.99	0.01	0.00	0.00	0.00	0.00	0.01	0.01	back	12
4	tcp	pop_3	SF	25	93	0	0	0	0	0	1	0	0	0	0	0	0	0	0	0	0	1	1	0.00	0.00	0.00	0.00	1.00	0.00	0.00	255	236	0.93	0.01	0.00	0.00	0.00	0.00	0.04	0.00	guess_passwd	16
0	tcp	ldap	REJ	0	0	0	0	0	0	0	0	0	0	0	0	0	0	0	0	0	0	250	2	0.00	0.00	1.00	1.00	0.01	0.07	0.00	255	2	0.01	0.07	0.00	0.00	0.00	0.00	1.00	1.00	neptune	18
0	udp	private	SF	105	147	0	0	0	0	0	0	0	0	0	0	0	0	0	0	0	0	1	1	0.00	0.00	0.00	0.00	1.00	0.00	0.00	17	17	1.00	0.00	0.06	0.00	0.00	0.00	0.00	0.00	snmpgetattack	0
0	udp	private	SF	43	0	0	0	0	0	0	0	0	0	0	0	0	0	0	0	0	0	2	2	0.00	0.00	0.00	0.00	1.00	0.00	0.00	255	255	1.00	0.00	0.01	0.00	0.00	0.00	0.00	0.00	snmpguess	17
0	icmp	ecr_i	SF	1032	0	0	0	0	0	0	0	0	0	0	0	0	0	0	0	0	0	510	510	0.00	0.00	0.00	0.00	1.00	0.00	0.00	23	22	0.96	0.09	0.96	0.00	0.00	0.00	0.00	0.00	smurf	17
0	tcp	ftp_data	S0	0	0	0	0	0	0	0	0	0	0	0	0	0	0	0	0	0	0	66	16	1.00	1.00	0.00	0.00	0.24	0.06	0.00	255	67	0.26	0.02	0.00	0.00	0.98	1.00	0.00	0.00	neptune	18
0	udp	private	SF	53	53	0	0	0	0	0	0	0	0	0	0	0	0	0	0	0	0	511	511	0.00	0.00	0.00	0.00	1.00	0.00	0.00	255	255	1.00	0.00	1.00	0.00	0.00	0.00	0.00	0.00	normal	17
2079	tcp	http	RSTR	72564	0	0	0	0	0	0	1	0	0	0	0	0	0	0	0	0	0	9	9	0.00	0.00	1.00	1.00	1.00	0.00	0.00	255	235	0.92	0.02	0.00	0.00	0.00	0.00	0.16	0.17	apache2	15
0	tcp	smtp	SF	2653	331	0	0	0	0	0	1	0	0	0	0	0	0	0	0	0	0	1	1	0.00	0.00	0.00	0.00	1.00	0.00	0.00	255	25	0.10	0.02	0.00	0.00	0.02	0.00	0.78	0.00	normal	17
4	tcp	pop_3	SF	32	93	0	0	0	0	0	1	0	0	0	0	0	0	0	0	0	0	1	1	0.00	0.00	0.00	0.00	1.00	0.00	0.00	244	225	0.92	0.01	0.00	0.00	0.00	0.00	0.04	0.00	guess_passwd	13
0	tcp	netbios_dgm	S0	0	0	0	0	0	0	0	0	0	0	0	0	0	0	0	0	0	0	234	2	1.00	1.00	0.00	0.00	0.01	0.07	0.00	255	2	0.01	0.07	0.00	0.00	1.00	1.00	0.00	0.00	neptune	20
0	tcp	ftp_data	SF	12	0	0	0	0	0	0	0	0	0	0	0	0	0	0	0	0	0	2	2	0.00	0.00	0.00	0.00	1.00	0.00	0.00	2	12	1.00	0.00	1.00	0.33	0.00	0.00	0.00	0.00	warezmaster	15
0	tcp	http	S0	0	0	0	0	0	0	0	0	0	0	0	0	0	0	0	0	0	0	38	38	1.00	1.00	0.00	0.00	1.00	0.00	0.00	255	255	1.00	0.00	0.00	0.00	0.22	0.22	0.70	0.70	apache2	18
0	tcp	other	REJ	0	0	0	0	0	0	0	0	0	0	0	0	0	0	0	0	0	0	481	1	0.04	0.00	0.96	1.00	0.00	1.00	0.00	255	1	0.00	1.00	0.00	0.00	0.04	0.00	0.96	1.00	saint	20
0	tcp	telnet	SF	125	174	0	0	0	0	1	0	0	0	0	0	0	0	0	0	0	0	1	1	0.00	0.00	0.00	0.00	1.00	0.00	0.00	255	173	0.68	0.02	0.00	0.00	0.00	0.00	0.02	0.03	guess_passwd	15
0	tcp	pop_3	REJ	0	0	0	0	0	0	0	0	0	0	0	0	0	0	0	0	0	0	3	2	0.00	0.00	1.00	0.50	0.33	1.00	1.00	255	41	0.16	0.02	0.00	0.00	0.00	0.00	0.53	1.00	mscan	15
0	tcp	http	S0	0	0	0	0	0	0	0	0	0	0	0	0	0	0	0	0	0	0	90	90	1.00	1.00	0.00	0.00	1.00	0.00	0.00	255	255	1.00	0.00	0.00	0.00	0.49	0.49	0.49	0.49	apache2	17
0	udp	private	SF	105	146	0	0	0	0	0	0	0	0	0	0	0	0	0	0	0	0	1	1	0.00	0.00	0.00	0.00	1.00	0.00	0.00	255	254	1.00	0.01	0.02	0.00	0.00	0.00	0.00	0.00	normal	14
30	tcp	ftp	SF	1439	4152	0	0	0	30	0	1	0	0	0	0	0	0	0	0	0	1	1	1	0.00	0.00	0.00	0.00	1.00	0.00	0.00	85	16	0.19	0.05	0.01	0.00	0.00	0.00	0.00	0.00	normal	20
8101	tcp	telnet	S3	1	15	0	0	0	0	0	0	0	0	0	0	0	0	0	0	0	0	1	1	1.00	1.00	0.00	0.00	1.00	0.00	0.00	255	36	0.14	0.76	0.00	0.00	0.04	0.31	0.74	0.00	processtable	16
0	tcp	ctf	REJ	0	0	0	0	0	0	0	0	0	0	0	0	0	0	0	0	0	0	253	19	0.00	0.00	1.00	1.00	0.08	0.06	0.00	255	19	0.07	0.07	0.00	0.00	0.00	0.00	1.00	1.00	neptune	20
1	tcp	smtp	SF	2599	293	0	0	0	0	0	1	0	0	0	0	0	0	0	0	0	0	2	2	0.00	0.00	0.00	0.00	1.00	0.00	0.00	255	230	0.90	0.10	0.00	0.00	0.00	0.00	0.09	0.00	mailbomb	14
0	tcp	other	REJ	0	0	0	0	0	0	0	0	0	0	0	0	0	0	0	0	0	0	1	1	0.00	0.00	1.00	1.00	1.00	0.00	0.00	255	11	0.04	0.02	0.00	0.00	0.00	0.00	0.04	1.00	httptunnel	17
280	tcp	ftp_data	SF	283618	0	0	0	0	2	0	0	0	0	0	0	0	0	0	0	0	0	2	2	0.00	0.00	0.00	0.00	1.00	0.00	0.00	4	10	1.00	0.00	1.00	0.20	0.00	0.00	0.00	0.00	warezmaster	19
0	tcp	auth	REJ	0	0	0	0	0	0	0	0	0	0	0	0	0	0	0	0	0	0	217	3	0.00	0.00	1.00	1.00	0.01	0.07	0.00	255	3	0.01	0.08	0.00	0.00	0.00	0.00	1.00	1.00	neptune	18
0	udp	domain_u	SF	46	134	0	0	0	0	0	0	0	0	0	0	0	0	0	0	0	0	119	198	0.00	0.00	0.00	0.00	1.00	0.00	0.01	255	254	1.00	0.01	0.00	0.00	0.00	0.00	0.00	0.00	normal	18
0	tcp	private	REJ	0	0	0	0	0	0	0	0	0	0	0	0	0	0	0	0	0	0	473	1	0.05	0.00	0.92	1.00	0.00	1.00	0.00	255	1	0.00	1.00	0.00	0.00	0.00	0.00	0.96	1.00	satan	17
0	tcp	private	REJ	0	0	0	0	0	0	0	0	0	0	0	0	0	0	0	0	0	0	43	1	0.00	0.00	1.00	1.00	0.02	0.60	0.00	47	1	0.02	0.55	0.91	0.00	0.00	0.00	0.91	1.00	portsweep	14
0	tcp	smtp	REJ	0	0	0	0	0	0	0	0	0	0	0	0	0	0	0	0	0	0	1	1	0.00	0.00	1.00	1.00	1.00	0.00	0.00	255	3	0.01	0.95	0.00	0.00	0.14	0.00	0.86	1.00	normal	11
0	udp	private	SF	1	1	0	0	0	0	0	0	0	0	0	0	0	0	0	0	0	0	22	1	0.00	0.00	0.00	0.00	0.05	0.77	0.00	255	1	0.00	0.72	0.99	0.00	0.00	0.00	0.01	0.00	satan	17
0	tcp	other	REJ	0	0	0	0	0	0	0	0	0	0	0	0	0	0	0	0	0	0	487	1	0.04	0.00	0.96	1.00	0.00	1.00	0.00	255	1	0.00	1.00	0.00	0.00	0.04	0.00	0.96	1.00	saint	20
0	tcp	http	S0	0	0	0	0	0	0	0	0	0	0	0	0	0	0	0	0	0	0	56	17	1.00	1.00	0.00	0.00	0.30	0.07	0.00	255	37	0.15	0.04	0.01	0.00	0.82	1.00	0.02	0.00	neptune	17
0	tcp	http	RSTR	33580	2920	0	0	0	1	0	1	0	0	0	0	0	0	0	0	0	0	4	4	0.00	0.00	1.00	1.00	1.00	0.00	0.00	255	254	1.00	0.01	0.00	0.00	0.00	0.00	0.04	0.04	back	12
5	tcp	imap4	SF	0	0	0	0	0	0	0	0	0	0	0	0	0	0	0	0	0	0	2	2	0.00	0.00	0.50	0.50	0.50	1.00	1.00	26	58	0.19	0.19	0.04	0.03	0.00	0.02	0.15	0.90	mscan	6
0	tcp	ftp_data	SF	12	0	0	0	0	0	0	0	0	0	0	0	0	0	0	0	0	0	1	1	0.00	0.00	0.00	0.00	1.00	0.00	0.00	1	7	1.00	0.00	1.00	0.43	0.00	0.00	0.00	0.00	warezmaster	17
0	tcp	efs	REJ	0	0	0	0	0	0	0	0	0	0	0	0	0	0	0	0	0	0	140	8	0.00	0.00	1.00	1.00	0.06	0.06	0.00	255	8	0.03	0.05	0.00	0.00	0.00	0.00	1.00	1.00	neptune	19
9645	tcp	telnet	SF	107	4678	0	0	0	0	0	1	2	0	0	0	0	0	0	0	0	0	1	1	0.00	0.00	0.00	0.00	1.00	0.00	0.00	125	19	0.15	0.05	0.01	0.00	0.00	0.00	0.00	0.00	normal	20
0	tcp	other	REJ	0	0	0	0	0	0	0	0	0	0	0	0	0	0	0	0	0	0	510	1	0.06	0.00	0.94	1.00	0.00	1.00	0.00	255	1	0.00	1.00	0.00	0.00	0.00	0.00	1.00	1.00	satan	20
0	icmp	ecr_i	SF	1480	0	0	1	0	0	0	0	0	0	0	0	0	0	0	0	0	0	1	1	0.00	0.00	0.00	0.00	1.00	0.00	0.00	2	1	0.50	1.00	0.50	0.00	0.50	0.00	0.00	0.00	pod	12
0	tcp	link	RSTR	0	0	0	0	0	0	0	0	0	0	0	0	0	0	0	0	0	0	1	1	0.00	0.00	1.00	1.00	1.00	0.00	0.00	175	1	0.01	0.65	0.65	0.00	0.00	0.00	0.66	1.00	portsweep	14
0	tcp	telnet	SF	122	174	0	0	0	0	1	0	0	0	0	0	0	0	0	0	0	0	2	2	0.00	0.00	0.00	0.00	1.00	0.00	0.00	255	255	1.00	0.00	0.00	0.00	0.00	0.00	0.02	0.02	guess_passwd	16
0	udp	private	SF	54	51	0	0	0	0	0	0	0	0	0	0	0	0	0	0	0	0	316	316	0.00	0.00	0.00	0.00	1.00	0.00	0.00	255	255	1.00	0.00	0.99	0.00	0.00	0.00	0.00	0.00	normal	17
0	tcp	other	REJ	0	0	0	0	0	0	0	0	0	0	0	0	0	0	0	0	0	0	511	1	0.08	0.00	0.92	1.00	0.00	1.00	0.00	255	1	0.00	1.00	0.00	0.00	0.10	0.00	0.89	1.00	saint	20
282	tcp	ftp	SF	157	593	0	0	0	2	0	1	0	0	0	0	0	0	0	0	0	1	1	1	0.00	0.00	0.00	0.00	1.00	0.00	0.00	255	21	0.08	0.02	0.00	0.00	0.06	0.00	0.30	0.00	warezmaster	12
0	tcp	smtp	SF	1096	405	0	0	0	0	0	1	0	0	0	0	0	0	0	0	0	0	1	2	0.00	0.00	0.00	0.00	1.00	0.00	1.00	255	1	0.00	0.09	0.00	0.00	1.00	0.00	0.00	0.00	normal	20
909	tcp	http	RSTR	1024	0	0	0	0	0	0	1	0	0	0	0	0	0	0	0	0	0	78	78	0.00	0.00	1.00	1.00	1.00	0.00	0.00	255	255	1.00	0.00	0.00	0.00	0.00	0.00	0.41	0.41	apache2	12
0	tcp	telnet	REJ	0	0	0	0	0	0	0	0	0	0	0	0	0	0	0	0	0	0	1	5	0.00	0.00	1.00	0.80	1.00	0.00	1.00	122	84	0.33	0.04	0.01	0.02	0.00	0.00	0.89	0.69	mscan	12
1	tcp	smtp	SF	2599	293	0	0	0	0	0	1	0	0	0	0	0	0	0	0	0	0	2	2	0.00	0.00	0.00	0.00	1.00	0.00	0.00	255	216	0.85	0.13	0.00	0.00	0.00	0.00	0.14	0.00	mailbomb	14
26	tcp	login	SF	90	2999	0	0	1	0	0	1	0	0	0	0	0	0	0	0	0	0	1	1	0.00	0.00	0.00	0.00	1.00	0.00	0.00	255	1	0.00	0.03	0.00	0.00	0.51	0.00	0.02	0.00	ftp_write	10
28	tcp	ftp	SF	859	2586	0	0	0	18	0	1	0	0	0	0	0	0	0	0	0	1	1	1	0.00	0.00	0.00	0.00	1.00	0.00	0.00	40	4	0.10	0.43	0.03	0.00	0.03	0.00	0.00	0.00	normal	20
0	tcp	http	REJ	0	0	0	0	0	0	0	0	0	0	0	0	0	0	0	0	0	0	222	3	0.00	0.00	1.00	1.00	0.01	0.06	0.00	255	3	0.01	0.07	0.00	0.00	0.00	0.00	1.00	1.00	neptune	20
0	tcp	other	REJ	0	0	0	0	0	0	0	0	0	0	0	0	0	0	0	0	0	0	1	1	0.00	0.00	1.00	1.00	1.00	0.00	0.00	255	25	0.10	0.02	0.00	0.00	0.00	0.00	0.09	0.80	httptunnel	16
0	tcp	telnet	S0	0	0	0	0	0	0	0	0	0	0	0	0	0	0	0	0	0	0	1	3	1.00	0.33	0.00	0.33	1.00	0.00	0.67	46	16	0.35	0.07	0.02	0.00	1.00	1.00	0.00	0.00	mscan	18
0	tcp	ftp_data	SF	7658	0	0	0	0	0	0	0	0	0	0	0	0	0	0	0	0	0	2	2	0.00	0.00	0.00	0.00	1.00	0.00	0.00	154	18	0.08	0.03	0.08	0.11	0.00	0.00	0.01	0.00	normal	20
936	tcp	http	RSTR	44224	0	0	0	0	0	0	1	0	0	0	0	0	0	0	0	0	0	29	29	0.17	0.17	0.83	0.83	1.00	0.00	0.00	255	255	1.00	0.00	0.00	0.00	0.03	0.03	0.67	0.67	apache2	17
0	tcp	ldap	REJ	0	0	0	0	0	0	0	0	0	0	0	0	0	0	0	0	0	0	101	8	0.00	0.00	1.00	1.00	0.08	0.06	0.00	255	8	0.03	0.06	0.00	0.00	0.00	0.00	1.00	1.00	neptune	20
0	tcp	other	REJ	0	0	0	0	0	0	0	0	0	0	0	0	0	0	0	0	0	0	458	1	0.13	0.00	0.87	1.00	0.00	1.00	0.00	255	1	0.00	0.91	0.00	0.00	0.13	0.00	0.87	1.00	satan	18
0	tcp	http	S0	0	0	0	0	0	0	0	0	0	0	0	0	0	0	0	0	0	0	121	121	1.00	1.00	0.00	0.00	1.00	0.00	0.00	255	255	1.00	0.00	0.00	0.00	0.69	0.69	0.28	0.28	apache2	18
774	tcp	http	RSTR	87164	0	0	0	0	0	0	1	0	0	0	0	0	0	0	0	0	0	7	7	0.00	0.00	1.00	1.00	1.00	0.00	0.00	236	233	0.99	0.01	0.00	0.00	0.00	0.00	0.05	0.05	apache2	14
0	udp	private	SF	47	47	0	0	0	0	0	0	0	0	0	0	0	0	0	0	0	0	165	165	0.00	0.00	0.00	0.00	1.00	0.00	0.00	255	255	1.00	0.00	0.64	0.00	0.00	0.00	0.00	0.00	normal	14
0	tcp	imap4	RSTO	0	44	0	0	0	0	0	0	0	0	0	0	0	0	0	0	0	0	3	3	0.00	0.00	0.67	1.00	0.33	0.67	1.00	186	59	0.24	0.03	0.01	0.03	0.00	0.00	0.90	0.98	mscan	15
0	tcp	private	REJ	0	0	0	0	0	0	0	0	0	0	0	0	0	0	0	0	0	0	125	17	0.00	0.00	1.00	1.00	0.14	0.06	0.00	224	17	0.08	0.05	0.00	0.00	0.00	0.00	1.00	1.00	neptune	18
0	tcp	finger	RSTO	0	0	0	0	0	0	0	0	0	0	0	0	0	0	0	0	0	0	238	6	0.00	0.00	1.00	1.00	0.03	0.07	0.00	255	6	0.02	0.06	0.00	0.00	0.00	0.00	1.00	1.00	neptune	19
0	icmp	ecr_i	SF	508	0	0	0	0	0	0	0	0	0	0	0	0	0	0	0	0	0	14	14	0.00	0.00	0.00	0.00	1.00	0.00	0.00	255	255	1.00	0.00	1.00	0.00	0.00	0.00	0.00	0.00	smurf	17
0	tcp	pop_3	RSTO	0	36	0	0	0	0	0	1	0	0	0	0	0	0	0	0	0	0	2	3	0.00	0.00	1.00	0.67	0.50	1.00	1.00	114	60	0.25	0.04	0.01	0.03	0.01	0.00	0.89	0.98	mscan	14
0	tcp	http	SF	355	53476	0	0	0	0	0	1	0	0	0	0	0	0	0	0	0	0	3	3	0.33	0.33	0.00	0.00	1.00	0.00	0.00	65	255	1.00	0.00	0.02	0.02	0.03	0.01	0.00	0.00	normal	18
0	tcp	smtp	SF	4474	631	0	0	0	0	0	1	0	0	0	1	0	0	1	0	0	0	1	1	0.00	0.00	0.00	0.00	1.00	0.00	0.00	255	6	0.02	0.02	0.00	0.00	0.00	0.00	0.00	0.00	sendmail	0
0	udp	private	SF	1	0	0	0	0	0	0	0	0	0	0	0	0	0	0	0	0	0	121	9	0.00	0.00	0.00	0.00	0.07	0.72	0.00	255	9	0.04	0.77	1.00	0.00	0.00	0.00	0.00	0.00	normal	4
0	tcp	private	REJ	0	0	0	0	0	0	0	0	0	0	0	0	0	0	0	0	0	0	2	1	0.00	0.00	1.00	1.00	0.50	1.00	0.00	255	1	0.00	0.43	0.09	0.00	0.00	0.00	0.10	1.00	portsweep	20
1019	tcp	http	RSTR	3944	0	0	0	0	0	0	1	0	0	0	0	0	0	0	0	0	0	87	87	0.01	0.01	0.98	0.98	1.00	0.00	0.00	255	255	1.00	0.00	0.00	0.00	0.00	0.00	0.33	0.33	apache2	14
0	tcp	http	SF	54540	8314	0	0	0	2	0	1	1	0	0	0	0	0	0	0	0	0	5	5	0.00	0.00	0.60	0.60	1.00	0.00	0.00	255	255	1.00	0.00	0.00	0.00	0.01	0.01	0.06	0.06	back	17
0	icmp	eco_i	SF	30	0	0	0	0	0	0	0	0	0	0	0	0	0	0	0	0	0	2	1	0.00	0.00	0.00	0.00	0.50	1.00	0.00	255	1	0.00	0.01	0.00	0.00	0.00	0.00	0.00	0.00	normal	19
0	tcp	http	S0	0	0	0	0	0	0	0	0	0	0	0	0	0	0	0	0	0	0	41	41	1.00	1.00	0.00	0.00	1.00	0.00	0.00	255	255	1.00	0.00	0.00	0.00	0.24	0.24	0.70	0.70	apache2	17
1	tcp	smtp	SF	2599	293	0	0	0	0	0	1	0	0	0	0	0	0	0	0	0	0	2	2	0.00	0.00	0.00	0.00	1.00	0.00	0.00	255	42	0.16	0.16	0.00	0.00	0.00	0.00	0.82	0.00	mailbomb	13
0	tcp	pop_3	REJ	0	0	0	0	0	0	0	0	0	0	0	0	0	0	0	0	0	0	3	9	0.00	0.00	0.67	1.00	0.33	1.00	1.00	80	34	0.04	0.09	0.01	0.06	0.00	0.00	0.11	1.00	mscan	14
0	tcp	telnet	SF	122	188	0	0	0	0	1	0	0	0	0	0	0	0	0	0	0	0	1	1	0.00	0.00	0.00	0.00	1.00	0.00	0.00	255	254	1.00	0.01	0.00	0.00	0.01	0.01	0.02	0.02	guess_passwd	15
0	udp	private	SF	47	44	0	0	0	0	0	0	0	0	0	0	0	0	0	0	0	0	98	98	0.00	0.00	0.00	0.00	1.00	0.00	0.00	255	255	1.00	0.00	0.57	0.00	0.00	0.00	0.00	0.00	normal	14
0	tcp	ftp_data	SF	8737	0	0	0	0	0	0	0	0	0	0	0	0	0	0	0	0	0	15	15	0.00	0.00	0.00	0.00	1.00	0.00	0.00	249	157	0.63	0.02	0.63	0.00	0.00	0.00	0.00	0.00	normal	20
0	tcp	telnet	S3	0	44	0	0	0	0	0	0	0	0	0	0	0	0	0	0	0	0	1	1	1.00	1.00	0.00	0.00	1.00	0.00	0.00	255	107	0.42	0.03	0.00	0.00	0.12	0.29	0.11	0.12	processtable	19
4	tcp	pop_3	SF	32	93	0	0	0	0	0	1	0	0	0	0	0	0	0	0	0	0	1	1	0.00	0.00	0.00	0.00	1.00	0.00	0.00	255	233	0.91	0.02	0.00	0.00	0.00	0.00	0.04	0.00	guess_passwd	17
1	tcp	smtp	SF	1539	280	0	0	0	0	0	1	0	0	0	0	0	0	0	0	0	0	1	6	0.00	0.00	0.00	0.00	1.00	0.00	1.00	255	35	0.14	0.02	0.00	0.00	0.00	0.00	0.13	0.00	normal	18
0	tcp	other	REJ	0	0	0	0	0	0	0	0	0	0	0	0	0	0	0	0	0	0	1	1	0.00	0.00	1.00	1.00	1.00	0.00	0.00	116	15	0.13	0.06	0.01	0.00	0.00	0.00	0.08	0.60	httptunnel	11
0	tcp	http	S0	0	0	0	0	0	0	0	0	0	0	0	0	0	0	0	0	0	0	99	99	1.00	1.00	0.00	0.00	1.00	0.00	0.00	255	255	1.00	0.00	0.00	0.00	0.60	0.60	0.36	0.36	apache2	18
0	tcp	http	REJ	0	0	0	0	0	0	0	0	0	0	0	0	0	0	0	0	0	0	104	4	0.00	0.00	1.00	1.00	0.04	0.07	0.00	255	4	0.02	0.06	0.00	0.00	0.40	0.00	0.60	1.00	neptune	20
0	tcp	other	RSTR	0	0	0	0	0	0	0	0	0	0	0	0	0	0	0	0	0	0	1	1	0.00	0.00	1.00	1.00	1.00	0.00	0.00	255	1	0.00	0.58	0.56	0.00	0.00	0.00	0.56	1.00	normal	3
0	icmp	ecr_i	SF	1008	0	0	0	0	0	0	0	0	0	0	0	0	0	0	0	0	0	421	421	0.00	0.00	0.00	0.00	1.00	0.00	0.00	255	255	1.00	0.00	1.00	0.00	0.00	0.00	0.00	0.00	smurf	18
4	tcp	pop_3	SF	32	93	0	0	0	0	0	1	0	0	0	0	0	0	0	0	0	0	2	1	0.00	0.00	0.00	0.00	0.50	1.00	0.00	132	116	0.87	0.02	0.01	0.02	0.00	0.00	0.08	0.00	guess_passwd	7
0	udp	private	SF	28	0	0	3	0	0	0	0	0	0	0	0	0	0	0	0	0	0	80	80	0.00	0.00	0.00	0.00	1.00	0.00	0.00	255	80	0.31	0.02	0.31	0.00	0.00	0.00	0.00	0.00	normal	5
0	tcp	ftp	SF	26	157	0	0	0	0	1	0	0	0	0	0	0	0	0	0	0	1	1	1	0.00	0.00	0.00	0.00	1.00	0.00	0.00	92	49	0.53	0.04	0.01	0.00	0.00	0.00	0.00	0.00	guess_passwd	7
0	icmp	eco_i	SF	20	0	0	0	0	0	0	0	0	0	0	0	0	0	0	0	0	0	1	75	0.00	0.00	0.00	0.00	1.00	0.00	1.00	1	255	1.00	0.00	1.00	0.25	0.00	0.00	0.00	0.00	saint	15
0	udp	private	SF	47	0	0	0	0	0	0	0	0	0	0	0	0	0	0	0	0	0	3	3	0.00	0.00	0.00	0.00	1.00	0.00	0.00	255	254	1.00	0.01	0.02	0.00	0.00	0.00	0.00	0.00	snmpguess	16
0	tcp	private	REJ	0	0	0	0	0	0	0	0	0	0	0	0	0	0	0	0	0	0	1	1	0.00	0.00	1.00	1.00	1.00	0.00	0.00	255	1	0.00	0.41	0.06	0.00	0.00	0.00	0.07	1.00	portsweep	18
0	udp	private	SF	52	53	0	0	0	0	0	0	0	0	0	0	0	0	0	0	0	0	511	511	0.00	0.00	0.00	0.00	1.00	0.00	0.00	255	255	1.00	0.00	0.78	0.00	0.00	0.00	0.00	0.00	normal	17
0	tcp	telnet	RSTO	15	94	0	0	0	0	0	0	0	0	0	0	0	0	0	0	0	0	4	5	0.00	0.00	1.00	1.00	0.50	0.75	0.80	84	127	0.50	0.04	0.01	0.02	0.00	0.00	0.82	0.43	mscan	10
0	icmp	urp_i	SF	36	0	0	0	0	0	0	0	0	0	0	0	0	0	0	0	0	0	1	1	0.00	0.00	0.00	0.00	1.00	0.00	0.00	255	64	0.25	0.04	0.25	0.00	0.01	0.00	0.00	0.00	normal	20
281	tcp	ftp	SF	164	599	0	0	0	2	0	1	0	0	0	0	0	0	0	0	0	1	1	1	0.00	0.00	0.00	0.00	1.00	0.00	0.00	255	9	0.04	0.45	0.00	0.00	0.00	0.00	0.44	0.00	warezmaster	12
0	tcp	telnet	S0	0	0	0	0	0	0	0	0	0	0	0	0	0	0	0	0	0	0	137	137	1.00	1.00	0.00	0.00	1.00	0.00	0.00	255	255	1.00	0.00	0.00	0.00	1.00	1.00	0.00	0.00	neptune	18
0	icmp	eco_i	SF	30	0	0	0	0	0	0	0	0	0	0	0	0	0	0	0	0	0	2	1	0.00	0.00	0.00	0.00	0.50	1.00	0.00	255	8	0.03	0.01	0.03	0.00	0.00	0.00	0.00	0.00	normal	19
0	tcp	ftp_data	SF	37	0	0	0	0	0	0	0	0	0	0	0	0	0	0	0	0	0	2	2	0.00	0.00	0.00	0.00	1.00	0.00	0.00	255	3	0.01	0.06	0.01	0.00	0.99	0.00	0.00	0.00	normal	18
0	tcp	ftp_data	SF	12	0	0	0	0	0	0	0	0	0	0	0	0	0	0	0	0	0	1	1	0.00	0.00	0.00	0.00	1.00	0.00	0.00	4	3	0.75	0.50	0.75	0.00	0.00	0.00	0.00	0.00	warezmaster	9
0	tcp	telnet	SF	120	174	0	0	0	0	1	0	0	0	0	0	0	0	0	0	0	0	1	1	0.00	0.00	0.00	0.00	1.00	0.00	0.00	255	255	1.00	0.00	0.00	0.00	0.01	0.01	0.02	0.02	guess_passwd	15
0	tcp	sunrpc	REJ	0	0	0	0	0	0	0	0	0	0	0	0	0	0	0	0	0	0	1	3	0.00	0.00	1.00	1.00	1.00	0.00	1.00	210	49	0.19	0.02	0.00	0.04	0.00	0.00	0.88	1.00	mscan	13
0	tcp	uucp_path	S0	0	0	0	0	0	0	0	0	0	0	0	0	0	0	0	0	0	0	204	2	1.00	1.00	0.00	0.00	0.01	0.06	0.00	255	2	0.01	0.07	0.00	0.00	1.00	1.00	0.00	0.00	neptune	20
1	tcp	smtp	SF	2599	293	0	0	0	0	0	1	0	0	0	0	0	0	0	0	0	0	3	4	0.00	0.00	0.00	0.00	1.00	0.00	0.50	255	247	0.97	0.04	0.00	0.00	0.00	0.00	0.03	0.00	mailbomb	16
0	tcp	imap4	RSTO	0	44	0	0	0	0	0	0	0	0	0	0	0	0	0	0	0	0	3	1	0.00	0.00	0.67	1.00	0.33	1.00	0.00	255	21	0.08	0.02	0.00	0.00	0.00	0.00	0.32	0.95	mscan	16
1	tcp	smtp	SF	2599	293	0	0	0	0	0	1	0	0	0	0	0	0	0	0	0	0	2	2	0.00	0.00	0.00	0.00	1.00	0.00	0.00	255	243	0.95	0.05	0.00	0.00	0.00	0.00	0.04	0.00	mailbomb	17
0	tcp	nnsp	REJ	0	0	0	0	0	0	0	0	0	0	0	0	0	0	0	0	0	0	100	10	0.00	0.00	1.00	1.00	0.10	0.06	0.00	255	10	0.04	0.05	0.00	0.00	0.00	0.00	1.00	1.00	neptune	19
3	tcp	http	SF	54540	8314	0	0	0	2	0	1	1	0	0	0	0	0	0	0	0	0	2	2	0.00	0.00	0.00	0.00	1.00	0.00	0.00	255	239	0.94	0.01	0.00	0.00	0.00	0.00	0.02	0.02	back	11
0	udp	private	SF	54	55	0	0	0	0	0	0	0	0	0	0	0	0	0	0	0	0	511	511	0.00	0.00	0.00	0.00	1.00	0.00	0.00	255	255	1.00	0.00	0.94	0.00	0.00	0.00	0.00	0.00	normal	17
0	tcp	finger	S0	0	0	0	0	0	0	0	0	0	0	0	0	0	0	0	0	0	0	286	9	1.00	1.00	0.00	0.00	0.03	0.06	0.00	255	9	0.04	0.06	0.00	0.00	1.00	1.00	0.00	0.00	neptune	19
0	udp	private	SF	1	1	0	0	0	0	0	0	0	0	0	0	0	0	0	0	0	0	125	1	0.00	0.00	0.00	0.00	0.01	0.98	0.00	255	1	0.00	0.89	1.00	0.00	0.00	0.00	0.00	0.00	satan	17
0	tcp	ftp_data	SF	12	0	0	0	0	0	0	0	0	0	0	0	0	0	0	0	0	0	1	1	0.00	0.00	0.00	0.00	1.00	0.00	0.00	1	9	1.00	0.00	1.00	0.22	0.00	0.00	0.00	0.00	warezmaster	17
0	icmp	ecr_i	SF	1008	0	0	0	0	0	0	0	0	0	0	0	0	0	0	0	0	0	312	312	0.00	0.00	0.00	0.00	1.00	0.00	0.00	255	255	1.00	0.00	1.00	0.00	0.00	0.00	0.00	0.00	smurf	18
0	tcp	private	REJ	0	0	0	0	0	0	0	0	0	0	0	0	0	0	0	0	0	0	182	1	0.00	0.00	1.00	1.00	0.01	0.54	0.00	190	1	0.01	0.52	0.96	0.00	0.00	0.00	0.96	1.00	portsweep	17
0	udp	other	SF	1	1	0	0	0	0	0	0	0	0	0	0	0	0	0	0	0	0	351	1	0.00	0.00	0.00	0.00	0.00	1.00	0.00	255	1	0.00	1.00	1.00	0.00	0.00	0.00	0.00	0.00	satan	17
0	udp	domain_u	SF	45	135	0	0	0	0	0	0	0	0	0	0	0	0	0	0	0	0	67	146	0.00	0.00	0.00	0.00	1.00	0.00	0.01	255	255	1.00	0.00	0.00	0.00	0.00	0.00	0.00	0.00	normal	20
0	udp	private	SF	1	1	0	0	0	0	0	0	0	0	0	0	0	0	0	0	0	0	62	1	0.00	0.00	0.00	0.00	0.02	0.63	0.00	255	1	0.00	0.53	0.87	0.00	0.00	0.00	0.13	0.00	satan	18
0	tcp	kshell	REJ	0	0	0	0	0	0	0	0	0	0	0	0	0	0	0	0	0	0	150	12	0.00	0.00	1.00	1.00	0.08	0.05	0.00	255	12	0.05	0.06	0.00	0.00	0.00	0.00	1.00	1.00	neptune	18
0	tcp	private	SH	0	0	0	0	0	0	0	0	0	0	0	0	0	0	0	0	0	0	1	1	1.00	1.00	0.00	0.00	1.00	0.00	0.00	143	1	0.01	1.00	1.00	0.00	1.00	1.00	0.00	0.00	nmap	19
0	tcp	http	S0	0	0	0	0	0	0	0	0	0	0	0	0	0	0	0	0	0	0	2	2	1.00	1.00	0.00	0.00	1.00	0.00	0.00	255	254	1.00	0.01	0.00	0.00	0.04	0.04	0.74	0.74	apache2	9
0	tcp	time	RSTO	0	0	0	0	0	0	0	0	0	0	0	0	0	0	0	0	0	0	284	20	0.00	0.00	1.00	1.00	0.07	0.06	0.00	255	20	0.08	0.06	0.00	0.00	0.00	0.00	1.00	1.00	neptune	20
0	udp	private	SF	54	51	0	0	0	0	0	0	0	0	0	0	0	0	0	0	0	0	176	176	0.00	0.00	0.00	0.00	1.00	0.00	0.00	255	255	1.00	0.00	0.87	0.00	0.00	0.00	0.00	0.00	normal	16
0	tcp	telnet	SF	125	174	0	0	0	0	1	0	0	0	0	0	0	0	0	0	0	0	1	1	0.00	0.00	0.00	0.00	1.00	0.00	0.00	255	20	0.08	0.02	0.00	0.00	0.00	0.00	0.00	0.05	guess_passwd	8
0	tcp	sunrpc	RSTO	0	0	0	0	0	0	0	0	0	0	0	0	0	0	0	0	0	0	234	15	0.00	0.00	1.00	1.00	0.06	0.07	0.00	255	15	0.06	0.07	0.00	0.00	0.00	0.00	1.00	1.00	neptune	20
283	tcp	ftp	SF	160	597	0	0	0	2	0	1	0	0	0	0	0	0	0	0	0	1	1	1	0.00	0.00	0.00	0.00	1.00	0.00	0.00	255	96	0.38	0.03	0.00	0.00	0.02	0.00	0.01	0.00	warezmaster	13
0	udp	domain_u	SF	45	72	0	0	0	0	0	0	0	0	0	0	0	0	0	0	0	0	238	236	0.00	0.00	0.00	0.00	0.99	0.01	0.00	255	254	1.00	0.01	0.00	0.00	0.00	0.00	0.00	0.00	normal	18
4	tcp	pop_3	SF	28	93	0	0	0	0	0	1	0	0	0	0	0	0	0	0	0	0	1	1	0.00	0.00	0.00	0.00	1.00	0.00	0.00	255	235	0.92	0.02	0.01	0.00	0.00	0.00	0.04	0.00	guess_passwd	17
0	udp	private	SF	53	55	0	0	0	0	0	0	0	0	0	0	0	0	0	0	0	0	509	509	0.00	0.00	0.00	0.00	1.00	0.00	0.00	255	255	1.00	0.00	0.93	0.00	0.00	0.00	0.00	0.00	normal	17
0	tcp	telnet	S0	0	0	0	0	0	0	0	0	0	0	0	0	0	0	0	0	0	0	121	121	1.00	1.00	0.00	0.00	1.00	0.00	0.00	255	255	1.00	0.00	0.00	0.00	1.00	1.00	0.00	0.00	neptune	18
0	udp	private	SF	1	1	0	0	0	0	0	0	0	0	0	0	0	0	0	0	0	0	82	1	0.00	0.00	0.00	0.00	0.01	0.79	0.00	255	1	0.00	0.73	1.00	0.00	0.00	0.00	0.00	0.00	satan	16
0	tcp	link	S0	0	0	0	0	0	0	0	0	0	0	0	0	0	0	0	0	0	0	298	20	1.00	1.00	0.00	0.00	0.07	0.06	0.00	255	20	0.08	0.07	0.00	0.00	1.00	1.00	0.00	0.00	neptune	20
0	tcp	other	REJ	0	0	0	0	0	0	0	0	0	0	0	0	0	0	0	0	0	0	509	1	0.05	0.00	0.95	1.00	0.00	1.00	0.00	255	1	0.00	1.00	0.00	0.00	0.03	0.00	0.97	1.00	saint	20
0	udp	private	SF	28	0	0	3	0	0	0	0	0	0	0	0	0	0	0	0	0	0	94	94	0.00	0.00	0.00	0.00	1.00	0.00	0.00	114	94	0.82	0.03	0.82	0.00	0.00	0.00	0.00	0.00	teardrop	15
0	tcp	http	S0	0	0	0	0	0	0	0	0	0	0	0	0	0	0	0	0	0	0	63	63	1.00	1.00	0.00	0.00	1.00	0.00	0.00	255	255	1.00	0.00	0.00	0.00	0.82	0.82	0.15	0.15	apache2	19
0	tcp	telnet	SF	123	174	0	0	0	0	1	0	0	0	0	0	0	0	0	0	0	0	1	1	0.00	0.00	0.00	0.00	1.00	0.00	0.00	255	143	0.56	0.02	0.00	0.00	0.00	0.00	0.02	0.03	guess_passwd	15
1	tcp	smtp	SF	2599	293	0	0	0	0	0	1	0	0	0	0	0	0	0	0	0	0	3	3	0.00	0.00	0.00	0.00	1.00	0.00	0.00	255	39	0.15	0.16	0.00	0.00	0.00	0.00	0.83	0.00	mailbomb	13
0	tcp	telnet	SF	124	174	0	0	0	0	1	0	0	0	0	0	0	0	0	0	0	0	1	1	0.00	0.00	0.00	0.00	1.00	0.00	0.00	255	127	0.50	0.02	0.00	0.00	0.00	0.00	0.02	0.03	guess_passwd	14
0	udp	private	SF	105	146	0	0	0	0	0	0	0	0	0	0	0	0	0	0	0	0	2	1	0.00	0.00	0.00	0.00	0.50	1.00	0.00	255	253	0.99	0.01	0.00	0.00	0.00	0.00	0.00	0.00	snmpgetattack	2
0	icmp	eco_i	SF	30	0	0	0	0	0	0	0	0	0	0	0	0	0	0	0	0	0	2	1	0.00	0.00	0.00	0.00	0.50	1.00	0.00	255	2	0.01	0.01	0.01	0.00	0.00	0.00	0.00	0.00	normal	19
282	tcp	ftp	SF	158	597	0	0	0	2	0	1	0	0	0	0	0	0	0	0	0	1	1	1	0.00	0.00	0.00	0.00	1.00	0.00	0.00	255	7	0.03	0.02	0.00	0.00	0.89	0.00	0.01	0.00	warezmaster	15
0	tcp	vmnet	REJ	0	0	0	0	0	0	0	0	0	0	0	0	0	0	0	0	0	0	137	15	0.00	0.00	1.00	1.00	0.11	0.06	0.00	255	15	0.06	0.06	0.00	0.00	0.00	0.00	1.00	1.00	neptune	19
0	tcp	http_443	REJ	0	0	0	0	0	0	0	0	0	0	0	0	0	0	0	0	0	0	120	11	0.00	0.00	1.00	1.00	0.09	0.07	0.00	255	11	0.04	0.06	0.00	0.00	0.00	0.00	1.00	1.00	neptune	20
0	icmp	ecr_i	SF	1032	0	0	0	0	0	0	0	0	0	0	0	0	0	0	0	0	0	43	43	0.00	0.00	0.00	0.00	1.00	0.00	0.00	255	255	1.00	0.00	1.00	0.00	0.00	0.00	0.00	0.00	smurf	19
806	tcp	http	RSTR	55044	1	0	0	0	0	0	1	0	0	0	0	0	0	0	0	0	0	80	80	0.03	0.03	0.98	0.98	1.00	0.00	0.00	255	253	0.99	0.01	0.00	0.00	0.01	0.01	0.38	0.38	apache2	15
7689	tcp	telnet	SF	0	44	0	0	0	0	0	0	0	0	0	0	0	0	0	0	0	0	1	1	0.00	0.00	0.00	0.00	1.00	0.00	0.00	255	154	0.60	0.03	0.00	0.00	0.31	0.52	0.11	0.08	processtable	18
6	tcp	telnet	SF	24	154	0	0	0	0	0	0	0	0	0	0	0	0	0	0	0	0	4	16	0.00	0.00	0.75	0.50	0.50	0.75	0.50	90	55	0.08	0.08	0.01	0.04	0.00	0.00	0.18	0.62	mscan	5
0	tcp	echo	RSTO	0	0	0	0	0	0	0	0	0	0	0	0	0	0	0	0	0	0	258	8	0.00	0.00	1.00	1.00	0.03	0.06	0.00	255	8	0.03	0.06	0.00	0.00	0.00	0.00	1.00	1.00	neptune	20
4	tcp	pop_3	SF	28	93	0	0	0	0	0	1	0	0	0	0	0	0	0	0	0	0	2	1	0.00	0.00	0.50	0.00	0.50	1.00	0.00	255	230	0.90	0.02	0.00	0.00	0.00	0.00	0.02	0.00	guess_passwd	15
0	tcp	other	REJ	0	0	0	0	0	0	0	0	0	0	0	0	0	0	0	0	0	0	458	1	0.15	0.00	0.85	1.00	0.00	1.00	0.00	255	1	0.00	0.92	0.00	0.00	0.14	0.00	0.86	1.00	satan	18
8153	tcp	telnet	SF	0	15	0	0	0	0	0	0	0	0	0	0	0	0	0	0	0	0	1	1	0.00	0.00	0.00	0.00	1.00	0.00	0.00	255	23	0.09	0.80	0.00	0.00	0.00	0.00	0.79	0.00	processtable	12
0	udp	private	SF	47	44	0	0	0	0	0	0	0	0	0	0	0	0	0	0	0	0	156	156	0.00	0.00	0.00	0.00	1.00	0.00	0.00	255	254	1.00	0.01	0.61	0.00	0.00	0.00	0.00	0.00	normal	13
0	udp	private	SF	105	147	0	0	0	0	0	0	0	0	0	0	0	0	0	0	0	0	1	1	0.00	0.00	0.00	0.00	1.00	0.00	0.00	133	132	0.99	0.02	0.02	0.00	0.00	0.00	0.00	0.00	snmpgetattack	1
0	tcp	domain	REJ	0	0	0	0	0	0	0	0	0	0	0	0	0	0	0	0	0	0	201	1	0.00	0.00	1.00	1.00	0.00	0.06	0.00	255	1	0.00	0.06	0.00	0.00	0.00	0.00	1.00	1.00	neptune	20
0	tcp	private	REJ	0	0	0	0	0	0	0	0	0	0	0	0	0	0	0	0	0	0	113	17	0.00	0.00	1.00	1.00	0.15	0.05	0.00	64	17	0.27	0.06	0.02	0.00	0.00	0.00	1.00	1.00	neptune	14
0	tcp	ftp_data	SF	383	0	0	0	0	0	0	0	0	0	0	0	0	0	0	0	0	0	2	2	0.00	0.00	0.00	0.00	1.00	0.00	0.00	50	3	0.06	0.06	0.06	0.00	0.00	0.00	0.00	0.00	normal	20
284	tcp	ftp	SF	156	593	0	0	0	2	0	1	0	0	0	0	0	0	0	0	0	1	1	1	0.00	0.00	0.00	0.00	1.00	0.00	0.00	255	86	0.34	0.03	0.00	0.00	0.02	0.00	0.01	0.00	warezmaster	13
0	tcp	http	SF	207	38521	0	0	0	0	0	1	0	0	0	0	0	0	0	0	0	0	2	2	0.00	0.00	0.00	0.00	1.00	0.00	0.00	18	153	1.00	0.00	0.06	0.03	0.00	0.48	0.00	0.00	normal	16
0	udp	private	SF	47	0	0	0	0	0	0	0	0	0	0	0	0	0	0	0	0	0	2	2	0.00	0.00	0.00	0.00	1.00	0.00	0.00	255	253	0.99	0.01	0.01	0.00	0.00	0.00	0.00	0.00	snmpguess	14
0	tcp	sunrpc	RSTO	0	0	0	0	0	0	0	0	0	0	0	0	0	0	0	0	0	0	226	11	0.00	0.00	1.00	1.00	0.05	0.07	0.00	255	11	0.04	0.07	0.00	0.00	0.00	0.00	1.00	1.00	neptune	20
4	tcp	pop_3	SF	32	93	0	0	0	0	0	1	0	0	0	0	0	0	0	0	0	0	1	1	0.00	0.00	0.00	0.00	1.00	0.00	0.00	255	217	0.85	0.02	0.00	0.00	0.00	0.00	0.07	0.00	guess_passwd	18
0	icmp	ecr_i	SF	1008	0	0	0	0	0	0	0	0	0	0	0	0	0	0	0	0	0	158	158	0.00	0.00	0.00	0.00	1.00	0.00	0.00	255	255	1.00	0.00	1.00	0.00	0.00	0.00	0.00	0.00	smurf	18
0	udp	private	SF	41	0	0	0	0	0	0	0	0	0	0	0	0	0	0	0	0	0	3	3	0.00	0.00	0.00	0.00	1.00	0.00	0.00	255	253	0.99	0.01	0.00	0.00	0.00	0.00	0.00	0.00	snmpguess	14
0	tcp	ftp_data	SF	1690	0	0	0	0	0	0	0	0	0	0	0	0	0	0	0	0	0	2	2	0.00	0.00	0.00	0.00	1.00	0.00	0.00	255	8	0.03	0.07	0.03	0.00	0.97	0.00	0.00	0.00	normal	18
0	tcp	ftp_data	SF	12	0	0	0	0	0	0	0	0	0	0	0	0	0	0	0	0	0	1	1	0.00	0.00	0.00	0.00	1.00	0.00	0.00	1	7	1.00	0.00	1.00	0.29	0.00	0.00	0.00	0.00	warezmaster	17
0	udp	domain_u	SF	44	44	0	0	0	0	0	0	0	0	0	0	0	0	0	0	0	0	120	200	0.00	0.00	0.00	0.00	1.00	0.00	0.01	255	255	1.00	0.00	0.01	0.00	0.00	0.00	0.00	0.00	normal	18
0	udp	private	SF	105	146	0	0	0	0	0	0	0	0	0	0	0	0	0	0	0	0	4	2	0.00	0.00	0.00	0.00	0.50	0.50	0.00	255	254	1.00	0.01	0.00	0.00	0.00	0.00	0.00	0.00	snmpgetattack	0
0	udp	domain_u	SF	44	44	0	0	0	0	0	0	0	0	0	0	0	0	0	0	0	0	154	234	0.00	0.00	0.00	0.00	1.00	0.00	0.01	255	255	1.00	0.00	0.01	0.00	0.00	0.00	0.00	0.00	normal	18
280	tcp	ftp_data	SF	283618	0	0	0	0	0	0	0	0	0	0	0	0	0	0	0	0	0	2	2	0.00	0.00	0.00	0.00	1.00	0.00	0.00	8	16	1.00	0.00	1.00	0.19	0.00	0.00	0.00	0.00	warezmaster	16
0	udp	other	SF	1	1	0	0	0	0	0	0	0	0	0	0	0	0	0	0	0	0	95	1	0.00	0.00	0.00	0.00	0.01	1.00	0.00	255	1	0.00	0.51	0.99	0.00	0.00	0.00	0.00	0.00	satan	17
7613	tcp	telnet	SF	0	44	0	0	0	0	0	0	0	0	0	0	0	0	0	0	0	0	1	11	0.00	0.00	0.00	0.45	1.00	0.00	0.55	255	172	0.67	0.03	0.00	0.00	0.33	0.49	0.11	0.08	processtable	18
0	udp	other	SF	1	1	0	0	0	0	0	0	0	0	0	0	0	0	0	0	0	0	295	1	0.00	0.00	0.00	0.00	0.00	1.00	0.00	255	1	0.00	1.00	1.00	0.00	0.00	0.00	0.00	0.00	satan	17
1	tcp	imap4	RSTO	0	44	0	0	0	0	0	0	0	0	0	0	0	0	0	0	0	0	2	6	0.00	0.00	1.00	0.83	0.50	1.00	1.00	106	59	0.25	0.05	0.01	0.03	0.00	0.00	0.89	0.98	mscan	12
0	tcp	uucp	RSTO	0	0	0	0	0	0	0	0	0	0	0	0	0	0	0	0	0	0	135	12	0.00	0.00	1.00	1.00	0.09	0.07	0.00	255	12	0.05	0.06	0.00	0.00	0.00	0.00	1.00	1.00	neptune	20
0	tcp	bgp	REJ	0	0	0	0	0	0	0	0	0	0	0	0	0	0	0	0	0	0	263	9	0.00	0.00	1.00	1.00	0.03	0.06	0.00	255	9	0.04	0.06	0.00	0.00	0.00	0.00	1.00	1.00	neptune	19
0	tcp	csnet_ns	S0	0	0	0	0	0	0	0	0	0	0	0	0	0	0	0	0	0	0	276	18	1.00	1.00	0.00	0.00	0.07	0.06	0.00	255	18	0.07	0.07	0.00	0.00	1.00	1.00	0.00	0.00	neptune	20
0	tcp	http	S0	0	0	0	0	0	0	0	0	0	0	0	0	0	0	0	0	0	0	37	37	0.59	0.59	0.38	0.38	1.00	0.00	0.00	255	255	1.00	0.00	0.00	0.00	0.12	0.12	0.70	0.70	apache2	18
0	tcp	finger	S0	0	0	0	0	0	0	0	0	0	0	0	0	0	0	0	0	0	0	10	3	1.00	1.00	0.00	0.00	0.30	0.30	0.00	255	64	0.25	0.02	0.01	0.00	0.97	0.98	0.00	0.00	neptune	20
0	udp	private	SF	46	0	0	0	0	0	0	0	0	0	0	0	0	0	0	0	0	0	2	2	0.00	0.00	0.00	0.00	1.00	0.00	0.00	255	255	1.00	0.00	0.01	0.00	0.00	0.00	0.00	0.00	snmpguess	17
0	udp	private	SF	105	105	0	0	0	0	0	0	0	0	0	0	0	0	0	0	0	0	1	1	0.00	0.00	0.00	0.00	1.00	0.00	0.00	255	254	1.00	0.01	0.00	0.00	0.00	0.00	0.00	0.00	normal	12
0	tcp	uucp	RSTO	0	0	0	0	0	0	0	0	0	0	0	0	0	0	0	0	0	0	120	3	0.00	0.00	1.00	1.00	0.03	0.06	0.00	255	3	0.01	0.06	0.00	0.00	0.00	0.00	1.00	1.00	neptune	19
0	tcp	telnet	RSTO	0	15	0	0	0	0	0	0	0	0	0	0	0	0	0	0	0	0	1	3	0.00	0.00	1.00	0.67	1.00	0.00	0.67	78	89	0.33	0.06	0.01	0.02	0.00	0.11	0.88	0.61	mscan	13
0	tcp	imap4	REJ	0	0	0	0	0	0	0	0	0	0	0	0	0	0	0	0	0	0	1	7	0.00	0.00	1.00	0.86	1.00	0.00	1.00	52	60	0.25	0.10	0.02	0.03	0.00	0.00	0.88	0.97	mscan	11
4	tcp	pop_3	SF	27	103	0	0	0	0	0	1	0	0	0	0	0	0	0	0	0	0	1	1	0.00	0.00	0.00	0.00	1.00	0.00	0.00	255	216	0.85	0.02	0.00	0.00	0.00	0.00	0.04	0.01	guess_passwd	15
0	udp	domain_u	SF	46	46	0	0	0	0	0	0	0	0	0	0	0	0	0	0	0	0	127	200	0.00	0.00	0.00	0.00	0.99	0.02	0.01	255	254	1.00	0.01	0.01	0.00	0.00	0.00	0.00	0.00	normal	18
0	udp	domain_u	SF	46	86	0	0	0	0	0	0	0	0	0	0	0	0	0	0	0	0	248	246	0.00	0.00	0.00	0.00	0.99	0.01	0.00	255	254	1.00	0.01	0.00	0.00	0.00	0.00	0.00	0.00	normal	18
0	tcp	http	S0	0	0	0	0	0	0	0	0	0	0	0	0	0	0	0	0	0	0	94	94	1.00	1.00	0.00	0.00	1.00	0.00	0.00	255	255	1.00	0.00	0.00	0.00	0.58	0.58	0.38	0.38	apache2	17
0	udp	private	SF	105	105	0	0	0	0	0	0	0	0	0	0	0	0	0	0	0	0	3	3	0.00	0.00	0.00	0.00	1.00	0.00	0.00	255	253	0.99	0.01	0.00	0.00	0.00	0.00	0.00	0.00	normal	15
0	udp	private	SF	52	0	0	0	0	0	0	0	0	0	0	0	0	0	0	0	0	0	3	3	0.00	0.00	0.00	0.00	1.00	0.00	0.00	255	254	1.00	0.01	0.01	0.00	0.00	0.00	0.00	0.00	snmpguess	14
899	tcp	domain	RSTO	1562	0	0	0	0	0	0	0	0	0	0	0	0	0	0	0	0	0	1	1	0.00	0.00	1.00	1.00	1.00	0.00	0.00	2	2	1.00	0.00	0.50	0.00	0.00	0.00	1.00	1.00	named	6
0	tcp	http	SF	304	1380	0	0	0	0	0	1	0	0	0	0	0	0	0	0	0	0	3	3	0.00	0.00	0.00	0.00	1.00	0.00	0.00	255	220	0.86	0.02	0.00	0.00	0.00	0.00	0.08	0.00	normal	18
283	tcp	ftp	SF	158	595	0	0	0	2	0	1	0	0	0	0	0	0	0	0	0	1	1	1	0.00	0.00	0.00	0.00	1.00	0.00	0.00	255	49	0.19	0.02	0.00	0.00	0.00	0.00	0.55	0.00	warezmaster	14
0	tcp	finger	RSTO	0	0	0	0	0	0	0	0	0	0	0	0	0	0	0	0	0	0	238	10	0.00	0.00	1.00	1.00	0.04	0.06	0.00	255	10	0.04	0.07	0.00	0.00	0.00	0.00	1.00	1.00	neptune	20
280	tcp	ftp_data	SF	283618	0	0	0	0	0	0	0	0	0	0	0	0	0	0	0	0	0	2	2	0.00	0.00	0.00	0.00	1.00	0.00	0.00	4	12	1.00	0.00	1.00	0.17	0.00	0.00	0.00	0.00	warezmaster	19
0	tcp	private	SH	0	0	0	0	0	0	0	0	0	0	0	0	0	0	0	0	0	0	1	1	1.00	1.00	0.00	0.00	1.00	0.00	0.00	36	1	0.03	1.00	1.00	0.00	1.00	1.00	0.00	0.00	nmap	18
0	udp	other	SF	1	1	0	0	0	0	0	0	0	0	0	0	0	0	0	0	0	0	85	1	0.00	0.00	0.00	0.00	0.01	0.84	0.00	255	1	0.00	0.74	1.00	0.00	0.00	0.00	0.00	0.00	satan	16
0	udp	private	SF	55	57	0	0	0	0	0	0	0	0	0	0	0	0	0	0	0	0	511	511	0.00	0.00	0.00	0.00	1.00	0.00	0.00	255	255	1.00	0.00	0.87	0.00	0.00	0.00	0.00	0.00	normal	17
0	udp	domain_u	SF	43	73	0	0	0	0	0	0	0	0	0	0	0	0	0	0	0	0	188	187	0.00	0.00	0.00	0.00	0.99	0.01	0.00	255	254	1.00	0.01	0.01	0.00	0.00	0.00	0.00	0.00	normal	18
0	tcp	other	REJ	0	0	0	0	0	0	0	0	0	0	0	0	0	0	0	0	0	0	488	1	0.06	0.00	0.94	1.00	0.00	1.00	0.00	255	1	0.00	1.00	0.00	0.00	0.09	0.00	0.91	1.00	saint	19
26	tcp	ftp	SF	364	1181	0	0	0	7	0	1	0	0	0	0	0	0	0	0	0	1	1	1	0.00	0.00	0.00	0.00	1.00	0.00	0.00	164	70	0.42	0.04	0.01	0.03	0.00	0.00	0.01	0.01	normal	18
281	tcp	ftp	SF	158	597	0	0	0	2	0	1	0	0	0	0	0	0	0	0	0	1	1	1	0.00	0.00	0.00	0.00	1.00	0.00	0.00	31	25	0.81	0.10	0.03	0.00	0.00	0.00	0.00	0.00	warezmaster	11
1	tcp	smtp	SF	2599	293	0	0	0	0	0	1	0	0	0	0	0	0	0	0	0	0	2	2	0.00	0.00	0.00	0.00	1.00	0.00	0.00	255	201	0.79	0.13	0.00	0.00	0.00	0.00	0.20	0.00	mailbomb	11
0	tcp	telnet	SF	125	174	0	0	0	0	1	0	0	0	0	0	0	0	0	0	0	0	1	1	0.00	0.00	0.00	0.00	1.00	0.00	0.00	255	251	0.98	0.01	0.00	0.00	0.00	0.00	0.02	0.02	guess_passwd	16
8172	tcp	telnet	SF	0	15	0	0	0	0	0	0	0	0	0	0	0	0	0	0	0	0	1	1	0.00	0.00	0.00	0.00	1.00	0.00	0.00	255	72	0.28	0.02	0.00	0.00	0.73	0.68	0.01	0.03	processtable	17
0	tcp	other	REJ	0	0	0	0	0	0	0	0	0	0	0	0	0	0	0	0	0	0	472	1	0.08	0.00	0.92	1.00	0.00	1.00	0.00	255	1	0.00	1.00	0.00	0.00	0.14	0.00	0.86	1.00	satan	19
0	icmp	eco_i	SF	8	0	0	0	0	0	0	0	0	0	0	0	0	0	0	0	0	0	1	34	0.00	0.00	0.00	0.00	1.00	0.00	1.00	2	51	1.00	0.00	1.00	0.51	0.00	0.00	0.00	0.00	ipsweep	18
0	tcp	telnet	SF	123	174	0	0	0	0	1	0	0	0	0	0	0	0	0	0	0	0	1	1	0.00	0.00	0.00	0.00	1.00	0.00	0.00	255	104	0.41	0.02	0.00	0.00	0.00	0.00	0.01	0.03	guess_passwd	10
0	udp	private	SF	105	147	0	0	0	0	0	0	0	0	0	0	0	0	0	0	0	0	1	1	0.00	0.00	0.00	0.00	1.00	0.00	0.00	110	110	1.00	0.00	0.01	0.00	0.00	0.00	0.00	0.00	snmpgetattack	0
912	tcp	http	RSTR	57964	0	0	0	0	0	0	1	0	0	0	0	0	0	0	0	0	0	33	33	0.03	0.03	0.94	0.94	1.00	0.00	0.00	255	255	1.00	0.00	0.00	0.00	0.00	0.00	0.12	0.12	apache2	15
7418	tcp	telnet	SF	0	44	0	0	0	0	0	0	0	0	0	0	0	0	0	0	0	0	1	1	0.00	0.00	0.00	0.00	1.00	0.00	0.00	255	210	0.82	0.02	0.00	0.00	0.29	0.33	0.01	0.01	processtable	15
0	tcp	http	S0	0	0	0	0	0	0	0	0	0	0	0	0	0	0	0	0	0	0	30	30	0.33	0.33	0.67	0.67	1.00	0.00	0.00	255	255	1.00	0.00	0.00	0.00	0.06	0.06	0.69	0.69	apache2	16
0	tcp	kshell	S0	0	0	0	0	0	0	0	0	0	0	0	0	0	0	0	0	0	0	43	6	1.00	1.00	0.00	0.00	0.14	0.19	0.00	255	6	0.02	0.17	0.00	0.00	1.00	1.00	0.00	0.00	neptune	18
907	tcp	http	RSTR	62344	0	0	0	0	0	0	1	0	0	0	0	0	0	0	0	0	0	93	93	0.01	0.01	0.98	0.98	1.00	0.00	0.00	255	255	1.00	0.00	0.00	0.00	0.00	0.00	0.36	0.36	apache2	15
902	tcp	http	RSTR	59424	0	0	0	0	0	0	1	0	0	0	0	0	0	0	0	0	0	79	79	0.01	0.01	0.97	0.97	1.00	0.00	0.00	255	255	1.00	0.00	0.00	0.00	0.00	0.00	0.30	0.30	apache2	15
0	udp	private	SF	28	0	0	1	0	0	0	0	0	0	0	0	0	0	0	0	0	0	1	1	0.00	0.00	0.00	0.00	1.00	0.00	0.00	255	1	0.00	0.02	0.00	0.00	0.21	0.00	0.51	0.00	teardrop	18
0	tcp	bgp	REJ	0	0	0	0	0	0	0	0	0	0	0	0	0	0	0	0	0	0	243	9	0.00	0.00	1.00	1.00	0.04	0.06	0.00	255	9	0.04	0.07	0.00	0.00	0.00	0.00	1.00	1.00	neptune	19
0	tcp	private	S0	0	0	0	0	0	0	0	0	0	0	0	0	0	0	0	0	0	0	118	1	1.00	1.00	0.00	0.00	0.01	0.06	0.00	28	1	0.04	0.14	0.04	0.00	1.00	1.00	0.00	0.00	neptune	18
0	tcp	pop_3	RSTO	0	36	0	0	0	0	0	1	0	0	0	0	0	0	0	0	0	0	2	4	0.00	0.00	1.00	1.00	0.50	1.00	1.00	208	58	0.24	0.02	0.00	0.03	0.01	0.02	0.87	0.98	mscan	13
0	icmp	ecr_i	SF	1008	0	0	0	0	0	0	0	0	0	0	0	0	0	0	0	0	0	348	348	0.00	0.00	0.00	0.00	1.00	0.00	0.00	255	255	1.00	0.00	1.00	0.00	0.00	0.00	0.00	0.00	smurf	18
0	tcp	telnet	SF	121	174	0	0	0	0	1	0	0	0	0	0	0	0	0	0	0	0	1	1	0.00	0.00	0.00	0.00	1.00	0.00	0.00	255	107	0.42	0.02	0.00	0.00	0.00	0.00	0.01	0.03	guess_passwd	10
0	udp	private	SF	53	53	0	0	0	0	0	0	0	0	0	0	0	0	0	0	0	0	511	511	0.00	0.00	0.00	0.00	1.00	0.00	0.00	255	255	1.00	0.00	0.92	0.00	0.00	0.00	0.00	0.00	normal	17
289	tcp	ftp	SF	157	595	0	0	0	2	0	1	0	0	0	0	0	0	0	0	0	1	1	1	0.00	0.00	0.00	0.00	1.00	0.00	0.00	18	15	0.83	0.11	0.06	0.00	0.00	0.00	0.00	0.00	warezmaster	10
0	tcp	telnet	SF	122	174	0	0	0	0	1	0	0	0	0	0	0	0	0	0	0	0	1	1	0.00	0.00	0.00	0.00	1.00	0.00	0.00	255	179	0.70	0.02	0.00	0.00	0.00	0.00	0.02	0.03	guess_passwd	15
4	tcp	pop_3	SF	26	93	0	0	0	0	0	1	0	0	0	0	0	0	0	0	0	0	1	1	0.00	0.00	0.00	0.00	1.00	0.00	0.00	255	232	0.91	0.02	0.00	0.00	0.00	0.00	0.02	0.00	guess_passwd	16
0	udp	private	SF	1	1	0	0	0	0	0	0	0	0	0	0	0	0	0	0	0	0	136	1	0.00	0.00	0.00	0.00	0.01	1.00	0.00	255	1	0.00	0.78	1.00	0.00	0.00	0.00	0.00	0.00	satan	18
0	tcp	http	SF	162	3433	0	0	0	0	0	1	0	0	0	0	0	0	0	0	0	0	2	2	0.00	0.00	0.00	0.00	1.00	0.00	0.00	3	154	1.00	0.00	0.33	0.02	0.00	0.84	0.00	0.00	normal	16
0	tcp	other	S0	0	0	0	0	0	0	0	0	0	0	0	0	0	0	0	0	0	0	486	1	0.09	1.00	0.91	0.00	0.00	1.00	0.00	255	1	0.00	1.00	0.00	0.00	0.07	1.00	0.93	0.00	satan	19
0	tcp	iso_tsap	REJ	0	0	0	0	0	0	0	0	0	0	0	0	0	0	0	0	0	0	217	18	0.00	0.00	1.00	1.00	0.08	0.06	0.00	255	18	0.07	0.07	0.00	0.00	0.00	0.00	1.00	1.00	neptune	18
0	tcp	http	SF	39276	273	0	0	0	0	0	1	0	0	0	0	0	0	0	0	0	0	7	15	0.00	0.00	0.00	0.00	1.00	0.00	0.13	255	255	1.00	0.00	0.00	0.00	0.00	0.00	0.00	0.00	normal	20
0	tcp	ftp_data	SF	42562	0	0	0	0	0	0	0	0	0	0	0	0	0	0	0	0	0	1	1	0.00	0.00	0.00	0.00	1.00	0.00	0.00	60	17	0.13	0.08	0.13	0.12	0.00	0.06	0.00	0.00	normal	20
3	tcp	telnet	RSTO	0	15	0	0	0	0	0	0	0	0	0	0	0	0	0	0	0	0	4	12	0.00	0.08	0.75	0.50	0.50	0.75	0.58	64	86	0.34	0.08	0.02	0.02	0.00	0.00	0.89	0.70	mscan	11
0	tcp	courier	REJ	0	0	0	0	0	0	0	0	0	0	0	0	0	0	0	0	0	0	100	7	0.00	0.00	1.00	1.00	0.07	0.07	0.00	255	7	0.03	0.06	0.00	0.00	0.00	0.00	1.00	1.00	neptune	18
282	tcp	ftp	SF	158	597	0	0	0	2	0	1	0	0	0	0	0	0	0	0	0	1	1	1	0.00	0.00	0.00	0.00	1.00	0.00	0.00	255	16	0.06	0.88	0.00	0.00	0.00	0.00	0.86	0.00	warezmaster	12
0	udp	private	SF	105	147	0	0	0	0	0	0	0	0	0	0	0	0	0	0	0	0	2	2	0.00	0.00	0.00	0.00	1.00	0.00	0.00	255	254	1.00	0.01	0.00	0.00	0.00	0.00	0.00	0.00	normal	12
0	udp	private	SF	105	0	0	0	0	0	0	0	0	0	0	0	0	0	0	0	0	0	5	5	0.00	0.00	0.00	0.00	1.00	0.00	0.00	255	255	1.00	0.00	0.01	0.00	0.00	0.00	0.00	0.00	normal	19
0	udp	private	SF	105	105	0	0	0	0	0	0	0	0	0	0	0	0	0	0	0	0	1	1	0.00	0.00	0.00	0.00	1.00	0.00	0.00	255	254	1.00	0.01	0.00	0.00	0.00	0.00	0.00	0.00	snmpgetattack	9
0	tcp	auth	S0	0	0	0	0	0	0	0	0	0	0	0	0	0	0	0	0	0	0	240	3	1.00	1.00	0.00	0.00	0.01	0.07	0.00	255	3	0.01	0.07	0.00	0.00	1.00	1.00	0.00	0.00	neptune	20
0	udp	private	SF	55	52	0	0	0	0	0	0	0	0	0	0	0	0	0	0	0	0	403	403	0.00	0.00	0.00	0.00	1.00	0.00	0.00	255	255	1.00	0.00	0.86	0.00	0.00	0.00	0.00	0.00	normal	17
789	tcp	http	RSTR	2484	1	0	0	0	0	0	1	0	0	0	0	0	0	0	0	0	0	28	28	0.00	0.00	1.00	1.00	1.00	0.00	0.00	255	253	0.99	0.01	0.00	0.00	0.00	0.00	0.15	0.15	apache2	12
0	tcp	private	SH	0	0	0	0	0	0	0	0	0	0	0	0	0	0	0	0	0	0	1	1	1.00	1.00	0.00	0.00	1.00	0.00	0.00	189	1	0.01	1.00	1.00	0.00	1.00	1.00	0.00	0.00	nmap	18
0	icmp	eco_i	SF	18	0	0	0	0	0	0	0	0	0	0	0	0	0	0	0	0	0	1	1	0.00	0.00	0.00	0.00	1.00	0.00	0.00	1	44	1.00	0.00	1.00	1.00	0.00	0.00	0.00	0.00	ipsweep	18
0	tcp	http	SF	339	2708	0	0	0	0	0	1	0	0	0	0	0	0	0	0	0	0	3	3	0.33	0.33	0.00	0.00	1.00	0.00	0.00	24	255	1.00	0.00	0.04	0.01	0.04	0.00	0.00	0.00	normal	18
0	tcp	telnet	SF	125	174	0	0	0	0	1	0	0	0	0	0	0	0	0	0	0	0	1	1	0.00	0.00	0.00	0.00	1.00	0.00	0.00	255	12	0.05	0.02	0.00	0.00	0.00	0.00	0.00	0.08	guess_passwd	8
0	tcp	iso_tsap	REJ	0	0	0	0	0	0	0	0	0	0	0	0	0	0	0	0	0	0	243	17	0.00	0.00	1.00	1.00	0.07	0.06	0.00	255	17	0.07	0.07	0.00	0.00	0.00	0.00	1.00	1.00	neptune	18
0	icmp	eco_i	SF	40008	0	0	0	0	0	0	0	0	0	0	0	0	0	0	0	0	0	3	3	0.00	0.00	0.00	0.00	1.00	0.00	0.00	138	145	0.20	0.04	0.20	0.41	0.00	0.00	0.02	0.00	normal	20
0	icmp	ecr_i	SF	1032	0	0	0	0	0	0	0	0	0	0	0	0	0	0	0	0	0	395	395	0.00	0.00	0.00	0.00	1.00	0.00	0.00	255	255	1.00	0.00	1.00	0.00	0.00	0.00	0.00	0.00	smurf	18
0	tcp	smtp	REJ	0	0	0	0	0	0	0	0	0	0	0	0	0	0	0	0	0	0	1	1	0.00	0.00	1.00	1.00	1.00	0.00	0.00	255	2	0.01	0.49	0.00	0.00	0.00	0.00	0.02	0.50	normal	10
904	tcp	http	RSTR	56504	0	0	0	0	0	0	1	0	0	0	0	0	0	0	0	0	0	34	34	0.03	0.03	0.94	0.94	1.00	0.00	0.00	255	255	1.00	0.00	0.00	0.00	0.00	0.00	0.13	0.13	apache2	16
0	udp	private	SF	55	56	0	0	0	0	0	0	0	0	0	0	0	0	0	0	0	0	507	507	0.00	0.00	0.00	0.00	1.00	0.00	0.00	255	255	1.00	0.00	0.83	0.00	0.00	0.00	0.00	0.00	normal	17
4	tcp	pop_3	SF	28	93	0	0	0	0	0	1	0	0	0	0	0	0	0	0	0	0	1	1	0.00	0.00	0.00	0.00	1.00	0.00	0.00	90	77	0.84	0.03	0.01	0.03	0.00	0.00	0.11	0.00	guess_passwd	7
0	udp	other	SF	1	1	0	0	0	0	0	0	0	0	0	0	0	0	0	0	0	0	510	1	0.00	0.00	0.00	0.00	0.00	1.00	0.00	255	1	0.00	1.00	1.00	0.00	0.00	0.00	0.00	0.00	satan	20
0	udp	private	SF	46	0	0	0	0	0	0	0	0	0	0	0	0	0	0	0	0	0	4	4	0.00	0.00	0.00	0.00	1.00	0.00	0.00	255	255	1.00	0.00	0.01	0.00	0.00	0.00	0.00	0.00	snmpguess	17
0	tcp	ftp_data	REJ	0	0	0	0	0	0	0	0	0	0	0	0	0	0	0	0	0	0	251	2	0.00	0.00	1.00	1.00	0.01	0.06	0.00	255	2	0.01	0.07	0.00	0.00	0.00	0.00	1.00	1.00	neptune	20
5	tcp	nntp	SF	6	0	0	0	0	0	0	0	0	0	0	0	0	0	0	0	0	0	2	1	0.00	0.00	0.00	0.00	0.50	1.00	0.00	255	1	0.00	0.03	0.00	0.00	0.04	0.00	0.75	0.00	satan	14
0	tcp	imap4	RSTO	0	44	0	0	0	0	0	0	0	0	0	0	0	0	0	0	0	0	2	4	0.00	0.00	1.00	1.00	0.50	1.00	1.00	212	60	0.24	0.02	0.00	0.03	0.00	0.00	0.90	0.97	mscan	13
0	tcp	ftp_data	SF	12	0	0	0	0	0	0	0	0	0	0	0	0	0	0	0	0	0	1	1	0.00	0.00	0.00	0.00	1.00	0.00	0.00	255	125	0.49	0.02	0.49	0.00	0.00	0.00	0.00	0.00	normal	15
1	tcp	smtp	SF	2599	293	0	0	0	0	0	1	0	0	0	0	0	0	0	0	0	0	3	3	0.00	0.00	0.00	0.00	1.00	0.00	0.00	255	44	0.17	0.16	0.00	0.00	0.00	0.00	0.81	0.00	mailbomb	13
4	tcp	pop_3	SF	32	93	0	0	0	0	0	1	0	0	0	0	0	0	0	0	0	0	1	1	0.00	0.00	0.00	0.00	1.00	0.00	0.00	255	236	0.93	0.02	0.00	0.00	0.00	0.00	0.03	0.00	guess_passwd	17
0	tcp	telnet	REJ	0	0	0	0	0	0	0	0	0	0	0	0	0	0	0	0	0	0	1	10	0.00	0.00	1.00	0.80	1.00	0.00	0.90	27	84	0.33	0.19	0.04	0.02	0.00	0.00	0.85	0.69	mscan	12
4	tcp	pop_3	SF	27	93	0	0	0	0	0	1	0	0	0	0	0	0	0	0	0	0	1	1	0.00	0.00	0.00	0.00	1.00	0.00	0.00	255	223	0.87	0.02	0.00	0.00	0.00	0.00	0.02	0.00	guess_passwd	17
0	udp	private	SF	54	49	0	0	0	0	0	0	0	0	0	0	0	0	0	0	0	0	511	511	0.00	0.00	0.00	0.00	1.00	0.00	0.00	255	255	1.00	0.00	0.84	0.00	0.00	0.00	0.00	0.00	normal	17
280	tcp	ftp_data	SF	283618	0	0	0	0	0	0	0	0	0	0	0	0	0	0	0	0	0	2	2	0.00	0.00	0.00	0.00	1.00	0.00	0.00	117	18	0.09	0.02	0.09	0.11	0.00	0.00	0.00	0.00	warezmaster	4
0	tcp	ftp_data	SF	12	0	0	0	0	0	0	0	0	0	0	0	0	0	0	0	0	0	1	1	0.00	0.00	0.00	0.00	1.00	0.00	0.00	114	50	0.04	0.05	0.04	0.04	0.01	0.00	0.01	0.00	warezmaster	5
283	tcp	ftp	SF	162	599	0	0	0	2	0	1	0	0	0	0	0	0	0	0	0	1	1	1	0.00	0.00	0.00	0.00	1.00	0.00	0.00	219	72	0.33	0.03	0.00	0.00	0.00	0.00	0.00	0.00	warezmaster	13
0	tcp	telnet	S3	0	44	0	0	0	0	0	0	0	0	0	0	0	0	0	0	0	0	1	1	1.00	1.00	0.00	0.00	1.00	0.00	0.00	255	135	0.53	0.02	0.00	0.00	0.53	0.45	0.01	0.01	processtable	19
0	tcp	pop_3	SF	30	217	0	0	0	0	0	1	0	0	0	0	0	0	0	0	0	0	1	1	0.00	0.00	0.00	0.00	1.00	0.00	0.00	255	2	0.01	0.02	0.00	0.00	0.00	0.00	0.00	0.00	guess_passwd	4
282	tcp	ftp	SF	164	599	0	0	0	2	0	1	0	0	0	0	0	0	0	0	0	1	1	1	0.00	0.00	0.00	0.00	1.00	0.00	0.00	255	61	0.24	0.03	0.00	0.00	0.10	0.00	0.02	0.00	warezmaster	12
2077	tcp	http	RSTR	72564	0	0	0	0	0	0	1	0	0	0	0	0	0	0	0	0	0	9	9	0.00	0.00	1.00	1.00	1.00	0.00	0.00	255	232	0.91	0.02	0.00	0.00	0.00	0.00	0.10	0.11	apache2	15
433	tcp	X11	SF	31645608	207796	0	0	0	0	0	0	0	0	0	0	0	0	0	0	0	0	1	1	0.00	0.00	0.00	0.00	1.00	0.00	0.00	255	2	0.01	0.02	0.00	0.00	0.00	0.00	0.00	0.00	xlock	4
2075	tcp	http	RSTR	72564	0	0	0	0	0	0	1	0	0	0	0	0	0	0	0	0	0	8	8	0.00	0.00	1.00	1.00	1.00	0.00	0.00	255	231	0.91	0.02	0.00	0.00	0.00	0.00	0.08	0.09	apache2	15
31	tcp	ftp	SF	189	541	0	0	0	3	0	1	0	0	0	0	0	0	0	0	1	0	1	1	0.00	0.00	0.00	0.00	1.00	0.00	0.00	1	1	1.00	0.00	1.00	0.00	0.00	0.00	0.00	0.00	rootkit	6
0	tcp	pop_3	REJ	0	0	0	0	0	0	0	0	0	0	0	0	0	0	0	0	0	0	2	26	0.00	0.04	1.00	0.96	0.50	1.00	1.00	26	61	0.27	0.19	0.04	0.03	0.00	0.00	0.88	1.00	mscan	14
0	udp	domain_u	SF	44	72	0	0	0	0	0	0	0	0	0	0	0	0	0	0	0	0	151	154	0.00	0.00	0.00	0.00	1.00	0.00	0.02	255	254	1.00	0.01	0.00	0.00	0.00	0.00	0.00	0.00	normal	18
1	tcp	pop_3	RSTO	0	36	0	0	0	0	0	1	0	0	0	0	0	0	0	0	0	0	3	8	0.00	0.00	1.00	0.88	0.33	1.00	1.00	43	57	0.26	0.12	0.02	0.04	0.00	0.00	0.88	1.00	mscan	12
0	tcp	http	SF	307	2698	0	0	0	0	0	1	0	0	0	0	0	0	1	0	0	0	3	31	0.00	0.00	0.00	0.00	1.00	0.00	0.10	255	234	0.92	0.02	0.00	0.00	0.00	0.00	0.05	0.00	normal	18
0	tcp	other	REJ	0	0	0	0	0	0	0	0	0	0	0	0	0	0	0	0	0	0	511	1	0.05	0.00	0.95	1.00	0.00	1.00	0.00	255	1	0.00	1.00	0.00	0.00	0.07	0.00	0.93	1.00	saint	20
0	udp	other	SF	23	0	0	0	0	0	0	0	0	0	0	0	0	0	0	0	0	0	1	1	0.00	0.00	0.00	0.00	1.00	0.00	0.00	255	1	0.00	0.02	0.00	0.00	0.00	0.00	0.03	0.00	multihop	11
0	icmp	eco_i	SF	18	0	0	0	0	0	0	0	0	0	0	0	0	0	0	0	0	0	1	1	0.00	0.00	0.00	0.00	1.00	0.00	0.00	1	76	1.00	0.00	1.00	1.00	0.00	0.00	0.00	0.00	ipsweep	18
1	tcp	smtp	SF	2599	261	0	0	0	0	0	1	0	0	0	0	0	0	0	0	0	0	3	3	0.00	0.00	0.00	0.00	1.00	0.00	0.00	255	247	0.97	0.04	0.00	0.00	0.00	0.00	0.03	0.00	mailbomb	16
0	tcp	private	REJ	0	0	0	0	0	0	0	0	0	0	0	0	0	0	0	0	0	0	2	1	0.00	0.00	1.00	1.00	0.50	1.00	0.00	255	1	0.00	0.98	0.98	0.00	0.00	0.00	0.98	1.00	portsweep	18
0	tcp	finger	S0	0	0	0	0	0	0	0	0	0	0	0	0	0	0	0	0	0	0	49	12	1.00	1.00	0.00	0.00	0.24	0.08	0.00	255	53	0.21	0.02	0.02	0.00	0.82	0.98	0.01	0.00	neptune	17
0	tcp	telnet	RSTO	0	0	0	0	0	0	0	0	0	0	0	0	0	0	0	0	0	0	16	4	0.00	0.00	1.00	1.00	0.25	0.25	0.00	255	61	0.24	0.11	0.01	0.00	0.00	0.00	0.99	1.00	neptune	17
901	tcp	http	RSTR	56504	0	0	0	0	0	0	1	0	0	0	0	0	0	0	0	0	0	83	83	0.01	0.01	0.98	0.98	1.00	0.00	0.00	255	255	1.00	0.00	0.00	0.00	0.00	0.00	0.32	0.32	apache2	15
903	tcp	http	RSTR	62344	0	0	0	0	0	0	1	0	0	0	0	0	0	0	0	0	0	51	51	0.00	0.00	1.00	1.00	1.00	0.00	0.00	255	255	1.00	0.00	0.00	0.00	0.00	0.00	0.44	0.44	apache2	15
0	tcp	http	S0	0	0	0	0	0	0	0	0	0	0	0	0	0	0	0	0	0	0	100	100	1.00	1.00	0.00	0.00	1.00	0.00	0.00	255	255	1.00	0.00	0.00	0.00	0.61	0.61	0.36	0.36	apache2	18
0	udp	private	SF	47	0	0	0	0	0	0	0	0	0	0	0	0	0	0	0	0	0	3	3	0.00	0.00	0.00	0.00	1.00	0.00	0.00	255	253	0.99	0.01	0.00	0.00	0.00	0.00	0.00	0.00	snmpguess	14
0	tcp	vmnet	REJ	0	0	0	0	0	0	0	0	0	0	0	0	0	0	0	0	0	0	202	15	0.00	0.00	1.00	1.00	0.07	0.06	0.00	255	14	0.05	0.06	0.00	0.00	0.00	0.00	1.00	1.00	neptune	18
0	udp	other	SF	23	23	0	0	0	0	0	0	0	0	0	0	0	0	0	0	0	0	1	1	0.00	0.00	0.00	0.00	1.00	0.00	0.00	255	2	0.01	0.03	0.01	0.00	0.00	0.00	0.00	0.00	multihop	4
0	tcp	telnet	SF	124	174	0	0	0	0	1	0	0	0	0	0	0	0	0	0	0	0	1	1	0.00	0.00	0.00	0.00	1.00	0.00	0.00	255	234	0.92	0.02	0.00	0.00	0.00	0.00	0.02	0.03	guess_passwd	15
7220	tcp	telnet	SF	0	44	0	0	0	0	0	0	0	0	0	0	0	0	0	0	0	0	1	1	0.00	0.00	0.00	0.00	1.00	0.00	0.00	255	248	0.97	0.02	0.00	0.00	0.33	0.34	0.04	0.02	processtable	18
0	tcp	ftp_data	SF	738	0	0	0	0	0	0	0	0	0	0	0	0	0	0	0	0	0	2	2	0.00	0.00	0.00	0.00	1.00	0.00	0.00	188	49	0.26	0.03	0.26	0.00	0.00	0.00	0.01	0.00	normal	20
0	tcp	telnet	REJ	0	0	0	0	0	0	0	0	0	0	0	0	0	0	0	0	0	0	2	10	0.00	0.10	1.00	0.90	0.50	1.00	1.00	255	72	0.28	0.02	0.00	0.00	0.02	0.00	0.73	0.69	mscan	15
0	tcp	other	REJ	0	0	0	0	0	0	0	0	0	0	0	0	0	0	0	0	0	0	509	1	0.00	0.00	1.00	1.00	0.00	0.97	0.00	255	1	0.00	0.99	0.00	0.00	0.00	0.00	1.00	1.00	satan	18
8172	tcp	telnet	SF	0	15	0	0	0	0	0	0	0	0	0	0	0	0	0	0	0	0	1	1	0.00	0.00	0.00	0.00	1.00	0.00	0.00	255	48	0.19	0.04	0.00	0.00	0.00	0.02	0.09	0.25	processtable	7
0	tcp	other	REJ	0	0	0	0	0	0	0	0	0	0	0	0	0	0	0	0	0	0	414	1	0.14	0.00	0.85	1.00	0.00	1.00	0.00	255	1	0.00	0.95	0.00	0.00	0.11	0.00	0.88	1.00	satan	17
72	tcp	telnet	SF	2783	15142	0	0	0	10	0	1	2	1	0	0	0	0	0	0	0	0	1	1	0.00	0.00	0.00	0.00	1.00	0.00	0.00	255	56	0.22	0.15	0.00	0.00	0.00	0.00	0.98	0.98	buffer_overflow	4
0	udp	private	SF	1	1	0	0	0	0	0	0	0	0	0	0	0	0	0	0	0	0	115	1	0.00	0.00	0.00	0.00	0.01	1.00	0.00	255	1	0.00	0.98	1.00	0.00	0.00	0.00	0.00	0.00	satan	16
8076	tcp	telnet	S2	0	15	0	0	0	0	0	0	0	0	0	0	0	0	0	0	0	0	1	1	1.00	1.00	0.00	0.00	1.00	0.00	0.00	255	88	0.35	0.02	0.00	0.00	0.64	0.50	0.01	0.01	processtable	18
0	icmp	eco_i	SF	20	0	0	0	0	0	0	0	0	0	0	0	0	0	0	0	0	0	1	70	0.00	0.00	0.00	0.00	1.00	0.00	1.00	3	36	1.00	0.00	1.00	0.28	0.00	0.00	0.00	0.00	saint	15
0	icmp	eco_i	SF	8	0	0	0	0	0	0	0	0	0	0	0	0	0	0	0	0	0	1	25	0.00	0.00	0.00	0.00	1.00	0.00	1.00	1	125	1.00	0.00	1.00	0.50	0.00	0.00	0.00	0.00	ipsweep	15
0	tcp	imap4	S0	0	0	0	0	0	0	0	0	0	0	0	0	0	0	0	0	0	0	230	2	1.00	1.00	0.00	0.00	0.01	0.07	0.00	255	2	0.01	0.08	0.00	0.00	1.00	1.00	0.00	0.00	neptune	19
7477	tcp	telnet	SF	0	44	0	0	0	0	0	0	0	0	0	0	0	0	0	0	0	0	1	1	0.00	0.00	0.00	0.00	1.00	0.00	0.00	255	206	0.81	0.03	0.00	0.00	0.33	0.41	0.12	0.07	processtable	18
0	udp	private	SF	50	0	0	0	0	0	0	0	0	0	0	0	0	0	0	0	0	0	5	5	0.00	0.00	0.00	0.00	1.00	0.00	0.00	255	253	0.99	0.01	0.01	0.00	0.00	0.00	0.00	0.00	snmpguess	13
0	udp	private	SF	1	1	0	0	0	0	0	0	0	0	0	0	0	0	0	0	0	0	62	1	0.00	0.00	0.00	0.00	0.02	0.84	0.00	255	1	0.00	0.62	0.99	0.00	0.00	0.00	0.01	0.00	satan	15
7250	tcp	telnet	SF	0	44	0	0	0	0	0	0	0	0	0	0	0	0	0	0	0	0	1	1	0.00	0.00	0.00	0.00	1.00	0.00	0.00	255	228	0.89	0.11	0.00	0.00	0.50	0.56	0.11	0.01	processtable	18
0	tcp	nntp	RSTO	0	0	0	0	0	0	0	0	0	0	0	0	0	0	0	0	0	0	299	2	0.00	0.00	1.00	1.00	0.01	0.06	0.00	255	2	0.01	0.06	0.00	0.00	0.00	0.00	1.00	1.00	neptune	18
0	tcp	imap4	S0	0	0	0	0	0	0	0	0	0	0	0	0	0	0	0	0	0	0	1	2	1.00	1.00	0.00	0.00	1.00	0.00	1.00	100	85	0.33	0.03	0.01	0.02	1.00	1.00	0.00	0.00	mscan	18
907	tcp	http	RSTR	78404	0	0	0	0	0	0	1	0	0	0	0	0	0	0	0	0	0	20	20	0.00	0.00	1.00	1.00	1.00	0.00	0.00	255	255	1.00	0.00	0.00	0.00	0.00	0.00	0.49	0.49	apache2	15
0	tcp	sunrpc	RSTO	0	0	0	0	0	0	0	0	0	0	0	0	0	0	0	0	0	0	207	17	0.00	0.00	1.00	1.00	0.08	0.06	0.00	255	17	0.07	0.05	0.00	0.00	0.00	0.00	1.00	1.00	neptune	19
280	tcp	ftp_data	SF	283618	0	0	0	0	0	0	0	0	0	0	0	0	0	0	0	0	0	2	2	0.00	0.00	0.00	0.00	1.00	0.00	0.00	255	108	0.42	0.02	0.42	0.00	0.00	0.00	0.00	0.00	warezmaster	3
0	icmp	ecr_i	SF	1032	0	0	0	0	0	0	0	0	0	0	0	0	0	0	0	0	0	196	196	0.00	0.00	0.00	0.00	1.00	0.00	0.00	255	255	1.00	0.00	1.00	0.00	0.00	0.00	0.00	0.00	smurf	18
0	icmp	ecr_i	SF	1008	0	0	0	0	0	0	0	0	0	0	0	0	0	0	0	0	0	416	416	0.00	0.00	0.00	0.00	1.00	0.00	0.00	255	255	1.00	0.00	1.00	0.00	0.00	0.00	0.00	0.00	smurf	18
8157	tcp	telnet	SF	0	15	0	0	0	0	0	0	0	0	0	0	0	0	0	0	0	0	1	1	0.00	0.00	0.00	0.00	1.00	0.00	0.00	255	22	0.09	0.80	0.00	0.00	0.00	0.00	0.79	0.00	processtable	12
281	tcp	ftp	SF	162	597	0	0	0	2	0	1	0	0	0	0	0	0	0	0	0	1	1	1	0.00	0.00	0.00	0.00	1.00	0.00	0.00	255	8	0.03	0.42	0.00	0.00	0.15	0.00	0.42	0.00	warezmaster	12
0	tcp	http	S0	0	0	0	0	0	0	0	0	0	0	0	0	0	0	0	0	0	0	49	49	0.08	0.08	0.92	0.92	1.00	0.00	0.00	255	254	1.00	0.01	0.00	0.00	0.02	0.02	0.73	0.73	apache2	15
2075	tcp	http	S3	72564	0	0	0	0	0	0	1	0	0	0	0	0	0	0	0	0	0	10	10	0.30	0.30	0.70	0.70	1.00	0.00	0.00	255	241	0.95	0.01	0.00	0.00	0.02	0.02	0.22	0.23	apache2	16
3	tcp	pop_3	SF	30	93	0	0	0	0	0	1	0	0	0	0	0	0	0	0	0	0	1	1	0.00	0.00	0.00	0.00	1.00	0.00	0.00	255	251	0.98	0.01	0.00	0.00	0.00	0.00	0.00	0.00	guess_passwd	17
0	tcp	http	S0	0	0	0	0	0	0	0	0	0	0	0	0	0	0	0	0	0	0	89	89	1.00	1.00	0.00	0.00	1.00	0.00	0.00	255	255	1.00	0.00	0.00	0.00	0.74	0.74	0.23	0.23	apache2	18
0	icmp	eco_i	SF	20	0	0	0	0	0	0	0	0	0	0	0	0	0	0	0	0	0	1	75	0.00	0.00	0.00	0.00	1.00	0.00	1.00	3	71	1.00	0.00	1.00	0.25	0.00	0.00	0.00	0.00	saint	15
0	tcp	telnet	SF	123	174	0	0	0	0	1	0	0	0	0	0	0	0	0	0	0	0	1	1	0.00	0.00	0.00	0.00	1.00	0.00	0.00	255	156	0.61	0.02	0.00	0.00	0.00	0.00	0.02	0.03	guess_passwd	15
0	tcp	other	REJ	0	0	0	0	0	0	0	0	0	0	0	0	0	0	0	0	0	0	1	1	0.00	0.00	1.00	1.00	1.00	0.00	0.00	255	14	0.05	0.02	0.00	0.00	0.00	0.00	0.05	1.00	httptunnel	17
2076	tcp	http	RSTR	72564	0	0	0	0	0	0	1	0	0	0	0	0	0	0	0	0	0	10	10	0.00	0.00	1.00	1.00	1.00	0.00	0.00	255	232	0.91	0.02	0.00	0.00	0.00	0.00	0.12	0.13	apache2	16
0	tcp	telnet	S0	0	0	0	0	0	0	0	0	0	0	0	0	0	0	0	0	0	0	1	6	1.00	0.33	0.00	0.50	1.00	0.00	0.67	232	86	0.34	0.01	0.00	0.02	1.00	1.00	0.00	0.00	mscan	18
0	tcp	other	S0	0	0	0	0	0	0	0	0	0	0	0	0	0	0	0	0	0	0	491	1	0.08	1.00	0.92	0.00	0.00	1.00	0.00	255	1	0.00	1.00	0.00	0.00	0.07	1.00	0.93	0.00	saint	19
0	udp	private	SF	55	56	0	0	0	0	0	0	0	0	0	0	0	0	0	0	0	0	511	511	0.00	0.00	0.00	0.00	1.00	0.00	0.00	255	255	1.00	0.00	0.94	0.00	0.00	0.00	0.00	0.00	normal	17
0	icmp	ecr_i	SF	1008	0	0	0	0	0	0	0	0	0	0	0	0	0	0	0	0	0	111	111	0.00	0.00	0.00	0.00	1.00	0.00	0.00	255	255	1.00	0.00	1.00	0.00	0.00	0.00	0.00	0.00	smurf	18
3	tcp	telnet	SF	24	715	0	0	0	0	0	0	0	0	0	0	0	0	0	0	0	0	4	11	0.00	0.09	0.75	0.45	0.50	0.75	0.55	255	33	0.13	0.03	0.00	0.00	0.00	0.03	0.39	0.82	mscan	11
0	tcp	http	RSTR	39420	7300	0	0	0	1	0	1	0	0	0	0	0	0	0	0	0	0	2	2	0.00	0.00	0.50	0.50	1.00	0.00	0.00	255	239	0.94	0.01	0.00	0.00	0.00	0.00	0.03	0.03	back	10
796	tcp	http	RSTR	62344	0	0	0	0	0	0	1	0	0	0	0	0	0	0	0	0	0	65	65	0.03	0.03	0.97	0.97	1.00	0.00	0.00	255	253	0.99	0.01	0.00	0.00	0.01	0.01	0.32	0.32	apache2	16
0	tcp	http	SF	54540	8314	0	0	0	2	0	1	1	0	0	0	0	0	0	0	0	0	4	4	0.00	0.00	0.00	0.00	1.00	0.00	0.00	255	254	1.00	0.01	0.00	0.00	0.00	0.00	0.06	0.06	back	16
0	tcp	smtp	SF	604	435	0	0	0	0	0	1	0	0	0	0	0	0	0	0	0	0	1	2	0.00	0.00	0.00	0.00	1.00	0.00	1.00	255	11	0.04	0.06	0.00	0.00	0.00	0.00	0.95	0.00	normal	18
1	tcp	telnet	RSTO	0	15	0	0	0	0	0	0	0	0	0	0	0	0	0	0	0	0	1	4	0.00	0.25	1.00	0.50	1.00	0.00	0.75	255	35	0.14	0.03	0.00	0.00	0.01	0.00	0.38	0.77	mscan	14
0	tcp	auth	REJ	0	0	0	0	0	0	0	0	0	0	0	0	0	0	0	0	0	0	267	7	0.00	0.00	1.00	1.00	0.03	0.06	0.00	255	7	0.03	0.06	0.00	0.00	0.00	0.00	1.00	1.00	neptune	18
0	tcp	private	S0	0	0	0	0	0	0	0	0	0	0	0	0	0	0	0	0	0	0	118	11	1.00	1.00	0.00	0.00	0.09	0.06	0.00	178	11	0.06	0.06	0.01	0.00	1.00	1.00	0.00	0.00	neptune	18
0	tcp	pop_3	RSTO	0	36	0	0	0	0	0	1	0	0	0	0	0	0	0	0	0	0	3	5	0.00	0.00	1.00	0.80	0.33	1.00	1.00	120	59	0.24	0.04	0.01	0.03	0.00	0.00	0.89	1.00	mscan	15
0	tcp	other	REJ	0	0	0	0	0	0	0	0	0	0	0	0	0	0	0	0	0	0	1	1	0.00	0.00	1.00	1.00	1.00	0.00	0.00	83	6	0.07	0.04	0.01	0.00	0.00	0.00	0.07	1.00	httptunnel	12
0	tcp	pop_3	REJ	0	0	0	0	0	0	0	0	0	0	0	0	0	0	0	0	0	0	3	14	0.00	0.00	1.00	0.93	0.33	1.00	1.00	54	59	0.24	0.09	0.02	0.03	0.00	0.00	0.89	1.00	mscan	15
3	tcp	pop_3	SF	31	93	0	0	0	0	0	1	0	0	0	0	0	0	0	0	0	0	1	1	0.00	0.00	0.00	0.00	1.00	0.00	0.00	255	236	0.93	0.01	0.00	0.00	0.00	0.00	0.04	0.00	guess_passwd	16
792	tcp	http	RSTR	73024	0	0	0	0	0	0	1	0	0	0	0	0	0	0	0	0	0	18	18	0.00	0.00	1.00	1.00	1.00	0.00	0.00	255	254	1.00	0.01	0.00	0.00	0.01	0.01	0.56	0.56	apache2	14
280	tcp	ftp_data	SF	283618	0	0	0	0	0	0	0	0	0	0	0	0	0	0	0	0	0	2	2	0.00	0.00	0.00	0.00	1.00	0.00	0.00	4	28	1.00	0.00	1.00	0.18	0.00	0.04	0.00	0.00	warezmaster	16
0	tcp	http	SF	206	310	0	0	0	0	0	1	0	0	0	0	0	0	0	0	0	0	11	31	0.00	0.65	0.00	0.00	1.00	0.00	0.06	255	255	1.00	0.00	0.00	0.00	0.00	0.00	0.00	0.00	normal	18
0	udp	domain_u	SF	44	81	0	0	0	0	0	0	0	0	0	0	0	0	0	0	0	0	138	138	0.00	0.00	0.00	0.00	1.00	0.00	0.00	255	255	1.00	0.00	0.01	0.00	0.00	0.00	0.00	0.00	normal	18
0	tcp	gopher	REJ	0	0	0	0	0	0	0	0	0	0	0	0	0	0	0	0	0	0	240	20	0.00	0.00	1.00	1.00	0.08	0.07	0.00	255	20	0.08	0.07	0.00	0.00	0.00	0.00	1.00	1.00	neptune	20
0	tcp	telnet	S3	0	44	0	0	0	0	0	0	0	0	0	0	0	0	0	0	0	0	1	1	1.00	1.00	0.00	0.00	1.00	0.00	0.00	255	183	0.72	0.02	0.00	0.00	0.42	0.41	0.01	0.01	processtable	18
4	tcp	pop_3	SF	28	93	0	0	0	0	0	1	0	0	0	0	0	0	0	0	0	0	1	1	0.00	0.00	0.00	0.00	1.00	0.00	0.00	255	222	0.87	0.04	0.00	0.00	0.00	0.00	0.00	0.00	guess_passwd	17
0	tcp	ftp	SF	26	157	0	0	0	0	1	0	0	0	0	0	0	0	0	0	0	1	1	1	0.00	0.00	0.00	0.00	1.00	0.00	0.00	52	26	0.50	0.08	0.02	0.00	0.00	0.00	0.00	0.00	guess_passwd	7
0	tcp	http	SF	54540	8314	0	0	0	2	0	1	1	0	0	0	0	0	0	0	0	0	3	3	0.00	0.00	0.33	0.33	1.00	0.00	0.00	255	250	0.98	0.01	0.00	0.00	0.00	0.00	0.01	0.00	back	15
0	tcp	http	S0	0	0	0	0	0	0	0	0	0	0	0	0	0	0	0	0	0	0	12	12	0.08	0.08	0.92	0.92	1.00	0.00	0.00	255	244	0.96	0.01	0.00	0.00	0.02	0.02	0.56	0.58	apache2	11
4	tcp	pop_3	SF	26	93	0	0	0	0	0	1	0	0	0	0	0	0	0	0	0	0	1	1	0.00	0.00	0.00	0.00	1.00	0.00	0.00	161	143	0.88	0.02	0.01	0.01	0.00	0.00	0.06	0.00	guess_passwd	10
0	tcp	other	REJ	0	0	0	0	0	0	0	0	0	0	0	0	0	0	0	0	0	0	1	1	0.00	0.00	1.00	1.00	1.00	0.00	0.00	255	19	0.07	0.01	0.00	0.00	0.00	0.00	0.07	0.89	httptunnel	15
7462	tcp	telnet	SF	0	44	0	0	0	0	0	0	0	0	0	0	0	0	0	0	0	0	1	1	0.00	0.00	0.00	0.00	1.00	0.00	0.00	255	192	0.75	0.24	0.00	0.00	0.50	0.66	0.23	0.01	processtable	18
0	icmp	ecr_i	SF	508	0	0	0	0	0	0	0	0	0	0	0	0	0	0	0	0	0	220	220	0.00	0.00	0.00	0.00	1.00	0.00	0.00	255	255	1.00	0.00	1.00	0.00	0.00	0.00	0.00	0.00	smurf	18
0	udp	domain_u	SF	45	45	0	0	0	0	0	0	0	0	0	0	0	0	0	0	0	0	215	215	0.00	0.00	0.00	0.00	1.00	0.00	0.00	255	255	1.00	0.00	0.00	0.00	0.00	0.00	0.00	0.00	normal	18
5	tcp	pop_3	SF	26	93	0	0	0	0	0	1	0	0	0	0	0	0	0	0	0	0	1	1	0.00	0.00	0.00	0.00	1.00	0.00	0.00	233	214	0.92	0.01	0.00	0.00	0.00	0.00	0.04	0.00	guess_passwd	10
0	tcp	domain	S0	0	0	0	0	0	0	0	0	0	0	0	0	0	0	0	0	0	0	276	17	1.00	1.00	0.00	0.00	0.06	0.06	0.00	255	17	0.07	0.06	0.00	0.00	1.00	1.00	0.00	0.00	neptune	20
300	tcp	other	SF	244	619	0	0	0	0	0	0	0	0	0	0	0	0	0	0	0	0	2	2	0.00	0.00	0.00	0.00	1.00	0.00	0.00	255	12	0.05	0.01	0.00	0.00	0.00	0.00	0.04	0.83	httptunnel	4
[truncated: 9,850 more rows]
