# Supplementary material for: The proposed hybrid deep learning intrusion prediction IoT (HDLIP-IoT) framework
Source: PLoS One. 2022 Jul 29;17(7):e0271436. doi: 10.1371/journal.pone.0271436 (PMC9337696; doi:10.1371/journal.pone.0271436)
Supplement: S3 File — (ZIP) [file pone.0271436.s003.zip › KDDTest+.arff]

@relation 'KDDTest'
@attribute 'duration' real
@attribute 'protocol_type' {'tcp','udp', 'icmp'} 
@attribute 'service' {'aol', 'auth', 'bgp', 'courier', 'csnet_ns', 'ctf', 'daytime', 'discard', 'domain', 'domain_u', 'echo', 'eco_i', 'ecr_i', 'efs', 'exec', 'finger', 'ftp', 'ftp_data', 'gopher', 'harvest', 'hostnames', 'http', 'http_2784', 'http_443', 'http_8001', 'imap4', 'IRC', 'iso_tsap', 'klogin', 'kshell', 'ldap', 'link', 'login', 'mtp', 'name', 'netbios_dgm', 'netbios_ns', 'netbios_ssn', 'netstat', 'nnsp', 'nntp', 'ntp_u', 'other', 'pm_dump', 'pop_2', 'pop_3', 'printer', 'private', 'red_i', 'remote_job', 'rje', 'shell', 'smtp', 'sql_net', 'ssh', 'sunrpc', 'supdup', 'systat', 'telnet', 'tftp_u', 'tim_i', 'time', 'urh_i', 'urp_i', 'uucp', 'uucp_path', 'vmnet', 'whois', 'X11', 'Z39_50'} 
@attribute 'flag' { 'OTH', 'REJ', 'RSTO', 'RSTOS0', 'RSTR', 'S0', 'S1', 'S2', 'S3', 'SF', 'SH' }
@attribute 'src_bytes' real
@attribute 'dst_bytes' real
@attribute 'land' {'0', '1'}
@attribute 'wrong_fragment' real
@attribute 'urgent' real
@attribute 'hot' real
@attribute 'num_failed_logins' real
@attribute 'logged_in' {'0', '1'}
@attribute 'num_compromised' real
@attribute 'root_shell' real
@attribute 'su_attempted' real
@attribute 'num_root' real
@attribute 'num_file_creations' real
@attribute 'num_shells' real
@attribute 'num_access_files' real
@attribute 'num_outbound_cmds' real
@attribute 'is_host_login' {'0', '1'}
@attribute 'is_guest_login' {'0', '1'}
@attribute 'count' real
@attribute 'srv_count' real
@attribute 'serror_rate' real
@attribute 'srv_serror_rate' real
@attribute 'rerror_rate' real
@attribute 'srv_rerror_rate' real
@attribute 'same_srv_rate' real
@attribute 'diff_srv_rate' real
@attribute 'srv_diff_host_rate' real
@attribute 'dst_host_count' real
@attribute 'dst_host_srv_count' real
@attribute 'dst_host_same_srv_rate' real
@attribute 'dst_host_diff_srv_rate' real
@attribute 'dst_host_same_src_port_rate' real
@attribute 'dst_host_srv_diff_host_rate' real
@attribute 'dst_host_serror_rate' real
@attribute 'dst_host_srv_serror_rate' real
@attribute 'dst_host_rerror_rate' real
@attribute 'dst_host_srv_rerror_rate' real
@attribute 'class' {'normal', 'anomaly'}
@data
0,tcp,private,REJ,0,0,0,0,0,0,0,0,0,0,0,0,0,0,0,0,0,0,229,10,0.00,0.00,1.00,1.00,0.04,0.06,0.00,255,10,0.04,0.06,0.00,0.00,0.00,0.00,1.00,1.00,anomaly
0,tcp,private,REJ,0,0,0,0,0,0,0,0,0,0,0,0,0,0,0,0,0,0,136,1,0.00,0.00,1.00,1.00,0.01,0.06,0.00,255,1,0.00,0.06,0.00,0.00,0.00,0.00,1.00,1.00,anomaly
2,tcp,ftp_data,SF,12983,0,0,0,0,0,0,0,0,0,0,0,0,0,0,0,0,0,1,1,0.00,0.00,0.00,0.00,1.00,0.00,0.00,134,86,0.61,0.04,0.61,0.02,0.00,0.00,0.00,0.00,normal
0,icmp,eco_i,SF,20,0,0,0,0,0,0,0,0,0,0,0,0,0,0,0,0,0,1,65,0.00,0.00,0.00,0.00,1.00,0.00,1.00,3,57,1.00,0.00,1.00,0.28,0.00,0.00,0.00,0.00,anomaly
1,tcp,telnet,RSTO,0,15,0,0,0,0,0,0,0,0,0,0,0,0,0,0,0,0,1,8,0.00,0.12,1.00,0.50,1.00,0.00,0.75,29,86,0.31,0.17,0.03,0.02,0.00,0.00,0.83,0.71,anomaly
0,tcp,http,SF,267,14515,0,0,0,0,0,1,0,0,0,0,0,0,0,0,0,0,4,4,0.00,0.00,0.00,0.00,1.00,0.00,0.00,155,255,1.00,0.00,0.01,0.03,0.01,0.00,0.00,0.00,normal
0,tcp,smtp,SF,1022,387,0,0,0,0,0,1,0,0,0,0,0,0,0,0,0,0,1,3,0.00,0.00,0.00,0.00,1.00,0.00,1.00,255,28,0.11,0.72,0.00,0.00,0.00,0.00,0.72,0.04,normal
0,tcp,telnet,SF,129,174,0,0,0,0,1,0,0,0,0,0,0,0,0,0,0,0,1,1,0.00,0.00,0.00,0.00,1.00,0.00,0.00,255,255,1.00,0.00,0.00,0.00,0.01,0.01,0.02,0.02,anomaly
0,tcp,http,SF,327,467,0,0,0,0,0,1,0,0,0,0,0,0,0,0,0,0,33,47,0.00,0.00,0.00,0.00,1.00,0.00,0.04,151,255,1.00,0.00,0.01,0.03,0.00,0.00,0.00,0.00,normal
0,tcp,ftp,SF,26,157,0,0,0,0,1,0,0,0,0,0,0,0,0,0,0,1,1,1,0.00,0.00,0.00,0.00,1.00,0.00,0.00,52,26,0.50,0.08,0.02,0.00,0.00,0.00,0.00,0.00,anomaly
0,tcp,telnet,SF,0,0,0,0,0,0,0,0,0,0,0,0,0,0,0,0,0,0,1,1,0.00,0.00,0.00,0.00,1.00,0.00,0.00,255,128,0.50,0.01,0.00,0.00,0.00,0.00,0.66,0.32,anomaly
0,tcp,smtp,SF,616,330,0,0,0,0,0,1,0,0,0,0,0,0,0,0,0,0,1,2,0.00,0.00,0.00,0.00,1.00,0.00,1.00,255,129,0.51,0.03,0.00,0.00,0.00,0.00,0.33,0.00,normal
0,tcp,private,REJ,0,0,0,0,0,0,0,0,0,0,0,0,0,0,0,0,0,0,111,2,0.00,0.00,1.00,1.00,0.02,0.07,0.00,255,2,0.01,0.07,0.00,0.00,0.00,0.00,1.00,1.00,anomaly
0,tcp,telnet,S0,0,0,0,0,0,0,0,0,0,0,0,0,0,0,0,0,0,0,120,120,1.00,1.00,0.00,0.00,1.00,0.00,0.00,235,171,0.73,0.07,0.00,0.00,0.69,0.95,0.02,0.00,anomaly
37,tcp,telnet,SF,773,364200,0,0,0,0,0,1,0,0,0,0,0,0,0,0,0,0,1,1,0.00,0.00,0.00,0.00,1.00,0.00,0.00,38,73,0.16,0.05,0.03,0.04,0.00,0.77,0.00,0.07,normal
0,tcp,http,SF,350,3610,0,0,0,0,0,1,0,0,0,0,0,0,0,0,0,0,8,8,0.00,0.00,0.00,0.00,1.00,0.00,0.00,71,255,1.00,0.00,0.01,0.04,0.00,0.00,0.00,0.00,normal
0,tcp,http,SF,213,659,0,0,0,0,0,1,0,0,0,0,0,0,0,0,0,0,24,24,0.00,0.00,0.00,0.00,1.00,0.00,0.00,255,255,1.00,0.00,0.00,0.00,0.00,0.00,0.00,0.00,normal
0,tcp,http,SF,246,2090,0,0,0,0,0,1,0,0,0,0,0,0,0,0,0,0,16,16,0.00,0.00,0.00,0.00,1.00,0.00,0.00,35,255,1.00,0.00,0.03,0.05,0.00,0.00,0.00,0.00,normal
0,udp,private,SF,45,44,0,0,0,0,0,0,0,0,0,0,0,0,0,0,0,0,505,505,0.00,0.00,0.00,0.00,1.00,0.00,0.00,255,255,1.00,0.00,1.00,0.00,0.00,0.00,0.00,0.00,normal
0,tcp,private,REJ,0,0,0,0,0,0,0,0,0,0,0,0,0,0,0,0,0,0,204,18,0.00,0.00,1.00,1.00,0.09,0.07,0.00,255,18,0.07,0.07,0.00,0.00,0.00,0.00,1.00,1.00,anomaly
0,tcp,ldap,REJ,0,0,0,0,0,0,0,0,0,0,0,0,0,0,0,0,0,0,118,19,0.00,0.00,1.00,1.00,0.16,0.05,0.00,255,19,0.07,0.05,0.00,0.00,0.00,0.00,1.00,1.00,anomaly
0,tcp,pop_3,S0,0,0,0,0,0,0,0,0,0,0,0,0,0,0,0,0,0,0,1,1,1.00,1.00,0.00,0.00,1.00,0.00,0.00,255,87,0.34,0.01,0.01,0.00,1.00,1.00,0.00,0.00,anomaly
0,tcp,http,SF,196,1823,0,0,0,0,0,1,0,0,0,0,0,0,0,0,0,0,17,17,0.00,0.00,0.00,0.00,1.00,0.00,0.00,255,255,1.00,0.00,0.00,0.00,0.00,0.00,0.00,0.00,normal
0,tcp,http,SF,277,1816,0,0,0,0,0,1,0,0,0,0,0,0,0,0,0,0,17,18,0.00,0.00,0.00,0.00,1.00,0.00,0.11,36,255,1.00,0.00,0.03,0.02,0.00,0.00,0.00,0.00,normal
0,tcp,courier,REJ,0,0,0,0,0,0,0,0,0,0,0,0,0,0,0,0,0,0,116,8,0.00,0.00,1.00,1.00,0.07,0.07,0.00,255,8,0.03,0.06,0.00,0.00,0.00,0.00,1.00,1.00,anomaly
0,tcp,discard,RSTO,0,0,0,0,0,0,0,0,0,0,0,0,0,0,0,0,0,0,273,13,0.00,0.00,1.00,1.00,0.05,0.06,0.00,255,13,0.05,0.06,0.00,0.00,0.00,0.00,1.00,1.00,anomaly
0,tcp,http,SF,294,6442,0,0,0,0,0,1,0,0,0,0,0,0,0,0,0,0,22,46,0.00,0.00,0.00,0.00,1.00,0.00,0.11,180,255,1.00,0.00,0.01,0.01,0.00,0.00,0.00,0.00,normal
0,tcp,http,SF,300,440,0,0,0,0,0,1,0,0,0,0,0,0,0,0,0,0,7,7,0.00,0.00,0.00,0.00,1.00,0.00,0.00,255,255,1.00,0.00,0.00,0.00,0.00,0.00,0.00,0.00,normal
0,icmp,ecr_i,SF,520,0,0,0,0,0,0,0,0,0,0,0,0,0,0,0,0,0,511,511,0.00,0.00,0.00,0.00,1.00,0.00,0.00,46,59,1.00,0.00,1.00,0.14,0.00,0.00,0.00,0.00,anomaly
0,udp,private,SF,54,51,0,0,0,0,0,0,0,0,0,0,0,0,0,0,0,0,511,511,0.00,0.00,0.00,0.00,1.00,0.00,0.00,255,255,1.00,0.00,0.83,0.00,0.00,0.00,0.00,0.00,normal
805,tcp,http,RSTR,76944,1,0,0,0,0,0,1,0,0,0,0,0,0,0,0,0,0,12,12,0.00,0.00,1.00,1.00,1.00,0.00,0.00,241,238,0.99,0.01,0.00,0.00,0.00,0.00,0.07,0.07,anomaly
0,tcp,smtp,SF,720,281,0,0,0,0,0,1,0,0,0,0,0,0,0,0,0,0,1,2,0.00,0.00,0.00,0.00,1.00,0.00,1.00,158,82,0.52,0.06,0.01,0.00,0.01,0.00,0.00,0.00,normal
0,tcp,http,SF,301,19794,0,0,0,0,0,1,0,0,0,0,0,0,0,0,0,0,15,15,0.00,0.00,0.00,0.00,1.00,0.00,0.00,20,255,1.00,0.00,0.05,0.02,0.05,0.00,0.00,0.00,normal
0,udp,private,SF,1,1,0,0,0,0,0,0,0,0,0,0,0,0,0,0,0,0,40,3,0.00,0.00,0.00,0.00,0.08,0.38,0.00,255,3,0.01,0.58,0.99,0.00,0.00,0.00,0.01,0.00,normal
0,tcp,private,REJ,0,0,0,0,0,0,0,0,0,0,0,0,0,0,0,0,0,0,483,1,0.05,0.00,0.92,1.00,0.00,1.00,0.00,255,1,0.00,1.00,0.00,0.00,0.00,0.00,0.96,1.00,anomaly
0,tcp,imap4,RSTO,0,44,0,0,0,0,0,0,0,0,0,0,0,0,0,0,0,0,2,2,0.00,0.00,1.00,1.00,0.50,1.00,1.00,185,59,0.24,0.03,0.01,0.03,0.01,0.00,0.89,0.95,anomaly
0,tcp,http,SF,209,12894,0,0,0,0,0,1,0,0,0,0,0,0,0,0,0,0,11,11,0.00,0.00,0.00,0.00,1.00,0.00,0.00,255,255,1.00,0.00,0.00,0.00,0.00,0.00,0.00,0.00,normal
8,tcp,ftp,SF,220,688,0,0,0,4,0,1,0,0,0,0,4,0,0,0,0,0,1,1,0.00,0.00,0.00,0.00,1.00,0.00,0.00,53,27,0.51,0.08,0.02,0.00,0.00,0.00,0.00,0.00,anomaly
0,udp,domain_u,SF,43,71,0,0,0,0,0,0,0,0,0,0,0,0,0,0,0,0,113,113,0.00,0.00,0.00,0.00,1.00,0.00,0.00,255,254,1.00,0.01,0.00,0.00,0.00,0.00,0.00,0.00,normal
0,tcp,ftp_data,SF,88382,0,0,0,0,0,0,0,0,0,0,0,0,0,0,0,0,0,15,15,0.00,0.00,0.00,0.00,1.00,0.00,0.00,203,114,0.38,0.01,0.38,0.02,0.00,0.00,0.00,0.00,normal
0,tcp,private,S0,0,0,0,0,0,0,0,0,0,0,0,0,0,0,0,0,0,0,144,8,1.00,1.00,0.00,0.00,0.06,0.06,0.00,255,8,0.03,0.06,0.00,0.00,1.00,1.00,0.00,0.00,anomaly
0,tcp,http,SF,277,4968,0,0,0,0,0,1,0,0,0,0,0,0,0,0,0,0,13,13,0.00,0.00,0.00,0.00,1.00,0.00,0.00,13,255,1.00,0.00,0.08,0.01,0.00,0.00,0.00,0.00,normal
0,tcp,http,SF,321,2715,0,0,0,0,0,1,0,0,0,0,0,0,0,0,0,0,29,37,0.03,0.05,0.00,0.00,1.00,0.00,0.08,29,255,1.00,0.00,0.03,0.04,0.03,0.00,0.00,0.00,normal
0,tcp,http,SF,335,3228,0,0,0,0,0,1,0,0,0,0,0,0,0,0,0,0,49,50,0.00,0.00,0.00,0.00,1.00,0.00,0.04,255,255,1.00,0.00,0.00,0.00,0.00,0.00,0.00,0.00,normal
0,tcp,mtp,REJ,0,0,0,0,0,0,0,0,0,0,0,0,0,0,0,0,0,0,266,8,0.00,0.00,1.00,1.00,0.03,0.06,0.00,255,8,0.03,0.06,0.00,0.00,0.00,0.00,1.00,1.00,anomaly
0,tcp,http,SF,234,3236,0,0,0,0,0,1,0,0,0,0,0,0,0,0,0,0,8,21,0.00,0.00,0.00,0.00,1.00,0.00,0.10,255,255,1.00,0.00,0.00,0.00,0.00,0.00,0.00,0.00,normal
0,tcp,systat,S0,0,0,0,0,0,0,0,0,0,0,0,0,0,0,0,0,0,0,281,6,1.00,1.00,0.00,0.00,0.02,0.06,0.00,255,6,0.02,0.07,0.00,0.00,1.00,1.00,0.00,0.00,anomaly
0,tcp,http,SF,54540,8314,0,0,0,2,0,1,1,0,0,0,0,0,0,0,0,0,4,24,0.00,0.00,0.00,0.00,1.00,0.00,0.08,255,250,0.98,0.01,0.00,0.00,0.00,0.00,0.06,0.06,anomaly
0,tcp,telnet,S0,0,0,0,0,0,0,0,0,0,0,0,0,0,0,0,0,0,0,1,12,1.00,0.33,0.00,0.67,1.00,0.00,0.92,91,86,0.34,0.03,0.01,0.03,1.00,1.00,0.00,0.00,anomaly
0,udp,private,SF,46,45,0,0,0,0,0,0,0,0,0,0,0,0,0,0,0,0,68,68,0.00,0.00,0.00,0.00,1.00,0.00,0.00,255,255,1.00,0.00,0.26,0.00,0.00,0.00,0.00,0.00,normal
0,tcp,http,SF,318,488,0,0,0,0,0,1,0,0,0,0,0,0,0,0,0,0,3,16,0.00,0.00,0.00,0.00,1.00,0.00,0.12,3,156,1.00,0.00,0.33,0.04,0.00,0.01,0.00,0.00,normal
0,tcp,http,SF,256,4926,0,0,0,0,0,1,0,0,0,0,0,0,0,0,0,0,1,41,0.00,0.00,0.00,0.00,1.00,0.00,0.07,255,241,0.95,0.02,0.00,0.00,0.00,0.00,0.00,0.00,normal
0,tcp,iso_tsap,REJ,0,0,0,0,0,0,0,0,0,0,0,0,0,0,0,0,0,0,239,7,0.00,0.00,1.00,1.00,0.03,0.06,0.00,255,7,0.03,0.07,0.00,0.00,0.00,0.00,1.00,1.00,anomaly
0,tcp,private,REJ,0,0,0,0,0,0,0,0,0,0,0,0,0,0,0,0,0,0,201,3,0.00,0.00,1.00,1.00,0.01,0.08,0.00,255,3,0.01,0.08,0.00,0.00,0.00,0.00,1.00,1.00,anomaly
282,tcp,ftp,SF,160,599,0,0,0,2,0,1,0,0,0,0,0,0,0,0,0,1,1,1,0.00,0.00,0.00,0.00,1.00,0.00,0.00,255,37,0.15,0.02,0.00,0.00,0.00,0.00,0.44,0.00,anomaly
0,tcp,http,SF,229,509,0,0,0,0,0,1,0,0,0,0,0,0,0,0,0,0,1,1,0.00,0.00,0.00,0.00,1.00,0.00,0.00,21,255,1.00,0.00,0.05,0.04,0.00,0.00,0.00,0.00,normal
0,tcp,imap4,REJ,0,0,0,0,0,0,0,0,0,0,0,0,0,0,0,0,0,0,280,8,0.00,0.00,1.00,1.00,0.03,0.06,0.00,255,8,0.03,0.06,0.00,0.00,0.00,0.00,1.00,1.00,anomaly
0,udp,private,SF,105,146,0,0,0,0,0,0,0,0,0,0,0,0,0,0,0,0,2,2,0.00,0.00,0.00,0.00,1.00,0.00,0.00,9,9,1.00,0.00,0.11,0.00,0.00,0.00,0.00,0.00,anomaly
7428,tcp,telnet,SF,0,44,0,0,0,0,0,0,0,0,0,0,0,0,0,0,0,0,1,1,0.00,0.00,0.00,0.00,1.00,0.00,0.00,255,217,0.85,0.03,0.00,0.00,0.33,0.39,0.12,0.06,anomaly
0,tcp,http,SF,282,396,0,0,0,0,0,1,0,0,0,0,0,0,0,0,0,0,8,8,0.00,0.00,0.00,0.00,1.00,0.00,0.00,255,255,1.00,0.00,0.00,0.00,0.00,0.00,0.00,0.00,normal
4,tcp,pop_3,SF,28,93,0,0,0,0,0,1,0,0,0,0,0,0,0,0,0,0,1,1,0.00,0.00,0.00,0.00,1.00,0.00,0.00,255,249,0.98,0.02,0.00,0.00,0.00,0.00,0.00,0.00,anomaly
280,tcp,ftp_data,SF,283618,0,0,0,0,0,0,0,0,0,0,0,0,0,0,0,0,0,2,2,0.00,0.00,0.00,0.00,1.00,0.00,0.00,7,10,0.86,0.29,0.86,0.20,0.00,0.00,0.00,0.00,anomaly
0,tcp,http,SF,233,2239,0,0,0,0,0,1,0,0,0,0,0,0,0,0,0,0,3,3,0.00,0.00,0.00,0.00,1.00,0.00,0.00,255,197,0.77,0.02,0.00,0.00,0.00,0.00,0.00,0.00,normal
0,tcp,http,SF,257,8712,0,0,0,0,0,1,0,0,0,0,0,0,0,0,0,0,2,20,0.00,0.00,0.00,0.00,1.00,0.00,0.20,255,255,1.00,0.00,0.00,0.00,0.00,0.00,0.00,0.00,normal
0,tcp,other,REJ,0,0,0,0,0,0,0,0,0,0,0,0,0,0,0,0,0,0,412,1,0.15,0.00,0.83,1.00,0.00,1.00,0.00,255,1,0.00,0.96,0.00,0.00,0.10,0.00,0.89,1.00,anomaly
0,tcp,http,SF,214,645,0,0,0,0,0,1,0,0,0,0,0,0,0,0,0,0,30,30,0.00,0.00,0.00,0.00,1.00,0.00,0.00,255,255,1.00,0.00,0.00,0.00,0.00,0.00,0.00,0.00,normal
0,tcp,telnet,REJ,0,0,0,0,0,0,0,0,0,0,0,0,0,0,0,0,0,0,4,6,0.00,0.00,1.00,1.00,0.25,1.00,0.83,106,85,0.29,0.05,0.01,0.02,0.02,0.00,0.91,0.67,anomaly
0,tcp,private,REJ,0,0,0,0,0,0,0,0,0,0,0,0,0,0,0,0,0,0,109,13,0.00,0.00,1.00,1.00,0.12,0.06,0.00,255,13,0.05,0.07,0.00,0.00,0.00,0.00,1.00,1.00,anomaly
0,tcp,smtp,S0,0,0,0,0,0,0,0,0,0,0,0,0,0,0,0,0,0,0,114,1,1.00,1.00,0.00,0.00,0.01,0.06,0.00,255,1,0.00,0.05,0.00,0.00,1.00,1.00,0.00,0.00,anomaly
0,tcp,http,SF,203,651,0,0,0,0,0,1,0,0,0,0,0,0,0,0,0,0,19,19,0.00,0.00,0.00,0.00,1.00,0.00,0.00,255,255,1.00,0.00,0.00,0.00,0.00,0.00,0.00,0.00,normal
0,tcp,private,REJ,0,0,0,0,0,0,0,0,0,0,0,0,0,0,0,0,0,0,216,14,0.00,0.00,1.00,1.00,0.06,0.06,0.00,255,14,0.05,0.07,0.00,0.00,0.00,0.00,1.00,1.00,anomaly
0,tcp,smtp,SF,0,83,0,0,0,0,0,1,0,0,0,0,0,0,0,0,0,0,1,2,0.00,0.00,0.00,0.00,1.00,0.00,1.00,61,146,0.80,0.07,0.02,0.01,0.00,0.00,0.00,0.01,normal
0,tcp,http,SF,307,484,0,0,0,0,0,1,0,0,0,0,0,0,0,0,0,0,2,2,0.00,0.00,0.00,0.00,1.00,0.00,0.00,10,255,1.00,0.00,0.10,0.05,0.00,0.00,0.00,0.00,normal
0,tcp,http,SF,320,1667,0,0,0,0,0,1,0,0,0,0,0,0,0,0,0,0,8,30,0.00,0.00,0.00,0.00,1.00,0.00,0.17,85,253,1.00,0.00,0.01,0.04,0.00,0.00,0.00,0.00,normal
0,tcp,csnet_ns,REJ,0,0,0,0,0,0,0,0,0,0,0,0,0,0,0,0,0,0,251,3,0.00,0.00,1.00,1.00,0.01,0.06,0.00,255,3,0.01,0.06,0.00,0.00,0.00,0.00,1.00,1.00,anomaly
0,tcp,http,SF,215,430,0,0,0,0,0,1,0,0,0,0,0,0,0,0,0,0,1,1,0.00,0.00,0.00,0.00,1.00,0.00,0.00,40,255,1.00,0.00,0.03,0.04,0.00,0.00,0.00,0.00,normal
0,tcp,http,SF,358,3691,0,0,0,0,0,1,0,0,0,0,0,0,0,0,0,0,11,11,0.00,0.00,0.00,0.00,1.00,0.00,0.00,81,255,1.00,0.00,0.01,0.03,0.00,0.00,0.00,0.00,normal
8092,tcp,telnet,SF,0,15,0,0,0,0,0,0,0,0,0,0,0,0,0,0,0,0,1,1,0.00,0.00,0.00,0.00,1.00,0.00,0.00,255,67,0.26,0.03,0.00,0.00,0.00,0.01,0.11,0.19,anomaly
0,tcp,http,SF,270,1332,0,0,0,0,0,1,0,0,0,0,0,0,0,0,0,0,2,2,0.00,0.00,0.00,0.00,1.00,0.00,0.00,7,255,1.00,0.00,0.14,0.04,0.00,0.00,0.00,0.00,normal
0,tcp,http,SF,337,283,0,0,0,0,0,1,0,0,0,0,0,0,0,0,0,0,24,29,0.00,0.00,0.00,0.00,1.00,0.00,0.10,255,255,1.00,0.00,0.00,0.00,0.00,0.00,0.00,0.00,normal
0,tcp,private,REJ,0,0,0,0,0,0,0,0,0,0,0,0,0,0,0,0,0,0,267,19,0.01,0.00,0.99,1.00,0.07,0.06,0.00,255,19,0.07,0.06,0.00,0.00,0.01,0.00,0.99,1.00,anomaly
0,tcp,private,REJ,0,0,0,0,0,0,0,0,0,0,0,0,0,0,0,0,0,0,231,6,0.00,0.00,1.00,1.00,0.03,0.07,0.00,255,6,0.02,0.07,0.00,0.00,0.00,0.00,1.00,1.00,anomaly
0,icmp,ecr_i,SF,1480,0,0,1,0,0,0,0,0,0,0,0,0,0,0,0,0,0,1,1,0.00,0.00,0.00,0.00,1.00,0.00,0.00,1,25,1.00,0.00,1.00,0.52,0.00,0.00,0.00,0.00,anomaly
0,tcp,http,SF,219,1310,0,0,0,0,0,1,0,0,0,0,0,0,0,0,0,0,4,4,0.00,0.00,0.00,0.00,1.00,0.00,0.00,4,251,1.00,0.00,0.25,0.08,0.00,0.00,0.00,0.00,normal
0,tcp,http,SF,258,1012,0,0,0,0,0,1,0,0,0,0,0,0,0,0,0,0,26,26,0.00,0.00,0.00,0.00,1.00,0.00,0.00,255,255,1.00,0.00,0.00,0.00,0.00,0.00,0.00,0.00,normal
0,tcp,http,SF,324,1093,0,0,0,0,0,1,0,0,0,0,0,0,0,0,0,0,5,8,0.00,0.00,0.00,0.00,1.00,0.00,0.38,69,255,1.00,0.00,0.01,0.01,0.00,0.00,0.00,0.00,normal
0,tcp,finger,RSTO,0,0,0,0,0,0,0,0,0,0,0,0,0,0,0,0,0,0,58,19,0.00,0.00,1.00,1.00,0.33,0.07,0.00,255,62,0.24,0.11,0.00,0.00,0.00,0.00,1.00,1.00,anomaly
0,tcp,pop_3,RSTO,0,36,0,0,0,0,0,1,0,0,0,0,0,0,0,0,0,0,3,7,0.00,0.00,1.00,1.00,0.33,1.00,1.00,189,60,0.24,0.03,0.01,0.03,0.00,0.00,0.88,0.98,anomaly
0,tcp,http,SF,236,10503,0,0,0,0,0,1,0,0,0,0,0,0,0,0,0,0,3,3,0.00,0.00,0.00,0.00,1.00,0.00,0.00,255,255,1.00,0.00,0.00,0.00,0.00,0.00,0.00,0.00,normal
0,tcp,ftp_data,SF,1699,0,0,0,0,0,0,0,0,0,0,0,0,0,0,0,0,0,1,1,0.00,0.00,0.00,0.00,1.00,0.00,0.00,36,7,0.19,0.11,0.19,0.00,0.00,0.00,0.00,0.00,normal
0,tcp,http,SF,327,910,0,0,0,0,0,1,0,0,0,0,0,0,0,0,0,0,14,15,0.00,0.00,0.00,0.00,1.00,0.00,0.13,14,255,1.00,0.00,0.07,0.03,0.00,0.00,0.00,0.00,normal
0,tcp,http,SF,303,2789,0,0,0,0,0,1,0,0,0,0,0,0,0,0,0,0,8,8,0.00,0.00,0.00,0.00,1.00,0.00,0.00,255,255,1.00,0.00,0.00,0.00,0.00,0.00,0.00,0.00,normal
0,tcp,private,REJ,0,0,0,0,0,0,0,0,0,0,0,0,0,0,0,0,0,0,103,4,0.00,0.00,1.00,1.00,0.04,0.06,0.00,255,4,0.02,0.06,0.00,0.00,0.00,0.00,1.00,1.00,anomaly
0,tcp,other,REJ,0,0,0,0,0,0,0,0,0,0,0,0,0,0,0,0,0,0,1,1,0.00,0.00,1.00,1.00,1.00,0.00,0.00,255,13,0.05,0.02,0.00,0.00,0.00,0.00,0.06,1.00,anomaly
3,tcp,pop_3,SF,28,93,0,0,0,0,0,1,0,0,0,0,0,0,0,0,0,0,1,1,0.00,0.00,0.00,0.00,1.00,0.00,0.00,255,254,1.00,0.01,0.00,0.00,0.00,0.00,0.00,0.00,anomaly
0,tcp,smtp,SF,0,83,0,0,0,0,0,1,0,0,0,0,0,0,0,0,0,0,1,1,0.00,0.00,0.00,0.00,1.00,0.00,0.00,110,25,0.23,0.13,0.01,0.00,0.00,0.00,0.00,0.00,normal
0,tcp,http,SF,282,4532,0,0,0,0,0,1,0,0,0,0,0,0,0,0,0,0,6,6,0.00,0.00,0.00,0.00,1.00,0.00,0.00,96,255,1.00,0.00,0.01,0.02,0.00,0.00,0.00,0.00,normal
0,udp,domain_u,SF,44,113,0,0,0,0,0,0,0,0,0,0,0,0,0,0,0,0,3,5,0.00,0.00,0.00,0.00,1.00,0.00,0.40,255,253,0.99,0.01,0.00,0.00,0.00,0.00,0.00,0.00,normal
0,tcp,private,SH,0,0,0,0,0,0,0,0,0,0,0,0,0,0,0,0,0,0,1,1,1.00,1.00,0.00,0.00,1.00,0.00,0.00,30,1,0.03,1.00,1.00,0.00,1.00,1.00,0.00,0.00,anomaly
0,tcp,uucp,RSTO,0,0,0,0,0,0,0,0,0,0,0,0,0,0,0,0,0,0,119,7,0.00,0.00,1.00,1.00,0.06,0.07,0.00,255,7,0.03,0.06,0.00,0.00,0.00,0.00,1.00,1.00,anomaly
0,tcp,other,S0,0,0,0,0,0,0,0,0,0,0,0,0,0,0,0,0,0,0,497,1,0.00,1.00,0.99,0.00,0.00,1.00,0.00,255,1,0.00,1.00,0.00,0.00,0.01,1.00,0.99,0.00,anomaly
0,tcp,ftp,SF,26,157,0,0,0,0,1,0,0,0,0,0,0,0,0,0,0,1,1,1,0.00,0.00,0.00,0.00,1.00,0.00,0.00,155,71,0.46,0.03,0.01,0.00,0.00,0.00,0.00,0.00,anomaly
0,tcp,private,REJ,0,0,0,0,0,0,0,0,0,0,0,0,0,0,0,0,0,0,217,6,0.00,0.00,1.00,1.00,0.03,0.07,0.00,255,6,0.02,0.07,0.00,0.00,0.00,0.00,1.00,1.00,anomaly
0,tcp,private,REJ,0,0,0,0,0,0,0,0,0,0,0,0,0,0,0,0,0,0,106,15,0.00,0.00,1.00,1.00,0.14,0.08,0.00,255,15,0.06,0.06,0.00,0.00,0.00,0.00,1.00,1.00,anomaly
1,tcp,smtp,SF,995,330,0,0,0,0,0,1,0,0,0,0,0,0,0,0,0,0,1,1,0.00,0.00,0.00,0.00,1.00,0.00,0.00,62,42,0.66,0.05,0.02,0.05,0.00,0.00,0.00,0.00,normal
0,tcp,private,REJ,0,0,0,0,0,0,0,0,0,0,0,0,0,0,0,0,0,0,239,12,0.00,0.00,1.00,1.00,0.05,0.07,0.00,255,12,0.05,0.07,0.00,0.00,0.00,0.00,1.00,1.00,anomaly
31,tcp,telnet,SF,197,1608,0,0,0,1,0,1,1,0,0,1,2,1,0,0,0,0,1,1,0.00,0.00,0.00,0.00,1.00,0.00,0.00,248,32,0.13,0.03,0.00,0.00,0.00,0.00,0.00,0.00,anomaly
0,tcp,http,SF,197,1830,0,0,0,0,0,1,0,0,0,0,0,0,0,0,0,0,2,2,0.00,0.00,0.00,0.00,1.00,0.00,0.00,26,229,1.00,0.00,0.04,0.05,0.00,0.00,0.00,0.00,normal
0,tcp,private,REJ,0,0,0,0,0,0,0,0,0,0,0,0,0,0,0,0,0,0,117,10,0.00,0.00,1.00,1.00,0.09,0.06,0.00,255,10,0.04,0.05,0.00,0.00,0.00,0.00,1.00,1.00,anomaly
0,tcp,http,SF,230,843,0,0,0,0,0,1,0,0,0,0,0,0,0,0,0,0,25,25,0.00,0.00,0.00,0.00,1.00,0.00,0.00,25,255,1.00,0.00,0.04,0.06,0.00,0.00,0.00,0.00,normal
0,tcp,http,SF,161,14086,0,0,0,0,0,1,0,0,0,0,0,0,0,0,0,0,1,1,0.00,0.00,0.00,0.00,1.00,0.00,0.00,151,151,1.00,0.00,0.01,0.00,0.00,0.00,0.00,0.00,normal
0,tcp,private,REJ,0,0,0,0,0,0,0,0,0,0,0,0,0,0,0,0,0,0,228,15,0.00,0.00,1.00,1.00,0.07,0.07,0.00,255,15,0.06,0.08,0.00,0.00,0.00,0.00,1.00,1.00,anomaly
8080,tcp,telnet,SF,0,15,0,0,0,0,0,0,0,0,0,0,0,0,0,0,0,0,1,1,0.00,0.00,0.00,0.00,1.00,0.00,0.00,255,69,0.27,0.03,0.00,0.00,0.00,0.01,0.11,0.19,anomaly
8124,tcp,telnet,SF,0,15,0,0,0,0,0,0,0,0,0,0,0,0,0,0,0,0,1,1,0.00,0.00,0.00,0.00,1.00,0.00,0.00,255,60,0.24,0.04,0.00,0.00,0.00,0.02,0.11,0.22,anomaly
0,tcp,http,SF,224,278,0,0,0,0,0,1,0,0,0,0,0,0,0,0,0,0,3,5,0.00,0.00,0.00,0.00,1.00,0.00,0.40,255,255,1.00,0.00,0.00,0.00,0.00,0.00,0.00,0.00,normal
0,tcp,private,S0,0,0,0,0,0,0,0,0,0,0,0,0,0,0,0,0,0,0,259,20,1.00,1.00,0.00,0.00,0.08,0.07,0.00,255,20,0.08,0.07,0.00,0.00,1.00,1.00,0.00,0.00,anomaly
0,tcp,http,SF,321,372,0,0,0,0,0,1,0,0,0,0,0,0,0,0,0,0,16,17,0.00,0.00,0.00,0.00,1.00,0.00,0.12,255,255,1.00,0.00,0.00,0.00,0.00,0.00,0.00,0.00,normal
0,icmp,ecr_i,SF,1032,0,0,0,0,0,0,0,0,0,0,0,0,0,0,0,0,0,173,173,0.00,0.00,0.00,0.00,1.00,0.00,0.00,255,254,1.00,0.01,1.00,0.00,0.00,0.00,0.00,0.00,anomaly
0,tcp,whois,REJ,0,0,0,0,0,0,0,0,0,0,0,0,0,0,0,0,0,0,282,17,0.00,0.00,1.00,1.00,0.06,0.06,0.00,255,17,0.07,0.07,0.00,0.00,0.00,0.00,1.00,1.00,anomaly
0,udp,private,SF,48,0,0,0,0,0,0,0,0,0,0,0,0,0,0,0,0,0,5,5,0.00,0.00,0.00,0.00,1.00,0.00,0.00,255,254,1.00,0.01,0.00,0.00,0.00,0.00,0.00,0.00,anomaly
0,tcp,http,SF,303,289,0,0,0,0,0,1,0,0,0,0,0,0,0,0,0,0,6,11,0.00,0.00,0.00,0.00,1.00,0.00,0.36,30,255,1.00,0.00,0.03,0.01,0.00,0.00,0.00,0.00,normal
0,icmp,ecr_i,SF,508,0,0,0,0,0,0,0,0,0,0,0,0,0,0,0,0,0,511,511,0.00,0.00,0.00,0.00,1.00,0.00,0.00,255,192,0.75,0.02,0.75,0.00,0.00,0.00,0.23,0.00,anomaly
0,tcp,private,SH,0,0,0,0,0,0,0,0,0,0,0,0,0,0,0,0,0,0,1,1,1.00,1.00,0.00,0.00,1.00,0.00,0.00,80,1,0.01,1.00,1.00,0.00,1.00,1.00,0.00,0.00,anomaly
0,tcp,private,REJ,0,0,0,0,0,0,0,0,0,0,0,0,0,0,0,0,0,0,132,12,0.00,0.00,1.00,1.00,0.09,0.05,0.00,255,12,0.05,0.06,0.00,0.00,0.00,0.00,1.00,1.00,anomaly
0,tcp,finger,SF,8,447,0,0,0,0,0,0,0,0,0,0,0,0,0,0,0,0,1,2,0.00,0.00,0.00,0.00,1.00,0.00,1.00,74,10,0.04,0.31,0.01,0.20,0.01,0.00,0.00,0.00,normal
0,udp,domain_u,SF,43,78,0,0,0,0,0,0,0,0,0,0,0,0,0,0,0,0,208,207,0.00,0.00,0.00,0.00,1.00,0.01,0.00,255,254,1.00,0.01,0.01,0.00,0.00,0.00,0.00,0.00,normal
0,tcp,telnet,SF,124,174,0,0,0,0,1,0,0,0,0,0,0,0,0,0,0,0,2,2,0.00,0.00,0.00,0.00,1.00,0.00,0.00,255,255,1.00,0.00,0.00,0.00,0.00,0.00,0.02,0.02,anomaly
0,tcp,private,REJ,0,0,0,0,0,0,0,0,0,0,0,0,0,0,0,0,0,0,226,2,0.03,0.00,0.97,1.00,0.01,0.07,0.00,255,2,0.01,0.08,0.00,0.00,0.02,0.00,0.98,1.00,anomaly
0,tcp,http,SF,257,633,0,0,0,0,0,1,0,0,0,0,0,0,0,0,0,0,3,4,0.00,0.00,0.00,0.00,1.00,0.00,0.50,171,255,1.00,0.00,0.01,0.03,0.00,0.00,0.00,0.00,normal
0,udp,domain_u,SF,42,42,0,0,0,0,0,0,0,0,0,0,0,0,0,0,0,0,7,12,0.00,0.00,0.00,0.00,1.00,0.00,0.25,220,220,1.00,0.00,0.00,0.00,0.00,0.00,0.00,0.00,normal
0,udp,domain_u,SF,42,42,0,0,0,0,0,0,0,0,0,0,0,0,0,0,0,0,13,19,0.00,0.00,0.00,0.00,1.00,0.00,0.11,255,255,1.00,0.00,0.01,0.00,0.00,0.00,0.00,0.00,normal
0,tcp,http,SF,219,5881,0,0,0,0,0,1,0,0,0,0,0,0,0,0,0,0,1,49,0.00,0.00,0.00,0.00,1.00,0.00,0.12,1,255,1.00,0.00,1.00,0.03,0.00,0.00,0.00,0.00,normal
0,tcp,telnet,S3,0,44,0,0,0,0,0,0,0,0,0,0,0,0,0,0,0,0,1,1,1.00,1.00,0.00,0.00,1.00,0.00,0.00,255,117,0.46,0.02,0.00,0.00,0.53,0.37,0.01,0.01,anomaly
0,tcp,http,SF,260,4027,0,0,0,0,0,1,0,0,0,0,0,0,0,0,0,0,11,11,0.00,0.00,0.00,0.00,1.00,0.00,0.00,105,255,1.00,0.00,0.01,0.02,0.00,0.00,0.00,0.00,normal
7554,tcp,telnet,SF,0,44,0,0,0,0,0,0,0,0,0,0,0,0,0,0,0,0,1,1,0.00,0.00,0.00,0.00,1.00,0.00,0.00,255,169,0.66,0.31,0.00,0.00,0.50,0.75,0.31,0.01,anomaly
0,tcp,http,SF,357,247,0,0,0,0,0,1,0,0,0,0,0,0,0,0,0,0,1,3,0.00,0.00,0.00,0.00,1.00,0.00,0.67,131,255,1.00,0.00,0.01,0.03,0.00,0.00,0.00,0.00,normal
0,tcp,private,REJ,0,0,0,0,0,0,0,0,0,0,0,0,0,0,0,0,0,0,218,19,0.00,0.00,1.00,1.00,0.09,0.06,0.00,255,19,0.07,0.07,0.00,0.00,0.00,0.00,1.00,1.00,anomaly
0,udp,private,SF,43,0,0,0,0,0,0,0,0,0,0,0,0,0,0,0,0,0,1,1,0.00,0.00,0.00,0.00,1.00,0.00,0.00,255,254,1.00,0.01,0.00,0.00,0.00,0.00,0.00,0.00,anomaly
0,tcp,imap4,RSTO,0,44,0,0,0,0,0,0,0,0,0,0,0,0,0,0,0,0,3,3,0.00,0.00,0.67,1.00,0.33,0.67,1.00,186,59,0.24,0.03,0.01,0.03,0.00,0.00,0.90,0.98,anomaly
0,tcp,http,SF,218,287,0,0,0,0,0,1,0,0,0,0,0,0,0,0,0,0,15,15,0.00,0.00,0.00,0.00,1.00,0.00,0.00,255,255,1.00,0.00,0.00,0.00,0.00,0.00,0.00,0.00,normal
0,tcp,http,SF,290,2267,0,0,0,0,0,1,0,0,0,0,0,0,0,0,0,0,4,5,0.00,0.00,0.00,0.00,1.00,0.00,0.40,11,254,1.00,0.00,0.09,0.03,0.00,0.00,0.00,0.00,normal
0,udp,domain_u,SF,42,42,0,0,0,0,0,0,0,0,0,0,0,0,0,0,0,0,4,5,0.00,0.00,0.00,0.00,1.00,0.00,0.40,255,252,0.99,0.01,0.00,0.00,0.00,0.00,0.00,0.00,normal
0,tcp,private,REJ,0,0,0,0,0,0,0,0,0,0,0,0,0,0,0,0,0,0,131,5,0.00,0.00,1.00,1.00,0.04,0.06,0.00,255,5,0.02,0.05,0.00,0.00,0.00,0.00,1.00,1.00,anomaly
0,tcp,private,REJ,0,0,0,0,0,0,0,0,0,0,0,0,0,0,0,0,0,0,269,7,0.00,0.00,1.00,1.00,0.03,0.07,0.00,255,7,0.03,0.07,0.00,0.00,0.00,0.00,1.00,1.00,anomaly
2079,tcp,http,RSTR,72564,0,0,0,0,0,0,1,0,0,0,0,0,0,0,0,0,0,11,11,0.00,0.00,1.00,1.00,1.00,0.00,0.00,255,237,0.93,0.01,0.00,0.00,0.00,0.00,0.17,0.18,anomaly
0,icmp,eco_i,SF,8,0,0,0,0,0,0,0,0,0,0,0,0,0,0,0,0,0,1,14,0.00,0.00,0.00,0.00,1.00,0.00,1.00,2,98,1.00,0.00,1.00,0.50,0.00,0.00,0.00,0.00,anomaly
0,tcp,telnet,S0,0,0,0,0,0,0,0,0,0,0,0,0,0,0,0,0,0,0,1,9,1.00,0.11,0.00,0.44,1.00,0.00,0.56,160,85,0.34,0.02,0.01,0.02,1.00,1.00,0.00,0.00,anomaly
0,tcp,private,REJ,0,0,0,0,0,0,0,0,0,0,0,0,0,0,0,0,0,0,109,5,0.00,0.00,1.00,1.00,0.05,0.06,0.00,255,5,0.02,0.06,0.00,0.00,0.00,0.00,1.00,1.00,anomaly
0,tcp,http,SF,244,8745,0,0,0,0,0,1,0,0,0,0,0,0,0,0,0,0,4,4,0.00,0.00,0.00,0.00,1.00,0.00,0.00,206,255,1.00,0.00,0.00,0.01,0.00,0.00,0.00,0.00,normal
7466,tcp,telnet,SF,0,44,0,0,0,0,0,0,0,0,0,0,0,0,0,0,0,0,1,1,0.00,0.00,0.00,0.00,1.00,0.00,0.00,255,191,0.75,0.24,0.00,0.00,0.50,0.66,0.24,0.01,anomaly
0,tcp,telnet,RSTO,124,188,0,0,0,0,1,0,0,0,0,0,0,0,0,0,0,0,1,1,0.00,0.00,1.00,1.00,1.00,0.00,0.00,255,254,1.00,0.01,0.00,0.00,0.01,0.01,0.02,0.02,anomaly
0,tcp,private,S0,0,0,0,0,0,0,0,0,0,0,0,0,0,0,0,0,0,0,200,8,1.00,1.00,0.00,0.00,0.04,0.06,0.00,255,8,0.03,0.07,0.00,0.00,1.00,1.00,0.00,0.00,anomaly
0,icmp,ecr_i,SF,1480,0,0,1,0,0,0,0,0,0,0,0,0,0,0,0,0,0,1,3,0.00,0.00,0.00,0.00,1.00,0.00,0.67,90,23,0.01,1.00,0.01,0.52,0.99,0.00,0.00,0.00,anomaly
1,tcp,smtp,SF,2599,293,0,0,0,0,0,1,0,0,0,0,0,0,0,0,0,0,3,3,0.00,0.00,0.00,0.00,1.00,0.00,0.00,255,203,0.80,0.13,0.00,0.00,0.00,0.00,0.19,0.00,anomaly
0,tcp,http,SF,226,651,0,0,0,0,0,1,0,0,0,0,0,0,0,0,0,0,19,21,0.00,0.00,0.00,0.00,1.00,0.00,0.10,166,255,1.00,0.00,0.01,0.04,0.00,0.00,0.00,0.00,normal
0,tcp,private,REJ,0,0,0,0,0,0,0,0,0,0,0,0,0,0,0,0,0,0,267,11,0.00,0.00,1.00,1.00,0.04,0.06,0.00,255,11,0.04,0.07,0.00,0.00,0.00,0.00,1.00,1.00,anomaly
8169,tcp,telnet,SF,0,15,0,0,0,0,0,0,0,0,0,0,0,0,0,0,0,0,1,1,0.00,0.00,0.00,0.00,1.00,0.00,0.00,255,19,0.07,0.82,0.00,0.00,0.00,0.00,0.80,0.00,anomaly
0,tcp,mtp,REJ,0,0,0,0,0,0,0,0,0,0,0,0,0,0,0,0,0,0,286,18,0.00,0.00,1.00,1.00,0.06,0.06,0.00,255,18,0.07,0.06,0.00,0.00,0.00,0.00,1.00,1.00,anomaly
0,tcp,netbios_ns,S0,0,0,0,0,0,0,0,0,0,0,0,0,0,0,0,0,0,0,179,19,1.00,1.00,0.00,0.00,0.11,0.08,0.00,255,19,0.07,0.08,0.00,0.00,1.00,1.00,0.00,0.00,anomaly
0,tcp,private,S0,0,0,0,0,0,0,0,0,0,0,0,0,0,0,0,0,0,0,203,14,1.00,1.00,0.00,0.00,0.07,0.06,0.00,255,14,0.05,0.07,0.00,0.00,1.00,1.00,0.00,0.00,anomaly
0,tcp,private,REJ,0,0,0,0,0,0,0,0,0,0,0,0,0,0,0,0,0,0,273,3,0.00,0.00,1.00,1.00,0.01,0.06,0.00,255,3,0.01,0.06,0.00,0.00,0.00,0.00,1.00,1.00,anomaly
0,tcp,systat,S0,0,0,0,0,0,0,0,0,0,0,0,0,0,0,0,0,0,0,239,20,1.00,1.00,0.00,0.00,0.08,0.07,0.00,255,20,0.08,0.08,0.00,0.00,1.00,1.00,0.00,0.00,anomaly
0,tcp,other,REJ,0,0,0,0,0,0,0,0,0,0,0,0,0,0,0,0,0,0,461,1,0.08,0.00,0.92,1.00,0.00,1.00,0.00,255,1,0.00,1.00,0.00,0.00,0.04,0.00,0.96,1.00,anomaly
0,tcp,private,RSTO,0,0,0,0,0,0,0,0,0,0,0,0,0,0,0,0,0,0,198,1,0.00,0.00,1.00,1.00,0.01,0.07,0.00,255,1,0.00,0.07,0.00,0.00,0.00,0.00,1.00,1.00,anomaly
282,tcp,ftp,SF,162,601,0,0,0,2,0,1,0,0,0,0,0,0,0,0,0,1,1,1,0.00,0.00,0.00,0.00,1.00,0.00,0.00,255,43,0.17,0.03,0.00,0.00,0.27,0.00,0.02,0.00,anomaly
0,tcp,imap4,S0,0,0,0,0,0,0,0,0,0,0,0,0,0,0,0,0,0,0,110,9,1.00,1.00,0.00,0.00,0.08,0.07,0.00,255,9,0.04,0.06,0.00,0.00,1.00,1.00,0.00,0.00,anomaly
0,tcp,private,S0,0,0,0,0,0,0,0,0,0,0,0,0,0,0,0,0,0,0,216,7,1.00,1.00,0.00,0.00,0.03,0.06,0.00,255,7,0.03,0.07,0.00,0.00,1.00,1.00,0.00,0.00,anomaly
281,tcp,ftp,SF,158,595,0,0,0,2,0,1,0,0,0,0,0,0,0,0,0,1,1,1,0.00,0.00,0.00,0.00,1.00,0.00,0.00,255,4,0.02,0.21,0.00,0.00,0.00,0.00,0.20,0.00,anomaly
0,tcp,http,SF,313,8558,0,0,0,0,0,1,0,0,0,0,0,0,0,0,0,0,8,19,0.00,0.00,0.00,0.00,1.00,0.00,0.26,72,255,1.00,0.00,0.01,0.04,0.00,0.00,0.00,0.00,normal
0,tcp,private,S0,0,0,0,0,0,0,0,0,0,0,0,0,0,0,0,0,0,0,158,5,1.00,1.00,0.00,0.00,0.03,0.11,0.00,255,5,0.02,0.10,0.00,0.00,1.00,1.00,0.00,0.00,anomaly
7526,tcp,telnet,SF,0,44,0,0,0,0,0,0,0,0,0,0,0,0,0,0,0,0,1,1,0.00,0.00,0.00,0.00,1.00,0.00,0.00,255,187,0.73,0.02,0.00,0.00,0.39,0.39,0.01,0.01,anomaly
0,tcp,http,SF,285,26746,0,0,0,0,0,1,0,0,0,0,0,0,0,0,0,0,2,3,0.00,0.00,0.00,0.00,1.00,0.00,0.67,67,255,1.00,0.00,0.01,0.04,0.01,0.00,0.00,0.00,normal
0,tcp,private,REJ,0,0,0,0,0,0,0,0,0,0,0,0,0,0,0,0,0,0,242,2,0.00,0.00,1.00,1.00,0.01,0.07,0.00,255,2,0.01,0.06,0.00,0.00,0.00,0.00,1.00,1.00,anomaly
0,tcp,private,REJ,0,0,0,0,0,0,0,0,0,0,0,0,0,0,0,0,0,0,272,14,0.00,0.00,1.00,1.00,0.05,0.06,0.00,255,14,0.05,0.06,0.00,0.00,0.00,0.00,1.00,1.00,anomaly
2079,tcp,http,RSTR,69644,0,0,0,0,0,0,1,0,0,0,0,0,0,0,0,0,0,12,12,0.00,0.00,1.00,1.00,1.00,0.00,0.00,255,237,0.93,0.01,0.00,0.00,0.00,0.00,0.17,0.19,anomaly
0,tcp,http,SF,293,771,0,0,0,0,0,1,0,0,0,0,0,0,0,0,0,0,10,35,0.00,0.00,0.00,0.00,1.00,0.00,0.14,255,255,1.00,0.00,0.00,0.00,0.00,0.00,0.00,0.00,normal
0,tcp,private,REJ,0,0,0,0,0,0,0,0,0,0,0,0,0,0,0,0,0,0,510,1,0.01,0.00,0.96,1.00,0.00,1.00,0.00,255,1,0.00,1.00,0.00,0.00,0.02,0.00,0.97,1.00,anomaly
0,tcp,other,REJ,0,0,0,0,0,0,0,0,0,0,0,0,0,0,0,0,0,0,444,1,0.05,0.00,0.95,1.00,0.00,1.00,0.00,255,1,0.00,1.00,0.00,0.00,0.04,0.00,0.96,1.00,anomaly
0,tcp,telnet,SF,121,174,0,0,0,0,1,0,0,0,0,0,0,0,0,0,0,0,1,1,0.00,0.00,0.00,0.00,1.00,0.00,0.00,255,120,0.47,0.02,0.00,0.00,0.00,0.00,0.01,0.03,anomaly
1,tcp,smtp,SF,4030,332,0,0,0,0,0,1,0,0,0,0,0,0,1,0,0,0,1,3,0.00,0.00,0.00,0.00,1.00,0.00,1.00,149,102,0.56,0.03,0.01,0.02,0.00,0.00,0.00,0.00,normal
0,icmp,ecr_i,SF,508,0,0,0,0,0,0,0,0,0,0,0,0,0,0,0,0,0,321,321,0.00,0.00,0.00,0.00,1.00,0.00,0.00,255,255,1.00,0.00,1.00,0.00,0.00,0.00,0.00,0.00,anomaly
0,udp,domain_u,SF,44,44,0,0,0,0,0,0,0,0,0,0,0,0,0,0,0,0,120,200,0.00,0.00,0.00,0.00,1.00,0.00,0.01,255,255,1.00,0.00,0.01,0.00,0.00,0.00,0.00,0.00,normal
0,tcp,http,SF,274,11522,0,0,0,0,0,1,0,0,0,0,0,0,0,0,0,0,1,2,0.00,0.00,0.00,0.00,1.00,0.00,1.00,1,255,1.00,0.00,1.00,0.03,0.00,0.00,0.00,0.00,normal
0,tcp,http,SF,205,398,0,0,0,0,0,1,0,0,0,0,0,0,0,0,0,0,20,20,0.00,0.00,0.00,0.00,1.00,0.00,0.00,255,255,1.00,0.00,0.00,0.00,0.00,0.00,0.00,0.00,normal
0,udp,domain_u,SF,44,44,0,0,0,0,0,0,0,0,0,0,0,0,0,0,0,0,139,139,0.00,0.00,0.00,0.00,1.00,0.00,0.00,255,254,1.00,0.01,0.00,0.00,0.00,0.00,0.00,0.00,normal
4,tcp,pop_3,SF,26,93,0,0,0,0,0,1,0,0,0,0,0,0,0,0,0,0,1,1,0.00,0.00,0.00,0.00,1.00,0.00,0.00,255,246,0.96,0.02,0.00,0.00,0.00,0.00,0.01,0.00,anomaly
0,tcp,private,REJ,0,0,0,0,0,0,0,0,0,0,0,0,0,0,0,0,0,0,148,1,0.00,0.00,1.00,1.00,0.01,0.06,0.00,255,1,0.00,0.06,0.00,0.00,0.00,0.00,1.00,1.00,anomaly
0,tcp,link,REJ,0,0,0,0,0,0,0,0,0,0,0,0,0,0,0,0,0,0,233,17,0.00,0.00,1.00,1.00,0.07,0.06,0.00,255,17,0.07,0.07,0.00,0.00,0.00,0.00,1.00,1.00,anomaly
0,udp,domain_u,SF,45,45,0,0,0,0,0,0,0,0,0,0,0,0,0,0,0,0,205,204,0.00,0.00,0.00,0.00,1.00,0.01,0.00,255,254,1.00,0.01,0.00,0.00,0.00,0.00,0.00,0.00,normal
0,tcp,private,REJ,0,0,0,0,0,0,0,0,0,0,0,0,0,0,0,0,0,0,139,17,0.00,0.00,1.00,1.00,0.12,0.06,0.00,255,17,0.07,0.06,0.00,0.00,0.00,0.00,1.00,1.00,anomaly
0,tcp,http,SF,389,1071,0,0,0,0,0,1,0,0,0,0,0,0,0,0,0,0,11,12,0.00,0.00,0.00,0.00,1.00,0.00,0.17,255,255,1.00,0.00,0.00,0.00,0.00,0.00,0.00,0.00,normal
7510,tcp,telnet,SF,0,44,0,0,0,0,0,0,0,0,0,0,0,0,0,0,0,0,1,1,0.00,0.00,0.00,0.00,1.00,0.00,0.00,255,190,0.75,0.02,0.00,0.00,0.38,0.38,0.01,0.01,anomaly
0,tcp,finger,RSTO,0,0,0,0,0,0,0,0,0,0,0,0,0,0,0,0,0,0,200,13,0.00,0.00,1.00,1.00,0.06,0.06,0.00,255,13,0.05,0.07,0.00,0.00,0.00,0.00,1.00,1.00,anomaly
0,tcp,smtp,SF,22568,337,0,0,0,0,0,1,0,0,0,0,0,0,0,0,0,0,1,2,0.00,0.00,0.00,0.00,1.00,0.00,1.00,100,178,0.77,0.04,0.01,0.01,0.00,0.00,0.00,0.00,normal
0,tcp,http,SF,321,3413,0,0,0,0,0,1,0,0,0,0,0,0,0,0,0,0,6,9,0.00,0.00,0.00,0.00,1.00,0.00,0.33,64,255,1.00,0.00,0.02,0.02,0.00,0.00,0.00,0.00,normal
0,udp,domain_u,SF,44,44,0,0,0,0,0,0,0,0,0,0,0,0,0,0,0,0,2,3,0.00,0.00,0.00,0.00,1.00,0.00,0.67,255,240,0.94,0.01,0.01,0.00,0.00,0.00,0.04,0.00,normal
27,tcp,ftp,SF,360,1172,0,0,0,7,0,1,0,0,0,0,0,0,0,0,0,1,1,1,0.00,0.00,0.00,0.00,1.00,0.00,0.00,255,89,0.35,0.02,0.00,0.00,0.00,0.00,0.01,0.00,normal
0,tcp,ftp,SF,26,157,0,0,0,0,1,0,0,0,0,0,0,0,0,0,0,1,1,1,0.00,0.00,0.00,0.00,1.00,0.00,0.00,218,107,0.49,0.03,0.00,0.00,0.00,0.00,0.00,0.00,anomaly
0,tcp,Z39_50,REJ,0,0,0,0,0,0,0,0,0,0,0,0,0,0,0,0,0,0,209,4,0.00,0.00,1.00,1.00,0.02,0.07,0.00,255,4,0.02,0.08,0.00,0.00,0.00,0.00,1.00,1.00,anomaly
0,udp,private,SF,105,146,0,0,0,0,0,0,0,0,0,0,0,0,0,0,0,0,1,1,0.00,0.00,0.00,0.00,1.00,0.00,0.00,192,191,0.99,0.01,0.01,0.00,0.00,0.00,0.00,0.00,anomaly
1,tcp,telnet,RSTO,0,15,0,0,0,0,0,0,0,0,0,0,0,0,0,0,0,0,1,7,0.00,0.00,1.00,0.57,1.00,0.00,0.57,96,87,0.34,0.05,0.01,0.02,0.00,0.00,0.90,0.70,anomaly
0,tcp,http,SF,217,668,0,0,0,0,0,1,0,0,0,0,0,0,0,0,0,0,7,14,0.00,0.00,0.00,0.00,1.00,0.00,0.14,9,231,1.00,0.00,0.11,0.06,0.00,0.00,0.00,0.00,normal
0,tcp,http,S0,0,0,0,0,0,0,0,0,0,0,0,0,0,0,0,0,0,0,110,110,1.00,1.00,0.00,0.00,1.00,0.00,0.00,255,255,1.00,0.00,0.00,0.00,0.65,0.65,0.32,0.32,anomaly
0,tcp,http,SF,197,6356,0,0,0,0,0,1,0,0,0,0,0,0,0,0,0,0,18,19,0.00,0.00,0.00,0.00,1.00,0.00,0.11,255,255,1.00,0.00,0.00,0.00,0.00,0.00,0.00,0.00,normal
0,tcp,http,SF,280,303,0,0,0,0,0,1,0,0,0,0,0,0,0,0,0,0,2,2,0.00,0.00,0.00,0.00,1.00,0.00,0.00,255,250,0.98,0.01,0.00,0.00,0.00,0.00,0.00,0.00,normal
0,tcp,other,REJ,0,0,0,0,0,0,0,0,0,0,0,0,0,0,0,0,0,0,445,1,0.09,0.00,0.91,1.00,0.00,1.00,0.00,255,1,0.00,1.00,0.00,0.00,0.03,0.00,0.97,1.00,anomaly
0,tcp,whois,REJ,0,0,0,0,0,0,0,0,0,0,0,0,0,0,0,0,0,0,217,9,0.00,0.00,1.00,1.00,0.04,0.07,0.00,255,9,0.04,0.07,0.00,0.00,0.00,0.00,1.00,1.00,anomaly
0,tcp,telnet,S3,0,44,0,0,0,0,0,0,0,0,0,0,0,0,0,0,0,0,1,1,1.00,1.00,0.00,0.00,1.00,0.00,0.00,255,141,0.55,0.41,0.00,0.00,0.44,0.80,0.40,0.01,anomaly
0,tcp,http,SF,353,1203,0,0,0,0,0,1,0,0,0,0,0,0,0,0,0,0,4,4,0.00,0.00,0.00,0.00,1.00,0.00,0.00,255,255,1.00,0.00,0.00,0.00,0.00,0.00,0.00,0.00,normal
0,tcp,http,SF,245,351,0,0,0,0,0,1,0,0,0,0,0,0,0,0,0,0,13,20,0.00,0.00,0.00,0.00,1.00,0.00,0.10,254,255,1.00,0.00,0.00,0.01,0.00,0.00,0.00,0.00,normal
2069,tcp,http,RSTR,72564,0,0,0,0,0,0,1,0,0,0,0,0,0,0,0,0,0,8,8,0.00,0.00,1.00,1.00,1.00,0.00,0.00,255,244,0.96,0.01,0.00,0.00,0.02,0.02,0.47,0.49,anomaly
0,tcp,ftp_data,SF,12,0,0,0,0,0,0,0,0,0,0,0,0,0,0,0,0,0,1,1,0.00,0.00,0.00,0.00,1.00,0.00,0.00,7,7,1.00,0.00,1.00,0.00,0.00,0.00,0.00,0.00,anomaly
0,tcp,http,SF,326,3942,0,0,0,0,0,1,0,0,0,0,0,0,0,0,0,0,11,34,0.00,0.00,0.00,0.00,1.00,0.00,0.06,32,255,1.00,0.00,0.03,0.05,0.00,0.00,0.00,0.00,normal
0,tcp,http,SF,276,1183,0,0,0,0,0,1,0,0,0,0,0,0,0,0,0,0,3,3,0.00,0.00,0.00,0.00,1.00,0.00,0.00,47,172,1.00,0.00,0.02,0.02,0.00,0.00,0.00,0.00,normal
0,udp,private,SF,105,0,0,0,0,0,0,0,0,0,0,0,0,0,0,0,0,0,1,1,0.00,0.00,0.00,0.00,1.00,0.00,0.00,52,51,0.98,0.04,0.02,0.00,0.00,0.00,0.00,0.00,normal
0,icmp,ecr_i,SF,1008,0,0,0,0,0,0,0,0,0,0,0,0,0,0,0,0,0,70,70,0.00,0.00,0.00,0.00,1.00,0.00,0.00,255,255,1.00,0.00,1.00,0.00,0.00,0.00,0.00,0.00,anomaly
0,tcp,http,SF,283,3160,0,0,0,0,0,1,0,0,0,0,0,0,0,0,0,0,26,26,0.00,0.00,0.00,0.00,1.00,0.00,0.00,255,255,1.00,0.00,0.00,0.00,0.00,0.00,0.00,0.00,normal
0,udp,domain_u,SF,33,0,0,0,0,0,0,0,0,0,0,0,0,0,0,0,0,0,1,2,0.00,0.00,0.00,0.00,1.00,0.00,1.00,255,11,0.04,0.03,0.04,0.00,0.00,0.00,0.02,0.00,normal
0,tcp,http,SF,227,1699,0,0,0,0,0,1,0,0,0,0,0,0,0,0,0,0,7,7,0.00,0.00,0.00,0.00,1.00,0.00,0.00,7,255,1.00,0.00,0.14,0.01,0.00,0.00,0.00,0.00,normal
0,udp,private,SF,43,0,0,0,0,0,0,0,0,0,0,0,0,0,0,0,0,0,2,2,0.00,0.00,0.00,0.00,1.00,0.00,0.00,255,255,1.00,0.00,0.01,0.00,0.00,0.00,0.00,0.00,anomaly
0,tcp,http,SF,211,14210,0,0,0,0,0,1,0,0,0,0,0,0,0,0,0,0,13,13,0.00,0.00,0.00,0.00,1.00,0.00,0.00,30,255,1.00,0.00,0.03,0.05,0.00,0.00,0.00,0.00,normal
0,tcp,http,SF,230,327,0,0,0,0,0,1,0,0,0,0,0,0,0,0,0,0,11,21,0.00,0.00,0.00,0.00,1.00,0.00,0.14,218,255,1.00,0.00,0.00,0.01,0.00,0.00,0.00,0.00,normal
0,udp,private,SF,53,50,0,0,0,0,0,0,0,0,0,0,0,0,0,0,0,0,325,325,0.00,0.00,0.00,0.00,1.00,0.00,0.00,255,255,1.00,0.00,0.93,0.00,0.00,0.00,0.00,0.00,normal
0,tcp,private,REJ,0,0,0,0,0,0,0,0,0,0,0,0,0,0,0,0,0,0,195,3,0.00,0.00,1.00,1.00,0.02,0.07,0.00,255,3,0.01,0.07,0.00,0.00,0.00,0.00,1.00,1.00,anomaly
0,tcp,http,SF,258,2007,0,0,0,0,0,1,0,0,0,0,0,0,0,0,0,0,10,10,0.00,0.00,0.00,0.00,1.00,0.00,0.00,71,255,1.00,0.00,0.01,0.03,0.00,0.00,0.00,0.00,normal
0,tcp,http,SF,54540,8314,0,0,0,2,0,1,1,0,0,0,0,0,0,0,0,0,4,6,0.00,0.00,0.00,0.00,1.00,0.00,0.50,255,254,1.00,0.01,0.00,0.00,0.00,0.00,0.07,0.07,anomaly
0,tcp,http,SF,276,1973,0,0,0,0,0,1,0,0,0,0,0,0,0,0,0,0,34,34,0.00,0.00,0.00,0.00,1.00,0.00,0.00,255,255,1.00,0.00,0.00,0.00,0.01,0.01,0.00,0.00,normal
0,tcp,private,S0,0,0,0,0,0,0,0,0,0,0,0,0,0,0,0,0,0,0,148,11,1.00,1.00,0.00,0.00,0.07,0.05,0.00,58,11,0.19,0.09,0.02,0.00,1.00,1.00,0.00,0.00,anomaly
0,udp,domain_u,SF,44,71,0,0,0,0,0,0,0,0,0,0,0,0,0,0,0,0,178,177,0.00,0.00,0.00,0.00,0.99,0.01,0.00,255,254,1.00,0.01,0.01,0.00,0.00,0.00,0.00,0.00,normal
0,tcp,http,SF,234,773,0,0,0,0,0,1,0,0,0,0,0,0,0,0,0,0,38,38,0.00,0.00,0.00,0.00,1.00,0.00,0.00,255,255,1.00,0.00,0.00,0.00,0.00,0.00,0.00,0.00,normal
0,udp,private,SF,53,53,0,0,0,0,0,0,0,0,0,0,0,0,0,0,0,0,511,511,0.00,0.00,0.00,0.00,1.00,0.00,0.00,255,255,1.00,0.00,0.78,0.00,0.00,0.00,0.00,0.00,normal
0,tcp,sunrpc,REJ,0,0,0,0,0,0,0,0,0,0,0,0,0,0,0,0,0,0,1,3,0.00,0.00,1.00,1.00,1.00,0.00,1.00,255,11,0.04,0.03,0.00,0.00,0.00,0.00,0.22,1.00,anomaly
0,tcp,ftp_data,SF,12,0,0,0,0,0,0,0,0,0,0,0,0,0,0,0,0,0,1,1,0.00,0.00,0.00,0.00,1.00,0.00,0.00,8,7,0.88,0.25,0.88,0.00,0.00,0.00,0.00,0.00,anomaly
0,tcp,http,SF,306,55311,0,0,0,1,0,1,0,1,0,0,0,0,0,0,0,0,6,9,0.00,0.00,0.00,0.00,1.00,0.00,0.22,255,255,1.00,0.00,0.00,0.00,0.00,0.00,0.00,0.00,normal
0,tcp,auth,REJ,0,0,0,0,0,0,0,0,0,0,0,0,0,0,0,0,0,0,202,10,0.00,0.00,1.00,1.00,0.05,0.06,0.00,255,10,0.04,0.06,0.00,0.00,0.00,0.00,1.00,1.00,anomaly
0,icmp,ecr_i,SF,1480,0,0,1,0,0,0,0,0,0,0,0,0,0,0,0,0,0,1,3,0.00,0.00,0.00,0.00,1.00,0.00,0.67,1,39,1.00,0.00,1.00,0.51,0.00,0.00,0.00,0.00,anomaly
0,tcp,http,S0,0,0,0,0,0,0,0,0,0,0,0,0,0,0,0,0,0,0,35,35,0.26,0.26,0.74,0.74,1.00,0.00,0.00,255,255,1.00,0.00,0.00,0.00,0.05,0.05,0.68,0.68,anomaly
0,udp,private,SF,53,50,0,0,0,0,0,0,0,0,0,0,0,0,0,0,0,0,505,505,0.00,0.00,0.00,0.00,1.00,0.00,0.00,255,255,1.00,0.00,0.85,0.00,0.00,0.00,0.00,0.00,normal
902,tcp,http,RSTR,57964,0,0,0,0,0,0,1,0,0,0,0,0,0,0,0,0,0,42,42,0.02,0.02,0.95,0.95,1.00,0.00,0.00,255,255,1.00,0.00,0.00,0.00,0.00,0.00,0.16,0.16,anomaly
0,tcp,telnet,SF,0,0,0,0,0,0,0,0,0,0,0,0,0,0,0,0,0,0,1,2,0.00,0.50,0.00,0.00,1.00,0.00,1.00,255,128,0.50,0.01,0.00,0.00,0.00,0.00,0.65,0.31,anomaly
1,tcp,smtp,SF,1376,343,0,0,0,0,0,1,0,0,0,0,0,0,0,0,0,0,1,2,0.00,0.00,0.00,0.00,1.00,0.00,1.00,96,65,0.68,0.04,0.01,0.00,0.00,0.00,0.00,0.00,normal
0,udp,domain_u,SF,44,44,0,0,0,0,0,0,0,0,0,0,0,0,0,0,0,0,80,160,0.00,0.00,0.00,0.00,1.00,0.00,0.01,255,254,1.00,0.01,0.01,0.00,0.00,0.00,0.00,0.00,normal
0,tcp,http,S0,0,0,0,0,0,0,0,0,0,0,0,0,0,0,0,0,0,0,29,29,0.79,0.79,0.17,0.17,1.00,0.00,0.00,255,255,1.00,0.00,0.00,0.00,0.14,0.14,0.70,0.70,anomaly
0,tcp,private,REJ,0,0,0,0,0,0,0,0,0,0,0,0,0,0,0,0,0,0,124,12,0.00,0.00,1.00,1.00,0.10,0.07,0.00,255,12,0.05,0.06,0.00,0.00,0.00,0.00,1.00,1.00,anomaly
0,tcp,private,S0,0,0,0,0,0,0,0,0,0,0,0,0,0,0,0,0,0,0,117,11,1.00,1.00,0.00,0.00,0.09,0.07,0.00,255,11,0.04,0.06,0.00,0.00,1.00,1.00,0.00,0.00,anomaly
0,tcp,http,SF,175,1724,0,0,0,0,0,1,0,0,0,0,0,0,0,0,0,0,1,15,0.00,0.00,0.00,0.00,1.00,0.00,0.13,255,210,0.82,0.07,0.00,0.00,0.01,0.00,0.13,0.00,normal
282,tcp,ftp,SF,164,599,0,0,0,2,0,1,0,0,0,0,0,0,0,0,0,1,1,1,0.00,0.00,0.00,0.00,1.00,0.00,0.00,255,16,0.06,0.79,0.00,0.00,0.00,0.00,0.77,0.00,anomaly
0,tcp,private,S0,0,0,0,0,0,0,0,0,0,0,0,0,0,0,0,0,0,0,224,2,1.00,1.00,0.00,0.00,0.01,0.07,0.00,255,2,0.01,0.07,0.00,0.00,1.00,1.00,0.00,0.00,anomaly
0,tcp,netbios_dgm,S0,0,0,0,0,0,0,0,0,0,0,0,0,0,0,0,0,0,0,234,2,1.00,1.00,0.00,0.00,0.01,0.07,0.00,255,2,0.01,0.07,0.00,0.00,1.00,1.00,0.00,0.00,anomaly
0,tcp,http,SF,342,665,0,0,0,0,0,1,0,0,0,0,0,0,0,0,0,0,9,10,0.00,0.00,0.00,0.00,1.00,0.00,0.20,33,255,1.00,0.00,0.06,0.05,0.00,0.00,0.00,0.00,normal
1,tcp,smtp,SF,1500,332,0,0,0,0,0,1,0,0,0,0,0,0,0,0,0,0,1,3,0.00,0.00,0.00,0.00,1.00,0.00,1.00,193,218,0.82,0.03,0.01,0.01,0.00,0.00,0.00,0.00,normal
0,tcp,smtp,SF,1710,366,0,0,0,0,0,1,0,0,0,0,0,0,0,0,0,0,1,3,0.00,0.00,0.00,0.00,1.00,0.00,1.00,255,142,0.56,0.02,0.00,0.00,0.00,0.00,0.00,0.00,normal
4,tcp,pop_3,SF,28,93,0,0,0,0,0,1,0,0,0,0,0,0,0,0,0,0,1,1,0.00,0.00,0.00,0.00,1.00,0.00,0.00,146,129,0.88,0.02,0.01,0.02,0.00,0.00,0.07,0.00,anomaly
0,tcp,http,SF,140,4267,0,0,0,0,0,1,0,0,0,0,0,0,0,0,0,0,1,2,0.00,0.00,0.00,0.00,1.00,0.00,1.00,1,255,1.00,0.00,1.00,0.04,0.00,0.00,0.00,0.00,normal
0,tcp,private,S0,0,0,0,0,0,0,0,0,0,0,0,0,0,0,0,0,0,0,189,17,1.00,1.00,0.00,0.00,0.09,0.08,0.00,255,17,0.07,0.08,0.00,0.00,1.00,1.00,0.00,0.00,anomaly
0,tcp,other,REJ,0,0,0,0,0,0,0,0,0,0,0,0,0,0,0,0,0,0,509,1,0.14,0.00,0.86,1.00,0.00,1.00,0.00,255,1,0.00,0.98,0.00,0.00,0.12,0.00,0.88,1.00,anomaly
0,tcp,telnet,S0,0,0,0,0,0,0,0,0,0,0,0,0,0,0,0,0,0,0,1,6,1.00,0.33,0.00,0.33,1.00,0.00,0.67,7,3,0.43,0.43,0.14,0.00,1.00,1.00,0.00,0.00,anomaly
0,tcp,http,SF,245,4461,0,0,0,0,0,1,0,0,0,0,0,0,0,0,0,0,9,9,0.00,0.00,0.00,0.00,1.00,0.00,0.00,222,255,1.00,0.00,0.01,0.01,0.00,0.00,0.00,0.00,normal
281,tcp,ftp,SF,164,599,0,0,0,2,0,1,0,0,0,0,0,0,0,0,0,1,1,1,0.00,0.00,0.00,0.00,1.00,0.00,0.00,255,14,0.05,0.69,0.00,0.00,0.00,0.00,0.68,0.00,anomaly
0,tcp,http,SF,235,12823,0,0,0,0,0,1,0,0,0,0,0,0,0,0,0,0,2,2,0.00,0.00,0.00,0.00,1.00,0.00,0.00,255,255,1.00,0.00,0.00,0.00,0.00,0.00,0.00,0.00,normal
0,tcp,http,SF,353,4627,0,0,0,0,0,1,0,0,0,0,0,0,0,0,0,0,20,20,0.00,0.00,0.00,0.00,1.00,0.00,0.00,255,255,1.00,0.00,0.00,0.00,0.00,0.00,0.00,0.00,normal
0,tcp,ftp_data,SF,12,0,0,0,0,0,0,0,0,0,0,0,0,0,0,0,0,0,1,1,0.00,0.00,0.00,0.00,1.00,0.00,0.00,22,5,0.23,0.09,0.23,0.00,0.00,0.00,0.00,0.00,anomaly
0,tcp,http,SF,265,3528,0,0,0,0,0,1,0,0,0,0,0,0,0,0,0,0,10,10,0.00,0.00,0.00,0.00,1.00,0.00,0.00,18,179,1.00,0.00,0.06,0.04,0.00,0.00,0.00,0.00,normal
0,tcp,private,REJ,0,0,0,0,0,0,0,0,0,0,0,0,0,0,0,0,0,0,252,19,0.00,0.00,1.00,1.00,0.08,0.06,0.00,138,19,0.14,0.09,0.01,0.00,0.00,0.00,1.00,1.00,anomaly
0,tcp,telnet,RSTO,0,0,0,0,0,0,0,0,0,0,0,0,0,0,0,0,0,0,266,17,0.00,0.00,1.00,1.00,0.06,0.06,0.00,255,17,0.07,0.07,0.00,0.00,0.00,0.00,1.00,1.00,anomaly
0,tcp,private,S0,0,0,0,0,0,0,0,0,0,0,0,0,0,0,0,0,0,0,294,16,1.00,1.00,0.00,0.00,0.05,0.06,0.00,255,16,0.06,0.06,0.00,0.00,1.00,1.00,0.00,0.00,anomaly
0,tcp,ftp,SF,26,157,0,0,0,0,1,0,0,0,0,0,0,0,0,0,0,1,1,1,0.00,0.00,0.00,0.00,1.00,0.00,0.00,179,85,0.47,0.03,0.01,0.00,0.00,0.00,0.00,0.00,anomaly
0,udp,domain_u,SF,44,44,0,0,0,0,0,0,0,0,0,0,0,0,0,0,0,0,5,4,0.00,0.00,0.00,0.00,0.80,0.40,0.00,255,212,0.83,0.01,0.01,0.00,0.00,0.00,0.00,0.00,normal
0,tcp,http,SF,328,2404,0,0,0,0,0,1,0,0,0,0,0,0,0,0,0,0,2,9,0.00,0.00,0.00,0.00,1.00,0.00,0.22,193,255,1.00,0.00,0.01,0.04,0.00,0.00,0.00,0.00,normal
0,icmp,eco_i,SF,18,0,0,0,0,0,0,0,0,0,0,0,0,0,0,0,0,0,1,1,0.00,0.00,0.00,0.00,1.00,0.00,0.00,1,50,1.00,0.00,1.00,1.00,0.00,0.00,0.00,0.00,anomaly
0,tcp,uucp_path,REJ,0,0,0,0,0,0,0,0,0,0,0,0,0,0,0,0,0,0,211,15,0.00,0.00,1.00,1.00,0.07,0.08,0.00,255,15,0.06,0.08,0.00,0.00,0.00,0.00,1.00,1.00,anomaly
0,tcp,http,SF,347,521,0,0,0,0,0,1,0,0,0,0,0,0,0,0,0,0,4,4,0.00,0.00,0.00,0.00,1.00,0.00,0.00,255,255,1.00,0.00,0.00,0.00,0.00,0.00,0.00,0.00,normal
0,tcp,private,S0,0,0,0,0,0,0,0,0,0,0,0,0,0,0,0,0,0,0,216,17,1.00,1.00,0.00,0.00,0.08,0.06,0.00,255,17,0.07,0.06,0.00,0.00,1.00,1.00,0.00,0.00,anomaly
0,tcp,private,RSTR,0,0,0,0,0,0,0,0,0,0,0,0,0,0,0,0,0,0,1,1,0.00,0.00,1.00,1.00,1.00,0.00,0.00,133,1,0.01,0.65,0.64,0.00,0.00,0.00,0.65,1.00,anomaly
0,tcp,private,REJ,0,0,0,0,0,0,0,0,0,0,0,0,0,0,0,0,0,0,145,17,0.00,0.00,1.00,1.00,0.12,0.06,0.00,244,17,0.07,0.05,0.00,0.00,0.00,0.00,1.00,1.00,anomaly
0,udp,private,SF,52,55,0,0,0,0,0,0,0,0,0,0,0,0,0,0,0,0,508,508,0.00,0.00,0.00,0.00,1.00,0.00,0.00,255,255,1.00,0.00,0.82,0.00,0.00,0.00,0.00,0.00,normal
0,tcp,telnet,REJ,0,0,0,0,0,0,0,0,0,0,0,0,0,0,0,0,0,0,1,24,0.00,0.12,1.00,0.83,1.00,0.00,0.92,238,14,0.02,0.03,0.00,0.14,0.00,0.00,0.02,0.43,anomaly
0,tcp,http,SF,268,16193,0,0,0,0,0,1,0,0,0,0,0,0,0,0,0,0,4,4,0.00,0.00,0.00,0.00,1.00,0.00,0.00,51,255,1.00,0.00,0.02,0.02,0.00,0.00,0.00,0.00,normal
0,tcp,private,RSTO,0,0,0,0,0,0,0,0,0,0,0,0,0,0,0,0,0,0,140,17,0.00,0.00,1.00,1.00,0.12,0.06,0.00,255,17,0.07,0.05,0.00,0.00,0.00,0.00,1.00,1.00,anomaly
0,tcp,private,REJ,0,0,0,0,0,0,0,0,0,0,0,0,0,0,0,0,0,0,212,19,0.00,0.00,1.00,1.00,0.09,0.07,0.00,255,19,0.07,0.06,0.00,0.00,0.00,0.00,1.00,1.00,anomaly
0,udp,private,SF,46,51,0,0,0,0,0,0,0,0,0,0,0,0,0,0,0,0,20,20,0.00,0.00,0.00,0.00,1.00,0.00,0.00,255,255,1.00,0.00,0.07,0.00,0.00,0.00,0.00,0.00,normal
280,tcp,ftp_data,SF,283618,0,0,0,0,0,0,0,0,0,0,0,0,0,0,0,0,0,1,1,0.00,0.00,0.00,0.00,1.00,0.00,0.00,22,9,0.14,0.09,0.14,0.33,0.00,0.00,0.00,0.00,anomaly
0,tcp,ftp_data,SF,12,0,0,0,0,0,0,0,0,0,0,0,0,0,0,0,0,0,1,1,0.00,0.00,0.00,0.00,1.00,0.00,0.00,8,15,0.88,0.25,0.88,0.13,0.00,0.00,0.00,0.00,anomaly
0,tcp,imap4,S0,0,0,0,0,0,0,0,0,0,0,0,0,0,0,0,0,0,0,1,3,1.00,1.00,0.00,0.00,1.00,0.00,1.00,148,86,0.34,0.02,0.01,0.02,1.00,1.00,0.00,0.00,anomaly
0,tcp,finger,S0,0,0,0,0,0,0,0,0,0,0,0,0,0,0,0,0,0,0,290,16,1.00,1.00,0.00,0.00,0.06,0.06,0.00,255,16,0.06,0.07,0.00,0.00,1.00,1.00,0.00,0.00,anomaly
0,tcp,http,SF,205,655,0,0,0,0,0,1,0,0,0,0,0,0,0,0,0,0,41,43,0.00,0.00,0.00,0.00,1.00,0.00,0.07,255,255,1.00,0.00,0.00,0.00,0.00,0.00,0.00,0.00,normal
282,tcp,ftp,SF,158,595,0,0,0,2,0,1,0,0,0,0,0,0,0,0,0,1,1,1,0.00,0.00,0.00,0.00,1.00,0.00,0.00,255,16,0.06,0.76,0.00,0.00,0.00,0.06,0.73,0.00,anomaly
0,tcp,private,REJ,0,0,0,0,0,0,0,0,0,0,0,0,0,0,0,0,0,0,221,2,0.00,0.00,1.00,1.00,0.01,0.08,0.00,255,2,0.01,0.08,0.00,0.00,0.00,0.00,1.00,1.00,anomaly
0,tcp,http,SF,238,780,0,0,0,0,0,1,0,0,0,0,0,0,0,0,0,0,18,19,0.00,0.00,0.00,0.00,1.00,0.00,0.11,18,98,1.00,0.00,0.06,0.07,0.00,0.00,0.00,0.00,normal
0,tcp,telnet,S3,0,44,0,0,0,0,0,0,0,0,0,0,0,0,0,0,0,0,1,1,1.00,1.00,0.00,0.00,1.00,0.00,0.00,255,60,0.24,0.68,0.00,0.00,0.14,0.58,0.67,0.00,anomaly
0,tcp,http,SF,256,22095,0,0,0,0,0,1,0,0,0,0,0,0,0,0,0,0,13,13,0.00,0.00,0.00,0.00,1.00,0.00,0.00,255,255,1.00,0.00,0.01,0.00,0.00,0.00,0.00,0.00,normal
0,tcp,other,REJ,0,0,0,0,0,0,0,0,0,0,0,0,0,0,0,0,0,0,2,1,0.00,0.00,0.50,1.00,0.50,1.00,0.00,255,1,0.00,0.02,0.00,0.00,0.00,0.00,0.00,1.00,anomaly
0,tcp,pop_3,RSTO,0,36,0,0,0,0,0,1,0,0,0,0,0,0,0,0,0,0,1,1,0.00,0.00,1.00,1.00,1.00,0.00,0.00,181,59,0.24,0.03,0.01,0.03,0.00,0.00,0.88,1.00,anomaly
0,tcp,http,SF,245,3258,0,0,0,0,0,1,0,0,0,0,0,0,0,0,0,0,3,52,0.00,0.00,0.00,0.00,1.00,0.00,0.10,18,255,1.00,0.00,0.06,0.01,0.00,0.00,0.00,0.00,normal
0,tcp,http,SF,362,677,0,0,0,0,0,1,0,0,0,0,0,0,0,0,0,0,10,10,0.00,0.00,0.00,0.00,1.00,0.00,0.00,106,231,1.00,0.00,0.01,0.03,0.00,0.00,0.00,0.00,normal
0,udp,private,SF,54,53,0,0,0,0,0,0,0,0,0,0,0,0,0,0,0,0,511,511,0.00,0.00,0.00,0.00,1.00,0.00,0.00,255,255,1.00,0.00,0.98,0.00,0.00,0.00,0.00,0.00,normal
0,tcp,sunrpc,REJ,0,0,0,0,0,0,0,0,0,0,0,0,0,0,0,0,0,0,3,7,0.00,0.00,1.00,1.00,0.33,1.00,1.00,255,17,0.07,0.03,0.00,0.00,0.01,0.00,0.34,1.00,anomaly
0,tcp,http,SF,328,2433,0,0,0,0,0,1,0,0,0,0,0,0,0,0,0,0,3,4,0.00,0.00,0.00,0.00,1.00,0.00,0.50,118,255,1.00,0.00,0.01,0.05,0.00,0.00,0.00,0.00,normal
0,tcp,vmnet,REJ,0,0,0,0,0,0,0,0,0,0,0,0,0,0,0,0,0,0,290,16,0.00,0.00,1.00,1.00,0.06,0.06,0.00,255,16,0.06,0.06,0.00,0.00,0.00,0.00,1.00,1.00,anomaly
0,tcp,http,SF,163,12206,0,0,0,0,0,1,0,0,0,0,0,0,0,0,0,0,1,1,0.00,0.00,0.00,0.00,1.00,0.00,0.00,1,255,1.00,0.00,1.00,0.03,0.00,0.00,0.00,0.00,normal
0,tcp,private,REJ,0,0,0,0,0,0,0,0,0,0,0,0,0,0,0,0,0,0,213,8,0.00,0.00,1.00,1.00,0.04,0.06,0.00,255,8,0.03,0.06,0.00,0.00,0.00,0.00,1.00,1.00,anomaly
0,tcp,http,S2,54540,8315,0,0,0,1,0,1,0,0,0,0,0,0,0,0,0,0,4,4,0.25,0.25,0.00,0.00,1.00,0.00,0.00,255,254,1.00,0.01,0.00,0.00,0.00,0.00,0.01,0.01,anomaly
0,udp,private,SF,105,146,0,0,0,0,0,0,0,0,0,0,0,0,0,0,0,0,1,1,0.00,0.00,0.00,0.00,1.00,0.00,0.00,100,99,0.99,0.02,0.01,0.00,0.00,0.00,0.00,0.00,normal
5,tcp,pop_3,SF,32,93,0,0,0,0,0,1,0,0,0,0,0,0,0,0,0,0,1,1,0.00,0.00,0.00,0.00,1.00,0.00,0.00,5,8,1.00,0.00,0.20,0.38,0.00,0.00,0.00,0.00,anomaly
0,udp,private,SF,53,51,0,0,0,0,0,0,0,0,0,0,0,0,0,0,0,0,279,279,0.00,0.00,0.00,0.00,1.00,0.00,0.00,255,255,1.00,0.00,0.86,0.00,0.00,0.00,0.00,0.00,normal
0,tcp,http,SF,204,1762,0,0,0,0,0,1,0,0,0,0,0,0,0,0,0,0,17,17,0.00,0.00,0.00,0.00,1.00,0.00,0.00,233,255,1.00,0.00,0.00,0.01,0.00,0.00,0.00,0.00,normal
0,tcp,other,REJ,0,0,0,0,0,0,0,0,0,0,0,0,0,0,0,0,0,0,508,1,0.07,0.00,0.93,1.00,0.00,1.00,0.00,255,1,0.00,1.00,0.00,0.00,0.06,0.00,0.94,1.00,anomaly
283,tcp,ftp,SF,162,597,0,0,0,2,0,1,0,0,0,0,0,0,0,0,0,1,1,1,0.00,0.00,0.00,0.00,1.00,0.00,0.00,255,30,0.12,0.03,0.00,0.00,0.40,0.00,0.02,0.00,anomaly
0,tcp,private,REJ,0,0,0,0,0,0,0,0,0,0,0,0,0,0,0,0,0,0,242,16,0.00,0.00,1.00,1.00,0.07,0.07,0.00,255,16,0.06,0.08,0.00,0.00,0.00,0.00,1.00,1.00,anomaly
0,tcp,domain,S0,0,0,0,0,0,0,0,0,0,0,0,0,0,0,0,0,0,0,160,14,1.00,1.00,0.00,0.00,0.09,0.09,0.00,255,14,0.05,0.09,0.00,0.00,1.00,1.00,0.00,0.00,anomaly
0,tcp,other,REJ,0,0,0,0,0,0,0,0,0,0,0,0,0,0,0,0,0,0,511,1,0.13,0.00,0.87,1.00,0.00,1.00,0.00,255,1,0.00,0.94,0.00,0.00,0.12,0.00,0.88,1.00,anomaly
0,tcp,http,SF,316,817,0,0,0,0,0,1,0,0,0,0,0,0,0,0,0,0,11,28,0.00,0.00,0.00,0.00,1.00,0.00,0.21,50,255,1.00,0.00,0.02,0.01,0.00,0.00,0.00,0.00,normal
0,udp,private,SF,52,55,0,0,0,0,0,0,0,0,0,0,0,0,0,0,0,0,509,509,0.00,0.00,0.00,0.00,1.00,0.00,0.00,255,255,1.00,0.00,0.96,0.00,0.00,0.00,0.00,0.00,normal
0,tcp,http,SF,373,432,0,0,0,0,0,1,0,0,0,0,0,0,0,0,0,0,21,21,0.00,0.00,0.00,0.00,1.00,0.00,0.00,255,255,1.00,0.00,0.00,0.00,0.00,0.00,0.00,0.00,normal
0,tcp,ftp_data,SF,6932,0,0,0,0,0,0,0,0,0,0,0,0,0,0,0,0,0,2,2,0.00,0.00,0.00,0.00,1.00,0.00,0.00,36,5,0.14,0.08,0.14,0.00,0.00,0.00,0.00,0.00,normal
0,tcp,private,REJ,0,0,0,0,0,0,0,0,0,0,0,0,0,0,0,0,0,0,205,12,0.00,0.00,1.00,1.00,0.06,0.06,0.00,255,12,0.05,0.05,0.00,0.00,0.00,0.00,1.00,1.00,anomaly
3,tcp,pop_3,SF,32,93,0,0,0,0,0,1,0,0,0,0,0,0,0,0,0,0,1,1,0.00,0.00,0.00,0.00,1.00,0.00,0.00,255,171,0.67,0.02,0.00,0.00,0.00,0.00,0.11,0.00,anomaly
0,tcp,http,SF,232,259,0,0,0,0,0,1,0,0,0,0,0,0,0,0,0,0,5,12,0.00,0.00,0.00,0.00,1.00,0.00,0.33,101,255,1.00,0.00,0.01,0.02,0.00,0.00,0.00,0.00,normal
0,tcp,private,REJ,0,0,0,0,0,0,0,0,0,0,0,0,0,0,0,0,0,0,131,20,0.00,0.00,1.00,1.00,0.15,0.05,0.00,255,20,0.08,0.06,0.00,0.00,0.00,0.00,1.00,1.00,anomaly
0,tcp,http,SF,251,2984,0,0,0,0,0,1,0,0,0,0,0,0,0,0,0,0,1,1,0.00,0.00,0.00,0.00,1.00,0.00,0.00,58,255,1.00,0.00,0.02,0.04,0.00,0.00,0.00,0.00,normal
0,tcp,http,SF,287,593,0,0,0,0,0,1,0,0,0,0,0,0,0,0,0,0,1,25,0.00,0.00,0.00,0.00,1.00,0.00,0.16,6,255,1.00,0.00,0.17,0.03,0.00,0.00,0.00,0.00,normal
1,tcp,smtp,SF,1055,364,0,0,0,0,0,1,0,0,0,0,0,0,0,0,0,0,1,2,0.00,0.00,0.00,0.00,1.00,0.00,1.00,142,192,0.81,0.03,0.01,0.01,0.00,0.00,0.02,0.03,normal
0,tcp,http,SF,286,920,0,0,0,0,0,1,0,0,0,0,0,0,0,0,0,0,16,19,0.00,0.00,0.00,0.00,1.00,0.00,0.16,152,255,1.00,0.00,0.01,0.01,0.00,0.00,0.00,0.00,normal
0,tcp,private,REJ,0,0,0,0,0,0,0,0,0,0,0,0,0,0,0,0,0,0,136,14,0.00,0.00,1.00,1.00,0.10,0.06,0.00,255,14,0.05,0.05,0.00,0.00,0.00,0.00,1.00,1.00,anomaly
0,tcp,http,SF,321,622,0,0,0,0,0,1,0,0,0,0,0,0,0,0,0,0,18,23,0.00,0.00,0.00,0.00,1.00,0.00,0.17,255,255,1.00,0.00,0.00,0.00,0.00,0.00,0.00,0.00,normal
280,tcp,ftp_data,SF,283618,0,0,0,0,0,0,0,0,0,0,0,0,0,0,0,0,0,2,2,0.00,0.00,0.00,0.00,1.00,0.00,0.00,6,12,1.00,0.00,1.00,0.25,0.00,0.00,0.00,0.00,anomaly
0,icmp,ecr_i,SF,1032,0,0,0,0,0,0,0,0,0,0,0,0,0,0,0,0,0,201,201,0.00,0.00,0.00,0.00,1.00,0.00,0.00,255,255,1.00,0.00,1.00,0.00,0.00,0.00,0.00,0.00,anomaly
0,tcp,telnet,SF,122,174,0,0,0,0,1,0,0,0,0,0,0,0,0,0,0,0,1,1,0.00,0.00,0.00,0.00,1.00,0.00,0.00,255,182,0.71,0.02,0.00,0.00,0.00,0.00,0.02,0.03,anomaly
0,tcp,imap4,RSTO,0,44,0,0,0,0,0,0,0,0,0,0,0,0,0,0,0,0,2,8,0.00,0.00,1.00,0.88,0.50,1.00,1.00,226,59,0.23,0.02,0.00,0.03,0.00,0.00,0.89,0.97,anomaly
0,tcp,private,REJ,0,0,0,0,0,0,0,0,0,0,0,0,0,0,0,0,0,0,253,11,0.00,0.00,1.00,1.00,0.04,0.06,0.00,255,11,0.04,0.07,0.00,0.00,0.00,0.00,1.00,1.00,anomaly
0,tcp,http,REJ,0,0,0,0,0,0,0,0,0,0,0,0,0,0,0,0,0,0,264,20,0.00,0.00,1.00,1.00,0.08,0.06,0.00,255,20,0.08,0.06,0.00,0.00,0.00,0.00,1.00,1.00,anomaly
0,tcp,private,S1,2,834163,0,0,0,6,0,0,0,0,0,0,0,0,0,0,0,0,1,1,1.00,1.00,0.00,0.00,1.00,0.00,0.00,255,2,0.01,0.03,0.00,0.00,0.45,1.00,0.02,0.00,normal
0,tcp,private,REJ,0,0,0,0,0,0,0,0,0,0,0,0,0,0,0,0,0,0,197,5,0.00,0.00,1.00,1.00,0.03,0.06,0.00,255,5,0.02,0.06,0.00,0.00,0.00,0.00,1.00,1.00,anomaly
0,udp,domain_u,SF,22,75,0,0,0,0,0,0,0,0,0,0,0,0,0,0,0,0,3,3,0.00,0.00,0.00,0.00,0.67,0.67,0.67,141,134,0.95,0.02,0.01,0.00,0.00,0.00,0.00,0.00,normal
0,tcp,netbios_ns,REJ,0,0,0,0,0,0,0,0,0,0,0,0,0,0,0,0,0,0,103,2,0.00,0.00,1.00,1.00,0.02,0.07,0.00,255,2,0.01,0.06,0.00,0.00,0.00,0.00,1.00,1.00,anomaly
0,tcp,http,SF,223,8620,0,0,0,0,0,1,0,0,0,0,0,0,0,0,0,0,3,3,0.00,0.00,0.00,0.00,1.00,0.00,0.00,157,255,1.00,0.00,0.01,0.02,0.00,0.00,0.00,0.00,normal
0,tcp,http,SF,237,4228,0,0,0,0,0,1,0,0,0,0,0,0,0,0,0,0,16,16,0.00,0.00,0.00,0.00,1.00,0.00,0.00,255,255,1.00,0.00,0.00,0.00,0.00,0.00,0.00,0.00,normal
0,udp,private,SF,45,44,0,0,0,0,0,0,0,0,0,0,0,0,0,0,0,0,511,511,0.00,0.00,0.00,0.00,1.00,0.00,0.00,255,255,1.00,0.00,0.83,0.00,0.00,0.00,0.00,0.00,normal
0,tcp,private,REJ,0,0,0,0,0,0,0,0,0,0,0,0,0,0,0,0,0,0,230,9,0.00,0.00,1.00,1.00,0.04,0.07,0.00,255,9,0.04,0.08,0.00,0.00,0.00,0.00,1.00,1.00,anomaly
0,tcp,private,REJ,0,0,0,0,0,0,0,0,0,0,0,0,0,0,0,0,0,0,95,1,0.02,0.00,0.98,1.00,0.01,0.86,0.00,104,1,0.01,0.80,0.91,0.00,0.02,0.00,0.89,1.00,anomaly
0,tcp,pop_3,REJ,0,0,0,0,0,0,0,0,0,0,0,0,0,0,0,0,0,0,3,20,0.00,0.05,1.00,0.85,0.33,1.00,1.00,255,12,0.05,0.03,0.00,0.00,0.00,0.00,0.16,1.00,anomaly
0,tcp,http,S0,0,0,0,0,0,0,0,0,0,0,0,0,0,0,0,0,0,0,16,16,1.00,1.00,0.00,0.00,1.00,0.00,0.00,255,245,0.96,0.01,0.00,0.00,0.21,0.22,0.56,0.59,anomaly
0,tcp,http,SF,301,6085,0,0,0,0,0,1,0,0,0,0,0,0,0,0,0,0,14,15,0.00,0.00,0.00,0.00,1.00,0.00,0.13,120,255,1.00,0.00,0.01,0.01,0.00,0.00,0.00,0.00,normal
0,udp,domain_u,SF,44,71,0,0,0,0,0,0,0,0,0,0,0,0,0,0,0,0,188,187,0.00,0.00,0.00,0.00,0.99,0.01,0.00,255,255,1.00,0.00,0.00,0.00,0.00,0.00,0.00,0.00,normal
0,tcp,http,SF,54540,8314,0,0,0,2,0,1,1,0,0,0,0,0,0,0,0,0,4,9,0.00,0.00,0.00,0.00,1.00,0.00,0.22,255,242,0.95,0.01,0.00,0.00,0.00,0.00,0.06,0.06,anomaly
0,udp,private,SF,1,1,0,0,0,0,0,0,0,0,0,0,0,0,0,0,0,0,94,1,0.00,0.00,0.00,0.00,0.01,0.63,0.00,255,1,0.00,0.85,0.51,0.00,0.05,0.00,0.43,0.00,anomaly
2,tcp,telnet,SF,24,715,0,0,0,0,0,0,0,0,0,0,0,0,0,0,0,0,4,7,0.00,0.14,0.75,0.29,0.50,0.75,0.71,255,53,0.21,0.03,0.00,0.00,0.00,0.00,0.35,0.51,anomaly
0,tcp,other,REJ,0,0,0,0,0,0,0,0,0,0,0,0,0,0,0,0,0,0,458,1,0.16,0.00,0.84,1.00,0.00,1.00,0.00,255,1,0.00,0.09,0.00,0.00,0.00,0.00,0.09,1.00,anomaly
7587,tcp,telnet,SF,0,44,0,0,0,0,0,0,0,0,0,0,0,0,0,0,0,0,1,1,0.00,0.00,0.00,0.00,1.00,0.00,0.00,255,161,0.63,0.35,0.00,0.00,0.49,0.78,0.34,0.01,anomaly
0,udp,domain_u,SF,44,129,0,0,0,0,0,0,0,0,0,0,0,0,0,0,0,0,87,167,0.00,0.00,0.00,0.00,1.00,0.00,0.01,255,255,1.00,0.00,0.00,0.00,0.00,0.00,0.00,0.00,normal
0,tcp,mtp,S0,0,0,0,0,0,0,0,0,0,0,0,0,0,0,0,0,0,0,236,2,1.00,1.00,0.00,0.00,0.01,0.07,0.00,255,2,0.01,0.07,0.00,0.00,1.00,1.00,0.00,0.00,anomaly
0,tcp,private,REJ,0,0,0,0,0,0,0,0,0,0,0,0,0,0,0,0,0,0,108,2,0.00,0.00,1.00,1.00,0.02,0.06,0.00,255,2,0.01,0.05,0.00,0.00,0.00,0.00,1.00,1.00,anomaly
7,tcp,pop_3,SF,30,93,0,0,0,0,0,1,0,0,0,0,0,0,0,0,0,0,2,1,0.00,0.00,0.00,0.00,0.50,1.00,0.00,255,249,0.98,0.01,0.00,0.00,0.00,0.00,0.02,0.00,anomaly
0,tcp,http,SF,197,1485,0,0,0,0,0,1,0,0,0,0,0,0,0,0,0,0,16,17,0.00,0.00,0.00,0.00,1.00,0.00,0.12,255,255,1.00,0.00,0.00,0.00,0.00,0.00,0.00,0.00,normal
0,tcp,http,SF,242,15155,0,0,0,0,0,1,0,0,0,0,0,0,0,0,0,0,1,7,0.00,0.00,0.00,0.00,1.00,0.00,0.29,3,255,1.00,0.00,0.33,0.07,0.00,0.00,0.00,0.00,normal
6,tcp,pop_3,SF,30,93,0,0,0,0,0,1,0,0,0,0,0,0,0,0,0,0,1,1,0.00,0.00,0.00,0.00,1.00,0.00,0.00,255,251,0.98,0.01,0.00,0.00,0.00,0.00,0.00,0.00,anomaly
0,tcp,http,SF,350,5934,0,0,0,0,0,1,0,0,0,0,0,0,0,0,0,0,5,5,0.00,0.00,0.00,0.00,1.00,0.00,0.00,255,255,1.00,0.00,0.00,0.00,0.00,0.00,0.00,0.00,normal
0,udp,domain_u,SF,46,46,0,0,0,0,0,0,0,0,0,0,0,0,0,0,0,0,127,200,0.00,0.00,0.00,0.00,0.99,0.02,0.01,255,254,1.00,0.01,0.01,0.00,0.00,0.00,0.00,0.00,normal
0,udp,private,SF,52,52,0,0,0,0,0,0,0,0,0,0,0,0,0,0,0,0,511,511,0.00,0.00,0.00,0.00,1.00,0.00,0.00,255,255,1.00,0.00,0.78,0.00,0.00,0.00,0.00,0.00,normal
0,tcp,name,REJ,0,0,0,0,0,0,0,0,0,0,0,0,0,0,0,0,0,0,195,5,0.00,0.00,1.00,1.00,0.03,0.07,0.00,255,5,0.02,0.07,0.00,0.00,0.00,0.00,1.00,1.00,anomaly
0,tcp,http,SF,239,60632,0,0,0,0,0,1,0,0,0,0,0,0,0,0,0,0,5,5,0.00,0.00,0.00,0.00,1.00,0.00,0.00,87,255,1.00,0.00,0.01,0.02,0.01,0.00,0.00,0.00,normal
0,tcp,http,SF,207,386,0,0,0,0,0,1,0,0,0,0,0,0,0,0,0,0,12,14,0.00,0.00,0.00,0.00,1.00,0.00,0.21,255,255,1.00,0.00,0.00,0.00,0.00,0.00,0.00,0.00,normal
0,tcp,private,REJ,0,0,0,0,0,0,0,0,0,0,0,0,0,0,0,0,0,0,123,17,0.00,0.00,1.00,1.00,0.14,0.07,0.00,255,17,0.07,0.05,0.00,0.00,0.00,0.00,1.00,1.00,anomaly
0,tcp,http,SF,180,4443,0,0,0,0,0,1,0,0,0,0,0,0,0,0,0,0,1,11,0.00,0.00,0.00,0.00,1.00,0.00,0.18,94,255,1.00,0.00,0.01,0.01,0.00,0.00,0.00,0.00,normal
0,tcp,http,SF,339,396,0,0,0,0,0,1,0,0,0,0,0,0,0,0,0,0,11,11,0.00,0.00,0.00,0.00,1.00,0.00,0.00,255,255,1.00,0.00,0.00,0.00,0.00,0.00,0.00,0.00,normal
0,tcp,smtp,SF,642,331,0,0,0,0,0,1,0,0,0,0,0,0,0,0,0,0,1,1,0.00,0.00,0.00,0.00,1.00,0.00,0.00,111,140,0.37,0.05,0.01,0.01,0.00,0.00,0.00,0.04,normal
0,udp,private,SF,55,52,0,0,0,0,0,0,0,0,0,0,0,0,0,0,0,0,511,511,0.00,0.00,0.00,0.00,1.00,0.00,0.00,255,255,1.00,0.00,1.00,0.00,0.00,0.00,0.00,0.00,normal
0,tcp,private,REJ,0,0,0,0,0,0,0,0,0,0,0,0,0,0,0,0,0,0,341,1,0.14,0.00,0.83,1.00,0.00,1.00,0.00,255,1,0.00,0.98,0.00,0.00,0.17,0.00,0.80,1.00,anomaly
0,tcp,http,SF,341,2315,0,0,0,0,0,1,0,0,0,0,0,0,0,0,0,0,29,32,0.00,0.00,0.00,0.00,1.00,0.00,0.12,255,255,1.00,0.00,0.00,0.00,0.00,0.00,0.00,0.00,normal
0,udp,private,SF,49,0,0,0,0,0,0,0,0,0,0,0,0,0,0,0,0,0,1,1,0.00,0.00,0.00,0.00,1.00,0.00,0.00,255,255,1.00,0.00,0.01,0.00,0.00,0.00,0.00,0.00,anomaly
0,udp,domain_u,SF,42,42,0,0,0,0,0,0,0,0,0,0,0,0,0,0,0,0,8,12,0.00,0.00,0.00,0.00,1.00,0.00,0.17,255,251,0.98,0.01,0.00,0.00,0.00,0.00,0.00,0.00,normal
0,tcp,private,REJ,0,0,0,0,0,0,0,0,0,0,0,0,0,0,0,0,0,0,246,9,0.00,0.00,1.00,1.00,0.04,0.07,0.00,255,9,0.04,0.08,0.00,0.00,0.00,0.00,1.00,1.00,anomaly
0,tcp,http,SF,54540,8314,0,0,0,2,0,1,1,0,0,0,0,0,0,0,0,0,5,37,0.00,0.00,0.00,0.00,1.00,0.00,0.05,255,255,1.00,0.00,0.00,0.00,0.00,0.00,0.05,0.05,anomaly
0,udp,private,SF,105,0,0,0,0,0,0,0,0,0,0,0,0,0,0,0,0,0,1,1,0.00,0.00,0.00,0.00,1.00,0.00,0.00,255,253,0.99,0.01,0.01,0.00,0.00,0.00,0.00,0.00,normal
0,tcp,http,SF,285,1892,0,0,0,0,0,1,0,0,0,0,0,0,0,0,0,0,7,7,0.00,0.00,0.00,0.00,1.00,0.00,0.00,255,255,1.00,0.00,0.01,0.00,0.00,0.00,0.00,0.00,normal
0,tcp,private,REJ,0,0,0,0,0,0,0,0,0,0,0,0,0,0,0,0,0,0,141,19,0.00,0.00,1.00,1.00,0.13,0.06,0.00,255,19,0.07,0.06,0.00,0.00,0.00,0.00,1.00,1.00,anomaly
0,tcp,telnet,SF,123,174,0,0,0,0,1,0,0,0,0,0,0,0,0,0,0,0,2,2,0.00,0.00,0.00,0.00,1.00,0.00,0.00,255,255,1.00,0.00,0.00,0.00,0.01,0.01,0.02,0.02,anomaly
4,tcp,pop_3,SF,32,93,0,0,0,0,0,1,0,0,0,0,0,0,0,0,0,0,1,1,0.00,0.00,0.00,0.00,1.00,0.00,0.00,255,151,0.59,0.02,0.00,0.00,0.00,0.00,0.14,0.00,anomaly
0,tcp,private,REJ,0,0,0,0,0,0,0,0,0,0,0,0,0,0,0,0,0,0,216,3,0.00,0.00,1.00,1.00,0.01,0.08,0.00,188,3,0.02,0.08,0.01,0.00,0.00,0.00,1.00,1.00,anomaly
0,tcp,http,SF,78202,1203,0,0,0,0,0,1,0,0,0,0,0,0,0,0,0,0,4,15,0.00,0.00,0.00,0.00,1.00,0.00,0.27,255,255,1.00,0.00,0.00,0.00,0.00,0.00,0.00,0.00,normal
0,tcp,http,SF,271,5182,0,0,0,0,0,1,0,0,0,0,0,0,0,0,0,0,15,16,0.00,0.00,0.00,0.00,1.00,0.00,0.12,255,255,1.00,0.00,0.00,0.00,0.00,0.00,0.00,0.00,normal
8213,tcp,telnet,SF,0,15,0,0,0,0,0,0,0,0,0,0,0,0,0,0,0,0,1,1,0.00,0.00,0.00,0.00,1.00,0.00,0.00,255,8,0.03,0.85,0.00,0.00,0.00,0.00,0.84,0.00,anomaly
0,tcp,private,S0,0,0,0,0,0,0,0,0,0,0,0,0,0,0,0,0,0,0,103,4,1.00,1.00,0.00,0.00,0.04,0.06,0.00,255,4,0.02,0.06,0.00,0.00,1.00,1.00,0.00,0.00,anomaly
0,tcp,telnet,S3,0,44,0,0,0,0,0,0,0,0,0,0,0,0,0,0,0,0,1,1,1.00,1.00,0.00,0.00,1.00,0.00,0.00,255,132,0.52,0.02,0.00,0.00,0.53,0.44,0.01,0.01,anomaly
12931,tcp,telnet,SF,1164,160726,0,0,0,0,0,1,611,1,2,684,0,0,3,0,0,0,1,1,0.00,0.00,0.00,0.00,1.00,0.00,0.00,29,5,0.17,0.10,0.03,0.00,0.00,0.00,0.00,0.00,normal
0,udp,domain_u,SF,46,74,0,0,0,0,0,0,0,0,0,0,0,0,0,0,0,0,160,160,0.00,0.00,0.00,0.00,1.00,0.00,0.00,255,255,1.00,0.00,0.01,0.00,0.00,0.00,0.00,0.00,normal
0,tcp,private,REJ,0,0,0,0,0,0,0,0,0,0,0,0,0,0,0,0,0,0,282,2,0.00,0.00,1.00,1.00,0.01,0.06,0.00,255,2,0.01,0.06,0.00,0.00,0.00,0.00,1.00,1.00,anomaly
0,tcp,smtp,SF,1107,331,0,0,0,0,0,1,0,0,0,0,0,0,0,0,0,0,1,1,0.00,0.00,0.00,0.00,1.00,0.00,0.00,20,178,0.90,0.15,0.05,0.01,0.00,0.00,0.00,0.00,normal
0,tcp,ftp_data,SF,4539,0,0,0,0,0,0,0,0,0,0,0,0,0,0,0,0,0,19,18,0.00,0.00,0.00,0.00,0.95,0.11,0.00,84,86,0.57,0.07,0.57,0.02,0.01,0.00,0.00,0.00,normal
20,tcp,ftp,SF,241,769,0,0,0,4,0,1,0,0,0,0,0,0,0,0,0,1,1,1,0.00,0.00,0.00,0.00,1.00,0.00,0.00,171,73,0.42,0.04,0.01,0.03,0.00,0.00,0.01,0.01,normal
7971,tcp,telnet,SF,0,44,0,0,0,0,0,0,0,0,0,0,0,0,0,0,0,0,1,2,0.00,0.00,0.00,0.00,1.00,0.00,1.00,255,107,0.42,0.02,0.00,0.00,0.55,0.36,0.01,0.01,anomaly
0,tcp,http,SF,223,8619,0,0,0,0,0,1,0,0,0,0,0,0,0,0,0,0,5,7,0.00,0.00,0.00,0.00,1.00,0.00,0.43,48,255,1.00,0.00,0.02,0.02,0.00,0.00,0.00,0.00,normal
0,tcp,private,REJ,0,0,0,0,0,0,0,0,0,0,0,0,0,0,0,0,0,0,270,5,0.00,0.00,1.00,1.00,0.02,0.06,0.00,255,5,0.02,0.06,0.00,0.00,0.00,0.00,1.00,1.00,anomaly
0,tcp,other,REJ,0,0,0,0,0,0,0,0,0,0,0,0,0,0,0,0,0,0,432,1,0.04,0.00,0.96,1.00,0.00,1.00,0.00,255,1,0.00,1.00,0.00,0.00,0.03,0.00,0.97,1.00,anomaly
0,tcp,http,SF,205,2120,0,0,0,0,0,1,0,0,0,0,0,0,0,0,0,0,7,14,0.00,0.00,0.00,0.00,1.00,0.00,0.14,255,255,1.00,0.00,0.00,0.00,0.00,0.00,0.00,0.00,normal
0,tcp,http,SF,310,1656,0,0,0,0,0,1,0,0,0,0,0,0,0,0,0,0,29,29,0.00,0.00,0.00,0.00,1.00,0.00,0.00,29,255,1.00,0.00,0.03,0.01,0.00,0.00,0.00,0.00,normal
0,icmp,ecr_i,SF,1032,0,0,0,0,0,0,0,0,0,0,0,0,0,0,0,0,0,34,34,0.00,0.00,0.00,0.00,1.00,0.00,0.00,255,255,1.00,0.00,1.00,0.00,0.00,0.00,0.00,0.00,anomaly
0,tcp,http,SF,221,1674,0,0,0,0,0,1,0,0,0,0,0,0,0,0,0,0,12,37,0.00,0.00,0.00,0.00,1.00,0.00,0.08,255,255,1.00,0.00,0.00,0.00,0.00,0.00,0.00,0.00,normal
0,tcp,http,SF,234,1905,0,0,0,0,0,1,0,0,0,0,0,0,0,0,0,0,4,4,0.00,0.00,0.00,0.00,1.00,0.00,0.00,34,255,1.00,0.00,0.03,0.01,0.00,0.00,0.00,0.00,normal
0,udp,private,SF,56,57,0,0,0,0,0,0,0,0,0,0,0,0,0,0,0,0,510,510,0.00,0.00,0.00,0.00,1.00,0.00,0.00,255,255,1.00,0.00,1.00,0.00,0.00,0.00,0.00,0.00,normal
0,tcp,private,S0,0,0,0,0,0,0,0,0,0,0,0,0,0,0,0,0,0,0,136,4,1.00,1.00,0.00,0.00,0.03,0.10,0.00,255,4,0.02,0.09,0.00,0.00,1.00,1.00,0.00,0.00,anomaly
0,tcp,http,SF,315,773,0,0,0,0,0,1,0,0,0,0,0,0,0,0,0,0,32,32,0.00,0.00,0.00,0.00,1.00,0.00,0.00,255,255,1.00,0.00,0.00,0.00,0.00,0.00,0.00,0.00,normal
0,tcp,pop_3,SF,30,217,0,0,0,0,0,1,0,0,0,0,0,0,0,0,0,0,1,1,0.00,0.00,0.00,0.00,1.00,0.00,0.00,255,2,0.01,0.02,0.00,0.00,0.00,0.00,0.00,0.00,anomaly
0,tcp,http,REJ,0,0,0,0,0,0,0,0,0,0,0,0,0,0,0,0,0,0,256,19,0.00,0.00,1.00,1.00,0.07,0.06,0.00,255,19,0.07,0.06,0.00,0.00,0.00,0.00,1.00,1.00,anomaly
0,tcp,http,SF,358,490,0,0,0,0,0,1,0,0,0,0,0,0,0,0,0,0,29,36,0.00,0.00,0.00,0.00,1.00,0.00,0.06,30,255,1.00,0.00,0.03,0.05,0.00,0.00,0.00,0.00,normal
0,tcp,pop_2,REJ,0,0,0,0,0,0,0,0,0,0,0,0,0,0,0,0,0,0,254,5,0.00,0.00,1.00,1.00,0.02,0.06,0.00,255,5,0.02,0.06,0.00,0.00,0.00,0.00,1.00,1.00,anomaly
0,tcp,http,SF,220,770,0,0,0,0,0,1,0,0,0,0,0,0,0,0,0,0,14,24,0.00,0.00,0.00,0.00,1.00,0.00,0.12,255,255,1.00,0.00,0.00,0.00,0.00,0.00,0.00,0.00,normal
0,udp,private,SF,105,0,0,0,0,0,0,0,0,0,0,0,0,0,0,0,0,0,1,1,0.00,0.00,0.00,0.00,1.00,0.00,0.00,255,251,0.98,0.01,0.01,0.00,0.00,0.00,0.00,0.00,anomaly
7646,tcp,telnet,SF,0,44,0,0,0,0,0,0,0,0,0,0,0,0,0,0,0,0,1,1,0.00,0.00,0.00,0.00,1.00,0.00,0.00,255,164,0.64,0.03,0.00,0.00,0.33,0.51,0.11,0.08,anomaly
0,tcp,private,S0,0,0,0,0,0,0,0,0,0,0,0,0,0,0,0,0,0,0,137,8,1.00,1.00,0.00,0.00,0.06,0.06,0.00,255,8,0.03,0.06,0.00,0.00,1.00,1.00,0.00,0.00,anomaly
0,tcp,http,SF,245,2454,0,0,0,0,0,1,0,0,0,0,0,0,0,0,0,0,9,15,0.00,0.00,0.00,0.00,1.00,0.00,0.13,255,255,1.00,0.00,0.00,0.00,0.00,0.00,0.00,0.00,normal
0,tcp,telnet,S0,0,0,0,0,0,0,0,0,0,0,0,0,0,0,0,0,0,0,120,120,1.00,1.00,0.00,0.00,1.00,0.00,0.00,255,218,0.85,0.07,0.00,0.00,0.83,0.97,0.02,0.00,anomaly
0,udp,private,SF,54,54,0,0,0,0,0,0,0,0,0,0,0,0,0,0,0,0,511,511,0.00,0.00,0.00,0.00,1.00,0.00,0.00,255,255,1.00,0.00,0.85,0.00,0.00,0.00,0.00,0.00,normal
0,tcp,other,REJ,0,0,0,0,0,0,0,0,0,0,0,0,0,0,0,0,0,0,511,1,0.08,0.00,0.92,1.00,0.00,1.00,0.00,255,1,0.00,1.00,0.00,0.00,0.13,0.00,0.87,1.00,anomaly
0,tcp,http,SF,268,1014,0,0,0,0,0,1,0,0,0,0,0,0,0,0,0,0,4,4,0.00,0.00,0.00,0.00,1.00,0.00,0.00,255,255,1.00,0.00,0.00,0.00,0.00,0.00,0.00,0.00,normal
0,tcp,http,SF,324,13335,0,0,0,0,0,1,0,0,0,0,0,0,0,0,0,0,20,29,0.00,0.00,0.00,0.00,1.00,0.00,0.07,20,255,1.00,0.00,0.05,0.07,0.00,0.00,0.00,0.00,normal
0,tcp,http,SF,54540,8314,0,0,0,2,0,1,1,0,0,0,0,0,0,0,0,0,5,5,0.00,0.00,0.00,0.00,1.00,0.00,0.00,255,255,1.00,0.00,0.00,0.00,0.00,0.00,0.04,0.04,anomaly
0,tcp,Z39_50,REJ,0,0,0,0,0,0,0,0,0,0,0,0,0,0,0,0,0,0,250,9,0.00,0.00,1.00,1.00,0.04,0.06,0.00,255,9,0.04,0.07,0.00,0.00,0.00,0.00,1.00,1.00,anomaly
1,tcp,smtp,SF,2599,293,0,0,0,0,0,1,0,0,0,0,0,0,0,0,0,0,2,3,0.00,0.00,0.00,0.00,1.00,0.00,0.67,255,247,0.97,0.04,0.00,0.00,0.00,0.00,0.03,0.00,anomaly
0,tcp,smtp,SF,1176,368,0,0,0,0,0,1,0,0,0,0,0,0,0,0,0,0,1,1,0.00,0.00,0.00,0.00,1.00,0.00,0.00,128,167,0.60,0.03,0.01,0.01,0.00,0.00,0.00,0.00,normal
0,tcp,http_443,S0,0,0,0,0,0,0,0,0,0,0,0,0,0,0,0,0,0,0,118,2,1.00,1.00,0.00,0.00,0.02,0.07,0.00,255,2,0.01,0.06,0.00,0.00,1.00,1.00,0.00,0.00,anomaly
0,tcp,http,SF,222,827,0,0,0,0,0,1,0,0,0,0,0,0,0,0,0,0,7,7,0.00,0.00,0.00,0.00,1.00,0.00,0.00,38,255,1.00,0.00,0.03,0.04,0.00,0.00,0.00,0.00,normal
0,tcp,http,SF,252,5354,0,0,0,0,0,1,0,0,0,0,0,0,0,0,0,0,5,5,0.00,0.00,0.00,0.00,1.00,0.00,0.00,43,255,1.00,0.00,0.02,0.02,0.00,0.00,0.00,0.00,normal
0,tcp,private,REJ,0,0,0,0,0,0,0,0,0,0,0,0,0,0,0,0,0,0,103,9,0.00,0.00,1.00,1.00,0.09,0.07,0.00,255,9,0.04,0.05,0.00,0.00,0.00,0.00,1.00,1.00,anomaly
0,tcp,http,SF,236,3222,0,0,0,0,0,1,0,0,0,0,0,0,0,0,0,0,3,4,0.00,0.00,0.00,0.00,1.00,0.00,0.50,255,211,0.83,0.11,0.00,0.00,0.00,0.00,0.10,0.00,normal
0,tcp,ftp_data,SF,868,0,0,0,0,0,0,0,0,0,0,0,0,0,0,0,0,0,1,1,0.00,0.00,0.00,0.00,1.00,0.00,0.00,1,23,1.00,0.00,1.00,0.09,0.00,0.00,0.00,0.00,normal
1,tcp,pop_3,RSTO,0,36,0,0,0,0,0,1,0,0,0,0,0,0,0,0,0,0,2,9,0.00,0.00,1.00,1.00,0.50,1.00,1.00,255,41,0.16,0.02,0.00,0.00,0.00,0.00,0.60,1.00,anomaly
0,tcp,other,RSTR,0,0,0,0,0,0,0,0,0,0,0,0,0,0,0,0,0,0,1,1,0.00,0.00,1.00,1.00,1.00,0.00,0.00,255,1,0.00,0.24,0.23,0.00,0.00,0.00,0.23,1.00,normal
0,tcp,private,REJ,0,0,0,0,0,0,0,0,0,0,0,0,0,0,0,0,0,0,224,2,0.00,0.00,1.00,1.00,0.01,0.06,0.00,255,2,0.01,0.07,0.00,0.00,0.00,0.00,1.00,1.00,anomaly
0,udp,other,SF,23,0,0,0,0,0,0,0,0,0,0,0,0,0,0,0,0,0,1,1,0.00,0.00,0.00,0.00,1.00,0.00,0.00,255,1,0.00,0.03,0.00,0.00,0.00,0.00,0.00,0.00,anomaly
0,tcp,finger,RSTO,0,0,0,0,0,0,0,0,0,0,0,0,0,0,0,0,0,0,196,9,0.00,0.00,1.00,1.00,0.05,0.06,0.00,255,9,0.04,0.07,0.00,0.00,0.00,0.00,1.00,1.00,anomaly
0,tcp,http,SF,221,310,0,0,0,0,0,1,0,0,0,0,0,0,0,0,0,0,6,6,0.00,0.00,0.00,0.00,1.00,0.00,0.00,168,255,1.00,0.00,0.01,0.02,0.00,0.00,0.00,0.00,normal
1,tcp,smtp,SF,2599,293,0,0,0,0,0,1,0,0,0,0,0,0,0,0,0,0,3,3,0.00,0.00,0.00,0.00,1.00,0.00,0.00,255,188,0.74,0.13,0.00,0.00,0.00,0.00,0.25,0.00,anomaly
0,udp,private,SF,28,0,0,3,0,0,0,0,0,0,0,0,0,0,0,0,0,0,80,80,0.00,0.00,0.00,0.00,1.00,0.00,0.00,255,80,0.31,0.02,0.31,0.00,0.00,0.00,0.00,0.00,normal
0,tcp,pop_3,S0,0,0,0,0,0,0,0,0,0,0,0,0,0,0,0,0,0,0,1,3,1.00,1.00,0.00,0.00,1.00,0.00,1.00,45,64,0.33,0.07,0.02,0.03,1.00,0.23,0.00,0.77,anomaly
0,tcp,http,SF,334,55417,0,0,0,0,0,1,0,0,0,0,0,0,0,0,0,0,1,1,0.00,0.00,0.00,0.00,1.00,0.00,0.00,90,255,1.00,0.00,0.01,0.02,0.00,0.00,0.00,0.00,normal
0,tcp,http,SF,239,2049,0,0,0,0,0,1,0,0,0,0,0,0,0,0,0,0,2,2,0.00,0.00,0.00,0.00,1.00,0.00,0.00,255,255,1.00,0.00,0.00,0.00,0.00,0.00,0.00,0.00,normal
0,tcp,other,S0,0,0,0,0,0,0,0,0,0,0,0,0,0,0,0,0,0,0,477,1,0.05,1.00,0.95,0.00,0.00,1.00,0.00,255,1,0.00,1.00,0.00,0.00,0.05,1.00,0.95,0.00,anomaly
0,icmp,eco_i,SF,40008,0,0,0,0,0,0,0,0,0,0,0,0,0,0,0,0,0,3,3,0.00,0.00,0.00,0.00,1.00,0.00,0.00,142,145,0.23,0.04,0.23,0.40,0.00,0.00,0.02,0.00,normal
4,tcp,pop_3,SF,28,93,0,0,0,0,0,1,0,0,0,0,0,0,0,0,0,0,1,1,0.00,0.00,0.00,0.00,1.00,0.00,0.00,255,224,0.88,0.04,0.00,0.00,0.00,0.00,0.00,0.00,anomaly
0,tcp,http,SF,222,1680,0,0,0,0,0,1,0,0,0,0,0,0,0,0,0,0,4,4,0.00,0.00,0.00,0.00,1.00,0.00,0.00,255,255,1.00,0.00,0.00,0.00,0.00,0.00,0.00,0.00,normal
0,tcp,http,SF,206,601,0,0,0,0,0,1,0,0,0,0,0,0,0,0,0,0,9,9,0.00,0.00,0.00,0.00,1.00,0.00,0.00,158,255,1.00,0.00,0.01,0.02,0.00,0.00,0.00,0.00,normal
0,tcp,http,SF,286,5989,0,0,0,0,0,1,0,0,0,0,0,0,0,0,0,0,6,6,0.00,0.00,0.00,0.00,1.00,0.00,0.00,6,251,1.00,0.00,0.17,0.07,0.00,0.00,0.00,0.00,normal
0,tcp,http,SF,272,404,0,0,0,0,0,1,0,0,0,0,0,0,0,0,0,0,8,9,0.00,0.00,0.00,0.00,1.00,0.00,0.22,41,255,1.00,0.00,0.02,0.01,0.00,0.00,0.00,0.00,normal
0,icmp,ecr_i,SF,1032,0,0,0,0,0,0,0,0,0,0,0,0,0,0,0,0,0,156,156,0.00,0.00,0.00,0.00,1.00,0.00,0.00,255,254,1.00,0.01,1.00,0.00,0.00,0.00,0.00,0.00,anomaly
0,tcp,http,SF,211,740,0,0,0,0,0,1,0,0,0,0,0,0,0,0,0,0,3,3,0.00,0.00,0.00,0.00,1.00,0.00,0.00,3,255,1.00,0.00,0.33,0.04,0.00,0.00,0.00,0.00,normal
0,tcp,smtp,SF,0,83,0,0,0,0,0,1,0,0,0,0,0,0,0,0,0,0,1,1,0.00,0.00,0.00,0.00,1.00,0.00,0.00,18,103,0.44,0.28,0.06,0.02,0.00,0.00,0.00,0.00,normal
0,tcp,http,SF,260,32017,0,0,0,0,0,1,0,0,0,0,0,0,0,0,0,0,1,1,0.00,0.00,0.00,0.00,1.00,0.00,0.00,48,255,1.00,0.00,0.02,0.02,0.00,0.00,0.00,0.00,normal
0,udp,private,SF,105,147,0,0,0,0,0,0,0,0,0,0,0,0,0,0,0,0,1,1,0.00,0.00,0.00,0.00,1.00,0.00,0.00,255,248,0.97,0.01,0.01,0.00,0.00,0.00,0.00,0.00,anomaly
0,tcp,Z39_50,S0,0,0,0,0,0,0,0,0,0,0,0,0,0,0,0,0,0,0,167,12,1.00,1.00,0.00,0.00,0.07,0.10,0.00,255,12,0.05,0.10,0.00,0.00,1.00,1.00,0.00,0.00,anomaly
0,tcp,telnet,SF,119,188,0,0,0,0,1,0,0,0,0,0,0,0,0,0,0,0,2,2,0.00,0.00,0.00,0.00,1.00,0.00,0.00,255,33,0.13,0.02,0.00,0.00,0.00,0.00,0.00,0.03,anomaly
804,tcp,http,RSTR,21184,0,0,0,0,0,0,1,0,0,0,0,0,0,0,0,0,0,50,50,0.02,0.02,0.98,0.98,1.00,0.00,0.00,255,253,0.99,0.01,0.00,0.00,0.01,0.01,0.70,0.71,anomaly
0,tcp,private,REJ,0,0,0,0,0,0,0,0,0,0,0,0,0,0,0,0,0,0,210,3,0.00,0.00,1.00,1.00,0.01,0.07,0.00,255,3,0.01,0.08,0.00,0.00,0.00,0.00,1.00,1.00,anomaly
0,udp,private,SF,1,0,0,0,0,0,0,0,0,0,0,0,0,0,0,0,0,0,32,11,0.00,0.00,0.00,0.00,0.34,0.09,0.00,255,11,0.04,0.58,0.99,0.00,0.00,0.00,0.01,0.00,normal
0,udp,domain_u,SF,43,43,0,0,0,0,0,0,0,0,0,0,0,0,0,0,0,0,49,49,0.00,0.00,0.00,0.00,1.00,0.00,0.00,255,255,1.00,0.00,0.00,0.00,0.00,0.00,0.00,0.00,normal
0,tcp,http,SF,218,9432,0,0,0,0,0,1,0,0,0,0,0,0,0,0,0,0,19,19,0.00,0.00,0.00,0.00,1.00,0.00,0.00,65,250,1.00,0.00,0.02,0.06,0.00,0.00,0.00,0.00,normal
0,tcp,other,REJ,0,0,0,0,0,0,0,0,0,0,0,0,0,0,0,0,0,0,509,1,0.01,0.00,0.96,1.00,0.00,1.00,0.00,255,1,0.00,1.00,0.00,0.00,0.00,0.00,0.97,1.00,anomaly
0,tcp,private,SH,0,0,0,0,0,0,0,0,0,0,0,0,0,0,0,0,0,0,1,1,1.00,1.00,0.00,0.00,1.00,0.00,0.00,192,1,0.01,0.99,0.99,0.00,0.99,1.00,0.00,0.00,anomaly
0,tcp,sunrpc,REJ,0,0,0,0,0,0,0,0,0,0,0,0,0,0,0,0,0,0,4,1,0.00,0.00,0.75,1.00,0.25,1.00,0.00,148,52,0.19,0.03,0.01,0.04,0.00,0.00,0.89,1.00,anomaly
7590,tcp,telnet,SF,0,44,0,0,0,0,0,0,0,0,0,0,0,0,0,0,0,0,1,1,0.00,0.00,0.00,0.00,1.00,0.00,0.00,255,176,0.69,0.02,0.00,0.00,0.45,0.43,0.01,0.01,anomaly
0,tcp,http,SF,209,2827,0,0,0,0,0,1,0,0,0,0,0,0,0,0,0,0,28,30,0.00,0.00,0.00,0.00,1.00,0.00,0.10,76,255,1.00,0.00,0.01,0.02,0.00,0.00,0.00,0.00,normal
0,tcp,imap4,S0,0,0,0,0,0,0,0,0,0,0,0,0,0,0,0,0,0,0,181,4,1.00,1.00,0.00,0.00,0.02,0.09,0.00,255,4,0.02,0.09,0.00,0.00,1.00,1.00,0.00,0.00,anomaly
0,tcp,http,SF,283,11422,0,0,0,0,0,1,0,0,0,0,0,0,0,0,0,0,9,9,0.00,0.00,0.00,0.00,1.00,0.00,0.00,34,255,1.00,0.00,0.03,0.02,0.03,0.00,0.00,0.00,normal
0,tcp,http,SF,198,5989,0,0,0,0,0,1,0,0,0,0,0,0,0,0,0,0,9,9,0.00,0.00,0.00,0.00,1.00,0.00,0.00,9,253,1.00,0.00,0.11,0.06,0.00,0.00,0.00,0.00,normal
0,tcp,private,REJ,0,0,0,0,0,0,0,0,0,0,0,0,0,0,0,0,0,0,102,19,0.00,0.00,1.00,1.00,0.19,0.07,0.00,255,19,0.07,0.06,0.00,0.00,0.00,0.00,1.00,1.00,anomaly
0,tcp,other,REJ,0,0,0,0,0,0,0,0,0,0,0,0,0,0,0,0,0,0,508,1,0.00,0.00,1.00,1.00,0.00,0.99,0.00,255,1,0.00,1.00,0.00,0.00,0.00,0.00,1.00,1.00,anomaly
0,tcp,http,SF,483,6839,0,0,0,0,0,1,0,0,0,0,0,0,0,0,0,0,2,2,0.00,0.00,0.00,0.00,1.00,0.00,0.00,255,255,1.00,0.00,0.00,0.00,0.00,0.00,0.00,0.00,normal
0,tcp,http,SF,314,1885,0,0,0,0,0,1,0,0,0,0,0,0,0,0,0,0,4,10,0.00,0.00,0.00,0.00,1.00,0.00,0.20,48,242,1.00,0.00,0.02,0.03,0.00,0.00,0.00,0.00,normal
0,tcp,http,SF,317,303,0,0,0,0,0,1,0,0,0,0,0,0,0,0,0,0,21,21,0.00,0.00,0.00,0.00,1.00,0.00,0.00,21,255,1.00,0.00,0.05,0.08,0.00,0.00,0.00,0.00,normal
0,udp,private,SF,53,53,0,0,0,0,0,0,0,0,0,0,0,0,0,0,0,0,286,286,0.00,0.00,0.00,0.00,1.00,0.00,0.00,255,255,1.00,0.00,0.86,0.00,0.00,0.00,0.00,0.00,normal
0,tcp,private,REJ,0,0,0,0,0,0,0,0,0,0,0,0,0,0,0,0,0,0,254,12,0.00,0.00,1.00,1.00,0.05,0.07,0.00,255,12,0.05,0.07,0.00,0.00,0.00,0.00,1.00,1.00,anomaly
0,tcp,other,REJ,0,0,0,0,0,0,0,0,0,0,0,0,0,0,0,0,0,0,2,1,0.00,0.00,0.50,1.00,0.50,1.00,0.00,255,32,0.13,0.02,0.00,0.00,0.00,0.00,0.11,0.75,anomaly
7,tcp,pop_3,SF,30,93,0,0,0,0,0,1,0,0,0,0,0,0,0,0,0,0,1,1,0.00,0.00,0.00,0.00,1.00,0.00,0.00,255,246,0.96,0.01,0.00,0.00,0.00,0.00,0.00,0.00,anomaly
0,tcp,http,SF,54540,8314,0,0,0,2,0,1,1,0,0,0,0,0,0,0,0,0,3,13,0.00,0.00,0.00,0.00,1.00,0.00,0.15,255,255,1.00,0.00,0.00,0.00,0.00,0.00,0.03,0.03,anomaly
0,tcp,http,SF,315,11915,0,0,0,0,0,1,0,0,0,0,0,0,0,0,0,0,16,16,0.00,0.00,0.00,0.00,1.00,0.00,0.00,255,255,1.00,0.00,0.00,0.00,0.00,0.00,0.00,0.00,normal
0,tcp,http,SF,310,1934,0,0,0,0,0,1,0,0,0,0,0,0,0,0,0,0,3,8,0.00,0.00,0.00,0.00,1.00,0.00,0.25,6,255,1.00,0.00,0.17,0.03,0.00,0.00,0.00,0.00,normal
3,tcp,private,RSTR,0,0,0,0,0,0,0,0,0,0,0,0,0,0,0,0,0,0,143,2,0.00,0.00,1.00,1.00,0.01,0.55,0.00,150,2,0.01,0.52,0.95,0.00,0.00,0.00,0.95,1.00,normal
0,udp,private,SF,54,53,0,0,0,0,0,0,0,0,0,0,0,0,0,0,0,0,511,511,0.00,0.00,0.00,0.00,1.00,0.00,0.00,255,255,1.00,0.00,0.95,0.00,0.00,0.00,0.00,0.00,normal
7290,tcp,telnet,SF,0,44,0,0,0,0,0,0,0,0,0,0,0,0,0,0,0,0,1,1,0.00,0.00,0.00,0.00,1.00,0.00,0.00,255,229,0.90,0.11,0.00,0.00,0.50,0.55,0.11,0.01,anomaly
0,tcp,http,SF,341,342,0,0,0,0,0,1,0,0,0,0,0,0,0,0,0,0,2,4,0.00,0.00,0.00,0.00,1.00,0.00,0.75,255,255,1.00,0.00,0.00,0.00,0.00,0.00,0.00,0.00,normal
0,tcp,http,SF,356,4048,0,0,0,0,0,1,0,0,0,0,0,0,0,0,0,0,1,1,0.00,0.00,0.00,0.00,1.00,0.00,0.00,34,255,1.00,0.00,0.03,0.03,0.03,0.00,0.00,0.00,normal
280,tcp,ftp_data,SF,283618,0,0,0,0,0,0,0,0,0,0,0,0,0,0,0,0,0,1,1,0.00,0.00,0.00,0.00,1.00,0.00,0.00,3,15,1.00,0.00,1.00,0.13,0.00,0.00,0.00,0.00,anomaly
2,tcp,telnet,SF,24,109,0,0,0,0,0,0,0,0,0,0,0,0,0,0,0,0,3,6,0.00,0.00,0.67,0.50,0.67,0.67,0.50,45,85,0.33,0.11,0.02,0.02,0.00,0.00,0.87,0.69,anomaly
0,tcp,http,SF,207,638,0,0,0,0,0,1,0,0,0,0,0,0,0,0,0,0,14,14,0.00,0.00,0.00,0.00,1.00,0.00,0.00,255,255,1.00,0.00,0.00,0.00,0.00,0.00,0.00,0.00,normal
0,tcp,private,S0,0,0,0,0,0,0,0,0,0,0,0,0,0,0,0,0,0,0,299,19,1.00,1.00,0.00,0.00,0.06,0.06,0.00,255,19,0.07,0.07,0.00,0.00,1.00,1.00,0.00,0.00,anomaly
0,udp,private,SF,1,1,0,0,0,0,0,0,0,0,0,0,0,0,0,0,0,0,105,1,0.00,0.00,0.00,0.00,0.01,1.00,0.00,255,1,0.00,1.00,1.00,0.00,0.00,0.00,0.00,0.00,anomaly
8027,tcp,telnet,SF,0,44,0,0,0,0,0,0,0,0,0,0,0,0,0,0,0,0,1,1,0.00,0.00,0.00,0.00,1.00,0.00,0.00,255,98,0.38,0.02,0.00,0.00,0.61,0.44,0.01,0.01,anomaly
0,tcp,http,SF,320,270,0,0,0,0,0,1,0,0,0,0,0,0,0,0,0,0,9,11,0.00,0.00,0.00,0.00,1.00,0.00,0.27,255,151,0.59,0.33,0.00,0.00,0.01,0.00,0.38,0.01,normal
0,tcp,http,RSTR,54540,8314,0,0,0,2,0,1,1,0,0,0,0,0,0,0,0,0,6,6,0.00,0.00,0.17,0.17,1.00,0.00,0.00,255,229,0.90,0.01,0.00,0.00,0.00,0.00,0.01,0.01,anomaly
0,udp,domain_u,SF,44,126,0,0,0,0,0,0,0,0,0,0,0,0,0,0,0,0,106,177,0.00,0.00,0.00,0.00,0.99,0.02,0.01,255,254,1.00,0.01,0.00,0.00,0.00,0.00,0.00,0.00,normal
0,tcp,http,SF,304,3441,0,0,0,0,0,1,0,0,0,0,0,0,0,0,0,0,22,22,0.00,0.00,0.00,0.00,1.00,0.00,0.00,22,255,1.00,0.00,0.05,0.04,0.00,0.00,0.00,0.00,normal
0,tcp,http,SF,340,247,0,0,0,0,0,1,0,0,0,0,0,0,0,0,0,0,1,9,0.00,0.00,0.00,0.00,1.00,0.00,0.33,19,255,1.00,0.00,0.05,0.04,0.00,0.01,0.00,0.00,normal
0,tcp,sunrpc,RSTO,0,0,0,0,0,0,0,0,0,0,0,0,0,0,0,0,0,0,234,4,0.00,0.00,1.00,1.00,0.02,0.07,0.00,255,4,0.02,0.07,0.00,0.00,0.00,0.00,1.00,1.00,anomaly
0,tcp,pop_3,S0,0,0,0,0,0,0,0,0,0,0,0,0,0,0,0,0,0,0,1,3,1.00,1.00,0.00,0.00,1.00,0.00,1.00,63,85,0.33,0.05,0.03,0.04,1.00,1.00,0.00,0.00,anomaly
0,tcp,discard,RSTO,0,0,0,0,0,0,0,0,0,0,0,0,0,0,0,0,0,0,202,1,0.00,0.00,1.00,1.00,0.00,0.07,0.00,255,1,0.00,0.07,0.00,0.00,0.00,0.00,1.00,1.00,anomaly
0,udp,other,SF,1,1,0,0,0,0,0,0,0,0,0,0,0,0,0,0,0,0,29,2,0.00,0.00,0.00,0.00,0.07,0.34,0.00,255,2,0.01,0.45,0.93,0.00,0.00,0.00,0.07,0.00,normal
0,icmp,eco_i,SF,20,0,0,0,0,0,0,0,0,0,0,0,0,0,0,0,0,0,1,42,0.00,0.00,0.00,0.00,1.00,0.00,1.00,1,42,1.00,0.00,1.00,0.29,0.00,0.00,0.00,0.00,anomaly
0,udp,domain_u,SF,43,83,0,0,0,0,0,0,0,0,0,0,0,0,0,0,0,0,172,172,0.00,0.00,0.00,0.00,1.00,0.00,0.00,255,255,1.00,0.00,0.01,0.00,0.00,0.00,0.00,0.00,normal
0,tcp,courier,S0,0,0,0,0,0,0,0,0,0,0,0,0,0,0,0,0,0,0,53,5,1.00,1.00,0.00,0.00,0.09,0.15,0.00,255,5,0.02,0.15,0.00,0.00,1.00,1.00,0.00,0.00,anomaly
0,udp,domain_u,SF,44,112,0,0,0,0,0,0,0,0,0,0,0,0,0,0,0,0,3,5,0.00,0.00,0.00,0.00,1.00,0.00,0.40,255,225,0.88,0.01,0.01,0.00,0.00,0.00,0.04,0.00,normal
0,icmp,urp_i,SF,36,0,0,0,0,0,0,0,0,0,0,0,0,0,0,0,0,0,1,1,0.00,0.00,0.00,0.00,1.00,0.00,0.00,138,37,0.27,0.06,0.27,0.00,0.01,0.00,0.00,0.00,normal
0,tcp,private,S0,0,0,0,0,0,0,0,0,0,0,0,0,0,0,0,0,0,0,150,20,1.00,1.00,0.00,0.00,0.13,0.06,0.00,255,20,0.08,0.07,0.00,0.00,1.00,1.00,0.00,0.00,anomaly
7566,tcp,telnet,SF,0,44,0,0,0,0,0,0,0,0,0,0,0,0,0,0,0,0,1,1,0.00,0.00,0.00,0.00,1.00,0.00,0.00,255,166,0.65,0.33,0.00,0.00,0.49,0.76,0.32,0.01,anomaly
0,tcp,imap4,REJ,0,0,0,0,0,0,0,0,0,0,0,0,0,0,0,0,0,0,217,17,0.00,0.00,1.00,1.00,0.08,0.06,0.00,255,17,0.07,0.07,0.00,0.00,0.00,0.00,1.00,1.00,anomaly
0,tcp,http,SF,54540,8314,0,0,0,2,0,1,1,0,0,0,0,0,0,0,0,0,5,10,0.00,0.00,0.00,0.00,1.00,0.00,0.20,255,242,0.95,0.01,0.00,0.00,0.00,0.00,0.06,0.06,anomaly
0,icmp,ecr_i,SF,1032,0,0,0,0,0,0,0,0,0,0,0,0,0,0,0,0,0,442,442,0.00,0.00,0.00,0.00,1.00,0.00,0.00,255,255,1.00,0.00,1.00,0.00,0.00,0.00,0.00,0.00,anomaly
0,tcp,http,SF,272,1379,0,0,0,0,0,1,0,0,0,0,0,0,0,0,0,0,24,31,0.00,0.00,0.00,0.00,1.00,0.00,0.06,186,255,1.00,0.00,0.01,0.02,0.00,0.00,0.00,0.00,normal
0,tcp,telnet,SF,123,174,0,0,0,0,1,0,0,0,0,0,0,0,0,0,0,0,2,2,0.00,0.00,0.00,0.00,1.00,0.00,0.00,255,49,0.19,0.02,0.00,0.00,0.00,0.00,0.01,0.04,anomaly
0,tcp,private,REJ,0,0,0,0,0,0,0,0,0,0,0,0,0,0,0,0,0,0,101,18,0.00,0.00,1.00,1.00,0.18,0.06,0.00,255,18,0.07,0.05,0.00,0.00,0.00,0.00,1.00,1.00,anomaly
0,udp,private,SF,105,147,0,0,0,0,0,0,0,0,0,0,0,0,0,0,0,0,1,1,0.00,0.00,0.00,0.00,1.00,0.00,0.00,237,235,0.99,0.01,0.00,0.00,0.00,0.00,0.00,0.00,anomaly
0,tcp,http,SF,321,4405,0,0,0,0,0,1,0,0,0,0,0,0,0,0,0,0,9,10,0.00,0.00,0.00,0.00,1.00,0.00,0.20,13,255,1.00,0.00,0.08,0.03,0.00,0.00,0.00,0.00,normal
0,tcp,http,SF,0,1452,0,0,0,0,0,0,0,0,0,0,0,0,0,0,0,0,4,10,0.25,0.10,0.00,0.00,1.00,0.00,0.20,253,255,1.00,0.00,0.00,0.01,0.00,0.00,0.00,0.00,normal
1,tcp,telnet,SF,6,54,0,0,0,0,0,0,0,0,0,0,0,0,0,0,0,0,4,5,0.00,0.20,0.50,0.40,0.50,0.75,0.60,255,83,0.33,0.10,0.00,0.00,0.00,0.00,0.33,0.48,anomaly
0,udp,private,SF,47,0,0,0,0,0,0,0,0,0,0,0,0,0,0,0,0,0,1,1,0.00,0.00,0.00,0.00,1.00,0.00,0.00,255,255,1.00,0.00,0.01,0.00,0.00,0.00,0.00,0.00,anomaly
0,icmp,ecr_i,SF,1032,0,0,0,0,0,0,0,0,0,0,0,0,0,0,0,0,0,174,174,0.00,0.00,0.00,0.00,1.00,0.00,0.00,255,254,1.00,0.01,1.00,0.00,0.00,0.00,0.00,0.00,anomaly
0,icmp,ecr_i,SF,1008,0,0,0,0,0,0,0,0,0,0,0,0,0,0,0,0,0,206,206,0.00,0.00,0.00,0.00,1.00,0.00,0.00,255,255,1.00,0.00,1.00,0.00,0.00,0.00,0.00,0.00,anomaly
0,icmp,eco_i,SF,8,0,0,0,0,0,0,0,0,0,0,0,0,0,0,0,0,0,1,34,0.00,0.00,0.00,0.00,1.00,0.00,1.00,2,51,1.00,0.00,1.00,0.51,0.00,0.00,0.00,0.00,anomaly
2057,tcp,http,RSTR,72564,0,0,0,0,0,0,1,0,0,0,0,0,0,0,0,0,0,11,11,0.00,0.00,1.00,1.00,1.00,0.00,0.00,255,243,0.95,0.01,0.00,0.00,0.02,0.02,0.35,0.37,anomaly
0,tcp,http,SF,279,705,0,0,0,0,0,1,0,0,0,0,0,0,0,0,0,0,2,4,0.00,0.00,0.00,0.00,1.00,0.00,0.50,152,255,1.00,0.00,0.01,0.03,0.00,0.00,0.00,0.00,normal
0,tcp,private,REJ,0,0,0,0,0,0,0,0,0,0,0,0,0,0,0,0,0,0,252,11,0.00,0.00,1.00,1.00,0.04,0.07,0.00,255,11,0.04,0.08,0.00,0.00,0.00,0.00,1.00,1.00,anomaly
0,tcp,name,REJ,0,0,0,0,0,0,0,0,0,0,0,0,0,0,0,0,0,0,213,18,0.00,0.00,1.00,1.00,0.08,0.06,0.00,255,18,0.07,0.06,0.00,0.00,0.00,0.00,1.00,1.00,anomaly
0,tcp,ftp_data,SF,768,0,0,0,0,0,0,0,0,0,0,0,0,0,0,0,0,0,9,10,0.00,0.00,0.00,0.00,1.00,0.00,0.20,82,37,0.45,0.06,0.45,0.00,0.00,0.00,0.00,0.00,normal
0,tcp,http,SF,264,2482,0,0,0,0,0,1,0,0,0,0,0,0,0,0,0,0,3,3,0.00,0.00,0.00,0.00,1.00,0.00,0.00,49,255,1.00,0.00,0.02,0.03,0.00,0.00,0.00,0.00,normal
0,tcp,auth,SF,13,38,0,0,0,0,0,0,0,0,0,0,0,0,0,0,0,0,1,1,0.00,0.00,0.00,0.00,1.00,0.00,0.00,142,3,0.02,0.04,0.01,0.00,0.00,0.00,0.00,0.00,normal
280,tcp,ftp_data,SF,283618,0,0,0,0,0,0,0,0,0,0,0,0,0,0,0,0,0,2,2,0.00,0.00,0.00,0.00,1.00,0.00,0.00,4,14,1.00,0.00,1.00,0.14,0.00,0.00,0.00,0.00,anomaly
0,udp,other,SF,1,1,0,0,0,0,0,0,0,0,0,0,0,0,0,0,0,0,85,1,0.00,0.00,0.00,0.00,0.01,1.00,0.00,255,1,0.00,0.50,0.99,0.00,0.00,0.00,0.00,0.00,anomaly
0,tcp,private,S0,0,0,0,0,0,0,0,0,0,0,0,0,0,0,0,0,0,0,41,2,1.00,1.00,0.00,0.00,0.05,0.20,0.00,255,2,0.01,0.18,0.00,0.00,1.00,1.00,0.00,0.00,anomaly
0,tcp,http,SF,222,1420,0,0,0,0,0,1,0,0,0,0,0,0,0,0,0,0,11,11,0.00,0.00,0.00,0.00,1.00,0.00,0.00,72,255,1.00,0.00,0.01,0.01,0.00,0.00,0.00,0.00,normal
5,tcp,pop_3,SF,26,93,0,0,0,0,0,1,0,0,0,0,0,0,0,0,0,0,1,1,0.00,0.00,0.00,0.00,1.00,0.00,0.00,148,131,0.88,0.02,0.01,0.02,0.00,0.00,0.07,0.00,anomaly
2,tcp,smtp,SF,1397,338,0,0,0,0,0,1,0,0,0,0,0,0,0,0,0,0,1,3,0.00,0.00,0.00,0.00,1.00,0.00,1.00,193,122,0.63,0.08,0.01,0.00,0.00,0.00,0.02,0.00,normal
0,tcp,private,RSTR,0,0,0,0,0,0,0,0,0,0,0,0,0,0,0,0,0,0,1,1,0.00,0.00,1.00,1.00,1.00,0.00,0.00,255,1,0.00,0.84,0.81,0.00,0.00,0.00,0.82,1.00,anomaly
1,tcp,smtp,SF,2599,293,0,0,0,0,0,1,0,0,0,0,0,0,0,0,0,0,3,2,0.00,0.00,0.33,0.00,0.67,0.67,0.00,255,26,0.10,0.16,0.00,0.00,0.00,0.00,0.88,0.00,anomaly
0,tcp,http,S0,0,0,0,0,0,0,0,0,0,0,0,0,0,0,0,0,0,0,11,11,1.00,1.00,0.00,0.00,1.00,0.00,0.00,255,244,0.96,0.01,0.00,0.00,0.09,0.10,0.56,0.59,anomaly
0,tcp,ftp_data,SF,252,0,0,0,0,0,0,0,0,0,0,0,0,0,0,0,0,0,2,2,0.00,0.00,0.00,0.00,1.00,0.00,0.00,65,7,0.11,0.08,0.11,0.00,0.00,0.00,0.00,0.00,normal
288,tcp,ftp,SF,160,597,0,0,0,2,0,1,0,0,0,0,0,0,0,0,0,1,1,1,0.00,0.00,0.00,0.00,1.00,0.00,0.00,101,6,0.06,0.62,0.01,0.00,0.00,0.00,0.62,0.17,anomaly
0,tcp,private,REJ,0,0,0,0,0,0,0,0,0,0,0,0,0,0,0,0,0,0,113,2,0.00,0.00,1.00,1.00,0.02,0.06,0.00,255,2,0.01,0.05,0.00,0.00,0.00,0.00,1.00,1.00,anomaly
0,tcp,http,SF,241,197,0,0,0,0,0,1,0,0,0,0,0,0,0,0,0,0,1,1,0.00,0.00,0.00,0.00,1.00,0.00,0.00,1,123,1.00,0.00,1.00,0.02,0.00,0.00,0.00,0.00,normal
0,tcp,http,SF,236,15399,0,0,0,0,0,1,0,0,0,0,0,0,0,0,0,0,2,4,0.00,0.00,0.00,0.00,1.00,0.00,0.50,255,255,1.00,0.00,0.00,0.00,0.00,0.00,0.00,0.00,normal
0,udp,domain_u,SF,44,134,0,0,0,0,0,0,0,0,0,0,0,0,0,0,0,0,83,163,0.00,0.00,0.00,0.00,1.00,0.00,0.01,255,255,1.00,0.00,0.00,0.00,0.00,0.00,0.00,0.00,normal
0,tcp,http,SF,247,12932,0,0,0,0,0,1,0,0,0,0,0,0,0,0,0,0,9,10,0.00,0.00,0.00,0.00,1.00,0.00,0.20,255,255,1.00,0.00,0.00,0.00,0.01,0.01,0.00,0.00,normal
0,tcp,http,SF,343,1202,0,0,0,0,0,1,0,0,0,0,0,0,0,0,0,0,1,1,0.00,0.00,0.00,0.00,1.00,0.00,0.00,196,255,1.00,0.00,0.01,0.01,0.00,0.00,0.00,0.00,normal
0,tcp,ftp,RSTO,0,0,0,0,0,0,0,0,0,0,0,0,0,0,0,0,0,0,111,6,0.00,0.00,1.00,1.00,0.05,0.07,0.00,255,6,0.02,0.06,0.00,0.00,0.00,0.00,1.00,1.00,anomaly
0,tcp,http,SF,293,311,0,0,0,0,0,1,0,0,0,0,0,0,0,0,0,0,2,3,0.00,0.00,0.00,0.00,1.00,0.00,0.67,9,255,1.00,0.00,0.11,0.02,0.00,0.00,0.00,0.00,normal
0,tcp,http,SF,261,4577,0,0,0,0,0,1,0,0,0,0,0,0,0,0,0,0,14,14,0.00,0.00,0.00,0.00,1.00,0.00,0.00,255,255,1.00,0.00,0.00,0.00,0.00,0.00,0.00,0.00,normal
0,tcp,http,SF,351,699,0,0,0,0,0,1,0,0,0,0,0,0,0,0,0,0,36,36,0.00,0.00,0.00,0.00,1.00,0.00,0.00,255,255,1.00,0.00,0.01,0.00,0.00,0.00,0.00,0.00,normal
4,tcp,pop_3,SF,32,93,0,0,0,0,0,1,0,0,0,0,0,0,0,0,0,0,1,1,0.00,0.00,0.00,0.00,1.00,0.00,0.00,255,137,0.54,0.02,0.00,0.00,0.00,0.00,0.17,0.00,anomaly
8,tcp,smtp,SF,4255,367,0,0,0,0,0,1,0,0,0,0,0,0,0,0,0,0,1,1,0.00,0.00,0.00,0.00,1.00,0.00,0.00,143,152,0.83,0.03,0.01,0.01,0.00,0.00,0.00,0.00,normal
0,tcp,private,REJ,0,0,0,0,0,0,0,0,0,0,0,0,0,0,0,0,0,0,246,11,0.00,0.00,1.00,1.00,0.04,0.06,0.00,255,11,0.04,0.08,0.00,0.00,0.00,0.00,1.00,1.00,anomaly
0,udp,private,SF,1,1,0,0,0,0,0,0,0,0,0,0,0,0,0,0,0,0,57,1,0.00,0.00,0.00,0.00,0.02,1.00,0.00,255,1,0.00,0.70,0.96,0.00,0.00,0.00,0.04,0.00,anomaly
0,tcp,http,SF,245,453,0,0,0,0,0,1,0,0,0,0,0,0,0,0,0,0,3,3,0.00,0.00,0.00,0.00,1.00,0.00,0.00,255,255,1.00,0.00,0.00,0.00,0.00,0.00,0.00,0.00,normal
0,tcp,http,SF,205,255,0,0,0,0,0,1,0,0,0,0,0,0,0,0,0,0,12,16,0.00,0.00,0.00,0.00,1.00,0.00,0.19,255,255,1.00,0.00,0.00,0.00,0.00,0.00,0.00,0.00,normal
0,tcp,private,REJ,0,0,0,0,0,0,0,0,0,0,0,0,0,0,0,0,0,0,260,18,0.00,0.00,1.00,1.00,0.07,0.07,0.00,255,18,0.07,0.07,0.00,0.00,0.00,0.00,1.00,1.00,anomaly
841,tcp,http,RSTR,60884,0,0,0,0,0,0,1,0,0,0,0,0,0,0,0,0,0,73,73,0.03,0.03,0.97,0.97,1.00,0.00,0.00,255,253,0.99,0.01,0.00,0.00,0.01,0.01,0.35,0.35,anomaly
0,tcp,http,SF,173,12382,0,0,0,0,0,1,0,0,0,0,0,0,0,0,0,0,1,18,0.00,0.00,0.00,0.00,1.00,0.00,0.17,162,162,1.00,0.00,0.01,0.00,0.00,0.00,0.00,0.00,normal
0,tcp,http,SF,245,7242,0,0,0,0,0,1,0,0,0,0,0,0,0,0,0,0,7,7,0.00,0.00,0.00,0.00,1.00,0.00,0.00,24,255,1.00,0.00,0.04,0.05,0.00,0.00,0.00,0.00,normal
0,udp,private,SF,54,51,0,0,0,0,0,0,0,0,0,0,0,0,0,0,0,0,509,509,0.00,0.00,0.00,0.00,1.00,0.00,0.00,255,255,1.00,0.00,0.86,0.00,0.00,0.00,0.00,0.00,normal
0,tcp,http,SF,256,31903,0,0,0,0,0,1,0,0,0,0,0,0,0,0,0,0,3,3,0.00,0.00,0.00,0.00,1.00,0.00,0.00,120,255,1.00,0.00,0.01,0.05,0.00,0.00,0.00,0.00,normal
0,tcp,private,REJ,0,0,0,0,0,0,0,0,0,0,0,0,0,0,0,0,0,0,165,5,0.00,0.00,1.00,1.00,0.03,0.07,0.00,255,5,0.02,0.07,0.00,0.00,0.00,0.00,1.00,1.00,anomaly
0,tcp,http,SF,193,1478,0,0,0,0,0,1,0,0,0,0,0,0,0,0,0,0,1,1,0.00,0.00,0.00,0.00,1.00,0.00,0.00,223,220,0.99,0.01,0.00,0.00,0.00,0.00,0.01,0.01,normal
0,tcp,ftp_data,SF,687,0,0,0,0,0,0,0,0,0,0,0,0,0,0,0,0,0,1,1,0.00,0.00,0.00,0.00,1.00,0.00,0.00,212,10,0.05,0.03,0.05,0.00,0.00,0.00,0.00,0.00,normal
0,tcp,http,SF,344,7177,0,0,0,0,0,1,0,0,0,0,0,0,0,0,0,0,5,5,0.00,0.00,0.00,0.00,1.00,0.00,0.00,255,255,1.00,0.00,0.00,0.00,0.00,0.00,0.00,0.00,normal
0,tcp,http,SF,238,17,0,0,0,0,0,1,0,0,0,0,0,0,0,0,0,0,1,9,0.00,0.00,0.00,0.00,1.00,0.00,0.22,1,255,1.00,0.00,1.00,0.04,0.00,0.00,0.00,0.00,normal
0,tcp,login,S0,0,0,0,0,0,0,0,0,0,0,0,0,0,0,0,0,0,0,38,4,1.00,1.00,0.00,0.00,0.11,0.16,0.00,255,4,0.02,0.15,0.00,0.00,1.00,1.00,0.00,0.00,anomaly
0,icmp,ecr_i,SF,1008,0,0,0,0,0,0,0,0,0,0,0,0,0,0,0,0,0,283,283,0.00,0.00,0.00,0.00,1.00,0.00,0.00,255,255,1.00,0.00,1.00,0.00,0.00,0.00,0.00,0.00,anomaly
0,tcp,pop_3,RSTO,0,36,0,0,0,0,0,1,0,0,0,0,0,0,0,0,0,0,3,4,0.00,0.00,1.00,1.00,0.33,1.00,1.00,255,26,0.10,0.03,0.00,0.00,0.00,0.00,0.35,0.96,anomaly
0,tcp,private,S0,0,0,0,0,0,0,0,0,0,0,0,0,0,0,0,0,0,0,144,18,1.00,1.00,0.00,0.00,0.12,0.06,0.00,255,18,0.07,0.05,0.00,0.00,1.00,1.00,0.00,0.00,anomaly
0,tcp,http,SF,237,807,0,0,0,0,0,1,0,0,0,0,0,0,0,0,0,0,18,18,0.00,0.00,0.00,0.00,1.00,0.00,0.00,255,255,1.00,0.00,0.00,0.00,0.00,0.00,0.00,0.00,normal
0,udp,domain_u,SF,42,42,0,0,0,0,0,0,0,0,0,0,0,0,0,0,0,0,3,4,0.00,0.00,0.00,0.00,1.00,0.00,0.50,255,251,0.98,0.01,0.00,0.00,0.00,0.00,0.00,0.00,normal
0,icmp,ecr_i,SF,508,0,0,0,0,0,0,0,0,0,0,0,0,0,0,0,0,0,511,511,0.00,0.00,0.00,0.00,1.00,0.00,0.00,177,54,0.31,0.03,0.31,0.00,0.00,0.00,0.63,0.00,anomaly
0,udp,private,SF,1,0,0,0,0,0,0,0,0,0,0,0,0,0,0,0,0,0,143,9,0.00,0.00,0.00,0.00,0.06,0.70,0.00,255,9,0.04,0.86,1.00,0.00,0.00,0.00,0.00,0.00,normal
0,tcp,http,SF,257,5320,0,0,0,0,0,1,0,0,0,0,0,0,0,0,0,0,15,15,0.07,0.07,0.00,0.00,1.00,0.00,0.00,255,255,1.00,0.00,0.00,0.00,0.00,0.00,0.00,0.00,normal
0,tcp,http,SF,239,3222,0,0,0,0,0,1,0,0,0,0,0,0,0,0,0,0,6,6,0.00,0.00,0.00,0.00,1.00,0.00,0.00,255,7,0.03,0.01,0.00,0.00,0.02,0.00,0.02,0.00,normal
0,tcp,http,S1,220,29200,0,0,0,0,0,1,0,0,0,0,0,0,0,0,0,0,2,2,0.50,0.50,0.00,0.00,1.00,0.00,0.00,20,251,1.00,0.00,0.05,0.02,0.05,0.00,0.00,0.00,normal
0,tcp,http,SF,208,567,0,0,0,0,0,1,0,0,0,0,0,0,0,0,0,0,10,10,0.00,0.00,0.00,0.00,1.00,0.00,0.00,34,217,1.00,0.00,0.03,0.08,0.00,0.00,0.00,0.00,normal
0,udp,private,SF,105,147,0,0,0,0,0,0,0,0,0,0,0,0,0,0,0,0,1,1,0.00,0.00,0.00,0.00,1.00,0.00,0.00,43,42,0.98,0.05,0.02,0.00,0.00,0.00,0.00,0.00,anomaly
0,tcp,http,SF,327,10931,0,0,0,0,0,1,0,0,0,0,0,0,0,0,0,0,19,20,0.00,0.00,0.00,0.00,1.00,0.00,0.10,255,255,1.00,0.00,0.00,0.00,0.00,0.00,0.00,0.00,normal
0,icmp,ecr_i,SF,1008,0,0,0,0,0,0,0,0,0,0,0,0,0,0,0,0,0,146,146,0.00,0.00,0.00,0.00,1.00,0.00,0.00,255,255,1.00,0.00,1.00,0.00,0.00,0.00,0.00,0.00,anomaly
0,tcp,http,SF,225,670,0,0,0,0,0,1,0,0,0,0,0,0,0,0,0,0,10,25,0.00,0.00,0.00,0.00,1.00,0.00,0.12,163,255,1.00,0.00,0.01,0.04,0.00,0.00,0.00,0.00,normal
0,tcp,http,SF,234,2547,0,0,0,0,0,1,0,0,0,0,0,0,0,0,0,0,11,13,0.00,0.00,0.00,0.00,1.00,0.00,0.23,126,255,1.00,0.00,0.01,0.02,0.00,0.00,0.00,0.00,normal
0,tcp,http,SF,319,327,0,0,0,0,0,1,0,0,0,0,0,0,0,0,0,0,1,8,0.00,0.00,0.00,0.00,1.00,0.00,0.50,26,249,1.00,0.00,0.04,0.04,0.00,0.00,0.00,0.00,normal
0,icmp,ecr_i,SF,1008,0,0,0,0,0,0,0,0,0,0,0,0,0,0,0,0,0,35,35,0.00,0.00,0.00,0.00,1.00,0.00,0.00,255,255,1.00,0.00,1.00,0.00,0.00,0.00,0.00,0.00,anomaly
0,tcp,http,SF,334,276,0,0,0,0,0,1,0,0,0,0,0,0,0,0,0,0,3,3,0.00,0.00,0.00,0.00,1.00,0.00,0.00,255,245,0.96,0.01,0.00,0.00,0.00,0.00,0.00,0.00,normal
902,tcp,http,RSTR,56504,0,0,0,0,0,0,1,0,0,0,0,0,0,0,0,0,0,61,61,0.02,0.02,0.97,0.97,1.00,0.00,0.00,255,255,1.00,0.00,0.00,0.00,0.00,0.00,0.23,0.23,anomaly
0,tcp,uucp_path,REJ,0,0,0,0,0,0,0,0,0,0,0,0,0,0,0,0,0,0,291,9,0.00,0.00,1.00,1.00,0.03,0.05,0.00,255,9,0.04,0.06,0.00,0.00,0.00,0.00,1.00,1.00,anomaly
0,tcp,ftp_data,SF,12,0,0,0,0,0,0,0,0,0,0,0,0,0,0,0,0,0,1,1,0.00,0.00,0.00,0.00,1.00,0.00,0.00,7,25,1.00,0.00,1.00,0.12,0.00,0.00,0.00,0.00,anomaly
0,tcp,http,SF,245,2090,0,0,0,0,0,1,0,0,0,0,0,0,0,0,0,0,11,11,0.00,0.00,0.00,0.00,1.00,0.00,0.00,255,255,1.00,0.00,0.00,0.00,0.00,0.00,0.00,0.00,normal
0,tcp,telnet,SF,121,174,0,0,0,0,1,0,0,0,0,0,0,0,0,0,0,0,1,1,0.00,0.00,0.00,0.00,1.00,0.00,0.00,255,112,0.44,0.02,0.00,0.00,0.00,0.00,0.01,0.03,anomaly
0,tcp,ftp,SF,26,157,0,0,0,0,1,0,0,0,0,0,0,0,0,0,0,1,1,1,0.00,0.00,0.00,0.00,1.00,0.00,0.00,255,129,0.51,0.03,0.00,0.00,0.00,0.00,0.00,0.00,anomaly
0,tcp,private,REJ,0,0,0,0,0,0,0,0,0,0,0,0,0,0,0,0,0,0,222,19,0.00,0.00,1.00,1.00,0.09,0.06,0.00,255,19,0.07,0.06,0.00,0.00,0.00,0.00,1.00,1.00,anomaly
0,udp,private,SF,46,0,0,0,0,0,0,0,0,0,0,0,0,0,0,0,0,0,6,6,0.00,0.00,0.00,0.00,1.00,0.00,0.00,255,255,1.00,0.00,0.00,0.00,0.00,0.00,0.00,0.00,anomaly
0,icmp,ecr_i,SF,520,0,0,0,0,0,0,0,0,0,0,0,0,0,0,0,0,0,511,511,0.00,0.00,0.00,0.00,1.00,0.00,0.00,200,200,1.00,0.00,1.00,0.00,0.00,0.00,0.00,0.00,anomaly
0,tcp,other,REJ,0,0,0,0,0,0,0,0,0,0,0,0,0,0,0,0,0,0,2,1,0.00,0.00,0.50,1.00,0.50,1.00,0.00,255,2,0.01,0.02,0.00,0.00,0.00,0.00,0.01,1.00,anomaly
0,tcp,http,SF,321,1939,0,0,0,0,0,1,0,0,0,0,0,0,0,0,0,0,4,4,0.00,0.00,0.00,0.00,1.00,0.00,0.00,22,255,1.00,0.00,0.05,0.05,0.00,0.00,0.00,0.00,normal
2066,tcp,http,RSTR,56504,0,0,0,0,0,0,1,0,0,0,0,0,0,0,0,0,0,8,8,0.00,0.00,1.00,1.00,1.00,0.00,0.00,255,244,0.96,0.01,0.00,0.00,0.02,0.02,0.51,0.53,anomaly
0,udp,private,SF,1,0,0,0,0,0,0,0,0,0,0,0,0,0,0,0,0,0,72,3,0.00,0.00,0.00,0.00,0.04,0.83,0.00,255,3,0.01,0.73,1.00,0.00,0.00,0.00,0.00,0.00,normal
0,udp,domain_u,SF,44,115,0,0,0,0,0,0,0,0,0,0,0,0,0,0,0,0,1,4,0.00,0.00,0.00,0.00,1.00,0.00,0.75,255,236,0.93,0.01,0.01,0.00,0.00,0.00,0.00,0.00,normal
0,tcp,smtp,SF,135,242,0,0,0,0,0,1,0,0,0,0,0,0,0,0,0,0,1,1,0.00,0.00,0.00,0.00,1.00,0.00,0.00,9,7,0.78,0.22,0.11,0.00,0.00,0.00,0.00,0.00,normal
0,tcp,private,S0,0,0,0,0,0,0,0,0,0,0,0,0,0,0,0,0,0,0,237,4,1.00,1.00,0.00,0.00,0.02,0.07,0.00,255,4,0.02,0.07,0.00,0.00,1.00,1.00,0.00,0.00,anomaly
54451,tcp,telnet,SF,89,3178,0,0,0,0,0,1,0,0,0,0,0,0,0,0,0,0,1,1,0.00,0.00,0.00,0.00,1.00,0.00,0.00,47,12,0.23,0.09,0.02,0.17,0.00,0.00,0.00,0.00,normal
0,tcp,private,REJ,0,0,0,0,0,0,0,0,0,0,0,0,0,0,0,0,0,0,13,1,0.00,0.00,1.00,1.00,0.08,0.54,0.00,16,1,0.06,0.50,0.81,0.00,0.00,0.00,0.81,1.00,anomaly
1,tcp,smtp,SF,2599,293,0,0,0,0,0,1,0,0,0,0,0,0,0,0,0,0,3,3,0.00,0.00,0.00,0.00,1.00,0.00,0.00,255,204,0.80,0.13,0.00,0.00,0.00,0.00,0.19,0.00,anomaly
0,tcp,private,S0,0,0,0,0,0,0,0,0,0,0,0,0,0,0,0,0,0,0,253,6,1.00,1.00,0.00,0.00,0.02,0.06,0.00,255,6,0.02,0.07,0.00,0.00,1.00,1.00,0.00,0.00,anomaly
0,tcp,http,SF,209,1253,0,0,0,0,0,1,0,0,0,0,0,0,0,0,0,0,12,14,0.00,0.00,0.00,0.00,1.00,0.00,0.21,255,255,1.00,0.00,0.00,0.00,0.00,0.00,0.00,0.00,normal
0,tcp,http,S0,0,0,0,0,0,0,0,0,0,0,0,0,0,0,0,0,0,0,129,129,1.00,1.00,0.00,0.00,1.00,0.00,0.00,255,255,1.00,0.00,0.00,0.00,0.72,0.72,0.25,0.25,anomaly
0,tcp,private,REJ,0,0,0,0,0,0,0,0,0,0,0,0,0,0,0,0,0,0,208,11,0.00,0.00,1.00,1.00,0.05,0.06,0.00,255,11,0.04,0.07,0.00,0.00,0.00,0.00,1.00,1.00,anomaly
0,tcp,http,SF,271,2633,0,0,0,0,0,1,0,0,0,0,0,0,0,0,0,0,2,3,0.00,0.00,0.00,0.00,1.00,0.00,0.67,79,255,1.00,0.00,0.01,0.02,0.00,0.00,0.00,0.00,normal
0,tcp,telnet,S0,0,0,0,0,0,0,0,0,0,0,0,0,0,0,0,0,0,0,42,42,1.00,1.00,0.00,0.00,1.00,0.00,0.00,115,51,0.44,0.15,0.01,0.00,0.37,0.82,0.04,0.00,anomaly
0,tcp,http,SF,303,242,0,0,0,0,0,1,0,0,0,0,0,0,0,0,0,0,1,11,0.00,0.00,0.00,0.00,1.00,0.00,0.27,1,255,1.00,0.00,1.00,0.06,0.00,0.00,0.00,0.00,normal
0,udp,private,SF,105,146,0,0,0,0,0,0,0,0,0,0,0,0,0,0,0,0,1,1,0.00,0.00,0.00,0.00,1.00,0.00,0.00,169,168,0.99,0.01,0.01,0.00,0.00,0.00,0.00,0.00,anomaly
0,icmp,ecr_i,SF,520,0,0,0,0,0,0,0,0,0,0,0,0,0,0,0,0,0,98,98,0.00,0.00,0.00,0.00,1.00,0.00,0.00,255,255,1.00,0.00,1.00,0.00,0.00,0.00,0.00,0.00,anomaly
0,tcp,private,REJ,0,0,0,0,0,0,0,0,0,0,0,0,0,0,0,0,0,0,258,17,0.00,0.00,1.00,1.00,0.07,0.07,0.00,255,17,0.07,0.07,0.00,0.00,0.00,0.00,1.00,1.00,anomaly
0,tcp,private,REJ,0,0,0,0,0,0,0,0,0,0,0,0,0,0,0,0,0,0,108,13,0.00,0.00,1.00,1.00,0.12,0.07,0.00,255,13,0.05,0.06,0.00,0.00,0.00,0.00,1.00,1.00,anomaly
4,tcp,pop_3,SF,32,93,0,0,0,0,0,1,0,0,0,0,0,0,0,0,0,0,1,1,0.00,0.00,0.00,0.00,1.00,0.00,0.00,103,88,0.84,0.03,0.01,0.02,0.00,0.00,0.10,0.00,anomaly
0,tcp,private,S0,0,0,0,0,0,0,0,0,0,0,0,0,0,0,0,0,0,0,220,6,1.00,1.00,0.00,0.00,0.03,0.07,0.00,255,6,0.02,0.08,0.00,0.00,1.00,1.00,0.00,0.00,anomaly
0,tcp,smtp,SF,1620,331,0,0,0,0,0,1,0,0,0,0,0,0,1,0,0,0,1,3,0.00,0.00,0.00,0.00,1.00,0.00,1.00,158,147,0.77,0.04,0.01,0.01,0.00,0.00,0.00,0.00,normal
0,tcp,private,SH,0,0,0,0,0,0,0,0,0,0,0,0,0,0,0,0,0,0,1,1,1.00,1.00,0.00,0.00,1.00,0.00,0.00,168,1,0.01,0.99,0.99,0.00,0.99,1.00,0.00,0.00,anomaly
0,tcp,http,SF,54540,8314,0,0,0,2,0,1,1,0,0,0,0,0,0,0,0,0,4,4,0.00,0.00,0.00,0.00,1.00,0.00,0.00,255,249,0.98,0.01,0.00,0.00,0.00,0.00,0.06,0.06,anomaly
0,tcp,http,SF,202,1320,0,0,0,0,0,1,0,0,0,0,0,0,0,0,0,0,37,37,0.00,0.00,0.00,0.00,1.00,0.00,0.00,50,255,1.00,0.00,0.02,0.04,0.00,0.00,0.00,0.00,normal
0,tcp,http,SF,54540,8314,0,0,0,2,0,1,1,0,0,0,0,0,0,0,0,0,4,4,0.00,0.00,0.25,0.25,1.00,0.00,0.00,255,229,0.90,0.01,0.00,0.00,0.00,0.00,0.01,0.00,anomaly
0,tcp,http,SF,241,775,0,0,0,0,0,1,0,0,0,0,0,0,0,0,0,0,7,7,0.00,0.00,0.00,0.00,1.00,0.00,0.00,255,255,1.00,0.00,0.00,0.00,0.00,0.00,0.00,0.00,normal
0,tcp,private,REJ,0,0,0,0,0,0,0,0,0,0,0,0,0,0,0,0,0,0,273,7,0.00,0.00,1.00,1.00,0.03,0.05,0.00,255,7,0.03,0.06,0.00,0.00,0.00,0.00,1.00,1.00,anomaly
0,tcp,http,SF,259,2169,0,0,0,0,0,1,0,0,0,0,0,0,0,0,0,0,1,1,0.00,0.00,0.00,0.00,1.00,0.00,0.00,255,229,0.90,0.02,0.00,0.00,0.00,0.00,0.06,0.00,normal
0,tcp,ftp_data,SF,12,0,0,0,0,0,0,0,0,0,0,0,0,0,0,0,0,0,1,1,0.00,0.00,0.00,0.00,1.00,0.00,0.00,14,21,0.93,0.14,0.93,0.10,0.00,0.00,0.00,0.00,anomaly
0,tcp,gopher,REJ,0,0,0,0,0,0,0,0,0,0,0,0,0,0,0,0,0,0,243,6,0.02,0.00,0.98,1.00,0.02,0.07,0.00,255,6,0.02,0.06,0.00,0.00,0.02,0.00,0.98,1.00,anomaly
0,tcp,telnet,S3,0,44,0,0,0,0,0,0,0,0,0,0,0,0,0,0,0,0,1,1,1.00,1.00,0.00,0.00,1.00,0.00,0.00,255,101,0.40,0.53,0.00,0.00,0.30,0.75,0.51,0.00,anomaly
0,tcp,telnet,SF,122,174,0,0,0,0,1,0,0,0,0,0,0,0,0,0,0,0,1,1,0.00,0.00,0.00,0.00,1.00,0.00,0.00,255,25,0.10,0.02,0.00,0.00,0.00,0.00,0.00,0.04,anomaly
0,udp,domain_u,SF,44,44,0,0,0,0,0,0,0,0,0,0,0,0,0,0,0,0,64,144,0.00,0.00,0.00,0.00,1.00,0.00,0.01,255,255,1.00,0.00,0.01,0.00,0.00,0.00,0.00,0.00,normal
0,tcp,private,REJ,0,0,0,0,0,0,0,0,0,0,0,0,0,0,0,0,0,0,132,5,0.00,0.00,1.00,1.00,0.04,0.06,0.00,255,5,0.02,0.06,0.00,0.00,0.00,0.00,1.00,1.00,anomaly
0,tcp,http,REJ,0,0,0,0,0,0,0,0,0,0,0,0,0,0,0,0,0,0,3,1,0.00,0.00,1.00,1.00,0.33,0.67,0.00,255,54,0.21,0.11,0.00,0.00,0.00,0.00,0.99,1.00,anomaly
7400,tcp,telnet,SF,0,44,0,0,0,0,0,0,0,0,0,0,0,0,0,0,0,0,1,1,0.00,0.00,0.00,0.00,1.00,0.00,0.00,255,224,0.88,0.02,0.00,0.00,0.33,0.38,0.12,0.06,anomaly
0,tcp,private,REJ,0,0,0,0,0,0,0,0,0,0,0,0,0,0,0,0,0,0,208,7,0.00,0.00,1.00,1.00,0.03,0.07,0.00,255,7,0.03,0.08,0.00,0.00,0.00,0.00,1.00,1.00,anomaly
0,tcp,telnet,SF,120,174,0,0,0,0,1,0,0,0,0,0,0,0,0,0,0,0,1,1,0.00,0.00,0.00,0.00,1.00,0.00,0.00,255,115,0.45,0.02,0.00,0.00,0.00,0.00,0.01,0.03,anomaly
0,tcp,http,SF,211,73588,0,0,0,0,0,1,0,0,0,0,0,0,0,0,0,0,3,3,0.00,0.00,0.00,0.00,1.00,0.00,0.00,48,255,1.00,0.00,0.02,0.04,0.00,0.00,0.00,0.00,normal
898,tcp,http,RSTR,56504,0,0,0,0,0,0,1,0,0,0,0,0,0,0,0,0,0,22,22,0.00,0.00,1.00,1.00,1.00,0.00,0.00,255,255,1.00,0.00,0.00,0.00,0.00,0.00,0.49,0.49,anomaly
0,tcp,http,SF,287,678,0,0,0,0,0,1,0,0,0,0,0,0,0,0,0,0,28,28,0.00,0.00,0.00,0.00,1.00,0.00,0.00,28,255,1.00,0.00,0.04,0.01,0.00,0.00,0.00,0.00,normal
0,tcp,private,S0,0,0,0,0,0,0,0,0,0,0,0,0,0,0,0,0,0,0,148,2,1.00,1.00,0.00,0.00,0.01,0.10,0.00,255,2,0.01,0.10,0.00,0.00,1.00,1.00,0.00,0.00,anomaly
0,tcp,telnet,SF,124,174,0,0,0,0,1,0,0,0,0,0,0,0,0,0,0,0,1,1,0.00,0.00,0.00,0.00,1.00,0.00,0.00,255,2,0.01,0.02,0.00,0.00,0.00,0.00,0.00,0.00,anomaly
0,tcp,exec,RSTO,0,0,0,0,0,0,0,0,0,0,0,0,0,0,0,0,0,0,115,2,0.00,0.00,1.00,1.00,0.02,0.07,0.00,255,2,0.01,0.06,0.00,0.00,0.00,0.00,1.00,1.00,anomaly
0,tcp,http,SF,361,1135,0,0,0,0,0,1,0,0,0,0,0,0,0,0,0,0,10,13,0.00,0.00,0.00,0.00,1.00,0.00,0.15,255,255,1.00,0.00,0.00,0.00,0.00,0.00,0.00,0.00,normal
0,tcp,private,REJ,0,0,0,0,0,0,0,0,0,0,0,0,0,0,0,0,0,0,248,20,0.00,0.00,1.00,1.00,0.08,0.06,0.00,255,20,0.08,0.06,0.00,0.00,0.00,0.00,1.00,1.00,anomaly
0,udp,private,SF,56,56,0,0,0,0,0,0,0,0,0,0,0,0,0,0,0,0,511,511,0.00,0.00,0.00,0.00,1.00,0.00,0.00,255,255,1.00,0.00,0.95,0.00,0.00,0.00,0.00,0.00,normal
0,icmp,eco_i,SF,20,0,0,0,0,0,0,0,0,0,0,0,0,0,0,0,0,0,1,55,0.00,0.00,0.00,0.00,1.00,0.00,1.00,1,101,1.00,0.00,1.00,0.26,0.00,0.00,0.00,0.00,anomaly
4,tcp,pop_3,SF,28,93,0,0,0,0,0,1,0,0,0,0,0,0,0,0,0,0,1,1,0.00,0.00,0.00,0.00,1.00,0.00,0.00,211,192,0.91,0.01,0.00,0.00,0.00,0.00,0.05,0.00,anomaly
0,tcp,http,S0,0,0,0,0,0,0,0,0,0,0,0,0,0,0,0,0,0,0,115,115,1.00,1.00,0.00,0.00,1.00,0.00,0.00,255,255,1.00,0.00,0.00,0.00,0.67,0.67,0.30,0.30,anomaly
0,tcp,other,REJ,0,0,0,0,0,0,0,0,0,0,0,0,0,0,0,0,0,0,493,1,0.09,0.00,0.91,1.00,0.00,1.00,0.00,255,1,0.00,1.00,0.00,0.00,0.13,0.00,0.87,1.00,anomaly
0,udp,private,SF,1,0,0,0,0,0,0,0,0,0,0,0,0,0,0,0,0,0,51,6,0.00,0.00,0.00,0.00,0.12,0.63,0.00,255,9,0.04,0.91,0.27,0.00,0.11,0.00,0.61,0.00,normal
0,tcp,private,S0,0,0,0,0,0,0,0,0,0,0,0,0,0,0,0,0,0,0,230,19,1.00,1.00,0.00,0.00,0.08,0.05,0.00,255,19,0.07,0.07,0.00,0.00,1.00,1.00,0.00,0.00,anomaly
0,icmp,eco_i,SF,18,0,0,0,0,0,0,0,0,0,0,0,0,0,0,0,0,0,1,1,0.00,0.00,0.00,0.00,1.00,0.00,0.00,1,253,1.00,0.00,1.00,1.00,0.00,0.00,0.00,0.00,anomaly
0,tcp,http,SF,231,5322,0,0,0,0,0,1,0,0,0,0,0,0,0,0,0,0,15,15,0.00,0.00,0.00,0.00,1.00,0.00,0.00,32,255,1.00,0.00,0.03,0.02,0.00,0.00,0.00,0.00,normal
0,tcp,http,SF,150,14988,0,0,0,0,0,1,0,0,0,0,0,0,0,0,0,0,1,1,0.00,0.00,0.00,0.00,1.00,0.00,0.00,53,255,1.00,0.00,0.02,0.05,0.00,0.00,0.00,0.00,normal
0,tcp,link,REJ,0,0,0,0,0,0,0,0,0,0,0,0,0,0,0,0,0,0,249,17,0.00,0.00,1.00,1.00,0.07,0.07,0.00,255,17,0.07,0.07,0.00,0.00,0.00,0.00,1.00,1.00,anomaly
0,tcp,sunrpc,REJ,0,0,0,0,0,0,0,0,0,0,0,0,0,0,0,0,0,0,1,5,0.00,0.00,1.00,1.00,1.00,0.00,1.00,199,53,0.20,0.03,0.01,0.04,0.00,0.00,0.88,1.00,anomaly
0,tcp,http,SF,326,935,0,0,0,0,0,1,0,0,0,0,0,0,0,0,0,0,7,20,0.00,0.00,0.00,0.00,1.00,0.00,0.10,7,255,1.00,0.00,0.14,0.03,0.00,0.00,0.00,0.00,normal
1,tcp,smtp,SF,924,279,0,0,0,0,0,1,0,0,0,0,0,0,0,0,0,0,1,2,0.00,0.00,0.00,0.00,1.00,0.00,1.00,255,170,0.67,0.02,0.00,0.00,0.00,0.00,0.02,0.03,normal
0,tcp,http,SF,303,1850,0,0,0,0,0,1,0,0,0,0,0,0,0,0,0,0,3,4,0.00,0.00,0.00,0.00,1.00,0.00,0.50,255,255,1.00,0.00,0.00,0.00,0.00,0.00,0.00,0.00,normal
0,tcp,http,SF,318,21595,0,0,0,0,0,1,0,0,0,0,0,0,0,0,0,0,1,6,0.00,0.00,0.00,0.00,1.00,0.00,0.33,2,255,1.00,0.00,0.50,0.03,0.00,0.00,0.00,0.00,normal
5,tcp,imap4,SF,0,0,0,0,0,0,0,0,0,0,0,0,0,0,0,0,0,0,2,1,0.00,0.00,0.50,0.00,0.50,1.00,0.00,187,51,0.20,0.03,0.01,0.04,0.00,0.00,0.17,0.27,anomaly
282,tcp,ftp,SF,163,599,0,0,0,2,0,1,0,0,0,0,0,0,0,0,0,1,1,1,0.00,0.00,0.00,0.00,1.00,0.00,0.00,255,5,0.02,0.24,0.00,0.00,0.34,0.00,0.24,0.00,anomaly
0,tcp,http,SF,298,2361,0,0,0,0,0,1,0,0,0,0,0,0,0,0,0,0,6,8,0.00,0.00,0.00,0.00,1.00,0.00,0.38,30,255,1.00,0.00,0.03,0.02,0.00,0.00,0.00,0.00,normal
0,tcp,http,SF,268,4740,0,0,0,0,0,1,0,0,0,0,0,0,0,0,0,0,1,1,0.00,0.00,0.00,0.00,1.00,0.00,0.00,255,239,0.94,0.02,0.00,0.00,0.00,0.00,0.00,0.00,normal
0,tcp,http,SF,260,9531,0,0,0,0,0,1,0,0,0,0,0,0,0,0,0,0,1,3,0.00,0.00,0.00,0.00,1.00,0.00,0.67,119,247,1.00,0.00,0.01,0.02,0.00,0.00,0.00,0.00,normal
4,tcp,pop_3,SF,30,93,0,0,0,0,0,1,0,0,0,0,0,0,0,0,0,0,1,1,0.00,0.00,0.00,0.00,1.00,0.00,0.00,255,231,0.91,0.04,0.00,0.00,0.00,0.00,0.00,0.00,anomaly
0,tcp,ftp,SF,26,157,0,0,0,0,1,0,0,0,0,0,0,0,0,0,0,1,1,1,0.00,0.00,0.00,0.00,1.00,0.00,0.00,131,61,0.47,0.03,0.01,0.00,0.00,0.00,0.00,0.00,anomaly
0,tcp,http,SF,224,356,0,0,0,0,0,1,0,0,0,0,0,0,0,0,0,0,1,15,0.00,0.00,0.00,0.00,1.00,0.00,0.20,2,255,1.00,0.00,0.50,0.06,0.00,0.00,0.00,0.00,normal
0,tcp,http,SF,225,1341,0,0,0,0,0,1,0,0,0,0,0,0,0,0,0,0,11,11,0.00,0.00,0.00,0.00,1.00,0.00,0.00,255,255,1.00,0.00,0.00,0.00,0.00,0.00,0.00,0.00,normal
21,tcp,ftp,SF,210,751,0,0,0,4,0,1,0,0,0,0,0,0,0,0,0,1,1,1,0.00,0.00,0.00,0.00,1.00,0.00,0.00,140,16,0.11,0.06,0.01,0.00,0.00,0.00,0.00,0.00,normal
0,tcp,private,RSTO,0,0,0,0,0,0,0,0,0,0,0,0,0,0,0,0,0,0,260,20,0.00,0.00,1.00,1.00,0.08,0.07,0.00,255,20,0.08,0.07,0.00,0.00,0.00,0.00,1.00,1.00,anomaly
0,tcp,private,S0,0,0,0,0,0,0,0,0,0,0,0,0,0,0,0,0,0,0,290,13,1.00,1.00,0.00,0.00,0.04,0.06,0.00,255,13,0.05,0.06,0.00,0.00,1.00,1.00,0.00,0.00,anomaly
0,tcp,http,SF,275,5223,0,0,0,0,0,1,0,0,0,0,0,0,0,0,0,0,1,1,0.00,0.00,0.00,0.00,1.00,0.00,0.00,22,255,1.00,0.00,0.05,0.03,0.00,0.00,0.00,0.00,normal
0,tcp,http,SF,323,541,0,0,0,0,0,1,0,0,0,0,0,0,0,0,0,0,1,4,0.00,0.00,0.00,0.00,1.00,0.00,0.75,9,255,1.00,0.00,0.11,0.01,0.00,0.00,0.00,0.00,normal
4,tcp,pop_3,SF,32,93,0,0,0,0,0,1,0,0,0,0,0,0,0,0,0,0,2,1,0.00,0.00,0.00,0.00,0.50,1.00,0.00,255,136,0.53,0.02,0.00,0.00,0.00,0.00,0.17,0.02,anomaly
0,udp,other,SF,1,1,0,0,0,0,0,0,0,0,0,0,0,0,0,0,0,0,145,1,0.00,0.00,0.00,0.00,0.01,1.00,0.00,255,1,0.00,0.62,0.99,0.00,0.00,0.00,0.00,0.00,anomaly
0,tcp,ftp_data,SF,61298,0,0,0,0,0,0,0,0,0,0,0,0,0,0,0,0,0,8,8,0.00,0.00,0.00,0.00,1.00,0.00,0.00,94,45,0.20,0.66,0.19,0.04,0.00,0.00,0.66,0.02,normal
0,udp,private,SF,1,0,0,0,0,0,0,0,0,0,0,0,0,0,0,0,0,0,65,2,0.00,0.00,0.00,0.00,0.03,0.94,0.00,255,2,0.01,0.70,0.97,0.00,0.00,0.00,0.03,0.00,normal
0,tcp,smtp,SF,1631,331,0,0,0,0,0,1,0,0,0,0,0,0,0,0,0,0,1,2,0.00,0.00,0.00,0.00,1.00,0.00,1.00,172,65,0.38,0.09,0.01,0.00,0.00,0.00,0.00,0.00,normal
0,tcp,http,SF,212,1795,0,0,0,0,0,1,0,0,0,0,0,0,0,0,0,0,4,4,0.00,0.00,0.00,0.00,1.00,0.00,0.00,21,255,1.00,0.00,0.05,0.04,0.00,0.00,0.00,0.00,normal
0,udp,private,SF,53,54,0,0,0,0,0,0,0,0,0,0,0,0,0,0,0,0,508,508,0.00,0.00,0.00,0.00,1.00,0.00,0.00,255,255,1.00,0.00,0.82,0.00,0.00,0.00,0.00,0.00,normal
7256,tcp,telnet,SF,0,44,0,0,0,0,0,0,0,0,0,0,0,0,0,0,0,0,1,1,0.00,0.00,0.00,0.00,1.00,0.00,0.00,255,248,0.97,0.02,0.00,0.00,0.33,0.34,0.04,0.02,anomaly
0,tcp,http,SF,240,4926,0,0,0,0,0,1,0,0,0,0,0,0,0,0,0,0,11,11,0.00,0.00,0.00,0.00,1.00,0.00,0.00,37,255,1.00,0.00,0.03,0.02,0.00,0.00,0.00,0.00,normal
8185,tcp,telnet,SF,0,15,0,0,0,0,0,0,0,0,0,0,0,0,0,0,0,0,1,1,0.00,0.00,0.00,0.00,1.00,0.00,0.00,255,15,0.06,0.83,0.00,0.00,0.00,0.00,0.82,0.00,anomaly
0,udp,domain_u,SF,32,0,0,0,0,0,0,0,0,0,0,0,0,0,0,0,0,0,1,6,0.00,0.00,0.00,0.00,1.00,0.00,0.50,129,59,0.24,0.04,0.24,0.03,0.00,0.00,0.00,0.00,normal
0,tcp,http,SF,193,2393,0,0,0,0,0,1,0,0,0,0,0,0,0,0,0,0,9,12,0.00,0.00,0.00,0.00,1.00,0.00,0.17,255,255,1.00,0.00,0.00,0.00,0.00,0.00,0.00,0.00,normal
0,tcp,private,S0,0,0,0,0,0,0,0,0,0,0,0,0,0,0,0,0,0,0,189,14,1.00,1.00,0.00,0.00,0.07,0.09,0.00,255,14,0.05,0.08,0.00,0.00,1.00,1.00,0.00,0.00,anomaly
0,icmp,ecr_i,SF,508,0,0,0,0,0,0,0,0,0,0,0,0,0,0,0,0,0,182,182,0.00,0.00,0.00,0.00,1.00,0.00,0.00,255,255,1.00,0.00,1.00,0.00,0.00,0.00,0.00,0.00,anomaly
0,icmp,ecr_i,SF,1480,0,0,1,0,0,0,0,0,0,0,0,0,0,0,0,0,0,1,3,0.00,0.00,0.00,0.00,1.00,0.00,0.67,1,7,1.00,0.00,1.00,0.57,0.00,0.00,0.00,0.00,anomaly
0,udp,private,SF,46,46,0,0,0,0,0,0,0,0,0,0,0,0,0,0,0,0,2,2,0.00,0.00,0.00,0.00,1.00,0.00,0.00,255,254,1.00,0.01,0.01,0.00,0.00,0.00,0.00,0.00,anomaly
895,tcp,http,RSTR,57184,1,0,0,0,0,0,1,0,0,0,0,0,0,0,0,0,0,23,23,0.22,0.22,0.78,0.78,1.00,0.00,0.00,255,255,1.00,0.00,0.00,0.00,0.03,0.03,0.65,0.65,anomaly
0,tcp,telnet,RSTO,0,0,0,0,0,0,0,0,0,0,0,0,0,0,0,0,0,0,226,12,0.00,0.00,1.00,1.00,0.05,0.07,0.00,255,12,0.05,0.08,0.00,0.00,0.00,0.00,1.00,1.00,anomaly
0,tcp,http,SF,220,3313,0,0,0,0,0,1,0,0,0,0,0,0,0,0,0,0,6,14,0.00,0.00,0.00,0.00,1.00,0.00,0.21,255,255,1.00,0.00,0.00,0.00,0.00,0.00,0.00,0.00,normal
0,tcp,other,REJ,0,0,0,0,0,0,0,0,0,0,0,0,0,0,0,0,0,0,472,1,0.12,0.00,0.88,1.00,0.00,1.00,0.00,255,1,0.00,0.99,0.00,0.00,0.18,0.00,0.81,1.00,anomaly
0,tcp,http,SF,298,2445,0,0,0,0,0,1,0,0,0,0,0,0,0,0,0,0,5,34,0.00,0.00,0.00,0.00,1.00,0.00,0.15,255,255,1.00,0.00,0.00,0.00,0.00,0.00,0.00,0.00,normal
0,icmp,ecr_i,SF,1032,0,0,0,0,0,0,0,0,0,0,0,0,0,0,0,0,0,510,510,0.00,0.00,0.00,0.00,1.00,0.00,0.00,255,223,0.87,0.01,0.87,0.00,0.00,0.00,0.00,0.00,anomaly
0,tcp,http,SF,235,1380,0,0,0,0,0,1,0,0,0,0,0,0,0,0,0,0,3,3,0.00,0.00,0.00,0.00,1.00,0.00,0.00,255,234,0.92,0.02,0.00,0.00,0.00,0.00,0.05,0.00,normal
0,tcp,http,SF,361,1241,0,0,0,0,0,1,0,0,0,0,0,0,0,0,0,0,25,25,0.00,0.00,0.00,0.00,1.00,0.00,0.00,82,224,1.00,0.00,0.01,0.02,0.00,0.00,0.00,0.00,normal
0,tcp,http,SF,243,345,0,0,0,0,0,1,0,0,0,0,0,0,0,0,0,0,25,26,0.00,0.00,0.00,0.00,1.00,0.00,0.08,107,255,1.00,0.00,0.01,0.03,0.00,0.00,0.00,0.00,normal
4,tcp,pop_3,SF,26,93,0,0,0,0,0,1,0,0,0,0,0,0,0,0,0,0,1,1,0.00,0.00,0.00,0.00,1.00,0.00,0.00,255,227,0.89,0.02,0.00,0.00,0.00,0.00,0.07,0.00,anomaly
0,tcp,private,S0,0,0,0,0,0,0,0,0,0,0,0,0,0,0,0,0,0,0,108,8,1.00,1.00,0.00,0.00,0.07,0.06,0.00,255,8,0.03,0.05,0.00,0.00,1.00,1.00,0.00,0.00,anomaly
0,tcp,finger,SF,10,283,0,0,0,0,0,0,0,0,0,0,0,0,0,0,0,0,1,1,0.00,0.00,0.00,0.00,1.00,0.00,0.00,255,2,0.01,0.02,0.00,0.00,0.00,0.00,0.79,0.00,normal
0,tcp,login,RSTO,0,0,0,0,0,0,0,0,0,0,0,0,0,0,0,0,0,0,101,9,0.00,0.00,1.00,1.00,0.09,0.07,0.00,255,9,0.04,0.06,0.00,0.00,0.00,0.00,1.00,1.00,anomaly
0,udp,domain_u,SF,44,69,0,0,0,0,0,0,0,0,0,0,0,0,0,0,0,0,123,123,0.00,0.00,0.00,0.00,1.00,0.00,0.00,255,254,1.00,0.01,0.00,0.00,0.00,0.00,0.00,0.00,normal
0,tcp,imap4,S0,0,0,0,0,0,0,0,0,0,0,0,0,0,0,0,0,0,0,1,1,1.00,1.00,0.00,0.00,1.00,0.00,0.00,225,85,0.33,0.01,0.00,0.02,1.00,1.00,0.00,0.00,anomaly
280,tcp,ftp_data,SF,283618,0,0,0,0,0,0,0,0,0,0,0,0,0,0,0,0,0,2,2,0.00,0.00,0.00,0.00,1.00,0.00,0.00,4,10,1.00,0.00,1.00,0.20,0.00,0.00,0.00,0.00,anomaly
0,tcp,private,REJ,0,0,0,0,0,0,0,0,0,0,0,0,0,0,0,0,0,0,148,16,0.00,0.00,1.00,1.00,0.11,0.06,0.00,255,16,0.06,0.06,0.00,0.00,0.00,0.00,1.00,1.00,anomaly
0,udp,other,SF,115,0,0,0,0,0,0,0,0,0,0,0,0,0,0,0,0,0,13,13,0.00,0.00,0.00,0.00,1.00,0.00,0.00,244,13,0.05,0.04,0.11,0.00,0.00,0.00,0.07,0.00,normal
0,tcp,http,SF,349,884,0,0,0,0,0,1,0,0,0,0,0,0,0,0,0,0,8,13,0.00,0.00,0.00,0.00,1.00,0.00,0.15,255,255,1.00,0.00,0.00,0.00,0.00,0.00,0.00,0.00,normal
0,tcp,smtp,SF,16550,338,0,0,0,0,0,1,0,0,0,0,0,0,0,0,0,0,1,1,0.00,0.00,0.00,0.00,1.00,0.00,0.00,224,142,0.63,0.03,0.00,0.00,0.00,0.00,0.00,0.01,normal
0,tcp,private,S0,0,0,0,0,0,0,0,0,0,0,0,0,0,0,0,0,0,0,224,10,1.00,1.00,0.00,0.00,0.04,0.06,0.00,255,10,0.04,0.06,0.00,0.00,1.00,1.00,0.00,0.00,anomaly
0,tcp,http,SF,211,124,0,0,0,0,0,1,0,0,0,0,0,0,0,0,0,0,4,7,0.00,0.00,0.00,0.00,1.00,0.00,0.29,65,255,1.00,0.00,0.02,0.03,0.00,0.00,0.00,0.00,normal
0,tcp,uucp_path,REJ,0,0,0,0,0,0,0,0,0,0,0,0,0,0,0,0,0,0,234,2,0.00,0.00,1.00,1.00,0.01,0.07,0.00,255,2,0.01,0.08,0.00,0.00,0.00,0.00,1.00,1.00,anomaly
0,tcp,other,REJ,0,0,0,0,0,0,0,0,0,0,0,0,0,0,0,0,0,0,398,1,0.17,0.00,0.83,1.00,0.00,1.00,0.00,255,1,0.00,0.91,0.00,0.00,0.13,0.00,0.87,1.00,anomaly
0,tcp,http,SF,340,283,0,0,0,0,0,1,0,0,0,0,0,0,0,0,0,0,5,5,0.00,0.00,0.00,0.00,1.00,0.00,0.00,255,232,0.91,0.01,0.00,0.00,0.00,0.00,0.00,0.00,normal
0,tcp,http,SF,273,18347,0,0,0,0,0,1,0,0,0,0,0,0,0,0,0,0,6,9,0.00,0.00,0.00,0.00,1.00,0.00,0.22,42,255,1.00,0.00,0.02,0.04,0.00,0.00,0.00,0.00,normal
0,tcp,other,REJ,0,0,0,0,0,0,0,0,0,0,0,0,0,0,0,0,0,0,477,1,0.08,0.00,0.92,1.00,0.00,1.00,0.00,255,1,0.00,1.00,0.00,0.00,0.13,0.00,0.87,1.00,anomaly
0,tcp,private,REJ,0,0,0,0,0,0,0,0,0,0,0,0,0,0,0,0,0,0,216,11,0.00,0.00,1.00,1.00,0.05,0.06,0.00,255,11,0.04,0.08,0.00,0.00,0.00,0.00,1.00,1.00,anomaly
0,tcp,private,S0,0,0,0,0,0,0,0,0,0,0,0,0,0,0,0,0,0,0,178,13,1.00,1.00,0.00,0.00,0.07,0.10,0.00,255,13,0.05,0.10,0.00,0.00,1.00,1.00,0.00,0.00,anomaly
0,udp,other,SF,1,1,0,0,0,0,0,0,0,0,0,0,0,0,0,0,0,0,370,1,0.00,0.00,0.00,0.00,0.00,1.00,0.00,255,1,0.00,1.00,1.00,0.00,0.00,0.00,0.00,0.00,anomaly
0,udp,domain_u,SF,36,0,0,0,0,0,0,0,0,0,0,0,0,0,0,0,0,0,10,11,0.00,0.00,0.00,0.00,1.00,0.00,0.18,49,49,1.00,0.00,1.00,0.00,0.00,0.00,0.00,0.00,normal
0,tcp,smtp,S0,0,0,0,0,0,0,0,0,0,0,0,0,0,0,0,0,0,0,183,1,1.00,1.00,0.00,0.00,0.01,0.08,0.00,255,1,0.00,0.09,0.00,0.00,1.00,1.00,0.00,0.00,anomaly
0,tcp,private,REJ,0,0,0,0,0,0,0,0,0,0,0,0,0,0,0,0,0,0,2,1,0.00,0.00,1.00,1.00,0.50,1.00,0.00,255,1,0.00,0.66,0.51,0.00,0.00,0.00,0.51,1.00,anomaly
0,tcp,http,SF,218,2563,0,0,0,0,0,1,0,0,0,0,0,0,0,0,0,0,3,3,0.00,0.00,0.00,0.00,1.00,0.00,0.00,3,152,1.00,0.00,0.33,0.03,0.00,0.00,0.00,0.00,normal
0,udp,private,SF,1,0,0,0,0,0,0,0,0,0,0,0,0,0,0,0,0,0,473,20,0.00,0.00,0.00,0.00,0.04,0.96,0.00,255,20,0.08,0.93,0.99,0.00,0.00,0.00,0.00,0.00,normal
0,udp,private,SF,56,56,0,0,0,0,0,0,0,0,0,0,0,0,0,0,0,0,510,510,0.00,0.00,0.00,0.00,1.00,0.00,0.00,255,255,1.00,0.00,0.86,0.00,0.00,0.00,0.00,0.00,normal
0,udp,private,SF,53,50,0,0,0,0,0,0,0,0,0,0,0,0,0,0,0,0,511,511,0.00,0.00,0.00,0.00,1.00,0.00,0.00,255,255,1.00,0.00,0.91,0.00,0.00,0.00,0.00,0.00,normal
0,tcp,http,SF,215,171,0,0,0,0,0,1,0,0,0,0,0,0,0,0,0,0,12,12,0.00,0.00,0.00,0.00,1.00,0.00,0.00,96,255,1.00,0.00,0.01,0.06,0.00,0.00,0.00,0.00,normal
0,icmp,ecr_i,SF,1480,0,0,1,0,0,0,0,0,0,0,0,0,0,0,0,0,0,1,3,0.00,0.00,0.00,0.00,1.00,0.00,0.67,2,13,0.50,1.00,0.50,0.54,0.00,0.00,0.00,0.00,anomaly
0,icmp,ecr_i,SF,1032,0,0,0,0,0,0,0,0,0,0,0,0,0,0,0,0,0,206,206,0.00,0.00,0.00,0.00,1.00,0.00,0.00,255,255,1.00,0.00,1.00,0.00,0.00,0.00,0.00,0.00,anomaly
0,icmp,eco_i,SF,8,0,0,0,0,0,0,0,0,0,0,0,0,0,0,0,0,0,1,44,0.00,0.00,0.00,0.00,1.00,0.00,1.00,2,42,1.00,0.00,1.00,0.50,0.00,0.00,0.00,0.00,anomaly
0,tcp,pop_3,S0,0,0,0,0,0,0,0,0,0,0,0,0,0,0,0,0,0,0,1,1,1.00,1.00,0.00,0.00,1.00,0.00,0.00,216,85,0.33,0.01,0.00,0.02,1.00,1.00,0.00,0.00,anomaly
0,tcp,ftp_data,SF,190,0,0,0,0,0,0,0,0,0,0,0,0,0,0,0,0,0,2,2,0.00,0.00,0.00,0.00,1.00,0.00,0.00,43,13,0.30,0.09,0.30,0.00,0.00,0.00,0.05,0.00,normal
0,tcp,http,SF,330,1762,0,0,0,0,0,1,0,0,0,0,0,0,0,0,0,0,15,18,0.00,0.00,0.00,0.00,1.00,0.00,0.17,255,255,1.00,0.00,0.00,0.00,0.00,0.00,0.00,0.00,normal
0,tcp,http,SF,331,1299,0,0,0,0,0,1,0,0,0,0,0,0,0,0,0,0,33,33,0.00,0.00,0.00,0.00,1.00,0.00,0.00,255,255,1.00,0.00,0.00,0.00,0.00,0.00,0.00,0.00,normal
0,icmp,ecr_i,SF,1032,0,0,0,0,0,0,0,0,0,0,0,0,0,0,0,0,0,25,25,0.00,0.00,0.00,0.00,1.00,0.00,0.00,255,255,1.00,0.00,1.00,0.00,0.00,0.00,0.00,0.00,anomaly
0,udp,private,SF,105,146,0,0,0,0,0,0,0,0,0,0,0,0,0,0,0,0,1,1,0.00,0.00,0.00,0.00,1.00,0.00,0.00,255,251,0.98,0.01,0.01,0.00,0.00,0.00,0.00,0.00,anomaly
0,tcp,http,SF,141,4039,0,0,0,0,0,1,0,0,0,0,0,0,0,0,0,0,7,7,0.00,0.00,0.00,0.00,1.00,0.00,0.00,21,255,1.00,0.00,0.05,0.05,0.00,0.00,0.00,0.00,normal
0,tcp,ftp_data,SF,2881,0,0,0,0,0,0,0,0,0,0,0,0,0,0,0,0,0,2,2,0.00,0.00,0.00,0.00,1.00,0.00,0.00,47,48,0.17,0.11,0.17,0.04,0.00,0.00,0.02,0.00,normal
0,tcp,other,REJ,0,0,0,0,0,0,0,0,0,0,0,0,0,0,0,0,0,0,482,1,0.05,0.00,0.95,1.00,0.00,1.00,0.00,255,1,0.00,1.00,0.00,0.00,0.06,0.00,0.94,1.00,anomaly
0,udp,domain_u,SF,43,141,0,0,0,0,0,0,0,0,0,0,0,0,0,0,0,0,131,211,0.00,0.00,0.00,0.00,1.00,0.00,0.01,255,254,1.00,0.01,0.00,0.00,0.00,0.00,0.00,0.00,normal
0,icmp,eco_i,SF,30,0,0,0,0,0,0,0,0,0,0,0,0,0,0,0,0,0,1,1,0.00,0.00,0.00,0.00,1.00,0.00,0.00,18,18,1.00,0.00,1.00,0.00,0.00,0.00,0.00,0.00,normal
0,tcp,ftp_data,SF,139508,0,0,0,0,0,0,0,0,0,0,0,0,0,0,0,0,0,1,1,0.00,0.00,0.00,0.00,1.00,0.00,0.00,3,1,0.33,0.67,0.33,0.00,0.00,0.00,0.67,0.00,anomaly
0,tcp,uucp_path,REJ,0,0,0,0,0,0,0,0,0,0,0,0,0,0,0,0,0,0,281,17,0.00,0.00,1.00,1.00,0.06,0.06,0.00,255,17,0.07,0.06,0.00,0.00,0.00,0.00,1.00,1.00,anomaly
0,tcp,smtp,SF,1028,329,0,0,0,0,0,1,0,0,0,0,0,0,0,0,0,0,1,1,0.00,0.00,0.00,0.00,1.00,0.00,0.00,15,13,0.87,0.20,0.07,0.00,0.00,0.00,0.00,0.00,normal
1,tcp,smtp,SF,2599,293,0,0,0,0,0,1,0,0,0,0,0,0,0,0,0,0,3,3,0.00,0.00,0.00,0.00,1.00,0.00,0.00,255,219,0.86,0.13,0.00,0.00,0.00,0.00,0.13,0.00,anomaly
3,tcp,http,SF,54540,8314,0,0,0,2,0,1,1,0,0,0,0,0,0,0,0,0,2,2,0.00,0.00,0.00,0.00,1.00,0.00,0.00,255,239,0.94,0.01,0.00,0.00,0.00,0.00,0.02,0.02,anomaly
0,tcp,http,SF,317,1203,0,0,0,0,0,1,0,0,0,0,0,0,0,0,0,0,2,2,0.00,0.00,0.00,0.00,1.00,0.00,0.00,37,255,1.00,0.00,0.03,0.05,0.03,0.01,0.00,0.00,normal
0,tcp,http,SF,218,331,0,0,0,0,0,1,0,0,0,0,0,0,0,0,0,0,7,8,0.00,0.00,0.00,0.00,1.00,0.00,0.25,255,255,1.00,0.00,0.00,0.00,0.00,0.00,0.00,0.00,normal
0,tcp,smtp,SF,763,371,0,0,0,0,0,1,0,0,0,0,0,0,0,0,0,0,1,1,0.00,0.00,0.00,0.00,1.00,0.00,0.00,91,195,0.87,0.04,0.01,0.01,0.00,0.00,0.00,0.01,normal
0,tcp,http,SF,223,1317,0,0,0,0,0,1,0,0,0,0,0,0,0,0,0,0,19,19,0.00,0.00,0.00,0.00,1.00,0.00,0.00,186,255,1.00,0.00,0.01,0.01,0.00,0.00,0.00,0.00,normal
0,tcp,http,SF,292,4223,0,0,0,0,0,1,0,0,0,0,0,0,0,0,0,0,27,27,0.00,0.00,0.00,0.00,1.00,0.00,0.00,255,255,1.00,0.00,0.00,0.00,0.01,0.01,0.00,0.00,normal
0,tcp,telnet,SF,125,174,0,0,0,0,1,0,0,0,0,0,0,0,0,0,0,0,1,1,0.00,0.00,0.00,0.00,1.00,0.00,0.00,255,12,0.05,0.02,0.00,0.00,0.00,0.00,0.00,0.08,anomaly
0,tcp,http,SF,214,4368,0,0,0,0,0,1,0,0,0,0,0,0,0,0,0,0,1,1,0.00,0.00,0.00,0.00,1.00,0.00,0.00,255,255,1.00,0.00,0.00,0.00,0.00,0.00,0.00,0.00,normal
0,tcp,courier,REJ,0,0,0,0,0,0,0,0,0,0,0,0,0,0,0,0,0,0,130,18,0.00,0.00,1.00,1.00,0.14,0.05,0.00,255,18,0.07,0.05,0.00,0.00,0.00,0.00,1.00,1.00,anomaly
0,icmp,ecr_i,SF,1008,0,0,0,0,0,0,0,0,0,0,0,0,0,0,0,0,0,230,230,0.00,0.00,0.00,0.00,1.00,0.00,0.00,255,255,1.00,0.00,1.00,0.00,0.00,0.00,0.00,0.00,anomaly
0,tcp,telnet,REJ,0,0,0,0,0,0,0,0,0,0,0,0,0,0,0,0,0,0,1,4,0.00,0.00,1.00,0.75,1.00,0.00,0.75,172,85,0.33,0.03,0.01,0.02,0.00,0.00,0.88,0.66,anomaly
0,udp,private,SF,55,53,0,0,0,0,0,0,0,0,0,0,0,0,0,0,0,0,327,327,0.00,0.00,0.00,0.00,1.00,0.00,0.00,255,255,1.00,0.00,0.99,0.00,0.00,0.00,0.00,0.00,normal
0,tcp,telnet,RSTO,0,15,0,0,0,0,0,0,0,0,0,0,0,0,0,0,0,0,1,5,0.00,0.00,1.00,0.40,1.00,0.00,0.60,210,85,0.33,0.02,0.00,0.02,0.00,0.01,0.89,0.71,anomaly
0,tcp,http,SF,338,350,0,0,0,0,0,1,0,0,0,0,0,0,0,0,0,0,14,14,0.00,0.00,0.00,0.00,1.00,0.00,0.00,255,255,1.00,0.00,0.00,0.00,0.00,0.00,0.00,0.00,normal
0,udp,domain_u,SF,44,129,0,0,0,0,0,0,0,0,0,0,0,0,0,0,0,0,150,230,0.00,0.00,0.00,0.00,0.99,0.01,0.01,255,254,1.00,0.01,0.00,0.00,0.00,0.00,0.00,0.00,normal
282,tcp,ftp,SF,161,597,0,0,0,2,0,1,0,0,0,0,0,0,0,0,0,1,1,1,0.00,0.00,0.00,0.00,1.00,0.00,0.00,255,97,0.38,0.03,0.00,0.00,0.00,0.00,0.00,0.00,anomaly
0,tcp,http,RSTR,54540,7300,0,0,0,1,0,1,0,0,0,0,0,0,0,0,0,0,5,5,0.00,0.00,0.20,0.20,1.00,0.00,0.00,255,255,1.00,0.00,0.00,0.00,0.00,0.00,0.07,0.07,anomaly
0,tcp,http,SF,302,658,0,0,0,0,0,1,0,0,0,0,0,0,0,0,0,0,5,12,0.00,0.00,0.00,0.00,1.00,0.00,0.17,255,255,1.00,0.00,0.00,0.00,0.00,0.00,0.00,0.00,normal
0,tcp,http,SF,301,3845,0,0,0,0,0,1,0,0,0,0,0,0,0,0,0,0,17,17,0.00,0.00,0.00,0.00,1.00,0.00,0.00,255,255,1.00,0.00,0.00,0.00,0.00,0.00,0.00,0.00,normal
280,tcp,ftp_data,SF,283618,0,0,0,0,0,0,0,0,0,0,0,0,0,0,0,0,0,2,2,0.00,0.00,0.00,0.00,1.00,0.00,0.00,8,14,1.00,0.00,1.00,0.21,0.00,0.00,0.00,0.00,anomaly
0,udp,domain_u,SF,42,42,0,0,0,0,0,0,0,0,0,0,0,0,0,0,0,0,9,16,0.00,0.00,0.00,0.00,1.00,0.00,0.19,255,255,1.00,0.00,0.01,0.00,0.00,0.00,0.00,0.00,normal
0,tcp,private,REJ,0,0,0,0,0,0,0,0,0,0,0,0,0,0,0,0,0,0,247,18,0.32,0.56,0.68,0.44,0.07,0.06,0.00,255,18,0.07,0.07,0.00,0.00,0.31,0.56,0.69,0.44,anomaly
0,tcp,smtp,SF,1663,286,0,0,0,0,0,1,0,0,0,0,0,0,0,0,0,0,1,1,0.00,0.00,0.00,0.00,1.00,0.00,0.00,24,173,0.79,0.12,0.04,0.01,0.00,0.00,0.00,0.00,normal
7446,tcp,telnet,SF,0,44,0,0,0,0,0,0,0,0,0,0,0,0,0,0,0,0,1,1,0.00,0.00,0.00,0.00,1.00,0.00,0.00,255,203,0.80,0.02,0.00,0.00,0.31,0.34,0.01,0.01,anomaly
0,tcp,private,REJ,0,0,0,0,0,0,0,0,0,0,0,0,0,0,0,0,0,0,216,3,0.01,0.00,0.99,1.00,0.01,0.06,0.00,255,3,0.01,0.07,0.00,0.00,0.02,0.00,0.98,1.00,anomaly
0,udp,domain_u,SF,44,44,0,0,0,0,0,0,0,0,0,0,0,0,0,0,0,0,102,160,0.00,0.00,0.00,0.00,1.00,0.00,0.01,255,208,0.82,0.01,0.01,0.00,0.00,0.00,0.00,0.00,normal
0,tcp,http,SF,312,1856,0,0,0,0,0,1,0,0,0,0,0,0,0,0,0,0,1,9,0.00,0.00,0.00,0.00,1.00,0.00,0.33,1,254,1.00,0.00,1.00,0.06,0.00,0.00,0.00,0.00,normal
0,udp,private,SF,1,1,0,0,0,0,0,0,0,0,0,0,0,0,0,0,0,0,52,1,0.00,0.00,0.00,0.00,0.02,0.69,0.00,255,1,0.00,0.92,0.24,0.00,0.11,0.00,0.65,0.00,anomaly
0,tcp,private,S0,0,0,0,0,0,0,0,0,0,0,0,0,0,0,0,0,0,0,264,7,1.00,1.00,0.00,0.00,0.03,0.06,0.00,255,7,0.03,0.06,0.00,0.00,1.00,1.00,0.00,0.00,anomaly
0,udp,domain_u,SF,43,107,0,0,0,0,0,0,0,0,0,0,0,0,0,0,0,0,5,8,0.00,0.00,0.00,0.00,1.00,0.00,0.25,255,248,0.97,0.01,0.00,0.00,0.00,0.00,0.00,0.00,normal
280,tcp,ftp_data,SF,283618,0,0,0,0,0,0,0,0,0,0,0,0,0,0,0,0,0,2,2,0.00,0.00,0.00,0.00,1.00,0.00,0.00,37,76,0.22,0.16,0.22,0.03,0.00,0.00,0.00,0.00,anomaly
0,tcp,http,S0,0,0,0,0,0,0,0,0,0,0,0,0,0,0,0,0,0,0,42,42,0.64,0.64,0.33,0.33,1.00,0.00,0.00,255,255,1.00,0.00,0.00,0.00,0.14,0.14,0.70,0.70,anomaly
0,tcp,ftp_data,SF,11,0,0,0,0,0,0,0,0,0,0,0,0,0,0,0,0,0,2,2,0.00,0.00,0.00,0.00,1.00,0.00,0.00,255,4,0.02,0.02,0.02,0.00,0.87,0.00,0.01,0.00,normal
0,tcp,http,SF,294,5207,0,0,0,0,0,1,0,0,0,0,0,0,0,0,0,0,4,6,0.00,0.00,0.00,0.00,1.00,0.00,0.50,20,251,1.00,0.00,0.05,0.04,0.00,0.00,0.00,0.00,normal
0,tcp,http,SF,202,2996,0,0,0,0,0,1,0,0,0,0,0,0,0,0,0,0,32,52,0.00,0.00,0.00,0.00,1.00,0.00,0.06,255,255,1.00,0.00,0.00,0.00,0.00,0.00,0.00,0.00,normal
0,tcp,private,REJ,0,0,0,0,0,0,0,0,0,0,0,0,0,0,0,0,0,0,139,8,0.00,0.00,1.00,1.00,0.06,0.06,0.00,255,8,0.03,0.06,0.00,0.00,0.00,0.00,1.00,1.00,anomaly
0,tcp,private,REJ,0,0,0,0,0,0,0,0,0,0,0,0,0,0,0,0,0,0,243,7,0.00,0.00,1.00,1.00,0.03,0.06,0.00,255,7,0.03,0.06,0.00,0.00,0.00,0.00,1.00,1.00,anomaly
0,udp,domain_u,SF,44,44,0,0,0,0,0,0,0,0,0,0,0,0,0,0,0,0,60,140,0.00,0.00,0.00,0.00,1.00,0.00,0.01,255,254,1.00,0.01,0.01,0.00,0.00,0.00,0.00,0.00,normal
0,tcp,smtp,SF,1428,286,0,0,0,0,0,1,0,0,0,0,0,0,0,0,0,0,1,1,0.00,0.00,0.00,0.00,1.00,0.00,0.00,175,93,0.25,0.03,0.01,0.02,0.00,0.00,0.00,0.01,normal
0,tcp,private,REJ,0,0,0,0,0,0,0,0,0,0,0,0,0,0,0,0,0,0,134,14,0.00,0.00,1.00,1.00,0.10,0.05,0.00,255,14,0.05,0.05,0.00,0.00,0.00,0.00,1.00,1.00,anomaly
0,tcp,private,S0,0,0,0,0,0,0,0,0,0,0,0,0,0,0,0,0,0,0,269,15,1.00,1.00,0.00,0.00,0.06,0.07,0.00,255,15,0.06,0.07,0.00,0.00,1.00,1.00,0.00,0.00,anomaly
0,tcp,http,SF,316,2147,0,0,0,0,0,1,0,0,0,0,0,0,0,0,0,0,2,2,0.00,0.00,0.00,0.00,1.00,0.00,0.00,45,245,1.00,0.00,0.02,0.02,0.00,0.00,0.00,0.00,normal
0,tcp,http,SF,162,13985,0,0,0,0,0,1,0,0,0,0,0,0,0,0,0,0,2,23,0.50,0.04,0.00,0.00,1.00,0.00,0.09,255,255,1.00,0.00,0.00,0.00,0.01,0.01,0.00,0.00,normal
0,tcp,http,SF,250,1359,0,0,0,0,0,1,0,0,0,0,0,0,0,0,0,0,2,2,0.00,0.00,0.00,0.00,1.00,0.00,0.00,8,250,1.00,0.00,0.12,0.06,0.00,0.00,0.00,0.00,normal
0,tcp,http,SF,323,29679,0,0,0,0,0,1,0,0,0,0,0,0,0,0,0,0,1,2,0.00,0.00,0.00,0.00,1.00,0.00,1.00,2,190,1.00,0.00,0.50,0.09,0.00,0.00,0.00,0.00,normal
918,tcp,http,RSTR,61504,0,0,0,0,0,0,1,0,0,0,0,0,0,0,0,0,0,28,28,0.00,0.00,1.00,1.00,1.00,0.00,0.00,255,255,1.00,0.00,0.00,0.00,0.00,0.00,0.56,0.56,anomaly
0,tcp,http,SF,233,2103,0,0,0,0,0,1,0,0,0,0,0,0,0,0,0,0,1,5,0.00,0.00,0.00,0.00,1.00,0.00,0.80,2,255,1.00,0.00,0.50,0.02,0.00,0.00,0.00,0.00,normal
0,icmp,ecr_i,SF,1008,0,0,0,0,0,0,0,0,0,0,0,0,0,0,0,0,0,461,461,0.00,0.00,0.00,0.00,1.00,0.00,0.00,255,255,1.00,0.00,1.00,0.00,0.00,0.00,0.00,0.00,anomaly
0,tcp,other,REJ,0,0,0,0,0,0,0,0,0,0,0,0,0,0,0,0,0,0,511,1,0.15,0.00,0.85,1.00,0.00,1.00,0.00,255,1,0.00,0.49,0.00,0.00,0.05,0.00,0.49,1.00,anomaly
0,tcp,smtp,SF,0,84,0,0,0,0,0,1,0,0,0,0,0,0,0,0,0,0,1,1,0.00,0.00,0.00,0.00,1.00,0.00,0.00,26,130,0.62,0.15,0.04,0.02,0.00,0.00,0.00,0.00,normal
0,tcp,ftp_data,SF,12,0,0,0,0,0,0,0,0,0,0,0,0,0,0,0,0,0,1,1,0.00,0.00,0.00,0.00,1.00,0.00,0.00,1,8,1.00,0.00,1.00,0.25,0.00,0.00,0.00,0.00,anomaly
1,tcp,smtp,SF,1684,283,0,0,0,0,0,1,0,0,0,0,0,0,0,0,0,0,1,5,0.00,0.00,0.00,0.00,1.00,0.00,1.00,255,4,0.02,0.02,0.00,0.00,0.00,0.00,0.04,0.00,normal
0,tcp,http,SF,249,47582,0,0,0,0,0,1,0,0,0,0,0,0,0,0,0,0,1,1,0.00,0.00,0.00,0.00,1.00,0.00,0.00,78,255,1.00,0.00,0.01,0.04,0.00,0.00,0.00,0.00,normal
0,tcp,http,SF,298,5989,0,0,0,0,0,1,0,0,0,0,0,0,0,0,0,0,5,5,0.00,0.00,0.00,0.00,1.00,0.00,0.00,113,251,1.00,0.00,0.01,0.04,0.00,0.00,0.00,0.00,normal
4,tcp,pop_3,SF,32,93,0,0,0,0,0,1,0,0,0,0,0,0,0,0,0,0,1,1,0.00,0.00,0.00,0.00,1.00,0.00,0.00,214,195,0.91,0.01,0.00,0.00,0.00,0.00,0.05,0.00,anomaly
0,tcp,http,SF,287,4268,0,0,0,0,0,1,0,0,0,0,0,0,0,0,0,0,13,14,0.00,0.00,0.00,0.00,1.00,0.00,0.14,51,255,1.00,0.00,0.02,0.05,0.00,0.00,0.00,0.00,normal
804,tcp,http,RSTR,57964,0,0,0,0,0,0,1,0,0,0,0,0,0,0,0,0,0,73,73,0.03,0.03,0.97,0.97,1.00,0.00,0.00,255,253,0.99,0.01,0.00,0.00,0.01,0.01,0.41,0.41,anomaly
0,tcp,private,REJ,0,0,0,0,0,0,0,0,0,0,0,0,0,0,0,0,0,0,65,1,0.18,0.00,0.80,1.00,0.02,1.00,0.00,255,1,0.00,0.21,0.00,0.00,0.05,0.00,0.14,1.00,anomaly
0,tcp,http,SF,220,740,0,0,0,0,0,1,0,0,0,0,0,0,0,0,0,0,24,34,0.00,0.00,0.00,0.00,1.00,0.00,0.09,255,255,1.00,0.00,0.00,0.00,0.00,0.00,0.00,0.00,normal
0,tcp,private,REJ,0,0,0,0,0,0,0,0,0,0,0,0,0,0,0,0,0,0,120,20,0.00,0.00,1.00,1.00,0.17,0.08,0.00,255,20,0.08,0.06,0.00,0.00,0.00,0.00,1.00,1.00,anomaly
0,tcp,http,SF,235,3702,0,0,0,0,0,1,0,0,0,0,0,0,0,0,0,0,2,2,0.00,0.00,0.00,0.00,1.00,0.00,0.00,24,177,1.00,0.00,0.04,0.05,0.00,0.00,0.00,0.00,normal
0,tcp,private,REJ,0,0,0,0,0,0,0,0,0,0,0,0,0,0,0,0,0,0,217,1,0.00,0.00,1.00,1.00,0.00,0.06,0.00,255,1,0.00,0.06,0.00,0.00,0.00,0.00,1.00,1.00,anomaly
0,tcp,http,SF,214,7487,0,0,0,0,0,1,0,0,0,0,0,0,0,0,0,0,5,5,0.00,0.00,0.00,0.00,1.00,0.00,0.00,13,251,1.00,0.00,0.08,0.03,0.00,0.00,0.00,0.00,normal
7606,tcp,telnet,SF,0,44,0,0,0,0,0,0,0,0,0,0,0,0,0,0,0,0,1,1,0.00,0.00,0.00,0.00,1.00,0.00,0.00,255,174,0.68,0.02,0.00,0.00,0.46,0.44,0.01,0.01,anomaly
0,tcp,ftp_data,SF,5929,0,0,0,0,0,0,0,0,0,0,0,0,0,0,0,0,0,16,16,0.00,0.00,0.00,0.00,1.00,0.00,0.00,47,22,0.47,0.09,0.47,0.00,0.00,0.00,0.00,0.00,normal
0,tcp,http,SF,320,454,0,0,0,0,0,1,0,0,0,0,0,0,0,0,0,0,8,8,0.00,0.00,0.00,0.00,1.00,0.00,0.00,255,255,1.00,0.00,0.00,0.00,0.00,0.00,0.00,0.00,normal
7253,tcp,telnet,SF,0,44,0,0,0,0,0,0,0,0,0,0,0,0,0,0,0,0,1,1,0.00,0.00,0.00,0.00,1.00,0.00,0.00,255,246,0.96,0.02,0.00,0.00,0.27,0.28,0.01,0.00,anomaly
0,tcp,private,REJ,0,0,0,0,0,0,0,0,0,0,0,0,0,0,0,0,0,0,296,3,0.00,0.00,1.00,1.00,0.01,0.06,0.00,255,3,0.01,0.06,0.00,0.00,0.00,0.00,1.00,1.00,anomaly
0,tcp,telnet,S3,0,44,0,0,0,0,0,0,0,0,0,0,0,0,0,0,0,0,1,1,1.00,1.00,0.00,0.00,1.00,0.00,0.00,255,76,0.30,0.62,0.00,0.00,0.20,0.67,0.61,0.00,anomaly
0,icmp,eco_i,SF,40008,0,0,0,0,0,0,0,0,0,0,0,0,0,0,0,0,0,3,3,0.00,0.00,0.00,0.00,1.00,0.00,0.00,117,145,0.06,0.04,0.06,0.48,0.00,0.00,0.03,0.00,normal
8048,tcp,telnet,SF,0,44,0,0,0,0,0,0,0,0,0,0,0,0,0,0,0,0,1,1,0.00,0.00,0.00,0.00,1.00,0.00,0.00,255,76,0.30,0.03,0.00,0.00,0.01,0.03,0.11,0.17,anomaly
0,tcp,http,SF,218,983,0,0,0,0,0,1,0,0,0,0,0,0,0,0,0,0,18,18,0.00,0.00,0.00,0.00,1.00,0.00,0.00,255,255,1.00,0.00,0.00,0.00,0.01,0.01,0.00,0.00,normal
0,tcp,ftp_data,SF,12,0,0,0,0,0,0,0,0,0,0,0,0,0,0,0,0,0,2,2,0.00,0.00,0.00,0.00,1.00,0.00,0.00,2,4,1.00,0.00,1.00,0.50,0.00,0.00,0.00,0.00,anomaly
0,tcp,sunrpc,REJ,0,0,0,0,0,0,0,0,0,0,0,0,0,0,0,0,0,0,1,4,0.00,0.00,1.00,1.00,1.00,0.00,1.00,81,11,0.14,0.06,0.01,0.00,0.01,0.00,0.85,1.00,anomaly
0,tcp,http,SF,214,949,0,0,0,0,0,1,0,0,0,0,0,0,0,0,0,0,4,4,0.00,0.00,0.00,0.00,1.00,0.00,0.00,55,247,1.00,0.00,0.02,0.01,0.00,0.00,0.00,0.00,normal
0,tcp,http,SF,186,47824,0,0,0,0,0,1,0,0,0,0,0,0,0,0,0,0,3,3,0.00,0.00,0.00,0.00,1.00,0.00,0.00,3,255,1.00,0.00,0.33,0.08,0.00,0.00,0.00,0.00,normal
0,tcp,http,SF,219,746,0,0,0,0,0,1,0,0,0,0,0,0,0,0,0,0,8,9,0.00,0.00,0.00,0.00,1.00,0.00,0.22,95,253,1.00,0.00,0.01,0.05,0.00,0.00,0.00,0.00,normal
0,tcp,http,SF,222,1718,0,0,0,0,0,1,0,0,0,0,0,0,0,0,0,0,4,4,0.00,0.00,0.00,0.00,1.00,0.00,0.00,255,255,1.00,0.00,0.00,0.00,0.00,0.00,0.00,0.00,normal
0,tcp,exec,RSTO,0,0,0,0,0,0,0,0,0,0,0,0,0,0,0,0,0,0,120,1,0.00,0.00,1.00,1.00,0.01,0.08,0.00,255,1,0.00,0.06,0.00,0.00,0.00,0.00,1.00,1.00,anomaly
0,tcp,private,REJ,0,0,0,0,0,0,0,0,0,0,0,0,0,0,0,0,0,0,144,8,0.00,0.00,1.00,1.00,0.06,0.06,0.00,255,8,0.03,0.06,0.00,0.00,0.02,0.00,0.98,1.00,anomaly
0,tcp,http,SF,217,426,0,0,0,0,0,1,0,0,0,0,0,0,0,0,0,0,5,5,0.00,0.00,0.00,0.00,1.00,0.00,0.00,58,243,1.00,0.00,0.02,0.03,0.00,0.00,0.00,0.00,normal
0,tcp,ftp_data,SF,192,0,0,0,0,0,0,0,0,0,0,0,0,0,0,0,0,0,2,2,0.00,0.00,0.00,0.00,1.00,0.00,0.00,93,51,0.09,0.04,0.09,0.04,0.00,0.00,0.01,0.00,normal
0,tcp,http,SF,240,4120,0,0,0,0,0,1,0,0,0,0,0,0,0,0,0,0,3,3,0.00,0.00,0.00,0.00,1.00,0.00,0.00,48,255,1.00,0.00,0.02,0.04,0.00,0.00,0.00,0.00,normal
0,tcp,private,REJ,0,0,0,0,0,0,0,0,0,0,0,0,0,0,0,0,0,0,273,10,0.00,0.00,1.00,1.00,0.04,0.06,0.00,255,10,0.04,0.07,0.00,0.00,0.00,0.00,1.00,1.00,anomaly
0,tcp,http,SF,297,714,0,0,0,0,0,1,0,0,0,0,0,0,0,0,0,0,3,4,0.00,0.00,0.00,0.00,1.00,0.00,0.50,87,255,1.00,0.00,0.01,0.03,0.00,0.00,0.00,0.00,normal
0,tcp,http,SF,234,1016,0,0,0,0,0,1,0,0,0,0,0,0,0,0,0,0,18,22,0.00,0.00,0.00,0.00,1.00,0.00,0.18,255,255,1.00,0.00,0.00,0.00,0.00,0.00,0.00,0.00,normal
0,tcp,private,S0,0,0,0,0,0,0,0,0,0,0,0,0,0,0,0,0,0,0,212,16,1.00,1.00,0.00,0.00,0.08,0.07,0.00,255,16,0.06,0.07,0.00,0.00,1.00,1.00,0.00,0.00,anomaly
0,tcp,private,REJ,0,0,0,0,0,0,0,0,0,0,0,0,0,0,0,0,0,0,118,15,0.00,0.00,1.00,1.00,0.13,0.08,0.00,255,15,0.06,0.06,0.00,0.00,0.00,0.00,1.00,1.00,anomaly
0,tcp,http,SF,208,289,0,0,0,0,0,1,0,0,0,0,0,0,0,0,0,0,9,11,0.00,0.00,0.00,0.00,1.00,0.00,0.27,255,255,1.00,0.00,0.00,0.00,0.00,0.00,0.00,0.00,normal
1,tcp,smtp,SF,988,329,0,0,0,0,0,1,0,0,0,0,0,0,0,0,0,0,1,2,0.00,0.00,0.00,0.00,1.00,0.00,1.00,190,169,0.68,0.02,0.01,0.01,0.00,0.00,0.00,0.00,normal
0,udp,private,SF,105,146,0,0,0,0,0,0,0,0,0,0,0,0,0,0,0,0,1,1,0.00,0.00,0.00,0.00,1.00,0.00,0.00,255,252,0.99,0.01,0.01,0.00,0.00,0.00,0.00,0.00,anomaly
1,tcp,smtp,SF,1822,332,0,0,0,0,0,1,0,0,0,0,0,0,0,0,0,0,1,2,0.00,0.00,0.00,0.00,1.00,0.00,1.00,255,80,0.31,0.03,0.00,0.00,0.00,0.00,0.60,0.00,normal
0,tcp,http,SF,231,12978,0,0,0,0,0,1,0,0,0,0,0,0,0,0,0,0,5,6,0.00,0.00,0.00,0.00,1.00,0.00,0.33,115,255,1.00,0.00,0.01,0.02,0.00,0.00,0.00,0.00,normal
0,tcp,telnet,S3,0,44,0,0,0,0,0,0,0,0,0,0,0,0,0,0,0,0,1,1,1.00,1.00,0.00,0.00,1.00,0.00,0.00,255,131,0.51,0.44,0.00,0.00,0.40,0.79,0.43,0.02,anomaly
0,tcp,ftp_data,SF,12,0,0,0,0,0,0,0,0,0,0,0,0,0,0,0,0,0,2,2,0.00,0.00,0.00,0.00,1.00,0.00,0.00,7,6,0.86,0.29,0.86,0.00,0.00,0.00,0.00,0.00,anomaly
0,udp,private,SF,53,51,0,0,0,0,0,0,0,0,0,0,0,0,0,0,0,0,503,503,0.00,0.00,0.00,0.00,1.00,0.00,0.00,255,255,1.00,0.00,0.82,0.00,0.00,0.00,0.00,0.00,normal
0,udp,domain_u,SF,45,45,0,0,0,0,0,0,0,0,0,0,0,0,0,0,0,0,73,146,0.00,0.00,0.00,0.00,0.99,0.03,0.01,255,254,1.00,0.01,0.01,0.00,0.00,0.00,0.00,0.00,normal
282,tcp,ftp,SF,164,599,0,0,0,2,0,1,0,0,0,0,0,0,0,0,0,1,1,1,0.00,0.00,0.00,0.00,1.00,0.00,0.00,255,31,0.12,0.03,0.00,0.00,0.40,0.00,0.02,0.00,anomaly
0,tcp,private,REJ,0,0,0,0,0,0,0,0,0,0,0,0,0,0,0,0,0,0,269,13,0.00,0.00,1.00,1.00,0.05,0.07,0.00,255,13,0.05,0.07,0.00,0.00,0.00,0.00,1.00,1.00,anomaly
0,tcp,http,SF,310,2418,0,0,0,0,0,1,0,0,0,0,0,0,0,0,0,0,1,1,0.00,0.00,0.00,0.00,1.00,0.00,0.00,230,255,1.00,0.00,0.00,0.04,0.00,0.00,0.00,0.00,normal
0,tcp,http,SF,207,330,0,0,0,0,0,1,0,0,0,0,0,0,0,0,0,0,1,3,0.00,0.00,0.00,0.00,1.00,0.00,1.00,2,181,1.00,0.00,0.50,0.04,0.00,0.00,0.00,0.00,normal
0,tcp,private,REJ,0,0,0,0,0,0,0,0,0,0,0,0,0,0,0,0,0,0,228,14,0.00,0.00,1.00,1.00,0.06,0.06,0.00,255,14,0.05,0.06,0.00,0.00,0.00,0.00,0.99,1.00,anomaly
0,tcp,telnet,S3,0,44,0,0,0,0,0,0,0,0,0,0,0,0,0,0,0,0,1,1,1.00,1.00,0.00,0.00,1.00,0.00,0.00,255,107,0.42,0.03,0.00,0.00,0.12,0.29,0.11,0.12,anomaly
848,tcp,http,RSTR,20004,0,0,0,0,0,0,1,0,0,0,0,0,0,0,0,0,0,72,72,0.03,0.03,0.97,0.97,1.00,0.00,0.00,255,253,0.99,0.01,0.00,0.00,0.01,0.01,0.40,0.41,anomaly
0,tcp,http,SF,193,7770,0,0,0,0,0,1,0,0,0,0,0,0,0,0,0,0,3,5,0.00,0.00,0.00,0.00,1.00,0.00,0.40,217,255,1.00,0.00,0.00,0.02,0.00,0.00,0.00,0.00,normal
0,tcp,http,SF,216,9151,0,0,0,0,0,1,0,0,0,0,0,0,0,0,0,0,7,11,0.00,0.00,0.00,0.00,1.00,0.00,0.27,46,255,1.00,0.00,0.02,0.01,0.00,0.00,0.00,0.00,normal
289,tcp,ftp,SF,162,599,0,0,0,2,0,1,0,0,0,0,0,0,0,0,0,1,1,1,0.00,0.00,0.00,0.00,1.00,0.00,0.00,255,17,0.07,0.02,0.00,0.00,0.14,0.00,0.25,0.00,anomaly
0,tcp,http,SF,230,12588,0,0,0,0,0,1,0,0,0,0,0,0,0,0,0,0,15,24,0.00,0.00,0.00,0.00,1.00,0.00,0.12,255,255,1.00,0.00,0.00,0.00,0.00,0.00,0.00,0.00,normal
0,udp,domain_u,SF,45,45,0,0,0,0,0,0,0,0,0,0,0,0,0,0,0,0,2,4,0.00,0.00,0.00,0.00,1.00,0.00,0.50,255,236,0.93,0.01,0.01,0.00,0.00,0.00,0.00,0.00,normal
814,tcp,http,RSTR,59424,0,0,0,0,0,0,1,0,0,0,0,0,0,0,0,0,0,64,64,0.03,0.03,0.97,0.97,1.00,0.00,0.00,255,253,0.99,0.01,0.00,0.00,0.01,0.01,0.51,0.51,anomaly
0,udp,domain_u,SF,42,42,0,0,0,0,0,0,0,0,0,0,0,0,0,0,0,0,145,145,0.00,0.00,0.00,0.00,1.00,0.00,0.00,255,255,1.00,0.00,0.00,0.00,0.00,0.00,0.00,0.00,normal
0,tcp,telnet,SF,123,174,0,0,0,0,1,0,0,0,0,0,0,0,0,0,0,0,2,2,0.00,0.00,0.00,0.00,1.00,0.00,0.00,255,254,1.00,0.01,0.00,0.00,0.01,0.01,0.01,0.01,anomaly
0,tcp,Z39_50,REJ,0,0,0,0,0,0,0,0,0,0,0,0,0,0,0,0,0,0,277,8,0.19,0.38,0.81,0.62,0.03,0.06,0.00,255,8,0.03,0.07,0.00,0.00,0.21,0.38,0.79,0.62,anomaly
0,tcp,iso_tsap,REJ,0,0,0,0,0,0,0,0,0,0,0,0,0,0,0,0,0,0,258,16,0.00,0.00,1.00,1.00,0.06,0.06,0.00,255,16,0.06,0.06,0.00,0.00,0.00,0.00,1.00,1.00,anomaly
1,tcp,smtp,SF,2599,293,0,0,0,0,0,1,0,0,0,0,0,0,0,0,0,0,2,2,0.00,0.00,0.00,0.00,1.00,0.00,0.00,255,144,0.56,0.13,0.00,0.00,0.00,0.00,0.42,0.00,anomaly
0,tcp,private,REJ,0,0,0,0,0,0,0,0,0,0,0,0,0,0,0,0,0,0,136,19,0.00,0.00,1.00,1.00,0.14,0.05,0.00,255,19,0.07,0.06,0.00,0.00,0.00,0.00,1.00,1.00,anomaly
0,tcp,telnet,S0,0,0,0,0,0,0,0,0,0,0,0,0,0,0,0,0,0,0,45,7,1.00,1.00,0.00,0.00,0.16,0.09,0.00,255,60,0.24,0.02,0.00,0.00,0.97,0.98,0.00,0.00,anomaly
0,tcp,other,S0,0,0,0,0,0,0,0,0,0,0,0,0,0,0,0,0,0,0,478,1,0.03,1.00,0.97,0.00,0.00,1.00,0.00,255,1,0.00,1.00,0.00,0.00,0.01,1.00,0.99,0.00,anomaly
282,tcp,ftp,SF,162,599,0,0,0,2,0,1,0,0,0,0,0,0,0,0,0,1,1,1,0.00,0.00,0.00,0.00,1.00,0.00,0.00,255,57,0.22,0.03,0.00,0.00,0.13,0.00,0.02,0.00,anomaly
0,tcp,private,REJ,0,0,0,0,0,0,0,0,0,0,0,0,0,0,0,0,0,0,266,16,0.00,0.00,1.00,1.00,0.06,0.07,0.00,255,16,0.06,0.07,0.00,0.00,0.00,0.00,1.00,1.00,anomaly
0,tcp,http,SF,54540,8314,0,0,0,2,0,1,1,0,0,0,0,0,0,0,0,0,4,4,0.25,0.25,0.00,0.00,1.00,0.00,0.00,255,255,1.00,0.00,0.00,0.00,0.01,0.01,0.05,0.05,anomaly
0,tcp,private,REJ,0,0,0,0,0,0,0,0,0,0,0,0,0,0,0,0,0,0,272,16,0.00,0.00,1.00,1.00,0.06,0.07,0.00,255,16,0.06,0.07,0.00,0.00,0.00,0.00,1.00,1.00,anomaly
0,udp,private,SF,105,147,0,0,0,0,0,0,0,0,0,0,0,0,0,0,0,0,3,3,0.00,0.00,0.00,0.00,1.00,0.00,0.00,255,254,1.00,0.01,0.00,0.00,0.00,0.00,0.00,0.00,normal
903,tcp,http,RSTR,60884,0,0,0,0,0,0,1,0,0,0,0,0,0,0,0,0,0,37,37,0.03,0.03,0.95,0.95,1.00,0.00,0.00,255,255,1.00,0.00,0.00,0.00,0.00,0.00,0.14,0.14,anomaly
0,tcp,smtp,SF,5072,327,0,0,0,0,0,1,0,0,0,0,0,0,0,0,0,0,1,1,0.00,0.00,0.00,0.00,1.00,0.00,0.00,226,106,0.47,0.04,0.00,0.00,0.00,0.00,0.00,0.00,normal
0,tcp,http,SF,204,291,0,0,0,0,0,1,0,0,0,0,0,0,0,0,0,0,13,24,0.00,0.00,0.00,0.00,1.00,0.00,0.17,255,255,1.00,0.00,0.00,0.00,0.00,0.00,0.00,0.00,normal
0,tcp,sunrpc,REJ,0,0,0,0,0,0,0,0,0,0,0,0,0,0,0,0,0,0,4,13,0.50,0.00,0.50,1.00,0.25,1.00,1.00,56,47,0.12,0.09,0.02,0.04,0.04,0.00,0.88,1.00,anomaly
0,udp,private,SF,55,51,0,0,0,0,0,0,0,0,0,0,0,0,0,0,0,0,318,318,0.00,0.00,0.00,0.00,1.00,0.00,0.00,255,255,1.00,0.00,0.93,0.00,0.00,0.00,0.00,0.00,normal
8108,tcp,telnet,SF,0,15,0,0,0,0,0,0,0,0,0,0,0,0,0,0,0,0,1,1,0.00,0.00,0.00,0.00,1.00,0.00,0.00,255,64,0.25,0.04,0.00,0.00,0.00,0.02,0.11,0.20,anomaly
0,tcp,http,SF,206,11455,0,0,0,0,0,1,0,0,0,0,0,0,0,0,0,0,7,8,0.00,0.00,0.00,0.00,1.00,0.00,0.25,79,255,1.00,0.00,0.01,0.02,0.00,0.00,0.00,0.00,normal
0,tcp,private,REJ,0,0,0,0,0,0,0,0,0,0,0,0,0,0,0,0,0,0,149,20,0.00,0.00,1.00,1.00,0.13,0.06,0.00,255,20,0.08,0.05,0.00,0.00,0.00,0.00,1.00,1.00,anomaly
0,tcp,http,SF,228,1484,0,0,0,0,0,1,0,0,0,0,0,0,0,0,0,0,3,4,0.00,0.00,0.00,0.00,1.00,0.00,0.50,255,255,1.00,0.00,0.00,0.00,0.00,0.00,0.00,0.00,normal
0,tcp,private,REJ,0,0,0,0,0,0,0,0,0,0,0,0,0,0,0,0,0,0,236,12,0.00,0.00,1.00,1.00,0.05,0.06,0.00,255,12,0.05,0.05,0.00,0.00,0.00,0.00,1.00,1.00,anomaly
0,udp,domain_u,SF,44,130,0,0,0,0,0,0,0,0,0,0,0,0,0,0,0,0,107,187,0.00,0.00,0.00,0.00,1.00,0.00,0.01,255,255,1.00,0.00,0.00,0.00,0.00,0.00,0.00,0.00,normal
13,tcp,pop_3,SF,30,93,0,0,0,0,0,1,0,0,0,0,0,0,0,0,0,0,1,1,0.00,0.00,0.00,0.00,1.00,0.00,0.00,255,252,0.99,0.01,0.00,0.00,0.00,0.00,0.00,0.00,anomaly
791,tcp,http,RSTR,75904,0,0,0,0,0,0,1,0,0,0,0,0,0,0,0,0,0,28,28,0.00,0.00,1.00,1.00,1.00,0.00,0.00,255,253,0.99,0.01,0.00,0.00,0.01,0.01,0.60,0.60,anomaly
0,tcp,csnet_ns,REJ,0,0,0,0,0,0,0,0,0,0,0,0,0,0,0,0,0,0,257,2,0.00,0.00,1.00,1.00,0.01,0.06,0.00,255,2,0.01,0.06,0.00,0.00,0.00,0.00,1.00,1.00,anomaly
0,tcp,private,S0,0,0,0,0,0,0,0,0,0,0,0,0,0,0,0,0,0,0,178,14,1.00,1.00,0.00,0.00,0.08,0.10,0.00,255,14,0.05,0.09,0.00,0.00,1.00,1.00,0.00,0.00,anomaly
0,tcp,http,SF,212,2630,0,0,0,0,0,1,0,0,0,0,0,0,0,0,0,0,6,6,0.00,0.00,0.00,0.00,1.00,0.00,0.00,86,253,1.00,0.00,0.01,0.06,0.00,0.00,0.00,0.00,normal
0,tcp,imap4,RSTO,0,44,0,0,0,0,0,0,0,0,0,0,0,0,0,0,0,0,2,5,0.00,0.00,1.00,1.00,0.50,1.00,1.00,158,59,0.24,0.03,0.01,0.03,0.00,0.00,0.91,0.98,anomaly
0,tcp,private,S0,0,0,0,0,0,0,0,0,0,0,0,0,0,0,0,0,0,0,132,11,1.00,1.00,0.00,0.00,0.08,0.07,0.00,255,11,0.04,0.06,0.00,0.00,1.00,1.00,0.00,0.00,anomaly
0,tcp,ftp_data,SF,192,0,0,0,0,0,0,0,0,0,0,0,0,0,0,0,0,0,2,2,0.00,0.00,0.00,0.00,1.00,0.00,0.00,79,4,0.05,0.05,0.05,0.00,0.00,0.00,0.00,0.00,normal
0,tcp,http,SF,222,8379,0,0,0,0,0,1,0,0,0,0,0,0,0,0,0,0,8,10,0.00,0.00,0.00,0.00,1.00,0.00,0.20,47,255,1.00,0.00,0.02,0.01,0.00,0.00,0.00,0.00,normal
0,tcp,http,SF,285,280,0,0,0,0,0,1,0,0,0,0,0,0,0,0,0,0,3,3,0.00,0.00,0.00,0.00,1.00,0.00,0.00,255,255,1.00,0.00,0.00,0.00,0.00,0.00,0.00,0.00,normal
0,tcp,private,S0,0,0,0,0,0,0,0,0,0,0,0,0,0,0,0,0,0,0,298,16,1.00,1.00,0.00,0.00,0.05,0.05,0.00,255,16,0.06,0.06,0.00,0.00,1.00,1.00,0.00,0.00,anomaly
0,tcp,auth,REJ,0,0,0,0,0,0,0,0,0,0,0,0,0,0,0,0,0,0,251,18,0.00,0.00,1.00,1.00,0.07,0.07,0.00,255,18,0.07,0.07,0.00,0.00,0.00,0.00,1.00,1.00,anomaly
0,tcp,private,REJ,0,0,0,0,0,0,0,0,0,0,0,0,0,0,0,0,0,0,221,8,0.00,0.00,1.00,1.00,0.04,0.08,0.00,255,8,0.03,0.08,0.00,0.00,0.00,0.00,1.00,1.00,anomaly
280,tcp,ftp_data,SF,283618,0,0,0,0,2,0,0,0,0,0,0,0,0,0,0,0,0,2,2,0.00,0.00,0.00,0.00,1.00,0.00,0.00,9,10,0.89,0.22,0.89,0.20,0.00,0.00,0.00,0.00,anomaly
0,udp,private,SF,55,50,0,0,0,0,0,0,0,0,0,0,0,0,0,0,0,0,274,274,0.00,0.00,0.00,0.00,1.00,0.00,0.00,255,255,1.00,0.00,0.86,0.00,0.00,0.00,0.00,0.00,normal
0,tcp,http,S0,0,0,0,0,0,0,0,0,0,0,0,0,0,0,0,0,0,0,92,92,1.00,1.00,0.00,0.00,1.00,0.00,0.00,255,255,1.00,0.00,0.00,0.00,0.75,0.75,0.22,0.22,anomaly
0,tcp,http,SF,239,843,0,0,0,0,0,1,0,0,0,0,0,0,0,0,0,0,5,8,0.00,0.00,0.00,0.00,1.00,0.00,0.50,37,255,1.00,0.00,0.03,0.05,0.00,0.00,0.00,0.00,normal
0,tcp,other,REJ,0,0,0,0,0,0,0,0,0,0,0,0,0,0,0,0,0,0,458,1,0.14,0.00,0.86,1.00,0.00,1.00,0.00,255,1,0.00,0.94,0.00,0.00,0.15,0.00,0.85,1.00,anomaly
7517,tcp,telnet,SF,0,44,0,0,0,0,0,0,0,0,0,0,0,0,0,0,0,0,1,1,0.00,0.00,0.00,0.00,1.00,0.00,0.00,255,197,0.77,0.03,0.00,0.00,0.33,0.43,0.12,0.07,anomaly
8228,tcp,telnet,S3,1,15,0,0,0,0,0,0,0,0,0,0,0,0,0,0,0,0,1,1,1.00,1.00,0.00,0.00,1.00,0.00,0.00,255,62,0.24,0.02,0.00,0.00,0.78,0.84,0.01,0.03,anomaly
0,tcp,private,REJ,0,0,0,0,0,0,0,0,0,0,0,0,0,0,0,0,0,0,194,3,0.00,0.00,1.00,1.00,0.02,0.06,0.00,255,3,0.01,0.06,0.00,0.00,0.00,0.00,1.00,1.00,anomaly
0,tcp,private,REJ,0,0,0,0,0,0,0,0,0,0,0,0,0,0,0,0,0,0,254,1,0.00,0.00,1.00,1.00,0.00,0.07,0.00,255,1,0.00,0.07,0.00,0.00,0.00,0.00,1.00,1.00,anomaly
0,tcp,http,SF,293,703,0,0,0,0,0,1,0,0,0,0,0,0,0,0,0,0,16,50,0.00,0.00,0.00,0.00,1.00,0.00,0.10,255,255,1.00,0.00,0.01,0.00,0.00,0.00,0.00,0.00,normal
0,tcp,http,SF,360,1053,0,0,0,0,0,1,0,0,0,0,0,0,0,0,0,0,19,23,0.05,0.04,0.00,0.00,1.00,0.00,0.09,255,255,1.00,0.00,0.00,0.00,0.01,0.01,0.00,0.00,normal
0,icmp,eco_i,SF,20,0,0,0,0,0,0,0,0,0,0,0,0,0,0,0,0,0,1,52,0.00,0.00,0.00,0.00,1.00,0.00,1.00,2,40,1.00,0.00,1.00,0.30,0.00,0.00,0.00,0.00,anomaly
0,tcp,private,REJ,0,0,0,0,0,0,0,0,0,0,0,0,0,0,0,0,0,0,141,17,0.00,0.00,1.00,1.00,0.12,0.06,0.00,255,17,0.07,0.05,0.00,0.00,0.00,0.00,1.00,1.00,anomaly
0,tcp,http,SF,256,4544,0,0,0,0,0,1,0,0,0,0,0,0,0,0,0,0,15,15,0.00,0.00,0.00,0.00,1.00,0.00,0.00,56,236,1.00,0.00,0.02,0.02,0.00,0.00,0.00,0.00,normal
0,icmp,eco_i,SF,18,0,0,0,0,0,0,0,0,0,0,0,0,0,0,0,0,0,1,1,0.00,0.00,0.00,0.00,1.00,0.00,0.00,1,67,1.00,0.00,1.00,1.00,0.00,0.00,0.00,0.00,anomaly
2,tcp,smtp,SF,4485,641,0,0,0,0,0,1,0,0,0,1,0,0,1,0,0,0,1,3,0.00,0.00,0.00,0.00,1.00,0.00,1.00,255,7,0.03,0.02,0.00,0.00,0.01,0.00,0.01,0.00,anomaly
0,tcp,smtp,SF,8873,330,0,0,0,0,0,1,0,0,0,0,0,0,0,0,0,0,1,2,0.00,0.00,0.00,0.00,1.00,0.00,1.00,51,135,0.78,0.10,0.02,0.01,0.00,0.00,0.00,0.01,normal
0,tcp,ftp_data,SF,738,0,0,0,0,0,0,0,0,0,0,0,0,0,0,0,0,0,2,2,0.00,0.00,0.00,0.00,1.00,0.00,0.00,188,49,0.26,0.03,0.26,0.00,0.00,0.00,0.01,0.00,normal
0,tcp,private,REJ,0,0,0,0,0,0,0,0,0,0,0,0,0,0,0,0,0,0,213,10,0.00,0.00,1.00,1.00,0.05,0.08,0.00,255,10,0.04,0.08,0.00,0.00,0.00,0.00,1.00,1.00,anomaly
282,tcp,ftp,SF,162,599,0,0,0,2,0,1,0,0,0,0,0,0,0,0,0,1,4,1,0.00,0.00,0.00,0.00,0.25,0.50,0.00,255,1,0.00,0.04,0.00,0.00,0.00,0.00,0.04,0.00,anomaly
0,tcp,private,REJ,0,0,0,0,0,0,0,0,0,0,0,0,0,0,0,0,0,0,150,7,0.00,0.00,1.00,1.00,0.05,0.06,0.00,255,7,0.03,0.05,0.00,0.00,0.00,0.00,1.00,1.00,anomaly
0,tcp,http,SF,296,10508,0,0,0,0,0,1,0,0,0,0,0,0,0,0,0,0,2,2,0.00,0.00,0.00,0.00,1.00,0.00,0.00,45,255,1.00,0.00,0.02,0.02,0.00,0.00,0.00,0.00,normal
0,tcp,private,REJ,0,0,0,0,0,0,0,0,0,0,0,0,0,0,0,0,0,0,94,2,0.00,0.00,1.00,1.00,0.02,0.07,0.00,255,2,0.01,0.06,0.00,0.00,0.24,0.00,0.76,1.00,anomaly
0,tcp,http,SF,294,1825,0,0,0,0,0,1,0,0,0,0,0,0,0,0,0,0,5,22,0.00,0.00,0.00,0.00,1.00,0.00,0.14,5,255,1.00,0.00,0.20,0.03,0.00,0.00,0.00,0.00,normal
0,tcp,http,SF,227,4494,0,0,0,0,0,1,0,0,0,0,0,0,0,0,0,0,2,2,0.00,0.00,0.00,0.00,1.00,0.00,0.00,6,255,1.00,0.00,0.17,0.03,0.00,0.00,0.00,0.00,normal
0,tcp,private,REJ,0,0,0,0,0,0,0,0,0,0,0,0,0,0,0,0,0,0,115,19,0.00,0.00,1.00,1.00,0.17,0.06,0.00,255,19,0.07,0.06,0.00,0.00,0.00,0.00,1.00,1.00,anomaly
0,tcp,http,SF,200,758,0,0,0,0,0,1,0,0,0,0,0,0,0,0,0,0,1,4,0.00,0.00,0.00,0.00,1.00,0.00,0.75,193,255,1.00,0.00,0.01,0.01,0.00,0.00,0.00,0.00,normal
0,udp,private,SF,105,146,0,0,0,0,0,0,0,0,0,0,0,0,0,0,0,0,1,1,0.00,0.00,0.00,0.00,1.00,0.00,0.00,255,254,1.00,0.01,0.02,0.00,0.00,0.00,0.00,0.00,anomaly
0,tcp,other,REJ,0,0,0,0,0,0,0,0,0,0,0,0,0,0,0,0,0,0,510,1,0.02,0.00,0.98,1.00,0.00,1.00,0.00,255,1,0.00,1.00,0.00,0.00,0.05,0.00,0.95,1.00,anomaly
0,tcp,http,SF,304,1380,0,0,0,0,0,1,0,0,0,0,0,0,0,0,0,0,3,3,0.00,0.00,0.00,0.00,1.00,0.00,0.00,255,220,0.86,0.02,0.00,0.00,0.00,0.00,0.08,0.00,normal
0,tcp,private,REJ,0,0,0,0,0,0,0,0,0,0,0,0,0,0,0,0,0,0,269,11,0.00,0.00,1.00,1.00,0.04,0.06,0.00,255,11,0.04,0.07,0.00,0.00,0.00,0.00,1.00,1.00,anomaly
0,udp,private,SF,1,1,0,0,0,0,0,0,0,0,0,0,0,0,0,0,0,0,27,1,0.00,0.00,0.00,0.00,0.04,0.96,0.00,255,1,0.00,0.55,0.99,0.00,0.00,0.00,0.01,0.00,anomaly
0,tcp,other,SF,10073,0,0,0,0,0,0,0,0,0,0,0,0,0,0,0,0,0,11,1,0.00,0.00,0.00,0.00,0.09,1.00,0.00,30,1,0.03,0.43,0.70,0.00,0.00,0.00,0.00,0.00,normal
0,tcp,private,REJ,0,0,0,0,0,0,0,0,0,0,0,0,0,0,0,0,0,0,293,8,0.00,0.00,1.00,1.00,0.03,0.05,0.00,255,8,0.03,0.06,0.00,0.00,0.00,0.00,1.00,1.00,anomaly
0,udp,private,SF,43,0,0,0,0,0,0,0,0,0,0,0,0,0,0,0,0,0,4,4,0.00,0.00,0.00,0.00,1.00,0.00,0.00,255,254,1.00,0.01,0.00,0.00,0.00,0.00,0.00,0.00,anomaly
0,tcp,http,SF,244,6356,0,0,0,0,0,1,0,0,0,0,0,0,0,0,0,0,4,4,0.00,0.00,0.00,0.00,1.00,0.00,0.00,255,255,1.00,0.00,0.00,0.00,0.00,0.00,0.00,0.00,normal
58,tcp,telnet,SF,2615,4233,0,0,0,5,0,1,2,1,0,0,0,0,0,0,0,0,1,1,0.00,0.00,0.00,0.00,1.00,0.00,0.00,10,2,0.20,0.20,0.10,0.00,0.00,0.00,0.00,0.00,anomaly
0,udp,private,SF,1,0,0,0,0,0,0,0,0,0,0,0,0,0,0,0,0,0,83,1,0.00,0.00,0.00,0.00,0.01,0.83,0.00,255,1,0.00,0.62,0.99,0.00,0.00,0.00,0.01,0.00,anomaly
4,tcp,pop_3,SF,32,93,0,0,0,0,0,1,0,0,0,0,0,0,0,0,0,0,1,1,0.00,0.00,0.00,0.00,1.00,0.00,0.00,248,229,0.92,0.01,0.00,0.00,0.00,0.00,0.04,0.00,anomaly
0,tcp,ftp,SF,26,157,0,0,0,0,1,0,0,0,0,0,0,0,0,0,0,1,1,1,0.00,0.00,0.00,0.00,1.00,0.00,0.00,74,42,0.57,0.05,0.01,0.00,0.00,0.00,0.00,0.00,anomaly
0,tcp,http,SF,310,1512,0,0,0,0,0,1,0,0,0,0,0,0,0,0,0,0,11,11,0.00,0.00,0.00,0.00,1.00,0.00,0.00,173,255,1.00,0.00,0.01,0.01,0.00,0.00,0.00,0.00,normal
1179,udp,other,SF,146,105,0,0,0,0,0,0,0,0,0,0,0,0,0,0,0,0,1,1,0.00,0.00,0.00,0.00,1.00,0.00,0.00,33,14,0.42,0.12,1.00,0.00,0.00,0.00,0.00,0.00,anomaly
0,tcp,http,SF,224,595,0,0,0,0,0,1,0,0,0,0,0,0,0,0,0,0,2,2,0.00,0.00,0.00,0.00,1.00,0.00,0.00,2,255,1.00,0.00,0.50,0.02,0.00,0.00,0.00,0.00,normal
0,udp,domain_u,SF,44,44,0,0,0,0,0,0,0,0,0,0,0,0,0,0,0,0,3,3,0.00,0.00,0.00,0.00,0.67,0.67,0.67,255,250,0.98,0.01,0.01,0.00,0.00,0.00,0.00,0.00,normal
0,udp,domain_u,SF,44,71,0,0,0,0,0,0,0,0,0,0,0,0,0,0,0,0,404,404,0.00,0.00,0.00,0.00,1.00,0.00,0.00,255,254,1.00,0.01,0.00,0.00,0.00,0.00,0.00,0.00,normal
0,tcp,http,SF,192,13332,0,0,0,0,0,1,0,0,0,0,0,0,1,0,0,0,1,1,0.00,0.00,0.00,0.00,1.00,0.00,0.00,255,131,0.51,0.03,0.00,0.00,0.00,0.00,0.01,0.00,normal
0,tcp,http,SF,212,3336,0,0,0,0,0,1,0,0,0,0,0,0,0,0,0,0,2,2,0.00,0.00,0.00,0.00,1.00,0.00,0.00,34,255,1.00,0.00,0.03,0.07,0.03,0.01,0.00,0.00,normal
807,tcp,http,RSTR,58624,1,0,0,0,0,0,1,0,0,0,0,0,0,0,0,0,0,43,43,0.02,0.02,0.98,0.98,1.00,0.00,0.00,255,253,0.99,0.01,0.00,0.00,0.01,0.01,0.71,0.72,anomaly
0,icmp,ecr_i,SF,1008,0,0,0,0,0,0,0,0,0,0,0,0,0,0,0,0,0,236,236,0.00,0.00,0.00,0.00,1.00,0.00,0.00,255,255,1.00,0.00,1.00,0.00,0.00,0.00,0.00,0.00,anomaly
0,tcp,http,SF,193,313,0,0,0,0,0,1,0,0,0,0,0,0,0,0,0,0,31,31,0.00,0.00,0.00,0.00,1.00,0.00,0.00,81,255,1.00,0.00,0.01,0.04,0.00,0.00,0.00,0.00,normal
0,udp,private,SF,45,45,0,0,0,0,0,0,0,0,0,0,0,0,0,0,0,0,2,2,0.00,0.00,0.00,0.00,1.00,0.00,0.00,255,255,1.00,0.00,0.02,0.00,0.00,0.00,0.00,0.00,anomaly
0,icmp,eco_i,SF,20,0,0,0,0,0,0,0,0,0,0,0,0,0,0,0,0,0,1,70,0.00,0.00,0.00,0.00,1.00,0.00,1.00,3,36,1.00,0.00,1.00,0.28,0.00,0.00,0.00,0.00,anomaly
901,tcp,http,RSTR,59424,0,0,0,0,0,0,1,0,0,0,0,0,0,0,0,0,0,67,67,0.00,0.00,1.00,1.00,1.00,0.00,0.00,255,255,1.00,0.00,0.00,0.00,0.00,0.00,0.36,0.36,anomaly
0,udp,private,SF,50,48,0,0,0,0,0,0,0,0,0,0,0,0,0,0,0,0,511,511,0.00,0.00,0.00,0.00,1.00,0.00,0.00,255,255,1.00,0.00,0.83,0.00,0.00,0.00,0.00,0.00,normal
0,tcp,time,RSTO,0,0,0,0,0,0,0,0,0,0,0,0,0,0,0,0,0,0,233,8,0.00,0.00,1.00,1.00,0.03,0.07,0.00,255,8,0.03,0.08,0.00,0.00,0.00,0.00,1.00,1.00,anomaly
0,tcp,private,S0,0,0,0,0,0,0,0,0,0,0,0,0,0,0,0,0,0,0,133,13,1.00,1.00,0.00,0.00,0.10,0.06,0.00,255,13,0.05,0.06,0.00,0.00,1.00,1.00,0.00,0.00,anomaly
0,udp,private,SF,105,0,0,0,0,0,0,0,0,0,0,0,0,0,0,0,0,0,1,1,0.00,0.00,0.00,0.00,1.00,0.00,0.00,255,254,1.00,0.01,0.00,0.00,0.00,0.00,0.00,0.00,anomaly
0,tcp,http,SF,235,8135,0,0,0,0,0,1,0,0,0,0,0,0,0,0,0,0,8,16,0.00,0.00,0.00,0.00,1.00,0.00,0.19,65,251,1.00,0.00,0.02,0.05,0.00,0.00,0.00,0.00,normal
0,tcp,http,SF,298,283,0,0,0,0,0,1,0,0,0,0,0,0,0,0,0,0,1,1,0.00,0.00,0.00,0.00,1.00,0.00,0.00,255,255,1.00,0.00,0.00,0.00,0.00,0.00,0.00,0.00,normal
0,tcp,ldap,REJ,0,0,0,0,0,0,0,0,0,0,0,0,0,0,0,0,0,0,250,2,0.00,0.00,1.00,1.00,0.01,0.07,0.00,255,2,0.01,0.07,0.00,0.00,0.00,0.00,1.00,1.00,anomaly
8228,tcp,telnet,SF,0,15,0,0,0,0,0,0,0,0,0,0,0,0,0,0,0,0,1,1,0.00,0.00,0.00,0.00,1.00,0.00,0.00,255,33,0.13,0.04,0.00,0.00,0.00,0.03,0.08,0.30,anomaly
0,tcp,private,S0,0,0,0,0,0,0,0,0,0,0,0,0,0,0,0,0,0,0,122,4,1.00,1.00,0.00,0.00,0.03,0.09,0.00,255,4,0.02,0.09,0.00,0.00,1.00,1.00,0.00,0.00,anomaly
0,icmp,ecr_i,SF,1032,0,0,0,0,0,0,0,0,0,0,0,0,0,0,0,0,0,511,511,0.00,0.00,0.00,0.00,1.00,0.00,0.00,255,183,0.72,0.02,0.72,0.00,0.00,0.00,0.00,0.00,anomaly
0,udp,domain_u,SF,43,43,0,0,0,0,0,0,0,0,0,0,0,0,0,0,0,0,111,111,0.00,0.00,0.00,0.00,1.00,0.00,0.00,255,255,1.00,0.00,0.00,0.00,0.00,0.00,0.00,0.00,normal
0,udp,private,SF,105,145,0,0,0,0,0,0,0,0,0,0,0,0,0,0,0,0,1,1,0.00,0.00,0.00,0.00,1.00,0.00,0.00,255,254,1.00,0.01,0.01,0.00,0.00,0.00,0.00,0.00,normal
0,udp,domain_u,SF,45,138,0,0,0,0,0,0,0,0,0,0,0,0,0,0,0,0,98,178,0.00,0.00,0.00,0.00,0.99,0.02,0.01,255,254,1.00,0.01,0.00,0.00,0.00,0.00,0.00,0.00,normal
0,tcp,domain,S0,0,0,0,0,0,0,0,0,0,0,0,0,0,0,0,0,0,0,154,3,1.00,1.00,0.00,0.00,0.02,0.10,0.00,255,3,0.01,0.10,0.00,0.00,1.00,1.00,0.00,0.00,anomaly
0,tcp,http,SF,209,1374,0,0,0,0,0,1,0,0,0,0,0,0,0,0,0,0,18,23,0.00,0.00,0.00,0.00,1.00,0.00,0.17,198,255,1.00,0.00,0.01,0.03,0.00,0.00,0.00,0.00,normal
0,udp,private,SF,105,147,0,0,0,0,0,0,0,0,0,0,0,0,0,0,0,0,1,1,0.00,0.00,0.00,0.00,1.00,0.00,0.00,255,254,1.00,0.01,0.00,0.00,0.00,0.00,0.00,0.00,normal
806,tcp,http,RSTR,60064,1,0,0,0,0,0,1,0,0,0,0,0,0,0,0,0,0,36,36,0.00,0.00,1.00,1.00,1.00,0.00,0.00,255,253,0.99,0.01,0.00,0.00,0.01,0.01,0.53,0.54,anomaly
0,icmp,ecr_i,SF,1032,0,0,0,0,0,0,0,0,0,0,0,0,0,0,0,0,0,33,33,0.00,0.00,0.00,0.00,1.00,0.00,0.00,255,255,1.00,0.00,1.00,0.00,0.00,0.00,0.00,0.00,anomaly
0,tcp,private,S0,0,0,0,0,0,0,0,0,0,0,0,0,0,0,0,0,0,0,171,14,1.00,1.00,0.00,0.00,0.08,0.09,0.00,255,14,0.05,0.10,0.00,0.00,1.00,1.00,0.00,0.00,anomaly
0,tcp,http,SF,340,29,0,0,0,0,0,1,0,0,0,0,0,0,0,0,0,0,7,7,0.00,0.00,0.00,0.00,1.00,0.00,0.00,82,255,1.00,0.00,0.01,0.02,0.00,0.00,0.00,0.00,normal
0,tcp,http,SF,177,2175,0,0,0,0,0,1,0,0,0,0,0,0,0,0,0,0,1,25,0.00,0.00,0.00,0.00,1.00,0.00,0.12,255,248,0.97,0.01,0.00,0.00,0.00,0.00,0.00,0.00,normal
0,tcp,telnet,SF,119,174,0,0,0,0,1,0,0,0,0,0,0,0,0,0,0,0,3,3,0.00,0.00,0.00,0.00,1.00,0.00,0.00,255,69,0.27,0.02,0.00,0.00,0.00,0.00,0.01,0.04,anomaly
0,tcp,http,SF,239,1611,0,0,0,0,0,1,0,0,0,0,0,0,0,0,0,0,19,19,0.00,0.00,0.00,0.00,1.00,0.00,0.00,42,106,1.00,0.00,0.02,0.02,0.00,0.00,0.00,0.00,normal
0,tcp,private,REJ,0,0,0,0,0,0,0,0,0,0,0,0,0,0,0,0,0,0,271,6,0.00,0.00,1.00,1.00,0.02,0.06,0.00,255,6,0.02,0.06,0.00,0.00,0.00,0.00,1.00,1.00,anomaly
0,icmp,ecr_i,SF,1008,0,0,0,0,0,0,0,0,0,0,0,0,0,0,0,0,0,43,43,0.00,0.00,0.00,0.00,1.00,0.00,0.00,255,255,1.00,0.00,1.00,0.00,0.00,0.00,0.00,0.00,anomaly
1964,tcp,telnet,SF,3760,29364,0,0,0,2,0,1,8,1,0,4,4,0,0,0,0,0,1,1,0.00,0.00,0.00,0.00,1.00,0.00,0.00,255,3,0.01,0.84,0.00,0.00,0.00,0.00,0.83,0.00,anomaly
0,tcp,private,SH,0,0,0,0,0,0,0,0,0,0,0,0,0,0,0,0,0,0,1,1,1.00,1.00,0.00,0.00,1.00,0.00,0.00,167,1,0.01,1.00,1.00,0.00,1.00,1.00,0.00,0.00,anomaly
0,tcp,http,SF,246,4323,0,0,0,0,0,1,0,0,0,0,0,0,0,0,0,0,7,7,0.00,0.00,0.00,0.00,1.00,0.00,0.00,163,255,1.00,0.00,0.01,0.01,0.00,0.00,0.00,0.00,normal
0,tcp,ftp_data,SF,738,0,0,0,0,0,0,0,0,0,0,0,0,0,0,0,0,0,2,2,0.00,0.00,0.00,0.00,1.00,0.00,0.00,170,44,0.26,0.02,0.26,0.00,0.01,0.00,0.02,0.00,normal
0,tcp,private,REJ,0,0,0,0,0,0,0,0,0,0,0,0,0,0,0,0,0,0,224,3,0.00,0.00,1.00,1.00,0.01,0.08,0.00,255,3,0.01,0.07,0.00,0.00,0.00,0.00,1.00,1.00,anomaly
0,udp,private,SF,1,1,0,0,0,0,0,0,0,0,0,0,0,0,0,0,0,0,115,1,0.00,0.00,0.00,0.00,0.01,0.97,0.00,255,1,0.00,0.85,1.00,0.00,0.00,0.00,0.00,0.00,anomaly
0,icmp,ecr_i,SF,1032,0,0,0,0,0,0,0,0,0,0,0,0,0,0,0,0,0,104,104,0.00,0.00,0.00,0.00,1.00,0.00,0.00,255,255,1.00,0.00,1.00,0.00,0.00,0.00,0.00,0.00,anomaly
0,tcp,csnet_ns,REJ,0,0,0,0,0,0,0,0,0,0,0,0,0,0,0,0,0,0,232,3,0.00,0.00,1.00,1.00,0.01,0.07,0.00,255,3,0.01,0.08,0.00,0.00,0.00,0.00,1.00,1.00,anomaly
0,tcp,remote_job,REJ,0,0,0,0,0,0,0,0,0,0,0,0,0,0,0,0,0,0,235,3,0.00,0.00,1.00,1.00,0.01,0.06,0.00,255,3,0.01,0.07,0.00,0.00,0.00,0.00,1.00,1.00,anomaly
0,tcp,http,SF,325,1482,0,0,0,0,0,1,0,0,0,0,0,0,0,0,0,0,17,17,0.00,0.00,0.00,0.00,1.00,0.00,0.00,172,242,1.00,0.00,0.01,0.02,0.00,0.00,0.00,0.00,normal
0,tcp,http,SF,335,241,0,0,0,0,0,1,0,0,0,0,0,0,0,0,0,0,4,17,0.00,0.00,0.00,0.00,1.00,0.00,0.12,97,251,1.00,0.00,0.01,0.04,0.00,0.00,0.00,0.00,normal
0,tcp,http,SF,302,134000,0,0,0,0,0,1,0,0,0,0,0,0,0,0,0,0,1,1,0.00,0.00,0.00,0.00,1.00,0.00,0.00,5,255,1.00,0.00,0.20,0.07,0.00,0.00,0.00,0.00,normal
0,icmp,ecr_i,SF,508,0,0,0,0,0,0,0,0,0,0,0,0,0,0,0,0,0,119,119,0.00,0.00,0.00,0.00,1.00,0.00,0.00,255,255,1.00,0.00,1.00,0.00,0.00,0.00,0.00,0.00,anomaly
0,tcp,private,REJ,0,0,0,0,0,0,0,0,0,0,0,0,0,0,0,0,0,0,236,19,0.00,0.00,1.00,1.00,0.08,0.08,0.00,255,19,0.07,0.08,0.00,0.00,0.00,0.00,1.00,1.00,anomaly
0,tcp,private,REJ,0,0,0,0,0,0,0,0,0,0,0,0,0,0,0,0,0,0,107,12,0.00,0.00,1.00,1.00,0.11,0.06,0.00,255,12,0.05,0.05,0.00,0.00,0.00,0.00,1.00,1.00,anomaly
0,tcp,telnet,S3,0,44,0,0,0,0,0,0,0,0,0,0,0,0,0,0,0,0,1,1,1.00,1.00,0.00,0.00,1.00,0.00,0.00,255,111,0.44,0.50,0.00,0.00,0.34,0.77,0.49,0.00,anomaly
0,tcp,sunrpc,REJ,0,0,0,0,0,0,0,0,0,0,0,0,0,0,0,0,0,0,5,2,0.00,0.00,0.80,1.00,0.20,0.80,1.00,215,2,0.01,0.03,0.00,0.00,0.00,0.00,0.06,1.00,anomaly
0,tcp,http,SF,219,5169,0,0,0,0,0,1,0,0,0,0,0,0,0,0,0,0,6,19,0.00,0.00,0.00,0.00,1.00,0.00,0.21,6,255,1.00,0.00,0.17,0.03,0.00,0.00,0.00,0.00,normal
280,tcp,ftp_data,SF,283618,0,0,0,0,1,0,0,0,0,0,0,0,0,0,0,0,0,1,3,0.00,0.00,0.00,0.00,1.00,0.00,0.67,1,17,1.00,0.00,1.00,0.24,0.00,0.00,0.00,0.00,anomaly
0,tcp,ftp_data,SF,12983,0,0,0,0,0,0,0,0,0,0,0,0,0,0,0,0,0,2,2,0.00,0.00,0.00,0.00,1.00,0.00,0.00,161,82,0.51,0.03,0.51,0.00,0.00,0.00,0.01,0.00,normal
0,tcp,private,REJ,0,0,0,0,0,0,0,0,0,0,0,0,0,0,0,0,0,0,134,20,0.16,0.40,0.84,0.60,0.15,0.06,0.00,255,20,0.08,0.06,0.00,0.00,0.09,0.40,0.91,0.60,anomaly
0,tcp,http,SF,343,462,0,0,0,0,0,1,0,0,0,0,0,0,0,0,0,0,5,7,0.00,0.00,0.00,0.00,1.00,0.00,0.43,255,255,1.00,0.00,0.00,0.00,0.00,0.00,0.00,0.00,normal
0,tcp,private,REJ,0,0,0,0,0,0,0,0,0,0,0,0,0,0,0,0,0,0,152,19,0.00,0.00,1.00,1.00,0.12,0.07,0.00,255,19,0.07,0.06,0.00,0.00,0.00,0.00,1.00,1.00,anomaly
3,tcp,telnet,SF,119,174,0,0,0,0,1,0,0,0,0,0,0,0,0,0,0,0,1,1,0.00,0.00,0.00,0.00,1.00,0.00,0.00,255,17,0.07,0.02,0.00,0.00,0.00,0.00,0.00,0.06,anomaly
0,tcp,http,SF,228,13466,0,0,0,0,0,1,0,0,0,0,0,0,0,0,0,0,1,1,0.00,0.00,0.00,0.00,1.00,0.00,0.00,255,255,1.00,0.00,0.00,0.00,0.00,0.00,0.00,0.00,normal
0,icmp,ecr_i,SF,1032,0,0,0,0,0,0,0,0,0,0,0,0,0,0,0,0,0,511,511,0.00,0.00,0.00,0.00,1.00,0.00,0.00,255,169,0.66,0.02,0.67,0.00,0.00,0.00,0.00,0.00,anomaly
0,tcp,smtp,SF,3514,388,0,0,0,0,0,1,0,0,0,0,0,0,0,0,0,0,1,1,0.00,0.00,0.00,0.00,1.00,0.00,0.00,255,16,0.06,0.77,0.00,0.00,0.00,0.00,0.74,0.00,normal
0,tcp,http,SF,54540,8314,0,0,0,2,0,1,1,0,0,0,0,0,0,0,0,0,5,6,0.00,0.00,0.00,0.00,1.00,0.00,0.33,255,254,1.00,0.01,0.00,0.00,0.00,0.00,0.05,0.05,anomaly
7682,tcp,telnet,SF,0,44,0,0,0,0,0,0,0,0,0,0,0,0,0,0,0,0,1,1,0.00,0.00,0.00,0.00,1.00,0.00,0.00,255,162,0.64,0.02,0.00,0.00,0.53,0.51,0.01,0.01,anomaly
0,tcp,private,REJ,0,0,0,0,0,0,0,0,0,0,0,0,0,0,0,0,0,0,250,15,0.00,0.00,1.00,1.00,0.06,0.07,0.00,255,15,0.06,0.08,0.00,0.00,0.00,0.00,1.00,1.00,anomaly
0,tcp,other,S0,0,0,0,0,0,0,0,0,0,0,0,0,0,0,0,0,0,0,412,1,0.17,1.00,0.81,0.00,0.00,1.00,0.00,255,1,0.00,0.95,0.00,0.00,0.13,1.00,0.85,0.00,anomaly
0,icmp,ecr_i,SF,1008,0,0,0,0,0,0,0,0,0,0,0,0,0,0,0,0,0,436,436,0.00,0.00,0.00,0.00,1.00,0.00,0.00,255,255,1.00,0.00,1.00,0.00,0.00,0.00,0.00,0.00,anomaly
7,tcp,other,REJ,0,0,0,0,0,0,0,0,0,0,0,0,0,0,0,0,0,0,436,1,0.05,0.00,0.95,1.00,0.00,1.00,0.00,255,1,0.00,1.00,0.00,0.00,0.05,0.00,0.95,1.00,anomaly
0,tcp,http,SF,193,759,0,0,0,0,0,1,0,0,0,0,0,0,0,0,0,0,3,16,0.00,0.00,0.00,0.00,1.00,0.00,0.12,70,255,1.00,0.00,0.01,0.01,0.00,0.00,0.00,0.00,normal
0,tcp,http,SF,194,264,0,0,0,0,0,1,0,0,0,0,0,0,0,0,0,0,6,23,0.00,0.00,0.00,0.00,1.00,0.00,0.17,45,255,1.00,0.00,0.02,0.04,0.00,0.00,0.00,0.00,normal
0,udp,domain_u,SF,44,131,0,0,0,0,0,0,0,0,0,0,0,0,0,0,0,0,97,177,0.00,0.00,0.00,0.00,1.00,0.00,0.01,255,255,1.00,0.00,0.00,0.00,0.00,0.00,0.00,0.00,normal
0,tcp,private,SH,0,0,0,0,0,0,0,0,0,0,0,0,0,0,0,0,0,0,2,1,1.00,1.00,0.00,0.00,0.50,1.00,0.00,3,1,0.33,1.00,1.00,0.00,1.00,1.00,0.00,0.00,anomaly
0,tcp,http,SF,54540,8314,0,0,0,2,0,1,1,0,0,0,0,0,0,0,0,0,5,5,0.00,0.00,0.00,0.00,1.00,0.00,0.00,255,237,0.93,0.01,0.00,0.00,0.00,0.00,0.02,0.02,anomaly
0,tcp,private,REJ,0,0,0,0,0,0,0,0,0,0,0,0,0,0,0,0,0,0,170,10,0.00,0.00,1.00,1.00,0.06,0.06,0.00,255,10,0.04,0.06,0.00,0.00,0.00,0.00,1.00,1.00,anomaly
0,udp,domain_u,SF,44,44,0,0,0,0,0,0,0,0,0,0,0,0,0,0,0,0,2,7,0.00,0.00,0.00,0.00,1.00,0.00,0.43,255,250,0.98,0.01,0.01,0.00,0.00,0.00,0.00,0.00,normal
0,tcp,private,S0,0,0,0,0,0,0,0,0,0,0,0,0,0,0,0,0,0,0,122,17,1.00,1.00,0.00,0.00,0.14,0.07,0.00,255,17,0.07,0.06,0.00,0.00,1.00,1.00,0.00,0.00,anomaly
0,tcp,auth,REJ,0,0,0,0,0,0,0,0,0,0,0,0,0,0,0,0,0,0,249,11,0.00,0.00,1.00,1.00,0.04,0.07,0.00,255,11,0.04,0.07,0.00,0.00,0.00,0.00,1.00,1.00,anomaly
7593,tcp,telnet,S2,0,15,0,0,0,0,0,0,0,0,0,0,0,0,0,0,0,0,1,22,1.00,0.14,0.00,0.82,1.00,0.00,0.95,255,179,0.70,0.03,0.00,0.00,0.33,0.47,0.12,0.08,anomaly
0,udp,domain_u,SF,44,44,0,0,0,0,0,0,0,0,0,0,0,0,0,0,0,0,165,164,0.00,0.00,0.00,0.00,0.99,0.01,0.00,255,254,1.00,0.01,0.00,0.00,0.00,0.00,0.00,0.00,normal
0,tcp,telnet,REJ,0,0,0,0,0,0,0,0,0,0,0,0,0,0,0,0,0,0,1,13,0.00,0.15,1.00,0.85,1.00,0.00,0.92,249,5,0.02,0.03,0.00,0.00,0.00,0.00,0.03,0.40,anomaly
0,tcp,ssh,REJ,0,0,0,0,0,0,0,0,0,0,0,0,0,0,0,0,0,0,230,18,0.00,0.00,1.00,1.00,0.08,0.06,0.00,255,18,0.07,0.07,0.00,0.00,0.00,0.00,1.00,1.00,anomaly
0,tcp,kshell,REJ,0,0,0,0,0,0,0,0,0,0,0,0,0,0,0,0,0,0,141,15,0.00,0.00,1.00,1.00,0.11,0.06,0.00,255,15,0.06,0.05,0.00,0.00,0.00,0.00,1.00,1.00,anomaly
0,tcp,private,REJ,0,0,0,0,0,0,0,0,0,0,0,0,0,0,0,0,0,0,108,20,0.00,0.00,1.00,1.00,0.19,0.06,0.00,255,20,0.08,0.05,0.00,0.00,0.00,0.00,1.00,1.00,anomaly
0,tcp,http,SF,54540,8314,0,0,0,2,0,1,1,0,0,0,0,0,0,0,0,0,3,3,0.00,0.00,0.67,0.67,1.00,0.00,0.00,255,254,1.00,0.01,0.00,0.00,0.00,0.00,0.05,0.05,anomaly
0,icmp,ecr_i,SF,1032,0,0,0,0,0,0,0,0,0,0,0,0,0,0,0,0,0,451,451,0.00,0.00,0.00,0.00,1.00,0.00,0.00,255,255,1.00,0.00,1.00,0.00,0.00,0.00,0.00,0.00,anomaly
0,udp,private,SF,52,51,0,0,0,0,0,0,0,0,0,0,0,0,0,0,0,0,503,503,0.00,0.00,0.00,0.00,1.00,0.00,0.00,255,255,1.00,0.00,0.82,0.00,0.00,0.00,0.00,0.00,normal
0,udp,domain_u,SF,29,0,0,0,0,0,0,0,0,0,0,0,0,0,0,0,0,0,1,2,0.00,0.00,0.00,0.00,1.00,0.00,1.00,185,23,0.12,0.03,0.12,0.00,0.00,0.00,0.00,0.00,normal
0,tcp,http,SF,228,5832,0,0,0,0,0,1,0,0,0,0,0,0,0,0,0,0,3,4,0.00,0.00,0.00,0.00,1.00,0.00,0.50,132,255,1.00,0.00,0.01,0.02,0.00,0.00,0.00,0.00,normal
0,tcp,imap4,RSTO,0,44,0,0,0,0,0,0,0,0,0,0,0,0,0,0,0,0,2,1,0.00,0.00,1.00,1.00,0.50,1.00,0.00,255,53,0.21,0.02,0.01,0.00,0.00,0.00,0.78,0.96,anomaly
0,icmp,ecr_i,SF,1032,0,0,0,0,0,0,0,0,0,0,0,0,0,0,0,0,0,511,511,0.00,0.00,0.00,0.00,1.00,0.00,0.00,239,222,0.93,0.01,0.93,0.00,0.00,0.00,0.00,0.00,anomaly
0,udp,private,SF,45,0,0,0,0,0,0,0,0,0,0,0,0,0,0,0,0,0,5,5,0.00,0.00,0.00,0.00,1.00,0.00,0.00,255,255,1.00,0.00,0.01,0.00,0.00,0.00,0.00,0.00,anomaly
0,tcp,http,SF,235,2772,0,0,0,0,0,1,0,0,0,0,0,0,0,0,0,0,18,24,0.00,0.00,0.00,0.00,1.00,0.00,0.17,255,255,1.00,0.00,0.00,0.00,0.00,0.00,0.00,0.00,normal
0,tcp,http,SF,298,1119,0,0,0,0,0,1,0,0,0,0,0,0,0,0,0,0,22,22,0.00,0.00,0.00,0.00,1.00,0.00,0.00,51,255,1.00,0.00,0.02,0.11,0.00,0.00,0.00,0.00,normal
0,tcp,http,SF,265,15201,0,0,0,0,0,1,0,0,0,0,0,0,0,0,0,0,1,8,0.00,0.00,0.00,0.00,1.00,0.00,0.25,4,31,1.00,0.00,0.25,0.16,0.25,0.03,0.00,0.00,normal
283,tcp,ftp,SF,162,599,0,0,0,2,0,1,0,0,0,0,0,0,0,0,0,1,1,1,0.00,0.00,0.00,0.00,1.00,0.00,0.00,219,72,0.33,0.03,0.00,0.00,0.00,0.00,0.00,0.00,anomaly
0,icmp,ecr_i,SF,1032,0,0,0,0,0,0,0,0,0,0,0,0,0,0,0,0,0,510,510,0.00,0.00,0.00,0.00,1.00,0.00,0.00,255,97,0.38,0.02,0.38,0.00,0.00,0.00,0.00,0.00,anomaly
0,tcp,private,REJ,0,0,0,0,0,0,0,0,0,0,0,0,0,0,0,0,0,0,224,16,0.00,0.00,1.00,1.00,0.07,0.08,0.00,255,16,0.06,0.08,0.00,0.00,0.00,0.00,1.00,1.00,anomaly
0,udp,private,SF,46,43,0,0,0,0,0,0,0,0,0,0,0,0,0,0,0,0,62,62,0.00,0.00,0.00,0.00,1.00,0.00,0.00,255,255,1.00,0.00,0.24,0.00,0.00,0.00,0.00,0.00,normal
0,tcp,http,SF,282,2288,0,0,0,0,0,1,0,0,0,0,0,0,0,0,0,0,2,2,0.00,0.00,0.00,0.00,1.00,0.00,0.00,3,255,1.00,0.00,0.33,0.03,0.00,0.00,0.00,0.00,normal
0,udp,domain_u,SF,44,44,0,0,0,0,0,0,0,0,0,0,0,0,0,0,0,0,66,146,0.00,0.00,0.00,0.00,1.00,0.00,0.01,255,242,0.95,0.01,0.01,0.00,0.00,0.00,0.00,0.00,normal
0,tcp,http,SF,337,912,0,0,0,0,0,1,0,0,0,0,0,0,0,0,0,0,16,28,0.00,0.00,0.00,0.00,1.00,0.00,0.07,48,255,1.00,0.00,0.02,0.01,0.00,0.00,0.00,0.00,normal
0,tcp,http,SF,327,1885,0,0,0,0,0,1,0,0,0,0,0,0,0,0,0,0,8,8,0.00,0.00,0.00,0.00,1.00,0.00,0.00,185,255,1.00,0.00,0.01,0.01,0.00,0.00,0.00,0.00,normal
0,tcp,pop_3,RSTO,0,137,0,0,0,0,0,1,0,0,0,0,0,0,0,0,0,0,2,4,0.00,0.00,0.50,0.75,0.50,1.00,1.00,255,18,0.07,0.02,0.00,0.00,0.00,0.00,0.20,1.00,anomaly
0,tcp,private,SH,0,0,0,0,0,0,0,0,0,0,0,0,0,0,0,0,0,0,1,1,1.00,1.00,0.00,0.00,1.00,0.00,0.00,181,1,0.01,0.99,0.99,0.00,0.99,1.00,0.00,0.00,anomaly
0,tcp,ftp_data,SF,81,0,0,0,0,0,0,0,0,0,0,0,0,0,0,0,0,0,1,1,0.00,0.00,0.00,0.00,1.00,0.00,0.00,31,19,0.03,0.13,0.03,0.11,0.00,0.00,0.03,0.00,normal
0,tcp,http,SF,213,2131,0,0,0,0,0,1,0,0,0,0,0,0,0,0,0,0,3,3,0.00,0.00,0.00,0.00,1.00,0.00,0.00,23,255,1.00,0.00,0.04,0.02,0.00,0.00,0.00,0.00,normal
0,tcp,http,SF,324,366,0,0,0,0,0,1,0,0,0,0,0,0,0,0,0,0,9,13,0.00,0.00,0.00,0.00,1.00,0.00,0.23,255,255,1.00,0.00,0.00,0.00,0.00,0.00,0.00,0.00,normal
0,tcp,telnet,S3,0,44,0,0,0,0,0,0,0,0,0,0,0,0,0,0,0,0,1,1,1.00,1.00,0.00,0.00,1.00,0.00,0.00,255,129,0.51,0.03,0.00,0.00,0.21,0.41,0.11,0.10,anomaly
0,icmp,ecr_i,SF,1008,0,0,0,0,0,0,0,0,0,0,0,0,0,0,0,0,0,328,328,0.00,0.00,0.00,0.00,1.00,0.00,0.00,255,255,1.00,0.00,1.00,0.00,0.00,0.00,0.00,0.00,anomaly
0,tcp,http,SF,325,2005,0,0,0,0,0,1,0,0,0,0,0,0,0,0,0,0,3,32,0.00,0.00,0.00,0.00,1.00,0.00,0.22,255,255,1.00,0.00,0.00,0.00,0.00,0.00,0.00,0.00,normal
899,tcp,http,RSTR,59424,0,0,0,0,0,0,1,0,0,0,0,0,0,0,0,0,0,92,92,0.01,0.01,0.98,0.98,1.00,0.00,0.00,255,255,1.00,0.00,0.00,0.00,0.00,0.00,0.35,0.35,anomaly
0,tcp,http,SF,235,241,0,0,0,0,0,1,0,0,0,0,0,0,0,0,0,0,3,16,0.00,0.00,0.00,0.00,1.00,0.00,0.19,40,245,1.00,0.00,0.03,0.03,0.00,0.00,0.00,0.00,normal
0,tcp,private,REJ,0,0,0,0,0,0,0,0,0,0,0,0,0,0,0,0,0,0,246,15,0.00,0.00,1.00,1.00,0.06,0.06,0.00,255,15,0.06,0.07,0.00,0.00,0.00,0.00,1.00,1.00,anomaly
0,tcp,private,S0,0,0,0,0,0,0,0,0,0,0,0,0,0,0,0,0,0,0,164,20,1.00,1.00,0.00,0.00,0.12,0.10,0.00,255,20,0.08,0.10,0.00,0.00,1.00,1.00,0.00,0.00,anomaly
0,tcp,telnet,S0,0,0,0,0,0,0,0,0,0,0,0,0,0,0,0,0,0,0,130,130,1.00,1.00,0.00,0.00,1.00,0.00,0.00,255,226,0.89,0.06,0.00,0.00,0.87,0.98,0.02,0.00,anomaly
1,tcp,smtp,SF,2599,293,0,0,0,0,0,1,0,0,0,0,0,0,0,0,0,0,2,2,0.00,0.00,0.00,0.00,1.00,0.00,0.00,255,153,0.60,0.13,0.00,0.00,0.00,0.00,0.39,0.00,anomaly
0,udp,other,SF,1,1,0,0,0,0,0,0,0,0,0,0,0,0,0,0,0,0,400,1,0.00,0.00,0.00,0.00,0.00,1.00,0.00,255,1,0.00,1.00,1.00,0.00,0.00,0.00,0.00,0.00,anomaly
0,tcp,private,REJ,0,0,0,0,0,0,0,0,0,0,0,0,0,0,0,0,0,0,149,9,0.00,0.00,1.00,1.00,0.06,0.05,0.00,255,9,0.04,0.05,0.00,0.00,0.00,0.00,1.00,1.00,anomaly
0,tcp,http,SF,54540,8314,0,0,0,2,0,1,1,0,0,0,0,0,0,0,0,0,3,7,0.00,0.00,0.00,0.00,1.00,0.00,0.43,255,255,1.00,0.00,0.00,0.00,0.00,0.00,0.04,0.04,anomaly
0,tcp,http,SF,164,366,0,0,0,0,0,1,0,0,0,0,0,0,0,0,0,0,1,1,0.00,0.00,0.00,0.00,1.00,0.00,0.00,8,255,1.00,0.00,0.12,0.02,0.00,0.00,0.00,0.00,normal
0,tcp,http,SF,314,265,0,0,0,0,0,1,0,0,0,0,0,0,0,0,0,0,14,15,0.00,0.00,0.00,0.00,1.00,0.00,0.13,28,255,1.00,0.00,0.04,0.01,0.04,0.00,0.00,0.00,normal
0,tcp,http,SF,352,705,0,0,0,0,0,1,0,0,0,0,0,0,0,0,0,0,1,1,0.00,0.00,0.00,0.00,1.00,0.00,0.00,213,255,1.00,0.00,0.00,0.02,0.00,0.00,0.00,0.00,normal
0,udp,domain_u,SF,44,44,0,0,0,0,0,0,0,0,0,0,0,0,0,0,0,0,230,230,0.00,0.00,0.00,0.00,1.00,0.00,0.00,255,255,1.00,0.00,0.00,0.00,0.00,0.00,0.00,0.00,normal
0,udp,domain_u,SF,45,134,0,0,0,0,0,0,0,0,0,0,0,0,0,0,0,0,158,238,0.00,0.00,0.00,0.00,0.99,0.01,0.01,255,254,1.00,0.01,0.00,0.00,0.00,0.00,0.00,0.00,normal
0,tcp,http,SF,301,936,0,0,0,0,0,1,0,0,0,0,0,0,0,0,0,0,44,44,0.00,0.00,0.00,0.00,1.00,0.00,0.00,255,255,1.00,0.00,0.00,0.00,0.00,0.00,0.00,0.00,normal
0,tcp,ssh,S0,0,0,0,0,0,0,0,0,0,0,0,0,0,0,0,0,0,0,112,12,1.00,1.00,0.00,0.00,0.11,0.06,0.00,255,12,0.05,0.05,0.00,0.00,1.00,1.00,0.00,0.00,anomaly
0,tcp,telnet,SF,122,174,0,0,0,0,1,0,0,0,0,0,0,0,0,0,0,0,1,1,0.00,0.00,0.00,0.00,1.00,0.00,0.00,255,255,1.00,0.00,0.00,0.00,0.00,0.00,0.02,0.02,anomaly
0,icmp,ecr_i,SF,1032,0,0,0,0,0,0,0,0,0,0,0,0,0,0,0,0,0,114,114,0.00,0.00,0.00,0.00,1.00,0.00,0.00,255,18,0.07,0.89,0.07,0.00,0.15,0.00,0.77,0.00,anomaly
0,icmp,eco_i,SF,18,0,0,0,0,0,0,0,0,0,0,0,0,0,0,0,0,0,1,1,0.00,0.00,0.00,0.00,1.00,0.00,0.00,1,11,1.00,0.00,1.00,1.00,0.00,0.00,0.00,0.00,anomaly
0,tcp,imap4,RSTO,0,44,0,0,0,0,0,0,0,0,0,0,0,0,0,0,0,0,2,7,0.00,0.00,1.00,0.86,0.50,1.00,1.00,182,59,0.24,0.03,0.01,0.03,0.00,0.00,0.89,0.98,anomaly
0,tcp,pop_3,SF,30,217,0,0,0,0,0,1,0,0,0,0,0,0,0,0,0,0,1,1,0.00,0.00,0.00,0.00,1.00,0.00,0.00,50,11,0.22,0.10,0.02,0.00,0.00,0.00,0.00,0.00,anomaly
0,tcp,http,SF,296,6482,0,0,0,0,0,1,0,0,0,0,0,0,0,0,0,0,23,27,0.00,0.00,0.00,0.00,1.00,0.00,0.15,255,255,1.00,0.00,0.00,0.00,0.00,0.00,0.00,0.00,normal
0,tcp,auth,SF,9,34,0,0,0,0,0,0,0,0,0,0,0,0,0,0,0,0,1,1,0.00,0.00,0.00,0.00,1.00,0.00,0.00,1,1,1.00,0.00,1.00,0.00,0.00,0.00,0.00,0.00,anomaly
0,tcp,private,S0,0,0,0,0,0,0,0,0,0,0,0,0,0,0,0,0,0,0,158,17,1.00,1.00,0.00,0.00,0.11,0.08,0.00,255,17,0.07,0.09,0.00,0.00,1.00,1.00,0.00,0.00,anomaly
0,tcp,name,S0,0,0,0,0,0,0,0,0,0,0,0,0,0,0,0,0,0,0,256,7,1.00,1.00,0.00,0.00,0.03,0.06,0.00,255,7,0.03,0.06,0.00,0.00,1.00,1.00,0.00,0.00,anomaly
1,tcp,smtp,SF,2599,293,0,0,0,0,0,1,0,0,0,0,0,0,0,0,0,0,2,2,0.00,0.00,0.00,0.00,1.00,0.00,0.00,255,106,0.42,0.14,0.00,0.00,0.00,0.00,0.57,0.00,anomaly
0,tcp,private,REJ,0,0,0,0,0,0,0,0,0,0,0,0,0,0,0,0,0,0,114,6,0.00,0.00,1.00,1.00,0.05,0.08,0.00,255,6,0.02,0.06,0.00,0.00,0.00,0.00,1.00,1.00,anomaly
0,udp,private,SF,54,56,0,0,0,0,0,0,0,0,0,0,0,0,0,0,0,0,494,494,0.00,0.00,0.00,0.00,1.00,0.00,0.00,255,255,1.00,0.00,1.00,0.00,0.00,0.00,0.00,0.00,normal
0,tcp,http,SF,361,1234,0,0,0,0,0,1,0,0,0,0,0,0,0,0,0,0,24,24,0.00,0.00,0.00,0.00,1.00,0.00,0.00,255,255,1.00,0.00,0.00,0.00,0.00,0.00,0.00,0.00,normal
0,tcp,private,REJ,0,0,0,0,0,0,0,0,0,0,0,0,0,0,0,0,0,0,292,3,0.00,0.00,1.00,1.00,0.01,0.06,0.00,255,3,0.01,0.07,0.00,0.00,0.00,0.00,1.00,1.00,anomaly
0,tcp,private,REJ,0,0,0,0,0,0,0,0,0,0,0,0,0,0,0,0,0,0,232,11,0.00,0.00,1.00,1.00,0.05,0.07,0.00,255,11,0.04,0.08,0.00,0.00,0.00,0.00,1.00,1.00,anomaly
0,tcp,http,SF,306,4625,0,0,0,0,0,1,0,0,0,0,0,0,0,0,0,0,4,4,0.00,0.00,0.00,0.00,1.00,0.00,0.00,115,255,1.00,0.00,0.01,0.02,0.00,0.00,0.00,0.00,normal
0,udp,private,SF,1,1,0,0,0,0,0,0,0,0,0,0,0,0,0,0,0,0,145,1,0.00,0.00,0.00,0.00,0.01,1.00,0.00,255,1,0.00,0.88,1.00,0.00,0.00,0.00,0.00,0.00,anomaly
0,tcp,other,REJ,0,0,0,0,0,0,0,0,0,0,0,0,0,0,0,0,0,0,1,1,0.00,0.00,1.00,1.00,1.00,0.00,0.00,255,18,0.07,0.02,0.00,0.00,0.00,0.00,0.08,0.94,anomaly
0,udp,domain_u,SF,46,134,0,0,0,0,0,0,0,0,0,0,0,0,0,0,0,0,63,217,0.00,0.00,0.00,0.00,1.00,0.00,0.01,194,216,0.89,0.01,0.89,0.01,0.00,0.00,0.06,0.00,normal
0,tcp,ftp_data,SF,42562,0,0,0,0,0,0,0,0,0,0,0,0,0,0,0,0,0,1,1,0.00,0.00,0.00,0.00,1.00,0.00,0.00,60,17,0.13,0.08,0.13,0.12,0.00,0.06,0.00,0.00,normal
0,tcp,pop_3,S0,0,0,0,0,0,0,0,0,0,0,0,0,0,0,0,0,0,0,1,3,1.00,1.00,0.00,0.00,1.00,0.00,1.00,59,84,0.32,0.05,0.02,0.04,1.00,1.00,0.00,0.00,anomaly
2069,tcp,http,RSTR,72564,0,0,0,0,0,0,1,0,0,0,0,0,0,0,0,0,0,12,12,0.00,0.00,1.00,1.00,1.00,0.00,0.00,255,237,0.93,0.01,0.00,0.00,0.00,0.00,0.18,0.20,anomaly
0,tcp,http,SF,210,801,0,0,0,0,0,1,0,0,0,0,0,0,0,0,0,0,15,15,0.00,0.00,0.00,0.00,1.00,0.00,0.00,173,255,1.00,0.00,0.01,0.01,0.00,0.00,0.00,0.00,normal
0,tcp,http,SF,307,302,0,0,0,0,0,1,0,0,0,0,0,0,0,0,0,0,39,44,0.00,0.00,0.00,0.00,1.00,0.00,0.05,80,255,1.00,0.00,0.01,0.03,0.00,0.00,0.00,0.00,normal
0,tcp,http,SF,326,6537,0,0,0,0,0,1,0,0,0,0,0,0,0,0,0,0,12,12,0.00,0.00,0.00,0.00,1.00,0.00,0.00,65,255,1.00,0.00,0.02,0.05,0.00,0.00,0.00,0.00,normal
0,icmp,ecr_i,SF,1032,0,0,0,0,0,0,0,0,0,0,0,0,0,0,0,0,0,96,96,0.00,0.00,0.00,0.00,1.00,0.00,0.00,255,132,0.52,0.45,0.52,0.00,0.10,0.00,0.38,0.00,anomaly
0,udp,domain_u,SF,46,78,0,0,0,0,0,0,0,0,0,0,0,0,0,0,0,0,181,184,0.00,0.00,0.00,0.00,1.00,0.00,0.02,255,255,1.00,0.00,0.00,0.00,0.00,0.00,0.00,0.00,normal
0,tcp,http,SF,262,11718,0,0,0,0,0,1,0,0,0,0,0,0,0,0,0,0,1,1,0.00,0.00,0.00,0.00,1.00,0.00,0.00,1,255,1.00,0.00,1.00,0.04,0.00,0.00,0.00,0.00,normal
0,tcp,private,REJ,0,0,0,0,0,0,0,0,0,0,0,0,0,0,0,0,0,0,111,5,0.00,0.00,1.00,1.00,0.05,0.06,0.00,255,5,0.02,0.05,0.00,0.00,0.00,0.00,1.00,1.00,anomaly
0,tcp,http,SF,313,1732,0,0,0,0,0,1,0,0,0,0,0,0,0,0,0,0,2,2,0.00,0.00,0.00,0.00,1.00,0.00,0.00,255,255,1.00,0.00,0.00,0.00,0.00,0.00,0.00,0.00,normal
0,tcp,http,SF,276,608,0,0,0,0,0,1,0,0,0,0,0,0,0,0,0,0,6,6,0.00,0.00,0.00,0.00,1.00,0.00,0.00,72,255,1.00,0.00,0.01,0.02,0.00,0.00,0.00,0.00,normal
282,tcp,ftp,SF,160,599,0,0,0,2,0,1,0,0,0,0,0,0,0,0,0,1,1,1,0.00,0.00,0.00,0.00,1.00,0.00,0.00,255,104,0.41,0.03,0.00,0.00,0.00,0.00,0.00,0.00,anomaly
0,tcp,ftp_data,SF,868,0,0,0,0,0,0,0,0,0,0,0,0,0,0,0,0,0,1,1,0.00,0.00,0.00,0.00,1.00,0.00,0.00,43,17,0.12,0.07,0.12,0.18,0.00,0.00,0.00,0.00,normal
0,udp,private,SF,55,53,0,0,0,0,0,0,0,0,0,0,0,0,0,0,0,0,506,506,0.00,0.00,0.00,0.00,1.00,0.00,0.00,255,254,1.00,0.01,0.76,0.00,0.00,0.00,0.00,0.00,normal
0,tcp,http,SF,237,1689,0,0,0,0,0,1,0,0,0,0,0,0,0,0,0,0,10,10,0.00,0.00,0.00,0.00,1.00,0.00,0.00,114,255,1.00,0.00,0.01,0.02,0.00,0.00,0.00,0.00,normal
0,tcp,http,SF,289,1743,0,0,0,0,0,1,0,0,0,0,0,0,0,0,0,0,13,24,0.00,0.00,0.00,0.00,1.00,0.00,0.17,255,255,1.00,0.00,0.00,0.00,0.00,0.00,0.00,0.00,normal
0,tcp,http,SF,249,308,0,0,0,0,0,1,0,0,0,0,0,0,0,0,0,0,24,24,0.00,0.00,0.00,0.00,1.00,0.00,0.00,98,255,1.00,0.00,0.01,0.02,0.00,0.00,0.00,0.00,normal
280,tcp,ftp_data,SF,283618,0,0,0,0,0,0,0,0,0,0,0,0,0,0,0,0,0,2,2,0.00,0.00,0.00,0.00,1.00,0.00,0.00,128,28,0.22,0.06,0.22,0.00,0.00,0.00,0.00,0.00,anomaly
0,tcp,http,SF,333,3781,0,0,0,0,0,1,0,0,0,0,0,0,0,0,0,0,10,10,0.00,0.00,0.00,0.00,1.00,0.00,0.00,255,255,1.00,0.00,0.00,0.00,0.00,0.00,0.00,0.00,normal
0,tcp,http,S0,0,0,0,0,0,0,0,0,0,0,0,0,0,0,0,0,0,0,67,67,1.00,1.00,0.00,0.00,1.00,0.00,0.00,255,255,1.00,0.00,0.00,0.00,0.83,0.83,0.14,0.14,anomaly
0,tcp,sunrpc,REJ,0,0,0,0,0,0,0,0,0,0,0,0,0,0,0,0,0,0,4,1,0.00,0.00,0.75,1.00,0.25,1.00,0.00,225,52,0.20,0.02,0.00,0.04,0.00,0.00,0.87,1.00,anomaly
283,tcp,ftp,SF,160,597,0,0,0,2,0,1,0,0,0,0,0,0,0,0,0,1,1,1,0.00,0.00,0.00,0.00,1.00,0.00,0.00,255,59,0.23,0.03,0.00,0.00,0.11,0.00,0.02,0.00,anomaly
0,tcp,private,REJ,0,0,0,0,0,0,0,0,0,0,0,0,0,0,0,0,0,0,115,4,0.00,0.00,1.00,1.00,0.03,0.06,0.00,255,4,0.02,0.05,0.00,0.00,0.00,0.00,1.00,1.00,anomaly
0,tcp,private,S0,0,0,0,0,0,0,0,0,0,0,0,0,0,0,0,0,0,0,177,3,1.00,1.00,0.00,0.00,0.02,0.10,0.00,255,3,0.01,0.09,0.00,0.00,1.00,1.00,0.00,0.00,anomaly
0,udp,domain_u,SF,44,134,0,0,0,0,0,0,0,0,0,0,0,0,0,0,0,0,104,167,0.00,0.00,0.00,0.00,0.99,0.02,0.01,255,255,1.00,0.00,0.00,0.00,0.00,0.00,0.00,0.00,normal
0,tcp,http,SF,208,170,0,0,0,0,0,1,0,0,0,0,0,0,0,0,0,0,23,23,0.00,0.00,0.00,0.00,1.00,0.00,0.00,180,255,1.00,0.00,0.01,0.02,0.00,0.00,0.00,0.00,normal
0,tcp,http,SF,224,9703,0,0,0,0,0,1,0,0,0,0,0,0,0,0,0,0,13,14,0.00,0.00,0.00,0.00,1.00,0.00,0.14,255,255,1.00,0.00,0.00,0.00,0.00,0.00,0.00,0.00,normal
0,tcp,http,SF,236,1665,0,0,0,0,0,1,0,0,0,0,0,0,0,0,0,0,11,11,0.00,0.00,0.00,0.00,1.00,0.00,0.00,32,255,1.00,0.00,0.03,0.02,0.00,0.00,0.00,0.00,normal
1,tcp,smtp,SF,2599,293,0,0,0,0,0,1,0,0,0,0,0,0,0,0,0,0,3,3,0.00,0.00,0.00,0.00,1.00,0.00,0.00,255,15,0.06,0.16,0.00,0.00,0.00,0.00,0.92,0.00,anomaly
0,tcp,http,S0,0,0,0,0,0,0,0,0,0,0,0,0,0,0,0,0,0,0,46,46,0.87,0.87,0.11,0.11,1.00,0.00,0.00,255,255,1.00,0.00,0.00,0.00,0.21,0.21,0.70,0.70,anomaly
801,tcp,http,RSTR,62344,1,0,0,0,0,0,1,0,0,0,0,0,0,0,0,0,0,41,41,0.00,0.00,1.00,1.00,1.00,0.00,0.00,255,253,0.99,0.01,0.00,0.00,0.00,0.00,0.20,0.20,anomaly
282,tcp,ftp,SF,157,595,0,0,0,2,0,1,0,0,0,0,0,0,0,0,0,1,1,1,0.00,0.00,0.00,0.00,1.00,0.00,0.00,255,5,0.02,0.02,0.00,0.00,0.33,0.00,0.07,0.00,anomaly
0,udp,private,SF,105,147,0,0,0,0,0,0,0,0,0,0,0,0,0,0,0,0,1,1,0.00,0.00,0.00,0.00,1.00,0.00,0.00,255,252,0.99,0.01,0.01,0.00,0.00,0.00,0.00,0.00,anomaly
0,udp,private,SF,53,52,0,0,0,0,0,0,0,0,0,0,0,0,0,0,0,0,507,507,0.00,0.00,0.00,0.00,1.00,0.00,0.00,255,255,1.00,0.00,0.83,0.00,0.00,0.00,0.00,0.00,normal
0,tcp,private,S0,0,0,0,0,0,0,0,0,0,0,0,0,0,0,0,0,0,0,222,7,1.00,1.00,0.00,0.00,0.03,0.07,0.00,255,7,0.03,0.07,0.00,0.00,1.00,1.00,0.00,0.00,anomaly
0,tcp,private,REJ,0,0,0,0,0,0,0,0,0,0,0,0,0,0,0,0,0,0,108,3,0.00,0.00,1.00,1.00,0.03,0.07,0.00,255,3,0.01,0.07,0.00,0.00,0.00,0.00,1.00,1.00,anomaly
1,tcp,smtp,SF,1046,338,0,0,0,0,0,1,0,0,0,0,0,0,0,0,0,0,1,2,0.00,0.00,0.00,0.00,1.00,0.00,1.00,105,101,0.81,0.03,0.01,0.02,0.00,0.00,0.00,0.00,normal
0,udp,private,SF,105,0,0,0,0,0,0,0,0,0,0,0,0,0,0,0,0,0,1,1,0.00,0.00,0.00,0.00,1.00,0.00,0.00,9,9,1.00,0.00,0.11,0.00,0.00,0.00,0.00,0.00,normal
0,tcp,private,S0,0,0,0,0,0,0,0,0,0,0,0,0,0,0,0,0,0,0,239,17,1.00,1.00,0.00,0.00,0.07,0.06,0.00,255,17,0.07,0.07,0.00,0.00,1.00,1.00,0.00,0.00,anomaly
0,tcp,private,S0,0,0,0,0,0,0,0,0,0,0,0,0,0,0,0,0,0,0,199,14,1.00,1.00,0.00,0.00,0.07,0.09,0.00,255,14,0.05,0.08,0.00,0.00,1.00,1.00,0.00,0.00,anomaly
1179,udp,other,SF,146,105,0,0,0,0,0,0,0,0,0,0,0,0,0,0,0,0,1,1,0.00,0.00,0.00,0.00,1.00,0.00,0.00,255,10,0.04,0.04,0.15,0.00,0.00,0.00,0.00,0.00,normal
0,tcp,other,SF,319,0,0,0,0,0,0,0,0,0,0,0,0,0,0,0,0,0,2,1,0.00,0.00,0.00,0.00,0.50,1.00,0.00,101,1,0.01,0.08,0.20,0.00,0.00,0.00,0.00,0.00,normal
1,tcp,smtp,SF,2599,293,0,0,0,0,0,1,0,0,0,0,0,0,0,0,0,0,3,3,0.00,0.00,0.00,0.00,1.00,0.00,0.00,255,131,0.51,0.15,0.00,0.00,0.00,0.00,0.47,0.00,anomaly
798,tcp,http,RSTR,76944,0,0,0,0,0,0,1,0,0,0,0,0,0,0,0,0,0,70,70,0.03,0.03,0.97,0.97,1.00,0.00,0.00,255,253,0.99,0.01,0.00,0.00,0.01,0.01,0.40,0.40,anomaly
0,tcp,sunrpc,REJ,0,0,0,0,0,0,0,0,0,0,0,0,0,0,0,0,0,0,1,3,0.00,0.00,1.00,1.00,1.00,0.00,1.00,82,51,0.16,0.06,0.01,0.04,0.00,0.00,0.88,1.00,anomaly
0,tcp,http,SF,310,197,0,0,0,0,0,1,0,0,0,0,0,0,0,0,0,0,23,44,0.00,0.00,0.00,0.00,1.00,0.00,0.05,255,255,1.00,0.00,0.00,0.00,0.00,0.00,0.00,0.00,normal
0,tcp,http,SF,293,5200,0,0,0,0,0,1,0,0,0,0,0,0,0,0,0,0,10,14,0.00,0.00,0.00,0.00,1.00,0.00,0.14,255,255,1.00,0.00,0.00,0.00,0.00,0.00,0.00,0.00,normal
0,tcp,http,SF,210,454,0,0,0,0,0,1,0,0,0,0,0,0,0,0,0,0,1,1,0.00,0.00,0.00,0.00,1.00,0.00,0.00,119,255,1.00,0.00,0.01,0.01,0.00,0.00,0.00,0.00,normal
0,udp,private,SF,1,1,0,0,0,0,0,0,0,0,0,0,0,0,0,0,0,0,45,1,0.00,0.00,0.00,0.00,0.02,0.98,0.00,255,1,0.00,0.70,0.97,0.00,0.00,0.00,0.03,0.00,anomaly
0,tcp,private,S0,0,0,0,0,0,0,0,0,0,0,0,0,0,0,0,0,0,0,180,14,1.00,1.00,0.00,0.00,0.08,0.08,0.00,255,14,0.05,0.09,0.00,0.00,1.00,1.00,0.00,0.00,anomaly
0,udp,private,SF,53,49,0,0,0,0,0,0,0,0,0,0,0,0,0,0,0,0,511,511,0.00,0.00,0.00,0.00,1.00,0.00,0.00,255,255,1.00,0.00,0.83,0.00,0.00,0.00,0.00,0.00,normal
0,tcp,ftp_data,SF,868,0,0,0,0,0,0,0,0,0,0,0,0,0,0,0,0,0,1,1,0.00,0.00,0.00,0.00,1.00,0.00,0.00,255,117,0.46,0.02,0.46,0.00,0.00,0.00,0.00,0.00,normal
0,icmp,ecr_i,SF,1032,0,0,0,0,0,0,0,0,0,0,0,0,0,0,0,0,0,106,106,0.00,0.00,0.00,0.00,1.00,0.00,0.00,255,35,0.14,0.83,0.14,0.00,0.14,0.00,0.71,0.00,anomaly
0,tcp,private,SH,0,0,0,0,0,0,0,0,0,0,0,0,0,0,0,0,0,0,1,1,1.00,1.00,0.00,0.00,1.00,0.00,0.00,78,1,0.01,1.00,1.00,0.00,1.00,1.00,0.00,0.00,anomaly
0,tcp,private,REJ,0,0,0,0,0,0,0,0,0,0,0,0,0,0,0,0,0,0,222,17,0.00,0.00,1.00,1.00,0.08,0.06,0.00,255,17,0.07,0.07,0.00,0.00,0.00,0.00,1.00,1.00,anomaly
0,tcp,finger,SF,5,136,0,0,0,0,0,0,0,0,0,0,0,0,0,0,0,0,1,1,0.00,0.00,0.00,0.00,1.00,0.00,0.00,41,1,0.02,0.10,0.02,0.00,0.00,0.00,0.00,0.00,normal
0,tcp,smtp,SF,3190,331,0,0,0,0,0,1,0,0,0,0,0,0,0,0,0,0,1,1,0.00,0.00,0.00,0.00,1.00,0.00,0.00,118,74,0.63,0.04,0.01,0.00,0.00,0.00,0.01,0.01,normal
0,tcp,http,SF,275,2101,0,0,0,0,0,1,0,0,0,0,0,0,0,0,0,0,1,2,0.00,0.00,0.00,0.00,1.00,0.00,1.00,17,160,1.00,0.00,0.06,0.06,0.00,0.00,0.00,0.00,normal
280,tcp,ftp_data,SF,283618,0,0,0,0,0,0,0,0,0,0,0,0,0,0,0,0,0,1,1,0.00,0.00,0.00,0.00,1.00,0.00,0.00,140,42,0.18,0.04,0.18,0.05,0.00,0.00,0.00,0.00,anomaly
0,udp,private,SF,1,1,0,0,0,0,0,0,0,0,0,0,0,0,0,0,0,0,3,1,0.00,0.00,0.00,0.00,0.33,1.00,0.00,255,1,0.00,0.33,1.00,0.00,0.00,0.00,0.00,0.00,anomaly
7224,tcp,telnet,SF,0,44,0,0,0,0,0,0,0,0,0,0,0,0,0,0,0,0,1,1,0.00,0.00,0.00,0.00,1.00,0.00,0.00,255,248,0.97,0.02,0.00,0.00,0.33,0.34,0.04,0.02,anomaly
0,tcp,private,REJ,0,0,0,0,0,0,0,0,0,0,0,0,0,0,0,0,0,0,119,1,0.00,0.00,1.00,1.00,0.01,0.07,0.00,255,1,0.00,0.07,0.00,0.00,0.00,0.00,1.00,1.00,anomaly
280,tcp,ftp_data,SF,283618,0,0,0,0,0,0,0,0,0,0,0,0,0,0,0,0,0,2,2,0.00,0.00,0.00,0.00,1.00,0.00,0.00,4,28,1.00,0.00,1.00,0.18,0.00,0.04,0.00,0.00,anomaly
0,tcp,sunrpc,REJ,0,0,0,0,0,0,0,0,0,0,0,0,0,0,0,0,0,0,4,3,0.00,0.00,1.00,1.00,0.25,1.00,1.00,226,51,0.19,0.02,0.00,0.04,0.01,0.00,0.87,1.00,anomaly
0,udp,domain_u,SF,43,43,0,0,0,0,0,0,0,0,0,0,0,0,0,0,0,0,130,130,0.00,0.00,0.00,0.00,1.00,0.00,0.00,255,254,1.00,0.01,0.00,0.00,0.00,0.00,0.00,0.00,normal
0,udp,private,SF,1,1,0,0,0,0,0,0,0,0,0,0,0,0,0,0,0,0,62,1,0.00,0.00,0.00,0.00,0.02,0.63,0.00,255,1,0.00,0.53,0.87,0.00,0.00,0.00,0.13,0.00,anomaly
0,tcp,private,REJ,0,0,0,0,0,0,0,0,0,0,0,0,0,0,0,0,0,0,256,1,0.00,0.00,1.00,1.00,0.00,0.07,0.00,255,1,0.00,0.07,0.00,0.00,0.00,0.00,1.00,1.00,anomaly
5,tcp,imap4,SF,0,0,0,0,0,0,0,0,0,0,0,0,0,0,0,0,0,0,2,2,0.00,0.00,0.50,0.50,0.50,1.00,1.00,41,57,0.20,0.12,0.02,0.04,0.00,0.02,0.17,0.84,anomaly
0,icmp,eco_i,SF,18,0,0,0,0,0,0,0,0,0,0,0,0,0,0,0,0,0,1,1,0.00,0.00,0.00,0.00,1.00,0.00,0.00,1,82,1.00,0.00,1.00,1.00,0.00,0.00,0.00,0.00,anomaly
0,tcp,http,SF,348,9343,0,0,0,0,0,1,0,0,0,0,0,0,0,0,0,0,19,19,0.00,0.00,0.00,0.00,1.00,0.00,0.00,49,255,1.00,0.00,0.02,0.07,0.02,0.00,0.00,0.00,normal
0,icmp,ecr_i,SF,1008,0,0,0,0,0,0,0,0,0,0,0,0,0,0,0,0,0,362,362,0.00,0.00,0.00,0.00,1.00,0.00,0.00,255,255,1.00,0.00,1.00,0.00,0.00,0.00,0.00,0.00,anomaly
0,tcp,private,REJ,0,0,0,0,0,0,0,0,0,0,0,0,0,0,0,0,0,0,2,1,0.00,0.00,1.00,1.00,0.50,1.00,0.00,255,1,0.00,1.00,1.00,0.00,0.00,0.00,1.00,1.00,anomaly
8156,tcp,telnet,SF,0,15,0,0,0,0,0,0,0,0,0,0,0,0,0,0,0,0,1,1,0.00,0.00,0.00,0.00,1.00,0.00,0.00,255,74,0.29,0.02,0.00,0.00,0.71,0.65,0.01,0.03,anomaly
1,tcp,smtp,SF,2599,293,0,0,0,0,0,1,0,0,0,0,0,0,0,0,0,0,2,2,0.00,0.00,0.00,0.00,1.00,0.00,0.00,255,169,0.66,0.13,0.00,0.00,0.00,0.00,0.33,0.00,anomaly
0,tcp,http,S0,0,0,0,0,0,0,0,0,0,0,0,0,0,0,0,0,0,0,45,45,1.00,1.00,0.00,0.00,1.00,0.00,0.00,255,255,1.00,0.00,0.00,0.00,0.25,0.25,0.70,0.70,anomaly
0,tcp,finger,RSTO,0,0,0,0,0,0,0,0,0,0,0,0,0,0,0,0,0,0,33,8,0.00,0.00,1.00,1.00,0.24,0.12,0.00,255,68,0.27,0.10,0.02,0.00,0.00,0.00,1.00,1.00,anomaly
0,tcp,http,SF,301,2507,0,0,0,0,0,1,0,0,0,0,0,0,0,0,0,0,1,1,0.00,0.00,0.00,0.00,1.00,0.00,0.00,255,229,0.90,0.01,0.00,0.00,0.00,0.00,0.03,0.00,normal
0,tcp,private,REJ,0,0,0,0,0,0,0,0,0,0,0,0,0,0,0,0,0,0,122,2,0.00,0.00,1.00,1.00,0.02,0.06,0.00,255,2,0.01,0.05,0.00,0.00,0.00,0.00,1.00,1.00,anomaly
0,tcp,http,SF,54540,8314,0,0,0,2,0,1,1,0,0,0,0,0,0,0,0,0,4,4,0.00,0.00,0.00,0.00,1.00,0.00,0.00,255,231,0.91,0.01,0.00,0.00,0.00,0.00,0.02,0.02,anomaly
0,tcp,http,SF,228,734,0,0,0,0,0,1,0,0,0,0,0,0,0,0,0,0,3,3,0.00,0.00,0.00,0.00,1.00,0.00,0.00,7,255,1.00,0.00,0.14,0.04,0.00,0.00,0.00,0.00,normal
0,tcp,http,SF,302,258,0,0,0,0,0,1,0,0,0,0,0,0,0,0,0,0,2,2,0.00,0.00,0.00,0.00,1.00,0.00,0.00,247,119,0.48,0.40,0.00,0.00,0.01,0.00,0.45,0.01,normal
0,tcp,http,S0,0,0,0,0,0,0,0,0,0,0,0,0,0,0,0,0,0,0,33,33,0.55,0.55,0.42,0.42,1.00,0.00,0.00,255,255,1.00,0.00,0.00,0.00,0.10,0.10,0.70,0.70,anomaly
0,tcp,uucp_path,S0,0,0,0,0,0,0,0,0,0,0,0,0,0,0,0,0,0,0,291,7,1.00,1.00,0.00,0.00,0.02,0.06,0.00,255,7,0.03,0.07,0.00,0.00,1.00,1.00,0.00,0.00,anomaly
0,tcp,sql_net,REJ,0,0,0,0,0,0,0,0,0,0,0,0,0,0,0,0,0,0,199,12,0.00,0.00,1.00,1.00,0.06,0.06,0.00,255,12,0.05,0.06,0.00,0.00,0.00,0.00,1.00,1.00,anomaly
0,tcp,http,SF,379,2062,0,0,0,0,0,1,0,0,0,0,0,0,0,0,0,0,9,10,0.00,0.00,0.00,0.00,1.00,0.00,0.20,255,255,1.00,0.00,0.00,0.00,0.00,0.00,0.00,0.00,normal
0,tcp,http,SF,169,7417,0,0,0,0,0,1,0,0,0,0,0,0,0,0,0,0,5,5,0.00,0.00,0.00,0.00,1.00,0.00,0.00,16,255,1.00,0.00,0.06,0.02,0.00,0.00,0.00,0.00,normal
0,udp,private,SF,105,0,0,0,0,0,0,0,0,0,0,0,0,0,0,0,0,0,1,1,0.00,0.00,0.00,0.00,1.00,0.00,0.00,235,233,0.99,0.01,0.00,0.00,0.00,0.00,0.00,0.00,normal
0,tcp,smtp,SF,856,334,0,0,0,0,0,1,0,0,0,0,0,0,0,0,0,0,1,1,0.00,0.00,0.00,0.00,1.00,0.00,0.00,74,65,0.55,0.04,0.01,0.03,0.00,0.00,0.00,0.00,normal
0,tcp,ftp_data,S0,0,0,0,0,0,0,0,0,0,0,0,0,0,0,0,0,0,0,150,4,1.00,1.00,0.00,0.00,0.03,0.09,0.00,255,4,0.02,0.09,0.00,0.00,1.00,1.00,0.00,0.00,anomaly
7252,tcp,telnet,SF,0,44,0,0,0,0,0,0,0,0,0,0,0,0,0,0,0,0,1,1,0.00,0.00,0.00,0.00,1.00,0.00,0.00,255,248,0.97,0.02,0.00,0.00,0.33,0.34,0.04,0.02,anomaly
0,icmp,ecr_i,SF,1032,0,0,0,0,0,0,0,0,0,0,0,0,0,0,0,0,0,51,51,0.00,0.00,0.00,0.00,1.00,0.00,0.00,255,255,1.00,0.00,1.00,0.00,0.00,0.00,0.00,0.00,anomaly
0,udp,private,SF,1,1,0,0,0,0,0,0,0,0,0,0,0,0,0,0,0,0,105,1,0.00,0.00,0.00,0.00,0.01,1.00,0.00,255,1,0.00,0.98,1.00,0.00,0.00,0.00,0.00,0.00,anomaly
0,tcp,http,SF,290,8557,0,0,0,0,0,1,0,0,0,0,0,0,0,0,0,0,3,3,0.00,0.00,0.00,0.00,1.00,0.00,0.00,24,255,1.00,0.00,0.04,0.02,0.00,0.00,0.00,0.00,normal
0,tcp,ftp,S0,0,0,0,0,0,0,0,0,0,0,0,0,0,0,0,0,0,0,250,7,1.00,1.00,0.00,0.00,0.03,0.07,0.00,255,7,0.03,0.07,0.00,0.00,1.00,1.00,0.00,0.00,anomaly
0,tcp,http,SF,282,263,0,0,0,0,0,1,0,0,0,0,0,0,0,0,0,0,1,1,0.00,0.00,0.00,0.00,1.00,0.00,0.00,28,28,1.00,0.00,0.04,0.00,0.00,0.00,0.00,0.00,normal
0,tcp,http,SF,302,3615,0,0,0,0,0,1,0,0,0,0,0,0,0,0,0,0,17,17,0.00,0.00,0.00,0.00,1.00,0.00,0.00,255,255,1.00,0.00,0.00,0.00,0.00,0.00,0.00,0.00,normal
0,tcp,ftp_data,SF,40494,0,0,0,0,0,0,0,0,0,0,0,0,0,0,0,0,0,9,9,0.00,0.00,0.00,0.00,1.00,0.00,0.00,88,38,0.22,0.05,0.22,0.05,0.00,0.00,0.00,0.00,normal
0,udp,private,SF,105,146,0,0,0,0,0,0,0,0,0,0,0,0,0,0,0,0,2,1,0.00,0.00,0.00,0.00,0.50,1.00,0.00,255,254,1.00,0.01,0.01,0.00,0.00,0.00,0.00,0.00,anomaly
0,tcp,telnet,S3,0,44,0,0,0,0,0,0,0,0,0,0,0,0,0,0,0,0,1,1,1.00,1.00,0.00,0.00,1.00,0.00,0.00,255,86,0.34,0.03,0.00,0.00,0.03,0.08,0.11,0.15,anomaly
0,tcp,vmnet,REJ,0,0,0,0,0,0,0,0,0,0,0,0,0,0,0,0,0,0,120,4,0.00,0.00,1.00,1.00,0.03,0.06,0.00,255,4,0.02,0.06,0.00,0.00,0.00,0.00,1.00,1.00,anomaly
0,tcp,uucp_path,REJ,0,0,0,0,0,0,0,0,0,0,0,0,0,0,0,0,0,0,219,2,0.00,0.00,1.00,1.00,0.01,0.07,0.00,255,2,0.01,0.07,0.00,0.00,0.00,0.00,1.00,1.00,anomaly
0,tcp,http,SF,205,2461,0,0,0,0,0,1,0,0,0,0,0,0,0,0,0,0,6,6,0.00,0.00,0.00,0.00,1.00,0.00,0.00,87,255,1.00,0.00,0.01,0.02,0.00,0.00,0.00,0.00,normal
0,tcp,http,SF,226,963,0,0,0,0,0,1,0,0,0,0,0,0,0,0,0,0,12,22,0.00,0.00,0.00,0.00,1.00,0.00,0.18,108,255,1.00,0.00,0.01,0.02,0.00,0.00,0.00,0.00,normal
0,tcp,private,REJ,0,0,0,0,0,0,0,0,0,0,0,0,0,0,0,0,0,0,269,10,0.00,0.00,1.00,1.00,0.04,0.06,0.00,255,10,0.04,0.05,0.00,0.00,0.00,0.00,1.00,1.00,anomaly
281,tcp,ftp,SF,164,601,0,0,0,2,0,1,0,0,0,0,0,0,0,0,0,1,1,1,0.00,0.00,0.00,0.00,1.00,0.00,0.00,255,3,0.01,0.15,0.00,0.00,0.00,0.00,0.13,0.00,anomaly
0,udp,private,SF,1,26,0,0,0,0,0,0,0,0,0,0,0,0,0,0,0,0,15,4,0.00,0.00,0.00,0.00,0.27,0.40,0.00,255,4,0.02,0.69,0.35,0.00,0.03,0.00,0.60,0.00,normal
0,tcp,private,REJ,0,0,0,0,0,0,0,0,0,0,0,0,0,0,0,0,0,0,228,20,0.00,0.00,1.00,1.00,0.09,0.06,0.00,255,20,0.08,0.07,0.00,0.00,0.00,0.00,1.00,1.00,anomaly
0,tcp,http,RSTR,32120,2920,0,0,0,1,0,1,0,0,0,0,0,0,0,0,0,0,3,3,0.00,0.00,1.00,1.00,1.00,0.00,0.00,255,254,1.00,0.01,0.00,0.00,0.00,0.00,0.07,0.07,anomaly
0,tcp,http,SF,209,1068,0,0,0,0,0,1,0,0,0,0,0,0,0,0,0,0,6,6,0.00,0.00,0.00,0.00,1.00,0.00,0.00,48,243,1.00,0.00,0.02,0.03,0.00,0.00,0.00,0.00,normal
0,tcp,http,SF,219,13020,0,0,0,0,0,1,0,0,0,0,0,0,0,0,0,0,1,1,0.00,0.00,0.00,0.00,1.00,0.00,0.00,8,255,1.00,0.00,0.12,0.05,0.00,0.00,0.00,0.00,normal
0,udp,private,SF,105,145,0,0,0,0,0,0,0,0,0,0,0,0,0,0,0,0,2,2,0.00,0.00,0.00,0.00,1.00,0.00,0.00,255,255,1.00,0.00,0.00,0.00,0.00,0.00,0.00,0.00,normal
0,tcp,http,SF,352,383,0,0,0,0,0,1,0,0,0,0,0,0,0,0,0,0,18,18,0.00,0.00,0.00,0.00,1.00,0.00,0.00,39,253,1.00,0.00,0.03,0.05,0.00,0.00,0.00,0.00,normal
0,tcp,shell,RSTO,0,0,0,0,0,0,0,0,0,0,0,0,0,0,0,0,0,0,124,4,0.00,0.00,1.00,1.00,0.03,0.07,0.00,255,4,0.02,0.06,0.00,0.00,0.00,0.00,1.00,1.00,anomaly
282,tcp,ftp,SF,160,599,0,0,0,2,0,1,0,0,0,0,0,0,0,0,0,1,1,1,0.00,0.00,0.00,0.00,1.00,0.00,0.00,65,33,0.51,0.05,0.02,0.00,0.00,0.00,0.00,0.00,anomaly
282,tcp,ftp,SF,156,595,0,0,0,2,0,1,0,0,0,0,0,0,0,0,0,1,1,1,0.00,0.00,0.00,0.00,1.00,0.00,0.00,255,10,0.04,0.02,0.00,0.00,0.80,0.00,0.02,0.00,anomaly
2,tcp,smtp,SF,718,325,0,0,0,0,0,1,0,0,0,0,0,0,0,0,0,0,1,1,0.00,0.00,0.00,0.00,1.00,0.00,0.00,55,168,0.84,0.04,0.02,0.01,0.00,0.00,0.00,0.00,normal
0,tcp,http,SF,229,27942,0,0,0,0,0,1,0,0,0,0,0,0,0,0,0,0,6,37,0.00,0.03,0.00,0.00,1.00,0.00,0.11,117,249,1.00,0.00,0.01,0.01,0.00,0.00,0.00,0.00,normal
0,icmp,ecr_i,SF,1032,0,0,0,0,0,0,0,0,0,0,0,0,0,0,0,0,0,2,2,0.00,0.00,0.00,0.00,1.00,0.00,0.00,255,255,1.00,0.00,1.00,0.00,0.00,0.00,0.00,0.00,anomaly
6,tcp,pop_3,SF,28,93,0,0,0,0,0,1,0,0,0,0,0,0,0,0,0,0,1,1,0.00,0.00,0.00,0.00,1.00,0.00,0.00,255,252,0.99,0.01,0.00,0.00,0.00,0.00,0.00,0.00,anomaly
0,tcp,http,SF,296,511,0,0,0,0,0,1,0,0,0,0,0,0,0,0,0,0,1,1,0.00,0.00,0.00,0.00,1.00,0.00,0.00,8,255,1.00,0.00,0.12,0.01,0.00,0.00,0.00,0.00,normal
0,tcp,ftp_data,REJ,0,0,0,0,0,0,0,0,0,0,0,0,0,0,0,0,0,0,244,20,0.00,0.00,1.00,1.00,0.08,0.07,0.00,255,20,0.08,0.08,0.00,0.00,0.00,0.00,1.00,1.00,anomaly
0,udp,private,SF,28,0,0,3,0,0,0,0,0,0,0,0,0,0,0,0,0,0,63,63,0.00,0.00,0.00,0.00,1.00,0.00,0.00,255,63,0.25,0.02,0.25,0.00,0.19,0.00,0.29,0.00,normal
0,tcp,http,SF,288,1769,0,0,0,0,0,1,0,0,0,0,0,0,0,0,0,0,32,32,0.00,0.00,0.00,0.00,1.00,0.00,0.00,255,255,1.00,0.00,0.00,0.00,0.00,0.00,0.00,0.00,normal
0,tcp,private,REJ,0,0,0,0,0,0,0,0,0,0,0,0,0,0,0,0,0,0,219,6,0.01,0.00,0.99,1.00,0.03,0.07,0.00,255,6,0.02,0.07,0.00,0.00,0.01,0.00,0.99,1.00,anomaly
0,tcp,telnet,S0,0,0,0,0,0,0,0,0,0,0,0,0,0,0,0,0,0,0,32,12,1.00,1.00,0.00,0.00,0.38,0.06,0.00,255,24,0.09,0.05,0.01,0.00,0.83,0.50,0.02,0.12,anomaly
0,tcp,private,S0,0,0,0,0,0,0,0,0,0,0,0,0,0,0,0,0,0,0,150,11,1.00,1.00,0.00,0.00,0.07,0.09,0.00,255,11,0.04,0.08,0.00,0.00,1.00,1.00,0.00,0.00,anomaly
0,tcp,private,REJ,0,0,0,0,0,0,0,0,0,0,0,0,0,0,0,0,0,0,252,13,0.00,0.00,1.00,1.00,0.05,0.06,0.00,255,13,0.05,0.06,0.00,0.00,0.00,0.00,1.00,1.00,anomaly
0,tcp,http,SF,295,6305,0,0,0,1,0,1,0,1,0,0,0,0,0,0,0,0,2,2,0.00,0.00,0.00,0.00,1.00,0.00,0.00,33,255,1.00,0.00,0.03,0.02,0.00,0.00,0.00,0.00,normal
0,tcp,other,REJ,0,0,0,0,0,0,0,0,0,0,0,0,0,0,0,0,0,0,1,1,0.00,0.00,1.00,1.00,1.00,0.00,0.00,255,45,0.18,0.02,0.00,0.00,0.00,0.00,0.16,0.82,anomaly
282,tcp,ftp,SF,160,595,0,0,0,2,0,1,0,0,0,0,0,0,0,0,0,1,1,1,0.00,0.00,0.00,0.00,1.00,0.00,0.00,239,82,0.34,0.03,0.00,0.00,0.00,0.00,0.00,0.00,anomaly
0,tcp,http,SF,207,709,0,0,0,0,0,1,0,0,0,0,0,0,0,0,0,0,10,10,0.00,0.00,0.00,0.00,1.00,0.00,0.00,10,117,1.00,0.00,0.10,0.07,0.00,0.00,0.00,0.00,normal
0,tcp,private,REJ,0,0,0,0,0,0,0,0,0,0,0,0,0,0,0,0,0,0,254,9,0.00,0.00,1.00,1.00,0.04,0.06,0.00,255,9,0.04,0.07,0.00,0.00,0.00,0.00,1.00,1.00,anomaly
0,tcp,private,S0,0,0,0,0,0,0,0,0,0,0,0,0,0,0,0,0,0,0,131,7,1.00,1.00,0.00,0.00,0.05,0.06,0.00,255,7,0.03,0.06,0.00,0.00,1.00,1.00,0.00,0.00,anomaly
0,tcp,ftp_data,SF,245,0,0,0,0,0,0,0,0,0,0,0,0,0,0,0,0,0,2,2,0.00,0.00,0.00,0.00,1.00,0.00,0.00,88,16,0.14,0.06,0.14,0.12,0.00,0.00,0.03,0.00,normal
0,tcp,http,SF,54540,8314,0,0,0,2,0,1,1,0,0,0,0,0,0,0,0,0,4,4,0.00,0.00,0.00,0.00,1.00,0.00,0.00,255,246,0.96,0.01,0.00,0.00,0.00,0.00,0.06,0.06,anomaly
1,tcp,smtp,SF,2599,293,0,0,0,0,0,1,0,0,0,0,0,0,0,0,0,0,1,1,0.00,0.00,0.00,0.00,1.00,0.00,0.00,255,247,0.97,0.04,0.00,0.00,0.00,0.00,0.03,0.00,anomaly
0,tcp,private,SH,0,0,0,0,0,0,0,0,0,0,0,0,0,0,0,0,0,0,1,1,1.00,1.00,0.00,0.00,1.00,0.00,0.00,60,1,0.02,1.00,1.00,0.00,1.00,1.00,0.00,0.00,anomaly
0,tcp,private,REJ,0,0,0,0,0,0,0,0,0,0,0,0,0,0,0,0,0,0,291,13,0.00,0.00,1.00,1.00,0.04,0.05,0.00,255,13,0.05,0.06,0.00,0.00,0.00,0.00,1.00,1.00,anomaly
0,udp,private,SF,1,1,0,0,0,0,0,0,0,0,0,0,0,0,0,0,0,0,17,3,0.00,0.00,0.00,0.00,0.18,0.29,0.00,255,3,0.01,0.57,0.47,0.00,0.01,0.00,0.49,0.00,normal
0,tcp,http,SF,287,1434,0,0,0,0,0,1,0,0,0,0,0,0,0,0,0,0,5,5,0.00,0.00,0.00,0.00,1.00,0.00,0.00,158,255,1.00,0.00,0.01,0.02,0.00,0.00,0.00,0.00,normal
300,tcp,other,SF,240,620,0,0,0,0,0,0,0,0,0,0,0,0,0,0,0,0,1,1,0.00,0.00,0.00,0.00,1.00,0.00,0.00,114,13,0.11,0.06,0.01,0.00,0.00,0.00,0.07,0.62,anomaly
4,tcp,pop_3,SF,30,93,0,0,0,0,0,1,0,0,0,0,0,0,0,0,0,0,1,1,0.00,0.00,0.00,0.00,1.00,0.00,0.00,255,218,0.85,0.02,0.00,0.00,0.00,0.00,0.03,0.00,anomaly
0,tcp,finger,SF,6,138,0,0,0,0,0,0,0,0,0,0,0,0,0,0,0,0,1,1,0.00,0.00,0.00,0.00,1.00,0.00,0.00,193,11,0.06,0.03,0.01,0.00,0.00,0.00,0.01,0.00,normal
0,tcp,http,SF,220,273,0,0,0,0,0,1,0,0,0,0,0,0,0,0,0,0,3,3,0.00,0.00,0.00,0.00,1.00,0.00,0.00,3,13,1.00,0.00,0.33,0.23,0.00,0.00,0.00,0.00,normal
0,tcp,http,RSTR,54540,7300,0,0,0,1,0,1,0,0,0,0,0,0,0,0,0,0,3,4,0.00,0.00,0.33,0.25,1.00,0.00,0.50,255,255,1.00,0.00,0.00,0.00,0.01,0.01,0.05,0.05,anomaly
0,tcp,private,REJ,0,0,0,0,0,0,0,0,0,0,0,0,0,0,0,0,0,0,240,9,0.00,0.00,1.00,1.00,0.04,0.07,0.00,255,9,0.04,0.07,0.00,0.00,0.00,0.00,1.00,1.00,anomaly
0,tcp,pop_3,RSTO,0,36,0,0,0,0,0,1,0,0,0,0,0,0,0,0,0,0,3,3,0.00,0.00,1.00,1.00,0.33,1.00,1.00,187,59,0.24,0.03,0.01,0.03,0.00,0.00,0.89,1.00,anomaly
0,icmp,ecr_i,SF,1008,0,0,0,0,0,0,0,0,0,0,0,0,0,0,0,0,0,112,112,0.00,0.00,0.00,0.00,1.00,0.00,0.00,255,255,1.00,0.00,1.00,0.00,0.00,0.00,0.00,0.00,anomaly
0,udp,private,SF,55,56,0,0,0,0,0,0,0,0,0,0,0,0,0,0,0,0,507,507,0.00,0.00,0.00,0.00,1.00,0.00,0.00,255,255,1.00,0.00,0.83,0.00,0.00,0.00,0.00,0.00,normal
4,tcp,pop_3,SF,26,93,0,0,0,0,0,1,0,0,0,0,0,0,0,0,0,0,1,1,0.00,0.00,0.00,0.00,1.00,0.00,0.00,85,75,0.87,0.04,0.01,0.03,0.00,0.00,0.08,0.00,anomaly
0,tcp,imap4,REJ,0,0,0,0,0,0,0,0,0,0,0,0,0,0,0,0,0,0,3,3,0.00,0.00,1.00,1.00,0.33,0.67,1.00,159,64,0.25,0.02,0.01,0.03,0.00,0.00,0.85,1.00,anomaly
0,tcp,http,SF,292,6854,0,0,0,0,0,1,0,0,0,0,0,0,0,0,0,0,3,20,0.00,0.00,0.00,0.00,1.00,0.00,0.10,255,255,1.00,0.00,0.00,0.00,0.00,0.00,0.00,0.00,normal
5,tcp,pop_3,SF,32,93,0,0,0,0,0,1,0,0,0,0,0,0,0,0,0,0,1,1,0.00,0.00,0.00,0.00,1.00,0.00,0.00,255,237,0.93,0.02,0.00,0.00,0.00,0.00,0.03,0.00,anomaly
0,tcp,http,SF,212,5008,0,0,0,0,0,1,0,0,0,0,0,0,0,0,0,0,1,2,0.00,0.00,0.00,0.00,1.00,0.00,1.00,1,255,1.00,0.00,1.00,0.06,0.00,0.00,0.00,0.00,normal
0,tcp,uucp,RSTO,0,0,0,0,0,0,0,0,0,0,0,0,0,0,0,0,0,0,110,6,0.00,0.00,1.00,1.00,0.05,0.08,0.00,255,6,0.02,0.06,0.00,0.00,0.00,0.00,1.00,1.00,anomaly
0,tcp,private,S0,0,0,0,0,0,0,0,0,0,0,0,0,0,0,0,0,0,0,283,18,0.87,1.00,0.13,0.00,0.06,0.06,0.00,255,18,0.07,0.06,0.00,0.00,0.86,1.00,0.14,0.00,anomaly
0,tcp,http,SF,168,42663,0,0,0,0,0,1,0,0,0,0,0,0,0,0,0,0,1,6,0.00,0.00,0.00,0.00,1.00,0.00,0.33,255,255,1.00,0.00,0.00,0.00,0.00,0.00,0.00,0.00,normal
0,tcp,http,SF,352,661,0,0,0,0,0,1,0,0,0,0,0,0,0,0,0,0,9,9,0.00,0.00,0.00,0.00,1.00,0.00,0.00,9,177,1.00,0.00,0.11,0.06,0.00,0.00,0.00,0.00,normal
0,tcp,ftp_data,SF,8737,0,0,0,0,0,0,0,0,0,0,0,0,0,0,0,0,0,15,15,0.00,0.00,0.00,0.00,1.00,0.00,0.00,249,157,0.63,0.02,0.63,0.00,0.00,0.00,0.00,0.00,normal
0,tcp,private,REJ,0,0,0,0,0,0,0,0,0,0,0,0,0,0,0,0,0,0,104,15,0.00,0.00,1.00,1.00,0.14,0.06,0.00,255,15,0.06,0.06,0.00,0.00,0.00,0.00,1.00,1.00,anomaly
0,tcp,http,SF,254,17892,0,0,0,0,0,1,0,0,0,0,0,0,0,0,0,0,2,2,0.00,0.00,0.00,0.00,1.00,0.00,0.00,36,255,1.00,0.00,0.03,0.01,0.00,0.00,0.00,0.00,normal
936,tcp,http,RSTR,44224,0,0,0,0,0,0,1,0,0,0,0,0,0,0,0,0,0,29,29,0.17,0.17,0.83,0.83,1.00,0.00,0.00,255,255,1.00,0.00,0.00,0.00,0.03,0.03,0.67,0.67,anomaly
0,tcp,other,REJ,0,0,0,0,0,0,0,0,0,0,0,0,0,0,0,0,0,0,1,1,0.00,0.00,1.00,1.00,1.00,0.00,0.00,255,15,0.06,0.02,0.00,0.00,0.00,0.00,0.07,1.00,anomaly
0,tcp,private,REJ,0,0,0,0,0,0,0,0,0,0,0,0,0,0,0,0,0,0,1,1,0.00,0.00,1.00,1.00,1.00,0.00,0.00,255,1,0.00,0.99,0.99,0.00,0.00,0.00,0.98,1.00,anomaly
1,tcp,smtp,SF,15827,1435,0,0,0,0,0,1,0,0,0,0,0,0,0,0,0,0,1,1,0.00,0.00,0.00,0.00,1.00,0.00,0.00,94,165,0.72,0.04,0.01,0.01,0.00,0.00,0.01,0.02,normal
0,udp,domain_u,SF,45,137,0,0,0,0,0,0,0,0,0,0,0,0,0,0,0,0,151,231,0.00,0.00,0.00,0.00,1.00,0.00,0.01,255,254,1.00,0.01,0.00,0.00,0.00,0.00,0.00,0.00,normal
0,tcp,other,REJ,0,0,0,0,0,0,0,0,0,0,0,0,0,0,0,0,0,0,398,1,0.17,0.00,0.83,1.00,0.00,1.00,0.00,255,1,0.00,0.91,0.00,0.00,0.15,0.00,0.85,1.00,anomaly
0,icmp,ecr_i,SF,520,0,0,0,0,0,0,0,0,0,0,0,0,0,0,0,0,0,5,5,0.00,0.00,0.00,0.00,1.00,0.00,0.00,255,255,1.00,0.00,1.00,0.00,0.00,0.00,0.00,0.00,anomaly
0,tcp,csnet_ns,REJ,0,0,0,0,0,0,0,0,0,0,0,0,0,0,0,0,0,0,267,14,0.00,0.00,1.00,1.00,0.05,0.06,0.00,255,14,0.05,0.06,0.00,0.00,0.00,0.00,1.00,1.00,anomaly
0,tcp,private,REJ,0,0,0,0,0,0,0,0,0,0,0,0,0,0,0,0,0,0,138,9,0.00,0.00,1.00,1.00,0.07,0.06,0.00,255,9,0.04,0.06,0.00,0.00,0.00,0.00,1.00,1.00,anomaly
0,tcp,smtp,SF,741,332,0,0,0,0,0,1,0,0,0,0,0,0,0,0,0,0,1,2,0.00,0.00,0.00,0.00,1.00,0.00,1.00,15,85,0.93,0.13,0.07,0.02,0.00,0.00,0.00,0.00,normal
0,tcp,pop_3,REJ,0,0,0,0,0,0,0,0,0,0,0,0,0,0,0,0,0,0,3,2,0.00,0.00,1.00,0.50,0.33,1.00,1.00,255,27,0.11,0.02,0.00,0.00,0.03,0.00,0.33,1.00,anomaly
0,tcp,http,SF,304,3222,0,0,0,0,0,1,0,0,0,0,0,0,0,0,0,0,4,4,0.00,0.00,0.00,0.00,1.00,0.00,0.00,255,226,0.89,0.02,0.00,0.00,0.00,0.00,0.03,0.00,normal
0,tcp,gopher,REJ,0,0,0,0,0,0,0,0,0,0,0,0,0,0,0,0,0,0,277,20,0.00,0.00,1.00,1.00,0.07,0.06,0.00,255,20,0.08,0.07,0.00,0.00,0.00,0.00,1.00,1.00,anomaly
0,tcp,http,SF,281,740,0,0,0,0,0,1,0,0,0,0,0,0,0,0,0,0,11,11,0.00,0.00,0.00,0.00,1.00,0.00,0.00,23,255,1.00,0.00,0.04,0.01,0.00,0.00,0.00,0.00,normal
0,tcp,ftp_data,SF,383,0,0,0,0,0,0,0,0,0,0,0,0,0,0,0,0,0,2,2,0.00,0.00,0.00,0.00,1.00,0.00,0.00,208,23,0.11,0.02,0.11,0.00,0.00,0.00,0.00,0.00,normal
0,tcp,http,SF,231,1460,0,0,0,0,0,1,0,0,0,0,0,0,0,0,0,0,38,38,0.00,0.00,0.00,0.00,1.00,0.00,0.00,126,225,1.00,0.00,0.01,0.03,0.00,0.00,0.00,0.00,normal
0,tcp,http,SF,184,23999,0,0,0,0,0,1,0,0,0,0,0,0,0,0,0,0,1,1,0.00,0.00,0.00,0.00,1.00,0.00,0.00,4,255,1.00,0.00,0.25,0.04,0.00,0.00,0.00,0.00,normal
0,tcp,other,SF,267,0,0,0,0,0,0,0,0,0,0,0,0,0,0,0,0,0,1,1,0.00,0.00,0.00,0.00,1.00,0.00,0.00,255,11,0.04,0.01,0.00,0.00,0.00,0.00,0.04,0.91,anomaly
0,tcp,http,SF,301,17081,0,0,0,0,0,1,0,0,0,0,0,0,0,0,0,0,20,21,0.00,0.00,0.00,0.00,1.00,0.00,0.10,40,255,1.00,0.00,0.03,0.01,0.00,0.00,0.00,0.00,normal
7408,tcp,telnet,SF,0,44,0,0,0,0,0,0,0,0,0,0,0,0,0,0,0,0,1,1,0.00,0.00,0.00,0.00,1.00,0.00,0.00,255,222,0.87,0.02,0.00,0.00,0.33,0.38,0.12,0.06,anomaly
4,tcp,pop_3,SF,28,93,0,0,0,0,0,1,0,0,0,0,0,0,0,0,0,0,1,1,0.00,0.00,0.00,0.00,1.00,0.00,0.00,255,248,0.97,0.02,0.00,0.00,0.00,0.00,0.00,0.00,anomaly
0,tcp,http,SF,232,384,0,0,0,0,0,1,0,0,0,0,0,0,0,0,0,0,14,14,0.00,0.00,0.00,0.00,1.00,0.00,0.00,14,255,1.00,0.00,0.07,0.03,0.00,0.00,0.00,0.00,normal
0,udp,private,SF,52,49,0,0,0,0,0,0,0,0,0,0,0,0,0,0,0,0,511,511,0.00,0.00,0.00,0.00,1.00,0.00,0.00,255,255,1.00,0.00,0.83,0.00,0.00,0.00,0.00,0.00,normal
0,icmp,eco_i,SF,20,0,0,0,0,0,0,0,0,0,0,0,0,0,0,0,0,0,1,72,0.00,0.00,0.00,0.00,1.00,0.00,1.00,1,255,1.00,0.00,1.00,0.25,0.00,0.00,0.00,0.00,anomaly
0,tcp,http,SF,336,2175,0,0,0,0,0,1,0,0,0,0,0,0,0,0,0,0,3,5,0.00,0.00,0.00,0.00,1.00,0.00,0.40,3,195,1.00,0.00,0.33,0.04,0.00,0.00,0.00,0.00,normal
1,tcp,smtp,SF,2599,293,0,0,0,0,0,1,0,0,0,0,0,0,0,0,0,0,3,3,0.00,0.00,0.00,0.00,1.00,0.00,0.00,255,6,0.02,0.16,0.00,0.00,0.00,0.00,0.96,0.00,anomaly
0,tcp,imap4,S0,0,0,0,0,0,0,0,0,0,0,0,0,0,0,0,0,0,0,1,1,1.00,1.00,0.00,0.00,1.00,0.00,0.00,250,86,0.34,0.01,0.00,0.02,1.00,1.00,0.00,0.00,anomaly
0,tcp,hostnames,REJ,0,0,0,0,0,0,0,0,0,0,0,0,0,0,0,0,0,0,276,12,0.00,0.00,1.00,1.00,0.04,0.06,0.00,255,12,0.05,0.06,0.00,0.00,0.00,0.00,1.00,1.00,anomaly
0,tcp,http,SF,289,1661,0,0,0,0,0,1,0,0,0,0,0,0,0,0,0,0,3,4,0.00,0.00,0.00,0.00,1.00,0.00,0.50,132,255,1.00,0.00,0.01,0.02,0.00,0.00,0.00,0.00,normal
0,tcp,http,SF,236,1973,0,0,0,0,0,1,0,0,0,0,0,0,0,0,0,0,3,31,0.00,0.00,0.00,0.00,1.00,0.00,0.06,34,255,1.00,0.00,0.03,0.03,0.00,0.00,0.00,0.00,normal
0,tcp,private,REJ,0,0,0,0,0,0,0,0,0,0,0,0,0,0,0,0,0,0,244,12,0.00,0.00,1.00,1.00,0.05,0.07,0.00,255,12,0.05,0.07,0.00,0.00,0.00,0.00,1.00,1.00,anomaly
0,tcp,private,REJ,0,0,0,0,0,0,0,0,0,0,0,0,0,0,0,0,0,0,296,18,0.22,0.00,0.78,1.00,0.06,0.06,0.00,255,18,0.07,0.07,0.00,0.00,0.18,0.00,0.82,1.00,anomaly
0,udp,private,SF,45,0,0,0,0,0,0,0,0,0,0,0,0,0,0,0,0,0,4,4,0.00,0.00,0.00,0.00,1.00,0.00,0.00,255,254,1.00,0.01,0.01,0.00,0.00,0.00,0.00,0.00,anomaly
0,tcp,other,S0,0,0,0,0,0,0,0,0,0,0,0,0,0,0,0,0,0,0,120,3,1.00,1.00,0.00,0.00,0.03,0.06,0.00,255,3,0.01,0.05,0.00,0.00,1.00,1.00,0.00,0.00,anomaly
0,tcp,private,REJ,0,0,0,0,0,0,0,0,0,0,0,0,0,0,0,0,0,0,231,1,0.00,0.00,1.00,1.00,0.00,0.06,0.00,255,1,0.00,0.06,0.00,0.00,0.00,0.00,1.00,1.00,anomaly
4,tcp,pop_3,SF,28,93,0,0,0,0,0,1,0,0,0,0,0,0,0,0,0,0,1,1,0.00,0.00,0.00,0.00,1.00,0.00,0.00,142,125,0.87,0.02,0.01,0.02,0.00,0.00,0.07,0.00,anomaly
0,icmp,ecr_i,SF,1480,0,0,1,0,0,0,0,0,0,0,0,0,0,0,0,0,0,1,3,0.00,0.00,0.00,0.00,1.00,0.00,0.67,1,19,1.00,0.00,1.00,0.53,0.00,0.00,0.00,0.00,anomaly
0,tcp,http,SF,358,327,0,0,0,0,0,1,0,0,0,0,0,0,0,0,0,0,1,23,0.00,0.00,0.00,0.00,1.00,0.00,0.22,14,249,1.00,0.00,0.07,0.06,0.00,0.00,0.00,0.00,normal
0,tcp,http,SF,316,299,0,0,0,0,0,1,0,0,0,0,0,0,0,0,0,0,8,12,0.00,0.00,0.00,0.00,1.00,0.00,0.17,245,255,1.00,0.00,0.00,0.02,0.00,0.00,0.00,0.00,normal
0,tcp,login,RSTO,0,0,0,0,0,0,0,0,0,0,0,0,0,0,0,0,0,0,138,9,0.00,0.00,1.00,1.00,0.07,0.06,0.00,255,9,0.04,0.05,0.00,0.00,0.00,0.00,1.00,1.00,anomaly
0,tcp,http,SF,324,916,0,0,0,0,0,1,0,0,0,0,0,0,0,0,0,0,9,9,0.00,0.00,0.00,0.00,1.00,0.00,0.00,9,255,1.00,0.00,0.11,0.04,0.00,0.00,0.00,0.00,normal
0,icmp,ecr_i,SF,1008,0,0,0,0,0,0,0,0,0,0,0,0,0,0,0,0,0,303,303,0.00,0.00,0.00,0.00,1.00,0.00,0.00,255,255,1.00,0.00,1.00,0.00,0.00,0.00,0.00,0.00,anomaly
0,tcp,http,SF,309,2033,0,0,0,0,0,1,0,0,0,0,0,0,0,0,0,0,3,5,0.00,0.00,0.00,0.00,1.00,0.00,0.60,28,254,1.00,0.00,0.04,0.04,0.00,0.00,0.00,0.00,normal
0,tcp,echo,S0,0,0,0,0,0,0,0,0,0,0,0,0,0,0,0,0,0,0,147,12,1.00,1.00,0.00,0.00,0.08,0.09,0.00,255,12,0.05,0.11,0.00,0.00,1.00,1.00,0.00,0.00,anomaly
0,tcp,http,S0,0,0,0,0,0,0,0,0,0,0,0,0,0,0,0,0,0,0,109,15,0.37,0.87,0.63,0.13,0.14,0.07,0.00,255,15,0.06,0.06,0.00,0.00,0.16,0.87,0.84,0.13,anomaly
0,tcp,http,SF,320,555,0,0,0,0,0,1,0,0,0,0,0,0,0,0,0,0,9,9,0.00,0.00,0.00,0.00,1.00,0.00,0.00,112,255,1.00,0.00,0.01,0.02,0.00,0.00,0.00,0.00,normal
5,tcp,pop_3,SF,32,93,0,0,0,0,0,1,0,0,0,0,0,0,0,0,0,0,1,1,0.00,0.00,0.00,0.00,1.00,0.00,0.00,15,16,1.00,0.00,0.07,0.12,0.00,0.00,0.00,0.00,anomaly
282,tcp,ftp,SF,158,597,0,0,0,2,0,1,0,0,0,0,0,0,0,0,0,1,1,1,0.00,0.00,0.00,0.00,1.00,0.00,0.00,255,72,0.28,0.03,0.00,0.00,0.05,0.00,0.02,0.00,anomaly
0,tcp,other,S0,0,0,0,0,0,0,0,0,0,0,0,0,0,0,0,0,0,0,398,1,0.17,1.00,0.82,0.00,0.00,1.00,0.00,255,1,0.00,0.91,0.00,0.00,0.14,1.00,0.86,0.00,anomaly
0,tcp,private,REJ,0,0,0,0,0,0,0,0,0,0,0,0,0,0,0,0,0,0,224,8,0.00,0.00,1.00,1.00,0.04,0.07,0.00,255,8,0.03,0.08,0.00,0.00,0.00,0.00,1.00,1.00,anomaly
0,tcp,private,S0,0,0,0,0,0,0,0,0,0,0,0,0,0,0,0,0,0,0,120,6,1.00,1.00,0.00,0.00,0.05,0.07,0.00,255,6,0.02,0.07,0.00,0.00,1.00,1.00,0.00,0.00,anomaly
2,tcp,pop_3,RSTO,0,36,0,0,0,0,0,1,0,0,0,0,0,0,0,0,0,0,2,6,0.00,0.00,1.00,1.00,0.50,1.00,1.00,125,59,0.26,0.04,0.01,0.03,0.02,0.02,0.90,0.98,anomaly
7534,tcp,telnet,SF,0,44,0,0,0,0,0,0,0,0,0,0,0,0,0,0,0,0,1,1,0.00,0.00,0.00,0.00,1.00,0.00,0.00,255,174,0.68,0.30,0.00,0.00,0.50,0.73,0.29,0.01,anomaly
0,tcp,http,SF,218,765,0,0,0,0,0,1,0,0,0,0,0,0,0,0,0,0,4,12,0.00,0.00,0.00,0.00,1.00,0.00,0.33,104,255,1.00,0.00,0.01,0.01,0.00,0.00,0.00,0.00,normal
0,tcp,finger,S0,0,0,0,0,0,0,0,0,0,0,0,0,0,0,0,0,0,0,36,9,1.00,1.00,0.00,0.00,0.25,0.11,0.00,255,57,0.22,0.02,0.02,0.00,0.98,0.98,0.00,0.00,anomaly
0,tcp,ftp_data,SF,12,0,0,0,0,0,0,0,0,0,0,0,0,0,0,0,0,0,1,1,0.00,0.00,0.00,0.00,1.00,0.00,0.00,1,21,1.00,0.00,1.00,0.19,0.00,0.00,0.00,0.00,anomaly
0,tcp,sunrpc,REJ,0,0,0,0,0,0,0,0,0,0,0,0,0,0,0,0,0,0,2,3,0.00,0.00,0.50,1.00,0.50,1.00,1.00,191,48,0.18,0.03,0.01,0.04,0.01,0.00,0.88,1.00,anomaly
0,tcp,private,REJ,0,0,0,0,0,0,0,0,0,0,0,0,0,0,0,0,0,0,106,5,0.00,0.00,1.00,1.00,0.05,0.08,0.00,255,5,0.02,0.07,0.00,0.00,0.00,0.00,1.00,1.00,anomaly
7232,tcp,telnet,SF,0,44,0,0,0,0,0,0,0,0,0,0,0,0,0,0,0,0,1,1,0.00,0.00,0.00,0.00,1.00,0.00,0.00,255,250,0.98,0.02,0.00,0.00,0.27,0.28,0.01,0.00,anomaly
0,udp,private,SF,105,147,0,0,0,0,0,0,0,0,0,0,0,0,0,0,0,0,1,1,0.00,0.00,0.00,0.00,1.00,0.00,0.00,140,139,0.99,0.01,0.01,0.00,0.00,0.00,0.00,0.00,anomaly
0,tcp,pop_3,REJ,0,0,0,0,0,0,0,0,0,0,0,0,0,0,0,0,0,0,3,2,0.00,0.00,1.00,1.00,0.33,1.00,1.00,143,64,0.25,0.02,0.01,0.03,0.00,0.00,0.84,1.00,anomaly
0,udp,other,SF,1,1,0,0,0,0,0,0,0,0,0,0,0,0,0,0,0,0,450,1,0.00,0.00,0.00,0.00,0.00,1.00,0.00,255,1,0.00,1.00,1.00,0.00,0.00,0.00,0.00,0.00,anomaly
0,tcp,imap4,RSTO,0,44,0,0,0,0,0,0,0,0,0,0,0,0,0,0,0,0,2,3,0.00,0.00,1.00,1.00,0.50,1.00,1.00,255,36,0.14,0.03,0.00,0.00,0.00,0.00,0.50,0.97,anomaly
0,tcp,private,REJ,0,0,0,0,0,0,0,0,0,0,0,0,0,0,0,0,0,0,2,1,0.00,0.00,1.00,1.00,0.50,1.00,0.00,255,1,0.00,0.43,0.09,0.00,0.00,0.00,0.10,1.00,anomaly
0,udp,private,SF,49,0,0,0,0,0,0,0,0,0,0,0,0,0,0,0,0,0,3,3,0.00,0.00,0.00,0.00,1.00,0.00,0.00,255,253,0.99,0.01,0.01,0.00,0.00,0.00,0.00,0.00,anomaly
0,udp,domain_u,SF,46,46,0,0,0,0,0,0,0,0,0,0,0,0,0,0,0,0,120,120,0.00,0.00,0.00,0.00,1.00,0.00,0.00,255,254,1.00,0.01,0.00,0.00,0.00,0.00,0.00,0.00,normal
0,tcp,http,SF,218,3376,0,0,0,0,0,1,0,0,0,0,0,0,0,0,0,0,2,2,0.00,0.00,0.00,0.00,1.00,0.00,0.00,255,255,1.00,0.00,0.00,0.00,0.00,0.00,0.00,0.00,normal
0,tcp,http,SF,310,9685,0,0,0,0,0,1,0,0,0,0,0,0,0,0,0,0,2,2,0.00,0.00,0.00,0.00,1.00,0.00,0.00,103,255,1.00,0.00,0.01,0.03,0.01,0.00,0.00,0.00,normal
0,udp,domain_u,SF,45,81,0,0,0,0,0,0,0,0,0,0,0,0,0,0,0,0,148,148,0.00,0.00,0.00,0.00,1.00,0.00,0.00,255,255,1.00,0.00,0.01,0.00,0.00,0.00,0.00,0.00,normal
0,tcp,http,SF,217,7129,0,0,0,0,0,1,0,0,0,0,0,0,0,0,0,0,1,14,0.00,0.00,0.00,0.00,1.00,0.00,0.14,7,255,1.00,0.00,0.14,0.09,0.14,0.00,0.00,0.00,normal
0,tcp,smtp,SF,18290,336,0,0,0,0,0,1,0,0,0,0,0,0,0,0,0,0,1,1,0.00,0.00,0.00,0.00,1.00,0.00,0.00,219,165,0.70,0.03,0.00,0.01,0.00,0.00,0.00,0.00,normal
898,tcp,http,RSTR,61504,0,0,0,0,0,0,1,0,0,0,0,0,0,0,0,0,0,33,33,0.15,0.15,0.85,0.85,1.00,0.00,0.00,255,255,1.00,0.00,0.00,0.00,0.02,0.02,0.64,0.64,anomaly
0,tcp,http,SF,330,3804,0,0,0,0,0,1,0,0,0,0,0,0,0,0,0,0,1,1,0.00,0.00,0.00,0.00,1.00,0.00,0.00,1,255,1.00,0.00,1.00,0.03,0.00,0.00,0.00,0.00,normal
0,tcp,private,REJ,0,0,0,0,0,0,0,0,0,0,0,0,0,0,0,0,0,0,106,6,0.00,0.00,1.00,1.00,0.06,0.06,0.00,255,6,0.02,0.05,0.00,0.00,0.00,0.00,1.00,1.00,anomaly
0,tcp,private,REJ,0,0,0,0,0,0,0,0,0,0,0,0,0,0,0,0,0,0,173,1,0.10,0.00,0.90,1.00,0.01,1.00,0.00,255,1,0.00,0.63,0.00,0.00,0.07,0.00,0.55,1.00,anomaly
0,icmp,ecr_i,SF,1032,0,0,0,0,0,0,0,0,0,0,0,0,0,0,0,0,0,247,247,0.00,0.00,0.00,0.00,1.00,0.00,0.00,255,255,1.00,0.00,1.00,0.00,0.00,0.00,0.00,0.00,anomaly
0,tcp,private,S0,0,0,0,0,0,0,0,0,0,0,0,0,0,0,0,0,0,0,199,15,1.00,1.00,0.00,0.00,0.08,0.09,0.00,255,15,0.06,0.08,0.00,0.00,1.00,1.00,0.00,0.00,anomaly
798,tcp,http,RSTR,56504,0,0,0,0,0,0,1,0,0,0,0,0,0,0,0,0,0,69,69,0.03,0.03,0.97,0.97,1.00,0.00,0.00,255,253,0.99,0.01,0.00,0.00,0.01,0.01,0.39,0.40,anomaly
0,udp,private,SF,105,146,0,0,0,0,0,0,0,0,0,0,0,0,0,0,0,0,4,2,0.00,0.00,0.00,0.00,0.50,0.50,0.00,255,253,0.99,0.01,0.00,0.00,0.00,0.00,0.00,0.00,normal
30,tcp,telnet,SF,162,32572,0,0,0,3,0,1,0,1,0,0,0,0,0,0,0,0,1,1,0.00,0.00,0.00,0.00,1.00,0.00,0.00,3,72,0.33,0.67,0.33,0.03,0.00,0.00,0.00,0.46,normal
0,tcp,ftp_data,SF,4753,0,0,0,0,0,0,0,0,0,0,0,0,0,0,0,0,0,13,13,0.00,0.00,0.00,0.00,1.00,0.00,0.00,31,19,0.61,0.10,0.61,0.00,0.00,0.00,0.00,0.00,normal
0,tcp,private,REJ,0,0,0,0,0,0,0,0,0,0,0,0,0,0,0,0,0,0,271,8,0.00,0.00,1.00,1.00,0.03,0.07,0.00,255,8,0.03,0.06,0.00,0.00,0.00,0.00,1.00,1.00,anomaly
0,udp,private,SF,1,1,0,0,0,0,0,0,0,0,0,0,0,0,0,0,0,0,123,1,0.00,0.00,0.00,0.00,0.01,0.64,0.00,255,1,0.00,0.86,1.00,0.00,0.00,0.00,0.00,0.00,anomaly
0,udp,other,SF,1,0,0,0,0,0,0,0,0,0,0,0,0,0,0,0,0,0,68,2,0.00,0.00,0.00,0.00,0.03,0.74,0.00,255,2,0.01,0.74,1.00,0.00,0.00,0.00,0.00,0.00,normal
0,tcp,other,REJ,0,0,0,0,0,0,0,0,0,0,0,0,0,0,0,0,0,0,510,1,0.06,0.00,0.94,1.00,0.00,1.00,0.00,255,1,0.00,1.00,0.00,0.00,0.00,0.00,1.00,1.00,anomaly
0,tcp,http,SF,247,1733,0,0,0,0,0,1,0,0,0,0,0,0,0,0,0,0,1,4,0.00,0.00,0.00,0.00,1.00,0.00,0.75,255,186,0.73,0.03,0.00,0.00,0.00,0.00,0.00,0.00,normal
0,tcp,telnet,S3,0,44,0,0,0,0,0,0,0,0,0,0,0,0,0,0,0,0,1,1,1.00,1.00,0.00,0.00,1.00,0.00,0.00,255,167,0.65,0.32,0.00,0.00,0.50,0.76,0.32,0.01,anomaly
0,tcp,imap4,REJ,0,0,0,0,0,0,0,0,0,0,0,0,0,0,0,0,0,0,230,4,0.00,0.00,1.00,1.00,0.02,0.07,0.00,255,4,0.02,0.07,0.00,0.00,0.00,0.00,1.00,1.00,anomaly
0,tcp,login,RSTO,0,0,0,0,0,0,0,0,0,0,0,0,0,0,0,0,0,0,104,19,0.00,0.00,1.00,1.00,0.18,0.08,0.00,255,19,0.07,0.06,0.00,0.00,0.00,0.00,1.00,1.00,anomaly
0,udp,private,SF,1,0,0,0,0,0,0,0,0,0,0,0,0,0,0,0,0,0,131,19,0.00,0.00,0.00,0.00,0.15,0.58,0.00,255,20,0.08,0.76,1.00,0.00,0.00,0.00,0.00,0.00,normal
0,tcp,http,SF,223,1512,0,0,0,0,0,1,0,0,0,0,0,0,0,0,0,0,14,14,0.00,0.00,0.00,0.00,1.00,0.00,0.00,255,255,1.00,0.00,0.00,0.00,0.00,0.00,0.00,0.00,normal
0,tcp,private,REJ,0,0,0,0,0,0,0,0,0,0,0,0,0,0,0,0,0,0,207,19,0.00,0.00,1.00,1.00,0.09,0.07,0.00,255,19,0.07,0.07,0.00,0.00,0.00,0.00,1.00,1.00,anomaly
0,tcp,http,SF,35,255,0,0,0,0,0,1,0,0,0,0,0,0,0,0,0,0,15,15,0.00,0.00,0.93,0.93,1.00,0.00,0.00,255,255,1.00,0.00,0.00,0.00,0.00,0.00,0.05,0.05,anomaly
0,tcp,private,REJ,0,0,0,0,0,0,0,0,0,0,0,0,0,0,0,0,0,0,280,19,0.00,0.00,1.00,1.00,0.07,0.06,0.00,255,19,0.07,0.05,0.00,0.00,0.00,0.00,1.00,1.00,anomaly
0,tcp,other,REJ,0,0,0,0,0,0,0,0,0,0,0,0,0,0,0,0,0,0,1,1,0.00,0.00,1.00,1.00,1.00,0.00,0.00,76,1,0.01,0.04,0.01,0.00,0.00,0.00,0.01,1.00,anomaly
0,tcp,daytime,RSTO,0,0,0,0,0,0,0,0,0,0,0,0,0,0,0,0,0,0,245,3,0.00,0.00,1.00,1.00,0.01,0.06,0.00,255,3,0.01,0.07,0.00,0.00,0.00,0.00,1.00,1.00,anomaly
0,tcp,http,SF,298,182,0,0,0,0,0,1,0,0,0,0,0,0,0,0,0,0,20,31,0.00,0.00,0.00,0.00,1.00,0.00,0.06,20,255,1.00,0.00,0.05,0.03,0.00,0.00,0.00,0.00,normal
1,tcp,ftp_data,SF,39282,0,0,0,0,0,0,0,0,0,0,0,0,0,0,0,0,0,1,1,0.00,0.00,0.00,0.00,1.00,0.00,0.00,255,11,0.04,0.02,0.04,0.00,0.00,0.00,0.00,0.00,normal
0,tcp,private,REJ,0,0,0,0,0,0,0,0,0,0,0,0,0,0,0,0,0,0,266,3,0.00,0.00,1.00,1.00,0.01,0.06,0.00,255,3,0.01,0.06,0.00,0.00,0.00,0.00,1.00,1.00,anomaly
0,tcp,http,SF,245,1277,0,0,0,0,0,1,0,0,0,0,0,0,0,0,0,0,41,41,0.00,0.00,0.00,0.00,1.00,0.00,0.00,255,255,1.00,0.00,0.00,0.00,0.00,0.00,0.00,0.00,normal
0,tcp,http,SF,292,304,0,0,0,0,0,1,0,0,0,0,0,0,0,0,0,0,14,16,0.00,0.00,0.00,0.00,1.00,0.00,0.12,255,255,1.00,0.00,0.00,0.00,0.00,0.00,0.00,0.00,normal
0,tcp,other,REJ,0,0,0,0,0,0,0,0,0,0,0,0,0,0,0,0,0,0,508,1,0.01,0.00,0.97,1.00,0.00,1.00,0.00,255,1,0.00,1.00,0.00,0.00,0.00,0.00,0.97,1.00,anomaly
0,tcp,smtp,SF,2833,391,0,0,0,0,0,1,0,0,0,0,0,0,0,0,0,0,1,1,0.00,0.00,0.00,0.00,1.00,0.00,0.00,111,84,0.14,0.04,0.01,0.02,0.00,0.00,0.00,0.00,normal
0,icmp,ecr_i,SF,1032,0,0,0,0,0,0,0,0,0,0,0,0,0,0,0,0,0,510,510,0.00,0.00,0.00,0.00,1.00,0.00,0.00,255,50,0.20,0.02,0.20,0.00,0.00,0.00,0.00,0.00,anomaly
0,tcp,http,SF,342,396,0,0,0,0,0,1,0,0,0,0,0,0,0,0,0,0,22,22,0.00,0.00,0.00,0.00,1.00,0.00,0.00,226,255,1.00,0.00,0.00,0.01,0.00,0.00,0.00,0.00,normal
0,tcp,ftp_data,SF,9,0,0,0,0,0,0,0,0,0,0,0,0,0,0,0,0,0,2,2,0.00,0.00,0.00,0.00,1.00,0.00,0.00,255,40,0.16,0.02,0.16,0.00,0.55,0.00,0.02,0.00,normal
0,tcp,http,SF,231,1512,0,0,0,0,0,1,0,0,0,0,0,0,0,0,0,0,6,6,0.00,0.00,0.00,0.00,1.00,0.00,0.00,255,255,1.00,0.00,0.00,0.00,0.00,0.00,0.00,0.00,normal
0,tcp,http,S0,0,0,0,0,0,0,0,0,0,0,0,0,0,0,0,0,0,0,32,32,0.53,0.53,0.44,0.44,1.00,0.00,0.00,255,255,1.00,0.00,0.00,0.00,0.10,0.10,0.70,0.70,anomaly
0,tcp,private,S0,0,0,0,0,0,0,0,0,0,0,0,0,0,0,0,0,0,0,264,12,1.00,1.00,0.00,0.00,0.05,0.06,0.00,255,12,0.05,0.06,0.00,0.00,1.00,1.00,0.00,0.00,anomaly
0,udp,domain_u,SF,45,141,0,0,0,0,0,0,0,0,0,0,0,0,0,0,0,0,94,157,0.00,0.00,0.00,0.00,0.99,0.02,0.01,255,255,1.00,0.00,0.00,0.00,0.00,0.00,0.00,0.00,normal
0,tcp,http,SF,270,3889,0,0,0,0,0,1,0,0,0,0,0,0,0,0,0,0,1,1,0.00,0.00,0.00,0.00,1.00,0.00,0.00,255,227,0.89,0.02,0.00,0.00,0.00,0.00,0.00,0.00,normal
0,udp,private,SF,42,0,0,0,0,0,0,0,0,0,0,0,0,0,0,0,0,0,4,3,0.00,0.00,0.00,0.00,0.75,0.50,0.00,255,254,1.00,0.01,0.01,0.00,0.00,0.00,0.00,0.00,anomaly
0,tcp,Z39_50,REJ,0,0,0,0,0,0,0,0,0,0,0,0,0,0,0,0,0,0,262,15,0.00,0.00,1.00,1.00,0.06,0.06,0.00,255,15,0.06,0.07,0.00,0.00,0.00,0.00,1.00,1.00,anomaly
4,tcp,pop_3,SF,32,93,0,0,0,0,0,1,0,0,0,0,0,0,0,0,0,0,1,1,0.00,0.00,0.00,0.00,1.00,0.00,0.00,255,240,0.94,0.02,0.00,0.00,0.00,0.00,0.02,0.00,anomaly
0,tcp,http,SF,251,1955,0,0,0,0,0,1,0,0,0,0,0,0,0,0,0,0,1,1,0.00,0.00,0.00,0.00,1.00,0.00,0.00,255,255,1.00,0.00,0.00,0.00,0.00,0.00,0.00,0.00,normal
0,tcp,imap4,RSTO,0,44,0,0,0,0,0,0,0,0,0,0,0,0,0,0,0,0,3,2,0.00,0.00,1.00,1.00,0.33,1.00,1.00,112,59,0.25,0.04,0.01,0.03,0.00,0.00,0.88,0.98,anomaly
0,udp,private,SF,105,0,0,0,0,0,0,0,0,0,0,0,0,0,0,0,0,0,1,1,0.00,0.00,0.00,0.00,1.00,0.00,0.00,255,254,1.00,0.01,0.01,0.00,0.00,0.00,0.00,0.00,normal
0,tcp,http,SF,330,468,0,0,0,0,0,1,0,0,0,0,0,0,0,0,0,0,19,19,0.00,0.00,0.00,0.00,1.00,0.00,0.00,255,255,1.00,0.00,0.00,0.00,0.00,0.00,0.00,0.00,normal
0,tcp,private,S0,0,0,0,0,0,0,0,0,0,0,0,0,0,0,0,0,0,0,129,5,1.00,1.00,0.00,0.00,0.04,0.06,0.00,255,5,0.02,0.05,0.00,0.00,1.00,1.00,0.00,0.00,anomaly
0,tcp,http,SF,253,12247,0,0,0,0,0,1,0,0,0,0,0,0,0,0,0,0,1,19,0.00,0.00,0.00,0.00,1.00,0.00,0.21,9,249,1.00,0.00,0.11,0.04,0.00,0.00,0.00,0.00,normal
0,tcp,ftp_data,SF,12,0,0,0,0,0,0,0,0,0,0,0,0,0,0,0,0,0,2,2,0.00,0.00,0.00,0.00,1.00,0.00,0.00,23,10,0.17,0.09,0.17,0.30,0.00,0.00,0.00,0.00,anomaly
4,tcp,pop_3,SF,27,93,0,0,0,0,0,1,0,0,0,0,0,0,0,0,0,0,1,1,0.00,0.00,0.00,0.00,1.00,0.00,0.00,67,65,0.96,0.03,0.01,0.03,0.00,0.00,0.00,0.00,anomaly
0,tcp,http,SF,223,10361,0,0,0,0,0,1,0,0,0,0,0,0,0,0,0,0,9,9,0.00,0.00,0.00,0.00,1.00,0.00,0.00,12,255,1.00,0.00,0.08,0.01,0.00,0.00,0.00,0.00,normal
0,udp,private,SF,1,1,0,0,0,0,0,0,0,0,0,0,0,0,0,0,0,0,41,1,0.00,0.00,0.00,0.00,0.02,0.95,0.00,255,1,0.00,0.66,0.92,0.00,0.00,0.00,0.08,0.00,anomaly
0,tcp,whois,REJ,0,0,0,0,0,0,0,0,0,0,0,0,0,0,0,0,0,0,277,17,0.00,0.00,1.00,1.00,0.06,0.06,0.00,255,17,0.07,0.07,0.00,0.00,0.00,0.00,1.00,1.00,anomaly
1,tcp,smtp,SF,2599,293,0,0,0,0,0,1,0,0,0,0,0,0,0,0,0,0,2,2,0.00,0.00,0.00,0.00,1.00,0.00,0.00,255,185,0.73,0.13,0.00,0.00,0.00,0.00,0.26,0.00,anomaly
0,udp,private,SF,49,0,0,0,0,0,0,0,0,0,0,0,0,0,0,0,0,0,374,374,0.00,0.00,0.00,0.00,1.00,0.00,0.00,255,255,1.00,0.00,0.01,0.00,0.00,0.00,0.00,0.00,anomaly
0,tcp,http,SF,274,758,0,0,0,0,0,1,0,0,0,0,0,0,0,0,0,0,8,8,0.00,0.00,0.00,0.00,1.00,0.00,0.00,48,255,1.00,0.00,0.02,0.03,0.00,0.00,0.00,0.00,normal
0,tcp,ftp_data,REJ,0,0,0,0,0,0,0,0,0,0,0,0,0,0,0,0,0,0,272,18,0.00,0.00,1.00,1.00,0.07,0.06,0.00,255,18,0.07,0.07,0.00,0.00,0.00,0.00,1.00,1.00,anomaly
0,icmp,eco_i,SF,18,0,0,0,0,0,0,0,0,0,0,0,0,0,0,0,0,0,1,1,0.00,0.00,0.00,0.00,1.00,0.00,0.00,1,62,1.00,0.00,1.00,1.00,0.00,0.00,0.00,0.00,anomaly
0,tcp,private,REJ,0,0,0,0,0,0,0,0,0,0,0,0,0,0,0,0,0,0,247,17,0.00,0.00,1.00,1.00,0.07,0.06,0.00,255,17,0.07,0.07,0.00,0.00,0.00,0.00,1.00,1.00,anomaly
0,icmp,eco_i,SF,40008,0,0,0,0,0,0,0,0,0,0,0,0,0,0,0,0,0,3,3,0.00,0.00,0.00,0.00,1.00,0.00,0.00,167,145,0.34,0.03,0.34,0.31,0.00,0.00,0.02,0.00,normal
0,tcp,private,REJ,0,0,0,0,0,0,0,0,0,0,0,0,0,0,0,0,0,0,216,16,0.00,0.00,1.00,1.00,0.07,0.06,0.00,255,16,0.06,0.06,0.00,0.00,0.00,0.00,1.00,1.00,anomaly
0,tcp,finger,RSTO,0,0,0,0,0,0,0,0,0,0,0,0,0,0,0,0,0,0,246,3,0.00,0.00,1.00,1.00,0.01,0.06,0.00,255,3,0.01,0.07,0.00,0.00,0.00,0.00,1.00,1.00,anomaly
0,udp,private,SF,1,1,0,0,0,0,0,0,0,0,0,0,0,0,0,0,0,0,151,1,0.00,0.00,0.00,0.00,0.01,0.90,0.00,255,1,0.00,0.94,1.00,0.00,0.00,0.00,0.00,0.00,anomaly
0,tcp,http,SF,277,303,0,0,0,0,0,1,0,0,0,0,0,0,0,0,0,0,1,1,0.00,0.00,0.00,0.00,1.00,0.00,0.00,3,255,1.00,0.00,0.33,0.03,0.00,0.00,0.00,0.00,normal
4,tcp,pop_3,SF,30,93,0,0,0,0,0,1,0,0,0,0,0,0,0,0,0,0,1,1,0.00,0.00,0.00,0.00,1.00,0.00,0.00,255,254,1.00,0.01,0.00,0.00,0.00,0.00,0.00,0.00,anomaly
0,tcp,private,REJ,0,0,0,0,0,0,0,0,0,0,0,0,0,0,0,0,0,0,226,13,0.00,0.00,1.00,1.00,0.06,0.07,0.00,255,13,0.05,0.06,0.00,0.00,0.00,0.00,1.00,1.00,anomaly
0,tcp,private,REJ,0,0,0,0,0,0,0,0,0,0,0,0,0,0,0,0,0,0,100,3,0.00,0.00,1.00,1.00,0.03,0.06,0.00,255,3,0.01,0.05,0.00,0.00,0.00,0.00,1.00,1.00,anomaly
0,udp,other,SF,1,1,0,0,0,0,0,0,0,0,0,0,0,0,0,0,0,0,5,1,0.00,0.00,0.00,0.00,0.20,1.00,0.00,255,1,0.00,0.44,1.00,0.00,0.00,0.00,0.00,0.00,anomaly
0,icmp,ecr_i,SF,1008,0,0,0,0,0,0,0,0,0,0,0,0,0,0,0,0,0,80,80,0.00,0.00,0.00,0.00,1.00,0.00,0.00,255,255,1.00,0.00,1.00,0.00,0.00,0.00,0.00,0.00,anomaly
0,tcp,telnet,S3,0,44,0,0,0,0,0,0,0,0,0,0,0,0,0,0,0,0,1,1,1.00,1.00,0.00,0.00,1.00,0.00,0.00,255,137,0.54,0.02,0.00,0.00,0.53,0.46,0.01,0.01,anomaly
0,tcp,http,SF,218,1423,0,0,0,0,0,1,0,0,0,0,0,0,0,0,0,0,7,7,0.00,0.00,0.00,0.00,1.00,0.00,0.00,45,255,1.00,0.00,0.02,0.02,0.00,0.00,0.00,0.00,normal
4,tcp,pop_3,SF,32,93,0,0,0,0,0,1,0,0,0,0,0,0,0,0,0,0,1,1,0.00,0.00,0.00,0.00,1.00,0.00,0.00,255,249,0.98,0.01,0.00,0.00,0.00,0.00,0.00,0.00,anomaly
0,udp,private,SF,43,0,0,0,0,0,0,0,0,0,0,0,0,0,0,0,0,0,6,6,0.00,0.00,0.00,0.00,1.00,0.00,0.00,255,254,1.00,0.01,0.01,0.00,0.00,0.00,0.00,0.00,anomaly
0,tcp,http,SF,188,5409,0,0,0,0,0,1,0,0,0,0,0,0,0,0,0,0,17,21,0.00,0.00,0.00,0.00,1.00,0.00,0.10,17,251,1.00,0.00,0.06,0.06,0.00,0.00,0.00,0.00,normal
0,tcp,ftp_data,SF,3909,0,0,0,0,0,0,0,0,0,0,0,0,0,0,0,0,0,7,6,0.00,0.00,0.00,0.00,0.86,0.29,0.00,135,28,0.21,0.06,0.21,0.00,0.00,0.00,0.00,0.00,normal
0,tcp,pop_3,SF,30,217,0,0,0,0,0,1,0,0,0,0,0,0,0,0,0,0,1,1,0.00,0.00,0.00,0.00,1.00,0.00,0.00,171,15,0.09,0.03,0.01,0.00,0.00,0.00,0.00,0.00,anomaly
41,tcp,telnet,SF,123,16507,0,0,0,0,0,1,0,0,0,0,0,0,0,0,0,0,1,1,0.00,0.00,0.00,0.00,1.00,0.00,0.00,147,2,0.01,0.04,0.01,0.00,0.00,0.00,0.00,0.00,normal
0,tcp,http,SF,189,270,0,0,0,0,0,1,0,0,0,0,0,0,0,0,0,0,2,2,0.00,0.00,0.00,0.00,1.00,0.00,0.00,255,251,0.98,0.01,0.00,0.00,0.00,0.00,0.00,0.00,normal
0,tcp,http,SF,314,4930,0,0,0,0,0,1,0,0,0,0,0,0,0,0,0,0,15,15,0.00,0.00,0.00,0.00,1.00,0.00,0.00,255,255,1.00,0.00,0.00,0.00,0.00,0.00,0.00,0.00,normal
0,udp,private,SF,47,0,0,0,0,0,0,0,0,0,0,0,0,0,0,0,0,0,4,4,0.00,0.00,0.00,0.00,1.00,0.00,0.00,255,253,0.99,0.01,0.01,0.00,0.00,0.00,0.00,0.00,anomaly
0,tcp,http,SF,296,16530,0,0,0,0,0,1,0,0,0,0,0,0,0,0,0,0,20,20,0.00,0.00,0.00,0.00,1.00,0.00,0.00,48,255,1.00,0.00,0.02,0.02,0.00,0.00,0.00,0.00,normal
282,tcp,ftp,SF,160,597,0,0,0,2,0,1,0,0,0,0,0,0,0,0,0,1,1,1,0.00,0.00,0.00,0.00,1.00,0.00,0.00,255,20,0.08,0.02,0.00,0.00,0.56,0.00,0.02,0.00,anomaly
0,tcp,http,SF,307,354,0,0,0,0,0,1,0,0,0,0,0,0,0,0,0,0,13,13,0.00,0.00,0.00,0.00,1.00,0.00,0.00,255,255,1.00,0.00,0.00,0.00,0.00,0.00,0.00,0.00,normal
0,tcp,imap4,S0,0,0,0,0,0,0,0,0,0,0,0,0,0,0,0,0,0,0,1,2,1.00,1.00,0.00,0.00,1.00,0.00,1.00,74,86,0.34,0.04,0.01,0.03,1.00,1.00,0.00,0.00,anomaly
8157,tcp,telnet,SF,0,15,0,0,0,0,0,0,0,0,0,0,0,0,0,0,0,0,1,1,0.00,0.00,0.00,0.00,1.00,0.00,0.00,255,22,0.09,0.80,0.00,0.00,0.00,0.00,0.79,0.00,anomaly
0,tcp,http,SF,224,12509,0,0,0,0,0,1,0,0,0,0,0,0,0,0,0,0,10,37,0.00,0.00,0.00,0.00,1.00,0.00,0.05,28,245,1.00,0.00,0.04,0.11,0.00,0.00,0.00,0.00,normal
0,udp,private,SF,45,42,0,0,0,0,0,0,0,0,0,0,0,0,0,0,0,0,505,505,0.00,0.00,0.00,0.00,1.00,0.00,0.00,255,255,1.00,0.00,1.00,0.00,0.00,0.00,0.00,0.00,normal
0,udp,domain_u,SF,44,44,0,0,0,0,0,0,0,0,0,0,0,0,0,0,0,0,177,177,0.00,0.00,0.00,0.00,1.00,0.00,0.00,255,228,0.89,0.01,0.01,0.00,0.00,0.00,0.00,0.00,normal
4,tcp,pop_3,SF,32,93,0,0,0,0,0,1,0,0,0,0,0,0,0,0,0,0,1,1,0.00,0.00,0.00,0.00,1.00,0.00,0.00,255,200,0.78,0.02,0.00,0.00,0.00,0.00,0.07,0.00,anomaly
8084,tcp,telnet,SF,0,15,0,0,0,0,0,0,0,0,0,0,0,0,0,0,0,0,1,1,0.00,0.00,0.00,0.00,1.00,0.00,0.00,255,68,0.27,0.03,0.00,0.00,0.00,0.01,0.11,0.19,anomaly
0,tcp,http,SF,240,771,0,0,0,0,0,1,0,0,0,0,0,0,0,0,0,0,3,12,0.33,0.17,0.00,0.00,1.00,0.00,0.42,255,255,1.00,0.00,0.00,0.00,0.00,0.00,0.00,0.00,normal
0,udp,domain_u,SF,43,133,0,0,0,0,0,0,0,0,0,0,0,0,0,0,0,0,113,193,0.00,0.00,0.00,0.00,1.00,0.00,0.01,255,255,1.00,0.00,0.00,0.00,0.00,0.00,0.00,0.00,normal
0,tcp,private,S0,0,0,0,0,0,0,0,0,0,0,0,0,0,0,0,0,0,0,271,15,1.00,1.00,0.00,0.00,0.06,0.06,0.00,255,15,0.06,0.07,0.00,0.00,1.00,1.00,0.00,0.00,anomaly
0,tcp,other,REJ,0,0,0,0,0,0,0,0,0,0,0,0,0,0,0,0,0,0,3,1,0.00,0.00,0.33,1.00,0.33,0.67,0.00,255,22,0.09,0.01,0.00,0.00,0.00,0.00,0.06,0.73,anomaly
0,tcp,ftp_data,SF,15876,0,0,0,0,0,0,0,0,0,0,0,0,0,0,0,0,0,16,16,0.00,0.00,0.00,0.00,1.00,0.00,0.00,255,127,0.50,0.02,0.50,0.00,0.00,0.00,0.00,0.00,normal
0,icmp,eco_i,SF,18,0,0,0,0,0,0,0,0,0,0,0,0,0,0,0,0,0,1,1,0.00,0.00,0.00,0.00,1.00,0.00,0.00,1,1,1.00,0.00,1.00,0.00,0.00,0.00,0.00,0.00,anomaly
0,udp,private,SF,105,147,0,0,0,0,0,0,0,0,0,0,0,0,0,0,0,0,1,1,0.00,0.00,0.00,0.00,1.00,0.00,0.00,255,247,0.97,0.01,0.01,0.00,0.00,0.00,0.00,0.00,anomaly
0,tcp,telnet,S3,0,44,0,0,0,0,0,0,0,0,0,0,0,0,0,0,0,0,1,1,1.00,1.00,0.00,0.00,1.00,0.00,0.00,255,133,0.52,0.02,0.00,0.00,0.53,0.44,0.01,0.01,anomaly
0,tcp,http,SF,292,3656,0,0,0,0,0,1,0,0,0,0,0,0,0,0,0,0,13,13,0.00,0.00,0.00,0.00,1.00,0.00,0.00,125,255,1.00,0.00,0.01,0.03,0.00,0.00,0.00,0.00,normal
0,tcp,http,SF,324,6561,0,0,0,0,0,1,0,0,0,0,0,0,0,0,0,0,18,18,0.00,0.00,0.00,0.00,1.00,0.00,0.00,18,255,1.00,0.00,0.06,0.02,0.00,0.00,0.00,0.00,normal
0,tcp,http,SF,262,15728,0,0,0,0,0,1,0,0,0,0,0,0,0,0,0,0,1,1,0.00,0.00,0.00,0.00,1.00,0.00,0.00,1,255,1.00,0.00,1.00,0.03,0.00,0.00,0.00,0.00,normal
1,tcp,smtp,SF,2599,293,0,0,0,0,0,1,0,0,0,0,0,0,0,0,0,0,3,2,0.00,0.00,0.33,0.00,0.67,0.67,0.00,255,244,0.96,0.05,0.00,0.00,0.00,0.00,0.04,0.00,anomaly
0,tcp,pm_dump,SF,44,192,0,0,0,0,0,0,0,0,0,0,0,0,0,0,0,0,5,2,0.00,0.00,0.60,0.00,0.20,0.80,1.00,255,11,0.04,0.02,0.00,0.00,0.00,0.00,0.13,0.00,anomaly
0,tcp,telnet,S0,0,0,0,0,0,0,0,0,0,0,0,0,0,0,0,0,0,0,1,10,1.00,0.40,0.00,0.20,1.00,0.00,0.70,76,86,0.34,0.04,0.03,0.03,1.00,1.00,0.00,0.00,anomaly
0,tcp,http,SF,241,489,0,0,0,0,0,1,0,0,0,0,0,0,0,0,0,0,28,28,0.00,0.00,0.00,0.00,1.00,0.00,0.00,67,255,1.00,0.00,0.01,0.01,0.01,0.00,0.00,0.00,normal
0,tcp,http,S0,0,0,0,0,0,0,0,0,0,0,0,0,0,0,0,0,0,0,7,7,1.00,1.00,0.00,0.00,1.00,0.00,0.00,255,245,0.96,0.01,0.00,0.00,0.11,0.11,0.56,0.59,anomaly
0,tcp,private,REJ,0,0,0,0,0,0,0,0,0,0,0,0,0,0,0,0,0,0,273,8,0.00,0.00,1.00,1.00,0.03,0.05,0.00,255,8,0.03,0.06,0.00,0.00,0.00,0.00,1.00,1.00,anomaly
0,udp,private,SF,47,0,0,0,0,0,0,0,0,0,0,0,0,0,0,0,0,0,2,2,0.00,0.00,0.00,0.00,1.00,0.00,0.00,255,255,1.00,0.00,0.02,0.00,0.00,0.00,0.00,0.00,anomaly
0,tcp,private,REJ,0,0,0,0,0,0,0,0,0,0,0,0,0,0,0,0,0,0,102,16,0.00,0.00,1.00,1.00,0.16,0.06,0.00,4,4,1.00,0.00,0.25,0.00,0.00,0.00,1.00,1.00,anomaly
0,udp,domain_u,SF,44,44,0,0,0,0,0,0,0,0,0,0,0,0,0,0,0,0,205,205,0.00,0.00,0.00,0.00,1.00,0.00,0.00,255,255,1.00,0.00,0.00,0.00,0.00,0.00,0.00,0.00,normal
0,tcp,http,SF,236,3433,0,0,0,0,0,1,0,0,0,0,0,0,0,0,0,0,11,12,0.00,0.00,0.00,0.00,1.00,0.00,0.17,226,255,1.00,0.00,0.00,0.01,0.00,0.00,0.00,0.00,normal
0,tcp,http,SF,325,278,0,0,0,0,0,1,0,0,0,0,0,0,0,0,0,0,26,30,0.00,0.00,0.00,0.00,1.00,0.00,0.07,255,255,1.00,0.00,0.00,0.00,0.00,0.00,0.00,0.00,normal
0,udp,private,SF,1,0,0,0,0,0,0,0,0,0,0,0,0,0,0,0,0,0,73,1,0.00,0.00,0.00,0.00,0.01,0.89,0.00,255,1,0.00,0.65,0.99,0.00,0.00,0.00,0.01,0.00,anomaly
0,tcp,ftp_data,SF,294812,0,0,0,0,0,0,0,0,0,0,0,0,0,0,0,0,0,1,1,0.00,0.00,0.00,0.00,1.00,0.00,0.00,26,26,0.15,0.15,0.15,0.12,0.00,0.00,0.00,0.00,normal
0,tcp,pop_3,RSTO,0,36,0,0,0,0,0,1,0,0,0,0,0,0,0,0,0,0,3,1,0.00,0.00,0.67,1.00,0.33,1.00,0.00,255,37,0.15,0.03,0.00,0.00,0.00,0.00,0.51,1.00,anomaly
0,tcp,private,REJ,0,0,0,0,0,0,0,0,0,0,0,0,0,0,0,0,0,0,126,10,0.00,0.00,1.00,1.00,0.08,0.07,0.00,255,10,0.04,0.06,0.00,0.00,0.00,0.00,1.00,1.00,anomaly
0,tcp,http,SF,54540,8314,0,0,0,2,0,1,1,0,0,0,0,0,0,0,0,0,3,3,0.00,0.00,0.00,0.00,1.00,0.00,0.00,255,254,1.00,0.01,0.00,0.00,0.00,0.00,0.04,0.04,anomaly
0,tcp,http,SF,251,13382,0,0,0,0,0,1,0,0,0,0,0,0,0,0,0,0,16,16,0.00,0.00,0.00,0.00,1.00,0.00,0.00,231,255,1.00,0.00,0.00,0.01,0.00,0.00,0.00,0.00,normal
0,tcp,discard,S0,0,0,0,0,0,0,0,0,0,0,0,0,0,0,0,0,0,0,174,3,1.00,1.00,0.00,0.00,0.02,0.09,0.00,255,3,0.01,0.08,0.00,0.00,1.00,1.00,0.00,0.00,anomaly
283,tcp,ftp,SF,158,597,0,0,0,2,0,1,0,0,0,0,0,0,0,0,0,1,1,1,0.00,0.00,0.00,0.00,1.00,0.00,0.00,255,70,0.27,0.03,0.00,0.00,0.06,0.00,0.02,0.00,anomaly
0,tcp,http,SF,200,958,0,0,0,0,0,1,0,0,0,0,0,0,0,0,0,0,3,6,0.00,0.00,0.00,0.00,1.00,0.00,0.33,46,107,1.00,0.00,0.02,0.05,0.00,0.00,0.00,0.00,normal
0,tcp,smtp,S0,0,0,0,0,0,0,0,0,0,0,0,0,0,0,0,0,0,0,140,1,1.00,1.00,0.00,0.00,0.01,0.10,0.00,255,1,0.00,0.09,0.00,0.00,1.00,1.00,0.00,0.00,anomaly
0,tcp,http,SF,269,484,0,0,0,0,0,1,0,0,0,0,0,0,0,0,0,0,2,2,0.00,0.00,0.00,0.00,1.00,0.00,0.00,2,253,1.00,0.00,0.50,0.04,0.00,0.00,0.00,0.00,normal
0,udp,private,SF,55,53,0,0,0,0,0,0,0,0,0,0,0,0,0,0,0,0,483,483,0.00,0.00,0.00,0.00,1.00,0.00,0.00,255,255,1.00,0.00,0.94,0.00,0.00,0.00,0.00,0.00,normal
7238,tcp,telnet,SF,0,44,0,0,0,0,0,0,0,0,0,0,0,0,0,0,0,0,1,1,0.00,0.00,0.00,0.00,1.00,0.00,0.00,255,249,0.98,0.02,0.00,0.00,0.27,0.28,0.01,0.00,anomaly
4,tcp,pop_3,SF,30,93,0,0,0,0,0,1,0,0,0,0,0,0,0,0,0,0,1,1,0.00,0.00,0.00,0.00,1.00,0.00,0.00,255,222,0.87,0.04,0.00,0.00,0.00,0.00,0.00,0.00,anomaly
0,tcp,vmnet,S0,0,0,0,0,0,0,0,0,0,0,0,0,0,0,0,0,0,0,284,18,1.00,1.00,0.00,0.00,0.06,0.06,0.00,255,18,0.07,0.07,0.00,0.00,1.00,1.00,0.00,0.00,anomaly
0,tcp,private,REJ,0,0,0,0,0,0,0,0,0,0,0,0,0,0,0,0,0,0,237,2,0.00,0.00,1.00,1.00,0.01,0.07,0.00,255,2,0.01,0.08,0.00,0.00,0.00,0.00,1.00,1.00,anomaly
0,tcp,http,SF,321,1149,0,0,0,0,0,1,0,0,0,0,0,0,0,0,0,0,2,2,0.00,0.00,0.00,0.00,1.00,0.00,0.00,4,255,1.00,0.00,0.25,0.05,0.00,0.00,0.00,0.00,normal
0,tcp,private,REJ,0,0,0,0,0,0,0,0,0,0,0,0,0,0,0,0,0,0,125,15,0.00,0.00,1.00,1.00,0.12,0.06,0.00,255,15,0.06,0.06,0.00,0.00,0.00,0.00,1.00,1.00,anomaly
284,tcp,ftp,SF,162,599,0,0,0,2,0,1,0,0,0,0,0,0,0,0,0,1,1,1,0.00,0.00,0.00,0.00,1.00,0.00,0.00,255,16,0.06,0.94,0.00,0.00,0.00,0.00,0.94,0.00,anomaly
0,tcp,private,S0,0,0,0,0,0,0,0,0,0,0,0,0,0,0,0,0,0,0,202,18,1.00,1.00,0.00,0.00,0.09,0.06,0.00,255,18,0.07,0.07,0.00,0.00,1.00,1.00,0.00,0.00,anomaly
280,tcp,ftp_data,SF,283618,0,0,0,0,0,0,0,0,0,0,0,0,0,0,0,0,0,2,2,0.00,0.00,0.00,0.00,1.00,0.00,0.00,6,22,1.00,0.00,1.00,0.14,0.00,0.00,0.00,0.00,anomaly
0,tcp,http,SF,295,1230,0,0,0,0,0,1,0,0,0,0,0,0,0,0,0,0,8,8,0.00,0.00,0.00,0.00,1.00,0.00,0.00,255,255,1.00,0.00,0.00,0.00,0.00,0.00,0.00,0.00,normal
0,udp,domain_u,SF,44,44,0,0,0,0,0,0,0,0,0,0,0,0,0,0,0,0,140,220,0.00,0.00,0.00,0.00,1.00,0.00,0.01,255,255,1.00,0.00,0.01,0.00,0.00,0.00,0.00,0.00,normal
0,tcp,http,SF,237,458,0,0,0,0,0,1,0,0,0,0,0,0,0,0,0,0,1,1,0.00,0.00,0.00,0.00,1.00,0.00,0.00,1,255,1.00,0.00,1.00,0.08,0.00,0.00,0.00,0.00,normal
0,icmp,eco_i,SF,8,0,0,0,0,0,0,0,0,0,0,0,0,0,0,0,0,0,1,16,0.00,0.00,0.00,0.00,1.00,0.00,1.00,2,52,1.00,0.00,1.00,0.50,0.00,0.00,0.00,0.00,anomaly
0,tcp,private,REJ,0,0,0,0,0,0,0,0,0,0,0,0,0,0,0,0,0,0,149,12,0.00,0.00,1.00,1.00,0.08,0.05,0.00,255,12,0.05,0.05,0.00,0.00,0.00,0.00,1.00,1.00,anomaly
0,udp,domain_u,SF,44,110,0,0,0,0,0,0,0,0,0,0,0,0,0,0,0,0,111,190,0.00,0.00,0.00,0.00,1.00,0.00,0.01,255,255,1.00,0.00,0.00,0.00,0.00,0.00,0.00,0.00,normal
0,tcp,http,SF,185,635,0,0,0,0,0,1,0,0,0,0,0,0,0,0,0,0,1,1,0.00,0.00,0.00,0.00,1.00,0.00,0.00,255,243,0.95,0.02,0.00,0.00,0.00,0.00,0.00,0.00,normal
0,tcp,http,SF,304,774,0,0,0,0,0,1,0,0,0,0,0,0,0,0,0,0,2,2,0.00,0.00,0.00,0.00,1.00,0.00,0.00,255,255,1.00,0.00,0.00,0.00,0.00,0.00,0.00,0.00,normal
0,tcp,http,SF,331,9020,0,0,0,0,0,1,0,0,0,0,0,0,0,0,0,0,14,14,0.00,0.00,0.00,0.00,1.00,0.00,0.00,14,255,1.00,0.00,0.07,0.02,0.00,0.00,0.00,0.00,normal
1,tcp,smtp,SF,2599,293,0,0,0,0,0,1,0,0,0,0,0,0,0,0,0,0,3,3,0.00,0.00,0.00,0.00,1.00,0.00,0.00,255,172,0.67,0.13,0.00,0.00,0.00,0.00,0.31,0.00,anomaly
0,tcp,time,RSTO,0,0,0,0,0,0,0,0,0,0,0,0,0,0,0,0,0,0,262,9,0.00,0.00,1.00,1.00,0.03,0.06,0.00,255,9,0.04,0.05,0.00,0.00,0.00,0.00,1.00,1.00,anomaly
282,tcp,ftp,SF,164,599,0,0,0,2,0,1,0,0,0,0,0,0,0,0,0,1,1,1,0.00,0.00,0.00,0.00,1.00,0.00,0.00,255,21,0.08,0.02,0.00,0.00,0.56,0.00,0.02,0.00,anomaly
0,tcp,http,SF,293,1229,0,0,0,0,0,1,0,0,0,0,0,0,0,0,0,0,7,7,0.00,0.00,0.00,0.00,1.00,0.00,0.00,37,255,1.00,0.00,0.03,0.01,0.00,0.00,0.00,0.00,normal
1,tcp,telnet,SF,24,613,0,0,0,0,0,0,0,0,0,0,0,0,0,0,0,0,4,8,0.00,0.00,0.75,0.50,0.50,0.75,0.50,140,87,0.30,0.04,0.01,0.02,0.01,0.00,0.91,0.66,anomaly
0,tcp,mtp,REJ,0,0,0,0,0,0,0,0,0,0,0,0,0,0,0,0,0,0,231,9,0.00,0.00,1.00,1.00,0.04,0.07,0.00,255,9,0.04,0.06,0.00,0.00,0.00,0.00,1.00,1.00,anomaly
0,tcp,uucp_path,REJ,0,0,0,0,0,0,0,0,0,0,0,0,0,0,0,0,0,0,272,16,0.00,0.00,1.00,1.00,0.06,0.07,0.00,255,16,0.06,0.07,0.00,0.00,0.00,0.00,1.00,1.00,anomaly
0,tcp,http,SF,221,1329,0,0,0,0,0,1,0,0,0,0,0,0,0,0,0,0,8,9,0.00,0.00,0.00,0.00,1.00,0.00,0.22,255,255,1.00,0.00,0.00,0.00,0.00,0.00,0.00,0.00,normal
0,tcp,other,RSTOS0,0,0,0,0,0,0,0,0,0,0,0,0,0,0,0,0,0,0,49,1,0.00,0.00,1.00,1.00,0.02,1.00,0.00,4,1,0.25,0.75,0.25,0.00,0.00,0.00,0.25,1.00,anomaly
1,tcp,smtp,SF,14241,922,0,0,0,0,0,1,0,0,0,0,0,0,0,0,0,0,1,1,0.00,0.00,0.00,0.00,1.00,0.00,0.00,255,1,0.00,0.02,0.00,0.00,0.00,0.00,0.06,0.00,normal
0,tcp,http,SF,226,1372,0,0,0,0,0,1,0,0,0,0,0,0,0,0,0,0,3,11,0.00,0.00,0.00,0.00,1.00,0.00,0.27,3,255,1.00,0.00,0.33,0.04,0.00,0.00,0.00,0.00,normal
0,tcp,private,REJ,0,0,0,0,0,0,0,0,0,0,0,0,0,0,0,0,0,0,228,11,0.00,0.00,1.00,1.00,0.05,0.07,0.00,255,11,0.04,0.06,0.00,0.00,0.00,0.00,1.00,1.00,anomaly
0,udp,private,SF,105,146,0,0,0,0,0,0,0,0,0,0,0,0,0,0,0,0,1,1,0.00,0.00,0.00,0.00,1.00,0.00,0.00,255,252,0.99,0.01,0.00,0.00,0.00,0.00,0.00,0.00,normal
0,tcp,telnet,S3,0,44,0,0,0,0,0,0,0,0,0,0,0,0,0,0,0,0,1,1,1.00,1.00,0.00,0.00,1.00,0.00,0.00,255,100,0.39,0.03,0.00,0.00,0.09,0.23,0.11,0.13,anomaly
0,tcp,ftp_data,SF,22,0,0,0,0,0,0,0,0,0,0,0,0,0,0,0,0,0,1,1,0.00,0.00,0.00,0.00,1.00,0.00,0.00,255,6,0.02,0.80,0.02,0.00,0.00,0.00,0.79,0.00,normal
0,icmp,eco_i,SF,20,0,0,0,0,0,0,0,0,0,0,0,0,0,0,0,0,0,1,75,0.00,0.00,0.00,0.00,1.00,0.00,1.00,3,147,1.00,0.00,1.00,0.25,0.00,0.00,0.00,0.00,anomaly
1,tcp,smtp,SF,907,365,0,0,0,0,0,1,0,0,0,0,0,0,0,0,0,0,1,4,0.00,0.00,0.00,0.00,1.00,0.00,1.00,231,101,0.42,0.03,0.00,0.02,0.00,0.00,0.00,0.00,normal
0,tcp,private,REJ,0,0,0,0,0,0,0,0,0,0,0,0,0,0,0,0,0,0,272,13,0.08,0.00,0.92,1.00,0.05,0.06,0.00,255,13,0.05,0.06,0.00,0.00,0.09,0.00,0.91,1.00,anomaly
0,tcp,http,SF,220,1212,0,0,0,0,0,1,0,0,0,0,0,0,0,0,0,0,13,13,0.00,0.00,0.00,0.00,1.00,0.00,0.00,255,255,1.00,0.00,0.00,0.00,0.00,0.00,0.00,0.00,normal
0,udp,private,SF,55,52,0,0,0,0,0,0,0,0,0,0,0,0,0,0,0,0,216,216,0.00,0.00,0.00,0.00,1.00,0.00,0.00,255,255,1.00,0.00,0.84,0.00,0.00,0.00,0.00,0.00,normal
2075,tcp,http,RSTR,72564,0,0,0,0,0,0,1,0,0,0,0,0,0,0,0,0,0,9,9,0.00,0.00,1.00,1.00,1.00,0.00,0.00,255,231,0.91,0.02,0.00,0.00,0.00,0.00,0.09,0.10,anomaly
0,icmp,ecr_i,SF,1032,0,0,0,0,0,0,0,0,0,0,0,0,0,0,0,0,0,252,252,0.00,0.00,0.00,0.00,1.00,0.00,0.00,255,255,1.00,0.00,1.00,0.00,0.00,0.00,0.00,0.00,anomaly
281,tcp,ftp,SF,158,593,0,0,0,2,0,1,0,0,0,0,0,0,0,0,0,1,1,1,0.00,0.00,0.00,0.00,1.00,0.00,0.00,255,95,0.37,0.03,0.00,0.00,0.00,0.00,0.00,0.00,anomaly
0,udp,private,SF,54,52,0,0,0,0,0,0,0,0,0,0,0,0,0,0,0,0,511,511,0.00,0.00,0.00,0.00,1.00,0.00,0.00,255,255,1.00,0.00,0.84,0.00,0.00,0.00,0.00,0.00,normal
0,tcp,http,SF,209,762,0,0,0,0,0,1,0,0,0,0,0,0,0,0,0,0,17,18,0.00,0.00,0.00,0.00,1.00,0.00,0.11,50,255,1.00,0.00,0.02,0.01,0.00,0.00,0.00,0.00,normal
0,tcp,private,S0,0,0,0,0,0,0,0,0,0,0,0,0,0,0,0,0,0,0,167,8,1.00,1.00,0.00,0.00,0.05,0.10,0.00,255,8,0.03,0.10,0.00,0.00,1.00,1.00,0.00,0.00,anomaly
4,tcp,pop_3,SF,32,93,0,0,0,0,0,1,0,0,0,0,0,0,0,0,0,0,1,1,0.00,0.00,0.00,0.00,1.00,0.00,0.00,255,217,0.85,0.02,0.00,0.00,0.00,0.00,0.07,0.00,anomaly
0,tcp,http,SF,221,304,0,0,0,0,0,1,0,0,0,0,0,0,0,0,0,0,4,6,0.00,0.00,0.00,0.00,1.00,0.00,0.50,255,255,1.00,0.00,0.00,0.00,0.00,0.00,0.00,0.00,normal
0,tcp,remote_job,REJ,0,0,0,0,0,0,0,0,0,0,0,0,0,0,0,0,0,0,295,20,0.00,0.00,1.00,1.00,0.07,0.05,0.00,255,20,0.08,0.05,0.00,0.00,0.00,0.00,1.00,1.00,anomaly
0,tcp,other,REJ,0,0,0,0,0,0,0,0,0,0,0,0,0,0,0,0,0,0,458,1,0.14,0.00,0.86,1.00,0.00,1.00,0.00,255,1,0.00,0.91,0.00,0.00,0.13,0.00,0.87,1.00,anomaly
0,tcp,http,SF,340,848,0,0,0,0,0,1,0,0,0,0,0,0,0,0,0,0,1,1,0.00,0.00,0.00,0.00,1.00,0.00,0.00,169,255,1.00,0.00,0.01,0.02,0.00,0.00,0.00,0.00,normal
0,udp,private,SF,54,56,0,0,0,0,0,0,0,0,0,0,0,0,0,0,0,0,511,511,0.00,0.00,0.00,0.00,1.00,0.00,0.00,255,255,1.00,0.00,1.00,0.00,0.00,0.00,0.00,0.00,normal
0,tcp,http,SF,234,2650,0,0,0,0,0,1,0,0,0,0,0,0,0,0,0,0,2,9,0.00,0.00,0.00,0.00,1.00,0.00,0.22,99,255,1.00,0.00,0.01,0.05,0.00,0.00,0.00,0.00,normal
0,icmp,ecr_i,SF,508,0,0,0,0,0,0,0,0,0,0,0,0,0,0,0,0,0,35,35,0.00,0.00,0.00,0.00,1.00,0.00,0.00,255,255,1.00,0.00,1.00,0.00,0.00,0.00,0.00,0.00,anomaly
0,tcp,http,SF,231,9633,0,0,0,0,0,1,0,0,0,0,0,0,0,0,0,0,27,28,0.00,0.00,0.00,0.00,1.00,0.00,0.07,255,255,1.00,0.00,0.00,0.00,0.00,0.00,0.00,0.00,normal
0,tcp,http,SF,220,3197,0,0,0,0,0,1,0,0,0,0,0,0,0,0,0,0,4,7,0.00,0.00,0.00,0.00,1.00,0.00,0.43,4,255,1.00,0.00,0.25,0.05,0.00,0.00,0.00,0.00,normal
0,tcp,http,SF,300,2507,0,0,0,0,0,1,0,0,0,0,0,0,0,0,0,0,4,4,0.00,0.00,0.00,0.00,1.00,0.00,0.00,255,245,0.96,0.02,0.00,0.00,0.00,0.00,0.00,0.00,normal
0,tcp,http,SF,233,2483,0,0,0,0,0,1,0,0,0,0,0,0,0,0,0,0,1,2,0.00,0.00,0.00,0.00,1.00,0.00,1.00,3,3,1.00,0.00,0.33,0.00,0.00,0.00,0.00,0.00,normal
0,icmp,ecr_i,SF,1032,0,0,0,0,0,0,0,0,0,0,0,0,0,0,0,0,0,511,511,0.00,0.00,0.00,0.00,1.00,0.00,0.00,255,16,0.06,0.02,0.07,0.00,0.00,0.00,0.00,0.00,anomaly
0,tcp,http,SF,287,347,0,0,0,0,0,1,0,0,0,0,0,0,0,0,0,0,14,14,0.00,0.00,0.00,0.00,1.00,0.00,0.00,253,255,1.00,0.00,0.00,0.01,0.00,0.00,0.00,0.00,normal
1,tcp,smtp,SF,5959,329,0,0,0,0,0,1,0,0,0,0,0,0,0,0,0,0,1,2,0.00,0.00,0.00,0.00,1.00,0.00,1.00,72,187,0.89,0.06,0.01,0.01,0.00,0.00,0.00,0.01,normal
0,udp,other,SF,1,1,0,0,0,0,0,0,0,0,0,0,0,0,0,0,0,0,285,1,0.00,0.00,0.00,0.00,0.00,1.00,0.00,255,1,0.00,1.00,0.99,0.00,0.00,0.00,0.00,0.00,anomaly
0,tcp,http,SF,206,3625,0,0,0,0,0,1,0,0,0,0,0,0,0,0,0,0,5,7,0.00,0.00,0.00,0.00,1.00,0.00,0.43,103,255,1.00,0.00,0.01,0.05,0.00,0.00,0.00,0.00,normal
0,tcp,http,SF,372,8666,0,0,0,0,0,1,0,0,0,0,0,0,0,0,0,0,48,48,0.00,0.00,0.00,0.00,1.00,0.00,0.00,255,255,1.00,0.00,0.00,0.00,0.00,0.00,0.00,0.00,normal
0,udp,private,SF,105,147,0,0,0,0,0,0,0,0,0,0,0,0,0,0,0,0,2,1,0.00,0.00,0.00,0.00,0.50,1.00,0.00,255,254,1.00,0.01,0.01,0.00,0.00,0.00,0.00,0.00,anomaly
0,tcp,http,SF,228,263,0,0,0,0,0,1,0,0,0,0,0,0,0,0,0,0,14,34,0.00,0.00,0.00,0.00,1.00,0.00,0.15,255,255,1.00,0.00,0.00,0.00,0.00,0.00,0.00,0.00,normal
11,tcp,smtp,SF,1292,339,0,0,0,0,0,1,0,0,0,0,0,0,0,0,0,0,1,1,0.00,0.00,0.00,0.00,1.00,0.00,0.00,255,159,0.62,0.02,0.00,0.00,0.00,0.00,0.00,0.00,normal
0,tcp,private,S0,0,0,0,0,0,0,0,0,0,0,0,0,0,0,0,0,0,0,129,5,1.00,1.00,0.00,0.00,0.04,0.07,0.00,255,5,0.02,0.06,0.00,0.00,1.00,1.00,0.00,0.00,anomaly
0,udp,private,SF,1,0,0,0,0,0,0,0,0,0,0,0,0,0,0,0,0,0,75,3,0.00,0.00,0.00,0.00,0.04,0.83,0.00,255,3,0.01,0.70,0.97,0.00,0.00,0.00,0.03,0.00,normal
0,tcp,http,SF,190,1260,0,0,0,0,0,1,0,0,0,0,0,0,0,0,0,0,16,16,0.00,0.00,0.00,0.00,1.00,0.00,0.00,16,255,1.00,0.00,0.06,0.04,0.00,0.00,0.00,0.00,normal
0,tcp,private,S0,0,0,0,0,0,0,0,0,0,0,0,0,0,0,0,0,0,0,138,11,1.00,1.00,0.00,0.00,0.08,0.07,0.00,255,11,0.04,0.06,0.00,0.00,1.00,1.00,0.00,0.00,anomaly
282,tcp,ftp,SF,162,599,0,0,0,2,0,1,0,0,0,0,0,0,0,0,0,1,1,1,0.00,0.00,0.00,0.00,1.00,0.00,0.00,20,17,0.85,0.10,0.05,0.00,0.00,0.00,0.00,0.00,anomaly
0,tcp,private,RSTO,0,0,0,0,0,0,0,0,0,0,0,0,0,0,0,0,0,0,106,11,0.00,0.00,1.00,1.00,0.10,0.07,0.00,255,11,0.04,0.06,0.00,0.00,0.00,0.00,1.00,1.00,anomaly
0,tcp,http,REJ,0,0,0,0,0,0,0,0,0,0,0,0,0,0,0,0,0,0,288,16,0.00,0.00,1.00,1.00,0.06,0.06,0.00,255,16,0.06,0.06,0.00,0.00,0.00,0.00,1.00,1.00,anomaly
0,tcp,http,SF,303,3000,0,0,0,0,0,1,0,0,0,0,0,0,0,0,0,0,4,8,0.00,0.00,0.00,0.00,1.00,0.00,0.38,8,255,1.00,0.00,0.12,0.02,0.00,0.00,0.00,0.00,normal
0,tcp,http,SF,234,29369,0,0,0,0,0,1,0,0,0,0,0,0,0,0,0,0,1,1,0.00,0.00,0.00,0.00,1.00,0.00,0.00,110,255,1.00,0.00,0.01,0.02,0.00,0.00,0.00,0.00,normal
0,tcp,http,SF,54540,8314,0,0,0,2,0,1,1,0,0,0,0,0,0,0,0,0,3,3,0.00,0.00,0.00,0.00,1.00,0.00,0.00,255,251,0.98,0.01,0.00,0.00,0.00,0.00,0.00,0.00,anomaly
0,tcp,http,SF,207,66165,0,0,0,0,0,1,0,0,0,0,0,0,0,0,0,0,1,2,0.00,0.00,0.00,0.00,1.00,0.00,1.00,3,3,1.00,0.00,0.33,0.00,0.00,0.00,0.00,0.00,normal
0,tcp,http,SF,323,660,0,0,0,0,0,1,0,0,0,0,0,0,0,0,0,0,8,10,0.00,0.00,0.00,0.00,1.00,0.00,0.20,94,255,1.00,0.00,0.01,0.06,0.00,0.00,0.00,0.00,normal
282,tcp,ftp,SF,162,597,0,0,0,2,0,1,0,0,0,0,0,0,0,0,0,1,1,1,0.00,0.00,0.00,0.00,1.00,0.00,0.00,255,19,0.07,0.02,0.00,0.00,0.58,0.00,0.02,0.00,anomaly
0,tcp,private,REJ,0,0,0,0,0,0,0,0,0,0,0,0,0,0,0,0,0,0,240,20,0.00,0.00,1.00,1.00,0.08,0.07,0.00,255,20,0.08,0.07,0.00,0.00,0.00,0.00,1.00,1.00,anomaly
0,tcp,courier,REJ,0,0,0,0,0,0,0,0,0,0,0,0,0,0,0,0,0,0,106,16,0.00,0.00,1.00,1.00,0.15,0.08,0.00,255,16,0.06,0.06,0.00,0.00,0.00,0.00,1.00,1.00,anomaly
0,tcp,http,SF,218,6349,0,0,0,0,0,1,0,0,0,0,0,0,0,0,0,0,4,24,0.00,0.00,0.00,0.00,1.00,0.00,0.08,11,255,1.00,0.00,0.09,0.05,0.00,0.00,0.00,0.00,normal
0,icmp,urp_i,SF,36,0,0,0,0,0,0,0,0,0,0,0,0,0,0,0,0,0,1,1,0.00,0.00,0.00,0.00,1.00,0.00,0.00,255,81,0.32,0.03,0.32,0.00,0.00,0.00,0.01,0.00,normal
0,tcp,http,SF,322,1249,0,0,0,0,0,1,0,0,0,0,0,0,0,0,0,0,24,29,0.00,0.00,0.00,0.00,1.00,0.00,0.21,241,255,1.00,0.00,0.00,0.01,0.00,0.00,0.00,0.00,normal
0,tcp,http,SF,234,2354,0,0,0,0,0,1,0,0,0,0,0,0,0,0,0,0,17,17,0.00,0.00,0.00,0.00,1.00,0.00,0.00,17,255,1.00,0.00,0.06,0.02,0.00,0.00,0.00,0.00,normal
8,tcp,pop_3,SF,30,93,0,0,0,0,0,1,0,0,0,0,0,0,0,0,0,0,1,1,0.00,0.00,0.00,0.00,1.00,0.00,0.00,255,211,0.83,0.02,0.00,0.00,0.00,0.00,0.04,0.00,anomaly
0,tcp,http,SF,219,2537,0,0,0,0,0,1,0,0,0,0,0,0,0,0,0,0,4,4,0.00,0.00,0.00,0.00,1.00,0.00,0.00,28,255,1.00,0.00,0.04,0.01,0.00,0.00,0.00,0.00,normal
0,tcp,imap4,S0,0,0,0,0,0,0,0,0,0,0,0,0,0,0,0,0,0,0,1,6,1.00,1.00,0.00,0.00,1.00,0.00,1.00,34,86,0.35,0.09,0.03,0.03,1.00,1.00,0.00,0.00,anomaly
1,tcp,ftp,SF,26,157,0,0,0,0,1,0,0,0,0,0,0,0,0,0,0,1,1,1,0.00,0.00,0.00,0.00,1.00,0.00,0.00,67,37,0.55,0.06,0.01,0.00,0.00,0.00,0.00,0.00,anomaly
0,tcp,http,SF,325,2005,0,0,0,0,0,1,0,0,0,0,0,0,0,0,0,0,3,3,0.00,0.00,0.00,0.00,1.00,0.00,0.00,84,255,1.00,0.00,0.01,0.07,0.01,0.00,0.00,0.00,normal
0,tcp,http,SF,192,758,0,0,0,0,0,1,0,0,0,0,0,0,0,0,0,0,1,7,0.00,0.00,0.00,0.00,1.00,0.00,0.29,209,255,1.00,0.00,0.00,0.01,0.00,0.00,0.00,0.00,normal
0,tcp,http,SF,234,1826,0,0,0,0,0,1,0,0,0,0,0,0,0,0,0,0,3,7,0.00,0.00,0.00,0.00,1.00,0.00,0.43,15,255,1.00,0.00,0.07,0.02,0.00,0.00,0.00,0.00,normal
0,udp,private,SF,53,49,0,0,0,0,0,0,0,0,0,0,0,0,0,0,0,0,511,511,0.00,0.00,0.00,0.00,1.00,0.00,0.00,255,255,1.00,0.00,1.00,0.00,0.00,0.00,0.00,0.00,normal
0,icmp,ecr_i,SF,1032,0,0,0,0,0,0,0,0,0,0,0,0,0,0,0,0,0,363,363,0.00,0.00,0.00,0.00,1.00,0.00,0.00,255,255,1.00,0.00,1.00,0.00,0.00,0.00,0.00,0.00,anomaly
1,tcp,smtp,SF,892,337,0,0,0,0,0,1,0,0,0,0,0,0,0,0,0,0,1,2,0.00,0.00,0.00,0.00,1.00,0.00,1.00,230,157,0.63,0.01,0.00,0.01,0.00,0.01,0.00,0.00,normal
0,tcp,telnet,REJ,0,0,0,0,0,0,0,0,0,0,0,0,0,0,0,0,0,0,1,4,0.00,0.00,1.00,1.00,1.00,0.00,1.00,151,86,0.34,0.03,0.01,0.02,0.00,0.00,0.88,0.70,anomaly
23,tcp,ftp,SF,327,1054,0,0,0,6,0,1,0,0,0,0,0,0,0,0,0,1,2,1,0.00,0.00,0.00,0.00,0.50,1.00,0.00,230,62,0.27,0.03,0.00,0.00,0.00,0.02,0.01,0.00,normal
926,tcp,http,RSTR,37024,0,0,0,0,0,0,1,0,0,0,0,0,0,0,0,0,0,33,33,0.00,0.00,1.00,1.00,1.00,0.00,0.00,255,255,1.00,0.00,0.00,0.00,0.00,0.00,0.58,0.58,anomaly
0,tcp,http,SF,274,4841,0,0,0,0,0,1,0,0,0,0,0,0,0,0,0,0,2,2,0.00,0.00,0.00,0.00,1.00,0.00,0.00,103,255,1.00,0.00,0.01,0.06,0.00,0.00,0.00,0.00,normal
0,tcp,http,SF,283,2170,0,0,0,0,0,1,0,0,0,0,0,0,0,0,0,0,9,9,0.00,0.00,0.00,0.00,1.00,0.00,0.00,134,255,1.00,0.00,0.01,0.03,0.01,0.01,0.00,0.00,normal
0,tcp,auth,REJ,0,0,0,0,0,0,0,0,0,0,0,0,0,0,0,0,0,0,231,8,0.00,0.00,1.00,1.00,0.03,0.07,0.00,255,8,0.03,0.07,0.00,0.00,0.00,0.00,1.00,1.00,anomaly
0,tcp,http,SF,226,33600,0,0,0,0,0,1,0,0,0,0,0,0,0,0,0,0,1,1,0.00,0.00,0.00,0.00,1.00,0.00,0.00,255,255,1.00,0.00,0.00,0.00,0.00,0.00,0.00,0.00,normal
0,tcp,finger,SF,6,138,0,0,0,0,0,0,0,0,0,0,0,0,0,0,0,0,2,1,0.00,0.00,0.00,0.00,0.50,1.00,0.00,193,33,0.13,0.03,0.01,0.06,0.00,0.00,0.01,0.00,normal
0,tcp,http,SF,240,1875,0,0,0,0,0,1,0,0,0,0,0,0,0,0,0,0,6,16,0.00,0.00,0.00,0.00,1.00,0.00,0.12,255,255,1.00,0.00,0.00,0.00,0.00,0.00,0.00,0.00,normal
1,tcp,smtp,SF,2599,293,0,0,0,0,0,1,0,0,0,0,0,0,0,0,0,0,2,2,0.00,0.00,0.00,0.00,1.00,0.00,0.00,255,69,0.27,0.14,0.00,0.00,0.00,0.00,0.71,0.00,anomaly
0,tcp,http,SF,270,9235,0,0,0,0,0,1,0,0,0,0,0,0,0,0,0,0,4,7,0.00,0.00,0.00,0.00,1.00,0.00,0.29,118,255,1.00,0.00,0.01,0.03,0.00,0.00,0.00,0.00,normal
0,tcp,http,SF,273,22501,0,0,0,0,0,1,0,0,0,0,0,0,0,0,0,0,3,8,0.00,0.00,0.00,0.00,1.00,0.00,0.25,6,255,1.00,0.00,0.17,0.03,0.00,0.00,0.00,0.00,normal
4,tcp,pop_3,SF,30,93,0,0,0,0,0,1,0,0,0,0,0,0,0,0,0,0,1,1,0.00,0.00,0.00,0.00,1.00,0.00,0.00,255,232,0.91,0.02,0.00,0.00,0.00,0.00,0.02,0.00,anomaly
0,tcp,http,SF,280,1945,0,0,0,0,0,1,0,0,0,0,0,0,0,0,0,0,1,2,0.00,0.00,0.00,0.00,1.00,0.00,1.00,4,255,1.00,0.00,0.25,0.02,0.00,0.00,0.00,0.00,normal
0,tcp,http,SF,242,8505,0,0,0,0,0,1,0,0,0,0,0,0,0,0,0,0,5,5,0.00,0.00,0.00,0.00,1.00,0.00,0.00,5,255,1.00,0.00,0.20,0.01,0.00,0.01,0.00,0.00,normal
8181,tcp,telnet,SF,0,15,0,0,0,0,0,0,0,0,0,0,0,0,0,0,0,0,1,1,0.00,0.00,0.00,0.00,1.00,0.00,0.00,255,16,0.06,0.83,0.00,0.00,0.00,0.00,0.81,0.00,anomaly
0,tcp,http,SF,193,506,0,0,0,0,0,1,0,0,0,0,0,0,0,0,0,0,1,4,0.00,0.00,0.00,0.00,1.00,0.00,0.50,11,255,1.00,0.00,0.09,0.06,0.00,0.00,0.00,0.00,normal
8890,tcp,IRC,RSTR,1798,5035,0,0,0,0,0,0,0,0,0,0,0,0,0,0,0,0,1,1,0.00,0.00,1.00,1.00,1.00,0.00,0.00,21,8,0.38,0.10,0.05,0.00,0.00,0.00,0.33,0.88,normal
0,tcp,netbios_ns,REJ,0,0,0,0,0,0,0,0,0,0,0,0,0,0,0,0,0,0,288,17,0.00,0.00,1.00,1.00,0.06,0.06,0.00,255,17,0.07,0.07,0.00,0.00,0.00,0.00,1.00,1.00,anomaly
0,tcp,http,SF,171,409,0,0,0,0,0,1,0,0,0,0,0,0,0,0,0,0,3,10,0.00,0.00,0.00,0.00,1.00,0.00,0.30,31,255,1.00,0.00,0.03,0.01,0.00,0.00,0.00,0.00,normal
0,tcp,telnet,S3,0,44,0,0,0,0,0,0,0,0,0,0,0,0,0,0,0,0,1,1,1.00,1.00,0.00,0.00,1.00,0.00,0.00,255,150,0.59,0.38,0.00,0.00,0.48,0.81,0.37,0.01,anomaly
0,tcp,http,SF,210,1496,0,0,0,0,0,1,0,0,0,0,0,0,0,0,0,0,3,3,0.00,0.00,0.00,0.00,1.00,0.00,0.00,54,255,1.00,0.00,0.02,0.04,0.00,0.01,0.00,0.00,normal
0,tcp,http,SF,192,261,0,0,0,0,0,1,0,0,0,0,0,0,0,0,0,0,11,11,0.00,0.00,0.00,0.00,1.00,0.00,0.00,113,255,1.00,0.00,0.01,0.02,0.00,0.00,0.00,0.00,normal
0,tcp,other,REJ,0,0,0,0,0,0,0,0,0,0,0,0,0,0,0,0,0,0,444,1,0.04,0.00,0.95,1.00,0.00,1.00,0.00,255,1,0.00,1.00,0.00,0.00,0.04,0.00,0.96,1.00,anomaly
4,tcp,pop_3,SF,32,93,0,0,0,0,0,1,0,0,0,0,0,0,0,0,0,0,1,1,0.00,0.00,0.00,0.00,1.00,0.00,0.00,255,241,0.95,0.02,0.00,0.00,0.00,0.00,0.02,0.00,anomaly
0,tcp,http,SF,257,1365,0,0,0,0,0,1,0,0,0,0,0,0,0,0,0,0,20,20,0.00,0.00,0.00,0.00,1.00,0.00,0.00,255,255,1.00,0.00,0.00,0.00,0.00,0.00,0.00,0.00,normal
0,tcp,http,SF,299,1177,0,0,0,0,0,1,0,0,0,0,0,0,0,0,0,0,1,1,0.00,0.00,0.00,0.00,1.00,0.00,0.00,1,255,1.00,0.00,1.00,0.02,0.00,0.00,0.00,0.00,normal
0,tcp,sunrpc,S0,0,0,0,0,0,0,0,0,0,0,0,0,0,0,0,0,0,0,152,5,1.00,1.00,0.00,0.00,0.03,0.11,0.00,255,5,0.02,0.09,0.00,0.00,1.00,1.00,0.00,0.00,anomaly
0,tcp,imap4,REJ,0,0,0,0,0,0,0,0,0,0,0,0,0,0,0,0,0,0,2,4,0.00,0.00,0.50,1.00,0.50,1.00,1.00,255,64,0.25,0.01,0.00,0.00,0.00,0.00,0.66,1.00,anomaly
0,tcp,http,SF,267,12840,0,0,0,0,0,1,0,0,0,0,0,0,0,0,0,0,1,1,0.00,0.00,0.00,0.00,1.00,0.00,0.00,33,255,1.00,0.00,0.03,0.08,0.00,0.00,0.00,0.00,normal
4,tcp,pop_3,SF,32,93,0,0,0,0,0,1,0,0,0,0,0,0,0,0,0,0,1,1,0.00,0.00,0.00,0.00,1.00,0.00,0.00,255,226,0.89,0.02,0.00,0.00,0.00,0.00,0.08,0.00,anomaly
0,tcp,imap4,SF,0,44,0,0,0,0,0,0,0,0,0,0,0,0,0,0,0,0,3,4,0.00,0.00,0.33,0.50,0.33,1.00,1.00,70,34,0.01,0.07,0.01,0.06,0.00,0.00,0.01,0.97,anomaly
0,tcp,netstat,REJ,0,0,0,0,0,0,0,0,0,0,0,0,0,0,0,0,0,0,196,1,0.00,0.00,1.00,1.00,0.01,0.07,0.00,255,1,0.00,0.07,0.00,0.00,0.00,0.00,1.00,1.00,anomaly
0,tcp,http,SF,303,807,0,0,0,0,0,1,0,0,0,0,0,0,0,0,0,0,2,2,0.00,0.00,0.00,0.00,1.00,0.00,0.00,23,255,1.00,0.00,0.04,0.04,0.00,0.00,0.00,0.00,normal
0,tcp,whois,REJ,0,0,0,0,0,0,0,0,0,0,0,0,0,0,0,0,0,0,196,10,0.01,0.00,0.99,1.00,0.05,0.06,0.00,255,10,0.04,0.07,0.00,0.00,0.02,0.00,0.98,1.00,anomaly
0,tcp,ctf,REJ,0,0,0,0,0,0,0,0,0,0,0,0,0,0,0,0,0,0,254,7,0.00,0.00,1.00,1.00,0.03,0.06,0.00,255,7,0.03,0.07,0.00,0.00,0.00,0.00,1.00,1.00,anomaly
0,tcp,login,RSTO,0,0,0,0,0,0,0,0,0,0,0,0,0,0,0,0,0,0,127,20,0.00,0.00,1.00,1.00,0.16,0.06,0.00,255,20,0.08,0.05,0.00,0.00,0.00,0.00,1.00,1.00,anomaly
283,tcp,ftp,SF,160,597,0,0,0,2,0,1,0,0,0,0,0,0,0,0,0,1,1,1,0.00,0.00,0.00,0.00,1.00,0.00,0.00,21,18,0.86,0.10,0.05,0.00,0.00,0.00,0.00,0.00,anomaly
0,icmp,ecr_i,SF,1008,0,0,0,0,0,0,0,0,0,0,0,0,0,0,0,0,0,128,128,0.00,0.00,0.00,0.00,1.00,0.00,0.00,255,255,1.00,0.00,1.00,0.00,0.00,0.00,0.00,0.00,anomaly
0,udp,domain_u,SF,45,114,0,0,0,0,0,0,0,0,0,0,0,0,0,0,0,0,2,5,0.00,0.00,0.00,0.00,1.00,0.00,0.40,255,233,0.91,0.01,0.00,0.00,0.00,0.00,0.05,0.00,normal
0,tcp,http,SF,328,2375,0,0,0,0,0,1,0,0,0,0,0,0,0,0,0,0,11,19,0.00,0.00,0.00,0.00,1.00,0.00,0.21,24,255,1.00,0.00,0.04,0.02,0.00,0.00,0.00,0.00,normal
0,udp,domain_u,SF,43,107,0,0,0,0,0,0,0,0,0,0,0,0,0,0,0,0,8,13,0.00,0.00,0.00,0.00,1.00,0.00,0.15,255,251,0.98,0.01,0.00,0.00,0.00,0.00,0.00,0.00,normal
0,tcp,telnet,RSTO,0,0,0,0,0,0,0,0,0,0,0,0,0,0,0,0,0,0,144,16,0.00,0.00,1.00,1.00,0.11,0.06,0.00,255,16,0.06,0.06,0.00,0.00,0.00,0.00,1.00,1.00,anomaly
0,tcp,http,SF,308,1329,0,0,0,0,0,1,0,0,0,0,0,0,0,0,0,0,1,5,0.00,0.00,0.00,0.00,1.00,0.00,0.40,75,255,1.00,0.00,0.01,0.03,0.00,0.00,0.00,0.00,normal
0,tcp,private,REJ,0,0,0,0,0,0,0,0,0,0,0,0,0,0,0,0,0,0,229,11,0.00,0.00,1.00,1.00,0.05,0.07,0.00,255,11,0.04,0.06,0.00,0.00,0.00,0.00,1.00,1.00,anomaly
0,tcp,http,SF,195,4768,0,0,0,0,0,1,0,0,0,0,0,0,0,0,0,0,10,10,0.00,0.00,0.00,0.00,1.00,0.00,0.00,255,255,1.00,0.00,0.00,0.00,0.00,0.00,0.00,0.00,normal
0,tcp,private,REJ,0,0,0,0,0,0,0,0,0,0,0,0,0,0,0,0,0,0,228,15,0.00,0.00,1.00,1.00,0.07,0.07,0.00,255,15,0.06,0.07,0.00,0.00,0.00,0.00,1.00,1.00,anomaly
0,tcp,http,SF,208,17168,0,0,0,0,0,1,0,0,0,0,0,0,0,0,0,0,16,16,0.00,0.00,0.00,0.00,1.00,0.00,0.00,255,255,1.00,0.00,0.00,0.00,0.00,0.00,0.00,0.00,normal
0,tcp,pop_3,REJ,0,0,0,0,0,0,0,0,0,0,0,0,0,0,0,0,0,0,4,1,0.00,0.00,0.75,1.00,0.25,0.75,0.00,255,64,0.25,0.01,0.00,0.00,0.00,0.00,0.66,1.00,anomaly
1,tcp,smtp,SF,2599,293,0,0,0,0,0,1,0,0,0,0,0,0,0,0,0,0,3,3,0.00,0.00,0.00,0.00,1.00,0.00,0.00,255,76,0.30,0.14,0.00,0.00,0.00,0.00,0.69,0.00,anomaly
0,tcp,http,SF,300,710,0,0,0,0,0,1,0,0,0,0,0,0,0,0,0,0,24,24,0.00,0.00,0.00,0.00,1.00,0.00,0.00,255,255,1.00,0.00,0.00,0.00,0.00,0.00,0.00,0.00,normal
0,udp,private,SF,54,56,0,0,0,0,0,0,0,0,0,0,0,0,0,0,0,0,511,511,0.00,0.00,0.00,0.00,1.00,0.00,0.00,255,255,1.00,0.00,0.89,0.00,0.00,0.00,0.00,0.00,normal
0,icmp,ecr_i,SF,1008,0,0,0,0,0,0,0,0,0,0,0,0,0,0,0,0,0,185,185,0.00,0.00,0.00,0.00,1.00,0.00,0.00,255,255,1.00,0.00,1.00,0.00,0.00,0.00,0.00,0.00,anomaly
0,tcp,private,REJ,0,0,0,0,0,0,0,0,0,0,0,0,0,0,0,0,0,0,191,3,0.00,0.00,1.00,1.00,0.02,0.06,0.00,255,3,0.01,0.06,0.00,0.00,0.00,0.00,1.00,1.00,anomaly
282,tcp,ftp,SF,161,597,0,0,0,2,0,1,0,0,0,0,0,0,0,0,0,1,1,1,0.00,0.00,0.00,0.00,1.00,0.00,0.00,52,29,0.56,0.06,0.02,0.00,0.00,0.00,0.00,0.00,anomaly
0,tcp,private,REJ,0,0,0,0,0,0,0,0,0,0,0,0,0,0,0,0,0,0,288,4,0.00,0.00,1.00,1.00,0.01,0.06,0.00,255,4,0.02,0.07,0.00,0.00,0.00,0.00,0.99,1.00,anomaly
0,tcp,name,REJ,0,0,0,0,0,0,0,0,0,0,0,0,0,0,0,0,0,0,238,2,0.00,0.00,1.00,1.00,0.01,0.08,0.00,255,2,0.01,0.07,0.00,0.00,0.00,0.00,1.00,1.00,anomaly
0,tcp,private,REJ,0,0,0,0,0,0,0,0,0,0,0,0,0,0,0,0,0,0,295,20,0.00,0.00,1.00,1.00,0.07,0.05,0.00,255,20,0.08,0.05,0.00,0.00,0.00,0.00,1.00,1.00,anomaly
0,tcp,http,SF,320,8024,0,0,0,0,0,1,0,0,0,0,0,0,0,0,0,0,34,35,0.00,0.00,0.00,0.00,1.00,0.00,0.06,55,231,1.00,0.00,0.02,0.04,0.00,0.00,0.00,0.00,normal
0,icmp,ecr_i,SF,1008,0,0,0,0,0,0,0,0,0,0,0,0,0,0,0,0,0,115,115,0.00,0.00,0.00,0.00,1.00,0.00,0.00,255,255,1.00,0.00,1.00,0.00,0.00,0.00,0.00,0.00,anomaly
0,tcp,ftp_data,SF,868,0,0,0,0,0,0,0,0,0,0,0,0,0,0,0,0,0,1,1,0.00,0.00,0.00,0.00,1.00,0.00,0.00,148,84,0.29,0.03,0.29,0.02,0.00,0.00,0.00,0.00,normal
0,tcp,private,REJ,0,0,0,0,0,0,0,0,0,0,0,0,0,0,0,0,0,0,229,3,0.00,0.00,1.00,1.00,0.01,0.06,0.00,255,3,0.01,0.06,0.00,0.00,0.00,0.00,1.00,1.00,anomaly
0,tcp,private,S0,0,0,0,0,0,0,0,0,0,0,0,0,0,0,0,0,0,0,123,17,0.02,0.18,0.98,0.82,0.14,0.06,0.00,255,17,0.07,0.05,0.00,0.00,0.01,0.18,0.99,0.82,anomaly
0,tcp,iso_tsap,S0,0,0,0,0,0,0,0,0,0,0,0,0,0,0,0,0,0,0,286,11,1.00,1.00,0.00,0.00,0.04,0.06,0.00,255,11,0.04,0.06,0.00,0.00,1.00,1.00,0.00,0.00,anomaly
0,tcp,private,REJ,0,0,0,0,0,0,0,0,0,0,0,0,0,0,0,0,0,0,147,15,0.00,0.00,1.00,1.00,0.10,0.05,0.00,255,15,0.06,0.05,0.00,0.00,0.00,0.00,1.00,1.00,anomaly
1,tcp,smtp,SF,2599,293,0,0,0,0,0,1,0,0,0,0,0,0,0,0,0,0,3,2,0.00,0.00,0.33,0.00,0.67,0.67,0.00,255,247,0.97,0.04,0.00,0.00,0.00,0.00,0.03,0.00,anomaly
0,tcp,http,SF,200,1453,0,0,0,0,0,1,0,0,0,0,0,0,0,0,0,0,29,29,0.00,0.00,0.00,0.00,1.00,0.00,0.00,116,255,1.00,0.00,0.01,0.02,0.00,0.00,0.00,0.00,normal
0,tcp,http_443,REJ,0,0,0,0,0,0,0,0,0,0,0,0,0,0,0,0,0,0,2,1,0.00,0.00,1.00,1.00,0.50,1.00,0.00,255,1,0.00,0.87,0.85,0.00,0.00,0.00,0.86,1.00,anomaly
0,tcp,http,SF,214,1478,0,0,0,0,0,1,0,0,0,0,0,0,0,0,0,0,19,19,0.00,0.00,0.00,0.00,1.00,0.00,0.00,232,232,1.00,0.00,0.00,0.00,0.00,0.00,0.00,0.00,normal
0,tcp,private,S0,0,0,0,0,0,0,0,0,0,0,0,0,0,0,0,0,0,0,168,8,1.00,1.00,0.00,0.00,0.05,0.09,0.00,255,8,0.03,0.09,0.00,0.00,1.00,1.00,0.00,0.00,anomaly
0,tcp,http,SF,307,2139,0,0,0,0,0,1,0,0,0,0,0,0,0,0,0,0,11,28,0.00,0.00,0.00,0.00,1.00,0.00,0.07,69,255,1.00,0.00,0.01,0.02,0.00,0.00,0.00,0.00,normal
4,tcp,pop_3,SF,30,93,0,0,0,0,0,1,0,0,0,0,0,0,0,0,0,0,1,1,0.00,0.00,0.00,0.00,1.00,0.00,0.00,255,246,0.96,0.01,0.00,0.00,0.00,0.00,0.00,0.00,anomaly
0,tcp,http,SF,286,1426,0,0,0,0,0,1,0,0,0,0,0,0,0,0,0,0,19,22,0.00,0.00,0.00,0.00,1.00,0.00,0.09,205,255,1.00,0.00,0.00,0.02,0.00,0.00,0.00,0.00,normal
0,tcp,http,SF,298,255,0,0,0,0,0,1,0,0,0,0,0,0,0,0,0,0,4,5,0.00,0.00,0.00,0.00,1.00,0.00,0.40,255,255,1.00,0.00,0.00,0.00,0.00,0.00,0.00,0.00,normal
0,udp,domain_u,SF,43,127,0,0,0,0,0,0,0,0,0,0,0,0,0,0,0,0,87,165,0.00,0.00,0.00,0.00,1.00,0.00,0.01,181,109,0.60,0.02,0.01,0.00,0.00,0.00,0.00,0.00,normal
0,tcp,http,REJ,0,0,0,0,0,0,0,0,0,0,0,0,0,0,0,0,0,0,205,1,0.00,0.00,1.00,1.00,0.00,0.07,0.00,255,1,0.00,0.07,0.00,0.00,0.00,0.00,1.00,1.00,anomaly
0,tcp,http,SF,222,1012,0,0,0,0,0,1,0,0,0,0,0,0,0,0,0,0,4,6,0.00,0.00,0.00,0.00,1.00,0.00,0.33,255,255,1.00,0.00,0.00,0.00,0.00,0.00,0.00,0.00,normal
0,tcp,http,SF,218,983,0,0,0,0,0,1,0,0,0,0,0,0,0,0,0,0,18,18,0.06,0.06,0.00,0.00,1.00,0.00,0.00,255,255,1.00,0.00,0.00,0.00,0.01,0.01,0.00,0.00,normal
0,tcp,telnet,S3,0,44,0,0,0,0,0,0,0,0,0,0,0,0,0,0,0,0,1,1,1.00,1.00,0.00,0.00,1.00,0.00,0.00,255,102,0.40,0.03,0.00,0.00,0.10,0.25,0.11,0.13,anomaly
0,tcp,telnet,S3,0,44,0,0,0,0,0,0,0,0,0,0,0,0,0,0,0,0,1,1,1.00,1.00,0.00,0.00,1.00,0.00,0.00,255,140,0.55,0.02,0.00,0.00,0.53,0.47,0.01,0.01,anomaly
1,tcp,pop_3,RSTO,0,36,0,0,0,0,0,1,0,0,0,0,0,0,0,0,0,0,3,5,0.00,0.00,1.00,1.00,0.33,1.00,1.00,198,58,0.23,0.03,0.01,0.03,0.00,0.00,0.87,1.00,anomaly
0,tcp,telnet,RSTO,0,15,0,0,0,0,0,0,0,0,0,0,0,0,0,0,0,0,3,6,0.00,0.33,1.00,0.50,0.67,0.67,0.67,255,144,0.56,0.02,0.00,0.00,0.00,0.00,0.45,0.32,anomaly
7245,tcp,telnet,SF,0,44,0,0,0,0,0,0,0,0,0,0,0,0,0,0,0,0,1,1,0.00,0.00,0.00,0.00,1.00,0.00,0.00,255,248,0.97,0.02,0.00,0.00,0.27,0.28,0.01,0.00,anomaly
0,tcp,http,SF,200,16978,0,0,0,0,0,1,0,0,0,0,0,0,0,0,0,0,15,15,0.00,0.00,0.00,0.00,1.00,0.00,0.00,45,255,1.00,0.00,0.02,0.01,0.00,0.00,0.00,0.00,normal
0,tcp,private,SH,0,0,0,0,0,0,0,0,0,0,0,0,0,0,0,0,0,0,1,1,1.00,1.00,0.00,0.00,1.00,0.00,0.00,105,1,0.01,1.00,1.00,0.00,1.00,1.00,0.00,0.00,anomaly
0,icmp,ecr_i,SF,1008,0,0,0,0,0,0,0,0,0,0,0,0,0,0,0,0,0,248,248,0.00,0.00,0.00,0.00,1.00,0.00,0.00,255,255,1.00,0.00,1.00,0.00,0.00,0.00,0.00,0.00,anomaly
0,tcp,http,SF,222,791,0,0,0,0,0,1,0,0,0,0,0,0,0,0,0,0,19,20,0.00,0.00,0.00,0.00,1.00,0.00,0.10,40,255,1.00,0.00,0.03,0.02,0.00,0.00,0.00,0.00,normal
8217,tcp,telnet,SF,0,15,0,0,0,0,0,0,0,0,0,0,0,0,0,0,0,0,1,1,0.00,0.00,0.00,0.00,1.00,0.00,0.00,255,7,0.03,0.85,0.00,0.00,0.00,0.00,0.84,0.00,anomaly
0,tcp,ftp_data,SF,12,0,0,0,0,0,0,0,0,0,0,0,0,0,0,0,0,0,1,1,0.00,0.00,0.00,0.00,1.00,0.00,0.00,1,1,1.00,0.00,1.00,0.00,0.00,0.00,0.00,0.00,anomaly
4,tcp,pop_3,SF,28,93,0,0,0,0,0,1,0,0,0,0,0,0,0,0,0,0,1,1,0.00,0.00,0.00,0.00,1.00,0.00,0.00,255,162,0.64,0.02,0.00,0.00,0.00,0.00,0.13,0.00,anomaly
0,tcp,telnet,SF,122,174,0,0,0,0,1,0,0,0,0,0,0,0,0,0,0,0,1,1,0.00,0.00,0.00,0.00,1.00,0.00,0.00,255,118,0.46,0.02,0.00,0.00,0.00,0.00,0.01,0.03,anomaly
0,tcp,http,SF,223,317,0,0,0,0,0,1,0,0,0,0,0,0,0,0,0,0,13,16,0.00,0.00,0.00,0.00,1.00,0.00,0.19,255,255,1.00,0.00,0.00,0.00,0.00,0.00,0.00,0.00,normal
0,tcp,nntp,S0,0,0,0,0,0,0,0,0,0,0,0,0,0,0,0,0,0,0,120,12,1.00,1.00,0.00,0.00,0.10,0.06,0.00,255,12,0.05,0.06,0.00,0.00,1.00,1.00,0.00,0.00,anomaly
0,udp,private,SF,54,57,0,0,0,0,0,0,0,0,0,0,0,0,0,0,0,0,508,508,0.00,0.00,0.00,0.00,1.00,0.00,0.00,255,255,1.00,0.00,0.86,0.00,0.00,0.00,0.00,0.00,normal
0,udp,domain_u,SF,36,0,0,0,0,0,0,0,0,0,0,0,0,0,0,0,0,0,10,23,0.00,0.00,0.00,0.00,1.00,0.00,0.09,36,101,1.00,0.00,1.00,0.02,0.00,0.00,0.00,0.00,normal
4,tcp,pop_3,SF,28,93,0,0,0,0,0,1,0,0,0,0,0,0,0,0,0,0,1,1,0.00,0.00,0.00,0.00,1.00,0.00,0.00,33,33,0.97,0.06,0.03,0.06,0.00,0.00,0.00,0.00,anomaly
0,tcp,http,SF,286,2178,0,0,0,0,0,1,0,0,0,0,0,0,0,0,0,0,4,4,0.00,0.00,0.00,0.00,1.00,0.00,0.00,168,255,1.00,0.00,0.01,0.04,0.00,0.00,0.00,0.00,normal
0,udp,private,SF,1,0,0,0,0,0,0,0,0,0,0,0,0,0,0,0,0,0,70,10,0.00,0.00,0.00,0.00,0.14,0.87,0.00,255,10,0.04,0.71,0.91,0.00,0.00,0.00,0.09,0.00,normal
0,tcp,netbios_dgm,S0,0,0,0,0,0,0,0,0,0,0,0,0,0,0,0,0,0,0,139,3,1.00,1.00,0.00,0.00,0.02,0.09,0.00,255,3,0.01,0.09,0.00,0.00,1.00,1.00,0.00,0.00,anomaly
0,tcp,http,SF,304,1380,0,0,0,0,0,1,0,0,0,0,0,0,0,0,0,0,7,7,0.00,0.00,0.00,0.00,1.00,0.00,0.00,255,225,0.88,0.02,0.00,0.00,0.00,0.00,0.07,0.00,normal
0,tcp,http,SF,233,266,0,0,0,0,0,1,0,0,0,0,0,0,0,0,0,0,27,28,0.00,0.00,0.00,0.00,1.00,0.00,0.07,195,255,1.00,0.00,0.01,0.01,0.00,0.00,0.00,0.00,normal
0,udp,private,SF,45,0,0,0,0,0,0,0,0,0,0,0,0,0,0,0,0,0,2,2,0.00,0.00,0.00,0.00,1.00,0.00,0.00,255,255,1.00,0.00,0.00,0.00,0.00,0.00,0.00,0.00,anomaly
0,tcp,private,S0,0,0,0,0,0,0,0,0,0,0,0,0,0,0,0,0,0,0,160,10,1.00,1.00,0.00,0.00,0.06,0.09,0.00,255,10,0.04,0.09,0.00,0.00,1.00,1.00,0.00,0.00,anomaly
0,tcp,http,SF,278,821,0,0,0,0,0,1,0,0,0,0,0,0,0,0,0,0,16,18,0.00,0.00,0.00,0.00,1.00,0.00,0.11,140,255,1.00,0.00,0.01,0.01,0.00,0.00,0.00,0.00,normal
0,tcp,telnet,SF,118,174,0,0,0,0,1,0,0,0,0,0,0,0,0,0,0,0,1,1,0.00,0.00,0.00,0.00,1.00,0.00,0.00,255,255,1.00,0.00,0.00,0.00,0.00,0.00,0.02,0.02,anomaly
4,tcp,pop_3,SF,31,93,0,0,0,0,0,1,0,0,0,0,0,0,0,0,0,0,2,1,0.00,0.00,0.50,0.00,0.50,1.00,0.00,255,231,0.91,0.02,0.00,0.00,0.00,0.00,0.06,0.00,anomaly
0,udp,domain_u,SF,45,79,0,0,0,0,0,0,0,0,0,0,0,0,0,0,0,0,198,197,0.00,0.00,0.00,0.00,0.99,0.01,0.00,255,254,1.00,0.01,0.01,0.00,0.00,0.00,0.00,0.00,normal
1,tcp,telnet,SF,24,306,0,0,0,0,0,0,0,0,0,0,0,0,0,0,0,0,3,1,0.00,0.00,0.67,0.00,0.33,1.00,0.00,225,90,0.35,0.02,0.00,0.02,0.01,0.01,0.86,0.63,anomaly
0,tcp,http,SF,284,1227,0,0,0,0,0,1,0,0,0,0,0,0,0,0,0,0,2,2,0.00,0.00,0.00,0.00,1.00,0.00,0.00,255,255,1.00,0.00,0.00,0.00,0.00,0.00,0.00,0.00,normal
0,tcp,http,SF,304,1697,0,0,0,0,0,1,0,0,0,0,0,0,0,0,0,0,19,29,0.00,0.00,0.00,0.00,1.00,0.00,0.14,176,255,1.00,0.00,0.01,0.02,0.00,0.00,0.00,0.00,normal
0,tcp,other,S0,0,0,0,0,0,0,0,0,0,0,0,0,0,0,0,0,0,0,436,1,0.05,1.00,0.95,0.00,0.00,1.00,0.00,255,1,0.00,1.00,0.00,0.00,0.05,1.00,0.95,0.00,anomaly
0,tcp,finger,SF,7,276,0,0,0,0,0,0,0,0,0,0,0,0,0,0,0,0,1,1,0.00,0.00,0.00,0.00,1.00,0.00,0.00,112,8,0.07,0.04,0.01,0.00,0.00,0.00,0.00,0.00,normal
0,tcp,http,SF,278,3182,0,0,0,0,0,1,0,0,0,0,0,0,0,0,0,0,6,6,0.00,0.00,0.00,0.00,1.00,0.00,0.00,66,255,1.00,0.00,0.02,0.04,0.00,0.00,0.00,0.00,normal
0,tcp,telnet,SF,124,174,0,0,0,0,1,0,0,0,0,0,0,0,0,0,0,0,2,2,0.00,0.00,0.00,0.00,1.00,0.00,0.00,255,134,0.53,0.02,0.00,0.00,0.00,0.00,0.02,0.03,anomaly
0,tcp,http,SF,345,2771,0,0,0,0,0,1,0,0,0,0,0,0,0,0,0,0,13,18,0.00,0.00,0.00,0.00,1.00,0.00,0.28,255,255,1.00,0.00,0.00,0.00,0.00,0.00,0.00,0.00,normal
0,tcp,private,REJ,0,0,0,0,0,0,0,0,0,0,0,0,0,0,0,0,0,0,257,18,0.00,0.00,1.00,1.00,0.07,0.07,0.00,255,18,0.07,0.07,0.00,0.00,0.00,0.00,1.00,1.00,anomaly
0,tcp,smtp,SF,0,87,0,0,0,0,0,1,0,0,0,0,0,0,0,0,0,0,1,1,0.00,0.00,0.00,0.00,1.00,0.00,0.00,255,67,0.26,0.02,0.00,0.00,0.00,0.00,0.01,0.03,normal
0,tcp,http,SF,220,1881,0,0,0,0,0,1,0,0,0,0,0,0,0,0,0,0,6,22,0.00,0.00,0.00,0.00,1.00,0.00,0.09,144,255,1.00,0.00,0.01,0.03,0.00,0.00,0.00,0.00,normal
0,tcp,telnet,REJ,0,0,0,0,0,0,0,0,0,0,0,0,0,0,0,0,0,0,1,11,0.00,0.18,1.00,0.55,1.00,0.00,0.64,17,86,0.35,0.29,0.06,0.02,0.00,0.00,0.82,0.71,anomaly
0,tcp,http,SF,307,585,0,0,0,0,0,1,0,0,0,0,0,0,0,0,0,0,5,5,0.00,0.00,0.00,0.00,1.00,0.00,0.00,255,255,1.00,0.00,0.00,0.00,0.00,0.00,0.00,0.00,normal
0,udp,private,SF,105,147,0,0,0,0,0,0,0,0,0,0,0,0,0,0,0,0,1,1,0.00,0.00,0.00,0.00,1.00,0.00,0.00,70,69,0.99,0.03,0.03,0.00,0.00,0.00,0.00,0.00,anomaly
0,tcp,http,SF,311,2936,0,0,0,0,0,1,0,0,0,0,0,0,0,0,0,0,4,9,0.00,0.00,0.00,0.00,1.00,0.00,0.22,255,255,1.00,0.00,0.00,0.00,0.00,0.00,0.00,0.00,normal
0,tcp,daytime,S0,0,0,0,0,0,0,0,0,0,0,0,0,0,0,0,0,0,0,261,4,1.00,1.00,0.00,0.00,0.02,0.06,0.00,255,4,0.02,0.06,0.00,0.00,1.00,1.00,0.00,0.00,anomaly
0,tcp,http,SF,289,445,0,0,0,0,0,1,0,0,0,0,0,0,0,0,0,0,1,4,0.00,0.00,0.00,0.00,1.00,0.00,1.00,2,255,1.00,0.00,0.50,0.04,0.00,0.00,0.00,0.00,normal
1,tcp,smtp,SF,2599,293,0,0,0,0,0,1,0,0,0,0,0,0,0,0,0,0,2,2,0.00,0.00,0.00,0.00,1.00,0.00,0.00,255,168,0.66,0.13,0.00,0.00,0.00,0.00,0.33,0.00,anomaly
0,tcp,http,SF,282,1274,0,0,0,0,0,1,0,0,0,0,0,0,0,0,0,0,8,9,0.00,0.00,0.00,0.00,1.00,0.00,0.22,255,255,1.00,0.00,0.00,0.00,0.00,0.00,0.00,0.00,normal
0,tcp,sunrpc,REJ,0,0,0,0,0,0,0,0,0,0,0,0,0,0,0,0,0,0,1,4,0.00,0.00,1.00,1.00,1.00,0.00,1.00,255,18,0.07,0.03,0.00,0.00,0.00,0.00,0.40,1.00,anomaly
0,tcp,http,SF,243,2107,0,0,0,0,0,1,0,0,0,0,0,0,0,0,0,0,3,3,0.00,0.00,0.00,0.00,1.00,0.00,0.00,91,255,1.00,0.00,0.01,0.02,0.01,0.00,0.00,0.00,normal
0,tcp,pop_3,REJ,0,0,0,0,0,0,0,0,0,0,0,0,0,0,0,0,0,0,3,19,0.00,0.00,1.00,0.95,0.33,1.00,1.00,73,60,0.26,0.07,0.01,0.03,0.00,0.00,0.89,1.00,anomaly
0,udp,private,SF,1,1,0,0,0,0,0,0,0,0,0,0,0,0,0,0,0,0,144,1,0.00,0.00,0.00,0.00,0.01,0.98,0.00,255,1,0.00,0.99,1.00,0.00,0.00,0.00,0.00,0.00,anomaly
0,tcp,http,SF,236,2438,0,0,0,0,0,1,0,0,0,0,0,0,0,0,0,0,13,13,0.00,0.00,0.00,0.00,1.00,0.00,0.00,105,255,1.00,0.00,0.01,0.02,0.00,0.00,0.00,0.00,normal
4,tcp,pop_3,SF,28,93,0,0,0,0,0,1,0,0,0,0,0,0,0,0,0,0,1,1,0.00,0.00,0.00,0.00,1.00,0.00,0.00,46,45,0.96,0.04,0.02,0.04,0.00,0.00,0.00,0.00,anomaly
0,tcp,http,SF,257,771,0,0,0,0,0,1,0,0,0,0,0,0,0,0,0,0,11,11,0.00,0.00,0.00,0.00,1.00,0.00,0.00,255,255,1.00,0.00,0.00,0.00,0.00,0.00,0.00,0.00,normal
282,tcp,ftp,SF,162,599,0,0,0,2,0,1,0,0,0,0,0,0,0,0,0,1,1,1,0.00,0.00,0.00,0.00,1.00,0.00,0.00,16,6,0.38,0.19,0.06,0.00,0.00,0.00,0.00,0.00,anomaly
0,tcp,private,REJ,0,0,0,0,0,0,0,0,0,0,0,0,0,0,0,0,0,0,236,5,0.01,0.00,0.99,1.00,0.02,0.07,0.00,255,5,0.02,0.08,0.00,0.00,0.01,0.00,0.99,1.00,anomaly
0,tcp,http,S0,0,0,0,0,0,0,0,0,0,0,0,0,0,0,0,0,0,0,130,19,1.00,1.00,0.00,0.00,0.15,0.06,0.00,255,19,0.07,0.06,0.00,0.00,1.00,1.00,0.00,0.00,anomaly
1,tcp,smtp,SF,2599,293,0,0,0,0,0,1,0,0,0,0,0,0,0,0,0,0,2,2,0.00,0.00,0.00,0.00,1.00,0.00,0.00,255,97,0.38,0.14,0.00,0.00,0.00,0.00,0.60,0.00,anomaly
0,tcp,http,SF,317,1215,0,0,0,0,0,1,0,0,0,0,0,0,0,0,0,0,4,17,0.00,0.00,0.00,0.00,1.00,0.00,0.12,84,255,1.00,0.00,0.01,0.02,0.00,0.00,0.00,0.00,normal
0,tcp,ftp_data,SF,192,0,0,0,0,0,0,0,0,0,0,0,0,0,0,0,0,0,1,1,0.00,0.00,0.00,0.00,1.00,0.00,0.00,211,54,0.24,0.03,0.24,0.04,0.00,0.00,0.01,0.00,normal
0,tcp,http,SF,304,6924,0,0,0,0,0,1,0,0,0,0,0,0,0,0,0,0,8,10,0.00,0.00,0.00,0.00,1.00,0.00,0.30,40,255,1.00,0.00,0.03,0.02,0.00,0.00,0.00,0.00,normal
0,tcp,private,REJ,0,0,0,0,0,0,0,0,0,0,0,0,0,0,0,0,0,0,218,13,0.00,0.00,1.00,1.00,0.06,0.06,0.00,255,13,0.05,0.07,0.00,0.00,0.00,0.00,1.00,1.00,anomaly
18,tcp,ftp,SF,190,634,0,0,0,3,0,1,0,0,0,0,0,0,0,0,0,1,2,1,0.00,0.00,0.00,0.00,0.50,1.00,0.00,226,59,0.26,0.03,0.00,0.00,0.00,0.00,0.00,0.00,normal
0,udp,domain_u,SF,43,71,0,0,0,0,0,0,0,0,0,0,0,0,0,0,0,0,209,212,0.00,0.00,0.00,0.00,1.00,0.00,0.01,255,255,1.00,0.00,0.00,0.00,0.00,0.00,0.00,0.00,normal
0,tcp,http,SF,207,1142,0,0,0,0,0,1,0,0,0,0,0,0,0,0,0,0,9,25,0.00,0.00,0.00,0.00,1.00,0.00,0.08,185,255,1.00,0.00,0.01,0.01,0.00,0.00,0.00,0.00,normal
0,tcp,http,SF,325,775,0,0,0,0,0,1,0,0,0,0,0,0,0,0,0,0,8,9,0.00,0.00,0.00,0.00,1.00,0.00,0.22,255,255,1.00,0.00,0.00,0.00,0.00,0.00,0.00,0.00,normal
281,tcp,ftp_data,SF,283618,0,0,0,0,0,0,0,0,0,0,0,0,0,0,0,0,0,2,2,0.00,0.00,0.00,0.00,1.00,0.00,0.00,4,20,1.00,0.00,1.00,0.15,0.00,0.00,0.00,0.00,anomaly
0,tcp,telnet,RSTO,0,48,0,0,0,0,0,0,0,0,0,0,0,0,0,0,0,0,1,24,0.00,0.12,1.00,0.79,1.00,0.00,0.96,53,27,0.51,0.06,0.02,0.00,0.00,0.00,0.64,0.30,anomaly
0,tcp,http,SF,292,1767,0,0,0,0,0,1,0,0,0,0,0,0,0,0,0,0,10,13,0.00,0.00,0.00,0.00,1.00,0.00,0.15,51,255,1.00,0.00,0.02,0.03,0.02,0.00,0.00,0.00,normal
0,tcp,http,SF,300,22669,0,0,0,0,0,1,0,0,0,0,0,0,0,0,0,0,5,5,0.00,0.00,0.00,0.00,1.00,0.00,0.00,255,255,1.00,0.00,0.00,0.00,0.00,0.00,0.00,0.00,normal
0,tcp,other,REJ,0,0,0,0,0,0,0,0,0,0,0,0,0,0,0,0,0,0,511,1,0.16,0.00,0.84,1.00,0.00,1.00,0.00,255,1,0.00,0.94,0.00,0.00,0.15,0.00,0.85,1.00,anomaly
0,tcp,http,SF,267,12507,0,0,0,0,0,1,0,0,0,0,0,0,0,0,0,0,7,12,0.00,0.00,0.00,0.00,1.00,0.00,0.17,17,255,1.00,0.00,0.06,0.04,0.00,0.00,0.00,0.00,normal
0,tcp,http,SF,253,960,0,0,0,0,0,1,0,0,0,0,0,0,0,0,0,0,9,9,0.00,0.00,0.00,0.00,1.00,0.00,0.00,255,255,1.00,0.00,0.00,0.00,0.00,0.00,0.00,0.00,normal
0,tcp,http,SF,184,17500,0,0,0,0,0,1,0,0,0,0,0,0,0,0,0,0,4,4,0.00,0.00,0.00,0.00,1.00,0.00,0.00,136,253,1.00,0.00,0.01,0.03,0.00,0.00,0.00,0.00,normal
0,tcp,courier,REJ,0,0,0,0,0,0,0,0,0,0,0,0,0,0,0,0,0,0,137,17,0.00,0.00,1.00,1.00,0.12,0.06,0.00,255,17,0.07,0.05,0.00,0.00,0.00,0.00,1.00,1.00,anomaly
0,tcp,http,SF,231,186,0,0,0,0,0,1,0,0,0,0,0,0,0,0,0,0,4,9,0.00,0.00,0.00,0.00,1.00,0.00,0.22,61,255,1.00,0.00,0.02,0.02,0.00,0.00,0.00,0.00,normal
0,tcp,http,SF,294,6898,0,0,0,0,0,1,0,0,0,0,0,0,0,0,0,0,19,21,0.00,0.00,0.00,0.00,1.00,0.00,0.10,255,255,1.00,0.00,0.00,0.00,0.00,0.00,0.00,0.00,normal
0,tcp,private,REJ,0,0,0,0,0,0,0,0,0,0,0,0,0,0,0,0,0,0,211,5,0.00,0.00,1.00,1.00,0.02,0.06,0.00,255,5,0.02,0.06,0.00,0.00,0.00,0.00,1.00,1.00,anomaly
0,icmp,ecr_i,SF,1008,0,0,0,0,0,0,0,0,0,0,0,0,0,0,0,0,0,446,446,0.00,0.00,0.00,0.00,1.00,0.00,0.00,255,255,1.00,0.00,1.00,0.00,0.00,0.00,0.00,0.00,anomaly
0,tcp,private,S0,0,0,0,0,0,0,0,0,0,0,0,0,0,0,0,0,0,0,111,4,1.00,1.00,0.00,0.00,0.04,0.08,0.00,255,4,0.02,0.06,0.00,0.00,1.00,1.00,0.00,0.00,anomaly
0,tcp,private,REJ,0,0,0,0,0,0,0,0,0,0,0,0,0,0,0,0,0,0,110,5,0.00,0.00,1.00,1.00,0.05,0.06,0.00,255,5,0.02,0.05,0.00,0.00,0.00,0.00,1.00,1.00,anomaly
0,tcp,http,SF,321,2373,0,0,0,0,0,1,0,0,0,0,0,0,0,0,0,0,6,6,0.00,0.00,0.00,0.00,1.00,0.00,0.00,6,59,1.00,0.00,0.17,0.17,0.00,0.00,0.00,0.00,normal
0,tcp,smtp,SF,1093,330,0,0,0,0,0,1,0,0,0,0,0,0,0,0,0,0,1,2,0.00,0.00,0.00,0.00,1.00,0.00,1.00,168,136,0.51,0.04,0.01,0.01,0.00,0.00,0.00,0.00,normal
0,tcp,http,SF,215,301,0,0,0,0,0,1,0,0,0,0,0,0,0,0,0,0,10,10,0.00,0.00,0.00,0.00,1.00,0.00,0.00,255,255,1.00,0.00,0.00,0.00,0.00,0.00,0.00,0.00,normal
0,tcp,http,SF,339,397,0,0,0,0,0,1,0,0,0,0,0,0,0,0,0,0,10,21,0.00,0.00,0.00,0.00,1.00,0.00,0.10,255,255,1.00,0.00,0.00,0.00,0.00,0.00,0.00,0.00,normal
281,tcp,ftp,SF,162,599,0,0,0,2,0,1,0,0,0,0,0,0,0,0,0,1,1,1,0.00,0.00,0.00,0.00,1.00,0.00,0.00,255,1,0.00,0.08,0.00,0.00,0.00,0.00,1.00,0.00,anomaly
0,tcp,ftp_data,SF,192,0,0,0,0,0,0,0,0,0,0,0,0,0,0,0,0,0,2,2,0.00,0.00,0.00,0.00,1.00,0.00,0.00,96,68,0.67,0.05,0.67,0.03,0.00,0.00,0.00,0.00,normal
0,tcp,http,SF,228,1742,0,0,0,0,0,1,0,0,0,0,0,0,0,0,0,0,10,10,0.00,0.00,0.00,0.00,1.00,0.00,0.00,255,255,1.00,0.00,0.00,0.00,0.00,0.00,0.00,0.00,normal
0,tcp,private,S0,0,0,0,0,0,0,0,0,0,0,0,0,0,0,0,0,0,0,130,13,1.00,1.00,0.00,0.00,0.10,0.07,0.00,255,13,0.05,0.07,0.00,0.00,1.00,1.00,0.00,0.00,anomaly
0,tcp,http,SF,227,12825,0,0,0,0,0,1,0,0,0,0,0,0,0,0,0,0,10,11,0.00,0.00,0.00,0.00,1.00,0.00,0.18,125,255,1.00,0.00,0.01,0.02,0.00,0.00,0.00,0.00,normal
0,tcp,telnet,REJ,0,0,0,0,0,0,0,0,0,0,0,0,0,0,0,0,0,0,4,8,0.00,0.00,1.00,0.88,0.25,1.00,0.88,193,84,0.33,0.03,0.01,0.02,0.00,0.00,0.88,0.67,anomaly
0,tcp,netbios_ssn,S0,0,0,0,0,0,0,0,0,0,0,0,0,0,0,0,0,0,0,192,15,1.00,1.00,0.00,0.00,0.08,0.08,0.00,255,15,0.06,0.08,0.00,0.00,1.00,1.00,0.00,0.00,anomaly
0,icmp,tim_i,SF,564,0,0,0,0,0,0,0,0,0,0,0,0,0,0,0,0,0,1,1,0.00,0.00,0.00,0.00,1.00,0.00,0.00,1,1,1.00,0.00,1.00,0.00,0.00,0.00,0.00,0.00,anomaly
283,tcp,ftp,SF,162,599,0,0,0,2,0,1,0,0,0,0,0,0,0,0,0,1,1,1,0.00,0.00,0.00,0.00,1.00,0.00,0.00,255,99,0.39,0.03,0.01,0.00,0.02,0.00,0.01,0.00,anomaly
0,tcp,http,SF,340,190,0,0,0,0,0,1,0,0,0,0,0,0,0,0,0,0,2,2,0.00,0.00,0.00,0.00,1.00,0.00,0.00,255,255,1.00,0.00,0.00,0.00,0.00,0.00,0.00,0.00,normal
1,tcp,smtp,SF,2599,293,0,0,0,0,0,1,0,0,0,0,0,0,0,0,0,0,3,3,0.00,0.00,0.00,0.00,1.00,0.00,0.00,255,95,0.37,0.14,0.00,0.00,0.00,0.00,0.61,0.00,anomaly
0,tcp,smtp,SF,0,83,0,0,0,0,0,1,0,0,0,0,0,0,0,0,0,0,2,1,0.00,0.00,0.00,0.00,0.50,1.00,0.00,255,125,0.49,0.03,0.00,0.00,0.00,0.00,0.00,0.00,normal
0,tcp,private,S0,0,0,0,0,0,0,0,0,0,0,0,0,0,0,0,0,0,0,188,10,1.00,1.00,0.00,0.00,0.05,0.08,0.00,255,10,0.04,0.08,0.00,0.00,1.00,1.00,0.00,0.00,anomaly
0,tcp,private,REJ,0,0,0,0,0,0,0,0,0,0,0,0,0,0,0,0,0,0,224,10,0.00,0.00,1.00,1.00,0.04,0.06,0.00,255,10,0.04,0.07,0.00,0.00,0.00,0.00,1.00,1.00,anomaly
0,udp,domain_u,SF,44,136,0,0,0,0,0,0,0,0,0,0,0,0,0,0,0,0,87,166,0.00,0.00,0.00,0.00,1.00,0.00,0.01,255,255,1.00,0.00,0.00,0.00,0.00,0.00,0.00,0.00,normal
0,udp,domain_u,SF,44,115,0,0,0,0,0,0,0,0,0,0,0,0,0,0,0,0,1,2,0.00,0.00,0.00,0.00,1.00,0.00,1.00,255,226,0.89,0.01,0.00,0.00,0.00,0.00,0.04,0.00,normal
0,tcp,telnet,RSTO,0,15,0,0,0,0,0,0,0,0,0,0,0,0,0,0,0,0,4,4,0.00,0.00,0.75,0.50,0.50,0.75,0.50,129,85,0.33,0.04,0.01,0.02,0.00,0.00,0.89,0.69,anomaly
0,tcp,http,SF,189,45284,0,0,0,0,0,1,0,0,0,0,0,0,0,0,0,0,20,20,0.00,0.00,0.00,0.00,1.00,0.00,0.00,255,255,1.00,0.00,0.00,0.00,0.00,0.00,0.00,0.00,normal
0,tcp,smtp,SF,1281,484,0,0,0,0,0,1,0,0,0,0,0,0,0,0,0,0,1,4,0.00,0.00,0.00,0.00,1.00,0.00,1.00,255,10,0.04,0.02,0.00,0.00,0.00,0.00,0.00,0.00,normal
0,udp,private,SF,105,145,0,0,0,0,0,0,0,0,0,0,0,0,0,0,0,0,3,3,0.00,0.00,0.00,0.00,1.00,0.00,0.00,255,254,1.00,0.01,0.00,0.00,0.00,0.00,0.00,0.00,normal
0,tcp,http,SF,223,397,0,0,0,0,0,1,0,0,0,0,0,0,0,0,0,0,12,13,0.00,0.00,0.00,0.00,1.00,0.00,0.15,255,255,1.00,0.00,0.00,0.00,0.00,0.00,0.00,0.00,normal
0,tcp,http,SF,240,796,0,0,0,0,0,1,0,0,0,0,0,0,0,0,0,0,6,6,0.00,0.00,0.00,0.00,1.00,0.00,0.00,6,255,1.00,0.00,0.17,0.02,0.00,0.00,0.00,0.00,normal
0,udp,domain_u,SF,44,44,0,0,0,0,0,0,0,0,0,0,0,0,0,0,0,0,118,182,0.00,0.00,0.00,0.00,1.00,0.00,0.01,255,228,0.89,0.01,0.01,0.00,0.00,0.00,0.00,0.00,normal
0,udp,domain_u,SF,44,78,0,0,0,0,0,0,0,0,0,0,0,0,0,0,0,0,205,205,0.00,0.00,0.00,0.00,1.00,0.00,0.00,255,243,0.95,0.01,0.01,0.00,0.00,0.00,0.00,0.00,normal
0,tcp,whois,REJ,0,0,0,0,0,0,0,0,0,0,0,0,0,0,0,0,0,0,204,3,0.00,0.00,1.00,1.00,0.01,0.07,0.00,255,3,0.01,0.07,0.00,0.00,0.00,0.00,1.00,1.00,anomaly
0,tcp,http,SF,293,655,0,0,0,0,0,1,0,0,0,0,0,0,0,0,0,0,5,6,0.00,0.00,0.00,0.00,1.00,0.00,0.33,255,255,1.00,0.00,0.00,0.00,0.00,0.00,0.00,0.00,normal
0,tcp,telnet,SF,121,174,0,0,0,0,1,0,0,0,0,0,0,0,0,0,0,0,1,1,0.00,0.00,0.00,0.00,1.00,0.00,0.00,255,39,0.15,0.02,0.00,0.00,0.00,0.00,0.01,0.05,anomaly
0,udp,private,SF,1,1,0,0,0,0,0,0,0,0,0,0,0,0,0,0,0,0,94,1,0.00,0.00,0.00,0.00,0.01,0.96,0.00,255,1,0.00,0.64,1.00,0.00,0.00,0.00,0.00,0.00,anomaly
0,tcp,http,SF,357,1158,0,0,0,0,0,1,0,0,0,0,0,0,0,0,0,0,3,7,0.00,0.00,0.00,0.00,1.00,0.00,0.43,3,243,1.00,0.00,0.33,0.04,0.00,0.00,0.00,0.00,normal
0,udp,private,SF,105,146,0,0,0,0,0,0,0,0,0,0,0,0,0,0,0,0,2,2,0.00,0.00,0.00,0.00,1.00,0.00,0.00,204,203,1.00,0.01,0.00,0.00,0.00,0.00,0.00,0.00,anomaly
0,tcp,auth,SF,14,37,0,0,0,0,0,0,0,0,0,0,0,0,0,0,0,0,1,1,0.00,0.00,0.00,0.00,1.00,0.00,0.00,70,8,0.06,0.09,0.01,0.25,0.00,0.00,0.00,0.00,normal
0,tcp,other,REJ,0,0,0,0,0,0,0,0,0,0,0,0,0,0,0,0,0,0,458,1,0.16,0.00,0.84,1.00,0.00,1.00,0.00,255,1,0.00,0.94,0.00,0.00,0.15,0.00,0.85,1.00,anomaly
904,tcp,http,RSTR,55044,0,0,0,0,0,0,1,0,0,0,0,0,0,0,0,0,0,71,71,0.01,0.01,0.97,0.97,1.00,0.00,0.00,255,255,1.00,0.00,0.00,0.00,0.00,0.00,0.27,0.27,anomaly
0,udp,private,SF,47,0,0,0,0,0,0,0,0,0,0,0,0,0,0,0,0,0,4,4,0.00,0.00,0.00,0.00,1.00,0.00,0.00,255,254,1.00,0.01,0.00,0.00,0.00,0.00,0.00,0.00,anomaly
0,icmp,ecr_i,SF,1008,0,0,0,0,0,0,0,0,0,0,0,0,0,0,0,0,0,205,205,0.00,0.00,0.00,0.00,1.00,0.00,0.00,255,255,1.00,0.00,1.00,0.00,0.00,0.00,0.00,0.00,anomaly
9,tcp,smtp,SF,1069,339,0,0,0,0,0,1,0,0,0,0,0,0,0,0,0,0,1,2,0.00,0.00,0.00,0.00,1.00,0.00,1.00,255,148,0.58,0.02,0.00,0.00,0.00,0.00,0.00,0.00,normal
0,tcp,private,REJ,0,0,0,0,0,0,0,0,0,0,0,0,0,0,0,0,0,0,210,19,0.00,0.00,1.00,1.00,0.09,0.06,0.00,255,19,0.07,0.06,0.00,0.00,0.00,0.00,1.00,1.00,anomaly
0,udp,private,SF,54,55,0,0,0,0,0,0,0,0,0,0,0,0,0,0,0,0,511,511,0.00,0.00,0.00,0.00,1.00,0.00,0.00,255,255,1.00,0.00,0.85,0.00,0.00,0.00,0.00,0.00,normal
0,tcp,http,SF,226,2532,0,0,0,0,0,1,0,0,0,0,0,0,0,0,0,0,2,4,0.00,0.00,0.00,0.00,1.00,0.00,0.75,52,255,1.00,0.00,0.02,0.02,0.00,0.00,0.00,0.00,normal
2077,tcp,http,RSTR,72564,0,0,0,0,0,0,1,0,0,0,0,0,0,0,0,0,0,9,9,0.00,0.00,1.00,1.00,1.00,0.00,0.00,255,232,0.91,0.02,0.00,0.00,0.00,0.00,0.10,0.11,anomaly
0,tcp,private,REJ,0,0,0,0,0,0,0,0,0,0,0,0,0,0,0,0,0,0,28,8,0.04,0.00,0.96,1.00,0.29,0.07,0.00,255,8,0.03,0.05,0.00,0.00,0.00,0.00,0.87,1.00,anomaly
0,tcp,private,REJ,0,0,0,0,0,0,0,0,0,0,0,0,0,0,0,0,0,0,126,1,0.00,0.00,1.00,1.00,0.01,0.06,0.00,255,1,0.00,0.06,0.00,0.00,0.00,0.00,1.00,1.00,anomaly
0,tcp,telnet,SF,120,174,0,0,0,0,1,0,0,0,0,0,0,0,0,0,0,0,1,1,0.00,0.00,0.00,0.00,1.00,0.00,0.00,255,254,1.00,0.01,0.00,0.00,0.01,0.01,0.02,0.02,anomaly
0,tcp,http,SF,328,4732,0,0,0,0,0,1,0,0,0,0,0,0,0,0,0,0,5,5,0.00,0.00,0.00,0.00,1.00,0.00,0.00,25,255,1.00,0.00,0.04,0.01,0.00,0.00,0.00,0.00,normal
0,tcp,time,RSTO,0,0,0,0,0,0,0,0,0,0,0,0,0,0,0,0,0,0,145,19,0.00,0.00,1.00,1.00,0.13,0.06,0.00,255,19,0.07,0.05,0.00,0.00,0.00,0.00,1.00,1.00,anomaly
0,udp,domain_u,SF,44,79,0,0,0,0,0,0,0,0,0,0,0,0,0,0,0,0,72,72,0.00,0.00,0.00,0.00,1.00,0.00,0.00,255,253,0.99,0.01,0.01,0.00,0.00,0.00,0.00,0.00,normal
0,udp,private,SF,105,0,0,0,0,0,0,0,0,0,0,0,0,0,0,0,0,0,4,4,0.00,0.00,0.00,0.00,1.00,0.00,0.00,255,253,0.99,0.01,0.00,0.00,0.00,0.00,0.00,0.00,normal
0,icmp,ecr_i,SF,1032,0,0,0,0,0,0,0,0,0,0,0,0,0,0,0,0,0,388,388,0.00,0.00,0.00,0.00,1.00,0.00,0.00,255,255,1.00,0.00,1.00,0.00,0.00,0.00,0.00,0.00,anomaly
0,tcp,http,SF,348,7478,0,0,0,0,0,1,0,0,0,0,0,0,0,0,0,0,3,9,0.00,0.00,0.00,0.00,1.00,0.00,0.22,45,255,1.00,0.00,0.02,0.01,0.00,0.00,0.00,0.00,normal
3,tcp,pop_3,SF,28,93,0,0,0,0,0,1,0,0,0,0,0,0,0,0,0,0,1,1,0.00,0.00,0.00,0.00,1.00,0.00,0.00,255,247,0.97,0.01,0.00,0.00,0.00,0.00,0.02,0.00,anomaly
0,tcp,private,S0,0,0,0,0,0,0,0,0,0,0,0,0,0,0,0,0,0,0,140,11,1.00,1.00,0.00,0.00,0.08,0.06,0.00,255,11,0.04,0.07,0.00,0.00,0.99,1.00,0.00,0.00,anomaly
0,tcp,private,REJ,0,0,0,0,0,0,0,0,0,0,0,0,0,0,0,0,0,0,228,2,0.00,0.00,1.00,1.00,0.01,0.06,0.00,255,2,0.01,0.07,0.00,0.00,0.00,0.00,1.00,1.00,anomaly
0,tcp,http,SF,286,1378,0,0,0,0,0,1,0,0,0,0,0,0,0,0,0,0,2,2,0.00,0.00,0.00,0.00,1.00,0.00,0.00,2,2,1.00,0.00,0.50,0.00,0.00,0.00,0.00,0.00,normal
0,tcp,http,SF,210,303,0,0,0,0,0,1,0,0,0,0,0,0,0,0,0,0,1,2,0.00,0.00,0.00,0.00,1.00,0.00,1.00,95,255,1.00,0.00,0.01,0.03,0.00,0.00,0.00,0.00,normal
2074,tcp,http,RSTR,72564,0,0,0,0,0,0,1,0,0,0,0,0,0,0,0,0,0,8,8,0.00,0.00,1.00,1.00,1.00,0.00,0.00,255,233,0.91,0.02,0.00,0.00,0.00,0.00,0.14,0.15,anomaly
0,tcp,http,SF,161,866,0,0,0,0,0,1,0,0,0,0,0,0,0,0,0,0,1,39,0.00,0.00,0.00,0.00,1.00,0.00,0.08,2,255,1.00,0.00,0.50,0.07,0.00,0.00,0.00,0.00,normal
0,icmp,ecr_i,SF,1008,0,0,0,0,0,0,0,0,0,0,0,0,0,0,0,0,0,275,275,0.00,0.00,0.00,0.00,1.00,0.00,0.00,255,255,1.00,0.00,1.00,0.00,0.00,0.00,0.00,0.00,anomaly
0,icmp,eco_i,SF,18,0,0,0,0,0,0,0,0,0,0,0,0,0,0,0,0,0,1,1,0.00,0.00,0.00,0.00,1.00,0.00,0.00,1,166,1.00,0.00,1.00,1.00,0.00,0.00,0.00,0.00,anomaly
0,tcp,private,REJ,0,0,0,0,0,0,0,0,0,0,0,0,0,0,0,0,0,0,118,12,0.00,0.00,1.00,1.00,0.10,0.06,0.00,255,12,0.05,0.05,0.00,0.00,0.00,0.00,1.00,1.00,anomaly
0,tcp,http,SF,327,270,0,0,0,0,0,1,0,0,0,0,0,0,0,0,0,0,2,2,0.00,0.00,0.00,0.00,1.00,0.00,0.00,255,126,0.49,0.02,0.00,0.00,0.00,0.00,0.00,0.00,normal
0,tcp,http,SF,328,516,0,0,0,0,0,1,0,0,0,0,0,0,0,0,0,0,3,3,0.00,0.00,0.00,0.00,1.00,0.00,0.00,43,255,1.00,0.00,0.02,0.02,0.00,0.00,0.00,0.00,normal
0,udp,private,SF,1,1,0,0,0,0,0,0,0,0,0,0,0,0,0,0,0,0,77,1,0.00,0.00,0.00,0.00,0.01,0.83,0.00,255,1,0.00,0.52,0.98,0.00,0.00,0.00,0.02,0.00,anomaly
0,tcp,uucp_path,REJ,0,0,0,0,0,0,0,0,0,0,0,0,0,0,0,0,0,0,221,19,0.00,0.00,1.00,1.00,0.09,0.08,0.00,255,19,0.07,0.08,0.00,0.00,0.00,0.00,1.00,1.00,anomaly
1,tcp,smtp,SF,2599,293,0,0,0,0,0,1,0,0,0,0,0,0,0,0,0,0,2,2,0.00,0.00,0.00,0.00,1.00,0.00,0.00,255,129,0.51,0.15,0.00,0.00,0.00,0.00,0.48,0.00,anomaly
0,tcp,http,SF,223,3763,0,0,0,0,0,1,0,0,0,0,0,0,0,0,0,0,14,16,0.00,0.00,0.00,0.00,1.00,0.00,0.19,14,255,1.00,0.00,0.07,0.04,0.00,0.00,0.00,0.00,normal
0,icmp,ecr_i,SF,1032,0,0,0,0,0,0,0,0,0,0,0,0,0,0,0,0,0,121,121,0.00,0.00,0.00,0.00,1.00,0.00,0.00,255,255,1.00,0.00,1.00,0.00,0.00,0.00,0.00,0.00,anomaly
0,tcp,private,S0,0,0,0,0,0,0,0,0,0,0,0,0,0,0,0,0,0,0,127,16,1.00,1.00,0.00,0.00,0.13,0.06,0.00,255,16,0.06,0.06,0.00,0.00,1.00,1.00,0.00,0.00,anomaly
0,tcp,other,REJ,0,0,0,0,0,0,0,0,0,0,0,0,0,0,0,0,0,0,511,1,0.07,0.00,0.93,1.00,0.00,1.00,0.00,255,1,0.00,1.00,0.00,0.00,0.00,0.00,1.00,1.00,anomaly
0,icmp,urp_i,SF,36,0,0,0,0,0,0,0,0,0,0,0,0,0,0,0,0,0,1,1,0.00,0.00,0.00,0.00,1.00,0.00,0.00,204,54,0.26,0.04,0.26,0.00,0.01,0.00,0.00,0.00,normal
0,udp,private,SF,48,0,0,0,0,0,0,0,0,0,0,0,0,0,0,0,0,0,5,5,0.00,0.00,0.00,0.00,1.00,0.00,0.00,255,255,1.00,0.00,0.00,0.00,0.00,0.00,0.00,0.00,anomaly
0,tcp,other,REJ,0,0,0,0,0,0,0,0,0,0,0,0,0,0,0,0,0,0,509,1,0.00,0.00,1.00,1.00,0.00,1.00,0.00,255,1,0.00,1.00,0.00,0.00,0.00,0.00,0.99,1.00,anomaly
0,tcp,http,SF,307,241,0,0,0,0,0,1,0,0,0,0,0,0,0,0,0,0,2,24,0.00,0.00,0.00,0.00,1.00,0.00,0.25,52,251,1.00,0.00,0.02,0.04,0.00,0.00,0.00,0.00,normal
0,tcp,telnet,S0,0,0,0,0,0,0,0,0,0,0,0,0,0,0,0,0,0,0,231,18,1.00,1.00,0.00,0.00,0.08,0.06,0.00,255,18,0.07,0.07,0.00,0.00,1.00,1.00,0.00,0.00,anomaly
0,tcp,http,SF,261,3719,0,0,0,0,0,1,0,0,0,0,0,0,0,0,0,0,1,1,0.00,0.00,0.00,0.00,1.00,0.00,0.00,1,159,1.00,0.00,1.00,0.04,0.00,0.00,0.00,0.00,normal
0,tcp,other,SF,6601,0,0,0,0,0,0,0,0,0,0,0,0,0,0,0,0,0,19,1,0.05,0.00,0.00,0.00,0.05,0.21,0.00,255,1,0.00,0.02,0.11,0.00,0.00,0.00,0.00,0.00,normal
4,tcp,pop_3,SF,28,93,0,0,0,0,0,1,0,0,0,0,0,0,0,0,0,0,1,1,0.00,0.00,0.00,0.00,1.00,0.00,0.00,239,220,0.92,0.01,0.00,0.00,0.00,0.00,0.04,0.00,anomaly
0,tcp,http,SF,328,3874,0,0,0,0,0,1,0,0,0,0,0,0,0,0,0,0,8,8,0.00,0.00,0.00,0.00,1.00,0.00,0.00,8,255,1.00,0.00,0.12,0.06,0.00,0.00,0.00,0.00,normal
0,tcp,http,SF,221,2379,0,0,0,0,0,1,0,0,0,0,0,0,0,0,0,0,8,8,0.00,0.00,0.00,0.00,1.00,0.00,0.00,255,255,1.00,0.00,0.00,0.00,0.00,0.00,0.00,0.00,normal
0,tcp,http,SF,263,9902,0,0,0,0,0,1,0,0,0,0,0,0,0,0,0,0,1,1,0.00,0.00,0.00,0.00,1.00,0.00,0.00,164,255,1.00,0.00,0.01,0.02,0.00,0.00,0.00,0.00,normal
0,tcp,http,SF,577,3124,0,0,0,0,0,1,0,0,0,0,0,0,0,0,0,0,1,2,0.00,0.00,0.00,0.00,1.00,0.00,1.00,20,255,1.00,0.00,0.05,0.03,0.00,0.00,0.00,0.00,normal
1,tcp,smtp,SF,2599,293,0,0,0,0,0,1,0,0,0,0,0,0,0,0,0,0,2,2,0.00,0.00,0.00,0.00,1.00,0.00,0.00,255,82,0.32,0.14,0.00,0.00,0.00,0.00,0.66,0.00,anomaly
0,tcp,telnet,S3,0,44,0,0,0,0,0,0,0,0,0,0,0,0,0,0,0,0,1,1,1.00,1.00,0.00,0.00,1.00,0.00,0.00,255,115,0.45,0.03,0.00,0.00,0.15,0.34,0.11,0.11,anomaly
0,tcp,exec,RSTO,0,0,0,0,0,0,0,0,0,0,0,0,0,0,0,0,0,0,138,7,0.00,0.00,1.00,1.00,0.05,0.06,0.00,255,7,0.03,0.05,0.00,0.00,0.00,0.00,1.00,1.00,anomaly
2,tcp,smtp,SF,4485,1125,0,0,0,0,0,1,0,0,0,1,0,0,1,0,0,0,1,1,0.00,0.00,0.00,0.00,1.00,0.00,0.00,255,1,0.00,0.01,0.00,0.00,0.00,0.00,0.00,0.00,anomaly
0,tcp,other,RSTR,0,0,0,0,0,0,0,0,0,0,0,0,0,0,0,0,0,0,1,1,0.00,0.00,1.00,1.00,1.00,0.00,0.00,255,1,0.00,0.95,0.94,0.00,0.00,0.00,0.94,1.00,normal
0,tcp,http,SF,263,347,0,0,0,0,0,1,0,0,0,0,0,0,0,0,0,0,1,1,0.00,0.00,0.00,0.00,1.00,0.00,0.00,35,255,1.00,0.00,0.03,0.06,0.00,0.00,0.00,0.00,normal
0,tcp,ftp,SF,26,157,0,0,0,0,1,0,0,0,0,0,0,0,0,0,0,1,1,1,0.00,0.00,0.00,0.00,1.00,0.00,0.00,165,79,0.48,0.02,0.01,0.00,0.00,0.00,0.00,0.00,anomaly
0,tcp,private,REJ,0,0,0,0,0,0,0,0,0,0,0,0,0,0,0,0,0,0,219,3,0.03,0.00,0.97,1.00,0.01,0.07,0.00,255,3,0.01,0.07,0.00,0.00,0.16,0.00,0.84,1.00,anomaly
0,icmp,eco_i,SF,18,0,0,0,0,0,0,0,0,0,0,0,0,0,0,0,0,0,1,1,0.00,0.00,0.00,0.00,1.00,0.00,0.00,1,37,1.00,0.00,1.00,1.00,0.00,0.00,0.00,0.00,anomaly
0,tcp,http,SF,248,1190,0,0,0,0,0,1,0,0,0,0,0,0,0,0,0,0,21,33,0.00,0.00,0.00,0.00,1.00,0.00,0.09,147,255,1.00,0.00,0.01,0.04,0.00,0.00,0.00,0.00,normal
0,tcp,http,S0,0,0,0,0,0,0,0,0,0,0,0,0,0,0,0,0,0,0,62,62,1.00,1.00,0.00,0.00,1.00,0.00,0.00,255,255,1.00,0.00,0.00,0.00,0.81,0.81,0.16,0.16,anomaly
0,tcp,private,REJ,0,0,0,0,0,0,0,0,0,0,0,0,0,0,0,0,0,0,121,16,0.00,0.00,1.00,1.00,0.13,0.07,0.00,255,16,0.06,0.06,0.00,0.00,0.15,0.00,0.85,1.00,anomaly
0,tcp,private,REJ,0,0,0,0,0,0,0,0,0,0,0,0,0,0,0,0,0,0,209,6,0.00,0.00,1.00,1.00,0.03,0.06,0.00,255,6,0.02,0.06,0.00,0.00,0.00,0.00,1.00,1.00,anomaly
0,tcp,smtp,SF,2138,328,0,0,0,0,0,1,0,0,0,0,0,0,0,0,0,0,1,2,0.00,0.00,0.00,0.00,1.00,0.00,1.00,204,224,0.88,0.02,0.00,0.01,0.00,0.00,0.00,0.00,normal
0,udp,private,SF,105,146,0,0,0,0,0,0,0,0,0,0,0,0,0,0,0,0,2,2,0.00,0.00,0.00,0.00,1.00,0.00,0.00,250,248,0.99,0.01,0.00,0.00,0.00,0.00,0.00,0.00,normal
0,tcp,ftp_data,SF,615,0,0,0,0,0,0,0,0,0,0,0,0,0,0,0,0,0,2,2,0.00,0.00,0.00,0.00,1.00,0.00,0.00,173,16,0.09,0.09,0.09,0.00,0.00,0.00,0.02,0.00,normal
0,tcp,http,SF,251,267,0,0,0,0,0,1,0,0,0,0,0,0,0,0,0,0,4,4,0.00,0.00,0.00,0.00,1.00,0.00,0.00,75,255,1.00,0.00,0.01,0.03,0.00,0.00,0.00,0.00,normal
0,tcp,private,REJ,0,0,0,0,0,0,0,0,0,0,0,0,0,0,0,0,0,0,275,9,0.00,0.00,1.00,1.00,0.03,0.07,0.00,255,9,0.04,0.07,0.00,0.00,0.00,0.00,1.00,1.00,anomaly
7542,tcp,telnet,SF,0,44,0,0,0,0,0,0,0,0,0,0,0,0,0,0,0,0,1,1,0.00,0.00,0.00,0.00,1.00,0.00,0.00,255,172,0.67,0.31,0.00,0.00,0.50,0.74,0.30,0.01,anomaly
0,icmp,eco_i,SF,20,0,0,0,0,0,0,0,0,0,0,0,0,0,0,0,0,0,1,55,0.00,0.00,0.00,0.00,1.00,0.00,1.00,3,103,1.00,0.00,1.00,0.25,0.00,0.00,0.00,0.00,anomaly
0,tcp,http,SF,223,269,0,0,0,0,0,1,0,0,0,0,0,0,0,0,0,0,2,2,0.00,0.00,0.00,0.00,1.00,0.00,0.00,82,255,1.00,0.00,0.01,0.03,0.00,0.00,0.00,0.00,normal
0,tcp,sunrpc,REJ,0,0,0,0,0,0,0,0,0,0,0,0,0,0,0,0,0,0,1,3,0.00,0.00,1.00,1.00,1.00,0.00,1.00,161,28,0.17,0.03,0.01,0.00,0.01,0.00,0.87,1.00,anomaly
0,tcp,smtp,SF,1103,496,0,0,0,0,0,1,0,0,0,0,0,0,0,0,0,0,1,5,0.00,0.00,0.00,0.00,1.00,0.00,1.00,255,2,0.01,0.01,0.00,0.00,0.01,0.00,0.05,0.00,normal
7320,tcp,telnet,SF,0,44,0,0,0,0,0,0,0,0,0,0,0,0,0,0,0,0,1,1,0.00,0.00,0.00,0.00,1.00,0.00,0.00,255,237,0.93,0.02,0.00,0.00,0.33,0.36,0.08,0.04,anomaly
0,tcp,private,REJ,0,0,0,0,0,0,0,0,0,0,0,0,0,0,0,0,0,0,447,1,0.07,0.00,0.91,1.00,0.00,1.00,0.00,255,1,0.00,1.00,0.00,0.00,0.05,0.00,0.92,1.00,anomaly
4,tcp,smtp,SF,1676,361,0,0,0,0,0,1,0,0,0,0,0,0,0,0,0,0,1,2,0.00,0.00,0.00,0.00,1.00,0.00,1.00,229,173,0.67,0.02,0.00,0.01,0.00,0.00,0.00,0.00,normal
0,tcp,http,SF,161,9752,0,0,0,0,0,1,0,0,0,0,0,0,0,0,0,0,1,1,0.00,0.00,0.00,0.00,1.00,0.00,0.00,1,255,1.00,0.00,1.00,0.03,0.00,0.00,0.00,0.00,normal
0,tcp,ftp_data,SF,8737,0,0,0,0,0,0,0,0,0,0,0,0,0,0,0,0,0,2,2,0.00,0.00,0.00,0.00,1.00,0.00,0.00,123,67,0.28,0.02,0.28,0.03,0.00,0.00,0.02,0.00,normal
0,tcp,http,SF,262,585,0,0,0,0,0,1,0,0,0,0,0,0,0,0,0,0,1,7,0.00,0.00,0.00,0.00,1.00,0.00,0.29,24,154,1.00,0.00,0.04,0.02,0.04,0.71,0.00,0.00,normal
0,tcp,telnet,SF,120,174,0,0,0,0,1,0,0,0,0,0,0,0,0,0,0,0,2,2,0.00,0.00,0.00,0.00,1.00,0.00,0.00,255,98,0.38,0.02,0.00,0.00,0.00,0.00,0.01,0.03,anomaly
0,tcp,private,REJ,0,0,0,0,0,0,0,0,0,0,0,0,0,0,0,0,0,0,265,11,0.00,0.00,1.00,1.00,0.04,0.07,0.00,255,11,0.04,0.07,0.00,0.00,0.00,0.00,1.00,1.00,anomaly
0,tcp,http,SF,225,1075,0,0,0,0,0,1,0,0,0,0,0,0,0,0,0,0,3,3,0.00,0.00,0.00,0.00,1.00,0.00,0.00,156,104,0.67,0.03,0.01,0.00,0.00,0.00,0.00,0.00,normal
0,tcp,http,SF,310,2430,0,0,0,0,0,1,0,0,0,0,0,0,0,0,0,0,2,13,0.00,0.00,0.00,0.00,1.00,0.00,0.15,25,255,1.00,0.00,0.04,0.05,0.00,0.00,0.00,0.00,normal
0,tcp,supdup,REJ,0,0,0,0,0,0,0,0,0,0,0,0,0,0,0,0,0,0,272,9,0.00,0.00,1.00,1.00,0.03,0.06,0.00,255,9,0.04,0.07,0.00,0.00,0.00,0.00,1.00,1.00,anomaly
0,tcp,private,S0,0,0,0,0,0,0,0,0,0,0,0,0,0,0,0,0,0,0,128,20,1.00,1.00,0.00,0.00,0.16,0.06,0.00,255,20,0.08,0.06,0.00,0.00,1.00,1.00,0.00,0.00,anomaly
0,tcp,private,REJ,0,0,0,0,0,0,0,0,0,0,0,0,0,0,0,0,0,0,107,9,0.00,0.00,1.00,1.00,0.08,0.07,0.00,255,9,0.04,0.06,0.00,0.00,0.00,0.00,1.00,1.00,anomaly
0,tcp,private,S0,0,0,0,0,0,0,0,0,0,0,0,0,0,0,0,0,0,0,130,4,1.00,1.00,0.00,0.00,0.03,0.06,0.00,255,4,0.02,0.06,0.00,0.00,1.00,1.00,0.00,0.00,anomaly
0,tcp,private,REJ,0,0,0,0,0,0,0,0,0,0,0,0,0,0,0,0,0,0,267,11,0.00,0.00,1.00,1.00,0.04,0.06,0.00,255,11,0.04,0.06,0.00,0.00,0.00,0.00,1.00,1.00,anomaly
0,tcp,http,SF,253,944,0,0,0,0,0,1,0,0,0,0,0,0,0,0,0,0,3,3,0.00,0.00,0.00,0.00,1.00,0.00,0.00,87,246,1.00,0.00,0.01,0.03,0.00,0.00,0.00,0.00,normal
0,icmp,ecr_i,SF,1032,0,0,0,0,0,0,0,0,0,0,0,0,0,0,0,0,0,275,275,0.00,0.00,0.00,0.00,1.00,0.00,0.00,255,255,1.00,0.00,1.00,0.00,0.00,0.00,0.00,0.00,anomaly
0,udp,domain_u,SF,46,46,0,0,0,0,0,0,0,0,0,0,0,0,0,0,0,0,201,201,0.00,0.00,0.00,0.00,1.00,0.00,0.00,255,254,1.00,0.01,0.00,0.00,0.00,0.00,0.00,0.00,normal
0,tcp,gopher,S0,0,0,0,0,0,0,0,0,0,0,0,0,0,0,0,0,0,0,165,19,1.00,1.00,0.00,0.00,0.12,0.08,0.00,255,19,0.07,0.09,0.00,0.00,1.00,1.00,0.00,0.00,anomaly
0,tcp,http,SF,281,2080,0,0,0,0,0,1,0,0,0,0,0,0,0,0,0,0,15,18,0.00,0.00,0.00,0.00,1.00,0.00,0.11,112,255,1.00,0.00,0.01,0.04,0.00,0.00,0.00,0.00,normal
0,tcp,http,SF,266,2395,0,0,0,0,0,1,0,0,0,0,0,0,0,0,0,0,10,10,0.00,0.00,0.00,0.00,1.00,0.00,0.00,255,255,1.00,0.00,0.00,0.00,0.00,0.00,0.00,0.00,normal
0,tcp,courier,S0,0,0,0,0,0,0,0,0,0,0,0,0,0,0,0,0,0,0,128,6,1.00,1.00,0.00,0.00,0.05,0.07,0.00,255,6,0.02,0.06,0.00,0.00,1.00,1.00,0.00,0.00,anomaly
0,tcp,http,SF,222,7104,0,0,0,0,0,1,0,0,0,0,0,0,0,0,0,0,14,16,0.00,0.00,0.00,0.00,1.00,0.00,0.19,30,255,1.00,0.00,0.03,0.04,0.00,0.00,0.00,0.00,normal
0,tcp,http,SF,307,311,0,0,0,0,0,1,0,0,0,0,0,0,0,0,0,0,8,8,0.00,0.00,0.00,0.00,1.00,0.00,0.00,255,255,1.00,0.00,0.00,0.00,0.00,0.00,0.00,0.00,normal
0,udp,other,SF,1,1,0,0,0,0,0,0,0,0,0,0,0,0,0,0,0,0,205,1,0.00,0.00,0.00,0.00,0.00,1.00,0.00,255,1,0.00,0.82,0.99,0.00,0.00,0.00,0.00,0.00,anomaly
0,tcp,http,SF,307,3731,0,0,0,0,0,1,0,0,0,0,0,0,0,0,0,0,7,7,0.00,0.00,0.00,0.00,1.00,0.00,0.00,221,255,1.00,0.00,0.00,0.02,0.00,0.00,0.00,0.00,normal
0,tcp,http,SF,207,9541,0,0,0,0,0,1,0,0,0,0,0,0,0,0,0,0,14,15,0.00,0.00,0.00,0.00,1.00,0.00,0.13,76,255,1.00,0.00,0.01,0.04,0.00,0.00,0.00,0.00,normal
0,tcp,sunrpc,REJ,0,0,0,0,0,0,0,0,0,0,0,0,0,0,0,0,0,0,4,2,0.00,0.00,1.00,1.00,0.25,1.00,1.00,30,31,0.17,0.17,0.03,0.06,0.00,0.00,0.83,1.00,anomaly
0,udp,private,SF,105,146,0,0,0,0,0,0,0,0,0,0,0,0,0,0,0,0,2,2,0.00,0.00,0.00,0.00,1.00,0.00,0.00,255,253,0.99,0.01,0.01,0.00,0.00,0.00,0.00,0.00,anomaly
0,tcp,sql_net,S0,0,0,0,0,0,0,0,0,0,0,0,0,0,0,0,0,0,0,188,16,1.00,1.00,0.00,0.00,0.09,0.09,0.00,255,16,0.06,0.09,0.00,0.00,1.00,1.00,0.00,0.00,anomaly
0,tcp,http,RSTR,51100,8314,0,0,0,2,0,1,1,0,0,0,0,0,0,0,0,0,3,3,0.00,0.00,1.00,1.00,1.00,0.00,0.00,255,254,1.00,0.01,0.00,0.00,0.00,0.00,0.07,0.07,anomaly
0,tcp,http,SF,359,283,0,0,0,0,0,1,0,0,0,0,0,0,0,0,0,0,2,3,0.00,0.00,0.00,0.00,1.00,0.00,0.67,2,255,1.00,0.00,0.50,0.01,0.00,0.00,0.00,0.00,normal
0,tcp,http,RSTR,33580,2920,0,0,0,1,0,1,0,0,0,0,0,0,0,0,0,0,3,3,0.00,0.00,1.00,1.00,1.00,0.00,0.00,255,254,1.00,0.01,0.00,0.00,0.00,0.00,0.05,0.05,anomaly
0,tcp,http,SF,209,5871,0,0,0,0,0,1,0,0,0,0,0,0,0,0,0,0,1,1,0.00,0.00,0.00,0.00,1.00,0.00,0.00,38,255,1.00,0.00,0.03,0.03,0.00,0.00,0.00,0.00,normal
0,tcp,http,SF,249,609,0,0,0,0,0,1,0,0,0,0,0,0,0,0,0,0,10,10,0.00,0.00,0.00,0.00,1.00,0.00,0.00,45,255,1.00,0.00,0.02,0.02,0.00,0.00,0.00,0.00,normal
0,tcp,name,REJ,0,0,0,0,0,0,0,0,0,0,0,0,0,0,0,0,0,0,203,12,0.00,0.00,1.00,1.00,0.06,0.06,0.00,255,12,0.05,0.07,0.00,0.00,0.00,0.00,1.00,1.00,anomaly
0,tcp,smtp,RSTO,0,0,0,0,0,0,0,0,0,0,0,0,0,0,0,0,0,0,1,1,0.00,0.00,1.00,1.00,1.00,0.00,0.00,255,4,0.02,0.99,0.99,0.00,0.00,0.00,0.98,0.25,anomaly
0,tcp,http,SF,291,770,0,0,0,0,0,1,0,0,0,0,0,0,0,0,0,0,27,43,0.00,0.00,0.00,0.00,1.00,0.00,0.05,255,255,1.00,0.00,0.00,0.00,0.00,0.00,0.00,0.00,normal
0,tcp,private,RSTR,0,0,0,0,0,0,0,0,0,0,0,0,0,0,0,0,0,0,1,1,0.00,0.00,1.00,1.00,1.00,0.00,0.00,255,1,0.00,0.82,0.80,0.00,0.00,0.00,0.90,1.00,anomaly
0,tcp,http,SF,284,1209,0,0,0,0,0,1,0,0,0,0,0,0,0,0,0,0,22,23,0.00,0.00,0.00,0.00,1.00,0.00,0.09,49,255,1.00,0.00,0.02,0.04,0.00,0.00,0.00,0.00,normal
0,tcp,private,REJ,0,0,0,0,0,0,0,0,0,0,0,0,0,0,0,0,0,0,146,16,0.00,0.00,1.00,1.00,0.11,0.06,0.00,255,16,0.06,0.05,0.00,0.00,0.00,0.00,1.00,1.00,anomaly
0,tcp,http,SF,320,1978,0,0,0,0,0,1,0,0,0,0,0,0,0,0,0,0,3,3,0.00,0.00,0.00,0.00,1.00,0.00,0.00,240,255,1.00,0.00,0.00,0.02,0.00,0.00,0.00,0.00,normal
0,tcp,http,SF,167,497,0,0,0,0,0,1,0,0,0,0,0,0,0,0,0,0,3,3,0.00,0.00,0.00,0.00,1.00,0.00,0.00,7,255,1.00,0.00,0.14,0.02,0.00,0.00,0.00,0.00,normal
4,tcp,pop_3,SF,28,103,0,0,0,0,0,1,0,0,0,0,0,0,0,0,0,0,1,1,0.00,0.00,0.00,0.00,1.00,0.00,0.00,255,214,0.84,0.02,0.00,0.00,0.00,0.00,0.04,0.01,anomaly
1,tcp,smtp,SF,2599,293,0,0,0,0,0,1,0,0,0,0,0,0,0,0,0,0,3,3,0.00,0.00,0.00,0.00,1.00,0.00,0.00,255,20,0.08,0.16,0.00,0.00,0.00,0.00,0.90,0.00,anomaly
0,tcp,http,SF,284,1108,0,0,0,0,0,1,0,0,0,0,0,0,0,0,0,0,4,4,0.00,0.00,0.00,0.00,1.00,0.00,0.00,162,255,1.00,0.00,0.01,0.02,0.01,0.00,0.00,0.00,normal
282,tcp,ftp,SF,160,597,0,0,0,2,0,1,0,0,0,0,0,0,0,0,0,1,1,1,0.00,0.00,0.00,0.00,1.00,0.00,0.00,255,50,0.20,0.02,0.00,0.00,0.00,0.00,0.55,0.00,anomaly
0,icmp,ecr_i,SF,1008,0,0,0,0,0,0,0,0,0,0,0,0,0,0,0,0,0,220,220,0.00,0.00,0.00,0.00,1.00,0.00,0.00,255,255,1.00,0.00,1.00,0.00,0.00,0.00,0.00,0.00,anomaly
0,tcp,private,RSTR,0,0,0,0,0,0,0,0,0,0,0,0,0,0,0,0,0,0,1,1,0.00,0.00,1.00,1.00,1.00,0.00,0.00,255,1,0.00,0.91,0.90,0.00,0.00,0.00,0.90,1.00,anomaly
0,tcp,http,SF,327,1232,0,0,0,0,0,1,0,0,0,0,0,0,0,0,0,0,9,10,0.00,0.00,0.00,0.00,1.00,0.00,0.20,255,255,1.00,0.00,0.00,0.00,0.00,0.00,0.00,0.00,normal
0,tcp,private,S0,0,0,0,0,0,0,0,0,0,0,0,0,0,0,0,0,0,0,43,6,1.00,1.00,0.00,0.00,0.14,0.19,0.00,255,6,0.02,0.15,0.00,0.00,1.00,1.00,0.00,0.00,anomaly
0,tcp,private,REJ,0,0,0,0,0,0,0,0,0,0,0,0,0,0,0,0,0,0,222,19,0.00,0.00,1.00,1.00,0.09,0.07,0.00,255,19,0.07,0.07,0.00,0.00,0.00,0.00,1.00,1.00,anomaly
0,tcp,netbios_ssn,REJ,0,0,0,0,0,0,0,0,0,0,0,0,0,0,0,0,0,0,122,18,0.00,0.00,1.00,1.00,0.15,0.07,0.00,255,18,0.07,0.06,0.00,0.00,0.00,0.00,1.00,1.00,anomaly
0,tcp,http,SF,209,2636,0,0,0,0,0,1,0,0,0,0,0,0,0,0,0,0,2,22,0.00,0.00,0.00,0.00,1.00,0.00,0.18,255,255,1.00,0.00,0.00,0.00,0.00,0.00,0.00,0.00,normal
0,udp,private,SF,41,0,0,0,0,0,0,0,0,0,0,0,0,0,0,0,0,0,1,1,0.00,0.00,0.00,0.00,1.00,0.00,0.00,255,254,1.00,0.01,0.01,0.00,0.00,0.00,0.00,0.00,anomaly
0,tcp,other,REJ,0,0,0,0,0,0,0,0,0,0,0,0,0,0,0,0,0,0,412,1,0.15,0.00,0.83,1.00,0.00,1.00,0.00,255,1,0.00,0.95,0.00,0.00,0.10,0.00,0.89,1.00,anomaly
0,tcp,private,S0,0,0,0,0,0,0,0,0,0,0,0,0,0,0,0,0,0,0,144,15,1.00,1.00,0.00,0.00,0.10,0.06,0.00,255,15,0.06,0.06,0.00,0.00,1.00,1.00,0.00,0.00,anomaly
0,tcp,private,S0,0,0,0,0,0,0,0,0,0,0,0,0,0,0,0,0,0,0,235,6,1.00,1.00,0.00,0.00,0.03,0.06,0.00,255,6,0.02,0.07,0.00,0.00,1.00,1.00,0.00,0.00,anomaly
0,icmp,ecr_i,SF,1032,0,0,0,0,0,0,0,0,0,0,0,0,0,0,0,0,0,123,123,0.00,0.00,0.00,0.00,1.00,0.00,0.00,255,255,1.00,0.00,1.00,0.00,0.00,0.00,0.00,0.00,anomaly
0,tcp,telnet,S3,0,44,0,0,0,0,0,0,0,0,0,0,0,0,0,0,0,0,1,1,1.00,1.00,0.00,0.00,1.00,0.00,0.00,255,94,0.37,0.56,0.00,0.00,0.27,0.73,0.55,0.00,anomaly
0,tcp,private,S0,0,0,0,0,0,0,0,0,0,0,0,0,0,0,0,0,0,0,101,2,1.00,1.00,0.00,0.00,0.02,0.06,0.00,255,2,0.01,0.05,0.00,0.00,0.87,1.00,0.00,0.00,anomaly
3,tcp,pop_3,SF,28,93,0,0,0,0,0,1,0,0,0,0,0,0,0,0,0,0,1,1,0.00,0.00,0.00,0.00,1.00,0.00,0.00,255,246,0.96,0.02,0.00,0.00,0.00,0.00,0.02,0.00,anomaly
0,tcp,http,SF,171,405,0,0,0,0,0,1,0,0,0,0,0,0,0,0,0,0,1,1,0.00,0.00,0.00,0.00,1.00,0.00,0.00,42,255,1.00,0.00,0.02,0.05,0.00,0.00,0.00,0.00,normal
0,tcp,http,SF,294,5904,0,0,0,0,0,1,0,0,0,0,0,0,0,0,0,0,15,16,0.00,0.00,0.00,0.00,1.00,0.00,0.12,17,255,1.00,0.00,0.06,0.05,0.00,0.00,0.00,0.00,normal
0,tcp,http,SF,227,2224,0,0,0,0,0,1,0,0,0,0,0,0,0,0,0,0,2,2,0.00,0.00,0.00,0.00,1.00,0.00,0.00,117,255,1.00,0.00,0.01,0.02,0.00,0.00,0.00,0.00,normal
4,tcp,pop_3,SF,32,93,0,0,0,0,0,1,0,0,0,0,0,0,0,0,0,0,1,1,0.00,0.00,0.00,0.00,1.00,0.00,0.00,255,156,0.61,0.02,0.00,0.00,0.00,0.00,0.13,0.00,anomaly
0,tcp,http,SF,289,506,0,0,0,0,0,1,0,0,0,0,0,0,0,0,0,0,1,8,0.00,0.00,0.00,0.00,1.00,0.00,0.25,90,255,1.00,0.00,0.01,0.04,0.00,0.00,0.00,0.00,normal
0,tcp,telnet,S0,0,0,0,0,0,0,0,0,0,0,0,0,0,0,0,0,0,0,140,140,1.00,1.00,0.00,0.00,1.00,0.00,0.00,255,191,0.75,0.07,0.00,0.00,0.71,0.95,0.02,0.00,anomaly
1,tcp,pop_3,RSTO,0,36,0,0,0,0,0,1,0,0,0,0,0,0,0,0,0,0,3,8,0.00,0.00,1.00,0.88,0.33,1.00,1.00,43,57,0.26,0.12,0.02,0.04,0.00,0.00,0.88,1.00,anomaly
0,udp,private,SF,47,0,0,0,0,0,0,0,0,0,0,0,0,0,0,0,0,0,2,2,0.00,0.00,0.00,0.00,1.00,0.00,0.00,255,253,0.99,0.01,0.00,0.00,0.00,0.00,0.00,0.00,anomaly
0,tcp,http,SF,233,1072,0,0,0,0,0,1,0,0,0,0,0,0,0,0,0,0,28,28,0.00,0.00,0.00,0.00,1.00,0.00,0.00,255,255,1.00,0.00,0.00,0.00,0.00,0.00,0.00,0.00,normal
10,tcp,pop_3,SF,30,93,0,0,0,0,0,1,0,0,0,0,0,0,0,0,0,0,1,1,0.00,0.00,0.00,0.00,1.00,0.00,0.00,255,246,0.96,0.01,0.00,0.00,0.00,0.00,0.00,0.00,anomaly
0,tcp,http,SF,222,15747,0,0,0,0,0,1,0,0,0,0,0,0,0,0,0,0,36,36,0.00,0.00,0.00,0.00,1.00,0.00,0.00,244,255,1.00,0.00,0.00,0.01,0.00,0.00,0.00,0.00,normal
0,tcp,http,SF,303,3113,0,0,0,0,0,1,0,0,0,0,0,0,0,0,0,0,3,3,0.00,0.00,0.00,0.00,1.00,0.00,0.00,36,255,1.00,0.00,0.03,0.04,0.00,0.00,0.00,0.00,normal
0,tcp,http,SF,230,1576,0,0,0,0,0,1,0,0,0,0,0,0,0,0,0,0,14,14,0.00,0.00,0.00,0.00,1.00,0.00,0.00,255,255,1.00,0.00,0.00,0.00,0.00,0.00,0.00,0.00,normal
0,tcp,private,REJ,0,0,0,0,0,0,0,0,0,0,0,0,0,0,0,0,0,0,274,18,0.00,0.00,1.00,1.00,0.07,0.06,0.00,255,18,0.07,0.07,0.00,0.00,0.00,0.00,1.00,1.00,anomaly
0,udp,private,SF,105,0,0,0,0,0,0,0,0,0,0,0,0,0,0,0,0,0,1,1,0.00,0.00,0.00,0.00,1.00,0.00,0.00,209,207,0.99,0.01,0.00,0.00,0.00,0.00,0.00,0.00,normal
0,tcp,http,S0,0,0,0,0,0,0,0,0,0,0,0,0,0,0,0,0,0,0,70,70,1.00,1.00,0.00,0.00,1.00,0.00,0.00,255,255,1.00,0.00,0.00,0.00,0.41,0.41,0.58,0.58,anomaly
0,udp,private,SF,50,50,0,0,0,0,0,0,0,0,0,0,0,0,0,0,0,0,2,2,0.00,0.00,0.00,0.00,1.00,0.00,0.00,255,254,1.00,0.01,0.01,0.00,0.00,0.00,0.00,0.00,anomaly
0,tcp,other,REJ,0,0,0,0,0,0,0,0,0,0,0,0,0,0,0,0,0,0,510,1,0.05,0.00,0.95,1.00,0.00,1.00,0.00,255,1,0.00,1.00,0.00,0.00,0.03,0.00,0.97,1.00,anomaly
0,udp,private,SF,49,0,0,0,0,0,0,0,0,0,0,0,0,0,0,0,0,0,5,5,0.00,0.00,0.00,0.00,1.00,0.00,0.00,255,255,1.00,0.00,0.00,0.00,0.00,0.00,0.00,0.00,anomaly
0,tcp,ftp_data,SF,12,0,0,0,0,0,0,0,0,0,0,0,0,0,0,0,0,0,1,1,0.00,0.00,0.00,0.00,1.00,0.00,0.00,20,3,0.15,0.10,0.15,0.00,0.00,0.00,0.00,0.00,anomaly
0,tcp,private,S0,0,0,0,0,0,0,0,0,0,0,0,0,0,0,0,0,0,0,253,16,1.00,1.00,0.00,0.00,0.06,0.06,0.00,255,16,0.06,0.06,0.00,0.00,1.00,1.00,0.00,0.00,anomaly
0,tcp,http,SF,287,12884,0,0,0,0,0,1,0,0,0,0,0,0,0,0,0,0,3,9,0.00,0.00,0.00,0.00,1.00,0.00,0.33,255,255,1.00,0.00,0.00,0.00,0.00,0.00,0.00,0.00,normal
0,tcp,private,S0,0,0,0,0,0,0,0,0,0,0,0,0,0,0,0,0,0,0,200,7,1.00,1.00,0.00,0.00,0.04,0.06,0.00,255,7,0.03,0.06,0.00,0.00,1.00,1.00,0.00,0.00,anomaly
0,tcp,private,S0,0,0,0,0,0,0,0,0,0,0,0,0,0,0,0,0,0,0,232,13,1.00,1.00,0.00,0.00,0.06,0.06,0.00,255,13,0.05,0.07,0.00,0.00,1.00,1.00,0.00,0.00,anomaly
0,tcp,http,SF,292,729,0,0,0,0,0,1,0,0,0,0,0,0,0,0,0,0,46,46,0.00,0.00,0.00,0.00,1.00,0.00,0.00,255,255,1.00,0.00,0.00,0.00,0.00,0.00,0.00,0.00,normal
281,tcp,ftp,SF,164,599,0,0,0,2,0,1,0,0,0,0,0,0,0,0,0,1,1,1,0.00,0.00,0.00,0.00,1.00,0.00,0.00,14,13,0.93,0.14,0.07,0.00,0.00,0.00,0.00,0.00,anomaly
0,icmp,eco_i,SF,20,0,0,0,0,0,0,0,0,0,0,0,0,0,0,0,0,0,1,59,0.00,0.00,0.00,0.00,1.00,0.00,1.00,1,255,1.00,0.00,1.00,0.25,0.00,0.00,0.00,0.00,anomaly
992,udp,other,SF,146,105,0,0,0,0,0,0,0,0,0,0,0,0,0,0,0,0,1,1,0.00,0.00,0.00,0.00,1.00,0.00,0.00,9,4,0.44,0.44,1.00,0.00,0.00,0.00,0.00,0.00,anomaly
0,tcp,private,REJ,0,0,0,0,0,0,0,0,0,0,0,0,0,0,0,0,0,0,218,18,0.00,0.00,1.00,1.00,0.08,0.06,0.00,255,18,0.07,0.07,0.00,0.00,0.00,0.00,1.00,1.00,anomaly
282,tcp,ftp,SF,158,595,0,0,0,2,0,1,0,0,0,0,0,0,0,0,0,1,1,1,0.00,0.00,0.00,0.00,1.00,0.00,0.00,120,45,0.38,0.05,0.01,0.00,0.00,0.00,0.00,0.00,anomaly
1,tcp,smtp,SF,2599,293,0,0,0,0,0,1,0,0,0,0,0,0,0,0,0,0,2,2,0.00,0.00,0.00,0.00,1.00,0.00,0.00,255,37,0.15,0.16,0.00,0.00,0.00,0.00,0.84,0.00,anomaly
1,tcp,smtp,SF,4734,431,0,0,0,0,0,1,0,0,0,0,0,0,0,0,0,0,1,1,0.00,0.00,0.00,0.00,1.00,0.00,0.00,255,16,0.06,0.06,0.00,0.00,0.00,0.00,0.93,0.00,normal
0,udp,domain_u,SF,44,73,0,0,0,0,0,0,0,0,0,0,0,0,0,0,0,0,172,172,0.00,0.00,0.00,0.00,1.00,0.00,0.00,255,255,1.00,0.00,0.01,0.00,0.00,0.00,0.00,0.00,normal
0,tcp,http,SF,316,1452,0,0,0,0,0,1,0,0,0,0,0,0,0,0,0,0,11,11,0.00,0.00,0.00,0.00,1.00,0.00,0.00,255,255,1.00,0.00,0.00,0.00,0.00,0.00,0.00,0.00,normal
0,tcp,http,SF,233,1413,0,0,0,0,0,1,0,0,0,0,0,0,0,0,0,0,4,4,0.00,0.00,0.00,0.00,1.00,0.00,0.00,35,255,1.00,0.00,0.03,0.04,0.00,0.00,0.00,0.00,normal
0,tcp,private,REJ,0,0,0,0,0,0,0,0,0,0,0,0,0,0,0,0,0,0,299,16,0.00,0.00,1.00,1.00,0.05,0.05,0.00,255,16,0.06,0.06,0.00,0.00,0.00,0.00,1.00,1.00,anomaly
0,tcp,link,S0,0,0,0,0,0,0,0,0,0,0,0,0,0,0,0,0,0,0,287,8,1.00,1.00,0.00,0.00,0.03,0.06,0.00,255,8,0.03,0.07,0.00,0.00,1.00,1.00,0.00,0.00,anomaly
0,udp,private,SF,105,145,0,0,0,0,0,0,0,0,0,0,0,0,0,0,0,0,4,4,0.00,0.00,0.00,0.00,1.00,0.00,0.00,255,253,0.99,0.01,0.00,0.00,0.00,0.00,0.00,0.00,normal
0,tcp,http,SF,330,2353,0,0,0,0,0,1,0,0,0,0,0,0,0,0,0,0,1,2,0.00,0.00,0.00,0.00,1.00,0.00,1.00,2,255,1.00,0.00,0.50,0.05,0.00,0.00,0.00,0.00,normal
0,tcp,http,SF,205,536,0,0,0,0,0,1,0,0,0,0,0,0,0,0,0,0,13,16,0.00,0.00,0.00,0.00,1.00,0.00,0.12,13,255,1.00,0.00,0.08,0.05,0.00,0.00,0.00,0.00,normal
0,tcp,sunrpc,REJ,0,0,0,0,0,0,0,0,0,0,0,0,0,0,0,0,0,0,1,3,0.00,0.00,1.00,1.00,1.00,0.00,1.00,103,50,0.17,0.05,0.01,0.04,0.02,0.00,0.90,1.00,anomaly
0,udp,private,SF,55,54,0,0,0,0,0,0,0,0,0,0,0,0,0,0,0,0,511,511,0.00,0.00,0.00,0.00,1.00,0.00,0.00,255,255,1.00,0.00,0.78,0.00,0.00,0.00,0.00,0.00,normal
0,tcp,other,REJ,0,0,0,0,0,0,0,0,0,0,0,0,0,0,0,0,0,0,449,1,0.01,0.00,0.99,1.00,0.00,1.00,0.00,255,1,0.00,1.00,0.00,0.00,0.02,0.00,0.98,1.00,anomaly
0,tcp,telnet,S0,0,0,0,0,0,0,0,0,0,0,0,0,0,0,0,0,0,0,1,29,1.00,0.14,0.00,0.72,1.00,0.00,0.79,11,78,0.45,0.27,0.09,0.03,1.00,0.06,0.00,0.63,anomaly
283,tcp,ftp,SF,164,599,0,0,0,2,0,1,0,0,0,0,0,0,0,0,0,1,1,1,0.00,0.00,0.00,0.00,1.00,0.00,0.00,255,45,0.18,0.02,0.00,0.00,0.00,0.00,0.52,0.00,anomaly
4,tcp,pop_3,SF,32,93,0,0,0,0,0,1,0,0,0,0,0,0,0,0,0,0,1,1,0.00,0.00,0.00,0.00,1.00,0.00,0.00,64,62,0.95,0.03,0.02,0.03,0.00,0.00,0.00,0.00,anomaly
0,tcp,private,REJ,0,0,0,0,0,0,0,0,0,0,0,0,0,0,0,0,0,0,105,5,0.00,0.00,1.00,1.00,0.05,0.07,0.00,255,5,0.02,0.07,0.00,0.00,0.00,0.00,1.00,1.00,anomaly
0,tcp,private,S0,0,0,0,0,0,0,0,0,0,0,0,0,0,0,0,0,0,0,45,4,1.00,1.00,0.00,0.00,0.09,0.18,0.00,255,4,0.02,0.12,0.00,0.00,1.00,1.00,0.00,0.00,anomaly
0,tcp,http,SF,54540,8314,0,0,0,2,0,1,1,0,0,0,0,0,0,0,0,0,2,3,0.00,0.00,0.00,0.00,1.00,0.00,0.67,255,251,0.98,0.01,0.00,0.00,0.00,0.00,0.00,0.00,anomaly
896,tcp,http,RSTR,55744,0,0,0,0,0,0,1,0,0,0,0,0,0,0,0,0,0,27,27,0.30,0.30,0.70,0.70,1.00,0.00,0.00,255,255,1.00,0.00,0.00,0.00,0.05,0.05,0.69,0.69,anomaly
0,tcp,private,REJ,0,0,0,0,0,0,0,0,0,0,0,0,0,0,0,0,0,0,95,10,0.00,0.00,1.00,1.00,0.11,0.06,0.00,255,10,0.04,0.06,0.00,0.00,0.00,0.00,1.00,1.00,anomaly
2078,tcp,http,RSTR,72564,0,0,0,0,0,0,1,0,0,0,0,0,0,0,0,0,0,11,11,0.00,0.00,1.00,1.00,1.00,0.00,0.00,255,237,0.93,0.01,0.00,0.00,0.00,0.00,0.18,0.19,anomaly
0,icmp,ecr_i,SF,1032,0,0,0,0,0,0,0,0,0,0,0,0,0,0,0,0,0,334,334,0.00,0.00,0.00,0.00,1.00,0.00,0.00,255,255,1.00,0.00,1.00,0.00,0.00,0.00,0.00,0.00,anomaly
0,tcp,private,REJ,0,0,0,0,0,0,0,0,0,0,0,0,0,0,0,0,0,0,128,13,0.00,0.00,1.00,1.00,0.10,0.06,0.00,255,13,0.05,0.06,0.00,0.00,0.00,0.00,1.00,1.00,anomaly
0,tcp,private,REJ,0,0,0,0,0,0,0,0,0,0,0,0,0,0,0,0,0,0,116,7,0.00,0.00,1.00,1.00,0.06,0.06,0.00,255,7,0.03,0.05,0.00,0.00,0.00,0.00,1.00,1.00,anomaly
0,tcp,private,REJ,0,0,0,0,0,0,0,0,0,0,0,0,0,0,0,0,0,0,226,5,0.00,0.00,1.00,1.00,0.02,0.07,0.00,38,5,0.13,0.18,0.03,0.00,0.00,0.00,1.00,1.00,anomaly
0,tcp,other,REJ,0,0,0,0,0,0,0,0,0,0,0,0,0,0,0,0,0,0,2,1,0.00,0.00,0.50,1.00,0.50,1.00,0.00,255,4,0.02,0.02,0.00,0.00,0.00,0.00,0.02,1.00,anomaly
0,tcp,http,SF,244,519,0,0,0,0,0,1,0,0,0,0,0,0,0,0,0,0,20,27,0.00,0.00,0.00,0.00,1.00,0.00,0.19,255,255,1.00,0.00,0.00,0.00,0.00,0.00,0.00,0.00,normal
0,tcp,other,REJ,0,0,0,0,0,0,0,0,0,0,0,0,0,0,0,0,0,0,449,1,0.14,0.00,0.86,1.00,0.00,1.00,0.00,255,1,0.00,0.96,0.00,0.00,0.14,0.00,0.86,1.00,anomaly
0,tcp,http,SF,329,7994,0,0,0,0,0,1,0,0,0,0,0,0,0,0,0,0,5,5,0.00,0.00,0.00,0.00,1.00,0.00,0.00,5,255,1.00,0.00,0.20,0.11,0.00,0.00,0.00,0.00,normal
9,tcp,http,SF,230,1104,0,0,0,0,0,1,0,0,0,0,0,0,0,0,0,0,3,3,0.00,0.00,0.00,0.00,1.00,0.00,0.00,3,247,1.00,0.00,0.33,0.05,0.00,0.00,0.00,0.00,normal
0,tcp,http,SF,202,2807,0,0,0,0,0,1,0,0,0,0,0,0,0,0,0,0,11,12,0.00,0.00,0.00,0.00,1.00,0.00,0.17,11,255,1.00,0.00,0.09,0.07,0.00,0.00,0.00,0.00,normal
0,tcp,http,SF,213,728,0,0,0,0,0,1,0,0,0,0,0,0,0,0,0,0,8,8,0.00,0.00,0.00,0.00,1.00,0.00,0.00,8,255,1.00,0.00,0.12,0.02,0.00,0.00,0.00,0.00,normal
280,tcp,ftp_data,SF,283618,0,0,0,0,0,0,0,0,0,0,0,0,0,0,0,0,0,2,2,0.00,0.00,0.00,0.00,1.00,0.00,0.00,8,14,1.00,0.00,1.00,0.14,0.00,0.00,0.00,0.00,anomaly
3,tcp,pop_3,SF,32,93,0,0,0,0,0,1,0,0,0,0,0,0,0,0,0,0,1,1,0.00,0.00,0.00,0.00,1.00,0.00,0.00,255,240,0.94,0.02,0.00,0.00,0.00,0.00,0.02,0.00,anomaly
0,tcp,http,SF,231,2698,0,0,0,0,0,1,0,0,0,0,0,0,1,0,0,0,4,4,0.00,0.00,0.00,0.00,1.00,0.00,0.00,255,246,0.96,0.01,0.00,0.00,0.00,0.00,0.00,0.00,normal
0,tcp,http,SF,223,6085,0,0,0,0,0,1,0,0,0,0,0,0,0,0,0,0,2,2,0.00,0.00,0.00,0.00,1.00,0.00,0.00,249,255,1.00,0.00,0.00,0.01,0.00,0.00,0.00,0.00,normal
0,tcp,other,REJ,0,0,0,0,0,0,0,0,0,0,0,0,0,0,0,0,0,0,487,1,0.03,0.00,0.97,1.00,0.00,1.00,0.00,255,1,0.00,1.00,0.00,0.00,0.04,0.00,0.96,1.00,anomaly
0,tcp,private,S0,0,0,0,0,0,0,0,0,0,0,0,0,0,0,0,0,0,0,120,2,1.00,1.00,0.00,0.00,0.02,0.07,0.00,255,2,0.01,0.07,0.00,0.00,1.00,1.00,0.00,0.00,anomaly
0,tcp,http,S0,0,0,0,0,0,0,0,0,0,0,0,0,0,0,0,0,0,0,96,96,1.00,1.00,0.00,0.00,1.00,0.00,0.00,255,255,1.00,0.00,0.00,0.00,0.51,0.51,0.47,0.47,anomaly
0,tcp,private,REJ,0,0,0,0,0,0,0,0,0,0,0,0,0,0,0,0,0,0,99,19,0.00,0.00,1.00,1.00,0.19,0.05,0.00,255,19,0.07,0.05,0.00,0.00,0.00,0.00,1.00,1.00,anomaly
0,udp,private,SF,1,0,0,0,0,0,0,0,0,0,0,0,0,0,0,0,0,0,114,18,0.00,0.00,0.00,0.00,0.16,0.71,0.00,255,25,0.10,0.56,0.88,0.00,0.00,0.00,0.12,0.00,normal
0,tcp,http,SF,266,299,0,0,0,0,0,1,0,0,0,0,0,0,0,0,0,0,12,25,0.00,0.00,0.00,0.00,1.00,0.00,0.16,255,255,1.00,0.00,0.00,0.00,0.00,0.00,0.00,0.00,normal
0,tcp,http,SF,298,561,0,0,0,0,0,1,0,0,0,0,0,0,0,0,0,0,24,24,0.00,0.00,0.00,0.00,1.00,0.00,0.00,255,255,1.00,0.00,0.00,0.00,0.00,0.00,0.00,0.00,normal
0,tcp,http,S0,0,0,0,0,0,0,0,0,0,0,0,0,0,0,0,0,0,0,33,33,0.82,0.82,0.15,0.15,1.00,0.00,0.00,255,255,1.00,0.00,0.00,0.00,0.16,0.16,0.70,0.70,anomaly
0,udp,private,SF,1,1,0,0,0,0,0,0,0,0,0,0,0,0,0,0,0,0,44,1,0.00,0.00,0.00,0.00,0.02,1.00,0.00,255,1,0.00,0.72,1.00,0.00,0.00,0.00,0.00,0.00,anomaly
0,udp,private,SF,1,1,0,0,0,0,0,0,0,0,0,0,0,0,0,0,0,0,31,1,0.00,0.00,0.00,0.00,0.03,0.94,0.00,255,1,0.00,0.66,0.93,0.00,0.00,0.00,0.07,0.00,anomaly
0,tcp,pop_3,RSTO,0,36,0,0,0,0,0,1,0,0,0,0,0,0,0,0,0,0,3,1,0.00,0.00,1.00,1.00,0.33,1.00,0.00,255,53,0.21,0.02,0.00,0.00,0.00,0.00,0.77,0.98,anomaly
53771,tcp,telnet,SF,90,3178,0,0,0,0,0,1,0,0,0,0,0,0,0,0,0,0,1,1,0.00,0.00,0.00,0.00,1.00,0.00,0.00,51,16,0.29,0.08,0.02,0.12,0.00,0.00,0.00,0.00,normal
0,tcp,http,SF,356,668,0,0,0,0,0,1,0,0,0,0,0,0,0,0,0,0,8,8,0.00,0.00,0.00,0.00,1.00,0.00,0.00,159,255,1.00,0.00,0.01,0.02,0.00,0.00,0.00,0.00,normal
0,tcp,private,REJ,0,0,0,0,0,0,0,0,0,0,0,0,0,0,0,0,0,0,137,14,0.00,0.00,1.00,1.00,0.10,0.07,0.00,255,14,0.05,0.06,0.00,0.00,0.00,0.00,1.00,1.00,anomaly
0,tcp,http,SF,291,6699,0,0,0,0,0,1,0,0,0,0,0,0,0,0,0,0,19,19,0.00,0.00,0.00,0.00,1.00,0.00,0.00,44,255,1.00,0.00,0.02,0.02,0.02,0.00,0.00,0.00,normal
0,tcp,other,REJ,0,0,0,0,0,0,0,0,0,0,0,0,0,0,0,0,0,0,511,1,0.08,0.00,0.91,1.00,0.00,1.00,0.00,255,1,0.00,1.00,0.00,0.00,0.12,0.00,0.88,1.00,anomaly
0,icmp,ecr_i,SF,1008,0,0,0,0,0,0,0,0,0,0,0,0,0,0,0,0,0,460,460,0.00,0.00,0.00,0.00,1.00,0.00,0.00,255,255,1.00,0.00,1.00,0.00,0.00,0.00,0.00,0.00,anomaly
0,icmp,ecr_i,SF,1032,0,0,0,0,0,0,0,0,0,0,0,0,0,0,0,0,0,510,510,0.00,0.00,0.00,0.00,1.00,0.00,0.00,147,146,0.99,0.01,0.99,0.00,0.00,0.00,0.00,0.00,anomaly
0,tcp,http,SF,54540,8314,0,0,0,2,0,1,1,0,0,0,0,0,0,0,0,0,4,4,0.00,0.00,0.00,0.00,1.00,0.00,0.00,255,243,0.95,0.01,0.00,0.00,0.00,0.00,0.06,0.06,anomaly
0,udp,domain_u,SF,44,139,0,0,0,0,0,0,0,0,0,0,0,0,0,0,0,0,142,222,0.00,0.00,0.00,0.00,0.99,0.01,0.01,255,254,1.00,0.01,0.00,0.00,0.00,0.00,0.00,0.00,normal
0,tcp,private,REJ,0,0,0,0,0,0,0,0,0,0,0,0,0,0,0,0,0,0,236,5,0.00,0.00,1.00,1.00,0.02,0.06,0.00,255,5,0.02,0.07,0.00,0.00,0.00,0.00,1.00,1.00,anomaly
0,icmp,ecr_i,SF,1480,0,0,1,0,0,0,0,0,0,0,0,0,0,0,0,0,0,2,4,0.00,0.00,0.00,0.00,1.00,0.00,0.50,2,30,1.00,0.00,1.00,0.50,0.00,0.00,0.00,0.00,normal
0,tcp,hostnames,REJ,0,0,0,0,0,0,0,0,0,0,0,0,0,0,0,0,0,0,132,17,0.00,0.00,1.00,1.00,0.13,0.05,0.00,255,17,0.07,0.05,0.00,0.00,0.29,0.00,0.71,1.00,anomaly
0,tcp,private,REJ,0,0,0,0,0,0,0,0,0,0,0,0,0,0,0,0,0,0,253,20,0.00,0.00,1.00,1.00,0.08,0.06,0.00,255,20,0.08,0.06,0.00,0.00,0.00,0.00,1.00,1.00,anomaly
0,tcp,http,SF,335,295,0,0,0,0,0,1,0,0,0,0,0,0,0,0,0,0,7,7,0.00,0.00,0.00,0.00,1.00,0.00,0.00,60,245,1.00,0.00,0.02,0.06,0.00,0.00,0.00,0.00,normal
0,tcp,other,REJ,0,0,0,0,0,0,0,0,0,0,0,0,0,0,0,0,0,0,482,1,0.05,0.00,0.95,1.00,0.00,1.00,0.00,255,1,0.00,1.00,0.00,0.00,0.07,0.00,0.93,1.00,anomaly
1,tcp,smtp,SF,2599,293,0,0,0,0,0,1,0,0,0,0,0,0,0,0,0,0,5,3,0.00,0.00,0.20,0.00,0.60,0.60,0.00,255,246,0.96,0.04,0.00,0.00,0.00,0.00,0.03,0.00,anomaly
0,tcp,http,SF,181,12281,0,0,0,0,0,1,0,0,0,0,0,0,0,0,0,0,1,2,0.00,0.00,0.00,0.00,1.00,0.00,1.00,106,255,1.00,0.00,0.01,0.02,0.00,0.00,0.00,0.00,normal
282,tcp,ftp,SF,158,595,0,0,0,2,0,1,0,0,0,0,0,0,0,0,0,1,3,1,0.00,0.00,0.00,0.00,0.33,0.67,0.00,255,1,0.00,0.04,0.00,0.00,0.00,0.00,0.03,0.00,anomaly
0,tcp,http,S0,0,0,0,0,0,0,0,0,0,0,0,0,0,0,0,0,0,0,35,35,0.17,0.17,0.83,0.83,1.00,0.00,0.00,255,255,1.00,0.00,0.00,0.00,0.03,0.03,0.65,0.65,anomaly
2065,tcp,http,RSTR,56504,0,0,0,0,0,0,1,0,0,0,0,0,0,0,0,0,0,8,8,0.00,0.00,1.00,1.00,1.00,0.00,0.00,255,243,0.95,0.01,0.00,0.00,0.02,0.02,0.35,0.37,anomaly
0,tcp,pop_3,REJ,0,0,0,0,0,0,0,0,0,0,0,0,0,0,0,0,0,0,3,7,0.00,0.00,1.00,0.86,0.33,1.00,1.00,17,59,0.24,0.29,0.06,0.03,0.00,0.00,0.82,1.00,anomaly
0,tcp,http,SF,226,301,0,0,0,0,0,1,0,0,0,0,0,0,0,0,0,0,2,22,0.00,0.05,0.00,0.00,1.00,0.00,0.18,48,255,1.00,0.00,0.02,0.02,0.00,0.00,0.00,0.00,normal
0,tcp,ftp_data,SF,12,0,0,0,0,0,0,0,0,0,0,0,0,0,0,0,0,0,1,1,0.00,0.00,0.00,0.00,1.00,0.00,0.00,7,15,1.00,0.00,1.00,0.20,0.00,0.00,0.00,0.00,anomaly
0,tcp,private,S0,0,0,0,0,0,0,0,0,0,0,0,0,0,0,0,0,0,0,162,8,1.00,1.00,0.00,0.00,0.05,0.09,0.00,255,8,0.03,0.10,0.00,0.00,1.00,1.00,0.00,0.00,anomaly
1,tcp,smtp,SF,2599,293,0,0,0,0,0,1,0,0,0,0,0,0,0,0,0,0,2,3,0.00,0.00,0.00,0.00,1.00,0.00,0.67,255,245,0.96,0.04,0.00,0.00,0.00,0.00,0.04,0.00,anomaly
281,tcp,ftp,SF,162,599,0,0,0,2,0,1,0,0,0,0,0,0,0,0,0,1,1,1,0.00,0.00,0.00,0.00,1.00,0.00,0.00,76,35,0.46,0.05,0.01,0.00,0.00,0.00,0.00,0.00,anomaly
0,tcp,private,S0,0,0,0,0,0,0,0,0,0,0,0,0,0,0,0,0,0,0,260,8,1.00,1.00,0.00,0.00,0.03,0.07,0.00,255,8,0.03,0.07,0.00,0.00,1.00,1.00,0.00,0.00,anomaly
0,tcp,http,SF,223,2936,0,0,0,0,0,1,0,0,0,0,0,0,0,0,0,0,2,2,0.00,0.00,0.00,0.00,1.00,0.00,0.00,255,255,1.00,0.00,0.00,0.00,0.00,0.00,0.00,0.00,normal
0,tcp,finger,SF,9,141,0,0,0,0,0,0,0,0,0,0,0,0,0,0,0,0,1,1,0.00,0.00,0.00,0.00,1.00,0.00,0.00,1,1,1.00,0.00,1.00,0.00,0.00,0.00,0.00,0.00,normal
0,udp,private,SF,1,1,0,0,0,0,0,0,0,0,0,0,0,0,0,0,0,0,82,1,0.00,0.00,0.00,0.00,0.01,0.79,0.00,255,1,0.00,0.73,1.00,0.00,0.00,0.00,0.00,0.00,anomaly
0,tcp,http,SF,320,753,0,0,0,0,0,1,0,0,0,0,0,0,0,0,0,0,2,2,0.00,0.00,0.00,0.00,1.00,0.00,0.00,68,255,1.00,0.00,0.01,0.02,0.00,0.00,0.00,0.00,normal
0,tcp,http,SF,215,1719,0,0,0,0,0,1,0,0,0,0,0,0,0,0,0,0,10,10,0.00,0.00,0.00,0.00,1.00,0.00,0.00,255,255,1.00,0.00,0.00,0.00,0.00,0.00,0.00,0.00,normal
0,tcp,http,SF,311,1164,0,0,0,0,0,1,0,0,0,0,0,0,0,0,0,0,15,17,0.00,0.00,0.00,0.00,1.00,0.00,0.18,255,255,1.00,0.00,0.00,0.00,0.00,0.00,0.00,0.00,normal
0,icmp,ecr_i,SF,1032,0,0,0,0,0,0,0,0,0,0,0,0,0,0,0,0,0,192,192,0.00,0.00,0.00,0.00,1.00,0.00,0.00,255,255,1.00,0.00,1.00,0.00,0.00,0.00,0.00,0.00,anomaly
0,tcp,http,SF,54540,8314,0,0,0,2,0,1,1,0,0,0,0,0,0,0,0,0,3,3,0.00,0.00,0.00,0.00,1.00,0.00,0.00,255,254,1.00,0.01,0.00,0.00,0.00,0.00,0.07,0.07,anomaly
0,tcp,http,SF,233,931,0,0,0,0,0,1,0,0,0,0,0,0,0,0,0,0,1,13,0.00,0.00,0.00,0.00,1.00,0.00,0.31,1,255,1.00,0.00,1.00,0.01,0.00,0.00,0.00,0.00,normal
0,tcp,private,S0,0,0,0,0,0,0,0,0,0,0,0,0,0,0,0,0,0,0,258,15,1.00,1.00,0.00,0.00,0.06,0.07,0.00,255,15,0.06,0.07,0.00,0.00,1.00,1.00,0.00,0.00,anomaly
0,tcp,smtp,SF,1523,444,0,0,0,0,0,1,0,0,0,0,0,0,0,0,0,0,1,2,0.00,0.00,0.00,0.00,1.00,0.00,1.00,16,115,1.00,0.00,0.06,0.02,0.00,0.00,0.00,0.00,normal
804,tcp,http,RSTR,78404,0,0,0,0,0,0,1,0,0,0,0,0,0,0,0,0,0,77,77,0.03,0.03,0.97,0.97,1.00,0.00,0.00,255,253,0.99,0.01,0.00,0.00,0.01,0.01,0.42,0.43,anomaly
0,tcp,private,REJ,0,0,0,0,0,0,0,0,0,0,0,0,0,0,0,0,0,0,133,17,0.00,0.00,1.00,1.00,0.13,0.05,0.00,255,17,0.07,0.05,0.00,0.00,0.00,0.00,1.00,1.00,anomaly
0,tcp,private,REJ,0,0,0,0,0,0,0,0,0,0,0,0,0,0,0,0,0,0,137,14,0.00,0.00,1.00,1.00,0.10,0.06,0.00,255,14,0.05,0.06,0.00,0.00,0.00,0.00,1.00,1.00,anomaly
0,udp,domain_u,SF,44,136,0,0,0,0,0,0,0,0,0,0,0,0,0,0,0,0,79,158,0.00,0.00,0.00,0.00,1.00,0.00,0.01,255,254,1.00,0.01,0.00,0.00,0.00,0.00,0.00,0.00,normal
0,tcp,http,SF,206,10993,0,0,0,0,0,1,0,0,0,0,0,0,0,0,0,0,6,6,0.00,0.00,0.00,0.00,1.00,0.00,0.00,70,255,1.00,0.00,0.01,0.07,0.00,0.00,0.00,0.00,normal
0,tcp,private,REJ,0,0,0,0,0,0,0,0,0,0,0,0,0,0,0,0,0,0,217,9,0.02,0.11,0.98,0.89,0.04,0.06,0.00,255,9,0.04,0.07,0.00,0.00,0.02,0.11,0.98,0.89,anomaly
0,tcp,auth,SF,10,39,0,0,0,0,0,0,0,0,0,0,0,0,0,0,0,0,1,1,0.00,0.00,0.00,0.00,1.00,0.00,0.00,149,8,0.03,0.04,0.01,0.25,0.00,0.00,0.00,0.00,normal
0,tcp,private,REJ,0,0,0,0,0,0,0,0,0,0,0,0,0,0,0,0,0,0,219,17,0.00,0.00,1.00,1.00,0.08,0.05,0.00,255,17,0.07,0.06,0.00,0.00,0.00,0.00,1.00,1.00,anomaly
0,tcp,private,REJ,0,0,0,0,0,0,0,0,0,0,0,0,0,0,0,0,0,0,130,2,0.00,0.00,1.00,1.00,0.02,0.06,0.00,255,2,0.01,0.06,0.00,0.00,0.00,0.00,1.00,1.00,anomaly
0,tcp,smtp,SF,3650,389,0,0,0,0,0,1,0,0,0,0,0,0,0,0,0,0,1,2,0.00,0.00,0.00,0.00,1.00,0.00,1.00,255,24,0.09,0.35,0.00,0.00,0.00,0.00,0.00,0.00,normal
0,tcp,netstat,S0,0,0,0,0,0,0,0,0,0,0,0,0,0,0,0,0,0,0,203,8,1.00,1.00,0.00,0.00,0.04,0.08,0.00,255,8,0.03,0.08,0.00,0.00,1.00,1.00,0.00,0.00,anomaly
0,tcp,other,REJ,0,0,0,0,0,0,0,0,0,0,0,0,0,0,0,0,0,0,505,1,0.04,0.00,0.96,1.00,0.00,1.00,0.00,255,1,0.00,1.00,0.00,0.00,0.04,0.00,0.96,1.00,anomaly
0,tcp,private,S0,0,0,0,0,0,0,0,0,0,0,0,0,0,0,0,0,0,0,118,11,1.00,1.00,0.00,0.00,0.09,0.06,0.00,78,11,0.14,0.08,0.01,0.00,1.00,1.00,0.00,0.00,anomaly
0,udp,domain_u,SF,45,45,0,0,0,0,0,0,0,0,0,0,0,0,0,0,0,0,215,215,0.00,0.00,0.00,0.00,1.00,0.00,0.00,255,255,1.00,0.00,0.00,0.00,0.00,0.00,0.00,0.00,normal
0,tcp,imap4,RSTO,0,44,0,0,0,0,0,0,0,0,0,0,0,0,0,0,0,0,3,4,0.00,0.00,0.67,1.00,0.33,1.00,1.00,177,59,0.24,0.03,0.01,0.03,0.00,0.00,0.89,0.97,anomaly
0,tcp,http,SF,221,2825,0,0,0,0,0,1,0,0,0,0,0,0,0,0,0,0,9,9,0.00,0.00,0.00,0.00,1.00,0.00,0.00,32,255,1.00,0.00,0.03,0.02,0.00,0.00,0.00,0.00,normal
0,udp,private,SF,46,43,0,0,0,0,0,0,0,0,0,0,0,0,0,0,0,0,66,66,0.00,0.00,0.00,0.00,1.00,0.00,0.00,255,255,1.00,0.00,0.25,0.00,0.00,0.00,0.00,0.00,normal
4,tcp,pop_3,SF,32,93,0,0,0,0,0,1,0,0,0,0,0,0,0,0,0,0,1,1,0.00,0.00,0.00,0.00,1.00,0.00,0.00,25,26,1.00,0.00,0.04,0.08,0.00,0.00,0.00,0.00,anomaly
0,udp,domain_u,SF,44,44,0,0,0,0,0,0,0,0,0,0,0,0,0,0,0,0,195,194,0.00,0.00,0.00,0.00,0.99,0.01,0.00,255,254,1.00,0.01,0.00,0.00,0.00,0.00,0.00,0.00,normal
5,tcp,ftp_data,SF,3886954,0,0,0,0,0,0,0,0,0,0,0,0,0,0,0,0,0,1,1,0.00,0.00,0.00,0.00,1.00,0.00,0.00,255,190,0.75,0.03,0.75,0.00,0.01,0.01,0.00,0.00,normal
0,tcp,http,SF,278,8684,0,0,0,0,0,1,0,0,0,0,0,0,0,0,0,0,14,18,0.00,0.00,0.00,0.00,1.00,0.00,0.17,137,255,1.00,0.00,0.01,0.04,0.00,0.00,0.00,0.00,normal
0,tcp,other,REJ,0,0,0,0,0,0,0,0,0,0,0,0,0,0,0,0,0,0,1,1,0.00,0.00,1.00,1.00,1.00,0.00,0.00,255,51,0.20,0.02,0.00,0.00,0.00,0.00,0.18,0.84,anomaly
0,tcp,telnet,S0,0,0,0,0,0,0,0,0,0,0,0,0,0,0,0,0,0,0,112,112,1.00,1.00,0.00,0.00,1.00,0.00,0.00,185,121,0.65,0.09,0.01,0.00,0.61,0.93,0.03,0.00,anomaly
0,udp,private,SF,1,1,0,0,0,0,0,0,0,0,0,0,0,0,0,0,0,0,103,1,0.00,0.00,0.00,0.00,0.01,0.57,0.00,255,1,0.00,0.86,1.00,0.00,0.00,0.00,0.00,0.00,anomaly
0,tcp,http,SF,161,14086,0,0,0,0,0,1,0,0,0,0,0,0,0,0,0,0,1,1,0.00,0.00,0.00,0.00,1.00,0.00,0.00,196,196,1.00,0.00,0.01,0.00,0.00,0.00,0.00,0.00,normal
283,tcp,ftp,SF,159,595,0,0,0,2,0,1,0,0,0,0,0,0,0,0,0,1,1,1,0.00,0.00,0.00,0.00,1.00,0.00,0.00,255,84,0.33,0.03,0.00,0.00,0.02,0.00,0.02,0.00,anomaly
4,tcp,pop_3,SF,27,93,0,0,0,0,0,1,0,0,0,0,0,0,0,0,0,0,1,1,0.00,0.00,0.00,0.00,1.00,0.00,0.00,255,223,0.87,0.02,0.00,0.00,0.00,0.00,0.02,0.00,anomaly
0,tcp,other,REJ,0,0,0,0,0,0,0,0,0,0,0,0,0,0,0,0,0,0,1,1,0.00,0.00,1.00,1.00,1.00,0.00,0.00,77,2,0.03,0.04,0.01,0.00,0.00,0.00,0.03,1.00,anomaly
0,tcp,http,RSTR,54540,7300,0,0,0,1,0,1,0,0,0,0,0,0,0,0,0,0,3,3,0.00,0.00,0.33,0.33,1.00,0.00,0.00,255,255,1.00,0.00,0.00,0.00,0.00,0.00,0.04,0.04,anomaly
0,tcp,private,REJ,0,0,0,0,0,0,0,0,0,0,0,0,0,0,0,0,0,0,271,8,0.00,0.00,1.00,1.00,0.03,0.06,0.00,255,8,0.03,0.06,0.00,0.00,0.00,0.00,1.00,1.00,anomaly
0,tcp,http,SF,210,255,0,0,0,0,0,1,0,0,0,0,0,0,0,0,0,0,11,11,0.00,0.00,0.00,0.00,1.00,0.00,0.00,11,102,1.00,0.00,0.09,0.04,0.00,0.00,0.00,0.00,normal
0,tcp,private,REJ,0,0,0,0,0,0,0,0,0,0,0,0,0,0,0,0,0,0,226,13,0.00,0.00,1.00,1.00,0.06,0.07,0.00,255,13,0.05,0.07,0.00,0.00,0.00,0.00,1.00,1.00,anomaly
0,tcp,http,SF,219,7663,0,0,0,0,0,1,0,0,0,0,0,0,0,0,0,0,9,20,0.00,0.00,0.00,0.00,1.00,0.00,0.20,255,255,1.00,0.00,0.00,0.00,0.00,0.00,0.00,0.00,normal
0,tcp,http,S0,0,0,0,0,0,0,0,0,0,0,0,0,0,0,0,0,0,0,16,16,1.00,1.00,0.00,0.00,1.00,0.00,0.00,255,245,0.96,0.01,0.00,0.00,0.19,0.20,0.56,0.59,anomaly
0,tcp,private,REJ,0,0,0,0,0,0,0,0,0,0,0,0,0,0,0,0,0,0,233,13,0.00,0.00,1.00,1.00,0.06,0.06,0.00,255,13,0.05,0.07,0.00,0.00,0.00,0.00,1.00,1.00,anomaly
0,tcp,sunrpc,REJ,0,0,0,0,0,0,0,0,0,0,0,0,0,0,0,0,0,0,4,4,0.00,0.00,1.00,1.00,0.25,1.00,1.00,30,51,0.17,0.17,0.03,0.04,0.00,0.00,0.87,1.00,anomaly
0,tcp,http,SF,231,401,0,0,0,0,0,1,0,0,0,0,0,0,0,0,0,0,7,7,0.00,0.00,0.00,0.00,1.00,0.00,0.00,35,255,1.00,0.00,0.03,0.03,0.00,0.00,0.00,0.00,normal
0,tcp,ftp_data,SF,12,0,0,0,0,0,0,0,0,0,0,0,0,0,0,0,0,0,1,1,0.00,0.00,0.00,0.00,1.00,0.00,0.00,7,29,1.00,0.00,1.00,0.14,0.00,0.00,0.00,0.00,anomaly
7541,tcp,telnet,SF,0,44,0,0,0,0,0,0,0,0,0,0,0,0,0,0,0,0,1,1,0.00,0.00,0.00,0.00,1.00,0.00,0.00,255,191,0.75,0.03,0.00,0.00,0.33,0.45,0.12,0.07,anomaly
0,tcp,http,SF,189,311,0,0,0,0,0,1,0,0,0,0,0,0,0,0,0,0,1,13,0.00,0.00,0.00,0.00,1.00,0.00,0.15,255,255,1.00,0.00,0.00,0.00,0.00,0.00,0.00,0.00,normal
0,tcp,http_443,REJ,0,0,0,0,0,0,0,0,0,0,0,0,0,0,0,0,0,0,101,6,0.00,0.00,1.00,1.00,0.06,0.06,0.00,255,6,0.02,0.06,0.00,0.00,0.00,0.00,1.00,1.00,anomaly
0,tcp,http,SF,396,3835,0,0,0,0,0,1,0,0,0,0,0,0,0,0,0,0,12,16,0.00,0.00,0.00,0.00,1.00,0.00,0.19,255,255,1.00,0.00,0.00,0.00,0.00,0.00,0.00,0.00,normal
0,tcp,private,REJ,0,0,0,0,0,0,0,0,0,0,0,0,0,0,0,0,0,0,169,3,0.00,0.00,1.00,1.00,0.02,0.07,0.00,255,3,0.01,0.07,0.00,0.00,0.00,0.00,1.00,1.00,anomaly
281,tcp,ftp,SF,160,597,0,0,0,2,0,1,0,0,0,0,0,0,0,0,0,1,1,1,0.00,0.00,0.00,0.00,1.00,0.00,0.00,255,5,0.02,0.36,0.00,0.00,0.00,0.00,0.96,0.00,anomaly
0,tcp,http,SF,195,1397,0,0,0,0,0,1,0,0,0,0,0,0,0,0,0,0,14,21,0.00,0.00,0.00,0.00,1.00,0.00,0.10,56,255,1.00,0.00,0.02,0.04,0.00,0.00,0.00,0.00,normal
801,tcp,http,RSTR,74024,0,0,0,0,0,0,1,0,0,0,0,0,0,0,0,0,0,23,23,0.00,0.00,1.00,1.00,1.00,0.00,0.00,252,249,0.99,0.01,0.00,0.00,0.00,0.00,0.11,0.11,anomaly
0,icmp,ecr_i,SF,1008,0,0,0,0,0,0,0,0,0,0,0,0,0,0,0,0,0,71,71,0.00,0.00,0.00,0.00,1.00,0.00,0.00,255,255,1.00,0.00,1.00,0.00,0.00,0.00,0.00,0.00,anomaly
0,tcp,http,SF,54540,8314,0,0,0,2,0,1,1,0,0,0,0,0,0,0,0,0,4,4,0.00,0.00,0.00,0.00,1.00,0.00,0.00,255,254,1.00,0.01,0.00,0.00,0.00,0.00,0.06,0.06,anomaly
0,tcp,other,REJ,0,0,0,0,0,0,0,0,0,0,0,0,0,0,0,0,0,0,448,1,0.04,0.00,0.96,1.00,0.00,1.00,0.00,255,1,0.00,1.00,0.00,0.00,0.05,0.00,0.95,1.00,anomaly
280,tcp,ftp_data,SF,283618,0,0,0,0,0,0,0,0,0,0,0,0,0,0,0,0,0,2,2,0.00,0.00,0.00,0.00,1.00,0.00,0.00,6,28,1.00,0.00,1.00,0.14,0.00,0.00,0.00,0.00,anomaly
0,udp,private,SF,56,54,0,0,0,0,0,0,0,0,0,0,0,0,0,0,0,0,511,511,0.00,0.00,0.00,0.00,1.00,0.00,0.00,255,255,1.00,0.00,1.00,0.00,0.00,0.00,0.00,0.00,normal
0,icmp,urp_i,SF,36,0,0,0,0,0,0,0,0,0,0,0,0,0,0,0,0,0,1,1,0.00,0.00,0.00,0.00,1.00,0.00,0.00,255,69,0.27,0.02,0.27,0.00,0.00,0.00,0.00,0.00,normal
1,tcp,smtp,SF,2599,293,0,0,0,0,0,1,0,0,0,0,0,0,0,0,0,0,3,3,0.00,0.00,0.00,0.00,1.00,0.00,0.00,255,67,0.26,0.14,0.00,0.00,0.00,0.00,0.72,0.00,anomaly
0,tcp,private,S0,0,0,0,0,0,0,0,0,0,0,0,0,0,0,0,0,0,0,145,9,1.00,1.00,0.00,0.00,0.06,0.09,0.00,255,9,0.04,0.09,0.00,0.00,1.00,1.00,0.00,0.00,anomaly
1,tcp,smtp,SF,2599,293,0,0,0,0,0,1,0,0,0,0,0,0,0,0,0,0,3,3,0.00,0.00,0.00,0.00,1.00,0.00,0.00,255,227,0.89,0.11,0.00,0.00,0.00,0.00,0.10,0.00,anomaly
0,tcp,finger,S0,0,0,0,0,0,0,0,0,0,0,0,0,0,0,0,0,0,0,286,9,1.00,1.00,0.00,0.00,0.03,0.06,0.00,255,9,0.04,0.06,0.00,0.00,1.00,1.00,0.00,0.00,anomaly
0,tcp,http,SF,356,4241,0,0,0,0,0,1,0,0,0,0,0,0,0,0,0,0,1,1,0.00,0.00,0.00,0.00,1.00,0.00,0.00,28,255,1.00,0.00,0.04,0.02,0.00,0.00,0.00,0.00,normal
0,udp,private,SF,41,0,0,0,0,0,0,0,0,0,0,0,0,0,0,0,0,0,4,4,0.00,0.00,0.00,0.00,1.00,0.00,0.00,255,255,1.00,0.00,0.00,0.00,0.00,0.00,0.00,0.00,anomaly
5,tcp,pop_3,SF,0,0,0,0,0,0,0,0,0,0,0,0,0,0,0,0,0,0,3,1,0.00,0.00,0.33,0.00,0.33,1.00,0.00,128,51,0.20,0.04,0.01,0.04,0.00,0.00,0.16,0.51,anomaly
0,tcp,private,RSTR,0,0,0,0,0,0,0,0,0,0,0,0,0,0,0,0,0,0,1,1,0.00,0.00,1.00,1.00,1.00,0.00,0.00,47,1,0.02,0.83,0.83,0.00,0.00,0.00,0.83,1.00,anomaly
0,tcp,http,SF,220,263,0,0,0,0,0,1,0,0,0,0,0,0,0,0,0,0,16,20,0.00,0.00,0.00,0.00,1.00,0.00,0.15,255,255,1.00,0.00,0.00,0.00,0.00,0.00,0.00,0.00,normal
0,tcp,telnet,S3,0,44,0,0,0,0,0,0,0,0,0,0,0,0,0,0,0,0,1,1,1.00,1.00,0.00,0.00,1.00,0.00,0.00,255,135,0.53,0.03,0.00,0.00,0.23,0.44,0.11,0.10,anomaly
84,tcp,telnet,SF,277,1089,0,0,0,2,0,1,1,1,0,0,4,2,0,0,0,0,1,1,0.00,0.00,0.00,0.00,1.00,0.00,0.00,255,1,0.00,0.07,0.00,0.00,0.14,0.00,0.86,0.00,anomaly
0,tcp,http,SF,165,429,0,0,0,0,0,1,0,0,0,0,0,0,0,0,0,0,1,1,0.00,0.00,0.00,0.00,1.00,0.00,0.00,24,24,1.00,0.00,0.04,0.00,0.00,0.00,0.00,0.00,normal
0,tcp,http,SF,204,1672,0,0,0,0,0,1,0,0,0,0,0,0,0,0,0,0,9,14,0.00,0.00,0.00,0.00,1.00,0.00,0.14,255,255,1.00,0.00,0.00,0.00,0.00,0.00,0.00,0.00,normal
0,tcp,bgp,S0,0,0,0,0,0,0,0,0,0,0,0,0,0,0,0,0,0,0,300,14,1.00,1.00,0.00,0.00,0.05,0.05,0.00,255,14,0.05,0.07,0.00,0.00,1.00,1.00,0.00,0.00,anomaly
0,tcp,http,SF,310,11308,0,0,0,0,0,1,0,0,0,0,0,0,0,0,0,0,8,8,0.00,0.00,0.00,0.00,1.00,0.00,0.00,22,255,1.00,0.00,0.05,0.01,0.00,0.00,0.00,0.00,normal
0,udp,private,SF,44,44,0,0,0,0,0,0,0,0,0,0,0,0,0,0,0,0,4,4,0.00,0.00,0.00,0.00,1.00,0.00,0.00,255,254,1.00,0.01,0.01,0.00,0.00,0.00,0.00,0.00,anomaly
0,tcp,private,REJ,0,0,0,0,0,0,0,0,0,0,0,0,0,0,0,0,0,0,113,11,0.00,0.00,1.00,1.00,0.10,0.08,0.00,255,11,0.04,0.06,0.00,0.00,0.00,0.00,1.00,1.00,anomaly
0,udp,private,SF,42,0,0,0,0,0,0,0,0,0,0,0,0,0,0,0,0,0,3,3,0.00,0.00,0.00,0.00,1.00,0.00,0.00,255,254,1.00,0.01,0.02,0.00,0.00,0.00,0.00,0.00,anomaly
7863,tcp,telnet,SF,0,44,0,0,0,0,0,0,0,0,0,0,0,0,0,0,0,0,1,1,0.00,0.00,0.00,0.00,1.00,0.00,0.00,255,119,0.47,0.03,0.00,0.00,0.16,0.34,0.11,0.11,anomaly
0,tcp,http,SF,290,590,0,0,0,0,0,1,0,0,0,0,0,0,0,0,0,0,12,14,0.00,0.00,0.00,0.00,1.00,0.00,0.21,255,255,1.00,0.00,0.00,0.00,0.00,0.00,0.00,0.00,normal
0,tcp,link,REJ,0,0,0,0,0,0,0,0,0,0,0,0,0,0,0,0,0,0,243,9,0.77,0.00,0.23,1.00,0.04,0.07,0.00,255,9,0.04,0.07,0.00,0.00,0.77,0.00,0.23,1.00,anomaly
0,tcp,ftp,SF,26,157,0,0,0,0,1,0,0,0,0,0,0,0,0,0,0,1,1,1,0.00,0.00,0.00,0.00,1.00,0.00,0.00,255,128,0.50,0.03,0.00,0.00,0.00,0.00,0.00,0.00,anomaly
0,tcp,http,SF,325,210,0,0,0,0,0,1,0,0,0,0,0,0,0,0,0,0,8,8,0.00,0.00,0.00,0.00,1.00,0.00,0.00,255,255,1.00,0.00,0.00,0.00,0.00,0.00,0.00,0.00,normal
0,tcp,http,SF,226,916,0,0,0,0,0,1,0,0,0,0,0,0,0,0,0,0,6,6,0.00,0.00,0.00,0.00,1.00,0.00,0.00,6,236,1.00,0.00,0.17,0.03,0.00,0.00,0.00,0.00,normal
0,tcp,http,SF,228,695,0,0,0,0,0,1,0,0,0,0,0,0,0,0,0,0,14,19,0.00,0.00,0.00,0.00,1.00,0.00,0.11,144,246,1.00,0.00,0.01,0.02,0.00,0.00,0.00,0.00,normal
0,udp,domain_u,SF,45,78,0,0,0,0,0,0,0,0,0,0,0,0,0,0,0,0,201,201,0.00,0.00,0.00,0.00,1.00,0.00,0.00,255,255,1.00,0.00,0.01,0.00,0.00,0.00,0.00,0.00,normal
0,icmp,ecr_i,SF,40008,0,0,0,0,0,0,0,0,0,0,0,0,0,0,0,0,0,3,3,0.00,0.00,0.00,0.00,1.00,0.00,0.00,81,81,1.00,0.00,1.00,0.00,0.00,0.00,0.00,0.00,normal
0,tcp,telnet,RSTO,0,15,0,0,0,0,0,0,0,0,0,0,0,0,0,0,0,0,1,7,0.00,0.00,1.00,0.71,1.00,0.00,0.57,255,45,0.18,0.03,0.00,0.00,0.00,0.02,0.52,0.80,anomaly
0,tcp,http,SF,291,1399,0,0,0,0,0,1,0,0,0,0,0,0,0,0,0,0,9,10,0.00,0.00,0.00,0.00,1.00,0.00,0.20,9,255,1.00,0.00,0.11,0.02,0.00,0.00,0.00,0.00,normal
0,tcp,finger,SF,7,222,0,0,0,0,0,0,0,0,0,0,0,0,0,0,0,0,1,1,0.00,0.00,0.00,0.00,1.00,0.00,0.00,20,12,0.15,0.15,0.05,0.25,0.00,0.00,0.00,0.00,normal
4,tcp,pop_3,SF,28,93,0,0,0,0,0,1,0,0,0,0,0,0,0,0,0,0,2,1,0.00,0.00,0.00,0.00,0.50,1.00,0.00,255,236,0.93,0.01,0.00,0.00,0.00,0.00,0.04,0.00,anomaly
0,tcp,ftp_data,REJ,0,0,0,0,0,0,0,0,0,0,0,0,0,0,0,0,0,0,228,6,0.00,0.00,1.00,1.00,0.03,0.07,0.00,255,6,0.02,0.07,0.00,0.00,0.00,0.00,1.00,1.00,anomaly
0,udp,private,SF,52,48,0,0,0,0,0,0,0,0,0,0,0,0,0,0,0,0,511,511,0.00,0.00,0.00,0.00,1.00,0.00,0.00,255,255,1.00,0.00,1.00,0.00,0.00,0.00,0.00,0.00,normal
0,tcp,http,SF,323,1646,0,0,0,0,0,1,0,0,0,0,0,0,0,0,0,0,9,39,0.00,0.00,0.00,0.00,1.00,0.00,0.13,47,255,1.00,0.00,0.02,0.06,0.00,0.00,0.00,0.00,normal
0,tcp,smtp,SF,1288,333,0,0,0,0,0,1,0,0,0,0,0,0,0,0,0,0,1,1,0.00,0.00,0.00,0.00,1.00,0.00,0.00,21,14,0.67,0.19,0.05,0.00,0.00,0.00,0.00,0.00,normal
0,tcp,other,REJ,0,0,0,0,0,0,0,0,0,0,0,0,0,0,0,0,0,0,467,1,0.08,0.00,0.92,1.00,0.00,1.00,0.00,255,1,0.00,1.00,0.00,0.00,0.07,0.00,0.93,1.00,anomaly
0,tcp,http,SF,213,362,0,0,0,0,0,1,0,0,0,0,0,0,0,0,0,0,9,9,0.00,0.00,0.00,0.00,1.00,0.00,0.00,255,255,1.00,0.00,0.00,0.00,0.00,0.00,0.00,0.00,normal
0,tcp,ftp,SF,26,157,0,0,0,0,1,0,0,0,0,0,0,0,0,0,0,1,1,1,0.00,0.00,0.00,0.00,1.00,0.00,0.00,79,45,0.57,0.05,0.01,0.00,0.00,0.00,0.00,0.00,anomaly
280,tcp,ftp_data,SF,283618,0,0,0,0,0,0,0,0,0,0,0,0,0,0,0,0,0,2,2,0.00,0.00,0.00,0.00,1.00,0.00,0.00,29,6,0.21,0.07,0.21,0.00,0.00,0.00,0.00,0.00,anomaly
0,tcp,http,SF,168,42663,0,0,0,0,0,1,0,0,0,0,0,0,0,0,0,0,2,2,0.00,0.00,0.00,0.00,1.00,0.00,0.00,255,255,1.00,0.00,0.00,0.00,0.00,0.00,0.00,0.00,normal
0,tcp,http,S0,0,0,0,0,0,0,0,0,0,0,0,0,0,0,0,0,0,0,89,89,1.00,1.00,0.00,0.00,1.00,0.00,0.00,255,255,1.00,0.00,0.00,0.00,0.74,0.74,0.23,0.23,anomaly
0,tcp,telnet,REJ,0,0,0,0,0,0,0,0,0,0,0,0,0,0,0,0,0,0,4,6,0.00,0.17,1.00,0.50,0.25,1.00,0.83,124,84,0.34,0.04,0.01,0.02,0.01,0.01,0.87,0.60,anomaly
0,udp,private,SF,54,53,0,0,0,0,0,0,0,0,0,0,0,0,0,0,0,0,511,511,0.00,0.00,0.00,0.00,1.00,0.00,0.00,255,255,1.00,0.00,0.86,0.00,0.00,0.00,0.00,0.00,normal
0,tcp,private,REJ,0,0,0,0,0,0,0,0,0,0,0,0,0,0,0,0,0,0,199,19,0.00,0.00,1.00,1.00,0.10,0.06,0.00,255,19,0.07,0.06,0.00,0.00,0.00,0.00,1.00,1.00,anomaly
0,tcp,http,SF,160,193,0,0,0,0,0,1,0,0,0,0,0,0,0,0,0,0,1,2,0.00,0.00,0.00,0.00,1.00,0.00,1.00,12,255,1.00,0.00,0.08,0.04,0.00,0.00,0.00,0.00,normal
0,tcp,time,RSTO,0,0,0,0,0,0,0,0,0,0,0,0,0,0,0,0,0,0,282,19,0.00,0.00,1.00,1.00,0.07,0.06,0.00,255,19,0.07,0.06,0.00,0.00,0.00,0.00,1.00,1.00,anomaly
0,tcp,http,SF,234,5381,0,0,0,0,0,1,0,0,0,0,0,0,0,0,0,0,14,16,0.00,0.00,0.00,0.00,1.00,0.00,0.12,255,255,1.00,0.00,0.00,0.00,0.00,0.00,0.00,0.00,normal
0,tcp,http,SF,326,188,0,0,0,0,0,1,0,0,0,0,0,0,0,0,0,0,1,40,0.00,0.00,0.00,0.00,1.00,0.00,0.12,1,251,1.00,0.00,1.00,0.06,0.00,0.00,0.00,0.00,normal
0,udp,domain_u,SF,46,46,0,0,0,0,0,0,0,0,0,0,0,0,0,0,0,0,112,190,0.00,0.00,0.00,0.00,1.00,0.00,0.01,191,137,0.72,0.01,0.01,0.00,0.00,0.00,0.00,0.00,normal
0,udp,private,SF,54,55,0,0,0,0,0,0,0,0,0,0,0,0,0,0,0,0,511,511,0.00,0.00,0.00,0.00,1.00,0.00,0.00,255,255,1.00,0.00,0.89,0.00,0.00,0.00,0.00,0.00,normal
0,tcp,http,SF,227,1251,0,0,0,0,0,1,0,0,0,0,0,0,0,0,0,0,13,30,0.00,0.00,0.00,0.00,1.00,0.00,0.13,157,255,1.00,0.00,0.01,0.01,0.00,0.00,0.00,0.00,normal
0,tcp,http,SF,238,2781,0,0,0,0,0,1,0,0,0,0,0,0,0,0,0,0,57,85,0.00,0.00,0.00,0.00,1.00,0.00,0.05,255,255,1.00,0.00,0.00,0.00,0.00,0.00,0.00,0.00,normal
0,tcp,http,SF,298,1047,0,0,0,0,0,1,0,0,0,0,0,0,0,0,0,0,8,11,0.00,0.00,0.00,0.00,1.00,0.00,0.18,8,105,1.00,0.00,0.12,0.07,0.00,0.00,0.00,0.00,normal
0,icmp,ecr_i,SF,1032,0,0,0,0,0,0,0,0,0,0,0,0,0,0,0,0,0,21,21,0.00,0.00,0.00,0.00,1.00,0.00,0.00,255,255,1.00,0.00,1.00,0.00,0.00,0.00,0.00,0.00,anomaly
29,udp,domain_u,SF,42,42,0,0,0,0,0,0,0,0,0,0,0,0,0,0,0,0,4,8,0.00,0.00,0.00,0.00,1.00,0.00,0.25,255,251,0.98,0.01,0.02,0.00,0.00,0.00,0.00,0.00,normal
0,tcp,http,SF,259,1259,0,0,0,0,0,1,0,0,0,0,0,0,0,0,0,0,6,6,0.00,0.00,0.00,0.00,1.00,0.00,0.00,255,255,1.00,0.00,0.00,0.00,0.00,0.00,0.00,0.00,normal
0,udp,domain_u,SF,44,136,0,0,0,0,0,0,0,0,0,0,0,0,0,0,0,0,143,223,0.00,0.00,0.00,0.00,1.00,0.00,0.01,255,255,1.00,0.00,0.00,0.00,0.00,0.00,0.00,0.00,normal
0,tcp,http,SF,209,5337,0,0,0,0,0,1,0,0,0,0,0,0,0,0,0,0,6,6,0.00,0.00,0.00,0.00,1.00,0.00,0.00,72,255,1.00,0.00,0.01,0.02,0.00,0.00,0.00,0.00,normal
0,tcp,http,SF,263,19208,0,0,0,0,0,1,0,0,0,0,0,0,0,0,0,0,1,1,0.00,0.00,0.00,0.00,1.00,0.00,0.00,255,255,1.00,0.00,0.00,0.00,0.00,0.00,0.00,0.00,normal
0,tcp,nnsp,S0,0,0,0,0,0,0,0,0,0,0,0,0,0,0,0,0,0,0,117,14,1.00,1.00,0.00,0.00,0.12,0.07,0.00,255,14,0.05,0.06,0.00,0.00,1.00,1.00,0.00,0.00,anomaly
0,tcp,private,REJ,0,0,0,0,0,0,0,0,0,0,0,0,0,0,0,0,0,0,114,8,0.00,0.00,1.00,1.00,0.07,0.06,0.00,255,8,0.03,0.05,0.00,0.00,0.00,0.00,1.00,1.00,anomaly
0,tcp,other,REJ,0,0,0,0,0,0,0,0,0,0,0,0,0,0,0,0,0,0,398,1,0.17,0.00,0.83,1.00,0.00,1.00,0.00,255,1,0.00,0.93,0.00,0.00,0.15,0.00,0.85,1.00,anomaly
0,tcp,private,S0,0,0,0,0,0,0,0,0,0,0,0,0,0,0,0,0,0,0,112,10,0.88,1.00,0.12,0.00,0.09,0.06,0.00,255,10,0.04,0.05,0.00,0.00,0.69,1.00,0.31,0.00,anomaly
0,tcp,smtp,SF,0,83,0,0,0,0,0,1,0,0,0,0,0,0,0,0,0,0,2,3,0.00,0.00,0.00,0.00,1.00,0.00,0.67,167,190,0.81,0.02,0.01,0.01,0.00,0.00,0.00,0.02,normal
0,tcp,http,SF,319,1631,0,0,0,0,0,1,0,0,0,0,0,0,0,0,0,0,7,26,0.00,0.00,0.00,0.00,1.00,0.00,0.08,255,255,1.00,0.00,0.00,0.00,0.00,0.00,0.00,0.00,normal
0,tcp,private,REJ,0,0,0,0,0,0,0,0,0,0,0,0,0,0,0,0,0,0,73,1,0.00,0.00,1.00,1.00,0.01,0.07,0.00,255,1,0.00,0.71,0.00,0.00,0.00,0.00,0.96,1.00,anomaly
0,tcp,http,SF,252,13619,0,0,0,0,0,1,0,0,0,0,0,0,0,0,0,0,5,5,0.00,0.00,0.00,0.00,1.00,0.00,0.00,57,255,1.00,0.00,0.02,0.03,0.00,0.00,0.00,0.00,normal
0,udp,private,SF,52,53,0,0,0,0,0,0,0,0,0,0,0,0,0,0,0,0,506,506,0.00,0.00,0.00,0.00,1.00,0.00,0.00,255,254,1.00,0.01,0.76,0.00,0.00,0.00,0.00,0.00,normal
0,udp,private,SF,105,0,0,0,0,0,0,0,0,0,0,0,0,0,0,0,0,0,1,1,0.00,0.00,0.00,0.00,1.00,0.00,0.00,255,254,1.00,0.01,0.02,0.00,0.00,0.00,0.00,0.00,normal
0,tcp,private,REJ,0,0,0,0,0,0,0,0,0,0,0,0,0,0,0,0,0,0,298,18,0.00,0.00,1.00,1.00,0.06,0.06,0.00,255,18,0.07,0.05,0.00,0.00,0.00,0.00,1.00,1.00,anomaly
0,tcp,smtp,SF,2254,329,0,0,0,0,0,1,0,0,0,0,0,0,0,0,0,0,1,1,0.00,0.00,0.00,0.00,1.00,0.00,0.00,23,23,1.00,0.00,0.04,0.00,0.00,0.00,0.00,0.00,normal
0,udp,other,SF,1,1,0,0,0,0,0,0,0,0,0,0,0,0,0,0,0,0,241,1,0.00,0.00,0.00,0.00,0.00,1.00,0.00,255,1,0.00,1.00,1.00,0.00,0.00,0.00,0.00,0.00,anomaly
0,tcp,ftp_data,REJ,0,0,0,0,0,0,0,0,0,0,0,0,0,0,0,0,0,0,253,12,0.00,0.00,1.00,1.00,0.05,0.06,0.00,255,12,0.05,0.07,0.00,0.00,0.00,0.00,0.99,1.00,anomaly
0,tcp,http,SF,215,1772,0,0,0,0,0,1,0,0,0,0,0,0,0,0,0,0,4,4,0.00,0.00,0.00,0.00,1.00,0.00,0.00,14,255,1.00,0.00,0.07,0.02,0.00,0.00,0.00,0.00,normal
0,tcp,private,REJ,0,0,0,0,0,0,0,0,0,0,0,0,0,0,0,0,0,0,101,2,0.00,0.00,1.00,1.00,0.02,0.07,0.00,255,2,0.01,0.06,0.00,0.00,0.00,0.00,1.00,1.00,anomaly
8153,tcp,telnet,SF,0,15,0,0,0,0,0,0,0,0,0,0,0,0,0,0,0,0,1,1,0.00,0.00,0.00,0.00,1.00,0.00,0.00,255,23,0.09,0.80,0.00,0.00,0.00,0.00,0.79,0.00,anomaly
0,tcp,http,SF,190,622,0,0,0,0,0,1,0,0,0,0,0,0,0,0,0,0,20,20,0.00,0.00,0.00,0.00,1.00,0.00,0.00,255,255,1.00,0.00,0.00,0.00,0.00,0.00,0.00,0.00,normal
0,tcp,Z39_50,REJ,0,0,0,0,0,0,0,0,0,0,0,0,0,0,0,0,0,0,286,4,0.00,0.00,1.00,1.00,0.01,0.06,0.00,255,4,0.02,0.06,0.00,0.00,0.00,0.00,1.00,1.00,anomaly
0,tcp,gopher,S0,0,0,0,0,0,0,0,0,0,0,0,0,0,0,0,0,0,0,283,7,1.00,1.00,0.00,0.00,0.02,0.06,0.00,255,7,0.03,0.07,0.00,0.00,1.00,1.00,0.00,0.00,anomaly
0,tcp,http,SF,301,195,0,0,0,0,0,1,0,0,0,0,0,0,0,0,0,0,8,24,0.00,0.00,0.00,0.00,1.00,0.00,0.12,104,255,1.00,0.00,0.01,0.06,0.00,0.00,0.00,0.00,normal
0,tcp,other,REJ,0,0,0,0,0,0,0,0,0,0,0,0,0,0,0,0,0,0,2,1,0.00,0.00,0.50,1.00,0.50,1.00,0.00,255,3,0.01,0.01,0.00,0.00,0.00,0.00,0.01,1.00,anomaly
0,tcp,http,S0,0,0,0,0,0,0,0,0,0,0,0,0,0,0,0,0,0,0,98,98,1.00,1.00,0.00,0.00,1.00,0.00,0.00,255,255,1.00,0.00,0.00,0.00,0.52,0.52,0.46,0.46,anomaly
4,tcp,pop_3,SF,32,93,0,0,0,0,0,1,0,0,0,0,0,0,0,0,0,0,1,1,0.00,0.00,0.00,0.00,1.00,0.00,0.00,255,147,0.58,0.02,0.00,0.00,0.00,0.00,0.15,0.00,anomaly
3,tcp,imap4,RSTO,0,44,0,0,0,0,0,0,0,0,0,0,0,0,0,0,0,0,2,6,0.00,0.00,1.00,1.00,0.50,1.00,1.00,255,23,0.09,0.03,0.00,0.00,0.00,0.00,0.30,0.96,anomaly
0,tcp,private,REJ,0,0,0,0,0,0,0,0,0,0,0,0,0,0,0,0,0,0,290,19,0.00,0.00,1.00,1.00,0.07,0.06,0.00,255,19,0.07,0.07,0.00,0.00,0.00,0.00,1.00,1.00,anomaly
0,tcp,ssh,S0,0,0,0,0,0,0,0,0,0,0,0,0,0,0,0,0,0,0,233,1,1.00,1.00,0.00,0.00,0.00,0.06,0.00,255,1,0.00,0.07,0.00,0.00,1.00,1.00,0.00,0.00,anomaly
0,tcp,http,SF,317,377,0,0,0,0,0,1,0,0,0,0,0,0,0,0,0,0,6,15,0.00,0.00,0.00,0.00,1.00,0.00,0.13,78,255,1.00,0.00,0.01,0.02,0.00,0.00,0.00,0.00,normal
0,tcp,http,SF,221,1122,0,0,0,0,0,1,0,0,0,0,0,0,0,0,0,0,10,10,0.00,0.00,0.00,0.00,1.00,0.00,0.00,10,255,1.00,0.00,0.10,0.05,0.00,0.00,0.00,0.00,normal
0,tcp,gopher,REJ,0,0,0,0,0,0,0,0,0,0,0,0,0,0,0,0,0,0,205,6,0.00,0.00,1.00,1.00,0.03,0.07,0.00,255,6,0.02,0.08,0.00,0.00,0.00,0.00,1.00,1.00,anomaly
280,tcp,ftp_data,SF,283618,0,0,0,0,1,0,0,0,0,0,0,0,0,0,0,0,0,2,2,0.00,0.00,0.00,0.00,1.00,0.00,0.00,8,22,1.00,0.00,1.00,0.14,0.00,0.05,0.00,0.00,anomaly
0,tcp,http,SF,208,7770,0,0,0,0,0,1,0,0,0,0,0,0,0,0,0,0,9,10,0.00,0.00,0.00,0.00,1.00,0.00,0.20,194,255,1.00,0.00,0.01,0.03,0.00,0.00,0.00,0.00,normal
0,tcp,http,SF,226,1846,0,0,0,0,0,1,0,0,0,0,0,0,0,0,0,0,1,4,0.00,0.00,0.00,0.00,1.00,0.00,0.50,53,255,1.00,0.00,0.02,0.01,0.00,0.00,0.00,0.00,normal
0,icmp,ecr_i,SF,1008,0,0,0,0,0,0,0,0,0,0,0,0,0,0,0,0,0,103,103,0.00,0.00,0.00,0.00,1.00,0.00,0.00,255,255,1.00,0.00,1.00,0.00,0.00,0.00,0.00,0.00,anomaly
0,udp,private,SF,105,145,0,0,0,0,0,0,0,0,0,0,0,0,0,0,0,0,2,2,0.00,0.00,0.00,0.00,1.00,0.00,0.00,255,255,1.00,0.00,0.02,0.00,0.00,0.00,0.00,0.00,normal
0,tcp,private,REJ,0,0,0,0,0,0,0,0,0,0,0,0,0,0,0,0,0,0,2,1,0.00,0.00,1.00,1.00,0.50,1.00,0.00,255,1,0.00,0.48,0.20,0.00,0.00,0.00,0.21,1.00,anomaly
0,tcp,http,SF,232,8560,0,0,0,0,0,1,0,0,0,0,0,0,0,0,0,0,3,3,0.00,0.00,0.00,0.00,1.00,0.00,0.00,74,255,1.00,0.00,0.01,0.03,0.01,0.00,0.00,0.00,normal
0,tcp,http,S0,0,0,0,0,0,0,0,0,0,0,0,0,0,0,0,0,0,0,82,82,1.00,1.00,0.00,0.00,1.00,0.00,0.00,255,255,1.00,0.00,0.00,0.00,0.39,0.39,0.60,0.60,anomaly
0,tcp,http,SF,240,386,0,0,0,0,0,1,0,0,0,0,0,0,0,0,0,0,32,37,0.00,0.00,0.00,0.00,1.00,0.00,0.11,255,255,1.00,0.00,0.00,0.00,0.00,0.00,0.00,0.00,normal
0,tcp,http,SF,221,17606,0,0,0,0,0,1,0,0,0,0,0,0,0,0,0,0,1,1,0.00,0.00,0.00,0.00,1.00,0.00,0.00,181,251,1.00,0.00,0.01,0.01,0.00,0.00,0.00,0.00,normal
0,tcp,uucp,S0,0,0,0,0,0,0,0,0,0,0,0,0,0,0,0,0,0,0,143,19,1.00,1.00,0.00,0.00,0.13,0.06,0.00,255,19,0.07,0.05,0.00,0.00,1.00,1.00,0.00,0.00,anomaly
0,tcp,other,REJ,0,0,0,0,0,0,0,0,0,0,0,0,0,0,0,0,0,0,511,1,0.15,0.00,0.85,1.00,0.00,1.00,0.00,255,1,0.00,0.90,0.00,0.00,0.13,0.00,0.87,1.00,anomaly
0,tcp,pop_3,REJ,0,0,0,0,0,0,0,0,0,0,0,0,0,0,0,0,0,0,3,2,0.00,0.00,1.00,0.50,0.33,1.00,1.00,255,41,0.16,0.02,0.00,0.00,0.00,0.00,0.53,1.00,anomaly
0,udp,domain_u,SF,33,33,0,0,0,0,0,0,0,0,0,0,0,0,0,0,0,0,1,4,0.00,0.00,0.00,0.00,1.00,0.00,1.00,39,33,0.85,0.05,0.03,0.00,0.00,0.00,0.00,0.00,normal
0,tcp,private,REJ,0,0,0,0,0,0,0,0,0,0,0,0,0,0,0,0,0,0,236,18,0.00,0.00,1.00,1.00,0.08,0.07,0.00,255,18,0.07,0.07,0.00,0.00,0.00,0.00,1.00,1.00,anomaly
1,tcp,telnet,RSTO,0,15,0,0,0,0,0,0,0,0,0,0,0,0,0,0,0,0,1,7,0.00,0.14,1.00,0.43,1.00,0.00,0.71,255,61,0.24,0.03,0.00,0.00,0.00,0.00,0.51,0.62,anomaly
0,tcp,sunrpc,REJ,0,0,0,0,0,0,0,0,0,0,0,0,0,0,0,0,0,0,5,4,0.00,0.00,0.80,1.00,0.20,0.80,1.00,255,37,0.15,0.03,0.00,0.00,0.00,0.00,0.69,1.00,anomaly
4,tcp,pop_3,SF,28,93,0,0,0,0,0,1,0,0,0,0,0,0,0,0,0,0,1,1,0.00,0.00,0.00,0.00,1.00,0.00,0.00,255,239,0.94,0.01,0.00,0.00,0.00,0.00,0.04,0.00,anomaly
0,tcp,private,RSTR,0,0,0,0,0,0,0,0,0,0,0,0,0,0,0,0,0,0,1,1,0.00,0.00,1.00,1.00,1.00,0.00,0.00,191,1,0.01,0.66,0.66,0.00,0.00,0.00,0.68,1.00,anomaly
0,tcp,ftp_data,S0,0,0,0,0,0,0,0,0,0,0,0,0,0,0,0,0,0,0,24,4,1.00,1.00,0.00,0.00,0.17,0.08,0.00,255,8,0.03,0.07,0.01,0.00,0.83,0.50,0.02,0.00,anomaly
0,udp,domain_u,SF,36,0,0,0,0,0,0,0,0,0,0,0,0,0,0,0,0,0,11,20,0.00,0.00,0.00,0.00,1.00,0.00,0.20,11,141,1.00,0.00,1.00,0.02,0.00,0.00,0.00,0.00,normal
0,udp,private,SF,54,55,0,0,0,0,0,0,0,0,0,0,0,0,0,0,0,0,509,509,0.00,0.00,0.00,0.00,1.00,0.00,0.00,255,255,1.00,0.00,0.86,0.00,0.00,0.00,0.00,0.00,normal
0,tcp,auth,REJ,0,0,0,0,0,0,0,0,0,0,0,0,0,0,0,0,0,0,232,9,0.01,0.00,0.99,1.00,0.04,0.08,0.00,255,9,0.04,0.08,0.00,0.00,0.06,0.00,0.94,1.00,anomaly
0,icmp,ecr_i,SF,1032,0,0,0,0,0,0,0,0,0,0,0,0,0,0,0,0,0,508,508,0.00,0.00,0.00,0.00,1.00,0.00,0.00,145,144,0.99,0.01,0.99,0.00,0.00,0.00,0.00,0.00,anomaly
0,tcp,vmnet,REJ,0,0,0,0,0,0,0,0,0,0,0,0,0,0,0,0,0,0,263,13,0.00,0.00,1.00,1.00,0.05,0.06,0.00,255,13,0.05,0.06,0.00,0.00,0.00,0.00,1.00,1.00,anomaly
0,tcp,http,SF,355,395,0,0,0,0,0,1,0,0,0,0,0,0,0,0,0,0,6,10,0.00,0.00,0.00,0.00,1.00,0.00,0.20,255,255,1.00,0.00,0.00,0.00,0.00,0.00,0.00,0.00,normal
0,tcp,telnet,RSTO,125,188,0,0,0,0,1,0,0,0,0,0,0,0,0,0,0,0,1,1,0.00,0.00,1.00,1.00,1.00,0.00,0.00,255,57,0.22,0.02,0.00,0.00,0.00,0.00,0.01,0.05,anomaly
0,tcp,http,SF,308,1476,0,0,0,0,0,1,0,0,0,0,0,0,0,0,0,0,19,22,0.00,0.00,0.00,0.00,1.00,0.00,0.09,122,255,1.00,0.00,0.01,0.04,0.00,0.00,0.00,0.00,normal
280,tcp,ftp_data,SF,283618,0,0,0,0,0,0,0,0,0,0,0,0,0,0,0,0,0,1,1,0.00,0.00,0.00,0.00,1.00,0.00,0.00,3,19,1.00,0.00,1.00,0.16,0.00,0.00,0.00,0.00,anomaly
0,tcp,http,SF,395,1810,0,0,0,0,0,1,0,0,0,0,0,0,0,0,0,0,6,6,0.00,0.00,0.00,0.00,1.00,0.00,0.00,255,255,1.00,0.00,0.00,0.00,0.00,0.00,0.00,0.00,normal
4,tcp,pop_3,SF,32,93,0,0,0,0,0,1,0,0,0,0,0,0,0,0,0,0,1,1,0.00,0.00,0.00,0.00,1.00,0.00,0.00,255,242,0.95,0.02,0.00,0.00,0.00,0.00,0.02,0.00,anomaly
0,udp,private,SF,42,0,0,0,0,0,0,0,0,0,0,0,0,0,0,0,0,0,2,2,0.00,0.00,0.00,0.00,1.00,0.00,0.00,255,255,1.00,0.00,0.00,0.00,0.00,0.00,0.00,0.00,anomaly
0,tcp,private,REJ,0,0,0,0,0,0,0,0,0,0,0,0,0,0,0,0,0,0,13,12,0.00,0.00,1.00,1.00,0.92,0.15,0.00,255,12,0.05,0.93,0.00,0.00,0.00,0.00,0.96,1.00,anomaly
0,tcp,pop_3,RSTO,0,0,0,0,0,0,0,0,0,0,0,0,0,0,0,0,0,0,288,12,0.00,0.00,1.00,1.00,0.04,0.06,0.00,255,12,0.05,0.06,0.00,0.00,0.00,0.00,1.00,1.00,anomaly
0,tcp,Z39_50,REJ,0,0,0,0,0,0,0,0,0,0,0,0,0,0,0,0,0,0,199,2,0.00,0.00,1.00,1.00,0.01,0.07,0.00,255,2,0.01,0.07,0.00,0.00,0.00,0.00,1.00,1.00,anomaly
0,tcp,http,SF,316,1301,0,0,0,0,0,1,0,0,0,0,0,0,0,0,0,0,14,27,0.00,0.00,0.00,0.00,1.00,0.00,0.07,48,255,1.00,0.00,0.02,0.03,0.00,0.00,0.00,0.00,normal
0,tcp,private,S0,0,0,0,0,0,0,0,0,0,0,0,0,0,0,0,0,0,0,244,1,1.00,1.00,0.00,0.00,0.00,0.07,0.00,255,1,0.00,0.07,0.00,0.00,1.00,1.00,0.00,0.00,anomaly
0,tcp,imap4,S0,0,0,0,0,0,0,0,0,0,0,0,0,0,0,0,0,0,0,1,1,1.00,1.00,0.00,0.00,1.00,0.00,0.00,140,85,0.34,0.02,0.01,0.02,1.00,1.00,0.00,0.00,anomaly
5,tcp,ftp,SF,95,332,0,0,0,1,0,1,0,0,0,0,1,0,0,0,0,0,1,1,0.00,0.00,0.00,0.00,1.00,0.00,0.00,247,90,0.36,0.03,0.00,0.00,0.00,0.00,0.00,0.00,anomaly
0,tcp,http,SF,153,5072,0,0,0,0,0,1,0,0,0,0,0,0,0,0,0,0,2,2,0.00,0.00,0.00,0.00,1.00,0.00,0.00,2,229,1.00,0.00,0.50,0.04,0.00,0.01,0.00,0.00,normal
0,tcp,http,SF,207,2745,0,0,0,0,0,1,0,0,0,0,0,0,0,0,0,0,18,18,0.00,0.00,0.00,0.00,1.00,0.00,0.00,255,255,1.00,0.00,0.00,0.00,0.00,0.00,0.00,0.00,normal
0,tcp,private,REJ,0,0,0,0,0,0,0,0,0,0,0,0,0,0,0,0,0,0,192,11,0.00,0.00,1.00,1.00,0.06,0.06,0.00,255,11,0.04,0.05,0.00,0.00,0.00,0.00,1.00,1.00,anomaly
283,tcp,ftp,SF,160,597,0,0,0,2,0,1,0,0,0,0,0,0,0,0,0,1,1,1,0.00,0.00,0.00,0.00,1.00,0.00,0.00,152,69,0.45,0.03,0.01,0.00,0.00,0.00,0.00,0.00,anomaly
0,tcp,http,SF,206,45282,0,0,0,0,0,1,0,0,0,0,0,0,0,0,0,0,3,3,0.00,0.00,0.00,0.00,1.00,0.00,0.00,255,255,1.00,0.00,0.00,0.00,0.00,0.00,0.00,0.00,normal
0,tcp,private,REJ,0,0,0,0,0,0,0,0,0,0,0,0,0,0,0,0,0,0,260,14,0.00,0.00,1.00,1.00,0.05,0.06,0.00,255,14,0.05,0.06,0.00,0.00,0.00,0.00,1.00,1.00,anomaly
0,tcp,private,S0,0,0,0,0,0,0,0,0,0,0,0,0,0,0,0,0,0,0,142,1,1.00,1.00,0.00,0.00,0.01,0.11,0.00,255,1,0.00,0.09,0.00,0.00,1.00,1.00,0.00,0.00,anomaly
0,tcp,other,REJ,0,0,0,0,0,0,0,0,0,0,0,0,0,0,0,0,0,0,495,1,0.04,0.00,0.96,1.00,0.00,1.00,0.00,255,1,0.00,1.00,0.00,0.00,0.00,0.00,1.00,1.00,anomaly
1,tcp,smtp,SF,2599,261,0,0,0,0,0,1,0,0,0,0,0,0,0,0,0,0,3,3,0.00,0.00,0.00,0.00,1.00,0.00,0.00,255,246,0.96,0.04,0.00,0.00,0.00,0.00,0.04,0.00,anomaly
0,tcp,ftp_data,SF,151,0,0,0,0,0,0,0,0,0,0,0,0,0,0,0,0,0,2,2,0.00,0.00,0.00,0.00,1.00,0.00,0.00,115,55,0.23,0.21,0.40,0.05,0.01,0.02,0.01,0.00,normal
0,udp,private,SF,1,0,0,0,0,0,0,0,0,0,0,0,0,0,0,0,0,0,82,4,0.00,0.00,0.00,0.00,0.05,0.77,0.00,255,17,0.07,0.70,0.99,0.00,0.00,0.00,0.01,0.00,normal
0,tcp,http,SF,241,1608,0,0,0,0,0,1,0,0,0,0,0,0,0,0,0,0,6,6,0.00,0.00,0.00,0.00,1.00,0.00,0.00,26,255,1.00,0.00,0.04,0.06,0.04,0.00,0.00,0.00,normal
2,tcp,smtp,SF,1179,335,0,0,0,0,0,1,0,0,0,0,0,0,0,0,0,0,1,2,0.00,0.00,0.00,0.00,1.00,0.00,1.00,112,182,0.70,0.03,0.01,0.01,0.00,0.00,0.00,0.00,normal
0,udp,other,SF,1,1,0,0,0,0,0,0,0,0,0,0,0,0,0,0,0,0,101,1,0.00,0.00,0.00,0.00,0.01,1.00,0.00,255,1,0.00,1.00,1.00,0.00,0.00,0.00,0.00,0.00,anomaly
0,tcp,gopher,REJ,0,0,0,0,0,0,0,0,0,0,0,0,0,0,0,0,0,0,186,1,0.00,0.00,1.00,1.00,0.01,0.06,0.00,255,1,0.00,0.06,0.00,0.00,0.00,0.00,1.00,1.00,anomaly
4,tcp,pop_3,SF,32,93,0,0,0,0,0,1,0,0,0,0,0,0,0,0,0,0,1,1,0.00,0.00,0.00,0.00,1.00,0.00,0.00,158,140,0.88,0.02,0.01,0.01,0.00,0.00,0.06,0.00,anomaly
0,tcp,telnet,SF,125,174,0,0,0,0,1,0,0,0,0,0,0,0,0,0,0,0,1,1,0.00,0.00,0.00,0.00,1.00,0.00,0.00,255,139,0.55,0.02,0.00,0.00,0.00,0.00,0.02,0.03,anomaly
1,tcp,imap4,RSTO,0,44,0,0,0,0,0,0,0,0,0,0,0,0,0,0,0,0,2,6,0.00,0.00,1.00,0.83,0.50,1.00,1.00,106,59,0.25,0.05,0.01,0.03,0.00,0.00,0.89,0.98,anomaly
0,tcp,http,SF,205,864,0,0,0,0,0,1,0,0,0,0,0,0,0,0,0,0,33,33,0.00,0.00,0.00,0.00,1.00,0.00,0.00,204,255,1.00,0.00,0.00,0.02,0.00,0.00,0.00,0.00,normal
0,tcp,private,REJ,0,0,0,0,0,0,0,0,0,0,0,0,0,0,0,0,0,0,258,18,0.00,0.00,1.00,1.00,0.07,0.07,0.00,255,18,0.07,0.07,0.00,0.00,0.00,0.00,1.00,1.00,anomaly
1,tcp,smtp,SF,2599,293,0,0,0,0,0,1,0,0,0,0,0,0,0,0,0,0,2,2,0.00,0.00,0.00,0.00,1.00,0.00,0.00,255,42,0.16,0.16,0.00,0.00,0.00,0.00,0.82,0.00,anomaly
0,udp,private,SF,105,146,0,0,0,0,0,0,0,0,0,0,0,0,0,0,0,0,1,1,0.00,0.00,0.00,0.00,1.00,0.00,0.00,255,255,1.00,0.00,0.01,0.00,0.00,0.00,0.00,0.00,normal
0,tcp,private,REJ,0,0,0,0,0,0,0,0,0,0,0,0,0,0,0,0,0,0,197,13,0.00,0.00,1.00,1.00,0.07,0.07,0.00,255,13,0.05,0.06,0.00,0.00,0.00,0.00,1.00,1.00,anomaly
8072,tcp,telnet,SF,0,15,0,0,0,0,0,0,0,0,0,0,0,0,0,0,0,0,1,1,0.00,0.00,0.00,0.00,1.00,0.00,0.00,255,89,0.35,0.02,0.00,0.00,0.64,0.49,0.01,0.01,anomaly
0,tcp,http,SF,162,348,0,0,0,0,0,1,0,0,0,0,0,0,0,0,0,0,2,2,0.00,0.00,0.00,0.00,1.00,0.00,0.00,2,255,1.00,0.00,0.50,0.04,0.00,0.00,0.00,0.00,normal
0,tcp,private,REJ,0,0,0,0,0,0,0,0,0,0,0,0,0,0,0,0,0,0,109,5,0.00,0.00,1.00,1.00,0.05,0.07,0.00,255,5,0.02,0.06,0.00,0.00,0.00,0.00,1.00,1.00,anomaly
0,tcp,pop_3,REJ,0,0,0,0,0,0,0,0,0,0,0,0,0,0,0,0,0,0,3,11,0.00,0.00,1.00,0.91,0.33,1.00,1.00,255,14,0.05,0.03,0.00,0.00,0.01,0.07,0.19,0.93,anomaly
0,tcp,http,SF,233,398,0,0,0,0,0,1,0,0,0,0,0,0,0,0,0,0,8,8,0.00,0.00,0.00,0.00,1.00,0.00,0.00,255,255,1.00,0.00,0.00,0.00,0.00,0.00,0.00,0.00,normal
0,tcp,private,REJ,0,0,0,0,0,0,0,0,0,0,0,0,0,0,0,0,0,0,510,1,0.01,0.00,0.95,1.00,0.00,1.00,0.00,255,1,0.00,1.00,0.00,0.00,0.02,0.00,0.95,1.00,anomaly
0,icmp,ecr_i,SF,1032,0,0,0,0,0,0,0,0,0,0,0,0,0,0,0,0,0,87,87,0.00,0.00,0.00,0.00,1.00,0.00,0.00,255,255,1.00,0.00,1.00,0.00,0.00,0.00,0.00,0.00,anomaly
0,icmp,eco_i,SF,18,0,0,0,0,0,0,0,0,0,0,0,0,0,0,0,0,0,1,1,0.00,0.00,0.00,0.00,1.00,0.00,0.00,1,36,1.00,0.00,1.00,1.00,0.00,0.00,0.00,0.00,anomaly
0,icmp,ecr_i,SF,508,0,0,0,0,0,0,0,0,0,0,0,0,0,0,0,0,0,499,499,0.00,0.00,0.00,0.00,1.00,0.00,0.00,255,255,1.00,0.00,1.00,0.00,0.00,0.00,0.00,0.00,anomaly
0,udp,domain_u,SF,42,132,0,0,0,0,0,0,0,0,0,0,0,0,0,0,0,0,97,175,0.00,0.00,0.00,0.00,1.00,0.00,0.01,191,119,0.62,0.02,0.01,0.00,0.00,0.00,0.00,0.00,normal
0,tcp,http,SF,306,632,0,0,0,0,0,1,0,0,0,0,0,0,0,0,0,0,2,6,0.00,0.00,0.00,0.00,1.00,0.00,0.83,255,255,1.00,0.00,0.00,0.00,0.00,0.00,0.00,0.00,normal
0,tcp,http,SF,300,2239,0,0,0,0,0,1,0,0,0,0,0,0,0,0,0,0,7,7,0.00,0.00,0.00,0.00,1.00,0.00,0.00,255,239,0.94,0.02,0.00,0.00,0.00,0.00,0.04,0.00,normal
0,tcp,other,REJ,0,0,0,0,0,0,0,0,0,0,0,0,0,0,0,0,0,0,398,1,0.17,0.00,0.83,1.00,0.00,1.00,0.00,255,1,0.00,0.91,0.00,0.00,0.16,0.00,0.83,1.00,anomaly
0,tcp,http,SF,235,1719,0,0,0,0,0,1,0,0,0,0,0,0,0,0,0,0,6,9,0.00,0.00,0.00,0.00,1.00,0.00,0.22,70,255,1.00,0.00,0.01,0.02,0.00,0.00,0.00,0.00,normal
0,tcp,http,SF,324,7002,0,0,0,0,0,1,0,0,0,0,0,0,0,0,0,0,15,15,0.00,0.00,0.00,0.00,1.00,0.00,0.00,15,255,1.00,0.00,0.07,0.01,0.00,0.00,0.00,0.00,normal
0,udp,domain_u,SF,42,152,0,0,0,0,0,0,0,0,0,0,0,0,0,0,0,0,69,148,0.00,0.00,0.00,0.00,1.00,0.00,0.01,255,254,1.00,0.01,0.00,0.00,0.00,0.00,0.00,0.00,normal
0,icmp,ecr_i,SF,508,0,0,0,0,0,0,0,0,0,0,0,0,0,0,0,0,0,158,158,0.00,0.00,0.00,0.00,1.00,0.00,0.00,255,255,1.00,0.00,1.00,0.00,0.00,0.00,0.00,0.00,anomaly
1,tcp,smtp,SF,1143,368,0,0,0,0,0,1,0,0,0,0,0,0,0,0,0,0,1,2,0.00,0.00,0.00,0.00,1.00,0.00,1.00,239,190,0.73,0.03,0.00,0.01,0.00,0.00,0.05,0.00,normal
0,tcp,http,SF,294,7176,0,0,0,0,0,1,0,0,0,0,0,0,0,0,0,0,8,9,0.00,0.00,0.00,0.00,1.00,0.00,0.22,189,255,1.00,0.00,0.01,0.05,0.00,0.00,0.00,0.00,normal
0,tcp,http,SF,294,430,0,0,0,0,0,1,0,0,0,0,0,0,0,0,0,0,4,4,0.00,0.00,0.00,0.00,1.00,0.00,0.00,255,255,1.00,0.00,0.00,0.00,0.00,0.00,0.00,0.00,normal
0,tcp,http,SF,199,1344,0,0,0,0,0,1,0,0,0,0,0,0,0,0,0,0,40,42,0.00,0.00,0.00,0.00,1.00,0.00,0.07,255,255,1.00,0.00,0.00,0.00,0.00,0.00,0.00,0.00,normal
0,tcp,private,REJ,0,0,0,0,0,0,0,0,0,0,0,0,0,0,0,0,0,0,270,5,0.00,0.00,1.00,1.00,0.02,0.06,0.00,255,5,0.02,0.07,0.00,0.00,0.00,0.00,1.00,1.00,anomaly
0,tcp,http,SF,225,3200,0,0,0,0,0,1,0,0,0,0,0,0,0,0,0,0,7,7,0.00,0.00,0.00,0.00,1.00,0.00,0.00,156,255,1.00,0.00,0.01,0.02,0.00,0.00,0.00,0.00,normal
0,tcp,imap4,RSTO,0,44,0,0,0,0,0,0,0,0,0,0,0,0,0,0,0,0,2,1,0.00,0.00,1.00,1.00,0.50,1.00,0.00,142,60,0.26,0.04,0.01,0.03,0.00,0.00,0.92,0.98,anomaly
0,tcp,private,REJ,0,0,0,0,0,0,0,0,0,0,0,0,0,0,0,0,0,0,257,14,0.11,0.00,0.89,1.00,0.05,0.06,0.00,255,14,0.05,0.08,0.00,0.00,0.11,0.00,0.89,1.00,anomaly
0,icmp,ecr_i,SF,1008,0,0,0,0,0,0,0,0,0,0,0,0,0,0,0,0,0,194,194,0.00,0.00,0.00,0.00,1.00,0.00,0.00,255,255,1.00,0.00,1.00,0.00,0.00,0.00,0.00,0.00,anomaly
0,tcp,http,SF,192,762,0,0,0,0,0,1,0,0,0,0,0,0,0,0,0,0,2,2,0.00,0.00,0.00,0.00,1.00,0.00,0.00,80,255,1.00,0.00,0.01,0.02,0.00,0.00,0.00,0.00,normal
0,tcp,http,SF,247,618,0,0,0,0,0,1,0,0,0,0,0,0,0,0,0,0,16,16,0.00,0.00,0.00,0.00,1.00,0.00,0.00,132,255,1.00,0.00,0.01,0.02,0.00,0.00,0.00,0.00,normal
0,tcp,http,SF,280,4224,0,0,0,0,0,1,0,0,0,0,0,0,0,0,0,0,5,9,0.00,0.00,0.00,0.00,1.00,0.00,0.22,5,255,1.00,0.00,0.20,0.02,0.00,0.00,0.00,0.00,normal
1,tcp,telnet,RSTO,0,15,0,0,0,0,0,0,0,0,0,0,0,0,0,0,0,0,1,3,0.00,0.00,1.00,0.67,1.00,0.00,0.67,142,88,0.30,0.04,0.01,0.02,0.01,0.00,0.91,0.66,anomaly
0,tcp,whois,S0,0,0,0,0,0,0,0,0,0,0,0,0,0,0,0,0,0,0,165,2,1.00,1.00,0.00,0.00,0.01,0.10,0.00,255,2,0.01,0.10,0.00,0.00,1.00,1.00,0.00,0.00,anomaly
282,tcp,ftp,SF,162,597,0,0,0,2,0,1,0,0,0,0,0,0,0,0,0,1,1,1,0.00,0.00,0.00,0.00,1.00,0.00,0.00,10,8,0.80,0.20,0.10,0.00,0.00,0.00,0.00,0.00,anomaly
0,udp,other,SF,1,1,0,0,0,0,0,0,0,0,0,0,0,0,0,0,0,0,455,1,0.00,0.00,0.00,0.00,0.00,1.00,0.00,255,1,0.00,1.00,1.00,0.00,0.00,0.00,0.00,0.00,anomaly
0,tcp,private,REJ,0,0,0,0,0,0,0,0,0,0,0,0,0,0,0,0,0,0,202,20,0.00,0.00,1.00,1.00,0.10,0.06,0.00,255,20,0.08,0.06,0.00,0.00,0.00,0.00,1.00,1.00,anomaly
0,tcp,private,RSTO,0,0,0,0,0,0,0,0,0,0,0,0,0,0,0,0,0,0,126,9,0.00,0.00,1.00,1.00,0.07,0.06,0.00,255,9,0.04,0.06,0.00,0.00,0.00,0.00,1.00,1.00,anomaly
4,tcp,pop_3,SF,28,93,0,0,0,0,0,1,0,0,0,0,0,0,0,0,0,0,1,1,0.00,0.00,0.00,0.00,1.00,0.00,0.00,63,61,0.95,0.03,0.02,0.03,0.00,0.00,0.00,0.00,anomaly
0,tcp,http,SF,306,1075,0,0,0,0,0,1,0,0,0,0,0,0,0,0,0,0,1,1,0.00,0.00,0.00,0.00,1.00,0.00,0.00,255,230,0.90,0.02,0.00,0.00,0.00,0.00,0.00,0.00,normal
0,tcp,other,REJ,0,0,0,0,0,0,0,0,0,0,0,0,0,0,0,0,0,0,1,1,0.00,0.00,1.00,1.00,1.00,0.00,0.00,255,13,0.05,0.02,0.00,0.00,0.00,0.00,0.05,1.00,anomaly
0,tcp,http_443,REJ,0,0,0,0,0,0,0,0,0,0,0,0,0,0,0,0,0,0,115,9,0.00,0.00,1.00,1.00,0.08,0.06,0.00,255,9,0.04,0.06,0.00,0.00,0.00,0.00,1.00,1.00,anomaly
0,tcp,private,REJ,0,0,0,0,0,0,0,0,0,0,0,0,0,0,0,0,0,0,249,7,0.00,0.00,1.00,1.00,0.03,0.07,0.00,255,7,0.03,0.07,0.00,0.00,0.00,0.00,1.00,1.00,anomaly
0,tcp,netstat,REJ,0,0,0,0,0,0,0,0,0,0,0,0,0,0,0,0,0,0,144,18,0.00,0.00,1.00,1.00,0.12,0.06,0.00,255,18,0.07,0.05,0.00,0.00,0.00,0.00,1.00,1.00,anomaly
0,tcp,systat,S0,0,0,0,0,0,0,0,0,0,0,0,0,0,0,0,0,0,0,237,20,1.00,1.00,0.00,0.00,0.08,0.06,0.00,255,20,0.08,0.07,0.00,0.00,1.00,1.00,0.00,0.00,anomaly
0,tcp,http,SF,198,670,0,0,0,0,0,1,0,0,0,0,0,0,0,0,0,0,3,3,0.00,0.00,0.00,0.00,1.00,0.00,0.00,80,255,1.00,0.00,0.01,0.02,0.00,0.00,0.00,0.00,normal
0,tcp,private,RSTO,0,0,0,0,0,0,0,0,0,0,0,0,0,0,0,0,0,0,101,1,0.00,0.00,1.00,1.00,0.01,0.07,0.00,255,1,0.00,0.06,0.00,0.00,0.00,0.00,1.00,1.00,anomaly
0,tcp,http,SF,245,4224,0,0,0,0,0,1,0,0,0,0,0,0,0,0,0,0,19,19,0.00,0.00,0.00,0.00,1.00,0.00,0.00,255,255,1.00,0.00,0.00,0.00,0.00,0.00,0.00,0.00,normal
0,tcp,ftp,SF,26,157,0,0,0,0,1,0,0,0,0,0,0,0,0,0,0,1,1,1,0.00,0.00,0.00,0.00,1.00,0.00,0.00,158,74,0.47,0.03,0.01,0.00,0.00,0.00,0.00,0.00,anomaly
0,tcp,private,REJ,0,0,0,0,0,0,0,0,0,0,0,0,0,0,0,0,0,0,132,20,0.00,0.00,1.00,1.00,0.15,0.06,0.00,255,20,0.08,0.06,0.00,0.00,0.00,0.00,1.00,1.00,anomaly
0,tcp,private,REJ,0,0,0,0,0,0,0,0,0,0,0,0,0,0,0,0,0,0,146,10,0.00,0.00,1.00,1.00,0.07,0.05,0.00,255,10,0.04,0.06,0.00,0.00,0.00,0.00,1.00,1.00,anomaly
1,tcp,smtp,SF,2776,331,0,0,0,0,0,1,0,0,0,0,0,0,0,0,0,0,1,2,0.00,0.00,0.00,0.00,1.00,0.00,1.00,134,180,0.66,0.04,0.01,0.01,0.00,0.00,0.00,0.00,normal
0,icmp,ecr_i,SF,1032,0,0,0,0,0,0,0,0,0,0,0,0,0,0,0,0,0,458,458,0.00,0.00,0.00,0.00,1.00,0.00,0.00,255,254,1.00,0.01,1.00,0.00,0.00,0.00,0.00,0.00,anomaly
0,tcp,http,REJ,0,0,0,0,0,0,0,0,0,0,0,0,0,0,0,0,0,0,1,1,0.00,0.00,1.00,1.00,1.00,0.00,0.00,255,22,0.09,0.68,0.00,0.00,0.08,0.00,0.68,1.00,normal
0,tcp,http,SF,248,740,0,0,0,0,0,1,0,0,0,0,0,0,0,0,0,0,24,24,0.00,0.00,0.00,0.00,1.00,0.00,0.00,91,255,1.00,0.00,0.01,0.02,0.00,0.00,0.00,0.00,normal
0,icmp,ecr_i,SF,508,0,0,0,0,0,0,0,0,0,0,0,0,0,0,0,0,0,511,511,0.00,0.00,0.00,0.00,1.00,0.00,0.00,217,94,0.43,0.02,0.43,0.00,0.00,0.00,0.52,0.00,anomaly
0,tcp,private,RSTO,0,0,0,0,0,0,0,0,0,0,0,0,0,0,0,0,0,0,105,2,0.00,0.00,1.00,1.00,0.02,0.08,0.00,255,2,0.01,0.06,0.00,0.00,0.00,0.00,1.00,1.00,anomaly
0,icmp,ecr_i,SF,1032,0,0,0,0,0,0,0,0,0,0,0,0,0,0,0,0,0,396,396,0.00,0.00,0.00,0.00,1.00,0.00,0.00,255,255,1.00,0.00,1.00,0.00,0.00,0.00,0.00,0.00,anomaly
0,tcp,ftp,SF,26,157,0,0,0,0,1,0,0,0,0,0,0,0,0,0,0,1,1,1,0.00,0.00,0.00,0.00,1.00,0.00,0.00,200,97,0.49,0.03,0.00,0.00,0.00,0.00,0.00,0.00,anomaly
0,tcp,private,REJ,0,0,0,0,0,0,0,0,0,0,0,0,0,0,0,0,0,0,140,1,0.00,0.00,1.00,1.00,0.01,0.06,0.00,255,1,0.00,0.05,0.00,0.00,0.00,0.00,1.00,1.00,anomaly
0,tcp,http,SF,285,8013,0,0,0,0,0,1,0,0,0,0,0,0,0,0,0,0,2,28,0.00,0.00,0.00,0.00,1.00,0.00,0.07,76,255,1.00,0.00,0.01,0.02,0.00,0.00,0.00,0.00,normal
0,tcp,private,S0,0,0,0,0,0,0,0,0,0,0,0,0,0,0,0,0,0,0,131,10,1.00,1.00,0.00,0.00,0.08,0.06,0.00,255,10,0.04,0.06,0.00,0.00,1.00,1.00,0.00,0.00,anomaly
0,udp,private,SF,44,0,0,0,0,0,0,0,0,0,0,0,0,0,0,0,0,0,3,3,0.00,0.00,0.00,0.00,1.00,0.00,0.00,255,253,0.99,0.01,0.00,0.00,0.00,0.00,0.00,0.00,anomaly
0,tcp,http,SF,245,1299,0,0,0,0,0,1,0,0,0,0,0,0,0,0,0,0,17,18,0.00,0.00,0.00,0.00,1.00,0.00,0.11,255,255,1.00,0.00,0.00,0.00,0.00,0.00,0.00,0.00,normal
0,tcp,ldap,REJ,0,0,0,0,0,0,0,0,0,0,0,0,0,0,0,0,0,0,120,1,0.00,0.00,1.00,1.00,0.01,0.06,0.00,255,1,0.00,0.06,0.00,0.00,0.00,0.00,1.00,1.00,anomaly
0,udp,private,SF,1,1,0,0,0,0,0,0,0,0,0,0,0,0,0,0,0,0,123,1,0.00,0.00,0.00,0.00,0.01,0.68,0.00,255,1,0.00,0.86,1.00,0.00,0.00,0.00,0.00,0.00,anomaly
0,tcp,http,S0,0,0,0,0,0,0,0,0,0,0,0,0,0,0,0,0,0,0,38,38,1.00,1.00,0.00,0.00,1.00,0.00,0.00,255,255,1.00,0.00,0.00,0.00,0.22,0.22,0.70,0.70,anomaly
1,tcp,pop_3,RSTO,0,36,0,0,0,0,0,1,0,0,0,0,0,0,0,0,0,0,4,10,0.00,0.00,1.00,1.00,0.25,1.00,1.00,255,41,0.16,0.03,0.00,0.00,0.01,0.02,0.61,0.98,anomaly
0,tcp,http,SF,215,1525,0,0,0,0,0,1,0,0,0,0,0,0,0,0,0,0,15,15,0.00,0.00,0.00,0.00,1.00,0.00,0.00,255,255,1.00,0.00,0.00,0.00,0.00,0.00,0.00,0.00,normal
0,tcp,private,REJ,0,0,0,0,0,0,0,0,0,0,0,0,0,0,0,0,0,0,224,19,0.00,0.00,1.00,1.00,0.08,0.07,0.00,255,19,0.07,0.06,0.00,0.00,0.00,0.00,1.00,1.00,anomaly
0,udp,domain_u,SF,45,45,0,0,0,0,0,0,0,0,0,0,0,0,0,0,0,0,117,190,0.00,0.00,0.00,0.00,0.99,0.02,0.01,255,254,1.00,0.01,0.01,0.00,0.00,0.00,0.00,0.00,normal
0,tcp,http,S0,0,0,0,0,0,0,0,0,0,0,0,0,0,0,0,0,0,0,48,48,0.88,0.88,0.10,0.10,1.00,0.00,0.00,255,255,1.00,0.00,0.00,0.00,0.22,0.22,0.70,0.70,anomaly
0,tcp,telnet,S3,0,44,0,0,0,0,0,0,0,0,0,0,0,0,0,0,0,0,1,1,1.00,1.00,0.00,0.00,1.00,0.00,0.00,255,144,0.56,0.03,0.00,0.00,0.27,0.48,0.11,0.09,anomaly
0,tcp,telnet,S3,0,44,0,0,0,0,0,0,0,0,0,0,0,0,0,0,0,0,1,1,1.00,1.00,0.00,0.00,1.00,0.00,0.00,255,65,0.25,0.66,0.00,0.00,0.16,0.62,0.65,0.00,anomaly
0,icmp,ecr_i,SF,520,0,0,0,0,0,0,0,0,0,0,0,0,0,0,0,0,0,244,244,0.00,0.00,0.00,0.00,1.00,0.00,0.00,255,255,1.00,0.00,1.00,0.00,0.00,0.00,0.00,0.00,anomaly
0,tcp,private,REJ,0,0,0,0,0,0,0,0,0,0,0,0,0,0,0,0,0,0,278,6,0.00,0.00,1.00,1.00,0.02,0.06,0.00,255,6,0.02,0.07,0.00,0.00,0.00,0.00,1.00,1.00,anomaly
0,tcp,telnet,SF,125,174,0,0,0,0,1,0,0,0,0,0,0,0,0,0,0,0,1,1,0.00,0.00,0.00,0.00,1.00,0.00,0.00,255,255,1.00,0.00,0.00,0.00,0.01,0.01,0.02,0.02,anomaly
0,tcp,private,REJ,0,0,0,0,0,0,0,0,0,0,0,0,0,0,0,0,0,0,275,14,0.05,0.00,0.95,1.00,0.05,0.06,0.00,255,14,0.05,0.06,0.00,0.00,0.06,0.00,0.94,1.00,anomaly
0,tcp,private,REJ,0,0,0,0,0,0,0,0,0,0,0,0,0,0,0,0,0,0,207,12,0.00,0.00,1.00,1.00,0.06,0.07,0.00,255,12,0.05,0.07,0.00,0.00,0.00,0.00,1.00,1.00,anomaly
8176,tcp,telnet,SF,0,15,0,0,0,0,0,0,0,0,0,0,0,0,0,0,0,0,1,1,0.00,0.00,0.00,0.00,1.00,0.00,0.00,255,71,0.28,0.02,0.00,0.00,0.73,0.69,0.01,0.03,anomaly
1,tcp,smtp,SF,2599,293,0,0,0,0,0,1,0,0,0,0,0,0,0,0,0,0,2,2,0.00,0.00,0.00,0.00,1.00,0.00,0.00,255,110,0.43,0.15,0.00,0.00,0.00,0.00,0.55,0.00,anomaly
0,tcp,ftp,RSTO,0,0,0,0,0,0,0,0,0,0,0,0,0,0,0,0,0,0,282,19,0.00,0.00,1.00,1.00,0.07,0.06,0.00,255,19,0.07,0.05,0.00,0.00,0.00,0.00,1.00,1.00,anomaly
0,tcp,http,SF,226,3302,0,0,0,0,0,1,0,0,0,0,0,0,0,0,0,0,10,10,0.00,0.00,0.00,0.00,1.00,0.00,0.00,70,255,1.00,0.00,0.01,0.01,0.00,0.00,0.00,0.00,normal
7294,tcp,telnet,SF,0,44,0,0,0,0,0,0,0,0,0,0,0,0,0,0,0,0,1,1,0.00,0.00,0.00,0.00,1.00,0.00,0.00,255,229,0.90,0.11,0.00,0.00,0.50,0.55,0.11,0.01,anomaly
0,tcp,private,REJ,0,0,0,0,0,0,0,0,0,0,0,0,0,0,0,0,0,0,120,2,0.00,0.00,1.00,1.00,0.02,0.06,0.00,255,2,0.01,0.06,0.00,0.00,0.00,0.00,1.00,1.00,anomaly
0,tcp,http,SF,54540,8314,0,0,0,2,0,1,1,0,0,0,0,0,0,0,0,0,3,33,0.00,0.00,0.00,0.00,1.00,0.00,0.09,255,255,1.00,0.00,0.00,0.00,0.01,0.01,0.05,0.05,anomaly
0,udp,other,SF,115,0,0,0,0,0,0,0,0,0,0,0,0,0,0,0,0,0,47,47,0.00,0.00,0.00,0.00,1.00,0.00,0.00,51,47,0.92,0.04,0.92,0.00,0.00,0.00,0.00,0.00,normal
0,tcp,http,SF,219,313,0,0,0,0,0,1,0,0,0,0,0,0,0,0,0,0,27,34,0.00,0.00,0.00,0.00,1.00,0.00,0.06,255,255,1.00,0.00,0.00,0.00,0.00,0.00,0.00,0.00,normal
0,tcp,telnet,S3,0,44,0,0,0,0,0,0,0,0,0,0,0,0,0,0,0,0,1,1,1.00,1.00,0.00,0.00,1.00,0.00,0.00,255,83,0.33,0.03,0.00,0.00,0.02,0.05,0.11,0.16,anomaly
0,tcp,smtp,SF,1536,328,0,0,0,0,0,1,0,0,0,0,0,0,0,0,0,0,1,1,0.00,0.00,0.00,0.00,1.00,0.00,0.00,159,132,0.62,0.04,0.01,0.02,0.00,0.00,0.01,0.02,normal
0,tcp,http,SF,304,948,0,0,0,0,0,1,0,0,0,0,0,0,0,0,0,0,12,12,0.00,0.00,0.00,0.00,1.00,0.00,0.00,96,255,1.00,0.00,0.01,0.01,0.00,0.00,0.00,0.00,normal
0,tcp,http,SF,54540,8314,0,0,0,2,0,1,1,0,0,0,0,0,0,0,0,0,2,5,0.00,0.00,0.00,0.00,1.00,0.00,0.40,255,253,0.99,0.01,0.00,0.00,0.00,0.00,0.01,0.01,anomaly
0,tcp,imap4,S0,0,0,0,0,0,0,0,0,0,0,0,0,0,0,0,0,0,0,1,2,1.00,1.00,0.00,0.00,1.00,0.00,1.00,118,86,0.34,0.03,0.01,0.02,1.00,1.00,0.00,0.00,anomaly
0,udp,private,SF,53,55,0,0,0,0,0,0,0,0,0,0,0,0,0,0,0,0,461,461,0.00,0.00,0.00,0.00,1.00,0.00,0.00,255,255,1.00,0.00,0.93,0.00,0.00,0.00,0.00,0.00,normal
0,udp,private,SF,105,146,0,0,0,0,0,0,0,0,0,0,0,0,0,0,0,0,1,1,0.00,0.00,0.00,0.00,1.00,0.00,0.00,160,158,0.99,0.01,0.01,0.00,0.00,0.00,0.00,0.00,normal
0,tcp,http,SF,231,4218,0,0,0,0,0,1,0,0,0,0,0,0,0,0,0,0,2,4,0.00,0.00,0.00,0.00,1.00,0.00,0.50,106,255,1.00,0.00,0.01,0.01,0.00,0.00,0.00,0.00,normal
0,tcp,telnet,RSTO,0,12,0,0,0,0,0,0,0,0,0,0,0,0,0,0,0,0,4,24,0.00,0.21,0.75,0.54,0.50,0.75,0.83,255,14,0.05,0.02,0.00,0.00,0.00,0.00,0.08,0.50,anomaly
0,tcp,http,SF,291,321,0,0,0,0,0,1,0,0,0,0,0,0,0,0,0,0,17,18,0.00,0.00,0.00,0.00,1.00,0.00,0.11,255,255,1.00,0.00,0.01,0.00,0.00,0.00,0.00,0.00,normal
0,tcp,http,SF,210,762,0,0,0,0,0,1,0,0,0,0,0,0,0,0,0,0,2,5,0.00,0.00,0.00,0.00,1.00,0.00,0.40,6,255,1.00,0.00,0.17,0.01,0.00,0.00,0.00,0.00,normal
0,udp,private,SF,1,1,0,0,0,0,0,0,0,0,0,0,0,0,0,0,0,0,20,2,0.00,0.00,0.00,0.00,0.10,0.40,0.00,255,2,0.01,0.72,0.98,0.00,0.00,0.00,0.02,0.00,normal
0,tcp,private,S0,0,0,0,0,0,0,0,0,0,0,0,0,0,0,0,0,0,0,85,1,0.06,1.00,0.93,0.00,0.01,1.00,0.00,255,1,0.00,0.18,0.00,0.00,0.06,1.00,0.87,0.00,anomaly
0,icmp,eco_i,SF,20,0,0,0,0,0,0,0,0,0,0,0,0,0,0,0,0,0,1,71,0.00,0.00,0.00,0.00,1.00,0.00,1.00,2,14,1.00,0.00,1.00,0.29,0.00,0.00,0.00,0.00,anomaly
0,tcp,http,SF,298,1278,0,0,0,0,0,1,0,0,0,0,0,0,0,0,0,0,6,29,0.00,0.00,0.00,0.00,1.00,0.00,0.10,134,255,1.00,0.00,0.01,0.04,0.00,0.00,0.00,0.00,normal
2060,tcp,http,RSTR,72564,0,0,0,0,0,0,1,0,0,0,0,0,0,0,0,0,0,8,8,0.00,0.00,1.00,1.00,1.00,0.00,0.00,255,243,0.95,0.01,0.00,0.00,0.02,0.02,0.31,0.33,anomaly
21,tcp,ftp,SF,237,774,0,0,0,0,0,1,0,0,0,0,0,0,0,0,0,1,1,1,0.00,0.00,0.00,0.00,1.00,0.00,0.00,142,38,0.27,0.04,0.01,0.00,0.00,0.00,0.00,0.00,normal
0,tcp,http,SF,292,8943,0,0,0,0,0,1,0,0,0,0,0,0,0,0,0,0,7,17,0.00,0.00,0.00,0.00,1.00,0.00,0.18,115,255,1.00,0.00,0.01,0.03,0.00,0.00,0.00,0.00,normal
0,tcp,telnet,S0,0,0,0,0,0,0,0,0,0,0,0,0,0,0,0,0,0,0,111,111,1.00,1.00,0.00,0.00,1.00,0.00,0.00,255,255,1.00,0.00,0.00,0.00,1.00,1.00,0.00,0.00,anomaly
0,tcp,http,SF,321,4052,0,0,0,0,0,1,0,0,0,0,0,0,0,0,0,0,2,2,0.00,0.00,0.00,0.00,1.00,0.00,0.00,18,255,1.00,0.00,0.06,0.02,0.00,0.00,0.00,0.00,normal
0,tcp,http,SF,197,280,0,0,0,0,0,1,0,0,0,0,0,0,0,0,0,0,2,2,0.00,0.00,0.00,0.00,1.00,0.00,0.00,190,255,1.00,0.00,0.01,0.02,0.01,0.00,0.00,0.00,normal
0,icmp,ecr_i,SF,1032,0,0,0,0,0,0,0,0,0,0,0,0,0,0,0,0,0,511,511,0.00,0.00,0.00,0.00,1.00,0.00,0.00,255,58,0.23,0.01,0.23,0.00,0.00,0.00,0.00,0.00,anomaly
0,udp,private,SF,105,146,0,0,0,0,0,0,0,0,0,0,0,0,0,0,0,0,1,1,0.00,0.00,0.00,0.00,1.00,0.00,0.00,255,251,0.98,0.01,0.00,0.00,0.00,0.00,0.00,0.00,normal
0,tcp,http,SF,220,1497,0,0,0,0,0,1,0,0,0,0,0,0,0,0,0,0,13,13,0.00,0.00,0.00,0.00,1.00,0.00,0.00,101,255,1.00,0.00,0.01,0.02,0.00,0.00,0.00,0.00,normal
0,icmp,ecr_i,SF,1008,0,0,0,0,0,0,0,0,0,0,0,0,0,0,0,0,0,121,121,0.00,0.00,0.00,0.00,1.00,0.00,0.00,255,255,1.00,0.00,1.00,0.00,0.00,0.00,0.00,0.00,anomaly
0,tcp,http,SF,323,3301,0,0,0,0,0,1,0,0,0,0,0,0,0,0,0,0,3,26,0.00,0.00,0.00,0.00,1.00,0.00,0.12,50,255,1.00,0.00,0.02,0.01,0.00,0.00,0.00,0.00,normal
0,icmp,ecr_i,SF,508,0,0,0,0,0,0,0,0,0,0,0,0,0,0,0,0,0,511,511,0.00,0.00,0.00,0.00,1.00,0.00,0.00,157,34,0.22,0.03,0.22,0.00,0.00,0.00,0.71,0.00,anomaly
0,tcp,http,SF,311,4421,0,0,0,0,0,1,0,0,0,0,0,0,0,0,0,0,15,15,0.00,0.00,0.00,0.00,1.00,0.00,0.00,15,239,1.00,0.00,0.07,0.03,0.00,0.00,0.00,0.00,normal
4,tcp,pop_3,SF,28,93,0,0,0,0,0,1,0,0,0,0,0,0,0,0,0,0,1,1,0.00,0.00,0.00,0.00,1.00,0.00,0.00,255,222,0.87,0.04,0.00,0.00,0.00,0.00,0.00,0.00,anomaly
0,tcp,pop_3,RSTO,0,36,0,0,0,0,0,1,0,0,0,0,0,0,0,0,0,0,2,2,0.00,0.00,1.00,1.00,0.50,1.00,1.00,78,61,0.27,0.06,0.01,0.03,0.00,0.00,0.91,1.00,anomaly
3,tcp,telnet,SF,24,1192,0,0,0,0,0,0,0,0,0,0,0,0,0,0,0,0,3,8,0.00,0.12,0.67,0.38,0.67,0.67,0.75,189,96,0.37,0.03,0.01,0.02,0.04,0.08,0.85,0.58,anomaly
0,icmp,ecr_i,SF,40008,0,0,0,0,0,0,0,0,0,0,0,0,0,0,0,0,0,3,3,0.00,0.00,0.00,0.00,1.00,0.00,0.00,56,56,1.00,0.00,1.00,0.00,0.00,0.00,0.00,0.00,normal
0,tcp,http,SF,189,580,0,0,0,0,0,1,0,0,0,0,0,0,0,0,0,0,1,15,0.00,0.00,0.00,0.00,1.00,0.00,0.20,4,255,1.00,0.00,0.25,0.01,0.00,0.00,0.00,0.00,normal
0,udp,domain_u,SF,46,142,0,0,0,0,0,0,0,0,0,0,0,0,0,0,0,0,140,220,0.00,0.00,0.00,0.00,0.99,0.01,0.01,255,254,1.00,0.01,0.00,0.00,0.00,0.00,0.00,0.00,normal
0,tcp,private,REJ,0,0,0,0,0,0,0,0,0,0,0,0,0,0,0,0,0,0,106,8,0.00,0.00,1.00,1.00,0.08,0.08,0.00,255,8,0.03,0.07,0.00,0.00,0.00,0.00,1.00,1.00,anomaly
0,tcp,http,SF,228,2183,0,0,0,0,0,1,0,0,0,0,0,0,0,0,0,0,7,7,0.00,0.00,0.00,0.00,1.00,0.00,0.00,11,255,1.00,0.00,0.09,0.02,0.00,0.00,0.00,0.00,normal
0,tcp,http,S0,0,0,0,0,0,0,0,0,0,0,0,0,0,0,0,0,0,0,6,17,1.00,0.12,0.00,0.00,0.33,0.67,0.12,255,22,0.09,0.05,0.01,0.00,0.82,1.00,0.02,0.00,anomaly
0,tcp,telnet,S0,0,0,0,0,0,0,0,0,0,0,0,0,0,0,0,0,0,0,1,6,1.00,0.17,0.00,0.50,1.00,0.00,0.83,175,86,0.34,0.02,0.01,0.02,1.00,1.00,0.00,0.00,anomaly
0,icmp,urp_i,SF,552,0,0,0,0,0,0,0,0,0,0,0,0,0,0,0,0,0,1,1,0.00,0.00,0.00,0.00,1.00,0.00,0.00,255,1,0.00,0.02,0.00,0.00,0.00,0.00,0.03,0.00,anomaly
0,tcp,http,SF,319,3948,0,0,0,0,0,1,0,0,0,0,0,0,0,0,0,0,2,6,0.00,0.00,0.00,0.00,1.00,0.00,0.33,12,255,1.00,0.00,0.08,0.02,0.00,0.00,0.00,0.00,normal
0,icmp,eco_i,SF,20,0,0,0,0,0,0,0,0,0,0,0,0,0,0,0,0,0,1,59,0.00,0.00,0.00,0.00,1.00,0.00,1.00,2,102,1.00,0.00,1.00,0.25,0.00,0.00,0.00,0.00,anomaly
280,tcp,ftp_data,SF,283618,0,0,0,0,0,0,0,0,0,0,0,0,0,0,0,0,0,2,2,0.00,0.00,0.00,0.00,1.00,0.00,0.00,9,6,0.67,0.22,0.67,0.00,0.00,0.00,0.00,0.00,anomaly
0,tcp,http,SF,325,6621,0,0,0,0,0,1,0,0,0,0,0,0,0,0,0,0,1,12,0.00,0.00,0.00,0.00,1.00,0.00,0.17,35,255,1.00,0.00,0.03,0.05,0.00,0.00,0.00,0.00,normal
0,tcp,http,RSTR,54540,8314,0,0,0,2,0,1,1,0,0,0,0,0,0,0,0,0,3,10,0.00,0.00,0.67,0.20,1.00,0.00,0.30,255,255,1.00,0.00,0.00,0.00,0.01,0.01,0.06,0.06,anomaly
0,tcp,http,SF,269,851,0,0,0,0,0,1,0,0,0,0,0,0,0,0,0,0,4,4,0.00,0.00,0.00,0.00,1.00,0.00,0.00,242,255,1.00,0.00,0.00,0.01,0.00,0.00,0.00,0.00,normal
0,tcp,http,S0,0,0,0,0,0,0,0,0,0,0,0,0,0,0,0,0,0,0,38,38,0.84,0.84,0.13,0.13,1.00,0.00,0.00,255,255,1.00,0.00,0.00,0.00,0.18,0.18,0.70,0.70,anomaly
0,tcp,ftp_data,SF,615,0,0,0,0,0,0,0,0,0,0,0,0,0,0,0,0,0,2,2,0.00,0.00,0.00,0.00,1.00,0.00,0.00,255,68,0.27,0.02,0.27,0.00,0.00,0.00,0.01,0.00,normal
0,tcp,telnet,SF,123,174,0,0,0,0,1,0,0,0,0,0,0,0,0,0,0,0,1,1,0.00,0.00,0.00,0.00,1.00,0.00,0.00,255,211,0.83,0.02,0.00,0.00,0.00,0.00,0.02,0.03,anomaly
0,tcp,smtp,RSTO,0,0,0,0,0,0,0,0,0,0,0,0,0,0,0,0,0,0,228,9,0.00,0.00,1.00,1.00,0.04,0.07,0.00,255,9,0.04,0.07,0.00,0.00,0.00,0.00,1.00,1.00,anomaly
0,udp,domain_u,SF,45,130,0,0,0,0,0,0,0,0,0,0,0,0,0,0,0,0,131,210,0.00,0.00,0.00,0.00,1.00,0.00,0.01,255,255,1.00,0.00,0.00,0.00,0.00,0.00,0.00,0.00,normal
0,tcp,http,SF,324,2765,0,0,0,0,0,1,0,0,0,0,0,0,0,0,0,0,20,20,0.00,0.00,0.00,0.00,1.00,0.00,0.00,255,255,1.00,0.00,0.00,0.00,0.00,0.00,0.00,0.00,normal
0,udp,private,SF,52,55,0,0,0,0,0,0,0,0,0,0,0,0,0,0,0,0,511,511,0.00,0.00,0.00,0.00,1.00,0.00,0.00,255,255,1.00,0.00,0.89,0.00,0.00,0.00,0.00,0.00,normal
0,tcp,ssh,REJ,0,0,0,0,0,0,0,0,0,0,0,0,0,0,0,0,0,0,288,17,0.00,0.00,1.00,1.00,0.06,0.06,0.00,255,17,0.07,0.06,0.00,0.00,0.00,0.00,1.00,1.00,anomaly
0,udp,private,SF,1,26,0,0,0,0,0,0,0,0,0,0,0,0,0,0,0,0,29,4,0.00,0.00,0.00,0.00,0.14,0.28,0.00,255,4,0.02,0.85,0.20,0.00,0.00,0.00,0.80,0.00,normal
0,udp,domain_u,SF,45,71,0,0,0,0,0,0,0,0,0,0,0,0,0,0,0,0,379,384,0.00,0.00,0.00,0.00,1.00,0.01,0.01,255,255,1.00,0.00,0.00,0.00,0.00,0.00,0.00,0.00,normal
0,tcp,http,SF,309,731,0,0,0,0,0,1,0,0,0,0,0,0,0,0,0,0,9,9,0.00,0.00,0.00,0.00,1.00,0.00,0.00,30,129,1.00,0.00,0.03,0.05,0.00,0.00,0.00,0.00,normal
0,tcp,http,SF,316,3632,0,0,0,0,0,1,0,0,0,0,0,0,0,0,0,0,4,4,0.00,0.00,0.00,0.00,1.00,0.00,0.00,32,227,1.00,0.00,0.03,0.06,0.00,0.00,0.00,0.00,normal
0,tcp,private,S0,0,0,0,0,0,0,0,0,0,0,0,0,0,0,0,0,0,0,148,18,1.00,1.00,0.00,0.00,0.12,0.06,0.00,255,18,0.07,0.06,0.00,0.00,1.00,1.00,0.00,0.00,anomaly
0,tcp,http,SF,322,9597,0,0,0,0,0,1,0,0,0,0,0,0,0,0,0,0,1,17,0.00,0.00,0.00,0.00,1.00,0.00,0.12,255,255,1.00,0.00,0.00,0.00,0.00,0.00,0.00,0.00,normal
0,tcp,finger,RSTO,0,0,0,0,0,0,0,0,0,0,0,0,0,0,0,0,0,0,215,1,0.00,0.00,1.00,1.00,0.00,0.07,0.00,255,1,0.00,0.07,0.00,0.00,0.00,0.00,1.00,1.00,anomaly
0,tcp,http,SF,300,1131,0,0,0,0,0,1,0,0,0,0,0,0,0,0,0,0,6,6,0.00,0.00,0.00,0.00,1.00,0.00,0.00,106,255,1.00,0.00,0.01,0.02,0.00,0.00,0.00,0.00,normal
0,tcp,http,SF,342,190,0,0,0,0,0,1,0,0,0,0,0,0,0,0,0,0,1,2,0.00,0.00,0.00,0.00,1.00,0.00,1.00,205,255,1.00,0.00,0.00,0.01,0.00,0.00,0.00,0.00,normal
0,tcp,telnet,SF,21,104,0,0,0,0,0,0,0,0,0,0,0,0,0,0,0,0,3,1,0.00,0.00,0.00,0.00,0.33,1.00,0.00,158,102,0.41,0.03,0.01,0.02,0.00,0.00,0.16,0.44,anomaly
0,tcp,http,SF,308,3222,0,0,0,0,0,1,0,0,0,0,0,0,0,0,0,0,6,6,0.00,0.00,0.00,0.00,1.00,0.00,0.00,255,230,0.90,0.02,0.00,0.00,0.00,0.00,0.06,0.00,normal
0,tcp,rje,REJ,0,0,0,0,0,0,0,0,0,0,0,0,0,0,0,0,0,0,287,16,0.00,0.00,1.00,1.00,0.06,0.06,0.00,255,16,0.06,0.06,0.00,0.00,0.00,0.00,1.00,1.00,anomaly
0,tcp,ftp_data,SF,12,0,0,0,0,0,0,0,0,0,0,0,0,0,0,0,0,0,1,1,0.00,0.00,0.00,0.00,1.00,0.00,0.00,114,50,0.04,0.05,0.04,0.04,0.01,0.00,0.01,0.00,anomaly
281,tcp,ftp,SF,158,593,0,0,0,2,0,1,0,0,0,0,0,0,0,0,0,1,1,1,0.00,0.00,0.00,0.00,1.00,0.00,0.00,255,17,0.07,0.89,0.00,0.00,0.00,0.06,0.86,0.00,anomaly
2,tcp,smtp,SF,869,337,0,0,0,0,0,1,0,0,0,0,0,0,0,0,0,0,1,3,0.00,0.00,0.00,0.00,1.00,0.00,1.00,154,137,0.39,0.05,0.01,0.01,0.01,0.00,0.02,0.02,normal
0,tcp,private,SH,0,0,0,0,0,0,0,0,0,0,0,0,0,0,0,0,0,0,1,1,1.00,1.00,0.00,0.00,1.00,0.00,0.00,143,1,0.01,1.00,1.00,0.00,1.00,1.00,0.00,0.00,anomaly
7482,tcp,telnet,SF,0,44,0,0,0,0,0,0,0,0,0,0,0,0,0,0,0,0,1,1,0.00,0.00,0.00,0.00,1.00,0.00,0.00,255,194,0.76,0.02,0.00,0.00,0.35,0.36,0.01,0.01,anomaly
0,tcp,sunrpc,REJ,0,0,0,0,0,0,0,0,0,0,0,0,0,0,0,0,0,0,1,16,0.00,0.00,1.00,1.00,1.00,0.00,1.00,85,50,0.15,0.06,0.01,0.04,0.02,0.00,0.85,1.00,anomaly
2075,tcp,http,RSTR,72564,0,0,0,0,0,0,1,0,0,0,0,0,0,0,0,0,0,8,8,0.00,0.00,1.00,1.00,1.00,0.00,0.00,255,231,0.91,0.02,0.00,0.00,0.00,0.00,0.08,0.09,anomaly
0,tcp,ftp_data,SF,12,0,0,0,0,0,0,0,0,0,0,0,0,0,0,0,0,0,2,2,0.00,0.00,0.00,0.00,1.00,0.00,0.00,16,16,1.00,0.00,1.00,0.00,0.00,0.00,0.00,0.00,anomaly
0,udp,private,SF,105,146,0,0,0,0,0,0,0,0,0,0,0,0,0,0,0,0,3,3,0.00,0.00,0.00,0.00,1.00,0.00,0.00,255,255,1.00,0.00,0.02,0.00,0.00,0.00,0.00,0.00,normal
0,tcp,http,SF,54540,8314,0,0,0,2,0,1,1,0,0,0,0,0,0,0,0,0,4,6,0.00,0.00,0.00,0.00,1.00,0.00,0.33,255,254,1.00,0.01,0.00,0.00,0.00,0.00,0.07,0.07,anomaly
0,tcp,http,SF,247,5480,0,0,0,0,0,1,0,0,0,0,0,0,0,0,0,0,3,5,0.00,0.00,0.00,0.00,1.00,0.00,0.40,255,255,1.00,0.00,0.00,0.00,0.00,0.00,0.00,0.00,normal
0,tcp,http,SF,282,1600,0,0,0,0,0,1,0,0,0,0,0,0,0,0,0,0,5,5,0.00,0.00,0.00,0.00,1.00,0.00,0.00,128,255,1.00,0.00,0.01,0.02,0.00,0.00,0.00,0.00,normal
0,tcp,ldap,REJ,0,0,0,0,0,0,0,0,0,0,0,0,0,0,0,0,0,0,104,15,0.00,0.00,1.00,1.00,0.14,0.07,0.00,255,15,0.06,0.05,0.00,0.00,0.00,0.00,1.00,1.00,anomaly
804,tcp,http,RSTR,56504,0,0,0,0,0,0,1,0,0,0,0,0,0,0,0,0,0,71,71,0.03,0.03,0.97,0.97,1.00,0.00,0.00,255,253,0.99,0.01,0.00,0.00,0.01,0.01,0.40,0.40,anomaly
0,tcp,ctf,REJ,0,0,0,0,0,0,0,0,0,0,0,0,0,0,0,0,0,0,247,4,0.00,0.00,1.00,1.00,0.02,0.06,0.00,255,4,0.02,0.07,0.00,0.00,0.00,0.00,1.00,1.00,anomaly
0,tcp,http,SF,309,774,0,0,0,0,0,1,0,0,0,0,0,0,0,0,0,0,2,2,0.00,0.00,0.00,0.00,1.00,0.00,0.00,255,255,1.00,0.00,0.00,0.00,0.00,0.00,0.00,0.00,normal
7514,tcp,telnet,SF,0,44,0,0,0,0,0,0,0,0,0,0,0,0,0,0,0,0,1,1,0.00,0.00,0.00,0.00,1.00,0.00,0.00,255,179,0.70,0.28,0.00,0.00,0.50,0.71,0.27,0.01,anomaly
0,tcp,http,SF,328,933,0,0,0,0,0,1,0,0,0,0,0,0,0,0,0,0,15,30,0.00,0.00,0.00,0.00,1.00,0.00,0.10,27,255,1.00,0.00,0.04,0.02,0.00,0.00,0.00,0.00,normal
0,tcp,hostnames,REJ,0,0,0,0,0,0,0,0,0,0,0,0,0,0,0,0,0,0,211,7,0.00,0.00,1.00,1.00,0.03,0.07,0.00,255,7,0.03,0.07,0.00,0.00,0.00,0.00,1.00,1.00,anomaly
0,tcp,private,RSTR,0,0,0,0,0,0,0,0,0,0,0,0,0,0,0,0,0,0,1,1,0.00,0.00,1.00,1.00,1.00,0.00,0.00,255,1,0.00,0.79,0.78,0.00,0.00,0.00,0.78,1.00,anomaly
0,udp,domain_u,SF,6,6,0,0,0,0,0,0,0,0,0,0,0,0,0,0,0,0,3,8,0.00,0.00,0.00,0.00,1.00,0.00,0.50,149,3,0.02,0.04,0.01,0.00,0.00,0.00,0.00,0.00,normal
0,tcp,telnet,S3,0,44,0,0,0,0,0,0,0,0,0,0,0,0,0,0,0,0,1,1,1.00,1.00,0.00,0.00,1.00,0.00,0.00,255,51,0.20,0.71,0.00,0.00,0.10,0.51,0.69,0.00,anomaly
0,tcp,private,S0,0,0,0,0,0,0,0,0,0,0,0,0,0,0,0,0,0,0,150,3,1.00,1.00,0.00,0.00,0.02,0.10,0.00,255,3,0.01,0.09,0.00,0.00,1.00,1.00,0.00,0.00,anomaly
0,tcp,ftp,RSTO,0,0,0,0,0,0,0,0,0,0,0,0,0,0,0,0,0,0,134,18,0.00,0.00,1.00,1.00,0.13,0.07,0.00,255,18,0.07,0.06,0.00,0.00,0.00,0.00,1.00,1.00,anomaly
0,icmp,ecr_i,SF,1008,0,0,0,0,0,0,0,0,0,0,0,0,0,0,0,0,0,151,151,0.00,0.00,0.00,0.00,1.00,0.00,0.00,255,255,1.00,0.00,1.00,0.00,0.00,0.00,0.00,0.00,anomaly
0,tcp,telnet,SF,124,174,0,0,0,0,1,0,0,0,0,0,0,0,0,0,0,0,1,1,0.00,0.00,0.00,0.00,1.00,0.00,0.00,255,29,0.11,0.02,0.00,0.00,0.00,0.00,0.00,0.03,anomaly
0,tcp,courier,REJ,0,0,0,0,0,0,0,0,0,0,0,0,0,0,0,0,0,0,141,1,0.00,0.00,1.00,1.00,0.01,0.06,0.00,255,1,0.00,0.05,0.00,0.00,0.00,0.00,1.00,1.00,anomaly
808,tcp,http,RSTR,55744,1,0,0,0,0,0,1,0,0,0,0,0,0,0,0,0,0,27,27,0.00,0.00,1.00,1.00,1.00,0.00,0.00,255,253,0.99,0.01,0.00,0.00,0.01,0.01,0.59,0.60,anomaly
0,tcp,printer,RSTO,0,0,0,0,0,0,0,0,0,0,0,0,0,0,0,0,0,0,120,14,0.00,0.00,1.00,1.00,0.12,0.07,0.00,255,14,0.05,0.06,0.00,0.00,0.00,0.00,1.00,1.00,anomaly
0,udp,private,SF,47,44,0,0,0,0,0,0,0,0,0,0,0,0,0,0,0,0,140,140,0.00,0.00,0.00,0.00,1.00,0.00,0.00,255,255,1.00,0.00,0.55,0.00,0.00,0.00,0.00,0.00,normal
0,tcp,telnet,REJ,0,0,0,0,0,0,0,0,0,0,0,0,0,0,0,0,0,0,1,19,0.00,0.32,1.00,0.42,1.00,0.00,0.74,8,85,0.38,0.62,0.12,0.04,0.00,0.00,0.62,0.68,anomaly
0,tcp,telnet,S3,0,44,0,0,0,0,0,0,0,0,0,0,0,0,0,0,0,0,1,1,1.00,1.00,0.00,0.00,1.00,0.00,0.00,255,152,0.60,0.02,0.00,0.00,0.54,0.51,0.01,0.01,anomaly
280,tcp,ftp_data,SF,283618,0,0,0,0,2,0,0,0,0,0,0,0,0,0,0,0,0,2,2,0.00,0.00,0.00,0.00,1.00,0.00,0.00,10,16,1.00,0.00,1.00,0.12,0.00,0.00,0.00,0.00,anomaly
1,tcp,smtp,SF,2599,293,0,0,0,0,0,1,0,0,0,0,0,0,0,0,0,0,3,2,0.00,0.00,0.33,0.00,0.67,0.67,0.00,255,245,0.96,0.04,0.00,0.00,0.00,0.00,0.04,0.00,anomaly
0,tcp,http,SF,271,398,0,0,0,0,0,1,0,0,0,0,0,0,0,0,0,0,3,3,0.00,0.00,0.00,0.00,1.00,0.00,0.00,255,255,1.00,0.00,0.00,0.00,0.00,0.00,0.00,0.00,normal
0,tcp,private,REJ,0,0,0,0,0,0,0,0,0,0,0,0,0,0,0,0,0,0,217,17,0.00,0.00,1.00,1.00,0.08,0.06,0.00,255,17,0.07,0.05,0.00,0.00,0.00,0.00,1.00,1.00,anomaly
282,tcp,ftp,SF,159,597,0,0,0,2,0,1,0,0,0,0,0,0,0,0,0,1,1,1,0.00,0.00,0.00,0.00,1.00,0.00,0.00,17,15,0.88,0.12,0.06,0.00,0.00,0.00,0.00,0.00,anomaly
0,tcp,http,SF,202,321,0,0,0,0,0,1,0,0,0,0,0,0,0,0,0,0,24,24,0.00,0.00,0.00,0.00,1.00,0.00,0.00,255,255,1.00,0.00,0.00,0.00,0.00,0.00,0.00,0.00,normal
0,icmp,eco_i,SF,64,0,0,0,0,0,0,0,0,0,0,0,0,0,0,0,0,0,1,1,0.00,0.00,0.00,0.00,1.00,0.00,0.00,1,1,1.00,0.00,1.00,0.00,0.00,0.00,0.00,0.00,normal
0,tcp,http,SF,218,282,0,0,0,0,0,1,0,0,0,0,0,0,0,0,0,0,7,7,0.00,0.00,0.00,0.00,1.00,0.00,0.00,38,255,1.00,0.00,0.03,0.04,0.00,0.00,0.00,0.00,normal
7446,tcp,telnet,SF,0,44,0,0,0,0,0,0,0,0,0,0,0,0,0,0,0,0,1,1,0.00,0.00,0.00,0.00,1.00,0.00,0.00,255,196,0.77,0.22,0.00,0.00,0.50,0.65,0.22,0.01,anomaly
0,tcp,http,SF,149,362,0,0,0,0,0,1,0,0,0,0,0,0,0,0,0,0,3,5,0.00,0.00,0.00,0.00,1.00,0.00,0.40,12,251,1.00,0.00,0.08,0.06,0.00,0.00,0.00,0.00,normal
0,tcp,http,SF,214,6356,0,0,0,0,0,1,0,0,0,0,0,0,0,0,0,0,13,13,0.00,0.00,0.00,0.00,1.00,0.00,0.00,255,255,1.00,0.00,0.00,0.00,0.00,0.00,0.00,0.00,normal
20,tcp,ftp,SF,233,767,0,0,0,4,0,1,0,0,0,0,0,0,0,0,0,1,1,1,0.00,0.00,0.00,0.00,1.00,0.00,0.00,137,55,0.39,0.04,0.01,0.04,0.00,0.00,0.01,0.02,normal
0,tcp,http,SF,291,256,0,0,0,0,0,1,0,0,0,0,0,0,0,0,0,0,1,5,0.00,0.00,0.00,0.00,1.00,0.00,0.40,138,255,1.00,0.00,0.01,0.02,0.00,0.00,0.00,0.00,normal
5,tcp,pop_3,SF,28,93,0,0,0,0,0,1,0,0,0,0,0,0,0,0,0,0,1,1,0.00,0.00,0.00,0.00,1.00,0.00,0.00,120,105,0.87,0.03,0.01,0.02,0.00,0.00,0.08,0.00,anomaly
0,tcp,netbios_ns,REJ,0,0,0,0,0,0,0,0,0,0,0,0,0,0,0,0,0,0,251,7,0.00,0.00,1.00,1.00,0.03,0.07,0.00,255,7,0.03,0.07,0.00,0.00,0.00,0.00,1.00,1.00,anomaly
7598,tcp,telnet,SF,0,44,0,0,0,0,0,0,0,0,0,0,0,0,0,0,0,0,1,1,0.00,0.00,0.00,0.00,1.00,0.00,0.00,255,175,0.69,0.02,0.00,0.00,0.45,0.44,0.01,0.01,anomaly
0,udp,private,SF,28,0,0,3,0,0,0,0,0,0,0,0,0,0,0,0,0,0,18,18,0.00,0.00,0.00,0.00,1.00,0.00,0.00,255,18,0.07,0.02,0.07,0.00,0.00,0.00,0.00,0.00,normal
0,tcp,private,REJ,0,0,0,0,0,0,0,0,0,0,0,0,0,0,0,0,0,0,115,16,0.00,0.00,1.00,1.00,0.14,0.06,0.00,255,16,0.06,0.06,0.00,0.00,0.00,0.00,1.00,1.00,anomaly
0,udp,private,SF,50,0,0,0,0,0,0,0,0,0,0,0,0,0,0,0,0,0,4,4,0.00,0.00,0.00,0.00,1.00,0.00,0.00,255,253,0.99,0.01,0.01,0.00,0.00,0.00,0.00,0.00,anomaly
2,tcp,smtp,SF,1586,327,0,0,0,0,0,1,0,0,0,0,0,0,0,0,0,0,1,2,0.00,0.00,0.00,0.00,1.00,0.00,1.00,255,115,0.45,0.02,0.00,0.00,0.00,0.01,0.00,0.00,normal
0,tcp,http,SF,266,2502,0,0,0,0,0,1,0,0,0,0,0,0,0,0,0,0,1,1,0.00,0.00,0.00,0.00,1.00,0.00,0.00,51,255,1.00,0.00,0.02,0.03,0.00,0.00,0.00,0.00,normal
0,tcp,http,SF,193,27246,0,0,0,0,0,1,0,0,0,0,0,0,0,0,0,0,4,6,0.00,0.00,0.00,0.00,1.00,0.00,0.50,255,255,1.00,0.00,0.00,0.00,0.00,0.00,0.00,0.00,normal
0,tcp,http,SF,207,1051,0,0,0,0,0,1,0,0,0,0,0,0,0,0,0,0,10,13,0.00,0.00,0.00,0.00,1.00,0.00,0.31,10,255,1.00,0.00,0.10,0.02,0.00,0.00,0.00,0.00,normal
0,tcp,http,S0,0,0,0,0,0,0,0,0,0,0,0,0,0,0,0,0,0,0,49,18,1.00,1.00,0.00,0.00,0.37,0.06,0.00,255,63,0.25,0.02,0.01,0.00,0.96,1.00,0.00,0.00,anomaly
899,tcp,http,RSTR,75904,0,0,0,0,0,0,1,0,0,0,0,0,0,0,0,0,0,34,34,0.06,0.06,0.94,0.94,1.00,0.00,0.00,255,255,1.00,0.00,0.00,0.00,0.01,0.01,0.61,0.61,anomaly
0,tcp,other,REJ,0,0,0,0,0,0,0,0,0,0,0,0,0,0,0,0,0,0,495,1,0.04,0.00,0.96,1.00,0.00,1.00,0.00,255,1,0.00,1.00,0.00,0.00,0.01,0.00,0.99,1.00,anomaly
0,tcp,private,REJ,0,0,0,0,0,0,0,0,0,0,0,0,0,0,0,0,0,0,188,1,0.01,0.00,0.99,1.00,0.01,0.07,0.00,255,1,0.00,0.07,0.00,0.00,0.01,0.00,0.99,1.00,anomaly
0,tcp,http,SF,292,7367,0,0,0,0,0,1,0,0,0,0,0,0,0,0,0,0,6,6,0.00,0.00,0.00,0.00,1.00,0.00,0.00,6,250,1.00,0.00,0.17,0.06,0.00,0.00,0.00,0.00,normal
0,tcp,ftp_data,SF,74,0,0,0,0,0,0,0,0,0,0,0,0,0,0,0,0,0,3,3,0.00,0.00,0.33,0.00,0.67,0.67,0.67,255,5,0.02,0.98,0.02,0.00,0.01,0.00,0.96,0.00,normal
60,tcp,telnet,S3,121,188,0,0,0,0,1,0,0,0,0,0,0,0,0,0,0,0,1,1,1.00,1.00,0.00,0.00,1.00,0.00,0.00,255,255,1.00,0.00,0.00,0.00,0.01,0.01,0.02,0.02,anomaly
0,tcp,private,REJ,0,0,0,0,0,0,0,0,0,0,0,0,0,0,0,0,0,0,219,6,0.00,0.00,1.00,1.00,0.03,0.06,0.00,255,6,0.02,0.07,0.00,0.00,0.00,0.00,1.00,1.00,anomaly
0,icmp,ecr_i,SF,1032,0,0,0,0,0,0,0,0,0,0,0,0,0,0,0,0,0,510,510,0.00,0.00,0.00,0.00,1.00,0.00,0.00,92,75,0.82,0.02,0.82,0.00,0.00,0.00,0.01,0.00,anomaly
4,tcp,pop_3,SF,30,93,0,0,0,0,0,1,0,0,0,0,0,0,0,0,0,0,1,1,0.00,0.00,0.00,0.00,1.00,0.00,0.00,255,252,0.99,0.01,0.00,0.00,0.00,0.00,0.00,0.00,anomaly
0,tcp,http,SF,221,415,0,0,0,0,0,1,0,0,0,0,0,0,0,0,0,0,9,12,0.00,0.00,0.00,0.00,1.00,0.00,0.17,255,255,1.00,0.00,0.00,0.00,0.00,0.00,0.00,0.00,normal
0,tcp,ftp_data,SF,12,0,0,0,0,0,0,0,0,0,0,0,0,0,0,0,0,0,2,2,0.00,0.00,0.00,0.00,1.00,0.00,0.00,4,38,1.00,0.00,1.00,0.11,0.00,0.00,0.00,0.00,anomaly
0,icmp,ecr_i,SF,1032,0,0,0,0,0,0,0,0,0,0,0,0,0,0,0,0,0,376,376,0.00,0.00,0.00,0.00,1.00,0.00,0.00,255,255,1.00,0.00,1.00,0.00,0.00,0.00,0.00,0.00,anomaly
0,tcp,http,SF,220,13239,0,0,0,0,0,1,0,0,0,0,0,0,0,0,0,0,2,19,0.00,0.00,0.00,0.00,1.00,0.00,0.21,21,255,1.00,0.00,0.05,0.03,0.00,0.00,0.00,0.00,normal
0,tcp,private,S0,0,0,0,0,0,0,0,0,0,0,0,0,0,0,0,0,0,0,130,8,1.00,1.00,0.00,0.00,0.06,0.06,0.00,255,8,0.03,0.06,0.00,0.00,1.00,1.00,0.00,0.00,anomaly
0,udp,domain_u,SF,45,45,0,0,0,0,0,0,0,0,0,0,0,0,0,0,0,0,120,200,0.00,0.00,0.00,0.00,1.00,0.00,0.01,255,254,1.00,0.01,0.01,0.00,0.00,0.00,0.00,0.00,normal
0,tcp,vmnet,S0,0,0,0,0,0,0,0,0,0,0,0,0,0,0,0,0,0,0,264,8,1.00,1.00,0.00,0.00,0.03,0.06,0.00,255,8,0.03,0.07,0.00,0.00,1.00,1.00,0.00,0.00,anomaly
0,tcp,telnet,S3,0,44,0,0,0,0,0,0,0,0,0,0,0,0,0,0,0,0,1,1,1.00,1.00,0.00,0.00,1.00,0.00,0.00,255,146,0.57,0.39,0.00,0.00,0.46,0.81,0.38,0.01,anomaly
8152,tcp,telnet,SF,0,15,0,0,0,0,0,0,0,0,0,0,0,0,0,0,0,0,1,1,0.00,0.00,0.00,0.00,1.00,0.00,0.00,255,75,0.29,0.02,0.00,0.00,0.71,0.64,0.01,0.03,anomaly
0,tcp,printer,RSTO,0,0,0,0,0,0,0,0,0,0,0,0,0,0,0,0,0,0,133,9,0.25,0.00,0.75,1.00,0.07,0.06,0.00,255,9,0.04,0.05,0.00,0.00,0.51,0.00,0.49,1.00,anomaly
0,tcp,http,SF,319,1467,0,0,0,0,0,1,0,0,0,0,0,0,0,0,0,0,2,2,0.00,0.00,0.00,0.00,1.00,0.00,0.00,255,255,1.00,0.00,0.00,0.00,0.01,0.01,0.00,0.00,normal
0,tcp,http,SF,225,4263,0,0,0,0,0,1,0,0,0,0,0,0,0,0,0,0,2,21,0.00,0.10,0.00,0.00,1.00,0.00,0.29,29,255,1.00,0.00,0.03,0.07,0.00,0.00,0.00,0.00,normal
0,tcp,http,SF,305,2073,0,0,0,0,0,1,0,0,0,0,0,0,0,0,0,0,32,32,0.00,0.00,0.00,0.00,1.00,0.00,0.00,255,255,1.00,0.00,0.00,0.00,0.00,0.00,0.00,0.00,normal
0,tcp,private,REJ,0,0,0,0,0,0,0,0,0,0,0,0,0,0,0,0,0,0,208,15,0.00,0.00,1.00,1.00,0.07,0.06,0.00,255,15,0.06,0.06,0.00,0.00,0.00,0.00,1.00,1.00,anomaly
0,tcp,http,SF,214,1919,0,0,0,0,0,1,0,0,0,0,0,0,0,0,0,0,24,29,0.00,0.00,0.00,0.00,1.00,0.00,0.07,255,255,1.00,0.00,0.00,0.00,0.00,0.00,0.00,0.00,normal
0,tcp,private,REJ,0,0,0,0,0,0,0,0,0,0,0,0,0,0,0,0,0,0,117,7,0.00,0.00,1.00,1.00,0.06,0.06,0.00,255,7,0.03,0.06,0.00,0.00,0.00,0.00,1.00,1.00,anomaly
1,tcp,smtp,SF,780,343,0,0,0,0,0,1,0,0,0,0,0,0,0,0,0,0,1,2,0.00,0.00,0.00,0.00,1.00,0.00,1.00,12,157,0.92,0.17,0.08,0.01,0.00,0.00,0.00,0.00,normal
0,tcp,http,SF,224,1409,0,0,0,0,0,1,0,0,0,0,0,0,0,0,0,0,5,5,0.00,0.00,0.00,0.00,1.00,0.00,0.00,78,84,1.00,0.00,0.01,0.04,0.00,0.00,0.00,0.00,normal
0,tcp,http,SF,181,4623,0,0,0,0,0,1,0,0,0,0,0,0,0,0,0,0,1,2,0.00,0.00,0.00,0.00,1.00,0.00,1.00,4,254,1.00,0.00,0.25,0.07,0.00,0.00,0.00,0.00,normal
0,tcp,other,S0,0,0,0,0,0,0,0,0,0,0,0,0,0,0,0,0,0,0,436,1,0.06,1.00,0.94,0.00,0.00,1.00,0.00,255,1,0.00,1.00,0.00,0.00,0.05,1.00,0.95,0.00,anomaly
2074,tcp,http,S3,56504,0,0,0,0,0,0,1,0,0,0,0,0,0,0,0,0,0,9,9,0.44,0.44,0.56,0.56,1.00,0.00,0.00,255,242,0.95,0.01,0.00,0.00,0.02,0.02,0.22,0.24,anomaly
0,tcp,private,RSTO,0,0,0,0,0,0,0,0,0,0,0,0,0,0,0,0,0,0,117,4,0.00,0.00,1.00,1.00,0.03,0.06,0.00,255,4,0.02,0.05,0.00,0.00,0.00,0.00,1.00,1.00,anomaly
4,tcp,pop_3,SF,26,93,0,0,0,0,0,1,0,0,0,0,0,0,0,0,0,0,1,1,0.00,0.00,0.00,0.00,1.00,0.00,0.00,161,143,0.88,0.02,0.01,0.01,0.00,0.00,0.06,0.00,anomaly
0,tcp,http,SF,297,714,0,0,0,0,0,1,0,0,0,0,0,0,0,0,0,0,4,12,0.00,0.00,0.00,0.00,1.00,0.00,0.25,113,255,1.00,0.00,0.01,0.03,0.00,0.00,0.00,0.00,normal
8084,tcp,telnet,SF,0,15,0,0,0,0,0,0,0,0,0,0,0,0,0,0,0,0,1,1,0.00,0.00,0.00,0.00,1.00,0.00,0.00,255,87,0.34,0.02,0.00,0.00,0.64,0.49,0.01,0.02,anomaly
0,tcp,private,REJ,0,0,0,0,0,0,0,0,0,0,0,0,0,0,0,0,0,0,272,7,0.00,0.00,1.00,1.00,0.03,0.06,0.00,255,7,0.03,0.07,0.00,0.00,0.00,0.00,1.00,1.00,anomaly
0,tcp,http,SF,200,307,0,0,0,0,0,1,0,0,0,0,0,0,0,0,0,0,7,10,0.00,0.00,0.00,0.00,1.00,0.00,0.20,255,255,1.00,0.00,0.00,0.00,0.00,0.00,0.00,0.00,normal
0,tcp,other,REJ,0,0,0,0,0,0,0,0,0,0,0,0,0,0,0,0,0,0,1,1,0.00,0.00,1.00,1.00,1.00,0.00,0.00,255,12,0.05,0.02,0.00,0.00,0.00,0.00,0.05,1.00,anomaly
0,tcp,http,SF,215,20934,0,0,0,0,0,1,0,0,0,0,0,0,0,0,0,0,5,6,0.00,0.00,0.00,0.00,1.00,0.00,0.33,66,255,1.00,0.00,0.02,0.04,0.00,0.00,0.00,0.00,normal
293,tcp,telnet,SF,2773,41955,0,0,0,1,0,1,14,1,0,23,1,1,1,0,0,0,1,1,0.00,0.00,0.00,0.00,1.00,0.00,0.00,5,3,0.60,0.40,0.20,0.00,0.00,0.00,0.00,0.00,anomaly
0,tcp,http,SF,262,4966,0,0,0,0,0,1,0,0,0,0,0,0,0,0,0,0,7,7,0.00,0.00,0.00,0.00,1.00,0.00,0.00,41,255,1.00,0.00,0.02,0.04,0.00,0.00,0.00,0.00,normal
0,tcp,http,SF,359,392,0,0,0,0,0,1,0,0,0,0,0,0,0,0,0,0,3,3,0.00,0.00,0.00,0.00,1.00,0.00,0.00,6,255,1.00,0.00,0.17,0.04,0.00,0.00,0.00,0.00,normal
30,tcp,telnet,SF,137,1403,0,0,0,0,0,1,0,0,0,0,1,0,0,0,0,0,1,1,0.00,0.00,0.00,0.00,1.00,0.00,0.00,235,17,0.07,0.03,0.00,0.00,0.00,0.00,0.00,0.00,anomaly
0,tcp,private,S0,0,0,0,0,0,0,0,0,0,0,0,0,0,0,0,0,0,0,266,4,0.83,1.00,0.17,0.00,0.02,0.06,0.00,255,4,0.02,0.07,0.00,0.00,0.83,1.00,0.17,0.00,anomaly
0,tcp,http,SF,295,13991,0,0,0,0,0,1,0,0,0,0,0,0,0,0,0,0,1,2,0.00,0.00,0.00,0.00,1.00,0.00,1.00,12,238,1.00,0.00,0.08,0.05,0.00,0.00,0.00,0.00,normal
0,tcp,http,SF,157,11656,0,0,0,0,0,1,0,0,0,0,0,0,0,0,0,0,2,2,0.00,0.00,0.00,0.00,1.00,0.00,0.00,2,255,1.00,0.00,0.50,0.04,0.00,0.00,0.00,0.00,normal
0,tcp,http,SF,54540,8314,0,0,0,2,0,1,1,0,0,0,0,0,0,0,0,0,2,2,0.00,0.00,0.00,0.00,1.00,0.00,0.00,255,250,0.98,0.01,0.00,0.00,0.00,0.00,0.01,0.00,anomaly
0,tcp,ftp,SF,26,157,0,0,0,0,1,0,0,0,0,0,0,0,0,0,0,1,1,1,0.00,0.00,0.00,0.00,1.00,0.00,0.00,186,87,0.47,0.03,0.01,0.00,0.00,0.00,0.00,0.00,anomaly
0,tcp,private,REJ,0,0,0,0,0,0,0,0,0,0,0,0,0,0,0,0,0,0,138,14,0.00,0.00,1.00,1.00,0.10,0.06,0.00,255,14,0.05,0.05,0.00,0.00,0.27,0.00,0.73,1.00,anomaly
0,tcp,finger,S0,0,0,0,0,0,0,0,0,0,0,0,0,0,0,0,0,0,0,76,19,1.00,1.00,0.00,0.00,0.25,0.05,0.00,255,40,0.16,0.04,0.01,0.00,0.82,0.98,0.02,0.00,anomaly
0,tcp,private,REJ,0,0,0,0,0,0,0,0,0,0,0,0,0,0,0,0,0,0,299,13,0.00,0.00,1.00,1.00,0.04,0.06,0.00,255,13,0.05,0.07,0.00,0.00,0.00,0.00,1.00,1.00,anomaly
0,tcp,http,S1,54540,8314,0,0,0,2,0,1,1,0,0,0,0,0,0,0,0,0,3,3,0.33,0.33,0.00,0.00,1.00,0.00,0.00,255,255,1.00,0.00,0.00,0.00,0.00,0.00,0.05,0.05,anomaly
0,tcp,ftp,SF,26,157,0,0,0,0,1,0,0,0,0,0,0,0,0,0,0,1,1,1,0.00,0.00,0.00,0.00,1.00,0.00,0.00,224,112,0.50,0.03,0.00,0.00,0.00,0.00,0.00,0.00,anomaly
0,tcp,http,S0,0,0,0,0,0,0,0,0,0,0,0,0,0,0,0,0,0,0,27,27,0.44,0.44,0.52,0.52,1.00,0.00,0.00,255,255,1.00,0.00,0.00,0.00,0.08,0.08,0.70,0.70,anomaly
8201,tcp,telnet,SF,0,15,0,0,0,0,0,0,0,0,0,0,0,0,0,0,0,0,1,1,0.00,0.00,0.00,0.00,1.00,0.00,0.00,255,11,0.04,0.84,0.00,0.00,0.00,0.00,0.83,0.00,anomaly
0,tcp,private,REJ,0,0,0,0,0,0,0,0,0,0,0,0,0,0,0,0,0,0,243,20,0.00,0.00,1.00,1.00,0.08,0.06,0.00,255,20,0.08,0.06,0.00,0.00,0.00,0.00,1.00,1.00,anomaly
0,tcp,telnet,SF,128,174,0,0,0,0,1,0,0,0,0,0,0,0,0,0,0,0,1,1,0.00,0.00,0.00,0.00,1.00,0.00,0.00,255,231,0.91,0.02,0.00,0.00,0.00,0.00,0.02,0.03,anomaly
0,tcp,ftp_data,SF,383,0,0,0,0,0,0,0,0,0,0,0,0,0,0,0,0,0,1,1,0.00,0.00,0.00,0.00,1.00,0.00,0.00,24,21,0.12,0.17,0.12,0.14,0.00,0.00,0.00,0.00,normal
0,tcp,other,REJ,0,0,0,0,0,0,0,0,0,0,0,0,0,0,0,0,0,0,505,1,0.06,0.00,0.94,1.00,0.00,1.00,0.00,255,1,0.00,1.00,0.00,0.00,0.07,0.00,0.93,1.00,anomaly
0,udp,domain_u,SF,44,128,0,0,0,0,0,0,0,0,0,0,0,0,0,0,0,0,145,225,0.00,0.00,0.00,0.00,1.00,0.00,0.01,255,255,1.00,0.00,0.00,0.00,0.00,0.00,0.00,0.00,normal
0,tcp,http,SF,155,19064,0,0,0,0,0,1,0,0,0,0,0,0,0,0,0,0,1,25,0.00,0.00,0.00,0.00,1.00,0.00,0.16,255,255,1.00,0.00,0.00,0.00,0.00,0.00,0.00,0.00,normal
0,tcp,other,REJ,0,0,0,0,0,0,0,0,0,0,0,0,0,0,0,0,0,0,448,1,0.08,0.00,0.92,1.00,0.00,1.00,0.00,255,1,0.00,1.00,0.00,0.00,0.07,0.00,0.93,1.00,anomaly
0,tcp,imap4,REJ,0,0,0,0,0,0,0,0,0,0,0,0,0,0,0,0,0,0,2,2,0.00,0.00,1.00,1.00,0.50,1.00,1.00,255,11,0.04,0.02,0.00,0.00,0.33,0.00,0.12,1.00,anomaly
0,tcp,other,RSTO,0,0,0,0,0,0,0,0,0,0,0,0,0,0,0,0,0,0,221,6,0.00,0.00,1.00,1.00,0.03,0.07,0.00,255,6,0.02,0.07,0.00,0.00,0.00,0.00,1.00,1.00,anomaly
0,tcp,http,SF,249,3862,0,0,0,0,0,1,0,0,0,0,0,0,0,0,0,0,2,2,0.00,0.00,0.00,0.00,1.00,0.00,0.00,35,255,1.00,0.00,0.03,0.02,0.00,0.00,0.00,0.00,normal
0,tcp,http,SF,179,7257,0,0,0,0,0,1,0,0,0,0,0,0,0,0,0,0,1,1,0.00,0.00,0.00,0.00,1.00,0.00,0.00,30,255,1.00,0.00,0.03,0.02,0.00,0.00,0.00,0.00,normal
0,tcp,other,REJ,0,0,0,0,0,0,0,0,0,0,0,0,0,0,0,0,0,0,472,1,0.08,0.00,0.92,1.00,0.00,1.00,0.00,255,1,0.00,1.00,0.00,0.00,0.14,0.00,0.85,1.00,anomaly
0,tcp,http,SF,292,294,0,0,0,0,0,1,0,0,0,0,0,0,0,0,0,0,15,15,0.00,0.00,0.00,0.00,1.00,0.00,0.00,70,255,1.00,0.00,0.01,0.02,0.00,0.00,0.00,0.00,normal
0,icmp,ecr_i,SF,1032,0,0,0,0,0,0,0,0,0,0,0,0,0,0,0,0,0,510,510,0.00,0.00,0.00,0.00,1.00,0.00,0.00,255,197,0.77,0.01,0.77,0.00,0.00,0.00,0.00,0.00,anomaly
1,tcp,smtp,SF,1512,400,0,0,0,0,0,1,0,0,0,0,0,0,0,0,0,0,1,1,0.00,0.00,0.00,0.00,1.00,0.00,0.00,11,168,0.91,0.18,0.09,0.01,0.00,0.00,0.00,0.00,normal
0,tcp,private,S0,0,0,0,0,0,0,0,0,0,0,0,0,0,0,0,0,0,0,158,16,1.00,1.00,0.00,0.00,0.10,0.06,0.00,255,16,0.06,0.06,0.00,0.00,1.00,1.00,0.00,0.00,anomaly
0,tcp,http,SF,224,3184,0,0,0,0,0,1,0,0,0,0,0,0,0,0,0,0,10,10,0.00,0.00,0.00,0.00,1.00,0.00,0.00,43,255,1.00,0.00,0.02,0.02,0.00,0.00,0.00,0.00,normal
0,tcp,http,SF,248,432,0,0,0,0,0,1,0,0,0,0,0,0,0,0,0,0,1,1,0.00,0.00,0.00,0.00,1.00,0.00,0.00,6,255,1.00,0.00,0.17,0.03,0.00,0.00,0.00,0.00,normal
0,tcp,private,REJ,0,0,0,0,0,0,0,0,0,0,0,0,0,0,0,0,0,0,133,1,0.00,0.00,1.00,1.00,0.01,0.06,0.00,255,1,0.00,0.06,0.00,0.00,0.00,0.00,1.00,1.00,anomaly
8064,tcp,telnet,S3,1,15,0,0,0,0,0,0,0,0,0,0,0,0,0,0,0,0,1,1,1.00,1.00,0.00,0.00,1.00,0.00,0.00,255,43,0.17,0.74,0.00,0.00,0.07,0.42,0.72,0.00,anomaly
0,tcp,http,SF,351,538,0,0,0,0,0,1,0,0,0,0,0,0,0,0,0,0,13,13,0.00,0.00,0.00,0.00,1.00,0.00,0.00,255,255,1.00,0.00,0.00,0.00,0.00,0.00,0.00,0.00,normal
0,tcp,private,REJ,0,0,0,0,0,0,0,0,0,0,0,0,0,0,0,0,0,0,210,15,0.00,0.00,1.00,1.00,0.07,0.06,0.00,255,15,0.06,0.06,0.00,0.00,0.00,0.00,1.00,1.00,anomaly
0,tcp,private,REJ,0,0,0,0,0,0,0,0,0,0,0,0,0,0,0,0,0,0,230,6,0.00,0.00,1.00,1.00,0.03,0.07,0.00,255,6,0.02,0.08,0.00,0.00,0.00,0.00,1.00,1.00,anomaly
0,tcp,http,SF,336,1944,0,0,0,0,0,1,0,0,0,0,0,0,0,0,0,0,13,23,0.00,0.00,0.00,0.00,1.00,0.00,0.22,65,255,1.00,0.00,0.02,0.03,0.00,0.00,0.00,0.00,normal
4,tcp,telnet,SF,24,109,0,0,0,0,0,0,0,0,0,0,0,0,0,0,0,0,4,13,0.00,0.00,0.75,0.46,0.50,0.75,0.54,34,83,0.32,0.15,0.03,0.02,0.00,0.00,0.85,0.71,anomaly
0,tcp,private,REJ,0,0,0,0,0,0,0,0,0,0,0,0,0,0,0,0,0,0,136,4,0.00,0.00,1.00,1.00,0.03,0.07,0.00,255,4,0.02,0.07,0.00,0.00,0.00,0.00,1.00,1.00,anomaly
0,tcp,http,SF,305,2196,0,0,0,0,0,1,0,0,0,0,0,0,0,0,0,0,3,3,0.00,0.00,0.00,0.00,1.00,0.00,0.00,255,255,1.00,0.00,0.00,0.00,0.00,0.00,0.00,0.00,normal
0,tcp,remote_job,REJ,0,0,0,0,0,0,0,0,0,0,0,0,0,0,0,0,0,0,243,10,0.00,0.00,1.00,1.00,0.04,0.06,0.00,255,10,0.04,0.07,0.00,0.00,0.00,0.00,1.00,1.00,anomaly
0,tcp,private,REJ,0,0,0,0,0,0,0,0,0,0,0,0,0,0,0,0,0,0,124,11,0.67,0.64,0.33,0.36,0.09,0.06,0.00,255,11,0.04,0.06,0.00,0.00,0.33,0.64,0.67,0.36,anomaly
0,tcp,http,REJ,0,0,0,0,0,0,0,0,0,0,0,0,0,0,0,0,0,0,2,2,0.00,0.00,1.00,1.00,1.00,0.00,0.00,255,7,0.03,0.70,0.00,0.00,0.00,0.00,0.03,1.00,normal
0,tcp,http,SF,335,928,0,0,0,0,0,1,0,0,0,0,0,0,0,0,0,0,20,20,0.00,0.00,0.00,0.00,1.00,0.00,0.00,84,255,1.00,0.00,0.01,0.06,0.00,0.00,0.00,0.00,normal
0,udp,private,SF,46,0,0,0,0,0,0,0,0,0,0,0,0,0,0,0,0,0,3,3,0.00,0.00,0.00,0.00,1.00,0.00,0.00,255,253,0.99,0.01,0.00,0.00,0.00,0.00,0.00,0.00,anomaly
0,tcp,http,SF,191,3486,0,0,0,0,0,1,0,0,0,0,0,0,0,0,0,0,7,7,0.00,0.00,0.00,0.00,1.00,0.00,0.00,29,255,1.00,0.00,0.03,0.05,0.00,0.01,0.00,0.00,normal
0,tcp,http,SF,317,702,0,0,0,0,0,1,0,0,0,0,0,0,0,0,0,0,2,5,0.00,0.00,0.00,0.00,1.00,0.00,0.40,166,255,1.00,0.00,0.01,0.02,0.00,0.00,0.00,0.00,normal
0,tcp,imap4,REJ,0,0,0,0,0,0,0,0,0,0,0,0,0,0,0,0,0,0,3,1,0.00,0.00,0.33,1.00,0.33,1.00,0.00,255,51,0.20,0.02,0.00,0.00,0.00,0.00,0.39,1.00,anomaly
0,tcp,http,REJ,0,0,0,0,0,0,0,0,0,0,0,0,0,0,0,0,0,0,268,6,0.00,0.00,1.00,1.00,0.02,0.06,0.00,255,6,0.02,0.06,0.00,0.00,0.00,0.00,1.00,1.00,anomaly
282,tcp,ftp,SF,161,597,0,0,0,2,0,1,0,0,0,0,0,0,0,0,0,1,1,1,0.00,0.00,0.00,0.00,1.00,0.00,0.00,255,20,0.08,0.93,0.00,0.00,0.00,0.00,0.91,0.00,anomaly
0,tcp,http,SF,159,11803,0,0,0,0,0,1,0,0,0,0,0,0,0,0,0,0,1,1,0.00,0.00,0.00,0.00,1.00,0.00,0.00,60,229,1.00,0.00,0.02,0.04,0.00,0.00,0.00,0.00,normal
0,tcp,http,SF,215,2430,0,0,0,0,0,1,0,0,0,0,0,0,0,0,0,0,28,29,0.00,0.00,0.00,0.00,1.00,0.00,0.07,28,255,1.00,0.00,0.04,0.06,0.00,0.00,0.00,0.00,normal
280,tcp,ftp_data,SF,283618,0,0,0,0,0,0,0,0,0,0,0,0,0,0,0,0,0,2,2,0.00,0.00,0.00,0.00,1.00,0.00,0.00,8,30,1.00,0.00,1.00,0.17,0.00,0.00,0.00,0.00,anomaly
0,tcp,http,SF,401,282,0,0,0,0,0,1,0,0,0,0,0,0,0,0,0,0,6,9,0.00,0.00,0.00,0.00,1.00,0.00,0.33,40,255,1.00,0.00,0.03,0.07,0.00,0.00,0.00,0.00,normal
0,tcp,http,SF,352,1631,0,0,0,0,0,1,0,0,0,0,0,0,0,0,0,0,10,10,0.00,0.00,0.00,0.00,1.00,0.00,0.00,115,255,1.00,0.00,0.01,0.04,0.00,0.00,0.00,0.00,normal
0,tcp,domain,REJ,0,0,0,0,0,0,0,0,0,0,0,0,0,0,0,0,0,0,212,14,0.00,0.00,1.00,1.00,0.07,0.07,0.00,255,14,0.05,0.07,0.00,0.00,0.00,0.00,1.00,1.00,anomaly
0,udp,private,SF,1,1,0,0,0,0,0,0,0,0,0,0,0,0,0,0,0,0,83,7,0.00,0.00,0.00,0.00,0.08,0.78,0.00,255,7,0.03,0.72,0.95,0.00,0.00,0.00,0.05,0.00,normal
2092,tcp,http,RSTR,72564,0,0,0,0,0,0,1,0,0,0,0,0,0,0,0,0,0,8,8,0.00,0.00,1.00,1.00,1.00,0.00,0.00,255,244,0.96,0.01,0.00,0.00,0.02,0.02,0.48,0.50,anomaly
0,tcp,http,S0,0,0,0,0,0,0,0,0,0,0,0,0,0,0,0,0,0,0,44,44,0.86,0.86,0.11,0.11,1.00,0.00,0.00,255,255,1.00,0.00,0.00,0.00,0.20,0.20,0.70,0.70,anomaly
0,tcp,http,SF,295,278,0,0,0,0,0,1,0,0,0,0,0,0,0,0,0,0,15,17,0.00,0.00,0.00,0.00,1.00,0.00,0.18,255,255,1.00,0.00,0.00,0.00,0.00,0.00,0.00,0.00,normal
0,tcp,http,SF,193,10553,0,0,0,0,0,1,0,0,0,0,0,0,0,0,0,0,18,18,0.00,0.00,0.00,0.00,1.00,0.00,0.00,18,253,1.00,0.00,0.06,0.06,0.00,0.00,0.00,0.00,normal
282,tcp,ftp,SF,161,597,0,0,0,2,0,1,0,0,0,0,0,0,0,0,0,1,1,1,0.00,0.00,0.00,0.00,1.00,0.00,0.00,255,4,0.02,0.02,0.00,0.00,0.33,0.00,0.04,0.00,anomaly
0,tcp,private,REJ,0,0,0,0,0,0,0,0,0,0,0,0,0,0,0,0,0,0,221,19,0.00,0.00,1.00,1.00,0.09,0.07,0.00,255,19,0.07,0.07,0.00,0.00,0.00,0.00,1.00,1.00,anomaly
0,tcp,http,SF,296,10028,0,0,0,0,0,1,0,0,0,0,0,0,0,0,0,0,3,16,0.33,0.06,0.00,0.00,1.00,0.00,0.12,3,255,1.00,0.00,0.33,0.02,0.33,0.00,0.00,0.00,normal
0,udp,private,SF,53,49,0,0,0,0,0,0,0,0,0,0,0,0,0,0,0,0,511,511,0.00,0.00,0.00,0.00,1.00,0.00,0.00,255,255,1.00,0.00,0.87,0.00,0.00,0.00,0.00,0.00,normal
0,udp,private,SF,53,58,0,0,0,0,0,0,0,0,0,0,0,0,0,0,0,0,510,510,0.00,0.00,0.00,0.00,1.00,0.00,0.00,255,255,1.00,0.00,0.84,0.00,0.00,0.00,0.00,0.00,normal
0,tcp,http,SF,282,8943,0,0,0,0,0,1,0,0,0,0,0,0,0,0,0,0,10,11,0.00,0.00,0.00,0.00,1.00,0.00,0.18,27,255,1.00,0.00,0.04,0.04,0.00,0.00,0.00,0.00,normal
0,tcp,http,SF,315,4006,0,0,0,0,0,1,0,0,0,0,0,0,0,0,0,0,8,26,0.00,0.00,0.00,0.00,1.00,0.00,0.12,104,255,1.00,0.00,0.01,0.03,0.00,0.00,0.00,0.00,normal
0,tcp,http,SF,371,799,0,0,0,0,0,1,0,0,0,0,0,0,0,0,0,0,12,12,0.00,0.00,0.00,0.00,1.00,0.00,0.00,123,255,1.00,0.00,0.01,0.03,0.00,0.00,0.00,0.00,normal
0,udp,private,SF,1,0,0,0,0,0,0,0,0,0,0,0,0,0,0,0,0,0,11,1,0.00,0.00,0.00,0.00,0.09,0.55,0.00,255,1,0.00,0.18,0.96,0.00,0.00,0.00,0.01,0.00,anomaly
0,tcp,private,S0,0,0,0,0,0,0,0,0,0,0,0,0,0,0,0,0,0,0,183,10,1.00,1.00,0.00,0.00,0.05,0.08,0.00,255,10,0.04,0.09,0.00,0.00,1.00,1.00,0.00,0.00,anomaly
0,tcp,private,REJ,0,0,0,0,0,0,0,0,0,0,0,0,0,0,0,0,0,0,299,5,0.00,0.00,1.00,1.00,0.02,0.06,0.00,255,5,0.02,0.06,0.00,0.00,0.00,0.00,1.00,1.00,anomaly
0,udp,private,SF,105,146,0,0,0,0,0,0,0,0,0,0,0,0,0,0,0,0,4,2,0.00,0.00,0.00,0.00,0.50,0.50,0.00,255,253,0.99,0.01,0.00,0.00,0.00,0.00,0.00,0.00,anomaly
0,tcp,http,SF,279,5200,0,0,0,0,0,1,0,0,0,0,0,0,0,0,0,0,17,17,0.00,0.00,0.00,0.00,1.00,0.00,0.00,50,255,1.00,0.00,0.02,0.02,0.02,0.00,0.00,0.00,normal
7330,tcp,telnet,SF,0,44,0,0,0,0,0,0,0,0,0,0,0,0,0,0,0,0,1,1,0.00,0.00,0.00,0.00,1.00,0.00,0.00,255,228,0.89,0.02,0.00,0.00,0.27,0.30,0.01,0.00,anomaly
0,tcp,http,SF,234,1380,0,0,0,0,0,1,0,0,0,0,0,0,0,0,0,0,3,3,0.00,0.00,0.00,0.00,1.00,0.00,0.00,255,227,0.89,0.02,0.00,0.00,0.00,0.00,0.00,0.00,normal
0,tcp,http,SF,234,2265,0,0,0,0,0,1,0,0,0,0,0,0,0,0,0,0,1,1,0.00,0.00,0.00,0.00,1.00,0.00,0.00,38,255,1.00,0.00,0.03,0.05,0.00,0.00,0.00,0.00,normal
0,tcp,http,SF,250,1978,0,0,0,0,0,1,0,0,0,0,0,0,0,0,0,0,2,2,0.00,0.00,0.00,0.00,1.00,0.00,0.00,255,255,1.00,0.00,0.00,0.00,0.00,0.00,0.00,0.00,normal
0,tcp,telnet,REJ,0,0,0,0,0,0,0,0,0,0,0,0,0,0,0,0,0,0,2,9,0.00,0.00,0.50,0.78,0.50,1.00,0.89,235,84,0.33,0.02,0.00,0.02,0.00,0.00,0.89,0.70,anomaly
0,tcp,private,S0,0,0,0,0,0,0,0,0,0,0,0,0,0,0,0,0,0,0,151,6,1.00,1.00,0.00,0.00,0.04,0.10,0.00,255,6,0.02,0.09,0.00,0.00,1.00,1.00,0.00,0.00,anomaly
0,tcp,http,SF,321,1674,0,0,0,0,0,1,0,0,0,0,0,0,0,0,0,0,4,9,0.00,0.00,0.00,0.00,1.00,0.00,0.22,255,255,1.00,0.00,0.00,0.00,0.00,0.00,0.00,0.00,normal
0,tcp,http,SF,319,402,0,0,0,0,0,1,0,0,0,0,0,0,0,0,0,0,13,13,0.00,0.00,0.00,0.00,1.00,0.00,0.00,228,255,1.00,0.00,0.00,0.01,0.00,0.00,0.00,0.00,normal
280,tcp,ftp_data,SF,283618,0,0,0,0,0,0,0,0,0,0,0,0,0,0,0,0,0,1,1,0.00,0.00,0.00,0.00,1.00,0.00,0.00,7,23,1.00,0.00,1.00,0.13,0.00,0.00,0.00,0.00,anomaly
0,tcp,imap4,REJ,0,0,0,0,0,0,0,0,0,0,0,0,0,0,0,0,0,0,3,19,0.00,0.00,0.67,1.00,0.33,0.67,1.00,255,6,0.02,0.70,0.00,0.00,0.00,0.00,0.06,1.00,anomaly
0,udp,domain_u,SF,45,127,0,0,0,0,0,0,0,0,0,0,0,0,0,0,0,0,74,137,0.00,0.00,0.00,0.00,0.99,0.03,0.01,255,255,1.00,0.00,0.00,0.00,0.00,0.00,0.00,0.00,normal
5,tcp,pop_3,SF,28,93,0,0,0,0,0,1,0,0,0,0,0,0,0,0,0,0,2,1,0.00,0.00,0.50,0.00,0.50,1.00,0.00,255,228,0.89,0.02,0.00,0.00,0.00,0.00,0.07,0.00,anomaly
0,tcp,http,SF,227,188,0,0,0,0,0,1,0,0,0,0,0,0,0,0,0,0,1,22,0.00,0.00,0.00,0.00,1.00,0.00,0.18,9,247,1.00,0.00,0.11,0.06,0.00,0.00,0.00,0.00,normal
7654,tcp,telnet,SF,0,44,0,0,0,0,0,0,0,0,0,0,0,0,0,0,0,0,1,1,0.00,0.00,0.00,0.00,1.00,0.00,0.00,255,162,0.64,0.03,0.00,0.00,0.33,0.52,0.11,0.08,anomaly
0,tcp,netbios_ns,REJ,0,0,0,0,0,0,0,0,0,0,0,0,0,0,0,0,0,0,238,1,0.00,0.00,1.00,1.00,0.00,0.06,0.00,255,1,0.00,0.07,0.00,0.00,0.00,0.00,1.00,1.00,anomaly
0,tcp,http,SF,337,176,0,0,0,0,0,1,0,0,0,0,0,0,0,0,0,0,5,5,0.00,0.00,0.00,0.00,1.00,0.00,0.00,31,255,1.00,0.00,0.03,0.04,0.03,0.00,0.00,0.00,normal
0,tcp,sunrpc,REJ,0,0,0,0,0,0,0,0,0,0,0,0,0,0,0,0,0,0,5,4,0.00,0.00,0.80,1.00,0.20,0.80,1.00,205,50,0.19,0.02,0.00,0.04,0.01,0.00,0.87,1.00,anomaly
0,tcp,http,SF,54540,8314,0,0,0,2,0,1,1,0,0,0,0,0,0,0,0,0,3,3,0.00,0.00,0.00,0.00,1.00,0.00,0.00,255,254,1.00,0.01,0.00,0.00,0.00,0.00,0.03,0.03,anomaly
0,tcp,private,REJ,0,0,0,0,0,0,0,0,0,0,0,0,0,0,0,0,0,0,111,16,0.00,0.00,1.00,1.00,0.14,0.07,0.00,255,16,0.06,0.06,0.00,0.00,0.00,0.00,1.00,1.00,anomaly
0,udp,private,SF,1,1,0,0,0,0,0,0,0,0,0,0,0,0,0,0,0,0,13,3,0.00,0.00,0.00,0.00,0.23,0.46,0.00,255,3,0.01,0.25,1.00,0.00,0.00,0.00,0.00,0.00,normal
0,icmp,ecr_i,SF,72,0,0,0,0,0,0,0,0,0,0,0,0,0,0,0,0,0,3,3,0.00,0.00,0.00,0.00,1.00,0.00,0.00,138,4,0.03,0.06,0.03,0.00,0.00,0.00,0.00,0.00,normal
0,udp,domain_u,SF,46,134,0,0,0,0,0,0,0,0,0,0,0,0,0,0,0,0,117,197,0.00,0.00,0.00,0.00,1.00,0.00,0.01,255,255,1.00,0.00,0.00,0.00,0.00,0.00,0.00,0.00,normal
0,tcp,private,REJ,0,0,0,0,0,0,0,0,0,0,0,0,0,0,0,0,0,0,444,1,0.04,0.00,0.93,1.00,0.00,1.00,0.00,255,1,0.00,1.00,0.00,0.00,0.05,0.00,0.89,1.00,anomaly
0,tcp,netbios_ssn,REJ,0,0,0,0,0,0,0,0,0,0,0,0,0,0,0,0,0,0,216,8,0.00,0.00,1.00,1.00,0.04,0.06,0.00,255,8,0.03,0.07,0.00,0.00,0.00,0.00,1.00,1.00,anomaly
0,tcp,telnet,SF,124,188,0,0,0,0,1,0,0,0,0,0,0,0,0,0,0,0,2,2,0.00,0.00,0.00,0.00,1.00,0.00,0.00,255,254,1.00,0.01,0.00,0.00,0.01,0.01,0.02,0.02,anomaly
0,tcp,http,SF,223,8129,0,0,0,0,0,1,0,0,0,0,0,0,0,0,0,0,23,29,0.00,0.00,0.00,0.00,1.00,0.00,0.07,255,255,1.00,0.00,0.00,0.00,0.00,0.00,0.00,0.00,normal
0,tcp,other,REJ,0,0,0,0,0,0,0,0,0,0,0,0,0,0,0,0,0,0,431,1,0.06,0.00,0.94,1.00,0.00,1.00,0.00,255,1,0.00,1.00,0.00,0.00,0.05,0.00,0.95,1.00,anomaly
0,tcp,pop_3,SF,30,217,0,0,0,0,0,1,0,0,0,0,0,0,0,0,0,0,1,1,0.00,0.00,0.00,0.00,1.00,0.00,0.00,255,1,0.00,0.01,0.00,0.00,0.00,0.00,0.00,0.00,anomaly
0,tcp,private,REJ,0,0,0,0,0,0,0,0,0,0,0,0,0,0,0,0,0,0,249,1,0.00,0.00,1.00,1.00,0.00,0.07,0.00,255,1,0.00,0.08,0.00,0.00,0.00,0.00,1.00,1.00,anomaly
0,tcp,finger,S0,0,0,0,0,0,0,0,0,0,0,0,0,0,0,0,0,0,0,60,14,1.00,1.00,0.00,0.00,0.23,0.07,0.00,255,60,0.24,0.02,0.02,0.00,0.97,0.98,0.00,0.00,anomaly
0,icmp,ecr_i,SF,520,0,0,0,0,0,0,0,0,0,0,0,0,0,0,0,0,0,511,511,0.00,0.00,0.00,0.00,1.00,0.00,0.00,251,251,1.00,0.00,1.00,0.00,0.00,0.00,0.00,0.00,anomaly
0,icmp,ecr_i,SF,508,0,0,0,0,0,0,0,0,0,0,0,0,0,0,0,0,0,155,155,0.00,0.00,0.00,0.00,1.00,0.00,0.00,255,255,1.00,0.00,1.00,0.00,0.00,0.00,0.00,0.00,anomaly
0,tcp,other,S0,0,0,0,0,0,0,0,0,0,0,0,0,0,0,0,0,0,0,482,1,0.05,1.00,0.95,0.00,0.00,1.00,0.00,255,1,0.00,1.00,0.00,0.00,0.06,1.00,0.94,0.00,anomaly
0,tcp,other,REJ,0,0,0,0,0,0,0,0,0,0,0,0,0,0,0,0,0,0,510,1,0.09,0.00,0.91,1.00,0.00,1.00,0.00,255,1,0.00,1.00,0.00,0.00,0.01,0.00,0.99,1.00,anomaly
0,tcp,http,SF,54540,8314,0,0,0,2,0,1,1,0,0,0,0,0,0,0,0,0,3,3,0.00,0.00,0.33,0.33,1.00,0.00,0.00,255,253,0.99,0.01,0.00,0.00,0.00,0.00,0.06,0.06,anomaly
0,tcp,other,REJ,0,0,0,0,0,0,0,0,0,0,0,0,0,0,0,0,0,0,511,1,0.15,0.00,0.84,1.00,0.00,1.00,0.00,255,1,0.00,0.92,0.00,0.00,0.13,0.00,0.87,1.00,anomaly
0,tcp,imap4,RSTO,0,44,0,0,0,0,0,0,0,0,0,0,0,0,0,0,0,0,1,1,0.00,0.00,1.00,1.00,1.00,0.00,0.00,152,60,0.26,0.03,0.01,0.03,0.00,0.00,0.91,0.98,anomaly
0,tcp,private,SH,0,0,0,0,0,0,0,0,0,0,0,0,0,0,0,0,0,0,1,1,1.00,1.00,0.00,0.00,1.00,0.00,0.00,178,1,0.01,1.00,1.00,0.00,1.00,1.00,0.00,0.00,anomaly
0,tcp,discard,RSTO,0,0,0,0,0,0,0,0,0,0,0,0,0,0,0,0,0,0,210,1,0.00,0.00,1.00,1.00,0.00,0.08,0.00,255,1,0.00,0.08,0.00,0.00,0.00,0.00,1.00,1.00,anomaly
0,udp,domain_u,SF,36,0,0,0,0,0,0,0,0,0,0,0,0,0,0,0,0,0,2,2,0.00,0.00,0.00,0.00,1.00,0.00,0.00,15,67,1.00,0.00,1.00,0.04,0.00,0.00,0.00,0.00,normal
0,tcp,http,SF,294,7333,0,0,0,0,0,1,0,0,0,0,0,0,0,0,0,0,10,11,0.00,0.00,0.00,0.00,1.00,0.00,0.18,36,255,1.00,0.00,0.03,0.03,0.00,0.00,0.00,0.00,normal
0,tcp,ftp_data,SF,615,0,0,0,0,0,0,0,0,0,0,0,0,0,0,0,0,0,1,1,0.00,0.00,0.00,0.00,1.00,0.00,0.00,126,30,0.17,0.04,0.17,0.07,0.00,0.00,0.00,0.00,normal
0,udp,private,SF,42,0,0,0,0,0,0,0,0,0,0,0,0,0,0,0,0,0,4,4,0.00,0.00,0.00,0.00,1.00,0.00,0.00,255,253,0.99,0.01,0.01,0.00,0.00,0.00,0.00,0.00,anomaly
7638,tcp,telnet,SF,0,44,0,0,0,0,0,0,0,0,0,0,0,0,0,0,0,0,1,1,0.00,0.00,0.00,0.00,1.00,0.00,0.00,255,169,0.66,0.02,0.00,0.00,0.49,0.47,0.01,0.01,anomaly
0,icmp,eco_i,SF,20,0,0,0,0,0,0,0,0,0,0,0,0,0,0,0,0,0,1,75,0.00,0.00,0.00,0.00,1.00,0.00,1.00,1,135,1.00,0.00,1.00,0.27,0.00,0.00,0.00,0.00,anomaly
0,tcp,ftp_data,SF,366,0,0,0,0,0,0,0,0,0,0,0,0,0,0,0,0,0,2,2,0.00,0.00,0.00,0.00,1.00,0.00,0.00,53,16,0.23,0.28,0.23,0.12,0.00,0.00,0.06,0.00,normal
0,tcp,http,SF,312,345,0,0,0,0,0,1,0,0,0,0,0,0,0,0,0,0,2,16,0.00,0.00,0.00,0.00,1.00,0.00,0.19,98,255,1.00,0.00,0.01,0.03,0.00,0.00,0.00,0.00,normal
0,udp,domain_u,SF,46,46,0,0,0,0,0,0,0,0,0,0,0,0,0,0,0,0,159,159,0.00,0.00,0.00,0.00,1.00,0.00,0.00,255,255,1.00,0.00,0.00,0.00,0.00,0.00,0.00,0.00,normal
0,tcp,http,SF,318,68687,0,0,0,0,0,1,0,0,0,0,0,0,0,0,0,0,4,4,0.00,0.00,0.00,0.00,1.00,0.00,0.00,4,255,1.00,0.00,0.25,0.04,0.00,0.00,0.00,0.00,normal
0,tcp,private,REJ,0,0,0,0,0,0,0,0,0,0,0,0,0,0,0,0,0,0,229,10,0.00,0.00,1.00,1.00,0.04,0.07,0.00,255,10,0.04,0.07,0.00,0.00,0.00,0.00,1.00,1.00,anomaly
0,tcp,http,SF,345,428,0,0,0,0,0,1,0,0,0,0,0,0,0,0,0,0,2,2,0.00,0.00,0.00,0.00,1.00,0.00,0.00,72,255,1.00,0.00,0.01,0.01,0.00,0.00,0.00,0.00,normal
0,tcp,telnet,SF,126,174,0,0,0,0,1,0,0,0,0,0,0,0,0,0,0,0,1,1,0.00,0.00,0.00,0.00,1.00,0.00,0.00,255,82,0.32,0.02,0.00,0.00,0.00,0.00,0.01,0.04,anomaly
0,tcp,private,REJ,0,0,0,0,0,0,0,0,0,0,0,0,0,0,0,0,0,0,300,20,0.01,0.00,0.99,1.00,0.07,0.06,0.00,255,20,0.08,0.07,0.00,0.00,0.01,0.00,0.99,1.00,anomaly
0,tcp,ftp_data,SF,12,0,0,0,0,0,0,0,0,0,0,0,0,0,0,0,0,0,1,1,0.00,0.00,0.00,0.00,1.00,0.00,0.00,4,11,0.75,0.50,0.75,0.18,0.00,0.00,0.00,0.00,anomaly
7454,tcp,telnet,SF,0,44,0,0,0,0,0,0,0,0,0,0,0,0,0,0,0,0,1,1,0.00,0.00,0.00,0.00,1.00,0.00,0.00,255,201,0.79,0.02,0.00,0.00,0.32,0.34,0.01,0.01,anomaly
0,tcp,http,SF,183,10332,0,0,0,0,0,1,0,0,0,0,0,0,0,0,0,0,7,7,0.00,0.00,0.00,0.00,1.00,0.00,0.00,14,255,1.00,0.00,0.07,0.05,0.00,0.00,0.00,0.00,normal
0,tcp,smtp,SF,0,85,0,0,0,0,0,1,0,0,0,0,0,0,0,0,0,0,1,1,0.00,0.00,0.00,0.00,1.00,0.00,0.00,40,158,0.98,0.05,0.03,0.02,0.00,0.00,0.03,0.01,normal
0,tcp,http,SF,294,3091,0,0,0,0,0,1,0,0,0,0,0,0,0,0,0,0,5,5,0.00,0.00,0.00,0.00,1.00,0.00,0.00,5,255,1.00,0.00,0.20,0.04,0.00,0.00,0.00,0.00,normal
0,udp,domain_u,SF,44,115,0,0,0,0,0,0,0,0,0,0,0,0,0,0,0,0,1,2,0.00,0.00,0.00,0.00,1.00,0.00,1.00,255,225,0.88,0.01,0.00,0.00,0.00,0.00,0.04,0.00,normal
0,tcp,ftp_data,SF,14189,0,0,0,0,0,0,0,0,0,0,0,0,0,0,0,0,0,8,8,0.00,0.00,0.00,0.00,1.00,0.00,0.00,45,48,0.42,0.07,0.42,0.04,0.00,0.00,0.00,0.00,normal
0,tcp,smtp,SF,2049,386,0,0,0,0,0,1,0,0,0,0,0,0,0,0,0,0,1,1,0.00,0.00,0.00,0.00,1.00,0.00,0.00,210,69,0.12,0.68,0.00,0.03,0.00,0.00,0.69,0.01,normal
0,tcp,http,SF,54540,8314,0,0,0,2,0,1,1,0,0,0,0,0,0,0,0,0,3,3,0.00,0.00,0.00,0.00,1.00,0.00,0.00,255,248,0.97,0.01,0.00,0.00,0.00,0.00,0.06,0.06,anomaly
0,tcp,telnet,S1,0,0,0,0,0,0,0,0,0,0,0,0,0,0,0,0,0,0,3,19,0.33,0.21,0.67,0.53,0.67,0.67,0.74,63,94,0.33,0.08,0.02,0.02,0.02,0.07,0.89,0.61,anomaly
0,tcp,http,SF,221,6642,0,0,0,0,0,1,0,0,0,0,0,0,0,0,0,0,3,15,0.00,0.00,0.00,0.00,1.00,0.00,0.13,17,255,1.00,0.00,0.06,0.02,0.00,0.00,0.00,0.00,normal
0,tcp,http,SF,312,1645,0,0,0,0,0,1,0,0,0,0,0,0,0,0,0,0,6,6,0.00,0.00,0.00,0.00,1.00,0.00,0.00,108,255,1.00,0.00,0.01,0.01,0.00,0.00,0.00,0.00,normal
0,tcp,http,SF,295,973,0,0,0,0,0,1,0,0,0,0,0,0,0,0,0,0,4,9,0.00,0.00,0.00,0.00,1.00,0.00,0.22,114,255,1.00,0.00,0.01,0.03,0.00,0.00,0.00,0.00,normal
1,tcp,smtp,SF,1512,364,0,0,0,0,0,1,0,0,0,0,0,0,0,0,0,0,1,2,0.00,0.00,0.00,0.00,1.00,0.00,1.00,19,116,0.84,0.16,0.05,0.02,0.00,0.00,0.00,0.00,normal
0,tcp,sunrpc,REJ,0,0,0,0,0,0,0,0,0,0,0,0,0,0,0,0,0,0,1,5,0.00,0.00,1.00,1.00,1.00,0.00,1.00,255,29,0.11,0.03,0.00,0.00,0.02,0.00,0.50,1.00,anomaly
0,tcp,telnet,REJ,0,0,0,0,0,0,0,0,0,0,0,0,0,0,0,0,0,0,1,8,0.00,0.62,1.00,0.12,1.00,0.00,0.88,233,117,0.50,0.01,0.00,0.00,0.00,0.00,0.65,0.30,anomaly
0,udp,private,SF,45,42,0,0,0,0,0,0,0,0,0,0,0,0,0,0,0,0,511,511,0.00,0.00,0.00,0.00,1.00,0.00,0.00,255,255,1.00,0.00,0.85,0.00,0.00,0.00,0.00,0.00,normal
0,tcp,http,SF,332,1379,0,0,0,0,0,1,0,0,0,0,0,0,0,0,0,0,4,12,0.00,0.00,0.00,0.00,1.00,0.00,0.25,58,255,1.00,0.00,0.02,0.01,0.02,0.00,0.00,0.00,normal
0,tcp,other,REJ,0,0,0,0,0,0,0,0,0,0,0,0,0,0,0,0,0,0,1,1,0.00,0.00,1.00,1.00,1.00,0.00,0.00,255,26,0.10,0.02,0.00,0.00,0.00,0.00,0.09,0.81,anomaly
0,tcp,other,REJ,0,0,0,0,0,0,0,0,0,0,0,0,0,0,0,0,0,0,414,1,0.14,0.00,0.85,1.00,0.00,1.00,0.00,255,1,0.00,0.95,0.00,0.00,0.11,0.00,0.88,1.00,anomaly
0,tcp,http,SF,300,1582,0,0,0,0,0,1,0,0,0,0,0,0,0,0,0,0,22,22,0.00,0.00,0.00,0.00,1.00,0.00,0.00,119,255,1.00,0.00,0.01,0.02,0.00,0.00,0.00,0.00,normal
0,tcp,http,SF,171,4770,0,0,0,0,0,1,0,0,0,0,0,0,0,0,0,0,1,1,0.00,0.00,0.00,0.00,1.00,0.00,0.00,34,255,1.00,0.00,0.03,0.01,0.00,0.00,0.00,0.00,normal
4,tcp,pop_3,RSTO,0,36,0,0,0,0,0,1,0,0,0,0,0,0,0,0,0,0,3,9,0.00,0.00,1.00,1.00,0.33,1.00,1.00,255,5,0.02,0.03,0.00,0.00,0.00,0.00,0.06,0.80,anomaly
281,tcp,ftp,SF,162,597,0,0,0,2,0,1,0,0,0,0,0,0,0,0,0,1,1,1,0.00,0.00,0.00,0.00,1.00,0.00,0.00,255,3,0.01,0.15,0.00,0.00,0.45,0.00,0.15,0.00,anomaly
0,udp,domain_u,SF,44,133,0,0,0,0,0,0,0,0,0,0,0,0,0,0,0,0,93,173,0.00,0.00,0.00,0.00,1.00,0.00,0.01,255,254,1.00,0.01,0.00,0.00,0.00,0.00,0.00,0.00,normal
0,udp,domain_u,SF,36,96,0,0,0,0,0,0,0,0,0,0,0,0,0,0,0,0,1,1,0.00,0.00,0.00,0.00,1.00,0.00,0.00,29,211,0.79,0.07,0.79,0.01,0.00,0.00,0.21,0.00,normal
0,tcp,http,SF,297,4605,0,0,0,0,0,1,0,0,0,0,0,0,0,0,0,0,1,16,0.00,0.00,0.00,0.00,1.00,0.00,0.31,68,255,1.00,0.00,0.01,0.04,0.00,0.00,0.00,0.00,normal
0,tcp,finger,RSTO,0,0,0,0,0,0,0,0,0,0,0,0,0,0,0,0,0,0,259,10,0.00,0.00,1.00,1.00,0.04,0.06,0.00,255,10,0.04,0.06,0.00,0.00,0.00,0.00,1.00,1.00,anomaly
0,tcp,http,SF,249,5381,0,0,0,0,0,1,0,0,0,0,0,0,0,0,0,0,12,12,0.00,0.00,0.00,0.00,1.00,0.00,0.00,255,255,1.00,0.00,0.00,0.00,0.00,0.00,0.00,0.00,normal
899,tcp,http,RSTR,74464,0,0,0,0,0,0,1,0,0,0,0,0,0,0,0,0,0,30,30,0.07,0.07,0.93,0.93,1.00,0.00,0.00,255,255,1.00,0.00,0.00,0.00,0.01,0.01,0.59,0.59,anomaly
0,tcp,http,SF,320,2494,0,0,0,0,0,1,0,0,0,0,0,0,0,0,0,0,5,6,0.00,0.00,0.00,0.00,1.00,0.00,0.33,74,255,1.00,0.00,0.01,0.04,0.00,0.00,0.00,0.00,normal
0,tcp,telnet,SF,125,174,0,0,0,0,1,0,0,0,0,0,0,0,0,0,0,0,2,2,0.00,0.00,0.00,0.00,1.00,0.00,0.00,255,89,0.35,0.02,0.00,0.00,0.00,0.00,0.01,0.03,anomaly
0,tcp,telnet,SF,127,188,0,0,0,0,1,0,0,0,0,0,0,0,0,0,0,0,1,1,0.00,0.00,0.00,0.00,1.00,0.00,0.00,255,255,1.00,0.00,0.00,0.00,0.00,0.00,0.02,0.02,anomaly
0,tcp,http,SF,201,4671,0,0,0,0,0,1,0,0,0,0,0,0,0,0,0,0,7,7,0.00,0.00,0.00,0.00,1.00,0.00,0.00,7,255,1.00,0.00,0.14,0.02,0.00,0.00,0.00,0.00,normal
0,tcp,http,SF,325,382,0,0,0,0,0,1,0,0,0,0,0,0,0,0,0,0,11,22,0.00,0.00,0.00,0.00,1.00,0.00,0.09,255,255,1.00,0.00,0.00,0.00,0.00,0.00,0.00,0.00,normal
0,tcp,other,S0,0,0,0,0,0,0,0,0,0,0,0,0,0,0,0,0,0,0,472,1,0.15,1.00,0.85,0.00,0.00,1.00,0.00,255,1,0.00,0.99,0.00,0.00,0.13,1.00,0.85,0.00,anomaly
0,udp,private,SF,1,1,0,0,0,0,0,0,0,0,0,0,0,0,0,0,0,0,133,12,0.00,0.00,0.00,0.00,0.09,0.74,0.00,255,12,0.05,0.89,1.00,0.00,0.00,0.00,0.00,0.00,normal
0,tcp,http,SF,340,284,0,0,0,0,0,1,0,0,0,0,0,0,0,0,0,0,11,11,0.00,0.00,0.00,0.00,1.00,0.00,0.00,255,255,1.00,0.00,0.00,0.00,0.00,0.00,0.00,0.00,normal
0,tcp,http,SF,363,2839,0,0,0,0,0,1,0,0,0,0,0,0,0,0,0,0,6,7,0.00,0.00,0.00,0.00,1.00,0.00,0.29,255,255,1.00,0.00,0.00,0.00,0.00,0.00,0.00,0.00,normal
0,tcp,http,SF,337,16255,0,0,0,0,0,1,0,0,0,0,0,0,0,0,0,0,1,1,0.00,0.00,0.00,0.00,1.00,0.00,0.00,3,255,1.00,0.00,0.33,0.04,0.00,0.00,0.00,0.00,normal
1,tcp,smtp,SF,2599,293,0,0,0,0,0,1,0,0,0,0,0,0,0,0,0,0,3,3,0.00,0.00,0.00,0.00,1.00,0.00,0.00,255,244,0.96,0.04,0.00,0.00,0.00,0.00,0.04,0.00,anomaly
0,icmp,ecr_i,SF,1008,0,0,0,0,0,0,0,0,0,0,0,0,0,0,0,0,0,507,507,0.00,0.00,0.00,0.00,1.00,0.00,0.00,255,255,1.00,0.00,1.00,0.00,0.00,0.00,0.00,0.00,anomaly
0,tcp,http,SF,204,2199,0,0,0,0,0,1,0,0,0,0,0,0,0,0,0,0,6,7,0.00,0.00,0.00,0.00,1.00,0.00,0.29,145,255,1.00,0.00,0.01,0.04,0.00,0.00,0.00,0.00,normal
0,tcp,telnet,SF,119,174,0,0,0,0,1,0,0,0,0,0,0,0,0,0,0,0,1,1,0.00,0.00,0.00,0.00,1.00,0.00,0.00,255,212,0.83,0.02,0.00,0.00,0.00,0.00,0.02,0.03,anomaly
8132,tcp,telnet,SF,0,15,0,0,0,0,0,0,0,0,0,0,0,0,0,0,0,0,1,1,0.00,0.00,0.00,0.00,1.00,0.00,0.00,255,79,0.31,0.02,0.00,0.00,0.69,0.59,0.01,0.03,anomaly
0,tcp,imap4,S0,0,0,0,0,0,0,0,0,0,0,0,0,0,0,0,0,0,0,1,4,1.00,1.00,0.00,0.00,1.00,0.00,1.00,111,87,0.34,0.03,0.01,0.02,1.00,1.00,0.00,0.00,anomaly
0,tcp,uucp,SH,0,0,0,0,0,0,0,0,0,0,0,0,0,0,0,0,0,0,1,1,1.00,1.00,0.00,0.00,1.00,0.00,0.00,155,1,0.01,1.00,1.00,0.00,1.00,1.00,0.00,0.00,anomaly
0,tcp,http,SF,319,396,0,0,0,0,0,1,0,0,0,0,0,0,0,0,0,0,38,39,0.00,0.00,0.00,0.00,1.00,0.00,0.05,82,255,1.00,0.00,0.01,0.04,0.00,0.00,0.00,0.00,normal
0,tcp,http,SF,286,5989,0,0,0,0,0,1,0,0,0,0,0,0,0,0,0,0,2,2,0.00,0.00,0.00,0.00,1.00,0.00,0.00,142,255,1.00,0.00,0.01,0.02,0.00,0.00,0.00,0.00,normal
0,tcp,http_443,REJ,0,0,0,0,0,0,0,0,0,0,0,0,0,0,0,0,0,0,138,18,0.00,0.00,1.00,1.00,0.13,0.07,0.00,255,18,0.07,0.06,0.00,0.00,0.00,0.00,1.00,1.00,anomaly
2362,tcp,telnet,RSTO,150,453,0,0,0,0,0,1,0,0,0,0,0,0,0,0,0,0,1,1,0.00,0.00,1.00,1.00,1.00,0.00,0.00,24,1,0.04,0.08,0.04,0.00,0.00,0.00,0.04,1.00,normal
0,tcp,http,S0,0,0,0,0,0,0,0,0,0,0,0,0,0,0,0,0,0,0,39,39,0.85,0.85,0.13,0.13,1.00,0.00,0.00,255,255,1.00,0.00,0.00,0.00,0.18,0.18,0.70,0.70,anomaly
0,tcp,http,SF,295,2044,0,0,0,0,0,1,0,0,0,0,0,0,0,0,0,0,2,2,0.00,0.00,0.00,0.00,1.00,0.00,0.00,80,255,1.00,0.00,0.01,0.01,0.00,0.00,0.00,0.00,normal
0,tcp,http,SF,289,331,0,0,0,0,0,1,0,0,0,0,0,0,0,0,0,0,8,9,0.00,0.00,0.00,0.00,1.00,0.00,0.22,255,255,1.00,0.00,0.00,0.00,0.00,0.00,0.00,0.00,normal
0,tcp,private,REJ,0,0,0,0,0,0,0,0,0,0,0,0,0,0,0,0,0,0,278,4,0.01,0.00,0.99,1.00,0.01,0.06,0.00,255,4,0.02,0.06,0.00,0.00,0.00,0.00,1.00,1.00,anomaly
0,tcp,http,SF,326,3604,0,0,0,0,0,1,0,0,0,0,0,0,0,0,0,0,4,4,0.00,0.00,0.00,0.00,1.00,0.00,0.00,131,255,1.00,0.00,0.01,0.02,0.01,0.00,0.00,0.00,normal
0,tcp,private,REJ,0,0,0,0,0,0,0,0,0,0,0,0,0,0,0,0,0,0,283,11,0.00,0.00,1.00,1.00,0.04,0.06,0.00,255,11,0.04,0.07,0.00,0.00,0.00,0.00,1.00,1.00,anomaly
0,tcp,http,SF,285,347,0,0,0,0,0,1,0,0,0,0,0,0,0,0,0,0,17,45,0.00,0.00,0.00,0.00,1.00,0.00,0.04,255,255,1.00,0.00,0.00,0.00,0.00,0.00,0.00,0.00,normal
0,tcp,http,SF,312,1410,0,0,0,0,0,1,0,0,0,0,0,0,0,0,0,0,6,7,0.00,0.00,0.00,0.00,1.00,0.00,0.29,255,255,1.00,0.00,0.00,0.00,0.00,0.00,0.00,0.00,normal
0,tcp,private,S0,0,0,0,0,0,0,0,0,0,0,0,0,0,0,0,0,0,0,124,15,1.00,1.00,0.00,0.00,0.12,0.06,0.00,255,15,0.06,0.05,0.00,0.00,1.00,1.00,0.00,0.00,anomaly
0,tcp,http,SF,229,284,0,0,0,0,0,1,0,0,0,0,0,0,0,0,0,0,26,29,0.00,0.00,0.00,0.00,1.00,0.00,0.10,255,255,1.00,0.00,0.00,0.00,0.01,0.01,0.00,0.00,normal
0,tcp,private,S0,0,0,0,0,0,0,0,0,0,0,0,0,0,0,0,0,0,0,140,6,1.00,1.00,0.00,0.00,0.04,0.06,0.00,255,6,0.02,0.05,0.00,0.00,1.00,1.00,0.00,0.00,anomaly
0,tcp,private,REJ,0,0,0,0,0,0,0,0,0,0,0,0,0,0,0,0,0,0,117,20,0.00,0.00,1.00,1.00,0.17,0.08,0.00,255,20,0.08,0.06,0.00,0.00,0.00,0.00,1.00,1.00,anomaly
0,tcp,gopher,REJ,0,0,0,0,0,0,0,0,0,0,0,0,0,0,0,0,0,0,263,16,0.02,0.00,0.98,1.00,0.06,0.06,0.00,255,16,0.06,0.07,0.00,0.00,0.02,0.00,0.98,1.00,anomaly
0,tcp,http,SF,204,809,0,0,0,0,0,1,0,0,0,0,0,0,0,0,0,0,6,8,0.00,0.00,0.00,0.00,1.00,0.00,0.38,255,255,1.00,0.00,0.00,0.00,0.00,0.00,0.00,0.00,normal
0,tcp,http,SF,261,7603,0,0,0,0,0,1,0,0,0,0,0,0,0,0,0,0,2,2,0.00,0.00,0.00,0.00,1.00,0.00,0.00,22,255,1.00,0.00,0.05,0.06,0.00,0.00,0.00,0.00,normal
0,tcp,private,REJ,0,0,0,0,0,0,0,0,0,0,0,0,0,0,0,0,0,0,120,12,0.00,0.00,1.00,1.00,0.10,0.06,0.00,255,12,0.05,0.06,0.00,0.00,0.00,0.00,1.00,1.00,anomaly
4,tcp,pop_3,SF,30,93,0,0,0,0,0,1,0,0,0,0,0,0,0,0,0,0,1,1,0.00,0.00,0.00,0.00,1.00,0.00,0.00,255,248,0.97,0.01,0.00,0.00,0.00,0.00,0.01,0.00,anomaly
8080,tcp,telnet,SF,0,15,0,0,0,0,0,0,0,0,0,0,0,0,0,0,0,0,1,1,0.00,0.00,0.00,0.00,1.00,0.00,0.00,255,88,0.35,0.02,0.00,0.00,0.64,0.49,0.01,0.02,anomaly
0,tcp,private,REJ,0,0,0,0,0,0,0,0,0,0,0,0,0,0,0,0,0,0,257,1,0.00,0.00,1.00,1.00,0.00,0.06,0.00,255,1,0.00,0.06,0.00,0.00,0.00,0.00,1.00,1.00,anomaly
0,tcp,http,SF,233,372,0,0,0,0,0,1,0,0,0,0,0,0,0,0,0,0,12,17,0.00,0.00,0.00,0.00,1.00,0.00,0.24,255,255,1.00,0.00,0.00,0.00,0.00,0.00,0.00,0.00,normal
0,tcp,ftp_data,SF,12,0,0,0,0,0,0,0,0,0,0,0,0,0,0,0,0,0,1,1,0.00,0.00,0.00,0.00,1.00,0.00,0.00,3,21,1.00,0.00,1.00,0.14,0.00,0.00,0.00,0.00,anomaly
0,tcp,other,REJ,0,0,0,0,0,0,0,0,0,0,0,0,0,0,0,0,0,0,1,1,0.00,0.00,1.00,1.00,1.00,0.00,0.00,126,23,0.18,0.06,0.01,0.00,0.00,0.00,0.13,0.74,anomaly
0,tcp,http,SF,235,933,0,0,0,0,0,1,0,0,0,0,0,0,0,0,0,0,3,3,0.00,0.00,0.00,0.00,1.00,0.00,0.00,3,255,1.00,0.00,0.33,0.02,0.00,0.00,0.00,0.00,normal
0,tcp,telnet,REJ,0,0,0,0,0,0,0,0,0,0,0,0,0,0,0,0,0,0,1,13,0.00,0.08,1.00,0.77,1.00,0.00,0.92,130,86,0.35,0.04,0.01,0.02,0.01,0.01,0.87,0.60,anomaly
0,tcp,telnet,REJ,0,0,0,0,0,0,0,0,0,0,0,0,0,0,0,0,0,0,1,23,0.00,0.13,1.00,0.74,1.00,0.00,0.91,218,17,0.06,0.03,0.00,0.12,0.00,0.00,0.15,0.71,anomaly
0,tcp,http,SF,195,1227,0,0,0,0,0,1,0,0,0,0,0,0,0,0,0,0,3,3,0.00,0.00,0.00,0.00,1.00,0.00,0.00,218,218,1.00,0.00,0.00,0.00,0.00,0.00,0.00,0.00,normal
0,tcp,private,S0,0,0,0,0,0,0,0,0,0,0,0,0,0,0,0,0,0,0,240,5,1.00,1.00,0.00,0.00,0.02,0.07,0.00,255,5,0.02,0.08,0.00,0.00,1.00,1.00,0.00,0.00,anomaly
0,tcp,time,RSTO,0,0,0,0,0,0,0,0,0,0,0,0,0,0,0,0,0,0,288,2,0.00,0.00,1.00,1.00,0.01,0.06,0.00,255,2,0.01,0.06,0.00,0.00,0.00,0.00,1.00,1.00,anomaly
0,tcp,http,SF,244,614,0,0,0,0,0,1,0,0,0,0,0,0,0,0,0,0,3,3,0.00,0.00,0.00,0.00,1.00,0.00,0.00,255,255,1.00,0.00,0.00,0.00,0.00,0.00,0.00,0.00,normal
1,tcp,smtp,SF,2940,335,0,0,0,0,0,1,0,0,0,0,0,0,0,0,0,0,1,2,0.00,0.00,0.00,0.00,1.00,0.00,1.00,57,138,0.81,0.09,0.02,0.01,0.00,0.00,0.00,0.01,normal
0,tcp,http,SF,293,1965,0,0,0,0,0,1,0,0,0,0,0,0,0,0,0,0,5,5,0.00,0.00,0.00,0.00,1.00,0.00,0.00,255,255,1.00,0.00,0.00,0.00,0.00,0.00,0.00,0.00,normal
0,tcp,ftp_data,SF,641,0,0,0,0,0,0,0,0,0,0,0,0,0,0,0,0,0,2,2,0.00,0.00,0.00,0.00,1.00,0.00,0.00,120,67,0.27,0.03,0.27,0.03,0.00,0.00,0.02,0.00,normal
0,tcp,smtp,SF,1239,336,0,0,0,0,0,1,0,0,0,0,0,0,0,0,0,0,1,3,0.00,0.00,0.00,0.00,1.00,0.00,1.00,243,163,0.67,0.03,0.00,0.00,0.00,0.00,0.00,0.00,normal
0,tcp,http,SF,245,10082,0,0,0,0,0,1,0,0,0,0,0,0,0,0,0,0,5,6,0.00,0.00,0.00,0.00,1.00,0.00,0.33,255,255,1.00,0.00,0.00,0.00,0.01,0.01,0.00,0.00,normal
0,udp,domain_u,SF,43,43,0,0,0,0,0,0,0,0,0,0,0,0,0,0,0,0,34,62,0.00,0.00,0.00,0.00,1.00,0.00,0.03,255,255,1.00,0.00,0.01,0.00,0.00,0.00,0.00,0.00,normal
0,tcp,other,S0,0,0,0,0,0,0,0,0,0,0,0,0,0,0,0,0,0,0,398,1,0.17,1.00,0.82,0.00,0.00,1.00,0.00,255,1,0.00,0.93,0.00,0.00,0.15,1.00,0.85,0.00,anomaly
0,tcp,http,SF,346,613,0,0,0,0,0,1,0,0,0,0,0,0,0,0,0,0,11,15,0.00,0.00,0.00,0.00,1.00,0.00,0.13,126,255,1.00,0.00,0.01,0.02,0.00,0.00,0.00,0.00,normal
0,tcp,other,REJ,0,0,0,0,0,0,0,0,0,0,0,0,0,0,0,0,0,0,493,1,0.09,0.00,0.91,1.00,0.00,1.00,0.00,255,1,0.00,1.00,0.00,0.00,0.12,0.00,0.88,1.00,anomaly
0,tcp,telnet,S3,0,44,0,0,0,0,0,0,0,0,0,0,0,0,0,0,0,0,1,1,1.00,1.00,0.00,0.00,1.00,0.00,0.00,255,124,0.49,0.03,0.00,0.00,0.18,0.38,0.11,0.10,anomaly
0,tcp,http,SF,281,294,0,0,0,0,0,1,0,0,0,0,0,0,0,0,0,0,4,8,0.00,0.00,0.00,0.00,1.00,0.00,0.25,28,255,1.00,0.00,0.04,0.03,0.00,0.00,0.00,0.00,normal
0,tcp,http,SF,292,179,0,0,0,0,0,1,0,0,0,0,0,0,0,0,0,0,24,24,0.00,0.00,0.00,0.00,1.00,0.00,0.00,255,255,1.00,0.00,0.00,0.00,0.00,0.00,0.00,0.00,normal
2077,tcp,http,RSTR,72564,0,0,0,0,0,0,1,0,0,0,0,0,0,0,0,0,0,10,10,0.00,0.00,1.00,1.00,1.00,0.00,0.00,255,232,0.91,0.02,0.00,0.00,0.00,0.00,0.11,0.12,anomaly
0,udp,domain_u,SF,42,42,0,0,0,0,0,0,0,0,0,0,0,0,0,0,0,0,7,13,0.00,0.00,0.00,0.00,1.00,0.00,0.15,255,250,0.98,0.01,0.00,0.00,0.00,0.00,0.00,0.00,normal
0,tcp,http,SF,215,332,0,0,0,0,0,1,0,0,0,0,0,0,0,0,0,0,37,37,0.00,0.00,0.00,0.00,1.00,0.00,0.00,255,255,1.00,0.00,0.00,0.00,0.00,0.00,0.00,0.00,normal
0,tcp,http,SF,222,17437,0,0,0,0,0,1,0,0,0,0,0,0,0,0,0,0,20,20,0.00,0.00,0.00,0.00,1.00,0.00,0.00,44,217,1.00,0.00,0.02,0.08,0.00,0.00,0.00,0.00,normal
0,tcp,imap4,S0,0,0,0,0,0,0,0,0,0,0,0,0,0,0,0,0,0,0,139,5,1.00,1.00,0.00,0.00,0.04,0.09,0.00,255,5,0.02,0.09,0.00,0.00,1.00,1.00,0.00,0.00,anomaly
0,udp,other,SF,1,1,0,0,0,0,0,0,0,0,0,0,0,0,0,0,0,0,311,1,0.00,0.00,0.00,0.00,0.00,1.00,0.00,255,1,0.00,1.00,1.00,0.00,0.00,0.00,0.00,0.00,anomaly
0,tcp,http,SF,313,3102,0,0,0,0,0,1,0,0,0,0,0,0,0,0,0,0,11,18,0.00,0.00,0.00,0.00,1.00,0.00,0.17,45,255,1.00,0.00,0.02,0.02,0.02,0.00,0.00,0.00,normal
0,tcp,daytime,RSTO,0,0,0,0,0,0,0,0,0,0,0,0,0,0,0,0,0,0,284,14,0.00,0.00,1.00,1.00,0.05,0.06,0.00,255,14,0.05,0.06,0.00,0.00,0.00,0.00,1.00,1.00,anomaly
4,tcp,pop_3,SF,26,93,0,0,0,0,0,1,0,0,0,0,0,0,0,0,0,0,1,1,0.00,0.00,0.00,0.00,1.00,0.00,0.00,61,59,0.95,0.03,0.02,0.03,0.00,0.00,0.00,0.00,anomaly
0,icmp,urp_i,SF,36,0,0,0,0,0,0,0,0,0,0,0,0,0,0,0,0,0,1,1,0.00,0.00,0.00,0.00,1.00,0.00,0.00,255,136,0.53,0.03,0.53,0.00,0.00,0.00,0.00,0.00,normal
0,tcp,http,SF,295,7586,0,0,0,0,0,1,0,0,0,0,0,0,0,0,0,0,8,9,0.00,0.00,0.00,0.00,1.00,0.00,0.22,93,255,1.00,0.00,0.02,0.02,0.00,0.00,0.00,0.00,normal
0,tcp,http,SF,221,276,0,0,0,0,0,1,0,0,0,0,0,0,0,0,0,0,5,6,0.00,0.00,0.00,0.00,1.00,0.00,0.33,255,255,1.00,0.00,0.00,0.00,0.00,0.00,0.00,0.00,normal
0,tcp,private,REJ,0,0,0,0,0,0,0,0,0,0,0,0,0,0,0,0,0,0,238,3,0.00,0.00,1.00,1.00,0.01,0.07,0.00,255,3,0.01,0.08,0.00,0.00,0.00,0.00,1.00,1.00,anomaly
0,tcp,http,SF,306,1075,0,0,0,0,0,1,0,0,0,0,0,0,0,0,0,0,5,8,0.00,0.00,0.00,0.00,1.00,0.00,0.25,255,250,0.98,0.02,0.00,0.00,0.00,0.00,0.00,0.00,normal
0,tcp,ftp,SF,26,157,0,0,0,0,1,0,0,0,0,0,0,0,0,0,0,1,1,1,0.00,0.00,0.00,0.00,1.00,0.00,0.00,136,64,0.47,0.03,0.01,0.00,0.00,0.00,0.00,0.00,anomaly
0,icmp,ecr_i,SF,1008,0,0,0,0,0,0,0,0,0,0,0,0,0,0,0,0,0,307,307,0.00,0.00,0.00,0.00,1.00,0.00,0.00,255,255,1.00,0.00,1.00,0.00,0.00,0.00,0.00,0.00,anomaly
0,tcp,http,SF,301,3314,0,0,0,0,0,1,0,0,0,0,0,0,0,0,0,0,2,4,0.00,0.00,0.00,0.00,1.00,0.00,0.75,255,255,1.00,0.00,0.00,0.00,0.00,0.00,0.00,0.00,normal
0,tcp,http,SF,241,1063,0,0,0,0,0,1,0,0,0,0,0,0,0,0,0,0,4,11,0.00,0.00,0.00,0.00,1.00,0.00,0.18,90,255,1.00,0.00,0.01,0.01,0.00,0.00,0.00,0.00,normal
280,tcp,ftp_data,SF,283618,0,0,0,0,0,0,0,0,0,0,0,0,0,0,0,0,0,1,1,0.00,0.00,0.00,0.00,1.00,0.00,0.00,10,17,0.90,0.20,0.90,0.12,0.00,0.00,0.00,0.00,anomaly
0,tcp,http,SF,225,348,0,0,0,0,0,1,0,0,0,0,0,0,0,0,0,0,9,9,0.00,0.00,0.00,0.00,1.00,0.00,0.00,9,255,1.00,0.00,0.11,0.01,0.00,0.00,0.00,0.00,normal
0,tcp,http,SF,353,5638,0,0,0,0,0,1,0,0,0,0,0,0,0,0,0,0,11,11,0.00,0.00,0.00,0.00,1.00,0.00,0.00,255,255,1.00,0.00,0.00,0.00,0.00,0.00,0.00,0.00,normal
[truncated: 2,968,115 more chars]
