# Supplementary material for: The proposed hybrid deep learning intrusion prediction IoT (HDLIP-IoT) framework
Source: PLoS One. 2022 Jul 29;17(7):e0271436. doi: 10.1371/journal.pone.0271436 (PMC9337696; doi:10.1371/journal.pone.0271436)
Supplement: S3 File — (ZIP) [file pone.0271436.s003.zip › KDDTest+.txt]

0	tcp	private	REJ	0	0	0	0	0	0	0	0	0	0	0	0	0	0	0	0	0	0	229	10	0.00	0.00	1.00	1.00	0.04	0.06	0.00	255	10	0.04	0.06	0.00	0.00	0.00	0.00	1.00	1.00	neptune	21
0	tcp	private	REJ	0	0	0	0	0	0	0	0	0	0	0	0	0	0	0	0	0	0	136	1	0.00	0.00	1.00	1.00	0.01	0.06	0.00	255	1	0.00	0.06	0.00	0.00	0.00	0.00	1.00	1.00	neptune	21
2	tcp	ftp_data	SF	12983	0	0	0	0	0	0	0	0	0	0	0	0	0	0	0	0	0	1	1	0.00	0.00	0.00	0.00	1.00	0.00	0.00	134	86	0.61	0.04	0.61	0.02	0.00	0.00	0.00	0.00	normal	21
0	icmp	eco_i	SF	20	0	0	0	0	0	0	0	0	0	0	0	0	0	0	0	0	0	1	65	0.00	0.00	0.00	0.00	1.00	0.00	1.00	3	57	1.00	0.00	1.00	0.28	0.00	0.00	0.00	0.00	saint	15
1	tcp	telnet	RSTO	0	15	0	0	0	0	0	0	0	0	0	0	0	0	0	0	0	0	1	8	0.00	0.12	1.00	0.50	1.00	0.00	0.75	29	86	0.31	0.17	0.03	0.02	0.00	0.00	0.83	0.71	mscan	11
0	tcp	http	SF	267	14515	0	0	0	0	0	1	0	0	0	0	0	0	0	0	0	0	4	4	0.00	0.00	0.00	0.00	1.00	0.00	0.00	155	255	1.00	0.00	0.01	0.03	0.01	0.00	0.00	0.00	normal	21
0	tcp	smtp	SF	1022	387	0	0	0	0	0	1	0	0	0	0	0	0	0	0	0	0	1	3	0.00	0.00	0.00	0.00	1.00	0.00	1.00	255	28	0.11	0.72	0.00	0.00	0.00	0.00	0.72	0.04	normal	21
0	tcp	telnet	SF	129	174	0	0	0	0	1	0	0	0	0	0	0	0	0	0	0	0	1	1	0.00	0.00	0.00	0.00	1.00	0.00	0.00	255	255	1.00	0.00	0.00	0.00	0.01	0.01	0.02	0.02	guess_passwd	15
0	tcp	http	SF	327	467	0	0	0	0	0	1	0	0	0	0	0	0	0	0	0	0	33	47	0.00	0.00	0.00	0.00	1.00	0.00	0.04	151	255	1.00	0.00	0.01	0.03	0.00	0.00	0.00	0.00	normal	21
0	tcp	ftp	SF	26	157	0	0	0	0	1	0	0	0	0	0	0	0	0	0	0	1	1	1	0.00	0.00	0.00	0.00	1.00	0.00	0.00	52	26	0.50	0.08	0.02	0.00	0.00	0.00	0.00	0.00	guess_passwd	7
0	tcp	telnet	SF	0	0	0	0	0	0	0	0	0	0	0	0	0	0	0	0	0	0	1	1	0.00	0.00	0.00	0.00	1.00	0.00	0.00	255	128	0.50	0.01	0.00	0.00	0.00	0.00	0.66	0.32	mscan	9
0	tcp	smtp	SF	616	330	0	0	0	0	0	1	0	0	0	0	0	0	0	0	0	0	1	2	0.00	0.00	0.00	0.00	1.00	0.00	1.00	255	129	0.51	0.03	0.00	0.00	0.00	0.00	0.33	0.00	normal	18
0	tcp	private	REJ	0	0	0	0	0	0	0	0	0	0	0	0	0	0	0	0	0	0	111	2	0.00	0.00	1.00	1.00	0.02	0.07	0.00	255	2	0.01	0.07	0.00	0.00	0.00	0.00	1.00	1.00	neptune	21
0	tcp	telnet	S0	0	0	0	0	0	0	0	0	0	0	0	0	0	0	0	0	0	0	120	120	1.00	1.00	0.00	0.00	1.00	0.00	0.00	235	171	0.73	0.07	0.00	0.00	0.69	0.95	0.02	0.00	neptune	18
37	tcp	telnet	SF	773	364200	0	0	0	0	0	1	0	0	0	0	0	0	0	0	0	0	1	1	0.00	0.00	0.00	0.00	1.00	0.00	0.00	38	73	0.16	0.05	0.03	0.04	0.00	0.77	0.00	0.07	normal	14
0	tcp	http	SF	350	3610	0	0	0	0	0	1	0	0	0	0	0	0	0	0	0	0	8	8	0.00	0.00	0.00	0.00	1.00	0.00	0.00	71	255	1.00	0.00	0.01	0.04	0.00	0.00	0.00	0.00	normal	21
0	tcp	http	SF	213	659	0	0	0	0	0	1	0	0	0	0	0	0	0	0	0	0	24	24	0.00	0.00	0.00	0.00	1.00	0.00	0.00	255	255	1.00	0.00	0.00	0.00	0.00	0.00	0.00	0.00	normal	21
0	tcp	http	SF	246	2090	0	0	0	0	0	1	0	0	0	0	0	0	0	0	0	0	16	16	0.00	0.00	0.00	0.00	1.00	0.00	0.00	35	255	1.00	0.00	0.03	0.05	0.00	0.00	0.00	0.00	normal	21
0	udp	private	SF	45	44	0	0	0	0	0	0	0	0	0	0	0	0	0	0	0	0	505	505	0.00	0.00	0.00	0.00	1.00	0.00	0.00	255	255	1.00	0.00	1.00	0.00	0.00	0.00	0.00	0.00	normal	15
0	tcp	private	REJ	0	0	0	0	0	0	0	0	0	0	0	0	0	0	0	0	0	0	204	18	0.00	0.00	1.00	1.00	0.09	0.07	0.00	255	18	0.07	0.07	0.00	0.00	0.00	0.00	1.00	1.00	neptune	21
0	tcp	ldap	REJ	0	0	0	0	0	0	0	0	0	0	0	0	0	0	0	0	0	0	118	19	0.00	0.00	1.00	1.00	0.16	0.05	0.00	255	19	0.07	0.05	0.00	0.00	0.00	0.00	1.00	1.00	neptune	21
0	tcp	pop_3	S0	0	0	0	0	0	0	0	0	0	0	0	0	0	0	0	0	0	0	1	1	1.00	1.00	0.00	0.00	1.00	0.00	0.00	255	87	0.34	0.01	0.01	0.00	1.00	1.00	0.00	0.00	mscan	18
0	tcp	http	SF	196	1823	0	0	0	0	0	1	0	0	0	0	0	0	0	0	0	0	17	17	0.00	0.00	0.00	0.00	1.00	0.00	0.00	255	255	1.00	0.00	0.00	0.00	0.00	0.00	0.00	0.00	normal	21
0	tcp	http	SF	277	1816	0	0	0	0	0	1	0	0	0	0	0	0	0	0	0	0	17	18	0.00	0.00	0.00	0.00	1.00	0.00	0.11	36	255	1.00	0.00	0.03	0.02	0.00	0.00	0.00	0.00	normal	21
0	tcp	courier	REJ	0	0	0	0	0	0	0	0	0	0	0	0	0	0	0	0	0	0	116	8	0.00	0.00	1.00	1.00	0.07	0.07	0.00	255	8	0.03	0.06	0.00	0.00	0.00	0.00	1.00	1.00	neptune	18
0	tcp	discard	RSTO	0	0	0	0	0	0	0	0	0	0	0	0	0	0	0	0	0	0	273	13	0.00	0.00	1.00	1.00	0.05	0.06	0.00	255	13	0.05	0.06	0.00	0.00	0.00	0.00	1.00	1.00	neptune	20
0	tcp	http	SF	294	6442	0	0	0	0	0	1	0	0	0	0	0	0	0	0	0	0	22	46	0.00	0.00	0.00	0.00	1.00	0.00	0.11	180	255	1.00	0.00	0.01	0.01	0.00	0.00	0.00	0.00	normal	21
0	tcp	http	SF	300	440	0	0	0	0	0	1	0	0	0	0	0	0	0	0	0	0	7	7	0.00	0.00	0.00	0.00	1.00	0.00	0.00	255	255	1.00	0.00	0.00	0.00	0.00	0.00	0.00	0.00	normal	21
0	icmp	ecr_i	SF	520	0	0	0	0	0	0	0	0	0	0	0	0	0	0	0	0	0	511	511	0.00	0.00	0.00	0.00	1.00	0.00	0.00	46	59	1.00	0.00	1.00	0.14	0.00	0.00	0.00	0.00	smurf	18
0	udp	private	SF	54	51	0	0	0	0	0	0	0	0	0	0	0	0	0	0	0	0	511	511	0.00	0.00	0.00	0.00	1.00	0.00	0.00	255	255	1.00	0.00	0.83	0.00	0.00	0.00	0.00	0.00	normal	17
805	tcp	http	RSTR	76944	1	0	0	0	0	0	1	0	0	0	0	0	0	0	0	0	0	12	12	0.00	0.00	1.00	1.00	1.00	0.00	0.00	241	238	0.99	0.01	0.00	0.00	0.00	0.00	0.07	0.07	apache2	14
0	tcp	smtp	SF	720	281	0	0	0	0	0	1	0	0	0	0	0	0	0	0	0	0	1	2	0.00	0.00	0.00	0.00	1.00	0.00	1.00	158	82	0.52	0.06	0.01	0.00	0.01	0.00	0.00	0.00	normal	21
0	tcp	http	SF	301	19794	0	0	0	0	0	1	0	0	0	0	0	0	0	0	0	0	15	15	0.00	0.00	0.00	0.00	1.00	0.00	0.00	20	255	1.00	0.00	0.05	0.02	0.05	0.00	0.00	0.00	normal	21
0	udp	private	SF	1	1	0	0	0	0	0	0	0	0	0	0	0	0	0	0	0	0	40	3	0.00	0.00	0.00	0.00	0.08	0.38	0.00	255	3	0.01	0.58	0.99	0.00	0.00	0.00	0.01	0.00	normal	1
0	tcp	private	REJ	0	0	0	0	0	0	0	0	0	0	0	0	0	0	0	0	0	0	483	1	0.05	0.00	0.92	1.00	0.00	1.00	0.00	255	1	0.00	1.00	0.00	0.00	0.00	0.00	0.96	1.00	satan	19
0	tcp	imap4	RSTO	0	44	0	0	0	0	0	0	0	0	0	0	0	0	0	0	0	0	2	2	0.00	0.00	1.00	1.00	0.50	1.00	1.00	185	59	0.24	0.03	0.01	0.03	0.01	0.00	0.89	0.95	mscan	14
0	tcp	http	SF	209	12894	0	0	0	0	0	1	0	0	0	0	0	0	0	0	0	0	11	11	0.00	0.00	0.00	0.00	1.00	0.00	0.00	255	255	1.00	0.00	0.00	0.00	0.00	0.00	0.00	0.00	normal	21
8	tcp	ftp	SF	220	688	0	0	0	4	0	1	0	0	0	0	4	0	0	0	0	0	1	1	0.00	0.00	0.00	0.00	1.00	0.00	0.00	53	27	0.51	0.08	0.02	0.00	0.00	0.00	0.00	0.00	buffer_overflow	1
0	udp	domain_u	SF	43	71	0	0	0	0	0	0	0	0	0	0	0	0	0	0	0	0	113	113	0.00	0.00	0.00	0.00	1.00	0.00	0.00	255	254	1.00	0.01	0.00	0.00	0.00	0.00	0.00	0.00	normal	20
0	tcp	ftp_data	SF	88382	0	0	0	0	0	0	0	0	0	0	0	0	0	0	0	0	0	15	15	0.00	0.00	0.00	0.00	1.00	0.00	0.00	203	114	0.38	0.01	0.38	0.02	0.00	0.00	0.00	0.00	normal	21
0	tcp	private	S0	0	0	0	0	0	0	0	0	0	0	0	0	0	0	0	0	0	0	144	8	1.00	1.00	0.00	0.00	0.06	0.06	0.00	255	8	0.03	0.06	0.00	0.00	1.00	1.00	0.00	0.00	neptune	21
0	tcp	http	SF	277	4968	0	0	0	0	0	1	0	0	0	0	0	0	0	0	0	0	13	13	0.00	0.00	0.00	0.00	1.00	0.00	0.00	13	255	1.00	0.00	0.08	0.01	0.00	0.00	0.00	0.00	normal	21
0	tcp	http	SF	321	2715	0	0	0	0	0	1	0	0	0	0	0	0	0	0	0	0	29	37	0.03	0.05	0.00	0.00	1.00	0.00	0.08	29	255	1.00	0.00	0.03	0.04	0.03	0.00	0.00	0.00	normal	21
0	tcp	http	SF	335	3228	0	0	0	0	0	1	0	0	0	0	0	0	0	0	0	0	49	50	0.00	0.00	0.00	0.00	1.00	0.00	0.04	255	255	1.00	0.00	0.00	0.00	0.00	0.00	0.00	0.00	normal	21
0	tcp	mtp	REJ	0	0	0	0	0	0	0	0	0	0	0	0	0	0	0	0	0	0	266	8	0.00	0.00	1.00	1.00	0.03	0.06	0.00	255	8	0.03	0.06	0.00	0.00	0.00	0.00	1.00	1.00	neptune	20
0	tcp	http	SF	234	3236	0	0	0	0	0	1	0	0	0	0	0	0	0	0	0	0	8	21	0.00	0.00	0.00	0.00	1.00	0.00	0.10	255	255	1.00	0.00	0.00	0.00	0.00	0.00	0.00	0.00	normal	21
0	tcp	systat	S0	0	0	0	0	0	0	0	0	0	0	0	0	0	0	0	0	0	0	281	6	1.00	1.00	0.00	0.00	0.02	0.06	0.00	255	6	0.02	0.07	0.00	0.00	1.00	1.00	0.00	0.00	neptune	19
0	tcp	http	SF	54540	8314	0	0	0	2	0	1	1	0	0	0	0	0	0	0	0	0	4	24	0.00	0.00	0.00	0.00	1.00	0.00	0.08	255	250	0.98	0.01	0.00	0.00	0.00	0.00	0.06	0.06	back	12
0	tcp	telnet	S0	0	0	0	0	0	0	0	0	0	0	0	0	0	0	0	0	0	0	1	12	1.00	0.33	0.00	0.67	1.00	0.00	0.92	91	86	0.34	0.03	0.01	0.03	1.00	1.00	0.00	0.00	mscan	18
0	udp	private	SF	46	45	0	0	0	0	0	0	0	0	0	0	0	0	0	0	0	0	68	68	0.00	0.00	0.00	0.00	1.00	0.00	0.00	255	255	1.00	0.00	0.26	0.00	0.00	0.00	0.00	0.00	normal	14
0	tcp	http	SF	318	488	0	0	0	0	0	1	0	0	0	0	0	0	0	0	0	0	3	16	0.00	0.00	0.00	0.00	1.00	0.00	0.12	3	156	1.00	0.00	0.33	0.04	0.00	0.01	0.00	0.00	normal	21
0	tcp	http	SF	256	4926	0	0	0	0	0	1	0	0	0	0	0	0	0	0	0	0	1	41	0.00	0.00	0.00	0.00	1.00	0.00	0.07	255	241	0.95	0.02	0.00	0.00	0.00	0.00	0.00	0.00	normal	21
0	tcp	iso_tsap	REJ	0	0	0	0	0	0	0	0	0	0	0	0	0	0	0	0	0	0	239	7	0.00	0.00	1.00	1.00	0.03	0.06	0.00	255	7	0.03	0.07	0.00	0.00	0.00	0.00	1.00	1.00	neptune	20
0	tcp	private	REJ	0	0	0	0	0	0	0	0	0	0	0	0	0	0	0	0	0	0	201	3	0.00	0.00	1.00	1.00	0.01	0.08	0.00	255	3	0.01	0.08	0.00	0.00	0.00	0.00	1.00	1.00	neptune	21
282	tcp	ftp	SF	160	599	0	0	0	2	0	1	0	0	0	0	0	0	0	0	0	1	1	1	0.00	0.00	0.00	0.00	1.00	0.00	0.00	255	37	0.15	0.02	0.00	0.00	0.00	0.00	0.44	0.00	warezmaster	13
0	tcp	http	SF	229	509	0	0	0	0	0	1	0	0	0	0	0	0	0	0	0	0	1	1	0.00	0.00	0.00	0.00	1.00	0.00	0.00	21	255	1.00	0.00	0.05	0.04	0.00	0.00	0.00	0.00	normal	21
0	tcp	imap4	REJ	0	0	0	0	0	0	0	0	0	0	0	0	0	0	0	0	0	0	280	8	0.00	0.00	1.00	1.00	0.03	0.06	0.00	255	8	0.03	0.06	0.00	0.00	0.00	0.00	1.00	1.00	neptune	18
0	udp	private	SF	105	146	0	0	0	0	0	0	0	0	0	0	0	0	0	0	0	0	2	2	0.00	0.00	0.00	0.00	1.00	0.00	0.00	9	9	1.00	0.00	0.11	0.00	0.00	0.00	0.00	0.00	snmpgetattack	3
7428	tcp	telnet	SF	0	44	0	0	0	0	0	0	0	0	0	0	0	0	0	0	0	0	1	1	0.00	0.00	0.00	0.00	1.00	0.00	0.00	255	217	0.85	0.03	0.00	0.00	0.33	0.39	0.12	0.06	processtable	18
0	tcp	http	SF	282	396	0	0	0	0	0	1	0	0	0	0	0	0	0	0	0	0	8	8	0.00	0.00	0.00	0.00	1.00	0.00	0.00	255	255	1.00	0.00	0.00	0.00	0.00	0.00	0.00	0.00	normal	21
4	tcp	pop_3	SF	28	93	0	0	0	0	0	1	0	0	0	0	0	0	0	0	0	0	1	1	0.00	0.00	0.00	0.00	1.00	0.00	0.00	255	249	0.98	0.02	0.00	0.00	0.00	0.00	0.00	0.00	guess_passwd	18
280	tcp	ftp_data	SF	283618	0	0	0	0	0	0	0	0	0	0	0	0	0	0	0	0	0	2	2	0.00	0.00	0.00	0.00	1.00	0.00	0.00	7	10	0.86	0.29	0.86	0.20	0.00	0.00	0.00	0.00	warezmaster	9
0	tcp	http	SF	233	2239	0	0	0	0	0	1	0	0	0	0	0	0	0	0	0	0	3	3	0.00	0.00	0.00	0.00	1.00	0.00	0.00	255	197	0.77	0.02	0.00	0.00	0.00	0.00	0.00	0.00	normal	21
0	tcp	http	SF	257	8712	0	0	0	0	0	1	0	0	0	0	0	0	0	0	0	0	2	20	0.00	0.00	0.00	0.00	1.00	0.00	0.20	255	255	1.00	0.00	0.00	0.00	0.00	0.00	0.00	0.00	normal	21
0	tcp	other	REJ	0	0	0	0	0	0	0	0	0	0	0	0	0	0	0	0	0	0	412	1	0.15	0.00	0.83	1.00	0.00	1.00	0.00	255	1	0.00	0.96	0.00	0.00	0.10	0.00	0.89	1.00	satan	17
0	tcp	http	SF	214	645	0	0	0	0	0	1	0	0	0	0	0	0	0	0	0	0	30	30	0.00	0.00	0.00	0.00	1.00	0.00	0.00	255	255	1.00	0.00	0.00	0.00	0.00	0.00	0.00	0.00	normal	21
0	tcp	telnet	REJ	0	0	0	0	0	0	0	0	0	0	0	0	0	0	0	0	0	0	4	6	0.00	0.00	1.00	1.00	0.25	1.00	0.83	106	85	0.29	0.05	0.01	0.02	0.02	0.00	0.91	0.67	mscan	15
0	tcp	private	REJ	0	0	0	0	0	0	0	0	0	0	0	0	0	0	0	0	0	0	109	13	0.00	0.00	1.00	1.00	0.12	0.06	0.00	255	13	0.05	0.07	0.00	0.00	0.00	0.00	1.00	1.00	neptune	21
0	tcp	smtp	S0	0	0	0	0	0	0	0	0	0	0	0	0	0	0	0	0	0	0	114	1	1.00	1.00	0.00	0.00	0.01	0.06	0.00	255	1	0.00	0.05	0.00	0.00	1.00	1.00	0.00	0.00	neptune	20
0	tcp	http	SF	203	651	0	0	0	0	0	1	0	0	0	0	0	0	0	0	0	0	19	19	0.00	0.00	0.00	0.00	1.00	0.00	0.00	255	255	1.00	0.00	0.00	0.00	0.00	0.00	0.00	0.00	normal	21
0	tcp	private	REJ	0	0	0	0	0	0	0	0	0	0	0	0	0	0	0	0	0	0	216	14	0.00	0.00	1.00	1.00	0.06	0.06	0.00	255	14	0.05	0.07	0.00	0.00	0.00	0.00	1.00	1.00	neptune	21
0	tcp	smtp	SF	0	83	0	0	0	0	0	1	0	0	0	0	0	0	0	0	0	0	1	2	0.00	0.00	0.00	0.00	1.00	0.00	1.00	61	146	0.80	0.07	0.02	0.01	0.00	0.00	0.00	0.01	normal	21
0	tcp	http	SF	307	484	0	0	0	0	0	1	0	0	0	0	0	0	0	0	0	0	2	2	0.00	0.00	0.00	0.00	1.00	0.00	0.00	10	255	1.00	0.00	0.10	0.05	0.00	0.00	0.00	0.00	normal	21
0	tcp	http	SF	320	1667	0	0	0	0	0	1	0	0	0	0	0	0	0	0	0	0	8	30	0.00	0.00	0.00	0.00	1.00	0.00	0.17	85	253	1.00	0.00	0.01	0.04	0.00	0.00	0.00	0.00	normal	21
0	tcp	csnet_ns	REJ	0	0	0	0	0	0	0	0	0	0	0	0	0	0	0	0	0	0	251	3	0.00	0.00	1.00	1.00	0.01	0.06	0.00	255	3	0.01	0.06	0.00	0.00	0.00	0.00	1.00	1.00	neptune	19
0	tcp	http	SF	215	430	0	0	0	0	0	1	0	0	0	0	0	0	0	0	0	0	1	1	0.00	0.00	0.00	0.00	1.00	0.00	0.00	40	255	1.00	0.00	0.03	0.04	0.00	0.00	0.00	0.00	normal	21
0	tcp	http	SF	358	3691	0	0	0	0	0	1	0	0	0	0	0	0	0	0	0	0	11	11	0.00	0.00	0.00	0.00	1.00	0.00	0.00	81	255	1.00	0.00	0.01	0.03	0.00	0.00	0.00	0.00	normal	21
8092	tcp	telnet	SF	0	15	0	0	0	0	0	0	0	0	0	0	0	0	0	0	0	0	1	1	0.00	0.00	0.00	0.00	1.00	0.00	0.00	255	67	0.26	0.03	0.00	0.00	0.00	0.01	0.11	0.19	processtable	8
0	tcp	http	SF	270	1332	0	0	0	0	0	1	0	0	0	0	0	0	0	0	0	0	2	2	0.00	0.00	0.00	0.00	1.00	0.00	0.00	7	255	1.00	0.00	0.14	0.04	0.00	0.00	0.00	0.00	normal	21
0	tcp	http	SF	337	283	0	0	0	0	0	1	0	0	0	0	0	0	0	0	0	0	24	29	0.00	0.00	0.00	0.00	1.00	0.00	0.10	255	255	1.00	0.00	0.00	0.00	0.00	0.00	0.00	0.00	normal	21
0	tcp	private	REJ	0	0	0	0	0	0	0	0	0	0	0	0	0	0	0	0	0	0	267	19	0.01	0.00	0.99	1.00	0.07	0.06	0.00	255	19	0.07	0.06	0.00	0.00	0.01	0.00	0.99	1.00	neptune	21
0	tcp	private	REJ	0	0	0	0	0	0	0	0	0	0	0	0	0	0	0	0	0	0	231	6	0.00	0.00	1.00	1.00	0.03	0.07	0.00	255	6	0.02	0.07	0.00	0.00	0.00	0.00	1.00	1.00	neptune	21
0	icmp	ecr_i	SF	1480	0	0	1	0	0	0	0	0	0	0	0	0	0	0	0	0	0	1	1	0.00	0.00	0.00	0.00	1.00	0.00	0.00	1	25	1.00	0.00	1.00	0.52	0.00	0.00	0.00	0.00	pod	17
0	tcp	http	SF	219	1310	0	0	0	0	0	1	0	0	0	0	0	0	0	0	0	0	4	4	0.00	0.00	0.00	0.00	1.00	0.00	0.00	4	251	1.00	0.00	0.25	0.08	0.00	0.00	0.00	0.00	normal	21
0	tcp	http	SF	258	1012	0	0	0	0	0	1	0	0	0	0	0	0	0	0	0	0	26	26	0.00	0.00	0.00	0.00	1.00	0.00	0.00	255	255	1.00	0.00	0.00	0.00	0.00	0.00	0.00	0.00	normal	21
0	tcp	http	SF	324	1093	0	0	0	0	0	1	0	0	0	0	0	0	0	0	0	0	5	8	0.00	0.00	0.00	0.00	1.00	0.00	0.38	69	255	1.00	0.00	0.01	0.01	0.00	0.00	0.00	0.00	normal	21
0	tcp	finger	RSTO	0	0	0	0	0	0	0	0	0	0	0	0	0	0	0	0	0	0	58	19	0.00	0.00	1.00	1.00	0.33	0.07	0.00	255	62	0.24	0.11	0.00	0.00	0.00	0.00	1.00	1.00	neptune	19
0	tcp	pop_3	RSTO	0	36	0	0	0	0	0	1	0	0	0	0	0	0	0	0	0	0	3	7	0.00	0.00	1.00	1.00	0.33	1.00	1.00	189	60	0.24	0.03	0.01	0.03	0.00	0.00	0.88	0.98	mscan	15
0	tcp	http	SF	236	10503	0	0	0	0	0	1	0	0	0	0	0	0	0	0	0	0	3	3	0.00	0.00	0.00	0.00	1.00	0.00	0.00	255	255	1.00	0.00	0.00	0.00	0.00	0.00	0.00	0.00	normal	21
0	tcp	ftp_data	SF	1699	0	0	0	0	0	0	0	0	0	0	0	0	0	0	0	0	0	1	1	0.00	0.00	0.00	0.00	1.00	0.00	0.00	36	7	0.19	0.11	0.19	0.00	0.00	0.00	0.00	0.00	normal	20
0	tcp	http	SF	327	910	0	0	0	0	0	1	0	0	0	0	0	0	0	0	0	0	14	15	0.00	0.00	0.00	0.00	1.00	0.00	0.13	14	255	1.00	0.00	0.07	0.03	0.00	0.00	0.00	0.00	normal	21
0	tcp	http	SF	303	2789	0	0	0	0	0	1	0	0	0	0	0	0	0	0	0	0	8	8	0.00	0.00	0.00	0.00	1.00	0.00	0.00	255	255	1.00	0.00	0.00	0.00	0.00	0.00	0.00	0.00	normal	21
0	tcp	private	REJ	0	0	0	0	0	0	0	0	0	0	0	0	0	0	0	0	0	0	103	4	0.00	0.00	1.00	1.00	0.04	0.06	0.00	255	4	0.02	0.06	0.00	0.00	0.00	0.00	1.00	1.00	neptune	21
0	tcp	other	REJ	0	0	0	0	0	0	0	0	0	0	0	0	0	0	0	0	0	0	1	1	0.00	0.00	1.00	1.00	1.00	0.00	0.00	255	13	0.05	0.02	0.00	0.00	0.00	0.00	0.06	1.00	httptunnel	17
3	tcp	pop_3	SF	28	93	0	0	0	0	0	1	0	0	0	0	0	0	0	0	0	0	1	1	0.00	0.00	0.00	0.00	1.00	0.00	0.00	255	254	1.00	0.01	0.00	0.00	0.00	0.00	0.00	0.00	guess_passwd	17
0	tcp	smtp	SF	0	83	0	0	0	0	0	1	0	0	0	0	0	0	0	0	0	0	1	1	0.00	0.00	0.00	0.00	1.00	0.00	0.00	110	25	0.23	0.13	0.01	0.00	0.00	0.00	0.00	0.00	normal	21
0	tcp	http	SF	282	4532	0	0	0	0	0	1	0	0	0	0	0	0	0	0	0	0	6	6	0.00	0.00	0.00	0.00	1.00	0.00	0.00	96	255	1.00	0.00	0.01	0.02	0.00	0.00	0.00	0.00	normal	21
0	udp	domain_u	SF	44	113	0	0	0	0	0	0	0	0	0	0	0	0	0	0	0	0	3	5	0.00	0.00	0.00	0.00	1.00	0.00	0.40	255	253	0.99	0.01	0.00	0.00	0.00	0.00	0.00	0.00	normal	21
0	tcp	private	SH	0	0	0	0	0	0	0	0	0	0	0	0	0	0	0	0	0	0	1	1	1.00	1.00	0.00	0.00	1.00	0.00	0.00	30	1	0.03	1.00	1.00	0.00	1.00	1.00	0.00	0.00	nmap	18
0	tcp	uucp	RSTO	0	0	0	0	0	0	0	0	0	0	0	0	0	0	0	0	0	0	119	7	0.00	0.00	1.00	1.00	0.06	0.07	0.00	255	7	0.03	0.06	0.00	0.00	0.00	0.00	1.00	1.00	neptune	20
0	tcp	other	S0	0	0	0	0	0	0	0	0	0	0	0	0	0	0	0	0	0	0	497	1	0.00	1.00	0.99	0.00	0.00	1.00	0.00	255	1	0.00	1.00	0.00	0.00	0.01	1.00	0.99	0.00	satan	20
0	tcp	ftp	SF	26	157	0	0	0	0	1	0	0	0	0	0	0	0	0	0	0	1	1	1	0.00	0.00	0.00	0.00	1.00	0.00	0.00	155	71	0.46	0.03	0.01	0.00	0.00	0.00	0.00	0.00	guess_passwd	7
0	tcp	private	REJ	0	0	0	0	0	0	0	0	0	0	0	0	0	0	0	0	0	0	217	6	0.00	0.00	1.00	1.00	0.03	0.07	0.00	255	6	0.02	0.07	0.00	0.00	0.00	0.00	1.00	1.00	neptune	21
0	tcp	private	REJ	0	0	0	0	0	0	0	0	0	0	0	0	0	0	0	0	0	0	106	15	0.00	0.00	1.00	1.00	0.14	0.08	0.00	255	15	0.06	0.06	0.00	0.00	0.00	0.00	1.00	1.00	neptune	21
1	tcp	smtp	SF	995	330	0	0	0	0	0	1	0	0	0	0	0	0	0	0	0	0	1	1	0.00	0.00	0.00	0.00	1.00	0.00	0.00	62	42	0.66	0.05	0.02	0.05	0.00	0.00	0.00	0.00	normal	21
0	tcp	private	REJ	0	0	0	0	0	0	0	0	0	0	0	0	0	0	0	0	0	0	239	12	0.00	0.00	1.00	1.00	0.05	0.07	0.00	255	12	0.05	0.07	0.00	0.00	0.00	0.00	1.00	1.00	neptune	21
31	tcp	telnet	SF	197	1608	0	0	0	1	0	1	1	0	0	1	2	1	0	0	0	0	1	1	0.00	0.00	0.00	0.00	1.00	0.00	0.00	248	32	0.13	0.03	0.00	0.00	0.00	0.00	0.00	0.00	ps	0
0	tcp	http	SF	197	1830	0	0	0	0	0	1	0	0	0	0	0	0	0	0	0	0	2	2	0.00	0.00	0.00	0.00	1.00	0.00	0.00	26	229	1.00	0.00	0.04	0.05	0.00	0.00	0.00	0.00	normal	21
0	tcp	private	REJ	0	0	0	0	0	0	0	0	0	0	0	0	0	0	0	0	0	0	117	10	0.00	0.00	1.00	1.00	0.09	0.06	0.00	255	10	0.04	0.05	0.00	0.00	0.00	0.00	1.00	1.00	neptune	21
0	tcp	http	SF	230	843	0	0	0	0	0	1	0	0	0	0	0	0	0	0	0	0	25	25	0.00	0.00	0.00	0.00	1.00	0.00	0.00	25	255	1.00	0.00	0.04	0.06	0.00	0.00	0.00	0.00	normal	21
0	tcp	http	SF	161	14086	0	0	0	0	0	1	0	0	0	0	0	0	0	0	0	0	1	1	0.00	0.00	0.00	0.00	1.00	0.00	0.00	151	151	1.00	0.00	0.01	0.00	0.00	0.00	0.00	0.00	normal	21
0	tcp	private	REJ	0	0	0	0	0	0	0	0	0	0	0	0	0	0	0	0	0	0	228	15	0.00	0.00	1.00	1.00	0.07	0.07	0.00	255	15	0.06	0.08	0.00	0.00	0.00	0.00	1.00	1.00	neptune	21
8080	tcp	telnet	SF	0	15	0	0	0	0	0	0	0	0	0	0	0	0	0	0	0	0	1	1	0.00	0.00	0.00	0.00	1.00	0.00	0.00	255	69	0.27	0.03	0.00	0.00	0.00	0.01	0.11	0.19	processtable	8
8124	tcp	telnet	SF	0	15	0	0	0	0	0	0	0	0	0	0	0	0	0	0	0	0	1	1	0.00	0.00	0.00	0.00	1.00	0.00	0.00	255	60	0.24	0.04	0.00	0.00	0.00	0.02	0.11	0.22	processtable	8
0	tcp	http	SF	224	278	0	0	0	0	0	1	0	0	0	0	0	0	0	0	0	0	3	5	0.00	0.00	0.00	0.00	1.00	0.00	0.40	255	255	1.00	0.00	0.00	0.00	0.00	0.00	0.00	0.00	normal	21
0	tcp	private	S0	0	0	0	0	0	0	0	0	0	0	0	0	0	0	0	0	0	0	259	20	1.00	1.00	0.00	0.00	0.08	0.07	0.00	255	20	0.08	0.07	0.00	0.00	1.00	1.00	0.00	0.00	neptune	21
0	tcp	http	SF	321	372	0	0	0	0	0	1	0	0	0	0	0	0	0	0	0	0	16	17	0.00	0.00	0.00	0.00	1.00	0.00	0.12	255	255	1.00	0.00	0.00	0.00	0.00	0.00	0.00	0.00	normal	21
0	icmp	ecr_i	SF	1032	0	0	0	0	0	0	0	0	0	0	0	0	0	0	0	0	0	173	173	0.00	0.00	0.00	0.00	1.00	0.00	0.00	255	254	1.00	0.01	1.00	0.00	0.00	0.00	0.00	0.00	smurf	21
0	tcp	whois	REJ	0	0	0	0	0	0	0	0	0	0	0	0	0	0	0	0	0	0	282	17	0.00	0.00	1.00	1.00	0.06	0.06	0.00	255	17	0.07	0.07	0.00	0.00	0.00	0.00	1.00	1.00	neptune	20
0	udp	private	SF	48	0	0	0	0	0	0	0	0	0	0	0	0	0	0	0	0	0	5	5	0.00	0.00	0.00	0.00	1.00	0.00	0.00	255	254	1.00	0.01	0.00	0.00	0.00	0.00	0.00	0.00	snmpguess	15
0	tcp	http	SF	303	289	0	0	0	0	0	1	0	0	0	0	0	0	0	0	0	0	6	11	0.00	0.00	0.00	0.00	1.00	0.00	0.36	30	255	1.00	0.00	0.03	0.01	0.00	0.00	0.00	0.00	normal	21
0	icmp	ecr_i	SF	508	0	0	0	0	0	0	0	0	0	0	0	0	0	0	0	0	0	511	511	0.00	0.00	0.00	0.00	1.00	0.00	0.00	255	192	0.75	0.02	0.75	0.00	0.00	0.00	0.23	0.00	smurf	18
0	tcp	private	SH	0	0	0	0	0	0	0	0	0	0	0	0	0	0	0	0	0	0	1	1	1.00	1.00	0.00	0.00	1.00	0.00	0.00	80	1	0.01	1.00	1.00	0.00	1.00	1.00	0.00	0.00	nmap	19
0	tcp	private	REJ	0	0	0	0	0	0	0	0	0	0	0	0	0	0	0	0	0	0	132	12	0.00	0.00	1.00	1.00	0.09	0.05	0.00	255	12	0.05	0.06	0.00	0.00	0.00	0.00	1.00	1.00	neptune	21
0	tcp	finger	SF	8	447	0	0	0	0	0	0	0	0	0	0	0	0	0	0	0	0	1	2	0.00	0.00	0.00	0.00	1.00	0.00	1.00	74	10	0.04	0.31	0.01	0.20	0.01	0.00	0.00	0.00	normal	21
0	udp	domain_u	SF	43	78	0	0	0	0	0	0	0	0	0	0	0	0	0	0	0	0	208	207	0.00	0.00	0.00	0.00	1.00	0.01	0.00	255	254	1.00	0.01	0.01	0.00	0.00	0.00	0.00	0.00	normal	18
0	tcp	telnet	SF	124	174	0	0	0	0	1	0	0	0	0	0	0	0	0	0	0	0	2	2	0.00	0.00	0.00	0.00	1.00	0.00	0.00	255	255	1.00	0.00	0.00	0.00	0.00	0.00	0.02	0.02	guess_passwd	16
0	tcp	private	REJ	0	0	0	0	0	0	0	0	0	0	0	0	0	0	0	0	0	0	226	2	0.03	0.00	0.97	1.00	0.01	0.07	0.00	255	2	0.01	0.08	0.00	0.00	0.02	0.00	0.98	1.00	neptune	21
0	tcp	http	SF	257	633	0	0	0	0	0	1	0	0	0	0	0	0	0	0	0	0	3	4	0.00	0.00	0.00	0.00	1.00	0.00	0.50	171	255	1.00	0.00	0.01	0.03	0.00	0.00	0.00	0.00	normal	21
0	udp	domain_u	SF	42	42	0	0	0	0	0	0	0	0	0	0	0	0	0	0	0	0	7	12	0.00	0.00	0.00	0.00	1.00	0.00	0.25	220	220	1.00	0.00	0.00	0.00	0.00	0.00	0.00	0.00	normal	21
0	udp	domain_u	SF	42	42	0	0	0	0	0	0	0	0	0	0	0	0	0	0	0	0	13	19	0.00	0.00	0.00	0.00	1.00	0.00	0.11	255	255	1.00	0.00	0.01	0.00	0.00	0.00	0.00	0.00	normal	21
0	tcp	http	SF	219	5881	0	0	0	0	0	1	0	0	0	0	0	0	0	0	0	0	1	49	0.00	0.00	0.00	0.00	1.00	0.00	0.12	1	255	1.00	0.00	1.00	0.03	0.00	0.00	0.00	0.00	normal	21
0	tcp	telnet	S3	0	44	0	0	0	0	0	0	0	0	0	0	0	0	0	0	0	0	1	1	1.00	1.00	0.00	0.00	1.00	0.00	0.00	255	117	0.46	0.02	0.00	0.00	0.53	0.37	0.01	0.01	processtable	18
0	tcp	http	SF	260	4027	0	0	0	0	0	1	0	0	0	0	0	0	0	0	0	0	11	11	0.00	0.00	0.00	0.00	1.00	0.00	0.00	105	255	1.00	0.00	0.01	0.02	0.00	0.00	0.00	0.00	normal	21
7554	tcp	telnet	SF	0	44	0	0	0	0	0	0	0	0	0	0	0	0	0	0	0	0	1	1	0.00	0.00	0.00	0.00	1.00	0.00	0.00	255	169	0.66	0.31	0.00	0.00	0.50	0.75	0.31	0.01	processtable	18
0	tcp	http	SF	357	247	0	0	0	0	0	1	0	0	0	0	0	0	0	0	0	0	1	3	0.00	0.00	0.00	0.00	1.00	0.00	0.67	131	255	1.00	0.00	0.01	0.03	0.00	0.00	0.00	0.00	normal	21
0	tcp	private	REJ	0	0	0	0	0	0	0	0	0	0	0	0	0	0	0	0	0	0	218	19	0.00	0.00	1.00	1.00	0.09	0.06	0.00	255	19	0.07	0.07	0.00	0.00	0.00	0.00	1.00	1.00	neptune	21
0	udp	private	SF	43	0	0	0	0	0	0	0	0	0	0	0	0	0	0	0	0	0	1	1	0.00	0.00	0.00	0.00	1.00	0.00	0.00	255	254	1.00	0.01	0.00	0.00	0.00	0.00	0.00	0.00	snmpguess	12
0	tcp	imap4	RSTO	0	44	0	0	0	0	0	0	0	0	0	0	0	0	0	0	0	0	3	3	0.00	0.00	0.67	1.00	0.33	0.67	1.00	186	59	0.24	0.03	0.01	0.03	0.00	0.00	0.90	0.98	mscan	15
0	tcp	http	SF	218	287	0	0	0	0	0	1	0	0	0	0	0	0	0	0	0	0	15	15	0.00	0.00	0.00	0.00	1.00	0.00	0.00	255	255	1.00	0.00	0.00	0.00	0.00	0.00	0.00	0.00	normal	21
0	tcp	http	SF	290	2267	0	0	0	0	0	1	0	0	0	0	0	0	0	0	0	0	4	5	0.00	0.00	0.00	0.00	1.00	0.00	0.40	11	254	1.00	0.00	0.09	0.03	0.00	0.00	0.00	0.00	normal	21
0	udp	domain_u	SF	42	42	0	0	0	0	0	0	0	0	0	0	0	0	0	0	0	0	4	5	0.00	0.00	0.00	0.00	1.00	0.00	0.40	255	252	0.99	0.01	0.00	0.00	0.00	0.00	0.00	0.00	normal	21
0	tcp	private	REJ	0	0	0	0	0	0	0	0	0	0	0	0	0	0	0	0	0	0	131	5	0.00	0.00	1.00	1.00	0.04	0.06	0.00	255	5	0.02	0.05	0.00	0.00	0.00	0.00	1.00	1.00	neptune	21
0	tcp	private	REJ	0	0	0	0	0	0	0	0	0	0	0	0	0	0	0	0	0	0	269	7	0.00	0.00	1.00	1.00	0.03	0.07	0.00	255	7	0.03	0.07	0.00	0.00	0.00	0.00	1.00	1.00	neptune	21
2079	tcp	http	RSTR	72564	0	0	0	0	0	0	1	0	0	0	0	0	0	0	0	0	0	11	11	0.00	0.00	1.00	1.00	1.00	0.00	0.00	255	237	0.93	0.01	0.00	0.00	0.00	0.00	0.17	0.18	apache2	14
0	icmp	eco_i	SF	8	0	0	0	0	0	0	0	0	0	0	0	0	0	0	0	0	0	1	14	0.00	0.00	0.00	0.00	1.00	0.00	1.00	2	98	1.00	0.00	1.00	0.50	0.00	0.00	0.00	0.00	ipsweep	16
0	tcp	telnet	S0	0	0	0	0	0	0	0	0	0	0	0	0	0	0	0	0	0	0	1	9	1.00	0.11	0.00	0.44	1.00	0.00	0.56	160	85	0.34	0.02	0.01	0.02	1.00	1.00	0.00	0.00	mscan	18
0	tcp	private	REJ	0	0	0	0	0	0	0	0	0	0	0	0	0	0	0	0	0	0	109	5	0.00	0.00	1.00	1.00	0.05	0.06	0.00	255	5	0.02	0.06	0.00	0.00	0.00	0.00	1.00	1.00	neptune	21
0	tcp	http	SF	244	8745	0	0	0	0	0	1	0	0	0	0	0	0	0	0	0	0	4	4	0.00	0.00	0.00	0.00	1.00	0.00	0.00	206	255	1.00	0.00	0.00	0.01	0.00	0.00	0.00	0.00	normal	21
7466	tcp	telnet	SF	0	44	0	0	0	0	0	0	0	0	0	0	0	0	0	0	0	0	1	1	0.00	0.00	0.00	0.00	1.00	0.00	0.00	255	191	0.75	0.24	0.00	0.00	0.50	0.66	0.24	0.01	processtable	18
0	tcp	telnet	RSTO	124	188	0	0	0	0	1	0	0	0	0	0	0	0	0	0	0	0	1	1	0.00	0.00	1.00	1.00	1.00	0.00	0.00	255	254	1.00	0.01	0.00	0.00	0.01	0.01	0.02	0.02	guess_passwd	10
0	tcp	private	S0	0	0	0	0	0	0	0	0	0	0	0	0	0	0	0	0	0	0	200	8	1.00	1.00	0.00	0.00	0.04	0.06	0.00	255	8	0.03	0.07	0.00	0.00	1.00	1.00	0.00	0.00	neptune	21
0	icmp	ecr_i	SF	1480	0	0	1	0	0	0	0	0	0	0	0	0	0	0	0	0	0	1	3	0.00	0.00	0.00	0.00	1.00	0.00	0.67	90	23	0.01	1.00	0.01	0.52	0.99	0.00	0.00	0.00	pod	15
1	tcp	smtp	SF	2599	293	0	0	0	0	0	1	0	0	0	0	0	0	0	0	0	0	3	3	0.00	0.00	0.00	0.00	1.00	0.00	0.00	255	203	0.80	0.13	0.00	0.00	0.00	0.00	0.19	0.00	mailbomb	11
0	tcp	http	SF	226	651	0	0	0	0	0	1	0	0	0	0	0	0	0	0	0	0	19	21	0.00	0.00	0.00	0.00	1.00	0.00	0.10	166	255	1.00	0.00	0.01	0.04	0.00	0.00	0.00	0.00	normal	21
0	tcp	private	REJ	0	0	0	0	0	0	0	0	0	0	0	0	0	0	0	0	0	0	267	11	0.00	0.00	1.00	1.00	0.04	0.06	0.00	255	11	0.04	0.07	0.00	0.00	0.00	0.00	1.00	1.00	neptune	21
8169	tcp	telnet	SF	0	15	0	0	0	0	0	0	0	0	0	0	0	0	0	0	0	0	1	1	0.00	0.00	0.00	0.00	1.00	0.00	0.00	255	19	0.07	0.82	0.00	0.00	0.00	0.00	0.80	0.00	processtable	12
0	tcp	mtp	REJ	0	0	0	0	0	0	0	0	0	0	0	0	0	0	0	0	0	0	286	18	0.00	0.00	1.00	1.00	0.06	0.06	0.00	255	18	0.07	0.06	0.00	0.00	0.00	0.00	1.00	1.00	neptune	21
0	tcp	netbios_ns	S0	0	0	0	0	0	0	0	0	0	0	0	0	0	0	0	0	0	0	179	19	1.00	1.00	0.00	0.00	0.11	0.08	0.00	255	19	0.07	0.08	0.00	0.00	1.00	1.00	0.00	0.00	neptune	18
0	tcp	private	S0	0	0	0	0	0	0	0	0	0	0	0	0	0	0	0	0	0	0	203	14	1.00	1.00	0.00	0.00	0.07	0.06	0.00	255	14	0.05	0.07	0.00	0.00	1.00	1.00	0.00	0.00	neptune	21
0	tcp	private	REJ	0	0	0	0	0	0	0	0	0	0	0	0	0	0	0	0	0	0	273	3	0.00	0.00	1.00	1.00	0.01	0.06	0.00	255	3	0.01	0.06	0.00	0.00	0.00	0.00	1.00	1.00	neptune	21
0	tcp	systat	S0	0	0	0	0	0	0	0	0	0	0	0	0	0	0	0	0	0	0	239	20	1.00	1.00	0.00	0.00	0.08	0.07	0.00	255	20	0.08	0.08	0.00	0.00	1.00	1.00	0.00	0.00	neptune	19
0	tcp	other	REJ	0	0	0	0	0	0	0	0	0	0	0	0	0	0	0	0	0	0	461	1	0.08	0.00	0.92	1.00	0.00	1.00	0.00	255	1	0.00	1.00	0.00	0.00	0.04	0.00	0.96	1.00	satan	18
0	tcp	private	RSTO	0	0	0	0	0	0	0	0	0	0	0	0	0	0	0	0	0	0	198	1	0.00	0.00	1.00	1.00	0.01	0.07	0.00	255	1	0.00	0.07	0.00	0.00	0.00	0.00	1.00	1.00	neptune	21
282	tcp	ftp	SF	162	601	0	0	0	2	0	1	0	0	0	0	0	0	0	0	0	1	1	1	0.00	0.00	0.00	0.00	1.00	0.00	0.00	255	43	0.17	0.03	0.00	0.00	0.27	0.00	0.02	0.00	warezmaster	13
0	tcp	imap4	S0	0	0	0	0	0	0	0	0	0	0	0	0	0	0	0	0	0	0	110	9	1.00	1.00	0.00	0.00	0.08	0.07	0.00	255	9	0.04	0.06	0.00	0.00	1.00	1.00	0.00	0.00	neptune	21
0	tcp	private	S0	0	0	0	0	0	0	0	0	0	0	0	0	0	0	0	0	0	0	216	7	1.00	1.00	0.00	0.00	0.03	0.06	0.00	255	7	0.03	0.07	0.00	0.00	1.00	1.00	0.00	0.00	neptune	21
281	tcp	ftp	SF	158	595	0	0	0	2	0	1	0	0	0	0	0	0	0	0	0	1	1	1	0.00	0.00	0.00	0.00	1.00	0.00	0.00	255	4	0.02	0.21	0.00	0.00	0.00	0.00	0.20	0.00	warezmaster	11
0	tcp	http	SF	313	8558	0	0	0	0	0	1	0	0	0	0	0	0	0	0	0	0	8	19	0.00	0.00	0.00	0.00	1.00	0.00	0.26	72	255	1.00	0.00	0.01	0.04	0.00	0.00	0.00	0.00	normal	21
0	tcp	private	S0	0	0	0	0	0	0	0	0	0	0	0	0	0	0	0	0	0	0	158	5	1.00	1.00	0.00	0.00	0.03	0.11	0.00	255	5	0.02	0.10	0.00	0.00	1.00	1.00	0.00	0.00	neptune	21
7526	tcp	telnet	SF	0	44	0	0	0	0	0	0	0	0	0	0	0	0	0	0	0	0	1	1	0.00	0.00	0.00	0.00	1.00	0.00	0.00	255	187	0.73	0.02	0.00	0.00	0.39	0.39	0.01	0.01	processtable	18
0	tcp	http	SF	285	26746	0	0	0	0	0	1	0	0	0	0	0	0	0	0	0	0	2	3	0.00	0.00	0.00	0.00	1.00	0.00	0.67	67	255	1.00	0.00	0.01	0.04	0.01	0.00	0.00	0.00	normal	21
0	tcp	private	REJ	0	0	0	0	0	0	0	0	0	0	0	0	0	0	0	0	0	0	242	2	0.00	0.00	1.00	1.00	0.01	0.07	0.00	255	2	0.01	0.06	0.00	0.00	0.00	0.00	1.00	1.00	neptune	21
0	tcp	private	REJ	0	0	0	0	0	0	0	0	0	0	0	0	0	0	0	0	0	0	272	14	0.00	0.00	1.00	1.00	0.05	0.06	0.00	255	14	0.05	0.06	0.00	0.00	0.00	0.00	1.00	1.00	neptune	21
2079	tcp	http	RSTR	69644	0	0	0	0	0	0	1	0	0	0	0	0	0	0	0	0	0	12	12	0.00	0.00	1.00	1.00	1.00	0.00	0.00	255	237	0.93	0.01	0.00	0.00	0.00	0.00	0.17	0.19	apache2	14
0	tcp	http	SF	293	771	0	0	0	0	0	1	0	0	0	0	0	0	0	0	0	0	10	35	0.00	0.00	0.00	0.00	1.00	0.00	0.14	255	255	1.00	0.00	0.00	0.00	0.00	0.00	0.00	0.00	normal	21
0	tcp	private	REJ	0	0	0	0	0	0	0	0	0	0	0	0	0	0	0	0	0	0	510	1	0.01	0.00	0.96	1.00	0.00	1.00	0.00	255	1	0.00	1.00	0.00	0.00	0.02	0.00	0.97	1.00	satan	20
0	tcp	other	REJ	0	0	0	0	0	0	0	0	0	0	0	0	0	0	0	0	0	0	444	1	0.05	0.00	0.95	1.00	0.00	1.00	0.00	255	1	0.00	1.00	0.00	0.00	0.04	0.00	0.96	1.00	saint	18
0	tcp	telnet	SF	121	174	0	0	0	0	1	0	0	0	0	0	0	0	0	0	0	0	1	1	0.00	0.00	0.00	0.00	1.00	0.00	0.00	255	120	0.47	0.02	0.00	0.00	0.00	0.00	0.01	0.03	guess_passwd	12
1	tcp	smtp	SF	4030	332	0	0	0	0	0	1	0	0	0	0	0	0	1	0	0	0	1	3	0.00	0.00	0.00	0.00	1.00	0.00	1.00	149	102	0.56	0.03	0.01	0.02	0.00	0.00	0.00	0.00	normal	21
0	icmp	ecr_i	SF	508	0	0	0	0	0	0	0	0	0	0	0	0	0	0	0	0	0	321	321	0.00	0.00	0.00	0.00	1.00	0.00	0.00	255	255	1.00	0.00	1.00	0.00	0.00	0.00	0.00	0.00	smurf	18
0	udp	domain_u	SF	44	44	0	0	0	0	0	0	0	0	0	0	0	0	0	0	0	0	120	200	0.00	0.00	0.00	0.00	1.00	0.00	0.01	255	255	1.00	0.00	0.01	0.00	0.00	0.00	0.00	0.00	normal	18
0	tcp	http	SF	274	11522	0	0	0	0	0	1	0	0	0	0	0	0	0	0	0	0	1	2	0.00	0.00	0.00	0.00	1.00	0.00	1.00	1	255	1.00	0.00	1.00	0.03	0.00	0.00	0.00	0.00	normal	21
0	tcp	http	SF	205	398	0	0	0	0	0	1	0	0	0	0	0	0	0	0	0	0	20	20	0.00	0.00	0.00	0.00	1.00	0.00	0.00	255	255	1.00	0.00	0.00	0.00	0.00	0.00	0.00	0.00	normal	21
0	udp	domain_u	SF	44	44	0	0	0	0	0	0	0	0	0	0	0	0	0	0	0	0	139	139	0.00	0.00	0.00	0.00	1.00	0.00	0.00	255	254	1.00	0.01	0.00	0.00	0.00	0.00	0.00	0.00	normal	18
4	tcp	pop_3	SF	26	93	0	0	0	0	0	1	0	0	0	0	0	0	0	0	0	0	1	1	0.00	0.00	0.00	0.00	1.00	0.00	0.00	255	246	0.96	0.02	0.00	0.00	0.00	0.00	0.01	0.00	guess_passwd	18
0	tcp	private	REJ	0	0	0	0	0	0	0	0	0	0	0	0	0	0	0	0	0	0	148	1	0.00	0.00	1.00	1.00	0.01	0.06	0.00	255	1	0.00	0.06	0.00	0.00	0.00	0.00	1.00	1.00	neptune	21
0	tcp	link	REJ	0	0	0	0	0	0	0	0	0	0	0	0	0	0	0	0	0	0	233	17	0.00	0.00	1.00	1.00	0.07	0.06	0.00	255	17	0.07	0.07	0.00	0.00	0.00	0.00	1.00	1.00	neptune	21
0	udp	domain_u	SF	45	45	0	0	0	0	0	0	0	0	0	0	0	0	0	0	0	0	205	204	0.00	0.00	0.00	0.00	1.00	0.01	0.00	255	254	1.00	0.01	0.00	0.00	0.00	0.00	0.00	0.00	normal	18
0	tcp	private	REJ	0	0	0	0	0	0	0	0	0	0	0	0	0	0	0	0	0	0	139	17	0.00	0.00	1.00	1.00	0.12	0.06	0.00	255	17	0.07	0.06	0.00	0.00	0.00	0.00	1.00	1.00	neptune	21
0	tcp	http	SF	389	1071	0	0	0	0	0	1	0	0	0	0	0	0	0	0	0	0	11	12	0.00	0.00	0.00	0.00	1.00	0.00	0.17	255	255	1.00	0.00	0.00	0.00	0.00	0.00	0.00	0.00	normal	21
7510	tcp	telnet	SF	0	44	0	0	0	0	0	0	0	0	0	0	0	0	0	0	0	0	1	1	0.00	0.00	0.00	0.00	1.00	0.00	0.00	255	190	0.75	0.02	0.00	0.00	0.38	0.38	0.01	0.01	processtable	18
0	tcp	finger	RSTO	0	0	0	0	0	0	0	0	0	0	0	0	0	0	0	0	0	0	200	13	0.00	0.00	1.00	1.00	0.06	0.06	0.00	255	13	0.05	0.07	0.00	0.00	0.00	0.00	1.00	1.00	neptune	20
0	tcp	smtp	SF	22568	337	0	0	0	0	0	1	0	0	0	0	0	0	0	0	0	0	1	2	0.00	0.00	0.00	0.00	1.00	0.00	1.00	100	178	0.77	0.04	0.01	0.01	0.00	0.00	0.00	0.00	normal	21
0	tcp	http	SF	321	3413	0	0	0	0	0	1	0	0	0	0	0	0	0	0	0	0	6	9	0.00	0.00	0.00	0.00	1.00	0.00	0.33	64	255	1.00	0.00	0.02	0.02	0.00	0.00	0.00	0.00	normal	21
0	udp	domain_u	SF	44	44	0	0	0	0	0	0	0	0	0	0	0	0	0	0	0	0	2	3	0.00	0.00	0.00	0.00	1.00	0.00	0.67	255	240	0.94	0.01	0.01	0.00	0.00	0.00	0.04	0.00	normal	18
27	tcp	ftp	SF	360	1172	0	0	0	7	0	1	0	0	0	0	0	0	0	0	0	1	1	1	0.00	0.00	0.00	0.00	1.00	0.00	0.00	255	89	0.35	0.02	0.00	0.00	0.00	0.00	0.01	0.00	normal	15
0	tcp	ftp	SF	26	157	0	0	0	0	1	0	0	0	0	0	0	0	0	0	0	1	1	1	0.00	0.00	0.00	0.00	1.00	0.00	0.00	218	107	0.49	0.03	0.00	0.00	0.00	0.00	0.00	0.00	guess_passwd	7
0	tcp	Z39_50	REJ	0	0	0	0	0	0	0	0	0	0	0	0	0	0	0	0	0	0	209	4	0.00	0.00	1.00	1.00	0.02	0.07	0.00	255	4	0.02	0.08	0.00	0.00	0.00	0.00	1.00	1.00	neptune	19
0	udp	private	SF	105	146	0	0	0	0	0	0	0	0	0	0	0	0	0	0	0	0	1	1	0.00	0.00	0.00	0.00	1.00	0.00	0.00	192	191	0.99	0.01	0.01	0.00	0.00	0.00	0.00	0.00	snmpgetattack	2
1	tcp	telnet	RSTO	0	15	0	0	0	0	0	0	0	0	0	0	0	0	0	0	0	0	1	7	0.00	0.00	1.00	0.57	1.00	0.00	0.57	96	87	0.34	0.05	0.01	0.02	0.00	0.00	0.90	0.70	mscan	11
0	tcp	http	SF	217	668	0	0	0	0	0	1	0	0	0	0	0	0	0	0	0	0	7	14	0.00	0.00	0.00	0.00	1.00	0.00	0.14	9	231	1.00	0.00	0.11	0.06	0.00	0.00	0.00	0.00	normal	21
0	tcp	http	S0	0	0	0	0	0	0	0	0	0	0	0	0	0	0	0	0	0	0	110	110	1.00	1.00	0.00	0.00	1.00	0.00	0.00	255	255	1.00	0.00	0.00	0.00	0.65	0.65	0.32	0.32	apache2	18
0	tcp	http	SF	197	6356	0	0	0	0	0	1	0	0	0	0	0	0	0	0	0	0	18	19	0.00	0.00	0.00	0.00	1.00	0.00	0.11	255	255	1.00	0.00	0.00	0.00	0.00	0.00	0.00	0.00	normal	21
0	tcp	http	SF	280	303	0	0	0	0	0	1	0	0	0	0	0	0	0	0	0	0	2	2	0.00	0.00	0.00	0.00	1.00	0.00	0.00	255	250	0.98	0.01	0.00	0.00	0.00	0.00	0.00	0.00	normal	21
0	tcp	other	REJ	0	0	0	0	0	0	0	0	0	0	0	0	0	0	0	0	0	0	445	1	0.09	0.00	0.91	1.00	0.00	1.00	0.00	255	1	0.00	1.00	0.00	0.00	0.03	0.00	0.97	1.00	satan	18
0	tcp	whois	REJ	0	0	0	0	0	0	0	0	0	0	0	0	0	0	0	0	0	0	217	9	0.00	0.00	1.00	1.00	0.04	0.07	0.00	255	9	0.04	0.07	0.00	0.00	0.00	0.00	1.00	1.00	neptune	20
0	tcp	telnet	S3	0	44	0	0	0	0	0	0	0	0	0	0	0	0	0	0	0	0	1	1	1.00	1.00	0.00	0.00	1.00	0.00	0.00	255	141	0.55	0.41	0.00	0.00	0.44	0.80	0.40	0.01	processtable	18
0	tcp	http	SF	353	1203	0	0	0	0	0	1	0	0	0	0	0	0	0	0	0	0	4	4	0.00	0.00	0.00	0.00	1.00	0.00	0.00	255	255	1.00	0.00	0.00	0.00	0.00	0.00	0.00	0.00	normal	21
0	tcp	http	SF	245	351	0	0	0	0	0	1	0	0	0	0	0	0	0	0	0	0	13	20	0.00	0.00	0.00	0.00	1.00	0.00	0.10	254	255	1.00	0.00	0.00	0.01	0.00	0.00	0.00	0.00	normal	21
2069	tcp	http	RSTR	72564	0	0	0	0	0	0	1	0	0	0	0	0	0	0	0	0	0	8	8	0.00	0.00	1.00	1.00	1.00	0.00	0.00	255	244	0.96	0.01	0.00	0.00	0.02	0.02	0.47	0.49	apache2	15
0	tcp	ftp_data	SF	12	0	0	0	0	0	0	0	0	0	0	0	0	0	0	0	0	0	1	1	0.00	0.00	0.00	0.00	1.00	0.00	0.00	7	7	1.00	0.00	1.00	0.00	0.00	0.00	0.00	0.00	warezmaster	13
0	tcp	http	SF	326	3942	0	0	0	0	0	1	0	0	0	0	0	0	0	0	0	0	11	34	0.00	0.00	0.00	0.00	1.00	0.00	0.06	32	255	1.00	0.00	0.03	0.05	0.00	0.00	0.00	0.00	normal	21
0	tcp	http	SF	276	1183	0	0	0	0	0	1	0	0	0	0	0	0	0	0	0	0	3	3	0.00	0.00	0.00	0.00	1.00	0.00	0.00	47	172	1.00	0.00	0.02	0.02	0.00	0.00	0.00	0.00	normal	21
0	udp	private	SF	105	0	0	0	0	0	0	0	0	0	0	0	0	0	0	0	0	0	1	1	0.00	0.00	0.00	0.00	1.00	0.00	0.00	52	51	0.98	0.04	0.02	0.00	0.00	0.00	0.00	0.00	normal	21
0	icmp	ecr_i	SF	1008	0	0	0	0	0	0	0	0	0	0	0	0	0	0	0	0	0	70	70	0.00	0.00	0.00	0.00	1.00	0.00	0.00	255	255	1.00	0.00	1.00	0.00	0.00	0.00	0.00	0.00	smurf	18
0	tcp	http	SF	283	3160	0	0	0	0	0	1	0	0	0	0	0	0	0	0	0	0	26	26	0.00	0.00	0.00	0.00	1.00	0.00	0.00	255	255	1.00	0.00	0.00	0.00	0.00	0.00	0.00	0.00	normal	21
0	udp	domain_u	SF	33	0	0	0	0	0	0	0	0	0	0	0	0	0	0	0	0	0	1	2	0.00	0.00	0.00	0.00	1.00	0.00	1.00	255	11	0.04	0.03	0.04	0.00	0.00	0.00	0.02	0.00	normal	18
0	tcp	http	SF	227	1699	0	0	0	0	0	1	0	0	0	0	0	0	0	0	0	0	7	7	0.00	0.00	0.00	0.00	1.00	0.00	0.00	7	255	1.00	0.00	0.14	0.01	0.00	0.00	0.00	0.00	normal	21
0	udp	private	SF	43	0	0	0	0	0	0	0	0	0	0	0	0	0	0	0	0	0	2	2	0.00	0.00	0.00	0.00	1.00	0.00	0.00	255	255	1.00	0.00	0.01	0.00	0.00	0.00	0.00	0.00	snmpguess	17
0	tcp	http	SF	211	14210	0	0	0	0	0	1	0	0	0	0	0	0	0	0	0	0	13	13	0.00	0.00	0.00	0.00	1.00	0.00	0.00	30	255	1.00	0.00	0.03	0.05	0.00	0.00	0.00	0.00	normal	21
0	tcp	http	SF	230	327	0	0	0	0	0	1	0	0	0	0	0	0	0	0	0	0	11	21	0.00	0.00	0.00	0.00	1.00	0.00	0.14	218	255	1.00	0.00	0.00	0.01	0.00	0.00	0.00	0.00	normal	21
0	udp	private	SF	53	50	0	0	0	0	0	0	0	0	0	0	0	0	0	0	0	0	325	325	0.00	0.00	0.00	0.00	1.00	0.00	0.00	255	255	1.00	0.00	0.93	0.00	0.00	0.00	0.00	0.00	normal	17
0	tcp	private	REJ	0	0	0	0	0	0	0	0	0	0	0	0	0	0	0	0	0	0	195	3	0.00	0.00	1.00	1.00	0.02	0.07	0.00	255	3	0.01	0.07	0.00	0.00	0.00	0.00	1.00	1.00	neptune	21
0	tcp	http	SF	258	2007	0	0	0	0	0	1	0	0	0	0	0	0	0	0	0	0	10	10	0.00	0.00	0.00	0.00	1.00	0.00	0.00	71	255	1.00	0.00	0.01	0.03	0.00	0.00	0.00	0.00	normal	21
0	tcp	http	SF	54540	8314	0	0	0	2	0	1	1	0	0	0	0	0	0	0	0	0	4	6	0.00	0.00	0.00	0.00	1.00	0.00	0.50	255	254	1.00	0.01	0.00	0.00	0.00	0.00	0.07	0.07	back	16
0	tcp	http	SF	276	1973	0	0	0	0	0	1	0	0	0	0	0	0	0	0	0	0	34	34	0.00	0.00	0.00	0.00	1.00	0.00	0.00	255	255	1.00	0.00	0.00	0.00	0.01	0.01	0.00	0.00	normal	21
0	tcp	private	S0	0	0	0	0	0	0	0	0	0	0	0	0	0	0	0	0	0	0	148	11	1.00	1.00	0.00	0.00	0.07	0.05	0.00	58	11	0.19	0.09	0.02	0.00	1.00	1.00	0.00	0.00	neptune	18
0	udp	domain_u	SF	44	71	0	0	0	0	0	0	0	0	0	0	0	0	0	0	0	0	178	177	0.00	0.00	0.00	0.00	0.99	0.01	0.00	255	254	1.00	0.01	0.01	0.00	0.00	0.00	0.00	0.00	normal	18
0	tcp	http	SF	234	773	0	0	0	0	0	1	0	0	0	0	0	0	0	0	0	0	38	38	0.00	0.00	0.00	0.00	1.00	0.00	0.00	255	255	1.00	0.00	0.00	0.00	0.00	0.00	0.00	0.00	normal	21
0	udp	private	SF	53	53	0	0	0	0	0	0	0	0	0	0	0	0	0	0	0	0	511	511	0.00	0.00	0.00	0.00	1.00	0.00	0.00	255	255	1.00	0.00	0.78	0.00	0.00	0.00	0.00	0.00	normal	17
0	tcp	sunrpc	REJ	0	0	0	0	0	0	0	0	0	0	0	0	0	0	0	0	0	0	1	3	0.00	0.00	1.00	1.00	1.00	0.00	1.00	255	11	0.04	0.03	0.00	0.00	0.00	0.00	0.22	1.00	mscan	13
0	tcp	ftp_data	SF	12	0	0	0	0	0	0	0	0	0	0	0	0	0	0	0	0	0	1	1	0.00	0.00	0.00	0.00	1.00	0.00	0.00	8	7	0.88	0.25	0.88	0.00	0.00	0.00	0.00	0.00	warezmaster	7
0	tcp	http	SF	306	55311	0	0	0	1	0	1	0	1	0	0	0	0	0	0	0	0	6	9	0.00	0.00	0.00	0.00	1.00	0.00	0.22	255	255	1.00	0.00	0.00	0.00	0.00	0.00	0.00	0.00	normal	21
0	tcp	auth	REJ	0	0	0	0	0	0	0	0	0	0	0	0	0	0	0	0	0	0	202	10	0.00	0.00	1.00	1.00	0.05	0.06	0.00	255	10	0.04	0.06	0.00	0.00	0.00	0.00	1.00	1.00	neptune	19
0	icmp	ecr_i	SF	1480	0	0	1	0	0	0	0	0	0	0	0	0	0	0	0	0	0	1	3	0.00	0.00	0.00	0.00	1.00	0.00	0.67	1	39	1.00	0.00	1.00	0.51	0.00	0.00	0.00	0.00	pod	15
0	tcp	http	S0	0	0	0	0	0	0	0	0	0	0	0	0	0	0	0	0	0	0	35	35	0.26	0.26	0.74	0.74	1.00	0.00	0.00	255	255	1.00	0.00	0.00	0.00	0.05	0.05	0.68	0.68	apache2	17
0	udp	private	SF	53	50	0	0	0	0	0	0	0	0	0	0	0	0	0	0	0	0	505	505	0.00	0.00	0.00	0.00	1.00	0.00	0.00	255	255	1.00	0.00	0.85	0.00	0.00	0.00	0.00	0.00	normal	17
902	tcp	http	RSTR	57964	0	0	0	0	0	0	1	0	0	0	0	0	0	0	0	0	0	42	42	0.02	0.02	0.95	0.95	1.00	0.00	0.00	255	255	1.00	0.00	0.00	0.00	0.00	0.00	0.16	0.16	apache2	15
0	tcp	telnet	SF	0	0	0	0	0	0	0	0	0	0	0	0	0	0	0	0	0	0	1	2	0.00	0.50	0.00	0.00	1.00	0.00	1.00	255	128	0.50	0.01	0.00	0.00	0.00	0.00	0.65	0.31	mscan	10
1	tcp	smtp	SF	1376	343	0	0	0	0	0	1	0	0	0	0	0	0	0	0	0	0	1	2	0.00	0.00	0.00	0.00	1.00	0.00	1.00	96	65	0.68	0.04	0.01	0.00	0.00	0.00	0.00	0.00	normal	21
0	udp	domain_u	SF	44	44	0	0	0	0	0	0	0	0	0	0	0	0	0	0	0	0	80	160	0.00	0.00	0.00	0.00	1.00	0.00	0.01	255	254	1.00	0.01	0.01	0.00	0.00	0.00	0.00	0.00	normal	18
0	tcp	http	S0	0	0	0	0	0	0	0	0	0	0	0	0	0	0	0	0	0	0	29	29	0.79	0.79	0.17	0.17	1.00	0.00	0.00	255	255	1.00	0.00	0.00	0.00	0.14	0.14	0.70	0.70	apache2	15
0	tcp	private	REJ	0	0	0	0	0	0	0	0	0	0	0	0	0	0	0	0	0	0	124	12	0.00	0.00	1.00	1.00	0.10	0.07	0.00	255	12	0.05	0.06	0.00	0.00	0.00	0.00	1.00	1.00	neptune	21
0	tcp	private	S0	0	0	0	0	0	0	0	0	0	0	0	0	0	0	0	0	0	0	117	11	1.00	1.00	0.00	0.00	0.09	0.07	0.00	255	11	0.04	0.06	0.00	0.00	1.00	1.00	0.00	0.00	neptune	21
0	tcp	http	SF	175	1724	0	0	0	0	0	1	0	0	0	0	0	0	0	0	0	0	1	15	0.00	0.00	0.00	0.00	1.00	0.00	0.13	255	210	0.82	0.07	0.00	0.00	0.01	0.00	0.13	0.00	normal	18
282	tcp	ftp	SF	164	599	0	0	0	2	0	1	0	0	0	0	0	0	0	0	0	1	1	1	0.00	0.00	0.00	0.00	1.00	0.00	0.00	255	16	0.06	0.79	0.00	0.00	0.00	0.00	0.77	0.00	warezmaster	12
0	tcp	private	S0	0	0	0	0	0	0	0	0	0	0	0	0	0	0	0	0	0	0	224	2	1.00	1.00	0.00	0.00	0.01	0.07	0.00	255	2	0.01	0.07	0.00	0.00	1.00	1.00	0.00	0.00	neptune	21
0	tcp	netbios_dgm	S0	0	0	0	0	0	0	0	0	0	0	0	0	0	0	0	0	0	0	234	2	1.00	1.00	0.00	0.00	0.01	0.07	0.00	255	2	0.01	0.07	0.00	0.00	1.00	1.00	0.00	0.00	neptune	20
0	tcp	http	SF	342	665	0	0	0	0	0	1	0	0	0	0	0	0	0	0	0	0	9	10	0.00	0.00	0.00	0.00	1.00	0.00	0.20	33	255	1.00	0.00	0.06	0.05	0.00	0.00	0.00	0.00	normal	21
1	tcp	smtp	SF	1500	332	0	0	0	0	0	1	0	0	0	0	0	0	0	0	0	0	1	3	0.00	0.00	0.00	0.00	1.00	0.00	1.00	193	218	0.82	0.03	0.01	0.01	0.00	0.00	0.00	0.00	normal	21
0	tcp	smtp	SF	1710	366	0	0	0	0	0	1	0	0	0	0	0	0	0	0	0	0	1	3	0.00	0.00	0.00	0.00	1.00	0.00	1.00	255	142	0.56	0.02	0.00	0.00	0.00	0.00	0.00	0.00	normal	21
4	tcp	pop_3	SF	28	93	0	0	0	0	0	1	0	0	0	0	0	0	0	0	0	0	1	1	0.00	0.00	0.00	0.00	1.00	0.00	0.00	146	129	0.88	0.02	0.01	0.02	0.00	0.00	0.07	0.00	guess_passwd	9
0	tcp	http	SF	140	4267	0	0	0	0	0	1	0	0	0	0	0	0	0	0	0	0	1	2	0.00	0.00	0.00	0.00	1.00	0.00	1.00	1	255	1.00	0.00	1.00	0.04	0.00	0.00	0.00	0.00	normal	21
0	tcp	private	S0	0	0	0	0	0	0	0	0	0	0	0	0	0	0	0	0	0	0	189	17	1.00	1.00	0.00	0.00	0.09	0.08	0.00	255	17	0.07	0.08	0.00	0.00	1.00	1.00	0.00	0.00	neptune	21
0	tcp	other	REJ	0	0	0	0	0	0	0	0	0	0	0	0	0	0	0	0	0	0	509	1	0.14	0.00	0.86	1.00	0.00	1.00	0.00	255	1	0.00	0.98	0.00	0.00	0.12	0.00	0.88	1.00	satan	20
0	tcp	telnet	S0	0	0	0	0	0	0	0	0	0	0	0	0	0	0	0	0	0	0	1	6	1.00	0.33	0.00	0.33	1.00	0.00	0.67	7	3	0.43	0.43	0.14	0.00	1.00	1.00	0.00	0.00	mscan	18
0	tcp	http	SF	245	4461	0	0	0	0	0	1	0	0	0	0	0	0	0	0	0	0	9	9	0.00	0.00	0.00	0.00	1.00	0.00	0.00	222	255	1.00	0.00	0.01	0.01	0.00	0.00	0.00	0.00	normal	21
281	tcp	ftp	SF	164	599	0	0	0	2	0	1	0	0	0	0	0	0	0	0	0	1	1	1	0.00	0.00	0.00	0.00	1.00	0.00	0.00	255	14	0.05	0.69	0.00	0.00	0.00	0.00	0.68	0.00	warezmaster	13
0	tcp	http	SF	235	12823	0	0	0	0	0	1	0	0	0	0	0	0	0	0	0	0	2	2	0.00	0.00	0.00	0.00	1.00	0.00	0.00	255	255	1.00	0.00	0.00	0.00	0.00	0.00	0.00	0.00	normal	21
0	tcp	http	SF	353	4627	0	0	0	0	0	1	0	0	0	0	0	0	0	0	0	0	20	20	0.00	0.00	0.00	0.00	1.00	0.00	0.00	255	255	1.00	0.00	0.00	0.00	0.00	0.00	0.00	0.00	normal	21
0	tcp	ftp_data	SF	12	0	0	0	0	0	0	0	0	0	0	0	0	0	0	0	0	0	1	1	0.00	0.00	0.00	0.00	1.00	0.00	0.00	22	5	0.23	0.09	0.23	0.00	0.00	0.00	0.00	0.00	warezmaster	5
0	tcp	http	SF	265	3528	0	0	0	0	0	1	0	0	0	0	0	0	0	0	0	0	10	10	0.00	0.00	0.00	0.00	1.00	0.00	0.00	18	179	1.00	0.00	0.06	0.04	0.00	0.00	0.00	0.00	normal	21
0	tcp	private	REJ	0	0	0	0	0	0	0	0	0	0	0	0	0	0	0	0	0	0	252	19	0.00	0.00	1.00	1.00	0.08	0.06	0.00	138	19	0.14	0.09	0.01	0.00	0.00	0.00	1.00	1.00	neptune	18
0	tcp	telnet	RSTO	0	0	0	0	0	0	0	0	0	0	0	0	0	0	0	0	0	0	266	17	0.00	0.00	1.00	1.00	0.06	0.06	0.00	255	17	0.07	0.07	0.00	0.00	0.00	0.00	1.00	1.00	neptune	20
0	tcp	private	S0	0	0	0	0	0	0	0	0	0	0	0	0	0	0	0	0	0	0	294	16	1.00	1.00	0.00	0.00	0.05	0.06	0.00	255	16	0.06	0.06	0.00	0.00	1.00	1.00	0.00	0.00	neptune	21
0	tcp	ftp	SF	26	157	0	0	0	0	1	0	0	0	0	0	0	0	0	0	0	1	1	1	0.00	0.00	0.00	0.00	1.00	0.00	0.00	179	85	0.47	0.03	0.01	0.00	0.00	0.00	0.00	0.00	guess_passwd	7
0	udp	domain_u	SF	44	44	0	0	0	0	0	0	0	0	0	0	0	0	0	0	0	0	5	4	0.00	0.00	0.00	0.00	0.80	0.40	0.00	255	212	0.83	0.01	0.01	0.00	0.00	0.00	0.00	0.00	normal	21
0	tcp	http	SF	328	2404	0	0	0	0	0	1	0	0	0	0	0	0	0	0	0	0	2	9	0.00	0.00	0.00	0.00	1.00	0.00	0.22	193	255	1.00	0.00	0.01	0.04	0.00	0.00	0.00	0.00	normal	21
0	icmp	eco_i	SF	18	0	0	0	0	0	0	0	0	0	0	0	0	0	0	0	0	0	1	1	0.00	0.00	0.00	0.00	1.00	0.00	0.00	1	50	1.00	0.00	1.00	1.00	0.00	0.00	0.00	0.00	ipsweep	18
0	tcp	uucp_path	REJ	0	0	0	0	0	0	0	0	0	0	0	0	0	0	0	0	0	0	211	15	0.00	0.00	1.00	1.00	0.07	0.08	0.00	255	15	0.06	0.08	0.00	0.00	0.00	0.00	1.00	1.00	neptune	18
0	tcp	http	SF	347	521	0	0	0	0	0	1	0	0	0	0	0	0	0	0	0	0	4	4	0.00	0.00	0.00	0.00	1.00	0.00	0.00	255	255	1.00	0.00	0.00	0.00	0.00	0.00	0.00	0.00	normal	21
0	tcp	private	S0	0	0	0	0	0	0	0	0	0	0	0	0	0	0	0	0	0	0	216	17	1.00	1.00	0.00	0.00	0.08	0.06	0.00	255	17	0.07	0.06	0.00	0.00	1.00	1.00	0.00	0.00	neptune	21
0	tcp	private	RSTR	0	0	0	0	0	0	0	0	0	0	0	0	0	0	0	0	0	0	1	1	0.00	0.00	1.00	1.00	1.00	0.00	0.00	133	1	0.01	0.65	0.64	0.00	0.00	0.00	0.65	1.00	portsweep	15
0	tcp	private	REJ	0	0	0	0	0	0	0	0	0	0	0	0	0	0	0	0	0	0	145	17	0.00	0.00	1.00	1.00	0.12	0.06	0.00	244	17	0.07	0.05	0.00	0.00	0.00	0.00	1.00	1.00	neptune	18
0	udp	private	SF	52	55	0	0	0	0	0	0	0	0	0	0	0	0	0	0	0	0	508	508	0.00	0.00	0.00	0.00	1.00	0.00	0.00	255	255	1.00	0.00	0.82	0.00	0.00	0.00	0.00	0.00	normal	17
0	tcp	telnet	REJ	0	0	0	0	0	0	0	0	0	0	0	0	0	0	0	0	0	0	1	24	0.00	0.12	1.00	0.83	1.00	0.00	0.92	238	14	0.02	0.03	0.00	0.14	0.00	0.00	0.02	0.43	mscan	13
0	tcp	http	SF	268	16193	0	0	0	0	0	1	0	0	0	0	0	0	0	0	0	0	4	4	0.00	0.00	0.00	0.00	1.00	0.00	0.00	51	255	1.00	0.00	0.02	0.02	0.00	0.00	0.00	0.00	normal	21
0	tcp	private	RSTO	0	0	0	0	0	0	0	0	0	0	0	0	0	0	0	0	0	0	140	17	0.00	0.00	1.00	1.00	0.12	0.06	0.00	255	17	0.07	0.05	0.00	0.00	0.00	0.00	1.00	1.00	neptune	21
0	tcp	private	REJ	0	0	0	0	0	0	0	0	0	0	0	0	0	0	0	0	0	0	212	19	0.00	0.00	1.00	1.00	0.09	0.07	0.00	255	19	0.07	0.06	0.00	0.00	0.00	0.00	1.00	1.00	neptune	21
0	udp	private	SF	46	51	0	0	0	0	0	0	0	0	0	0	0	0	0	0	0	0	20	20	0.00	0.00	0.00	0.00	1.00	0.00	0.00	255	255	1.00	0.00	0.07	0.00	0.00	0.00	0.00	0.00	normal	13
280	tcp	ftp_data	SF	283618	0	0	0	0	0	0	0	0	0	0	0	0	0	0	0	0	0	1	1	0.00	0.00	0.00	0.00	1.00	0.00	0.00	22	9	0.14	0.09	0.14	0.33	0.00	0.00	0.00	0.00	warezmaster	2
0	tcp	ftp_data	SF	12	0	0	0	0	0	0	0	0	0	0	0	0	0	0	0	0	0	1	1	0.00	0.00	0.00	0.00	1.00	0.00	0.00	8	15	0.88	0.25	0.88	0.13	0.00	0.00	0.00	0.00	warezmaster	6
0	tcp	imap4	S0	0	0	0	0	0	0	0	0	0	0	0	0	0	0	0	0	0	0	1	3	1.00	1.00	0.00	0.00	1.00	0.00	1.00	148	86	0.34	0.02	0.01	0.02	1.00	1.00	0.00	0.00	mscan	18
0	tcp	finger	S0	0	0	0	0	0	0	0	0	0	0	0	0	0	0	0	0	0	0	290	16	1.00	1.00	0.00	0.00	0.06	0.06	0.00	255	16	0.06	0.07	0.00	0.00	1.00	1.00	0.00	0.00	neptune	21
0	tcp	http	SF	205	655	0	0	0	0	0	1	0	0	0	0	0	0	0	0	0	0	41	43	0.00	0.00	0.00	0.00	1.00	0.00	0.07	255	255	1.00	0.00	0.00	0.00	0.00	0.00	0.00	0.00	normal	21
282	tcp	ftp	SF	158	595	0	0	0	2	0	1	0	0	0	0	0	0	0	0	0	1	1	1	0.00	0.00	0.00	0.00	1.00	0.00	0.00	255	16	0.06	0.76	0.00	0.00	0.00	0.06	0.73	0.00	warezmaster	12
0	tcp	private	REJ	0	0	0	0	0	0	0	0	0	0	0	0	0	0	0	0	0	0	221	2	0.00	0.00	1.00	1.00	0.01	0.08	0.00	255	2	0.01	0.08	0.00	0.00	0.00	0.00	1.00	1.00	neptune	21
0	tcp	http	SF	238	780	0	0	0	0	0	1	0	0	0	0	0	0	0	0	0	0	18	19	0.00	0.00	0.00	0.00	1.00	0.00	0.11	18	98	1.00	0.00	0.06	0.07	0.00	0.00	0.00	0.00	normal	21
0	tcp	telnet	S3	0	44	0	0	0	0	0	0	0	0	0	0	0	0	0	0	0	0	1	1	1.00	1.00	0.00	0.00	1.00	0.00	0.00	255	60	0.24	0.68	0.00	0.00	0.14	0.58	0.67	0.00	processtable	18
0	tcp	http	SF	256	22095	0	0	0	0	0	1	0	0	0	0	0	0	0	0	0	0	13	13	0.00	0.00	0.00	0.00	1.00	0.00	0.00	255	255	1.00	0.00	0.01	0.00	0.00	0.00	0.00	0.00	normal	21
0	tcp	other	REJ	0	0	0	0	0	0	0	0	0	0	0	0	0	0	0	0	0	0	2	1	0.00	0.00	0.50	1.00	0.50	1.00	0.00	255	1	0.00	0.02	0.00	0.00	0.00	0.00	0.00	1.00	httptunnel	20
0	tcp	pop_3	RSTO	0	36	0	0	0	0	0	1	0	0	0	0	0	0	0	0	0	0	1	1	0.00	0.00	1.00	1.00	1.00	0.00	0.00	181	59	0.24	0.03	0.01	0.03	0.00	0.00	0.88	1.00	mscan	13
0	tcp	http	SF	245	3258	0	0	0	0	0	1	0	0	0	0	0	0	0	0	0	0	3	52	0.00	0.00	0.00	0.00	1.00	0.00	0.10	18	255	1.00	0.00	0.06	0.01	0.00	0.00	0.00	0.00	normal	21
0	tcp	http	SF	362	677	0	0	0	0	0	1	0	0	0	0	0	0	0	0	0	0	10	10	0.00	0.00	0.00	0.00	1.00	0.00	0.00	106	231	1.00	0.00	0.01	0.03	0.00	0.00	0.00	0.00	normal	21
0	udp	private	SF	54	53	0	0	0	0	0	0	0	0	0	0	0	0	0	0	0	0	511	511	0.00	0.00	0.00	0.00	1.00	0.00	0.00	255	255	1.00	0.00	0.98	0.00	0.00	0.00	0.00	0.00	normal	17
0	tcp	sunrpc	REJ	0	0	0	0	0	0	0	0	0	0	0	0	0	0	0	0	0	0	3	7	0.00	0.00	1.00	1.00	0.33	1.00	1.00	255	17	0.07	0.03	0.00	0.00	0.01	0.00	0.34	1.00	mscan	14
0	tcp	http	SF	328	2433	0	0	0	0	0	1	0	0	0	0	0	0	0	0	0	0	3	4	0.00	0.00	0.00	0.00	1.00	0.00	0.50	118	255	1.00	0.00	0.01	0.05	0.00	0.00	0.00	0.00	normal	21
0	tcp	vmnet	REJ	0	0	0	0	0	0	0	0	0	0	0	0	0	0	0	0	0	0	290	16	0.00	0.00	1.00	1.00	0.06	0.06	0.00	255	16	0.06	0.06	0.00	0.00	0.00	0.00	1.00	1.00	neptune	21
0	tcp	http	SF	163	12206	0	0	0	0	0	1	0	0	0	0	0	0	0	0	0	0	1	1	0.00	0.00	0.00	0.00	1.00	0.00	0.00	1	255	1.00	0.00	1.00	0.03	0.00	0.00	0.00	0.00	normal	21
0	tcp	private	REJ	0	0	0	0	0	0	0	0	0	0	0	0	0	0	0	0	0	0	213	8	0.00	0.00	1.00	1.00	0.04	0.06	0.00	255	8	0.03	0.06	0.00	0.00	0.00	0.00	1.00	1.00	neptune	21
0	tcp	http	S2	54540	8315	0	0	0	1	0	1	0	0	0	0	0	0	0	0	0	0	4	4	0.25	0.25	0.00	0.00	1.00	0.00	0.00	255	254	1.00	0.01	0.00	0.00	0.00	0.00	0.01	0.01	back	9
0	udp	private	SF	105	146	0	0	0	0	0	0	0	0	0	0	0	0	0	0	0	0	1	1	0.00	0.00	0.00	0.00	1.00	0.00	0.00	100	99	0.99	0.02	0.01	0.00	0.00	0.00	0.00	0.00	normal	20
5	tcp	pop_3	SF	32	93	0	0	0	0	0	1	0	0	0	0	0	0	0	0	0	0	1	1	0.00	0.00	0.00	0.00	1.00	0.00	0.00	5	8	1.00	0.00	0.20	0.38	0.00	0.00	0.00	0.00	guess_passwd	6
0	udp	private	SF	53	51	0	0	0	0	0	0	0	0	0	0	0	0	0	0	0	0	279	279	0.00	0.00	0.00	0.00	1.00	0.00	0.00	255	255	1.00	0.00	0.86	0.00	0.00	0.00	0.00	0.00	normal	17
0	tcp	http	SF	204	1762	0	0	0	0	0	1	0	0	0	0	0	0	0	0	0	0	17	17	0.00	0.00	0.00	0.00	1.00	0.00	0.00	233	255	1.00	0.00	0.00	0.01	0.00	0.00	0.00	0.00	normal	21
0	tcp	other	REJ	0	0	0	0	0	0	0	0	0	0	0	0	0	0	0	0	0	0	508	1	0.07	0.00	0.93	1.00	0.00	1.00	0.00	255	1	0.00	1.00	0.00	0.00	0.06	0.00	0.94	1.00	satan	20
283	tcp	ftp	SF	162	597	0	0	0	2	0	1	0	0	0	0	0	0	0	0	0	1	1	1	0.00	0.00	0.00	0.00	1.00	0.00	0.00	255	30	0.12	0.03	0.00	0.00	0.40	0.00	0.02	0.00	warezmaster	15
0	tcp	private	REJ	0	0	0	0	0	0	0	0	0	0	0	0	0	0	0	0	0	0	242	16	0.00	0.00	1.00	1.00	0.07	0.07	0.00	255	16	0.06	0.08	0.00	0.00	0.00	0.00	1.00	1.00	neptune	21
0	tcp	domain	S0	0	0	0	0	0	0	0	0	0	0	0	0	0	0	0	0	0	0	160	14	1.00	1.00	0.00	0.00	0.09	0.09	0.00	255	14	0.05	0.09	0.00	0.00	1.00	1.00	0.00	0.00	neptune	18
0	tcp	other	REJ	0	0	0	0	0	0	0	0	0	0	0	0	0	0	0	0	0	0	511	1	0.13	0.00	0.87	1.00	0.00	1.00	0.00	255	1	0.00	0.94	0.00	0.00	0.12	0.00	0.88	1.00	satan	20
0	tcp	http	SF	316	817	0	0	0	0	0	1	0	0	0	0	0	0	0	0	0	0	11	28	0.00	0.00	0.00	0.00	1.00	0.00	0.21	50	255	1.00	0.00	0.02	0.01	0.00	0.00	0.00	0.00	normal	21
0	udp	private	SF	52	55	0	0	0	0	0	0	0	0	0	0	0	0	0	0	0	0	509	509	0.00	0.00	0.00	0.00	1.00	0.00	0.00	255	255	1.00	0.00	0.96	0.00	0.00	0.00	0.00	0.00	normal	17
0	tcp	http	SF	373	432	0	0	0	0	0	1	0	0	0	0	0	0	0	0	0	0	21	21	0.00	0.00	0.00	0.00	1.00	0.00	0.00	255	255	1.00	0.00	0.00	0.00	0.00	0.00	0.00	0.00	normal	21
0	tcp	ftp_data	SF	6932	0	0	0	0	0	0	0	0	0	0	0	0	0	0	0	0	0	2	2	0.00	0.00	0.00	0.00	1.00	0.00	0.00	36	5	0.14	0.08	0.14	0.00	0.00	0.00	0.00	0.00	normal	20
0	tcp	private	REJ	0	0	0	0	0	0	0	0	0	0	0	0	0	0	0	0	0	0	205	12	0.00	0.00	1.00	1.00	0.06	0.06	0.00	255	12	0.05	0.05	0.00	0.00	0.00	0.00	1.00	1.00	neptune	21
3	tcp	pop_3	SF	32	93	0	0	0	0	0	1	0	0	0	0	0	0	0	0	0	0	1	1	0.00	0.00	0.00	0.00	1.00	0.00	0.00	255	171	0.67	0.02	0.00	0.00	0.00	0.00	0.11	0.00	guess_passwd	15
0	tcp	http	SF	232	259	0	0	0	0	0	1	0	0	0	0	0	0	0	0	0	0	5	12	0.00	0.00	0.00	0.00	1.00	0.00	0.33	101	255	1.00	0.00	0.01	0.02	0.00	0.00	0.00	0.00	normal	21
0	tcp	private	REJ	0	0	0	0	0	0	0	0	0	0	0	0	0	0	0	0	0	0	131	20	0.00	0.00	1.00	1.00	0.15	0.05	0.00	255	20	0.08	0.06	0.00	0.00	0.00	0.00	1.00	1.00	neptune	21
0	tcp	http	SF	251	2984	0	0	0	0	0	1	0	0	0	0	0	0	0	0	0	0	1	1	0.00	0.00	0.00	0.00	1.00	0.00	0.00	58	255	1.00	0.00	0.02	0.04	0.00	0.00	0.00	0.00	normal	21
0	tcp	http	SF	287	593	0	0	0	0	0	1	0	0	0	0	0	0	0	0	0	0	1	25	0.00	0.00	0.00	0.00	1.00	0.00	0.16	6	255	1.00	0.00	0.17	0.03	0.00	0.00	0.00	0.00	normal	21
1	tcp	smtp	SF	1055	364	0	0	0	0	0	1	0	0	0	0	0	0	0	0	0	0	1	2	0.00	0.00	0.00	0.00	1.00	0.00	1.00	142	192	0.81	0.03	0.01	0.01	0.00	0.00	0.02	0.03	normal	21
0	tcp	http	SF	286	920	0	0	0	0	0	1	0	0	0	0	0	0	0	0	0	0	16	19	0.00	0.00	0.00	0.00	1.00	0.00	0.16	152	255	1.00	0.00	0.01	0.01	0.00	0.00	0.00	0.00	normal	21
0	tcp	private	REJ	0	0	0	0	0	0	0	0	0	0	0	0	0	0	0	0	0	0	136	14	0.00	0.00	1.00	1.00	0.10	0.06	0.00	255	14	0.05	0.05	0.00	0.00	0.00	0.00	1.00	1.00	neptune	21
0	tcp	http	SF	321	622	0	0	0	0	0	1	0	0	0	0	0	0	0	0	0	0	18	23	0.00	0.00	0.00	0.00	1.00	0.00	0.17	255	255	1.00	0.00	0.00	0.00	0.00	0.00	0.00	0.00	normal	21
280	tcp	ftp_data	SF	283618	0	0	0	0	0	0	0	0	0	0	0	0	0	0	0	0	0	2	2	0.00	0.00	0.00	0.00	1.00	0.00	0.00	6	12	1.00	0.00	1.00	0.25	0.00	0.00	0.00	0.00	warezmaster	18
0	icmp	ecr_i	SF	1032	0	0	0	0	0	0	0	0	0	0	0	0	0	0	0	0	0	201	201	0.00	0.00	0.00	0.00	1.00	0.00	0.00	255	255	1.00	0.00	1.00	0.00	0.00	0.00	0.00	0.00	smurf	20
0	tcp	telnet	SF	122	174	0	0	0	0	1	0	0	0	0	0	0	0	0	0	0	0	1	1	0.00	0.00	0.00	0.00	1.00	0.00	0.00	255	182	0.71	0.02	0.00	0.00	0.00	0.00	0.02	0.03	guess_passwd	15
0	tcp	imap4	RSTO	0	44	0	0	0	0	0	0	0	0	0	0	0	0	0	0	0	0	2	8	0.00	0.00	1.00	0.88	0.50	1.00	1.00	226	59	0.23	0.02	0.00	0.03	0.00	0.00	0.89	0.97	mscan	14
0	tcp	private	REJ	0	0	0	0	0	0	0	0	0	0	0	0	0	0	0	0	0	0	253	11	0.00	0.00	1.00	1.00	0.04	0.06	0.00	255	11	0.04	0.07	0.00	0.00	0.00	0.00	1.00	1.00	neptune	21
0	tcp	http	REJ	0	0	0	0	0	0	0	0	0	0	0	0	0	0	0	0	0	0	264	20	0.00	0.00	1.00	1.00	0.08	0.06	0.00	255	20	0.08	0.06	0.00	0.00	0.00	0.00	1.00	1.00	neptune	18
0	tcp	private	S1	2	834163	0	0	0	6	0	0	0	0	0	0	0	0	0	0	0	0	1	1	1.00	1.00	0.00	0.00	1.00	0.00	0.00	255	2	0.01	0.03	0.00	0.00	0.45	1.00	0.02	0.00	normal	3
0	tcp	private	REJ	0	0	0	0	0	0	0	0	0	0	0	0	0	0	0	0	0	0	197	5	0.00	0.00	1.00	1.00	0.03	0.06	0.00	255	5	0.02	0.06	0.00	0.00	0.00	0.00	1.00	1.00	neptune	21
0	udp	domain_u	SF	22	75	0	0	0	0	0	0	0	0	0	0	0	0	0	0	0	0	3	3	0.00	0.00	0.00	0.00	0.67	0.67	0.67	141	134	0.95	0.02	0.01	0.00	0.00	0.00	0.00	0.00	normal	21
0	tcp	netbios_ns	REJ	0	0	0	0	0	0	0	0	0	0	0	0	0	0	0	0	0	0	103	2	0.00	0.00	1.00	1.00	0.02	0.07	0.00	255	2	0.01	0.06	0.00	0.00	0.00	0.00	1.00	1.00	neptune	19
0	tcp	http	SF	223	8620	0	0	0	0	0	1	0	0	0	0	0	0	0	0	0	0	3	3	0.00	0.00	0.00	0.00	1.00	0.00	0.00	157	255	1.00	0.00	0.01	0.02	0.00	0.00	0.00	0.00	normal	21
0	tcp	http	SF	237	4228	0	0	0	0	0	1	0	0	0	0	0	0	0	0	0	0	16	16	0.00	0.00	0.00	0.00	1.00	0.00	0.00	255	255	1.00	0.00	0.00	0.00	0.00	0.00	0.00	0.00	normal	21
0	udp	private	SF	45	44	0	0	0	0	0	0	0	0	0	0	0	0	0	0	0	0	511	511	0.00	0.00	0.00	0.00	1.00	0.00	0.00	255	255	1.00	0.00	0.83	0.00	0.00	0.00	0.00	0.00	normal	15
0	tcp	private	REJ	0	0	0	0	0	0	0	0	0	0	0	0	0	0	0	0	0	0	230	9	0.00	0.00	1.00	1.00	0.04	0.07	0.00	255	9	0.04	0.08	0.00	0.00	0.00	0.00	1.00	1.00	neptune	21
0	tcp	private	REJ	0	0	0	0	0	0	0	0	0	0	0	0	0	0	0	0	0	0	95	1	0.02	0.00	0.98	1.00	0.01	0.86	0.00	104	1	0.01	0.80	0.91	0.00	0.02	0.00	0.89	1.00	portsweep	14
0	tcp	pop_3	REJ	0	0	0	0	0	0	0	0	0	0	0	0	0	0	0	0	0	0	3	20	0.00	0.05	1.00	0.85	0.33	1.00	1.00	255	12	0.05	0.03	0.00	0.00	0.00	0.00	0.16	1.00	mscan	15
0	tcp	http	S0	0	0	0	0	0	0	0	0	0	0	0	0	0	0	0	0	0	0	16	16	1.00	1.00	0.00	0.00	1.00	0.00	0.00	255	245	0.96	0.01	0.00	0.00	0.21	0.22	0.56	0.59	apache2	15
0	tcp	http	SF	301	6085	0	0	0	0	0	1	0	0	0	0	0	0	0	0	0	0	14	15	0.00	0.00	0.00	0.00	1.00	0.00	0.13	120	255	1.00	0.00	0.01	0.01	0.00	0.00	0.00	0.00	normal	21
0	udp	domain_u	SF	44	71	0	0	0	0	0	0	0	0	0	0	0	0	0	0	0	0	188	187	0.00	0.00	0.00	0.00	0.99	0.01	0.00	255	255	1.00	0.00	0.00	0.00	0.00	0.00	0.00	0.00	normal	18
0	tcp	http	SF	54540	8314	0	0	0	2	0	1	1	0	0	0	0	0	0	0	0	0	4	9	0.00	0.00	0.00	0.00	1.00	0.00	0.22	255	242	0.95	0.01	0.00	0.00	0.00	0.00	0.06	0.06	back	11
0	udp	private	SF	1	1	0	0	0	0	0	0	0	0	0	0	0	0	0	0	0	0	94	1	0.00	0.00	0.00	0.00	0.01	0.63	0.00	255	1	0.00	0.85	0.51	0.00	0.05	0.00	0.43	0.00	satan	16
2	tcp	telnet	SF	24	715	0	0	0	0	0	0	0	0	0	0	0	0	0	0	0	0	4	7	0.00	0.14	0.75	0.29	0.50	0.75	0.71	255	53	0.21	0.03	0.00	0.00	0.00	0.00	0.35	0.51	mscan	11
0	tcp	other	REJ	0	0	0	0	0	0	0	0	0	0	0	0	0	0	0	0	0	0	458	1	0.16	0.00	0.84	1.00	0.00	1.00	0.00	255	1	0.00	0.09	0.00	0.00	0.00	0.00	0.09	1.00	satan	19
7587	tcp	telnet	SF	0	44	0	0	0	0	0	0	0	0	0	0	0	0	0	0	0	0	1	1	0.00	0.00	0.00	0.00	1.00	0.00	0.00	255	161	0.63	0.35	0.00	0.00	0.49	0.78	0.34	0.01	processtable	18
0	udp	domain_u	SF	44	129	0	0	0	0	0	0	0	0	0	0	0	0	0	0	0	0	87	167	0.00	0.00	0.00	0.00	1.00	0.00	0.01	255	255	1.00	0.00	0.00	0.00	0.00	0.00	0.00	0.00	normal	18
0	tcp	mtp	S0	0	0	0	0	0	0	0	0	0	0	0	0	0	0	0	0	0	0	236	2	1.00	1.00	0.00	0.00	0.01	0.07	0.00	255	2	0.01	0.07	0.00	0.00	1.00	1.00	0.00	0.00	neptune	20
0	tcp	private	REJ	0	0	0	0	0	0	0	0	0	0	0	0	0	0	0	0	0	0	108	2	0.00	0.00	1.00	1.00	0.02	0.06	0.00	255	2	0.01	0.05	0.00	0.00	0.00	0.00	1.00	1.00	neptune	21
7	tcp	pop_3	SF	30	93	0	0	0	0	0	1	0	0	0	0	0	0	0	0	0	0	2	1	0.00	0.00	0.00	0.00	0.50	1.00	0.00	255	249	0.98	0.01	0.00	0.00	0.00	0.00	0.02	0.00	guess_passwd	17
0	tcp	http	SF	197	1485	0	0	0	0	0	1	0	0	0	0	0	0	0	0	0	0	16	17	0.00	0.00	0.00	0.00	1.00	0.00	0.12	255	255	1.00	0.00	0.00	0.00	0.00	0.00	0.00	0.00	normal	21
0	tcp	http	SF	242	15155	0	0	0	0	0	1	0	0	0	0	0	0	0	0	0	0	1	7	0.00	0.00	0.00	0.00	1.00	0.00	0.29	3	255	1.00	0.00	0.33	0.07	0.00	0.00	0.00	0.00	normal	21
6	tcp	pop_3	SF	30	93	0	0	0	0	0	1	0	0	0	0	0	0	0	0	0	0	1	1	0.00	0.00	0.00	0.00	1.00	0.00	0.00	255	251	0.98	0.01	0.00	0.00	0.00	0.00	0.00	0.00	guess_passwd	17
0	tcp	http	SF	350	5934	0	0	0	0	0	1	0	0	0	0	0	0	0	0	0	0	5	5	0.00	0.00	0.00	0.00	1.00	0.00	0.00	255	255	1.00	0.00	0.00	0.00	0.00	0.00	0.00	0.00	normal	21
0	udp	domain_u	SF	46	46	0	0	0	0	0	0	0	0	0	0	0	0	0	0	0	0	127	200	0.00	0.00	0.00	0.00	0.99	0.02	0.01	255	254	1.00	0.01	0.01	0.00	0.00	0.00	0.00	0.00	normal	18
0	udp	private	SF	52	52	0	0	0	0	0	0	0	0	0	0	0	0	0	0	0	0	511	511	0.00	0.00	0.00	0.00	1.00	0.00	0.00	255	255	1.00	0.00	0.78	0.00	0.00	0.00	0.00	0.00	normal	17
0	tcp	name	REJ	0	0	0	0	0	0	0	0	0	0	0	0	0	0	0	0	0	0	195	5	0.00	0.00	1.00	1.00	0.03	0.07	0.00	255	5	0.02	0.07	0.00	0.00	0.00	0.00	1.00	1.00	neptune	18
0	tcp	http	SF	239	60632	0	0	0	0	0	1	0	0	0	0	0	0	0	0	0	0	5	5	0.00	0.00	0.00	0.00	1.00	0.00	0.00	87	255	1.00	0.00	0.01	0.02	0.01	0.00	0.00	0.00	normal	21
0	tcp	http	SF	207	386	0	0	0	0	0	1	0	0	0	0	0	0	0	0	0	0	12	14	0.00	0.00	0.00	0.00	1.00	0.00	0.21	255	255	1.00	0.00	0.00	0.00	0.00	0.00	0.00	0.00	normal	21
0	tcp	private	REJ	0	0	0	0	0	0	0	0	0	0	0	0	0	0	0	0	0	0	123	17	0.00	0.00	1.00	1.00	0.14	0.07	0.00	255	17	0.07	0.05	0.00	0.00	0.00	0.00	1.00	1.00	neptune	21
0	tcp	http	SF	180	4443	0	0	0	0	0	1	0	0	0	0	0	0	0	0	0	0	1	11	0.00	0.00	0.00	0.00	1.00	0.00	0.18	94	255	1.00	0.00	0.01	0.01	0.00	0.00	0.00	0.00	normal	21
0	tcp	http	SF	339	396	0	0	0	0	0	1	0	0	0	0	0	0	0	0	0	0	11	11	0.00	0.00	0.00	0.00	1.00	0.00	0.00	255	255	1.00	0.00	0.00	0.00	0.00	0.00	0.00	0.00	normal	21
0	tcp	smtp	SF	642	331	0	0	0	0	0	1	0	0	0	0	0	0	0	0	0	0	1	1	0.00	0.00	0.00	0.00	1.00	0.00	0.00	111	140	0.37	0.05	0.01	0.01	0.00	0.00	0.00	0.04	normal	21
0	udp	private	SF	55	52	0	0	0	0	0	0	0	0	0	0	0	0	0	0	0	0	511	511	0.00	0.00	0.00	0.00	1.00	0.00	0.00	255	255	1.00	0.00	1.00	0.00	0.00	0.00	0.00	0.00	normal	17
0	tcp	private	REJ	0	0	0	0	0	0	0	0	0	0	0	0	0	0	0	0	0	0	341	1	0.14	0.00	0.83	1.00	0.00	1.00	0.00	255	1	0.00	0.98	0.00	0.00	0.17	0.00	0.80	1.00	satan	17
0	tcp	http	SF	341	2315	0	0	0	0	0	1	0	0	0	0	0	0	0	0	0	0	29	32	0.00	0.00	0.00	0.00	1.00	0.00	0.12	255	255	1.00	0.00	0.00	0.00	0.00	0.00	0.00	0.00	normal	21
0	udp	private	SF	49	0	0	0	0	0	0	0	0	0	0	0	0	0	0	0	0	0	1	1	0.00	0.00	0.00	0.00	1.00	0.00	0.00	255	255	1.00	0.00	0.01	0.00	0.00	0.00	0.00	0.00	snmpguess	15
0	udp	domain_u	SF	42	42	0	0	0	0	0	0	0	0	0	0	0	0	0	0	0	0	8	12	0.00	0.00	0.00	0.00	1.00	0.00	0.17	255	251	0.98	0.01	0.00	0.00	0.00	0.00	0.00	0.00	normal	21
0	tcp	private	REJ	0	0	0	0	0	0	0	0	0	0	0	0	0	0	0	0	0	0	246	9	0.00	0.00	1.00	1.00	0.04	0.07	0.00	255	9	0.04	0.08	0.00	0.00	0.00	0.00	1.00	1.00	neptune	21
0	tcp	http	SF	54540	8314	0	0	0	2	0	1	1	0	0	0	0	0	0	0	0	0	5	37	0.00	0.00	0.00	0.00	1.00	0.00	0.05	255	255	1.00	0.00	0.00	0.00	0.00	0.00	0.05	0.05	back	11
0	udp	private	SF	105	0	0	0	0	0	0	0	0	0	0	0	0	0	0	0	0	0	1	1	0.00	0.00	0.00	0.00	1.00	0.00	0.00	255	253	0.99	0.01	0.01	0.00	0.00	0.00	0.00	0.00	normal	21
0	tcp	http	SF	285	1892	0	0	0	0	0	1	0	0	0	0	0	0	0	0	0	0	7	7	0.00	0.00	0.00	0.00	1.00	0.00	0.00	255	255	1.00	0.00	0.01	0.00	0.00	0.00	0.00	0.00	normal	21
0	tcp	private	REJ	0	0	0	0	0	0	0	0	0	0	0	0	0	0	0	0	0	0	141	19	0.00	0.00	1.00	1.00	0.13	0.06	0.00	255	19	0.07	0.06	0.00	0.00	0.00	0.00	1.00	1.00	neptune	21
0	tcp	telnet	SF	123	174	0	0	0	0	1	0	0	0	0	0	0	0	0	0	0	0	2	2	0.00	0.00	0.00	0.00	1.00	0.00	0.00	255	255	1.00	0.00	0.00	0.00	0.01	0.01	0.02	0.02	guess_passwd	16
4	tcp	pop_3	SF	32	93	0	0	0	0	0	1	0	0	0	0	0	0	0	0	0	0	1	1	0.00	0.00	0.00	0.00	1.00	0.00	0.00	255	151	0.59	0.02	0.00	0.00	0.00	0.00	0.14	0.00	guess_passwd	15
0	tcp	private	REJ	0	0	0	0	0	0	0	0	0	0	0	0	0	0	0	0	0	0	216	3	0.00	0.00	1.00	1.00	0.01	0.08	0.00	188	3	0.02	0.08	0.01	0.00	0.00	0.00	1.00	1.00	neptune	18
0	tcp	http	SF	78202	1203	0	0	0	0	0	1	0	0	0	0	0	0	0	0	0	0	4	15	0.00	0.00	0.00	0.00	1.00	0.00	0.27	255	255	1.00	0.00	0.00	0.00	0.00	0.00	0.00	0.00	normal	19
0	tcp	http	SF	271	5182	0	0	0	0	0	1	0	0	0	0	0	0	0	0	0	0	15	16	0.00	0.00	0.00	0.00	1.00	0.00	0.12	255	255	1.00	0.00	0.00	0.00	0.00	0.00	0.00	0.00	normal	21
8213	tcp	telnet	SF	0	15	0	0	0	0	0	0	0	0	0	0	0	0	0	0	0	0	1	1	0.00	0.00	0.00	0.00	1.00	0.00	0.00	255	8	0.03	0.85	0.00	0.00	0.00	0.00	0.84	0.00	processtable	12
0	tcp	private	S0	0	0	0	0	0	0	0	0	0	0	0	0	0	0	0	0	0	0	103	4	1.00	1.00	0.00	0.00	0.04	0.06	0.00	255	4	0.02	0.06	0.00	0.00	1.00	1.00	0.00	0.00	neptune	21
0	tcp	telnet	S3	0	44	0	0	0	0	0	0	0	0	0	0	0	0	0	0	0	0	1	1	1.00	1.00	0.00	0.00	1.00	0.00	0.00	255	132	0.52	0.02	0.00	0.00	0.53	0.44	0.01	0.01	processtable	19
12931	tcp	telnet	SF	1164	160726	0	0	0	0	0	1	611	1	2	684	0	0	3	0	0	0	1	1	0.00	0.00	0.00	0.00	1.00	0.00	0.00	29	5	0.17	0.10	0.03	0.00	0.00	0.00	0.00	0.00	normal	20
0	udp	domain_u	SF	46	74	0	0	0	0	0	0	0	0	0	0	0	0	0	0	0	0	160	160	0.00	0.00	0.00	0.00	1.00	0.00	0.00	255	255	1.00	0.00	0.01	0.00	0.00	0.00	0.00	0.00	normal	18
0	tcp	private	REJ	0	0	0	0	0	0	0	0	0	0	0	0	0	0	0	0	0	0	282	2	0.00	0.00	1.00	1.00	0.01	0.06	0.00	255	2	0.01	0.06	0.00	0.00	0.00	0.00	1.00	1.00	neptune	21
0	tcp	smtp	SF	1107	331	0	0	0	0	0	1	0	0	0	0	0	0	0	0	0	0	1	1	0.00	0.00	0.00	0.00	1.00	0.00	0.00	20	178	0.90	0.15	0.05	0.01	0.00	0.00	0.00	0.00	normal	21
0	tcp	ftp_data	SF	4539	0	0	0	0	0	0	0	0	0	0	0	0	0	0	0	0	0	19	18	0.00	0.00	0.00	0.00	0.95	0.11	0.00	84	86	0.57	0.07	0.57	0.02	0.01	0.00	0.00	0.00	normal	20
20	tcp	ftp	SF	241	769	0	0	0	4	0	1	0	0	0	0	0	0	0	0	0	1	1	1	0.00	0.00	0.00	0.00	1.00	0.00	0.00	171	73	0.42	0.04	0.01	0.03	0.00	0.00	0.01	0.01	normal	17
7971	tcp	telnet	SF	0	44	0	0	0	0	0	0	0	0	0	0	0	0	0	0	0	0	1	2	0.00	0.00	0.00	0.00	1.00	0.00	1.00	255	107	0.42	0.02	0.00	0.00	0.55	0.36	0.01	0.01	processtable	15
0	tcp	http	SF	223	8619	0	0	0	0	0	1	0	0	0	0	0	0	0	0	0	0	5	7	0.00	0.00	0.00	0.00	1.00	0.00	0.43	48	255	1.00	0.00	0.02	0.02	0.00	0.00	0.00	0.00	normal	21
0	tcp	private	REJ	0	0	0	0	0	0	0	0	0	0	0	0	0	0	0	0	0	0	270	5	0.00	0.00	1.00	1.00	0.02	0.06	0.00	255	5	0.02	0.06	0.00	0.00	0.00	0.00	1.00	1.00	neptune	21
0	tcp	other	REJ	0	0	0	0	0	0	0	0	0	0	0	0	0	0	0	0	0	0	432	1	0.04	0.00	0.96	1.00	0.00	1.00	0.00	255	1	0.00	1.00	0.00	0.00	0.03	0.00	0.97	1.00	saint	18
0	tcp	http	SF	205	2120	0	0	0	0	0	1	0	0	0	0	0	0	0	0	0	0	7	14	0.00	0.00	0.00	0.00	1.00	0.00	0.14	255	255	1.00	0.00	0.00	0.00	0.00	0.00	0.00	0.00	normal	21
0	tcp	http	SF	310	1656	0	0	0	0	0	1	0	0	0	0	0	0	0	0	0	0	29	29	0.00	0.00	0.00	0.00	1.00	0.00	0.00	29	255	1.00	0.00	0.03	0.01	0.00	0.00	0.00	0.00	normal	21
0	icmp	ecr_i	SF	1032	0	0	0	0	0	0	0	0	0	0	0	0	0	0	0	0	0	34	34	0.00	0.00	0.00	0.00	1.00	0.00	0.00	255	255	1.00	0.00	1.00	0.00	0.00	0.00	0.00	0.00	smurf	18
0	tcp	http	SF	221	1674	0	0	0	0	0	1	0	0	0	0	0	0	0	0	0	0	12	37	0.00	0.00	0.00	0.00	1.00	0.00	0.08	255	255	1.00	0.00	0.00	0.00	0.00	0.00	0.00	0.00	normal	21
0	tcp	http	SF	234	1905	0	0	0	0	0	1	0	0	0	0	0	0	0	0	0	0	4	4	0.00	0.00	0.00	0.00	1.00	0.00	0.00	34	255	1.00	0.00	0.03	0.01	0.00	0.00	0.00	0.00	normal	21
0	udp	private	SF	56	57	0	0	0	0	0	0	0	0	0	0	0	0	0	0	0	0	510	510	0.00	0.00	0.00	0.00	1.00	0.00	0.00	255	255	1.00	0.00	1.00	0.00	0.00	0.00	0.00	0.00	normal	17
0	tcp	private	S0	0	0	0	0	0	0	0	0	0	0	0	0	0	0	0	0	0	0	136	4	1.00	1.00	0.00	0.00	0.03	0.10	0.00	255	4	0.02	0.09	0.00	0.00	1.00	1.00	0.00	0.00	neptune	21
0	tcp	http	SF	315	773	0	0	0	0	0	1	0	0	0	0	0	0	0	0	0	0	32	32	0.00	0.00	0.00	0.00	1.00	0.00	0.00	255	255	1.00	0.00	0.00	0.00	0.00	0.00	0.00	0.00	normal	21
0	tcp	pop_3	SF	30	217	0	0	0	0	0	1	0	0	0	0	0	0	0	0	0	0	1	1	0.00	0.00	0.00	0.00	1.00	0.00	0.00	255	2	0.01	0.02	0.00	0.00	0.00	0.00	0.00	0.00	guess_passwd	4
0	tcp	http	REJ	0	0	0	0	0	0	0	0	0	0	0	0	0	0	0	0	0	0	256	19	0.00	0.00	1.00	1.00	0.07	0.06	0.00	255	19	0.07	0.06	0.00	0.00	0.00	0.00	1.00	1.00	neptune	17
0	tcp	http	SF	358	490	0	0	0	0	0	1	0	0	0	0	0	0	0	0	0	0	29	36	0.00	0.00	0.00	0.00	1.00	0.00	0.06	30	255	1.00	0.00	0.03	0.05	0.00	0.00	0.00	0.00	normal	21
0	tcp	pop_2	REJ	0	0	0	0	0	0	0	0	0	0	0	0	0	0	0	0	0	0	254	5	0.00	0.00	1.00	1.00	0.02	0.06	0.00	255	5	0.02	0.06	0.00	0.00	0.00	0.00	1.00	1.00	neptune	21
0	tcp	http	SF	220	770	0	0	0	0	0	1	0	0	0	0	0	0	0	0	0	0	14	24	0.00	0.00	0.00	0.00	1.00	0.00	0.12	255	255	1.00	0.00	0.00	0.00	0.00	0.00	0.00	0.00	normal	21
0	udp	private	SF	105	0	0	0	0	0	0	0	0	0	0	0	0	0	0	0	0	0	1	1	0.00	0.00	0.00	0.00	1.00	0.00	0.00	255	251	0.98	0.01	0.01	0.00	0.00	0.00	0.00	0.00	snmpgetattack	0
7646	tcp	telnet	SF	0	44	0	0	0	0	0	0	0	0	0	0	0	0	0	0	0	0	1	1	0.00	0.00	0.00	0.00	1.00	0.00	0.00	255	164	0.64	0.03	0.00	0.00	0.33	0.51	0.11	0.08	processtable	18
0	tcp	private	S0	0	0	0	0	0	0	0	0	0	0	0	0	0	0	0	0	0	0	137	8	1.00	1.00	0.00	0.00	0.06	0.06	0.00	255	8	0.03	0.06	0.00	0.00	1.00	1.00	0.00	0.00	neptune	21
0	tcp	http	SF	245	2454	0	0	0	0	0	1	0	0	0	0	0	0	0	0	0	0	9	15	0.00	0.00	0.00	0.00	1.00	0.00	0.13	255	255	1.00	0.00	0.00	0.00	0.00	0.00	0.00	0.00	normal	21
0	tcp	telnet	S0	0	0	0	0	0	0	0	0	0	0	0	0	0	0	0	0	0	0	120	120	1.00	1.00	0.00	0.00	1.00	0.00	0.00	255	218	0.85	0.07	0.00	0.00	0.83	0.97	0.02	0.00	neptune	18
0	udp	private	SF	54	54	0	0	0	0	0	0	0	0	0	0	0	0	0	0	0	0	511	511	0.00	0.00	0.00	0.00	1.00	0.00	0.00	255	255	1.00	0.00	0.85	0.00	0.00	0.00	0.00	0.00	normal	17
0	tcp	other	REJ	0	0	0	0	0	0	0	0	0	0	0	0	0	0	0	0	0	0	511	1	0.08	0.00	0.92	1.00	0.00	1.00	0.00	255	1	0.00	1.00	0.00	0.00	0.13	0.00	0.87	1.00	saint	20
0	tcp	http	SF	268	1014	0	0	0	0	0	1	0	0	0	0	0	0	0	0	0	0	4	4	0.00	0.00	0.00	0.00	1.00	0.00	0.00	255	255	1.00	0.00	0.00	0.00	0.00	0.00	0.00	0.00	normal	21
0	tcp	http	SF	324	13335	0	0	0	0	0	1	0	0	0	0	0	0	0	0	0	0	20	29	0.00	0.00	0.00	0.00	1.00	0.00	0.07	20	255	1.00	0.00	0.05	0.07	0.00	0.00	0.00	0.00	normal	21
0	tcp	http	SF	54540	8314	0	0	0	2	0	1	1	0	0	0	0	0	0	0	0	0	5	5	0.00	0.00	0.00	0.00	1.00	0.00	0.00	255	255	1.00	0.00	0.00	0.00	0.00	0.00	0.04	0.04	back	16
0	tcp	Z39_50	REJ	0	0	0	0	0	0	0	0	0	0	0	0	0	0	0	0	0	0	250	9	0.00	0.00	1.00	1.00	0.04	0.06	0.00	255	9	0.04	0.07	0.00	0.00	0.00	0.00	1.00	1.00	neptune	19
1	tcp	smtp	SF	2599	293	0	0	0	0	0	1	0	0	0	0	0	0	0	0	0	0	2	3	0.00	0.00	0.00	0.00	1.00	0.00	0.67	255	247	0.97	0.04	0.00	0.00	0.00	0.00	0.03	0.00	mailbomb	16
0	tcp	smtp	SF	1176	368	0	0	0	0	0	1	0	0	0	0	0	0	0	0	0	0	1	1	0.00	0.00	0.00	0.00	1.00	0.00	0.00	128	167	0.60	0.03	0.01	0.01	0.00	0.00	0.00	0.00	normal	21
0	tcp	http_443	S0	0	0	0	0	0	0	0	0	0	0	0	0	0	0	0	0	0	0	118	2	1.00	1.00	0.00	0.00	0.02	0.07	0.00	255	2	0.01	0.06	0.00	0.00	1.00	1.00	0.00	0.00	neptune	20
0	tcp	http	SF	222	827	0	0	0	0	0	1	0	0	0	0	0	0	0	0	0	0	7	7	0.00	0.00	0.00	0.00	1.00	0.00	0.00	38	255	1.00	0.00	0.03	0.04	0.00	0.00	0.00	0.00	normal	21
0	tcp	http	SF	252	5354	0	0	0	0	0	1	0	0	0	0	0	0	0	0	0	0	5	5	0.00	0.00	0.00	0.00	1.00	0.00	0.00	43	255	1.00	0.00	0.02	0.02	0.00	0.00	0.00	0.00	normal	21
0	tcp	private	REJ	0	0	0	0	0	0	0	0	0	0	0	0	0	0	0	0	0	0	103	9	0.00	0.00	1.00	1.00	0.09	0.07	0.00	255	9	0.04	0.05	0.00	0.00	0.00	0.00	1.00	1.00	neptune	21
0	tcp	http	SF	236	3222	0	0	0	0	0	1	0	0	0	0	0	0	0	0	0	0	3	4	0.00	0.00	0.00	0.00	1.00	0.00	0.50	255	211	0.83	0.11	0.00	0.00	0.00	0.00	0.10	0.00	normal	18
0	tcp	ftp_data	SF	868	0	0	0	0	0	0	0	0	0	0	0	0	0	0	0	0	0	1	1	0.00	0.00	0.00	0.00	1.00	0.00	0.00	1	23	1.00	0.00	1.00	0.09	0.00	0.00	0.00	0.00	normal	8
1	tcp	pop_3	RSTO	0	36	0	0	0	0	0	1	0	0	0	0	0	0	0	0	0	0	2	9	0.00	0.00	1.00	1.00	0.50	1.00	1.00	255	41	0.16	0.02	0.00	0.00	0.00	0.00	0.60	1.00	mscan	13
0	tcp	other	RSTR	0	0	0	0	0	0	0	0	0	0	0	0	0	0	0	0	0	0	1	1	0.00	0.00	1.00	1.00	1.00	0.00	0.00	255	1	0.00	0.24	0.23	0.00	0.00	0.00	0.23	1.00	normal	3
0	tcp	private	REJ	0	0	0	0	0	0	0	0	0	0	0	0	0	0	0	0	0	0	224	2	0.00	0.00	1.00	1.00	0.01	0.06	0.00	255	2	0.01	0.07	0.00	0.00	0.00	0.00	1.00	1.00	neptune	21
0	udp	other	SF	23	0	0	0	0	0	0	0	0	0	0	0	0	0	0	0	0	0	1	1	0.00	0.00	0.00	0.00	1.00	0.00	0.00	255	1	0.00	0.03	0.00	0.00	0.00	0.00	0.00	0.00	multihop	9
0	tcp	finger	RSTO	0	0	0	0	0	0	0	0	0	0	0	0	0	0	0	0	0	0	196	9	0.00	0.00	1.00	1.00	0.05	0.06	0.00	255	9	0.04	0.07	0.00	0.00	0.00	0.00	1.00	1.00	neptune	19
0	tcp	http	SF	221	310	0	0	0	0	0	1	0	0	0	0	0	0	0	0	0	0	6	6	0.00	0.00	0.00	0.00	1.00	0.00	0.00	168	255	1.00	0.00	0.01	0.02	0.00	0.00	0.00	0.00	normal	21
1	tcp	smtp	SF	2599	293	0	0	0	0	0	1	0	0	0	0	0	0	0	0	0	0	3	3	0.00	0.00	0.00	0.00	1.00	0.00	0.00	255	188	0.74	0.13	0.00	0.00	0.00	0.00	0.25	0.00	mailbomb	11
0	udp	private	SF	28	0	0	3	0	0	0	0	0	0	0	0	0	0	0	0	0	0	80	80	0.00	0.00	0.00	0.00	1.00	0.00	0.00	255	80	0.31	0.02	0.31	0.00	0.00	0.00	0.00	0.00	normal	5
0	tcp	pop_3	S0	0	0	0	0	0	0	0	0	0	0	0	0	0	0	0	0	0	0	1	3	1.00	1.00	0.00	0.00	1.00	0.00	1.00	45	64	0.33	0.07	0.02	0.03	1.00	0.23	0.00	0.77	mscan	15
0	tcp	http	SF	334	55417	0	0	0	0	0	1	0	0	0	0	0	0	0	0	0	0	1	1	0.00	0.00	0.00	0.00	1.00	0.00	0.00	90	255	1.00	0.00	0.01	0.02	0.00	0.00	0.00	0.00	normal	21
0	tcp	http	SF	239	2049	0	0	0	0	0	1	0	0	0	0	0	0	0	0	0	0	2	2	0.00	0.00	0.00	0.00	1.00	0.00	0.00	255	255	1.00	0.00	0.00	0.00	0.00	0.00	0.00	0.00	normal	21
0	tcp	other	S0	0	0	0	0	0	0	0	0	0	0	0	0	0	0	0	0	0	0	477	1	0.05	1.00	0.95	0.00	0.00	1.00	0.00	255	1	0.00	1.00	0.00	0.00	0.05	1.00	0.95	0.00	satan	20
0	icmp	eco_i	SF	40008	0	0	0	0	0	0	0	0	0	0	0	0	0	0	0	0	0	3	3	0.00	0.00	0.00	0.00	1.00	0.00	0.00	142	145	0.23	0.04	0.23	0.40	0.00	0.00	0.02	0.00	normal	20
4	tcp	pop_3	SF	28	93	0	0	0	0	0	1	0	0	0	0	0	0	0	0	0	0	1	1	0.00	0.00	0.00	0.00	1.00	0.00	0.00	255	224	0.88	0.04	0.00	0.00	0.00	0.00	0.00	0.00	guess_passwd	17
0	tcp	http	SF	222	1680	0	0	0	0	0	1	0	0	0	0	0	0	0	0	0	0	4	4	0.00	0.00	0.00	0.00	1.00	0.00	0.00	255	255	1.00	0.00	0.00	0.00	0.00	0.00	0.00	0.00	normal	21
0	tcp	http	SF	206	601	0	0	0	0	0	1	0	0	0	0	0	0	0	0	0	0	9	9	0.00	0.00	0.00	0.00	1.00	0.00	0.00	158	255	1.00	0.00	0.01	0.02	0.00	0.00	0.00	0.00	normal	21
0	tcp	http	SF	286	5989	0	0	0	0	0	1	0	0	0	0	0	0	0	0	0	0	6	6	0.00	0.00	0.00	0.00	1.00	0.00	0.00	6	251	1.00	0.00	0.17	0.07	0.00	0.00	0.00	0.00	normal	21
0	tcp	http	SF	272	404	0	0	0	0	0	1	0	0	0	0	0	0	0	0	0	0	8	9	0.00	0.00	0.00	0.00	1.00	0.00	0.22	41	255	1.00	0.00	0.02	0.01	0.00	0.00	0.00	0.00	normal	21
0	icmp	ecr_i	SF	1032	0	0	0	0	0	0	0	0	0	0	0	0	0	0	0	0	0	156	156	0.00	0.00	0.00	0.00	1.00	0.00	0.00	255	254	1.00	0.01	1.00	0.00	0.00	0.00	0.00	0.00	smurf	21
0	tcp	http	SF	211	740	0	0	0	0	0	1	0	0	0	0	0	0	0	0	0	0	3	3	0.00	0.00	0.00	0.00	1.00	0.00	0.00	3	255	1.00	0.00	0.33	0.04	0.00	0.00	0.00	0.00	normal	21
0	tcp	smtp	SF	0	83	0	0	0	0	0	1	0	0	0	0	0	0	0	0	0	0	1	1	0.00	0.00	0.00	0.00	1.00	0.00	0.00	18	103	0.44	0.28	0.06	0.02	0.00	0.00	0.00	0.00	normal	21
0	tcp	http	SF	260	32017	0	0	0	0	0	1	0	0	0	0	0	0	0	0	0	0	1	1	0.00	0.00	0.00	0.00	1.00	0.00	0.00	48	255	1.00	0.00	0.02	0.02	0.00	0.00	0.00	0.00	normal	21
0	udp	private	SF	105	147	0	0	0	0	0	0	0	0	0	0	0	0	0	0	0	0	1	1	0.00	0.00	0.00	0.00	1.00	0.00	0.00	255	248	0.97	0.01	0.01	0.00	0.00	0.00	0.00	0.00	snmpgetattack	0
0	tcp	Z39_50	S0	0	0	0	0	0	0	0	0	0	0	0	0	0	0	0	0	0	0	167	12	1.00	1.00	0.00	0.00	0.07	0.10	0.00	255	12	0.05	0.10	0.00	0.00	1.00	1.00	0.00	0.00	neptune	18
0	tcp	telnet	SF	119	188	0	0	0	0	1	0	0	0	0	0	0	0	0	0	0	0	2	2	0.00	0.00	0.00	0.00	1.00	0.00	0.00	255	33	0.13	0.02	0.00	0.00	0.00	0.00	0.00	0.03	guess_passwd	10
804	tcp	http	RSTR	21184	0	0	0	0	0	0	1	0	0	0	0	0	0	0	0	0	0	50	50	0.02	0.02	0.98	0.98	1.00	0.00	0.00	255	253	0.99	0.01	0.00	0.00	0.01	0.01	0.70	0.71	apache2	14
0	tcp	private	REJ	0	0	0	0	0	0	0	0	0	0	0	0	0	0	0	0	0	0	210	3	0.00	0.00	1.00	1.00	0.01	0.07	0.00	255	3	0.01	0.08	0.00	0.00	0.00	0.00	1.00	1.00	neptune	21
0	udp	private	SF	1	0	0	0	0	0	0	0	0	0	0	0	0	0	0	0	0	0	32	11	0.00	0.00	0.00	0.00	0.34	0.09	0.00	255	11	0.04	0.58	0.99	0.00	0.00	0.00	0.01	0.00	normal	2
0	udp	domain_u	SF	43	43	0	0	0	0	0	0	0	0	0	0	0	0	0	0	0	0	49	49	0.00	0.00	0.00	0.00	1.00	0.00	0.00	255	255	1.00	0.00	0.00	0.00	0.00	0.00	0.00	0.00	normal	21
0	tcp	http	SF	218	9432	0	0	0	0	0	1	0	0	0	0	0	0	0	0	0	0	19	19	0.00	0.00	0.00	0.00	1.00	0.00	0.00	65	250	1.00	0.00	0.02	0.06	0.00	0.00	0.00	0.00	normal	21
0	tcp	other	REJ	0	0	0	0	0	0	0	0	0	0	0	0	0	0	0	0	0	0	509	1	0.01	0.00	0.96	1.00	0.00	1.00	0.00	255	1	0.00	1.00	0.00	0.00	0.00	0.00	0.97	1.00	satan	20
0	tcp	private	SH	0	0	0	0	0	0	0	0	0	0	0	0	0	0	0	0	0	0	1	1	1.00	1.00	0.00	0.00	1.00	0.00	0.00	192	1	0.01	0.99	0.99	0.00	0.99	1.00	0.00	0.00	nmap	18
0	tcp	sunrpc	REJ	0	0	0	0	0	0	0	0	0	0	0	0	0	0	0	0	0	0	4	1	0.00	0.00	0.75	1.00	0.25	1.00	0.00	148	52	0.19	0.03	0.01	0.04	0.00	0.00	0.89	1.00	mscan	16
7590	tcp	telnet	SF	0	44	0	0	0	0	0	0	0	0	0	0	0	0	0	0	0	0	1	1	0.00	0.00	0.00	0.00	1.00	0.00	0.00	255	176	0.69	0.02	0.00	0.00	0.45	0.43	0.01	0.01	processtable	18
0	tcp	http	SF	209	2827	0	0	0	0	0	1	0	0	0	0	0	0	0	0	0	0	28	30	0.00	0.00	0.00	0.00	1.00	0.00	0.10	76	255	1.00	0.00	0.01	0.02	0.00	0.00	0.00	0.00	normal	21
0	tcp	imap4	S0	0	0	0	0	0	0	0	0	0	0	0	0	0	0	0	0	0	0	181	4	1.00	1.00	0.00	0.00	0.02	0.09	0.00	255	4	0.02	0.09	0.00	0.00	1.00	1.00	0.00	0.00	neptune	18
0	tcp	http	SF	283	11422	0	0	0	0	0	1	0	0	0	0	0	0	0	0	0	0	9	9	0.00	0.00	0.00	0.00	1.00	0.00	0.00	34	255	1.00	0.00	0.03	0.02	0.03	0.00	0.00	0.00	normal	21
0	tcp	http	SF	198	5989	0	0	0	0	0	1	0	0	0	0	0	0	0	0	0	0	9	9	0.00	0.00	0.00	0.00	1.00	0.00	0.00	9	253	1.00	0.00	0.11	0.06	0.00	0.00	0.00	0.00	normal	21
0	tcp	private	REJ	0	0	0	0	0	0	0	0	0	0	0	0	0	0	0	0	0	0	102	19	0.00	0.00	1.00	1.00	0.19	0.07	0.00	255	19	0.07	0.06	0.00	0.00	0.00	0.00	1.00	1.00	neptune	21
0	tcp	other	REJ	0	0	0	0	0	0	0	0	0	0	0	0	0	0	0	0	0	0	508	1	0.00	0.00	1.00	1.00	0.00	0.99	0.00	255	1	0.00	1.00	0.00	0.00	0.00	0.00	1.00	1.00	satan	20
0	tcp	http	SF	483	6839	0	0	0	0	0	1	0	0	0	0	0	0	0	0	0	0	2	2	0.00	0.00	0.00	0.00	1.00	0.00	0.00	255	255	1.00	0.00	0.00	0.00	0.00	0.00	0.00	0.00	normal	21
0	tcp	http	SF	314	1885	0	0	0	0	0	1	0	0	0	0	0	0	0	0	0	0	4	10	0.00	0.00	0.00	0.00	1.00	0.00	0.20	48	242	1.00	0.00	0.02	0.03	0.00	0.00	0.00	0.00	normal	21
0	tcp	http	SF	317	303	0	0	0	0	0	1	0	0	0	0	0	0	0	0	0	0	21	21	0.00	0.00	0.00	0.00	1.00	0.00	0.00	21	255	1.00	0.00	0.05	0.08	0.00	0.00	0.00	0.00	normal	21
0	udp	private	SF	53	53	0	0	0	0	0	0	0	0	0	0	0	0	0	0	0	0	286	286	0.00	0.00	0.00	0.00	1.00	0.00	0.00	255	255	1.00	0.00	0.86	0.00	0.00	0.00	0.00	0.00	normal	17
0	tcp	private	REJ	0	0	0	0	0	0	0	0	0	0	0	0	0	0	0	0	0	0	254	12	0.00	0.00	1.00	1.00	0.05	0.07	0.00	255	12	0.05	0.07	0.00	0.00	0.00	0.00	1.00	1.00	neptune	21
0	tcp	other	REJ	0	0	0	0	0	0	0	0	0	0	0	0	0	0	0	0	0	0	2	1	0.00	0.00	0.50	1.00	0.50	1.00	0.00	255	32	0.13	0.02	0.00	0.00	0.00	0.00	0.11	0.75	httptunnel	17
7	tcp	pop_3	SF	30	93	0	0	0	0	0	1	0	0	0	0	0	0	0	0	0	0	1	1	0.00	0.00	0.00	0.00	1.00	0.00	0.00	255	246	0.96	0.01	0.00	0.00	0.00	0.00	0.00	0.00	guess_passwd	17
0	tcp	http	SF	54540	8314	0	0	0	2	0	1	1	0	0	0	0	0	0	0	0	0	3	13	0.00	0.00	0.00	0.00	1.00	0.00	0.15	255	255	1.00	0.00	0.00	0.00	0.00	0.00	0.03	0.03	back	15
0	tcp	http	SF	315	11915	0	0	0	0	0	1	0	0	0	0	0	0	0	0	0	0	16	16	0.00	0.00	0.00	0.00	1.00	0.00	0.00	255	255	1.00	0.00	0.00	0.00	0.00	0.00	0.00	0.00	normal	21
0	tcp	http	SF	310	1934	0	0	0	0	0	1	0	0	0	0	0	0	0	0	0	0	3	8	0.00	0.00	0.00	0.00	1.00	0.00	0.25	6	255	1.00	0.00	0.17	0.03	0.00	0.00	0.00	0.00	normal	21
3	tcp	private	RSTR	0	0	0	0	0	0	0	0	0	0	0	0	0	0	0	0	0	0	143	2	0.00	0.00	1.00	1.00	0.01	0.55	0.00	150	2	0.01	0.52	0.95	0.00	0.00	0.00	0.95	1.00	normal	4
0	udp	private	SF	54	53	0	0	0	0	0	0	0	0	0	0	0	0	0	0	0	0	511	511	0.00	0.00	0.00	0.00	1.00	0.00	0.00	255	255	1.00	0.00	0.95	0.00	0.00	0.00	0.00	0.00	normal	17
7290	tcp	telnet	SF	0	44	0	0	0	0	0	0	0	0	0	0	0	0	0	0	0	0	1	1	0.00	0.00	0.00	0.00	1.00	0.00	0.00	255	229	0.90	0.11	0.00	0.00	0.50	0.55	0.11	0.01	processtable	18
0	tcp	http	SF	341	342	0	0	0	0	0	1	0	0	0	0	0	0	0	0	0	0	2	4	0.00	0.00	0.00	0.00	1.00	0.00	0.75	255	255	1.00	0.00	0.00	0.00	0.00	0.00	0.00	0.00	normal	21
0	tcp	http	SF	356	4048	0	0	0	0	0	1	0	0	0	0	0	0	0	0	0	0	1	1	0.00	0.00	0.00	0.00	1.00	0.00	0.00	34	255	1.00	0.00	0.03	0.03	0.03	0.00	0.00	0.00	normal	21
280	tcp	ftp_data	SF	283618	0	0	0	0	0	0	0	0	0	0	0	0	0	0	0	0	0	1	1	0.00	0.00	0.00	0.00	1.00	0.00	0.00	3	15	1.00	0.00	1.00	0.13	0.00	0.00	0.00	0.00	warezmaster	18
2	tcp	telnet	SF	24	109	0	0	0	0	0	0	0	0	0	0	0	0	0	0	0	0	3	6	0.00	0.00	0.67	0.50	0.67	0.67	0.50	45	85	0.33	0.11	0.02	0.02	0.00	0.00	0.87	0.69	mscan	7
0	tcp	http	SF	207	638	0	0	0	0	0	1	0	0	0	0	0	0	0	0	0	0	14	14	0.00	0.00	0.00	0.00	1.00	0.00	0.00	255	255	1.00	0.00	0.00	0.00	0.00	0.00	0.00	0.00	normal	21
0	tcp	private	S0	0	0	0	0	0	0	0	0	0	0	0	0	0	0	0	0	0	0	299	19	1.00	1.00	0.00	0.00	0.06	0.06	0.00	255	19	0.07	0.07	0.00	0.00	1.00	1.00	0.00	0.00	neptune	21
0	udp	private	SF	1	1	0	0	0	0	0	0	0	0	0	0	0	0	0	0	0	0	105	1	0.00	0.00	0.00	0.00	0.01	1.00	0.00	255	1	0.00	1.00	1.00	0.00	0.00	0.00	0.00	0.00	satan	16
8027	tcp	telnet	SF	0	44	0	0	0	0	0	0	0	0	0	0	0	0	0	0	0	0	1	1	0.00	0.00	0.00	0.00	1.00	0.00	0.00	255	98	0.38	0.02	0.00	0.00	0.61	0.44	0.01	0.01	processtable	17
0	tcp	http	SF	320	270	0	0	0	0	0	1	0	0	0	0	0	0	0	0	0	0	9	11	0.00	0.00	0.00	0.00	1.00	0.00	0.27	255	151	0.59	0.33	0.00	0.00	0.01	0.00	0.38	0.01	normal	18
0	tcp	http	RSTR	54540	8314	0	0	0	2	0	1	1	0	0	0	0	0	0	0	0	0	6	6	0.00	0.00	0.17	0.17	1.00	0.00	0.00	255	229	0.90	0.01	0.00	0.00	0.00	0.00	0.01	0.01	back	9
0	udp	domain_u	SF	44	126	0	0	0	0	0	0	0	0	0	0	0	0	0	0	0	0	106	177	0.00	0.00	0.00	0.00	0.99	0.02	0.01	255	254	1.00	0.01	0.00	0.00	0.00	0.00	0.00	0.00	normal	18
0	tcp	http	SF	304	3441	0	0	0	0	0	1	0	0	0	0	0	0	0	0	0	0	22	22	0.00	0.00	0.00	0.00	1.00	0.00	0.00	22	255	1.00	0.00	0.05	0.04	0.00	0.00	0.00	0.00	normal	21
0	tcp	http	SF	340	247	0	0	0	0	0	1	0	0	0	0	0	0	0	0	0	0	1	9	0.00	0.00	0.00	0.00	1.00	0.00	0.33	19	255	1.00	0.00	0.05	0.04	0.00	0.01	0.00	0.00	normal	21
0	tcp	sunrpc	RSTO	0	0	0	0	0	0	0	0	0	0	0	0	0	0	0	0	0	0	234	4	0.00	0.00	1.00	1.00	0.02	0.07	0.00	255	4	0.02	0.07	0.00	0.00	0.00	0.00	1.00	1.00	neptune	20
0	tcp	pop_3	S0	0	0	0	0	0	0	0	0	0	0	0	0	0	0	0	0	0	0	1	3	1.00	1.00	0.00	0.00	1.00	0.00	1.00	63	85	0.33	0.05	0.03	0.04	1.00	1.00	0.00	0.00	mscan	18
0	tcp	discard	RSTO	0	0	0	0	0	0	0	0	0	0	0	0	0	0	0	0	0	0	202	1	0.00	0.00	1.00	1.00	0.00	0.07	0.00	255	1	0.00	0.07	0.00	0.00	0.00	0.00	1.00	1.00	neptune	20
0	udp	other	SF	1	1	0	0	0	0	0	0	0	0	0	0	0	0	0	0	0	0	29	2	0.00	0.00	0.00	0.00	0.07	0.34	0.00	255	2	0.01	0.45	0.93	0.00	0.00	0.00	0.07	0.00	normal	1
0	icmp	eco_i	SF	20	0	0	0	0	0	0	0	0	0	0	0	0	0	0	0	0	0	1	42	0.00	0.00	0.00	0.00	1.00	0.00	1.00	1	42	1.00	0.00	1.00	0.29	0.00	0.00	0.00	0.00	saint	15
0	udp	domain_u	SF	43	83	0	0	0	0	0	0	0	0	0	0	0	0	0	0	0	0	172	172	0.00	0.00	0.00	0.00	1.00	0.00	0.00	255	255	1.00	0.00	0.01	0.00	0.00	0.00	0.00	0.00	normal	18
0	tcp	courier	S0	0	0	0	0	0	0	0	0	0	0	0	0	0	0	0	0	0	0	53	5	1.00	1.00	0.00	0.00	0.09	0.15	0.00	255	5	0.02	0.15	0.00	0.00	1.00	1.00	0.00	0.00	neptune	18
0	udp	domain_u	SF	44	112	0	0	0	0	0	0	0	0	0	0	0	0	0	0	0	0	3	5	0.00	0.00	0.00	0.00	1.00	0.00	0.40	255	225	0.88	0.01	0.01	0.00	0.00	0.00	0.04	0.00	normal	18
0	icmp	urp_i	SF	36	0	0	0	0	0	0	0	0	0	0	0	0	0	0	0	0	0	1	1	0.00	0.00	0.00	0.00	1.00	0.00	0.00	138	37	0.27	0.06	0.27	0.00	0.01	0.00	0.00	0.00	normal	20
0	tcp	private	S0	0	0	0	0	0	0	0	0	0	0	0	0	0	0	0	0	0	0	150	20	1.00	1.00	0.00	0.00	0.13	0.06	0.00	255	20	0.08	0.07	0.00	0.00	1.00	1.00	0.00	0.00	neptune	21
7566	tcp	telnet	SF	0	44	0	0	0	0	0	0	0	0	0	0	0	0	0	0	0	0	1	1	0.00	0.00	0.00	0.00	1.00	0.00	0.00	255	166	0.65	0.33	0.00	0.00	0.49	0.76	0.32	0.01	processtable	18
0	tcp	imap4	REJ	0	0	0	0	0	0	0	0	0	0	0	0	0	0	0	0	0	0	217	17	0.00	0.00	1.00	1.00	0.08	0.06	0.00	255	17	0.07	0.07	0.00	0.00	0.00	0.00	1.00	1.00	neptune	18
0	tcp	http	SF	54540	8314	0	0	0	2	0	1	1	0	0	0	0	0	0	0	0	0	5	10	0.00	0.00	0.00	0.00	1.00	0.00	0.20	255	242	0.95	0.01	0.00	0.00	0.00	0.00	0.06	0.06	back	10
0	icmp	ecr_i	SF	1032	0	0	0	0	0	0	0	0	0	0	0	0	0	0	0	0	0	442	442	0.00	0.00	0.00	0.00	1.00	0.00	0.00	255	255	1.00	0.00	1.00	0.00	0.00	0.00	0.00	0.00	smurf	19
0	tcp	http	SF	272	1379	0	0	0	0	0	1	0	0	0	0	0	0	0	0	0	0	24	31	0.00	0.00	0.00	0.00	1.00	0.00	0.06	186	255	1.00	0.00	0.01	0.02	0.00	0.00	0.00	0.00	normal	21
0	tcp	telnet	SF	123	174	0	0	0	0	1	0	0	0	0	0	0	0	0	0	0	0	2	2	0.00	0.00	0.00	0.00	1.00	0.00	0.00	255	49	0.19	0.02	0.00	0.00	0.00	0.00	0.01	0.04	guess_passwd	11
0	tcp	private	REJ	0	0	0	0	0	0	0	0	0	0	0	0	0	0	0	0	0	0	101	18	0.00	0.00	1.00	1.00	0.18	0.06	0.00	255	18	0.07	0.05	0.00	0.00	0.00	0.00	1.00	1.00	neptune	21
0	udp	private	SF	105	147	0	0	0	0	0	0	0	0	0	0	0	0	0	0	0	0	1	1	0.00	0.00	0.00	0.00	1.00	0.00	0.00	237	235	0.99	0.01	0.00	0.00	0.00	0.00	0.00	0.00	snmpgetattack	1
0	tcp	http	SF	321	4405	0	0	0	0	0	1	0	0	0	0	0	0	0	0	0	0	9	10	0.00	0.00	0.00	0.00	1.00	0.00	0.20	13	255	1.00	0.00	0.08	0.03	0.00	0.00	0.00	0.00	normal	21
0	tcp	http	SF	0	1452	0	0	0	0	0	0	0	0	0	0	0	0	0	0	0	0	4	10	0.25	0.10	0.00	0.00	1.00	0.00	0.20	253	255	1.00	0.00	0.00	0.01	0.00	0.00	0.00	0.00	normal	20
1	tcp	telnet	SF	6	54	0	0	0	0	0	0	0	0	0	0	0	0	0	0	0	0	4	5	0.00	0.20	0.50	0.40	0.50	0.75	0.60	255	83	0.33	0.10	0.00	0.00	0.00	0.00	0.33	0.48	mscan	11
0	udp	private	SF	47	0	0	0	0	0	0	0	0	0	0	0	0	0	0	0	0	0	1	1	0.00	0.00	0.00	0.00	1.00	0.00	0.00	255	255	1.00	0.00	0.01	0.00	0.00	0.00	0.00	0.00	snmpguess	15
0	icmp	ecr_i	SF	1032	0	0	0	0	0	0	0	0	0	0	0	0	0	0	0	0	0	174	174	0.00	0.00	0.00	0.00	1.00	0.00	0.00	255	254	1.00	0.01	1.00	0.00	0.00	0.00	0.00	0.00	smurf	21
0	icmp	ecr_i	SF	1008	0	0	0	0	0	0	0	0	0	0	0	0	0	0	0	0	0	206	206	0.00	0.00	0.00	0.00	1.00	0.00	0.00	255	255	1.00	0.00	1.00	0.00	0.00	0.00	0.00	0.00	smurf	18
0	icmp	eco_i	SF	8	0	0	0	0	0	0	0	0	0	0	0	0	0	0	0	0	0	1	34	0.00	0.00	0.00	0.00	1.00	0.00	1.00	2	51	1.00	0.00	1.00	0.51	0.00	0.00	0.00	0.00	ipsweep	18
2057	tcp	http	RSTR	72564	0	0	0	0	0	0	1	0	0	0	0	0	0	0	0	0	0	11	11	0.00	0.00	1.00	1.00	1.00	0.00	0.00	255	243	0.95	0.01	0.00	0.00	0.02	0.02	0.35	0.37	apache2	14
0	tcp	http	SF	279	705	0	0	0	0	0	1	0	0	0	0	0	0	0	0	0	0	2	4	0.00	0.00	0.00	0.00	1.00	0.00	0.50	152	255	1.00	0.00	0.01	0.03	0.00	0.00	0.00	0.00	normal	21
0	tcp	private	REJ	0	0	0	0	0	0	0	0	0	0	0	0	0	0	0	0	0	0	252	11	0.00	0.00	1.00	1.00	0.04	0.07	0.00	255	11	0.04	0.08	0.00	0.00	0.00	0.00	1.00	1.00	neptune	21
0	tcp	name	REJ	0	0	0	0	0	0	0	0	0	0	0	0	0	0	0	0	0	0	213	18	0.00	0.00	1.00	1.00	0.08	0.06	0.00	255	18	0.07	0.06	0.00	0.00	0.00	0.00	1.00	1.00	neptune	19
0	tcp	ftp_data	SF	768	0	0	0	0	0	0	0	0	0	0	0	0	0	0	0	0	0	9	10	0.00	0.00	0.00	0.00	1.00	0.00	0.20	82	37	0.45	0.06	0.45	0.00	0.00	0.00	0.00	0.00	normal	21
0	tcp	http	SF	264	2482	0	0	0	0	0	1	0	0	0	0	0	0	0	0	0	0	3	3	0.00	0.00	0.00	0.00	1.00	0.00	0.00	49	255	1.00	0.00	0.02	0.03	0.00	0.00	0.00	0.00	normal	21
0	tcp	auth	SF	13	38	0	0	0	0	0	0	0	0	0	0	0	0	0	0	0	0	1	1	0.00	0.00	0.00	0.00	1.00	0.00	0.00	142	3	0.02	0.04	0.01	0.00	0.00	0.00	0.00	0.00	normal	21
280	tcp	ftp_data	SF	283618	0	0	0	0	0	0	0	0	0	0	0	0	0	0	0	0	0	2	2	0.00	0.00	0.00	0.00	1.00	0.00	0.00	4	14	1.00	0.00	1.00	0.14	0.00	0.00	0.00	0.00	warezmaster	19
0	udp	other	SF	1	1	0	0	0	0	0	0	0	0	0	0	0	0	0	0	0	0	85	1	0.00	0.00	0.00	0.00	0.01	1.00	0.00	255	1	0.00	0.50	0.99	0.00	0.00	0.00	0.00	0.00	satan	17
0	tcp	private	S0	0	0	0	0	0	0	0	0	0	0	0	0	0	0	0	0	0	0	41	2	1.00	1.00	0.00	0.00	0.05	0.20	0.00	255	2	0.01	0.18	0.00	0.00	1.00	1.00	0.00	0.00	neptune	21
0	tcp	http	SF	222	1420	0	0	0	0	0	1	0	0	0	0	0	0	0	0	0	0	11	11	0.00	0.00	0.00	0.00	1.00	0.00	0.00	72	255	1.00	0.00	0.01	0.01	0.00	0.00	0.00	0.00	normal	21
5	tcp	pop_3	SF	26	93	0	0	0	0	0	1	0	0	0	0	0	0	0	0	0	0	1	1	0.00	0.00	0.00	0.00	1.00	0.00	0.00	148	131	0.88	0.02	0.01	0.02	0.00	0.00	0.07	0.00	guess_passwd	10
2	tcp	smtp	SF	1397	338	0	0	0	0	0	1	0	0	0	0	0	0	0	0	0	0	1	3	0.00	0.00	0.00	0.00	1.00	0.00	1.00	193	122	0.63	0.08	0.01	0.00	0.00	0.00	0.02	0.00	normal	21
0	tcp	private	RSTR	0	0	0	0	0	0	0	0	0	0	0	0	0	0	0	0	0	0	1	1	0.00	0.00	1.00	1.00	1.00	0.00	0.00	255	1	0.00	0.84	0.81	0.00	0.00	0.00	0.82	1.00	portsweep	18
1	tcp	smtp	SF	2599	293	0	0	0	0	0	1	0	0	0	0	0	0	0	0	0	0	3	2	0.00	0.00	0.33	0.00	0.67	0.67	0.00	255	26	0.10	0.16	0.00	0.00	0.00	0.00	0.88	0.00	mailbomb	11
0	tcp	http	S0	0	0	0	0	0	0	0	0	0	0	0	0	0	0	0	0	0	0	11	11	1.00	1.00	0.00	0.00	1.00	0.00	0.00	255	244	0.96	0.01	0.00	0.00	0.09	0.10	0.56	0.59	apache2	15
0	tcp	ftp_data	SF	252	0	0	0	0	0	0	0	0	0	0	0	0	0	0	0	0	0	2	2	0.00	0.00	0.00	0.00	1.00	0.00	0.00	65	7	0.11	0.08	0.11	0.00	0.00	0.00	0.00	0.00	normal	20
288	tcp	ftp	SF	160	597	0	0	0	2	0	1	0	0	0	0	0	0	0	0	0	1	1	1	0.00	0.00	0.00	0.00	1.00	0.00	0.00	101	6	0.06	0.62	0.01	0.00	0.00	0.00	0.62	0.17	warezmaster	7
0	tcp	private	REJ	0	0	0	0	0	0	0	0	0	0	0	0	0	0	0	0	0	0	113	2	0.00	0.00	1.00	1.00	0.02	0.06	0.00	255	2	0.01	0.05	0.00	0.00	0.00	0.00	1.00	1.00	neptune	21
0	tcp	http	SF	241	197	0	0	0	0	0	1	0	0	0	0	0	0	0	0	0	0	1	1	0.00	0.00	0.00	0.00	1.00	0.00	0.00	1	123	1.00	0.00	1.00	0.02	0.00	0.00	0.00	0.00	normal	21
0	tcp	http	SF	236	15399	0	0	0	0	0	1	0	0	0	0	0	0	0	0	0	0	2	4	0.00	0.00	0.00	0.00	1.00	0.00	0.50	255	255	1.00	0.00	0.00	0.00	0.00	0.00	0.00	0.00	normal	21
0	udp	domain_u	SF	44	134	0	0	0	0	0	0	0	0	0	0	0	0	0	0	0	0	83	163	0.00	0.00	0.00	0.00	1.00	0.00	0.01	255	255	1.00	0.00	0.00	0.00	0.00	0.00	0.00	0.00	normal	18
0	tcp	http	SF	247	12932	0	0	0	0	0	1	0	0	0	0	0	0	0	0	0	0	9	10	0.00	0.00	0.00	0.00	1.00	0.00	0.20	255	255	1.00	0.00	0.00	0.00	0.01	0.01	0.00	0.00	normal	21
0	tcp	http	SF	343	1202	0	0	0	0	0	1	0	0	0	0	0	0	0	0	0	0	1	1	0.00	0.00	0.00	0.00	1.00	0.00	0.00	196	255	1.00	0.00	0.01	0.01	0.00	0.00	0.00	0.00	normal	21
0	tcp	ftp	RSTO	0	0	0	0	0	0	0	0	0	0	0	0	0	0	0	0	0	0	111	6	0.00	0.00	1.00	1.00	0.05	0.07	0.00	255	6	0.02	0.06	0.00	0.00	0.00	0.00	1.00	1.00	neptune	21
0	tcp	http	SF	293	311	0	0	0	0	0	1	0	0	0	0	0	0	0	0	0	0	2	3	0.00	0.00	0.00	0.00	1.00	0.00	0.67	9	255	1.00	0.00	0.11	0.02	0.00	0.00	0.00	0.00	normal	21
0	tcp	http	SF	261	4577	0	0	0	0	0	1	0	0	0	0	0	0	0	0	0	0	14	14	0.00	0.00	0.00	0.00	1.00	0.00	0.00	255	255	1.00	0.00	0.00	0.00	0.00	0.00	0.00	0.00	normal	21
0	tcp	http	SF	351	699	0	0	0	0	0	1	0	0	0	0	0	0	0	0	0	0	36	36	0.00	0.00	0.00	0.00	1.00	0.00	0.00	255	255	1.00	0.00	0.01	0.00	0.00	0.00	0.00	0.00	normal	21
4	tcp	pop_3	SF	32	93	0	0	0	0	0	1	0	0	0	0	0	0	0	0	0	0	1	1	0.00	0.00	0.00	0.00	1.00	0.00	0.00	255	137	0.54	0.02	0.00	0.00	0.00	0.00	0.17	0.00	guess_passwd	16
8	tcp	smtp	SF	4255	367	0	0	0	0	0	1	0	0	0	0	0	0	0	0	0	0	1	1	0.00	0.00	0.00	0.00	1.00	0.00	0.00	143	152	0.83	0.03	0.01	0.01	0.00	0.00	0.00	0.00	normal	21
0	tcp	private	REJ	0	0	0	0	0	0	0	0	0	0	0	0	0	0	0	0	0	0	246	11	0.00	0.00	1.00	1.00	0.04	0.06	0.00	255	11	0.04	0.08	0.00	0.00	0.00	0.00	1.00	1.00	neptune	21
0	udp	private	SF	1	1	0	0	0	0	0	0	0	0	0	0	0	0	0	0	0	0	57	1	0.00	0.00	0.00	0.00	0.02	1.00	0.00	255	1	0.00	0.70	0.96	0.00	0.00	0.00	0.04	0.00	satan	17
0	tcp	http	SF	245	453	0	0	0	0	0	1	0	0	0	0	0	0	0	0	0	0	3	3	0.00	0.00	0.00	0.00	1.00	0.00	0.00	255	255	1.00	0.00	0.00	0.00	0.00	0.00	0.00	0.00	normal	21
0	tcp	http	SF	205	255	0	0	0	0	0	1	0	0	0	0	0	0	0	0	0	0	12	16	0.00	0.00	0.00	0.00	1.00	0.00	0.19	255	255	1.00	0.00	0.00	0.00	0.00	0.00	0.00	0.00	normal	21
0	tcp	private	REJ	0	0	0	0	0	0	0	0	0	0	0	0	0	0	0	0	0	0	260	18	0.00	0.00	1.00	1.00	0.07	0.07	0.00	255	18	0.07	0.07	0.00	0.00	0.00	0.00	1.00	1.00	neptune	21
841	tcp	http	RSTR	60884	0	0	0	0	0	0	1	0	0	0	0	0	0	0	0	0	0	73	73	0.03	0.03	0.97	0.97	1.00	0.00	0.00	255	253	0.99	0.01	0.00	0.00	0.01	0.01	0.35	0.35	apache2	15
0	tcp	http	SF	173	12382	0	0	0	0	0	1	0	0	0	0	0	0	0	0	0	0	1	18	0.00	0.00	0.00	0.00	1.00	0.00	0.17	162	162	1.00	0.00	0.01	0.00	0.00	0.00	0.00	0.00	normal	21
0	tcp	http	SF	245	7242	0	0	0	0	0	1	0	0	0	0	0	0	0	0	0	0	7	7	0.00	0.00	0.00	0.00	1.00	0.00	0.00	24	255	1.00	0.00	0.04	0.05	0.00	0.00	0.00	0.00	normal	21
0	udp	private	SF	54	51	0	0	0	0	0	0	0	0	0	0	0	0	0	0	0	0	509	509	0.00	0.00	0.00	0.00	1.00	0.00	0.00	255	255	1.00	0.00	0.86	0.00	0.00	0.00	0.00	0.00	normal	17
0	tcp	http	SF	256	31903	0	0	0	0	0	1	0	0	0	0	0	0	0	0	0	0	3	3	0.00	0.00	0.00	0.00	1.00	0.00	0.00	120	255	1.00	0.00	0.01	0.05	0.00	0.00	0.00	0.00	normal	21
0	tcp	private	REJ	0	0	0	0	0	0	0	0	0	0	0	0	0	0	0	0	0	0	165	5	0.00	0.00	1.00	1.00	0.03	0.07	0.00	255	5	0.02	0.07	0.00	0.00	0.00	0.00	1.00	1.00	neptune	21
0	tcp	http	SF	193	1478	0	0	0	0	0	1	0	0	0	0	0	0	0	0	0	0	1	1	0.00	0.00	0.00	0.00	1.00	0.00	0.00	223	220	0.99	0.01	0.00	0.00	0.00	0.00	0.01	0.01	normal	21
0	tcp	ftp_data	SF	687	0	0	0	0	0	0	0	0	0	0	0	0	0	0	0	0	0	1	1	0.00	0.00	0.00	0.00	1.00	0.00	0.00	212	10	0.05	0.03	0.05	0.00	0.00	0.00	0.00	0.00	normal	21
0	tcp	http	SF	344	7177	0	0	0	0	0	1	0	0	0	0	0	0	0	0	0	0	5	5	0.00	0.00	0.00	0.00	1.00	0.00	0.00	255	255	1.00	0.00	0.00	0.00	0.00	0.00	0.00	0.00	normal	21
0	tcp	http	SF	238	17	0	0	0	0	0	1	0	0	0	0	0	0	0	0	0	0	1	9	0.00	0.00	0.00	0.00	1.00	0.00	0.22	1	255	1.00	0.00	1.00	0.04	0.00	0.00	0.00	0.00	normal	21
0	tcp	login	S0	0	0	0	0	0	0	0	0	0	0	0	0	0	0	0	0	0	0	38	4	1.00	1.00	0.00	0.00	0.11	0.16	0.00	255	4	0.02	0.15	0.00	0.00	1.00	1.00	0.00	0.00	neptune	18
0	icmp	ecr_i	SF	1008	0	0	0	0	0	0	0	0	0	0	0	0	0	0	0	0	0	283	283	0.00	0.00	0.00	0.00	1.00	0.00	0.00	255	255	1.00	0.00	1.00	0.00	0.00	0.00	0.00	0.00	smurf	18
0	tcp	pop_3	RSTO	0	36	0	0	0	0	0	1	0	0	0	0	0	0	0	0	0	0	3	4	0.00	0.00	1.00	1.00	0.33	1.00	1.00	255	26	0.10	0.03	0.00	0.00	0.00	0.00	0.35	0.96	mscan	13
0	tcp	private	S0	0	0	0	0	0	0	0	0	0	0	0	0	0	0	0	0	0	0	144	18	1.00	1.00	0.00	0.00	0.12	0.06	0.00	255	18	0.07	0.05	0.00	0.00	1.00	1.00	0.00	0.00	neptune	21
0	tcp	http	SF	237	807	0	0	0	0	0	1	0	0	0	0	0	0	0	0	0	0	18	18	0.00	0.00	0.00	0.00	1.00	0.00	0.00	255	255	1.00	0.00	0.00	0.00	0.00	0.00	0.00	0.00	normal	21
0	udp	domain_u	SF	42	42	0	0	0	0	0	0	0	0	0	0	0	0	0	0	0	0	3	4	0.00	0.00	0.00	0.00	1.00	0.00	0.50	255	251	0.98	0.01	0.00	0.00	0.00	0.00	0.00	0.00	normal	21
0	icmp	ecr_i	SF	508	0	0	0	0	0	0	0	0	0	0	0	0	0	0	0	0	0	511	511	0.00	0.00	0.00	0.00	1.00	0.00	0.00	177	54	0.31	0.03	0.31	0.00	0.00	0.00	0.63	0.00	smurf	18
0	udp	private	SF	1	0	0	0	0	0	0	0	0	0	0	0	0	0	0	0	0	0	143	9	0.00	0.00	0.00	0.00	0.06	0.70	0.00	255	9	0.04	0.86	1.00	0.00	0.00	0.00	0.00	0.00	normal	4
0	tcp	http	SF	257	5320	0	0	0	0	0	1	0	0	0	0	0	0	0	0	0	0	15	15	0.07	0.07	0.00	0.00	1.00	0.00	0.00	255	255	1.00	0.00	0.00	0.00	0.00	0.00	0.00	0.00	normal	21
0	tcp	http	SF	239	3222	0	0	0	0	0	1	0	0	0	0	0	0	0	0	0	0	6	6	0.00	0.00	0.00	0.00	1.00	0.00	0.00	255	7	0.03	0.01	0.00	0.00	0.02	0.00	0.02	0.00	normal	18
0	tcp	http	S1	220	29200	0	0	0	0	0	1	0	0	0	0	0	0	0	0	0	0	2	2	0.50	0.50	0.00	0.00	1.00	0.00	0.00	20	251	1.00	0.00	0.05	0.02	0.05	0.00	0.00	0.00	normal	18
0	tcp	http	SF	208	567	0	0	0	0	0	1	0	0	0	0	0	0	0	0	0	0	10	10	0.00	0.00	0.00	0.00	1.00	0.00	0.00	34	217	1.00	0.00	0.03	0.08	0.00	0.00	0.00	0.00	normal	21
0	udp	private	SF	105	147	0	0	0	0	0	0	0	0	0	0	0	0	0	0	0	0	1	1	0.00	0.00	0.00	0.00	1.00	0.00	0.00	43	42	0.98	0.05	0.02	0.00	0.00	0.00	0.00	0.00	snmpgetattack	0
0	tcp	http	SF	327	10931	0	0	0	0	0	1	0	0	0	0	0	0	0	0	0	0	19	20	0.00	0.00	0.00	0.00	1.00	0.00	0.10	255	255	1.00	0.00	0.00	0.00	0.00	0.00	0.00	0.00	normal	21
0	icmp	ecr_i	SF	1008	0	0	0	0	0	0	0	0	0	0	0	0	0	0	0	0	0	146	146	0.00	0.00	0.00	0.00	1.00	0.00	0.00	255	255	1.00	0.00	1.00	0.00	0.00	0.00	0.00	0.00	smurf	18
0	tcp	http	SF	225	670	0	0	0	0	0	1	0	0	0	0	0	0	0	0	0	0	10	25	0.00	0.00	0.00	0.00	1.00	0.00	0.12	163	255	1.00	0.00	0.01	0.04	0.00	0.00	0.00	0.00	normal	21
0	tcp	http	SF	234	2547	0	0	0	0	0	1	0	0	0	0	0	0	0	0	0	0	11	13	0.00	0.00	0.00	0.00	1.00	0.00	0.23	126	255	1.00	0.00	0.01	0.02	0.00	0.00	0.00	0.00	normal	21
0	tcp	http	SF	319	327	0	0	0	0	0	1	0	0	0	0	0	0	0	0	0	0	1	8	0.00	0.00	0.00	0.00	1.00	0.00	0.50	26	249	1.00	0.00	0.04	0.04	0.00	0.00	0.00	0.00	normal	21
0	icmp	ecr_i	SF	1008	0	0	0	0	0	0	0	0	0	0	0	0	0	0	0	0	0	35	35	0.00	0.00	0.00	0.00	1.00	0.00	0.00	255	255	1.00	0.00	1.00	0.00	0.00	0.00	0.00	0.00	smurf	18
0	tcp	http	SF	334	276	0	0	0	0	0	1	0	0	0	0	0	0	0	0	0	0	3	3	0.00	0.00	0.00	0.00	1.00	0.00	0.00	255	245	0.96	0.01	0.00	0.00	0.00	0.00	0.00	0.00	normal	21
902	tcp	http	RSTR	56504	0	0	0	0	0	0	1	0	0	0	0	0	0	0	0	0	0	61	61	0.02	0.02	0.97	0.97	1.00	0.00	0.00	255	255	1.00	0.00	0.00	0.00	0.00	0.00	0.23	0.23	apache2	15
0	tcp	uucp_path	REJ	0	0	0	0	0	0	0	0	0	0	0	0	0	0	0	0	0	0	291	9	0.00	0.00	1.00	1.00	0.03	0.05	0.00	255	9	0.04	0.06	0.00	0.00	0.00	0.00	1.00	1.00	neptune	19
0	tcp	ftp_data	SF	12	0	0	0	0	0	0	0	0	0	0	0	0	0	0	0	0	0	1	1	0.00	0.00	0.00	0.00	1.00	0.00	0.00	7	25	1.00	0.00	1.00	0.12	0.00	0.00	0.00	0.00	warezmaster	12
0	tcp	http	SF	245	2090	0	0	0	0	0	1	0	0	0	0	0	0	0	0	0	0	11	11	0.00	0.00	0.00	0.00	1.00	0.00	0.00	255	255	1.00	0.00	0.00	0.00	0.00	0.00	0.00	0.00	normal	21
0	tcp	telnet	SF	121	174	0	0	0	0	1	0	0	0	0	0	0	0	0	0	0	0	1	1	0.00	0.00	0.00	0.00	1.00	0.00	0.00	255	112	0.44	0.02	0.00	0.00	0.00	0.00	0.01	0.03	guess_passwd	11
0	tcp	ftp	SF	26	157	0	0	0	0	1	0	0	0	0	0	0	0	0	0	0	1	1	1	0.00	0.00	0.00	0.00	1.00	0.00	0.00	255	129	0.51	0.03	0.00	0.00	0.00	0.00	0.00	0.00	guess_passwd	9
0	tcp	private	REJ	0	0	0	0	0	0	0	0	0	0	0	0	0	0	0	0	0	0	222	19	0.00	0.00	1.00	1.00	0.09	0.06	0.00	255	19	0.07	0.06	0.00	0.00	0.00	0.00	1.00	1.00	neptune	21
0	udp	private	SF	46	0	0	0	0	0	0	0	0	0	0	0	0	0	0	0	0	0	6	6	0.00	0.00	0.00	0.00	1.00	0.00	0.00	255	255	1.00	0.00	0.00	0.00	0.00	0.00	0.00	0.00	snmpguess	15
0	icmp	ecr_i	SF	520	0	0	0	0	0	0	0	0	0	0	0	0	0	0	0	0	0	511	511	0.00	0.00	0.00	0.00	1.00	0.00	0.00	200	200	1.00	0.00	1.00	0.00	0.00	0.00	0.00	0.00	smurf	18
0	tcp	other	REJ	0	0	0	0	0	0	0	0	0	0	0	0	0	0	0	0	0	0	2	1	0.00	0.00	0.50	1.00	0.50	1.00	0.00	255	2	0.01	0.02	0.00	0.00	0.00	0.00	0.01	1.00	httptunnel	20
0	tcp	http	SF	321	1939	0	0	0	0	0	1	0	0	0	0	0	0	0	0	0	0	4	4	0.00	0.00	0.00	0.00	1.00	0.00	0.00	22	255	1.00	0.00	0.05	0.05	0.00	0.00	0.00	0.00	normal	21
2066	tcp	http	RSTR	56504	0	0	0	0	0	0	1	0	0	0	0	0	0	0	0	0	0	8	8	0.00	0.00	1.00	1.00	1.00	0.00	0.00	255	244	0.96	0.01	0.00	0.00	0.02	0.02	0.51	0.53	apache2	15
0	udp	private	SF	1	0	0	0	0	0	0	0	0	0	0	0	0	0	0	0	0	0	72	3	0.00	0.00	0.00	0.00	0.04	0.83	0.00	255	3	0.01	0.73	1.00	0.00	0.00	0.00	0.00	0.00	normal	7
0	udp	domain_u	SF	44	115	0	0	0	0	0	0	0	0	0	0	0	0	0	0	0	0	1	4	0.00	0.00	0.00	0.00	1.00	0.00	0.75	255	236	0.93	0.01	0.01	0.00	0.00	0.00	0.00	0.00	normal	21
0	tcp	smtp	SF	135	242	0	0	0	0	0	1	0	0	0	0	0	0	0	0	0	0	1	1	0.00	0.00	0.00	0.00	1.00	0.00	0.00	9	7	0.78	0.22	0.11	0.00	0.00	0.00	0.00	0.00	normal	21
0	tcp	private	S0	0	0	0	0	0	0	0	0	0	0	0	0	0	0	0	0	0	0	237	4	1.00	1.00	0.00	0.00	0.02	0.07	0.00	255	4	0.02	0.07	0.00	0.00	1.00	1.00	0.00	0.00	neptune	21
54451	tcp	telnet	SF	89	3178	0	0	0	0	0	1	0	0	0	0	0	0	0	0	0	0	1	1	0.00	0.00	0.00	0.00	1.00	0.00	0.00	47	12	0.23	0.09	0.02	0.17	0.00	0.00	0.00	0.00	normal	20
0	tcp	private	REJ	0	0	0	0	0	0	0	0	0	0	0	0	0	0	0	0	0	0	13	1	0.00	0.00	1.00	1.00	0.08	0.54	0.00	16	1	0.06	0.50	0.81	0.00	0.00	0.00	0.81	1.00	portsweep	14
1	tcp	smtp	SF	2599	293	0	0	0	0	0	1	0	0	0	0	0	0	0	0	0	0	3	3	0.00	0.00	0.00	0.00	1.00	0.00	0.00	255	204	0.80	0.13	0.00	0.00	0.00	0.00	0.19	0.00	mailbomb	11
0	tcp	private	S0	0	0	0	0	0	0	0	0	0	0	0	0	0	0	0	0	0	0	253	6	1.00	1.00	0.00	0.00	0.02	0.06	0.00	255	6	0.02	0.07	0.00	0.00	1.00	1.00	0.00	0.00	neptune	21
0	tcp	http	SF	209	1253	0	0	0	0	0	1	0	0	0	0	0	0	0	0	0	0	12	14	0.00	0.00	0.00	0.00	1.00	0.00	0.21	255	255	1.00	0.00	0.00	0.00	0.00	0.00	0.00	0.00	normal	21
0	tcp	http	S0	0	0	0	0	0	0	0	0	0	0	0	0	0	0	0	0	0	0	129	129	1.00	1.00	0.00	0.00	1.00	0.00	0.00	255	255	1.00	0.00	0.00	0.00	0.72	0.72	0.25	0.25	apache2	18
0	tcp	private	REJ	0	0	0	0	0	0	0	0	0	0	0	0	0	0	0	0	0	0	208	11	0.00	0.00	1.00	1.00	0.05	0.06	0.00	255	11	0.04	0.07	0.00	0.00	0.00	0.00	1.00	1.00	neptune	21
0	tcp	http	SF	271	2633	0	0	0	0	0	1	0	0	0	0	0	0	0	0	0	0	2	3	0.00	0.00	0.00	0.00	1.00	0.00	0.67	79	255	1.00	0.00	0.01	0.02	0.00	0.00	0.00	0.00	normal	21
0	tcp	telnet	S0	0	0	0	0	0	0	0	0	0	0	0	0	0	0	0	0	0	0	42	42	1.00	1.00	0.00	0.00	1.00	0.00	0.00	115	51	0.44	0.15	0.01	0.00	0.37	0.82	0.04	0.00	neptune	18
0	tcp	http	SF	303	242	0	0	0	0	0	1	0	0	0	0	0	0	0	0	0	0	1	11	0.00	0.00	0.00	0.00	1.00	0.00	0.27	1	255	1.00	0.00	1.00	0.06	0.00	0.00	0.00	0.00	normal	21
0	udp	private	SF	105	146	0	0	0	0	0	0	0	0	0	0	0	0	0	0	0	0	1	1	0.00	0.00	0.00	0.00	1.00	0.00	0.00	169	168	0.99	0.01	0.01	0.00	0.00	0.00	0.00	0.00	snmpgetattack	2
0	icmp	ecr_i	SF	520	0	0	0	0	0	0	0	0	0	0	0	0	0	0	0	0	0	98	98	0.00	0.00	0.00	0.00	1.00	0.00	0.00	255	255	1.00	0.00	1.00	0.00	0.00	0.00	0.00	0.00	smurf	19
0	tcp	private	REJ	0	0	0	0	0	0	0	0	0	0	0	0	0	0	0	0	0	0	258	17	0.00	0.00	1.00	1.00	0.07	0.07	0.00	255	17	0.07	0.07	0.00	0.00	0.00	0.00	1.00	1.00	neptune	21
0	tcp	private	REJ	0	0	0	0	0	0	0	0	0	0	0	0	0	0	0	0	0	0	108	13	0.00	0.00	1.00	1.00	0.12	0.07	0.00	255	13	0.05	0.06	0.00	0.00	0.00	0.00	1.00	1.00	neptune	21
4	tcp	pop_3	SF	32	93	0	0	0	0	0	1	0	0	0	0	0	0	0	0	0	0	1	1	0.00	0.00	0.00	0.00	1.00	0.00	0.00	103	88	0.84	0.03	0.01	0.02	0.00	0.00	0.10	0.00	guess_passwd	7
0	tcp	private	S0	0	0	0	0	0	0	0	0	0	0	0	0	0	0	0	0	0	0	220	6	1.00	1.00	0.00	0.00	0.03	0.07	0.00	255	6	0.02	0.08	0.00	0.00	1.00	1.00	0.00	0.00	neptune	21
0	tcp	smtp	SF	1620	331	0	0	0	0	0	1	0	0	0	0	0	0	1	0	0	0	1	3	0.00	0.00	0.00	0.00	1.00	0.00	1.00	158	147	0.77	0.04	0.01	0.01	0.00	0.00	0.00	0.00	normal	21
0	tcp	private	SH	0	0	0	0	0	0	0	0	0	0	0	0	0	0	0	0	0	0	1	1	1.00	1.00	0.00	0.00	1.00	0.00	0.00	168	1	0.01	0.99	0.99	0.00	0.99	1.00	0.00	0.00	nmap	18
0	tcp	http	SF	54540	8314	0	0	0	2	0	1	1	0	0	0	0	0	0	0	0	0	4	4	0.00	0.00	0.00	0.00	1.00	0.00	0.00	255	249	0.98	0.01	0.00	0.00	0.00	0.00	0.06	0.06	back	15
0	tcp	http	SF	202	1320	0	0	0	0	0	1	0	0	0	0	0	0	0	0	0	0	37	37	0.00	0.00	0.00	0.00	1.00	0.00	0.00	50	255	1.00	0.00	0.02	0.04	0.00	0.00	0.00	0.00	normal	21
0	tcp	http	SF	54540	8314	0	0	0	2	0	1	1	0	0	0	0	0	0	0	0	0	4	4	0.00	0.00	0.25	0.25	1.00	0.00	0.00	255	229	0.90	0.01	0.00	0.00	0.00	0.00	0.01	0.00	back	11
0	tcp	http	SF	241	775	0	0	0	0	0	1	0	0	0	0	0	0	0	0	0	0	7	7	0.00	0.00	0.00	0.00	1.00	0.00	0.00	255	255	1.00	0.00	0.00	0.00	0.00	0.00	0.00	0.00	normal	21
0	tcp	private	REJ	0	0	0	0	0	0	0	0	0	0	0	0	0	0	0	0	0	0	273	7	0.00	0.00	1.00	1.00	0.03	0.05	0.00	255	7	0.03	0.06	0.00	0.00	0.00	0.00	1.00	1.00	neptune	21
0	tcp	http	SF	259	2169	0	0	0	0	0	1	0	0	0	0	0	0	0	0	0	0	1	1	0.00	0.00	0.00	0.00	1.00	0.00	0.00	255	229	0.90	0.02	0.00	0.00	0.00	0.00	0.06	0.00	normal	18
0	tcp	ftp_data	SF	12	0	0	0	0	0	0	0	0	0	0	0	0	0	0	0	0	0	1	1	0.00	0.00	0.00	0.00	1.00	0.00	0.00	14	21	0.93	0.14	0.93	0.10	0.00	0.00	0.00	0.00	warezmaster	5
0	tcp	gopher	REJ	0	0	0	0	0	0	0	0	0	0	0	0	0	0	0	0	0	0	243	6	0.02	0.00	0.98	1.00	0.02	0.07	0.00	255	6	0.02	0.06	0.00	0.00	0.02	0.00	0.98	1.00	neptune	20
0	tcp	telnet	S3	0	44	0	0	0	0	0	0	0	0	0	0	0	0	0	0	0	0	1	1	1.00	1.00	0.00	0.00	1.00	0.00	0.00	255	101	0.40	0.53	0.00	0.00	0.30	0.75	0.51	0.00	processtable	19
0	tcp	telnet	SF	122	174	0	0	0	0	1	0	0	0	0	0	0	0	0	0	0	0	1	1	0.00	0.00	0.00	0.00	1.00	0.00	0.00	255	25	0.10	0.02	0.00	0.00	0.00	0.00	0.00	0.04	guess_passwd	9
0	udp	domain_u	SF	44	44	0	0	0	0	0	0	0	0	0	0	0	0	0	0	0	0	64	144	0.00	0.00	0.00	0.00	1.00	0.00	0.01	255	255	1.00	0.00	0.01	0.00	0.00	0.00	0.00	0.00	normal	20
0	tcp	private	REJ	0	0	0	0	0	0	0	0	0	0	0	0	0	0	0	0	0	0	132	5	0.00	0.00	1.00	1.00	0.04	0.06	0.00	255	5	0.02	0.06	0.00	0.00	0.00	0.00	1.00	1.00	neptune	21
0	tcp	http	REJ	0	0	0	0	0	0	0	0	0	0	0	0	0	0	0	0	0	0	3	1	0.00	0.00	1.00	1.00	0.33	0.67	0.00	255	54	0.21	0.11	0.00	0.00	0.00	0.00	0.99	1.00	neptune	12
7400	tcp	telnet	SF	0	44	0	0	0	0	0	0	0	0	0	0	0	0	0	0	0	0	1	1	0.00	0.00	0.00	0.00	1.00	0.00	0.00	255	224	0.88	0.02	0.00	0.00	0.33	0.38	0.12	0.06	processtable	18
0	tcp	private	REJ	0	0	0	0	0	0	0	0	0	0	0	0	0	0	0	0	0	0	208	7	0.00	0.00	1.00	1.00	0.03	0.07	0.00	255	7	0.03	0.08	0.00	0.00	0.00	0.00	1.00	1.00	neptune	21
0	tcp	telnet	SF	120	174	0	0	0	0	1	0	0	0	0	0	0	0	0	0	0	0	1	1	0.00	0.00	0.00	0.00	1.00	0.00	0.00	255	115	0.45	0.02	0.00	0.00	0.00	0.00	0.01	0.03	guess_passwd	11
0	tcp	http	SF	211	73588	0	0	0	0	0	1	0	0	0	0	0	0	0	0	0	0	3	3	0.00	0.00	0.00	0.00	1.00	0.00	0.00	48	255	1.00	0.00	0.02	0.04	0.00	0.00	0.00	0.00	normal	21
898	tcp	http	RSTR	56504	0	0	0	0	0	0	1	0	0	0	0	0	0	0	0	0	0	22	22	0.00	0.00	1.00	1.00	1.00	0.00	0.00	255	255	1.00	0.00	0.00	0.00	0.00	0.00	0.49	0.49	apache2	15
0	tcp	http	SF	287	678	0	0	0	0	0	1	0	0	0	0	0	0	0	0	0	0	28	28	0.00	0.00	0.00	0.00	1.00	0.00	0.00	28	255	1.00	0.00	0.04	0.01	0.00	0.00	0.00	0.00	normal	21
0	tcp	private	S0	0	0	0	0	0	0	0	0	0	0	0	0	0	0	0	0	0	0	148	2	1.00	1.00	0.00	0.00	0.01	0.10	0.00	255	2	0.01	0.10	0.00	0.00	1.00	1.00	0.00	0.00	neptune	21
0	tcp	telnet	SF	124	174	0	0	0	0	1	0	0	0	0	0	0	0	0	0	0	0	1	1	0.00	0.00	0.00	0.00	1.00	0.00	0.00	255	2	0.01	0.02	0.00	0.00	0.00	0.00	0.00	0.00	guess_passwd	6
0	tcp	exec	RSTO	0	0	0	0	0	0	0	0	0	0	0	0	0	0	0	0	0	0	115	2	0.00	0.00	1.00	1.00	0.02	0.07	0.00	255	2	0.01	0.06	0.00	0.00	0.00	0.00	1.00	1.00	neptune	19
0	tcp	http	SF	361	1135	0	0	0	0	0	1	0	0	0	0	0	0	0	0	0	0	10	13	0.00	0.00	0.00	0.00	1.00	0.00	0.15	255	255	1.00	0.00	0.00	0.00	0.00	0.00	0.00	0.00	normal	21
0	tcp	private	REJ	0	0	0	0	0	0	0	0	0	0	0	0	0	0	0	0	0	0	248	20	0.00	0.00	1.00	1.00	0.08	0.06	0.00	255	20	0.08	0.06	0.00	0.00	0.00	0.00	1.00	1.00	neptune	21
0	udp	private	SF	56	56	0	0	0	0	0	0	0	0	0	0	0	0	0	0	0	0	511	511	0.00	0.00	0.00	0.00	1.00	0.00	0.00	255	255	1.00	0.00	0.95	0.00	0.00	0.00	0.00	0.00	normal	17
0	icmp	eco_i	SF	20	0	0	0	0	0	0	0	0	0	0	0	0	0	0	0	0	0	1	55	0.00	0.00	0.00	0.00	1.00	0.00	1.00	1	101	1.00	0.00	1.00	0.26	0.00	0.00	0.00	0.00	saint	15
4	tcp	pop_3	SF	28	93	0	0	0	0	0	1	0	0	0	0	0	0	0	0	0	0	1	1	0.00	0.00	0.00	0.00	1.00	0.00	0.00	211	192	0.91	0.01	0.00	0.00	0.00	0.00	0.05	0.00	guess_passwd	10
0	tcp	http	S0	0	0	0	0	0	0	0	0	0	0	0	0	0	0	0	0	0	0	115	115	1.00	1.00	0.00	0.00	1.00	0.00	0.00	255	255	1.00	0.00	0.00	0.00	0.67	0.67	0.30	0.30	apache2	18
0	tcp	other	REJ	0	0	0	0	0	0	0	0	0	0	0	0	0	0	0	0	0	0	493	1	0.09	0.00	0.91	1.00	0.00	1.00	0.00	255	1	0.00	1.00	0.00	0.00	0.13	0.00	0.87	1.00	satan	19
0	udp	private	SF	1	0	0	0	0	0	0	0	0	0	0	0	0	0	0	0	0	0	51	6	0.00	0.00	0.00	0.00	0.12	0.63	0.00	255	9	0.04	0.91	0.27	0.00	0.11	0.00	0.61	0.00	normal	5
0	tcp	private	S0	0	0	0	0	0	0	0	0	0	0	0	0	0	0	0	0	0	0	230	19	1.00	1.00	0.00	0.00	0.08	0.05	0.00	255	19	0.07	0.07	0.00	0.00	1.00	1.00	0.00	0.00	neptune	21
0	icmp	eco_i	SF	18	0	0	0	0	0	0	0	0	0	0	0	0	0	0	0	0	0	1	1	0.00	0.00	0.00	0.00	1.00	0.00	0.00	1	253	1.00	0.00	1.00	1.00	0.00	0.00	0.00	0.00	ipsweep	18
0	tcp	http	SF	231	5322	0	0	0	0	0	1	0	0	0	0	0	0	0	0	0	0	15	15	0.00	0.00	0.00	0.00	1.00	0.00	0.00	32	255	1.00	0.00	0.03	0.02	0.00	0.00	0.00	0.00	normal	21
0	tcp	http	SF	150	14988	0	0	0	0	0	1	0	0	0	0	0	0	0	0	0	0	1	1	0.00	0.00	0.00	0.00	1.00	0.00	0.00	53	255	1.00	0.00	0.02	0.05	0.00	0.00	0.00	0.00	normal	21
0	tcp	link	REJ	0	0	0	0	0	0	0	0	0	0	0	0	0	0	0	0	0	0	249	17	0.00	0.00	1.00	1.00	0.07	0.07	0.00	255	17	0.07	0.07	0.00	0.00	0.00	0.00	1.00	1.00	neptune	18
0	tcp	sunrpc	REJ	0	0	0	0	0	0	0	0	0	0	0	0	0	0	0	0	0	0	1	5	0.00	0.00	1.00	1.00	1.00	0.00	1.00	199	53	0.20	0.03	0.01	0.04	0.00	0.00	0.88	1.00	mscan	13
0	tcp	http	SF	326	935	0	0	0	0	0	1	0	0	0	0	0	0	0	0	0	0	7	20	0.00	0.00	0.00	0.00	1.00	0.00	0.10	7	255	1.00	0.00	0.14	0.03	0.00	0.00	0.00	0.00	normal	21
1	tcp	smtp	SF	924	279	0	0	0	0	0	1	0	0	0	0	0	0	0	0	0	0	1	2	0.00	0.00	0.00	0.00	1.00	0.00	1.00	255	170	0.67	0.02	0.00	0.00	0.00	0.00	0.02	0.03	normal	21
0	tcp	http	SF	303	1850	0	0	0	0	0	1	0	0	0	0	0	0	0	0	0	0	3	4	0.00	0.00	0.00	0.00	1.00	0.00	0.50	255	255	1.00	0.00	0.00	0.00	0.00	0.00	0.00	0.00	normal	21
0	tcp	http	SF	318	21595	0	0	0	0	0	1	0	0	0	0	0	0	0	0	0	0	1	6	0.00	0.00	0.00	0.00	1.00	0.00	0.33	2	255	1.00	0.00	0.50	0.03	0.00	0.00	0.00	0.00	normal	21
5	tcp	imap4	SF	0	0	0	0	0	0	0	0	0	0	0	0	0	0	0	0	0	0	2	1	0.00	0.00	0.50	0.00	0.50	1.00	0.00	187	51	0.20	0.03	0.01	0.04	0.00	0.00	0.17	0.27	mscan	7
282	tcp	ftp	SF	163	599	0	0	0	2	0	1	0	0	0	0	0	0	0	0	0	1	1	1	0.00	0.00	0.00	0.00	1.00	0.00	0.00	255	5	0.02	0.24	0.00	0.00	0.34	0.00	0.24	0.00	warezmaster	15
0	tcp	http	SF	298	2361	0	0	0	0	0	1	0	0	0	0	0	0	0	0	0	0	6	8	0.00	0.00	0.00	0.00	1.00	0.00	0.38	30	255	1.00	0.00	0.03	0.02	0.00	0.00	0.00	0.00	normal	21
0	tcp	http	SF	268	4740	0	0	0	0	0	1	0	0	0	0	0	0	0	0	0	0	1	1	0.00	0.00	0.00	0.00	1.00	0.00	0.00	255	239	0.94	0.02	0.00	0.00	0.00	0.00	0.00	0.00	normal	21
0	tcp	http	SF	260	9531	0	0	0	0	0	1	0	0	0	0	0	0	0	0	0	0	1	3	0.00	0.00	0.00	0.00	1.00	0.00	0.67	119	247	1.00	0.00	0.01	0.02	0.00	0.00	0.00	0.00	normal	21
4	tcp	pop_3	SF	30	93	0	0	0	0	0	1	0	0	0	0	0	0	0	0	0	0	1	1	0.00	0.00	0.00	0.00	1.00	0.00	0.00	255	231	0.91	0.04	0.00	0.00	0.00	0.00	0.00	0.00	guess_passwd	16
0	tcp	ftp	SF	26	157	0	0	0	0	1	0	0	0	0	0	0	0	0	0	0	1	1	1	0.00	0.00	0.00	0.00	1.00	0.00	0.00	131	61	0.47	0.03	0.01	0.00	0.00	0.00	0.00	0.00	guess_passwd	7
0	tcp	http	SF	224	356	0	0	0	0	0	1	0	0	0	0	0	0	0	0	0	0	1	15	0.00	0.00	0.00	0.00	1.00	0.00	0.20	2	255	1.00	0.00	0.50	0.06	0.00	0.00	0.00	0.00	normal	21
0	tcp	http	SF	225	1341	0	0	0	0	0	1	0	0	0	0	0	0	0	0	0	0	11	11	0.00	0.00	0.00	0.00	1.00	0.00	0.00	255	255	1.00	0.00	0.00	0.00	0.00	0.00	0.00	0.00	normal	21
21	tcp	ftp	SF	210	751	0	0	0	4	0	1	0	0	0	0	0	0	0	0	0	1	1	1	0.00	0.00	0.00	0.00	1.00	0.00	0.00	140	16	0.11	0.06	0.01	0.00	0.00	0.00	0.00	0.00	normal	20
0	tcp	private	RSTO	0	0	0	0	0	0	0	0	0	0	0	0	0	0	0	0	0	0	260	20	0.00	0.00	1.00	1.00	0.08	0.07	0.00	255	20	0.08	0.07	0.00	0.00	0.00	0.00	1.00	1.00	neptune	21
0	tcp	private	S0	0	0	0	0	0	0	0	0	0	0	0	0	0	0	0	0	0	0	290	13	1.00	1.00	0.00	0.00	0.04	0.06	0.00	255	13	0.05	0.06	0.00	0.00	1.00	1.00	0.00	0.00	neptune	21
0	tcp	http	SF	275	5223	0	0	0	0	0	1	0	0	0	0	0	0	0	0	0	0	1	1	0.00	0.00	0.00	0.00	1.00	0.00	0.00	22	255	1.00	0.00	0.05	0.03	0.00	0.00	0.00	0.00	normal	21
0	tcp	http	SF	323	541	0	0	0	0	0	1	0	0	0	0	0	0	0	0	0	0	1	4	0.00	0.00	0.00	0.00	1.00	0.00	0.75	9	255	1.00	0.00	0.11	0.01	0.00	0.00	0.00	0.00	normal	21
4	tcp	pop_3	SF	32	93	0	0	0	0	0	1	0	0	0	0	0	0	0	0	0	0	2	1	0.00	0.00	0.00	0.00	0.50	1.00	0.00	255	136	0.53	0.02	0.00	0.00	0.00	0.00	0.17	0.02	guess_passwd	12
0	udp	other	SF	1	1	0	0	0	0	0	0	0	0	0	0	0	0	0	0	0	0	145	1	0.00	0.00	0.00	0.00	0.01	1.00	0.00	255	1	0.00	0.62	0.99	0.00	0.00	0.00	0.00	0.00	satan	19
0	tcp	ftp_data	SF	61298	0	0	0	0	0	0	0	0	0	0	0	0	0	0	0	0	0	8	8	0.00	0.00	0.00	0.00	1.00	0.00	0.00	94	45	0.20	0.66	0.19	0.04	0.00	0.00	0.66	0.02	normal	21
0	udp	private	SF	1	0	0	0	0	0	0	0	0	0	0	0	0	0	0	0	0	0	65	2	0.00	0.00	0.00	0.00	0.03	0.94	0.00	255	2	0.01	0.70	0.97	0.00	0.00	0.00	0.03	0.00	normal	7
0	tcp	smtp	SF	1631	331	0	0	0	0	0	1	0	0	0	0	0	0	0	0	0	0	1	2	0.00	0.00	0.00	0.00	1.00	0.00	1.00	172	65	0.38	0.09	0.01	0.00	0.00	0.00	0.00	0.00	normal	21
0	tcp	http	SF	212	1795	0	0	0	0	0	1	0	0	0	0	0	0	0	0	0	0	4	4	0.00	0.00	0.00	0.00	1.00	0.00	0.00	21	255	1.00	0.00	0.05	0.04	0.00	0.00	0.00	0.00	normal	21
0	udp	private	SF	53	54	0	0	0	0	0	0	0	0	0	0	0	0	0	0	0	0	508	508	0.00	0.00	0.00	0.00	1.00	0.00	0.00	255	255	1.00	0.00	0.82	0.00	0.00	0.00	0.00	0.00	normal	17
7256	tcp	telnet	SF	0	44	0	0	0	0	0	0	0	0	0	0	0	0	0	0	0	0	1	1	0.00	0.00	0.00	0.00	1.00	0.00	0.00	255	248	0.97	0.02	0.00	0.00	0.33	0.34	0.04	0.02	processtable	18
0	tcp	http	SF	240	4926	0	0	0	0	0	1	0	0	0	0	0	0	0	0	0	0	11	11	0.00	0.00	0.00	0.00	1.00	0.00	0.00	37	255	1.00	0.00	0.03	0.02	0.00	0.00	0.00	0.00	normal	21
8185	tcp	telnet	SF	0	15	0	0	0	0	0	0	0	0	0	0	0	0	0	0	0	0	1	1	0.00	0.00	0.00	0.00	1.00	0.00	0.00	255	15	0.06	0.83	0.00	0.00	0.00	0.00	0.82	0.00	processtable	12
0	udp	domain_u	SF	32	0	0	0	0	0	0	0	0	0	0	0	0	0	0	0	0	0	1	6	0.00	0.00	0.00	0.00	1.00	0.00	0.50	129	59	0.24	0.04	0.24	0.03	0.00	0.00	0.00	0.00	normal	21
0	tcp	http	SF	193	2393	0	0	0	0	0	1	0	0	0	0	0	0	0	0	0	0	9	12	0.00	0.00	0.00	0.00	1.00	0.00	0.17	255	255	1.00	0.00	0.00	0.00	0.00	0.00	0.00	0.00	normal	21
0	tcp	private	S0	0	0	0	0	0	0	0	0	0	0	0	0	0	0	0	0	0	0	189	14	1.00	1.00	0.00	0.00	0.07	0.09	0.00	255	14	0.05	0.08	0.00	0.00	1.00	1.00	0.00	0.00	neptune	21
0	icmp	ecr_i	SF	508	0	0	0	0	0	0	0	0	0	0	0	0	0	0	0	0	0	182	182	0.00	0.00	0.00	0.00	1.00	0.00	0.00	255	255	1.00	0.00	1.00	0.00	0.00	0.00	0.00	0.00	smurf	18
0	icmp	ecr_i	SF	1480	0	0	1	0	0	0	0	0	0	0	0	0	0	0	0	0	0	1	3	0.00	0.00	0.00	0.00	1.00	0.00	0.67	1	7	1.00	0.00	1.00	0.57	0.00	0.00	0.00	0.00	pod	16
0	udp	private	SF	46	46	0	0	0	0	0	0	0	0	0	0	0	0	0	0	0	0	2	2	0.00	0.00	0.00	0.00	1.00	0.00	0.00	255	254	1.00	0.01	0.01	0.00	0.00	0.00	0.00	0.00	snmpguess	15
895	tcp	http	RSTR	57184	1	0	0	0	0	0	1	0	0	0	0	0	0	0	0	0	0	23	23	0.22	0.22	0.78	0.78	1.00	0.00	0.00	255	255	1.00	0.00	0.00	0.00	0.03	0.03	0.65	0.65	apache2	17
0	tcp	telnet	RSTO	0	0	0	0	0	0	0	0	0	0	0	0	0	0	0	0	0	0	226	12	0.00	0.00	1.00	1.00	0.05	0.07	0.00	255	12	0.05	0.08	0.00	0.00	0.00	0.00	1.00	1.00	neptune	20
0	tcp	http	SF	220	3313	0	0	0	0	0	1	0	0	0	0	0	0	0	0	0	0	6	14	0.00	0.00	0.00	0.00	1.00	0.00	0.21	255	255	1.00	0.00	0.00	0.00	0.00	0.00	0.00	0.00	normal	21
0	tcp	other	REJ	0	0	0	0	0	0	0	0	0	0	0	0	0	0	0	0	0	0	472	1	0.12	0.00	0.88	1.00	0.00	1.00	0.00	255	1	0.00	0.99	0.00	0.00	0.18	0.00	0.81	1.00	satan	19
0	tcp	http	SF	298	2445	0	0	0	0	0	1	0	0	0	0	0	0	0	0	0	0	5	34	0.00	0.00	0.00	0.00	1.00	0.00	0.15	255	255	1.00	0.00	0.00	0.00	0.00	0.00	0.00	0.00	normal	21
0	icmp	ecr_i	SF	1032	0	0	0	0	0	0	0	0	0	0	0	0	0	0	0	0	0	510	510	0.00	0.00	0.00	0.00	1.00	0.00	0.00	255	223	0.87	0.01	0.87	0.00	0.00	0.00	0.00	0.00	smurf	17
0	tcp	http	SF	235	1380	0	0	0	0	0	1	0	0	0	0	0	0	0	0	0	0	3	3	0.00	0.00	0.00	0.00	1.00	0.00	0.00	255	234	0.92	0.02	0.00	0.00	0.00	0.00	0.05	0.00	normal	18
0	tcp	http	SF	361	1241	0	0	0	0	0	1	0	0	0	0	0	0	0	0	0	0	25	25	0.00	0.00	0.00	0.00	1.00	0.00	0.00	82	224	1.00	0.00	0.01	0.02	0.00	0.00	0.00	0.00	normal	21
0	tcp	http	SF	243	345	0	0	0	0	0	1	0	0	0	0	0	0	0	0	0	0	25	26	0.00	0.00	0.00	0.00	1.00	0.00	0.08	107	255	1.00	0.00	0.01	0.03	0.00	0.00	0.00	0.00	normal	21
4	tcp	pop_3	SF	26	93	0	0	0	0	0	1	0	0	0	0	0	0	0	0	0	0	1	1	0.00	0.00	0.00	0.00	1.00	0.00	0.00	255	227	0.89	0.02	0.00	0.00	0.00	0.00	0.07	0.00	guess_passwd	15
0	tcp	private	S0	0	0	0	0	0	0	0	0	0	0	0	0	0	0	0	0	0	0	108	8	1.00	1.00	0.00	0.00	0.07	0.06	0.00	255	8	0.03	0.05	0.00	0.00	1.00	1.00	0.00	0.00	neptune	21
0	tcp	finger	SF	10	283	0	0	0	0	0	0	0	0	0	0	0	0	0	0	0	0	1	1	0.00	0.00	0.00	0.00	1.00	0.00	0.00	255	2	0.01	0.02	0.00	0.00	0.00	0.00	0.79	0.00	normal	16
0	tcp	login	RSTO	0	0	0	0	0	0	0	0	0	0	0	0	0	0	0	0	0	0	101	9	0.00	0.00	1.00	1.00	0.09	0.07	0.00	255	9	0.04	0.06	0.00	0.00	0.00	0.00	1.00	1.00	neptune	20
0	udp	domain_u	SF	44	69	0	0	0	0	0	0	0	0	0	0	0	0	0	0	0	0	123	123	0.00	0.00	0.00	0.00	1.00	0.00	0.00	255	254	1.00	0.01	0.00	0.00	0.00	0.00	0.00	0.00	normal	18
0	tcp	imap4	S0	0	0	0	0	0	0	0	0	0	0	0	0	0	0	0	0	0	0	1	1	1.00	1.00	0.00	0.00	1.00	0.00	0.00	225	85	0.33	0.01	0.00	0.02	1.00	1.00	0.00	0.00	mscan	18
280	tcp	ftp_data	SF	283618	0	0	0	0	0	0	0	0	0	0	0	0	0	0	0	0	0	2	2	0.00	0.00	0.00	0.00	1.00	0.00	0.00	4	10	1.00	0.00	1.00	0.20	0.00	0.00	0.00	0.00	warezmaster	19
0	tcp	private	REJ	0	0	0	0	0	0	0	0	0	0	0	0	0	0	0	0	0	0	148	16	0.00	0.00	1.00	1.00	0.11	0.06	0.00	255	16	0.06	0.06	0.00	0.00	0.00	0.00	1.00	1.00	neptune	21
0	udp	other	SF	115	0	0	0	0	0	0	0	0	0	0	0	0	0	0	0	0	0	13	13	0.00	0.00	0.00	0.00	1.00	0.00	0.00	244	13	0.05	0.04	0.11	0.00	0.00	0.00	0.07	0.00	normal	16
0	tcp	http	SF	349	884	0	0	0	0	0	1	0	0	0	0	0	0	0	0	0	0	8	13	0.00	0.00	0.00	0.00	1.00	0.00	0.15	255	255	1.00	0.00	0.00	0.00	0.00	0.00	0.00	0.00	normal	21
0	tcp	smtp	SF	16550	338	0	0	0	0	0	1	0	0	0	0	0	0	0	0	0	0	1	1	0.00	0.00	0.00	0.00	1.00	0.00	0.00	224	142	0.63	0.03	0.00	0.00	0.00	0.00	0.00	0.01	normal	21
0	tcp	private	S0	0	0	0	0	0	0	0	0	0	0	0	0	0	0	0	0	0	0	224	10	1.00	1.00	0.00	0.00	0.04	0.06	0.00	255	10	0.04	0.06	0.00	0.00	1.00	1.00	0.00	0.00	neptune	21
0	tcp	http	SF	211	124	0	0	0	0	0	1	0	0	0	0	0	0	0	0	0	0	4	7	0.00	0.00	0.00	0.00	1.00	0.00	0.29	65	255	1.00	0.00	0.02	0.03	0.00	0.00	0.00	0.00	normal	21
0	tcp	uucp_path	REJ	0	0	0	0	0	0	0	0	0	0	0	0	0	0	0	0	0	0	234	2	0.00	0.00	1.00	1.00	0.01	0.07	0.00	255	2	0.01	0.08	0.00	0.00	0.00	0.00	1.00	1.00	neptune	18
0	tcp	other	REJ	0	0	0	0	0	0	0	0	0	0	0	0	0	0	0	0	0	0	398	1	0.17	0.00	0.83	1.00	0.00	1.00	0.00	255	1	0.00	0.91	0.00	0.00	0.13	0.00	0.87	1.00	satan	17
0	tcp	http	SF	340	283	0	0	0	0	0	1	0	0	0	0	0	0	0	0	0	0	5	5	0.00	0.00	0.00	0.00	1.00	0.00	0.00	255	232	0.91	0.01	0.00	0.00	0.00	0.00	0.00	0.00	normal	21
0	tcp	http	SF	273	18347	0	0	0	0	0	1	0	0	0	0	0	0	0	0	0	0	6	9	0.00	0.00	0.00	0.00	1.00	0.00	0.22	42	255	1.00	0.00	0.02	0.04	0.00	0.00	0.00	0.00	normal	21
0	tcp	other	REJ	0	0	0	0	0	0	0	0	0	0	0	0	0	0	0	0	0	0	477	1	0.08	0.00	0.92	1.00	0.00	1.00	0.00	255	1	0.00	1.00	0.00	0.00	0.13	0.00	0.87	1.00	satan	19
0	tcp	private	REJ	0	0	0	0	0	0	0	0	0	0	0	0	0	0	0	0	0	0	216	11	0.00	0.00	1.00	1.00	0.05	0.06	0.00	255	11	0.04	0.08	0.00	0.00	0.00	0.00	1.00	1.00	neptune	21
0	tcp	private	S0	0	0	0	0	0	0	0	0	0	0	0	0	0	0	0	0	0	0	178	13	1.00	1.00	0.00	0.00	0.07	0.10	0.00	255	13	0.05	0.10	0.00	0.00	1.00	1.00	0.00	0.00	neptune	21
0	udp	other	SF	1	1	0	0	0	0	0	0	0	0	0	0	0	0	0	0	0	0	370	1	0.00	0.00	0.00	0.00	0.00	1.00	0.00	255	1	0.00	1.00	1.00	0.00	0.00	0.00	0.00	0.00	satan	17
0	udp	domain_u	SF	36	0	0	0	0	0	0	0	0	0	0	0	0	0	0	0	0	0	10	11	0.00	0.00	0.00	0.00	1.00	0.00	0.18	49	49	1.00	0.00	1.00	0.00	0.00	0.00	0.00	0.00	normal	21
0	tcp	smtp	S0	0	0	0	0	0	0	0	0	0	0	0	0	0	0	0	0	0	0	183	1	1.00	1.00	0.00	0.00	0.01	0.08	0.00	255	1	0.00	0.09	0.00	0.00	1.00	1.00	0.00	0.00	neptune	20
0	tcp	private	REJ	0	0	0	0	0	0	0	0	0	0	0	0	0	0	0	0	0	0	2	1	0.00	0.00	1.00	1.00	0.50	1.00	0.00	255	1	0.00	0.66	0.51	0.00	0.00	0.00	0.51	1.00	portsweep	18
0	tcp	http	SF	218	2563	0	0	0	0	0	1	0	0	0	0	0	0	0	0	0	0	3	3	0.00	0.00	0.00	0.00	1.00	0.00	0.00	3	152	1.00	0.00	0.33	0.03	0.00	0.00	0.00	0.00	normal	21
0	udp	private	SF	1	0	0	0	0	0	0	0	0	0	0	0	0	0	0	0	0	0	473	20	0.00	0.00	0.00	0.00	0.04	0.96	0.00	255	20	0.08	0.93	0.99	0.00	0.00	0.00	0.00	0.00	normal	7
0	udp	private	SF	56	56	0	0	0	0	0	0	0	0	0	0	0	0	0	0	0	0	510	510	0.00	0.00	0.00	0.00	1.00	0.00	0.00	255	255	1.00	0.00	0.86	0.00	0.00	0.00	0.00	0.00	normal	17
0	udp	private	SF	53	50	0	0	0	0	0	0	0	0	0	0	0	0	0	0	0	0	511	511	0.00	0.00	0.00	0.00	1.00	0.00	0.00	255	255	1.00	0.00	0.91	0.00	0.00	0.00	0.00	0.00	normal	17
0	tcp	http	SF	215	171	0	0	0	0	0	1	0	0	0	0	0	0	0	0	0	0	12	12	0.00	0.00	0.00	0.00	1.00	0.00	0.00	96	255	1.00	0.00	0.01	0.06	0.00	0.00	0.00	0.00	normal	21
0	icmp	ecr_i	SF	1480	0	0	1	0	0	0	0	0	0	0	0	0	0	0	0	0	0	1	3	0.00	0.00	0.00	0.00	1.00	0.00	0.67	2	13	0.50	1.00	0.50	0.54	0.00	0.00	0.00	0.00	pod	14
0	icmp	ecr_i	SF	1032	0	0	0	0	0	0	0	0	0	0	0	0	0	0	0	0	0	206	206	0.00	0.00	0.00	0.00	1.00	0.00	0.00	255	255	1.00	0.00	1.00	0.00	0.00	0.00	0.00	0.00	smurf	19
0	icmp	eco_i	SF	8	0	0	0	0	0	0	0	0	0	0	0	0	0	0	0	0	0	1	44	0.00	0.00	0.00	0.00	1.00	0.00	1.00	2	42	1.00	0.00	1.00	0.50	0.00	0.00	0.00	0.00	ipsweep	16
0	tcp	pop_3	S0	0	0	0	0	0	0	0	0	0	0	0	0	0	0	0	0	0	0	1	1	1.00	1.00	0.00	0.00	1.00	0.00	0.00	216	85	0.33	0.01	0.00	0.02	1.00	1.00	0.00	0.00	mscan	18
0	tcp	ftp_data	SF	190	0	0	0	0	0	0	0	0	0	0	0	0	0	0	0	0	0	2	2	0.00	0.00	0.00	0.00	1.00	0.00	0.00	43	13	0.30	0.09	0.30	0.00	0.00	0.00	0.05	0.00	normal	20
0	tcp	http	SF	330	1762	0	0	0	0	0	1	0	0	0	0	0	0	0	0	0	0	15	18	0.00	0.00	0.00	0.00	1.00	0.00	0.17	255	255	1.00	0.00	0.00	0.00	0.00	0.00	0.00	0.00	normal	21
0	tcp	http	SF	331	1299	0	0	0	0	0	1	0	0	0	0	0	0	0	0	0	0	33	33	0.00	0.00	0.00	0.00	1.00	0.00	0.00	255	255	1.00	0.00	0.00	0.00	0.00	0.00	0.00	0.00	normal	21
0	icmp	ecr_i	SF	1032	0	0	0	0	0	0	0	0	0	0	0	0	0	0	0	0	0	25	25	0.00	0.00	0.00	0.00	1.00	0.00	0.00	255	255	1.00	0.00	1.00	0.00	0.00	0.00	0.00	0.00	smurf	18
0	udp	private	SF	105	146	0	0	0	0	0	0	0	0	0	0	0	0	0	0	0	0	1	1	0.00	0.00	0.00	0.00	1.00	0.00	0.00	255	251	0.98	0.01	0.01	0.00	0.00	0.00	0.00	0.00	snmpgetattack	0
0	tcp	http	SF	141	4039	0	0	0	0	0	1	0	0	0	0	0	0	0	0	0	0	7	7	0.00	0.00	0.00	0.00	1.00	0.00	0.00	21	255	1.00	0.00	0.05	0.05	0.00	0.00	0.00	0.00	normal	21
0	tcp	ftp_data	SF	2881	0	0	0	0	0	0	0	0	0	0	0	0	0	0	0	0	0	2	2	0.00	0.00	0.00	0.00	1.00	0.00	0.00	47	48	0.17	0.11	0.17	0.04	0.00	0.00	0.02	0.00	normal	20
0	tcp	other	REJ	0	0	0	0	0	0	0	0	0	0	0	0	0	0	0	0	0	0	482	1	0.05	0.00	0.95	1.00	0.00	1.00	0.00	255	1	0.00	1.00	0.00	0.00	0.06	0.00	0.94	1.00	saint	20
0	udp	domain_u	SF	43	141	0	0	0	0	0	0	0	0	0	0	0	0	0	0	0	0	131	211	0.00	0.00	0.00	0.00	1.00	0.00	0.01	255	254	1.00	0.01	0.00	0.00	0.00	0.00	0.00	0.00	normal	18
0	icmp	eco_i	SF	30	0	0	0	0	0	0	0	0	0	0	0	0	0	0	0	0	0	1	1	0.00	0.00	0.00	0.00	1.00	0.00	0.00	18	18	1.00	0.00	1.00	0.00	0.00	0.00	0.00	0.00	normal	21
0	tcp	ftp_data	SF	139508	0	0	0	0	0	0	0	0	0	0	0	0	0	0	0	0	0	1	1	0.00	0.00	0.00	0.00	1.00	0.00	0.00	3	1	0.33	0.67	0.33	0.00	0.00	0.00	0.67	0.00	named	0
0	tcp	uucp_path	REJ	0	0	0	0	0	0	0	0	0	0	0	0	0	0	0	0	0	0	281	17	0.00	0.00	1.00	1.00	0.06	0.06	0.00	255	17	0.07	0.06	0.00	0.00	0.00	0.00	1.00	1.00	neptune	20
0	tcp	smtp	SF	1028	329	0	0	0	0	0	1	0	0	0	0	0	0	0	0	0	0	1	1	0.00	0.00	0.00	0.00	1.00	0.00	0.00	15	13	0.87	0.20	0.07	0.00	0.00	0.00	0.00	0.00	normal	21
1	tcp	smtp	SF	2599	293	0	0	0	0	0	1	0	0	0	0	0	0	0	0	0	0	3	3	0.00	0.00	0.00	0.00	1.00	0.00	0.00	255	219	0.86	0.13	0.00	0.00	0.00	0.00	0.13	0.00	mailbomb	14
3	tcp	http	SF	54540	8314	0	0	0	2	0	1	1	0	0	0	0	0	0	0	0	0	2	2	0.00	0.00	0.00	0.00	1.00	0.00	0.00	255	239	0.94	0.01	0.00	0.00	0.00	0.00	0.02	0.02	back	11
0	tcp	http	SF	317	1203	0	0	0	0	0	1	0	0	0	0	0	0	0	0	0	0	2	2	0.00	0.00	0.00	0.00	1.00	0.00	0.00	37	255	1.00	0.00	0.03	0.05	0.03	0.01	0.00	0.00	normal	21
0	tcp	http	SF	218	331	0	0	0	0	0	1	0	0	0	0	0	0	0	0	0	0	7	8	0.00	0.00	0.00	0.00	1.00	0.00	0.25	255	255	1.00	0.00	0.00	0.00	0.00	0.00	0.00	0.00	normal	21
0	tcp	smtp	SF	763	371	0	0	0	0	0	1	0	0	0	0	0	0	0	0	0	0	1	1	0.00	0.00	0.00	0.00	1.00	0.00	0.00	91	195	0.87	0.04	0.01	0.01	0.00	0.00	0.00	0.01	normal	21
0	tcp	http	SF	223	1317	0	0	0	0	0	1	0	0	0	0	0	0	0	0	0	0	19	19	0.00	0.00	0.00	0.00	1.00	0.00	0.00	186	255	1.00	0.00	0.01	0.01	0.00	0.00	0.00	0.00	normal	21
0	tcp	http	SF	292	4223	0	0	0	0	0	1	0	0	0	0	0	0	0	0	0	0	27	27	0.00	0.00	0.00	0.00	1.00	0.00	0.00	255	255	1.00	0.00	0.00	0.00	0.01	0.01	0.00	0.00	normal	21
0	tcp	telnet	SF	125	174	0	0	0	0	1	0	0	0	0	0	0	0	0	0	0	0	1	1	0.00	0.00	0.00	0.00	1.00	0.00	0.00	255	12	0.05	0.02	0.00	0.00	0.00	0.00	0.00	0.08	guess_passwd	8
0	tcp	http	SF	214	4368	0	0	0	0	0	1	0	0	0	0	0	0	0	0	0	0	1	1	0.00	0.00	0.00	0.00	1.00	0.00	0.00	255	255	1.00	0.00	0.00	0.00	0.00	0.00	0.00	0.00	normal	21
0	tcp	courier	REJ	0	0	0	0	0	0	0	0	0	0	0	0	0	0	0	0	0	0	130	18	0.00	0.00	1.00	1.00	0.14	0.05	0.00	255	18	0.07	0.05	0.00	0.00	0.00	0.00	1.00	1.00	neptune	18
0	icmp	ecr_i	SF	1008	0	0	0	0	0	0	0	0	0	0	0	0	0	0	0	0	0	230	230	0.00	0.00	0.00	0.00	1.00	0.00	0.00	255	255	1.00	0.00	1.00	0.00	0.00	0.00	0.00	0.00	smurf	18
0	tcp	telnet	REJ	0	0	0	0	0	0	0	0	0	0	0	0	0	0	0	0	0	0	1	4	0.00	0.00	1.00	0.75	1.00	0.00	0.75	172	85	0.33	0.03	0.01	0.02	0.00	0.00	0.88	0.66	mscan	13
0	udp	private	SF	55	53	0	0	0	0	0	0	0	0	0	0	0	0	0	0	0	0	327	327	0.00	0.00	0.00	0.00	1.00	0.00	0.00	255	255	1.00	0.00	0.99	0.00	0.00	0.00	0.00	0.00	normal	17
0	tcp	telnet	RSTO	0	15	0	0	0	0	0	0	0	0	0	0	0	0	0	0	0	0	1	5	0.00	0.00	1.00	0.40	1.00	0.00	0.60	210	85	0.33	0.02	0.00	0.02	0.00	0.01	0.89	0.71	mscan	13
0	tcp	http	SF	338	350	0	0	0	0	0	1	0	0	0	0	0	0	0	0	0	0	14	14	0.00	0.00	0.00	0.00	1.00	0.00	0.00	255	255	1.00	0.00	0.00	0.00	0.00	0.00	0.00	0.00	normal	21
0	udp	domain_u	SF	44	129	0	0	0	0	0	0	0	0	0	0	0	0	0	0	0	0	150	230	0.00	0.00	0.00	0.00	0.99	0.01	0.01	255	254	1.00	0.01	0.00	0.00	0.00	0.00	0.00	0.00	normal	18
282	tcp	ftp	SF	161	597	0	0	0	2	0	1	0	0	0	0	0	0	0	0	0	1	1	1	0.00	0.00	0.00	0.00	1.00	0.00	0.00	255	97	0.38	0.03	0.00	0.00	0.00	0.00	0.00	0.00	warezmaster	13
0	tcp	http	RSTR	54540	7300	0	0	0	1	0	1	0	0	0	0	0	0	0	0	0	0	5	5	0.00	0.00	0.20	0.20	1.00	0.00	0.00	255	255	1.00	0.00	0.00	0.00	0.00	0.00	0.07	0.07	back	10
0	tcp	http	SF	302	658	0	0	0	0	0	1	0	0	0	0	0	0	0	0	0	0	5	12	0.00	0.00	0.00	0.00	1.00	0.00	0.17	255	255	1.00	0.00	0.00	0.00	0.00	0.00	0.00	0.00	normal	21
0	tcp	http	SF	301	3845	0	0	0	0	0	1	0	0	0	0	0	0	0	0	0	0	17	17	0.00	0.00	0.00	0.00	1.00	0.00	0.00	255	255	1.00	0.00	0.00	0.00	0.00	0.00	0.00	0.00	normal	21
280	tcp	ftp_data	SF	283618	0	0	0	0	0	0	0	0	0	0	0	0	0	0	0	0	0	2	2	0.00	0.00	0.00	0.00	1.00	0.00	0.00	8	14	1.00	0.00	1.00	0.21	0.00	0.00	0.00	0.00	warezmaster	16
0	udp	domain_u	SF	42	42	0	0	0	0	0	0	0	0	0	0	0	0	0	0	0	0	9	16	0.00	0.00	0.00	0.00	1.00	0.00	0.19	255	255	1.00	0.00	0.01	0.00	0.00	0.00	0.00	0.00	normal	21
0	tcp	private	REJ	0	0	0	0	0	0	0	0	0	0	0	0	0	0	0	0	0	0	247	18	0.32	0.56	0.68	0.44	0.07	0.06	0.00	255	18	0.07	0.07	0.00	0.00	0.31	0.56	0.69	0.44	neptune	21
0	tcp	smtp	SF	1663	286	0	0	0	0	0	1	0	0	0	0	0	0	0	0	0	0	1	1	0.00	0.00	0.00	0.00	1.00	0.00	0.00	24	173	0.79	0.12	0.04	0.01	0.00	0.00	0.00	0.00	normal	21
7446	tcp	telnet	SF	0	44	0	0	0	0	0	0	0	0	0	0	0	0	0	0	0	0	1	1	0.00	0.00	0.00	0.00	1.00	0.00	0.00	255	203	0.80	0.02	0.00	0.00	0.31	0.34	0.01	0.01	processtable	18
0	tcp	private	REJ	0	0	0	0	0	0	0	0	0	0	0	0	0	0	0	0	0	0	216	3	0.01	0.00	0.99	1.00	0.01	0.06	0.00	255	3	0.01	0.07	0.00	0.00	0.02	0.00	0.98	1.00	neptune	21
0	udp	domain_u	SF	44	44	0	0	0	0	0	0	0	0	0	0	0	0	0	0	0	0	102	160	0.00	0.00	0.00	0.00	1.00	0.00	0.01	255	208	0.82	0.01	0.01	0.00	0.00	0.00	0.00	0.00	normal	18
0	tcp	http	SF	312	1856	0	0	0	0	0	1	0	0	0	0	0	0	0	0	0	0	1	9	0.00	0.00	0.00	0.00	1.00	0.00	0.33	1	254	1.00	0.00	1.00	0.06	0.00	0.00	0.00	0.00	normal	21
0	udp	private	SF	1	1	0	0	0	0	0	0	0	0	0	0	0	0	0	0	0	0	52	1	0.00	0.00	0.00	0.00	0.02	0.69	0.00	255	1	0.00	0.92	0.24	0.00	0.11	0.00	0.65	0.00	satan	14
0	tcp	private	S0	0	0	0	0	0	0	0	0	0	0	0	0	0	0	0	0	0	0	264	7	1.00	1.00	0.00	0.00	0.03	0.06	0.00	255	7	0.03	0.06	0.00	0.00	1.00	1.00	0.00	0.00	neptune	21
0	udp	domain_u	SF	43	107	0	0	0	0	0	0	0	0	0	0	0	0	0	0	0	0	5	8	0.00	0.00	0.00	0.00	1.00	0.00	0.25	255	248	0.97	0.01	0.00	0.00	0.00	0.00	0.00	0.00	normal	21
280	tcp	ftp_data	SF	283618	0	0	0	0	0	0	0	0	0	0	0	0	0	0	0	0	0	2	2	0.00	0.00	0.00	0.00	1.00	0.00	0.00	37	76	0.22	0.16	0.22	0.03	0.00	0.00	0.00	0.00	warezmaster	2
0	tcp	http	S0	0	0	0	0	0	0	0	0	0	0	0	0	0	0	0	0	0	0	42	42	0.64	0.64	0.33	0.33	1.00	0.00	0.00	255	255	1.00	0.00	0.00	0.00	0.14	0.14	0.70	0.70	apache2	17
0	tcp	ftp_data	SF	11	0	0	0	0	0	0	0	0	0	0	0	0	0	0	0	0	0	2	2	0.00	0.00	0.00	0.00	1.00	0.00	0.00	255	4	0.02	0.02	0.02	0.00	0.87	0.00	0.01	0.00	normal	12
0	tcp	http	SF	294	5207	0	0	0	0	0	1	0	0	0	0	0	0	0	0	0	0	4	6	0.00	0.00	0.00	0.00	1.00	0.00	0.50	20	251	1.00	0.00	0.05	0.04	0.00	0.00	0.00	0.00	normal	21
0	tcp	http	SF	202	2996	0	0	0	0	0	1	0	0	0	0	0	0	0	0	0	0	32	52	0.00	0.00	0.00	0.00	1.00	0.00	0.06	255	255	1.00	0.00	0.00	0.00	0.00	0.00	0.00	0.00	normal	21
0	tcp	private	REJ	0	0	0	0	0	0	0	0	0	0	0	0	0	0	0	0	0	0	139	8	0.00	0.00	1.00	1.00	0.06	0.06	0.00	255	8	0.03	0.06	0.00	0.00	0.00	0.00	1.00	1.00	neptune	21
0	tcp	private	REJ	0	0	0	0	0	0	0	0	0	0	0	0	0	0	0	0	0	0	243	7	0.00	0.00	1.00	1.00	0.03	0.06	0.00	255	7	0.03	0.06	0.00	0.00	0.00	0.00	1.00	1.00	neptune	21
0	udp	domain_u	SF	44	44	0	0	0	0	0	0	0	0	0	0	0	0	0	0	0	0	60	140	0.00	0.00	0.00	0.00	1.00	0.00	0.01	255	254	1.00	0.01	0.01	0.00	0.00	0.00	0.00	0.00	normal	21
0	tcp	smtp	SF	1428	286	0	0	0	0	0	1	0	0	0	0	0	0	0	0	0	0	1	1	0.00	0.00	0.00	0.00	1.00	0.00	0.00	175	93	0.25	0.03	0.01	0.02	0.00	0.00	0.00	0.01	normal	21
0	tcp	private	REJ	0	0	0	0	0	0	0	0	0	0	0	0	0	0	0	0	0	0	134	14	0.00	0.00	1.00	1.00	0.10	0.05	0.00	255	14	0.05	0.05	0.00	0.00	0.00	0.00	1.00	1.00	neptune	21
0	tcp	private	S0	0	0	0	0	0	0	0	0	0	0	0	0	0	0	0	0	0	0	269	15	1.00	1.00	0.00	0.00	0.06	0.07	0.00	255	15	0.06	0.07	0.00	0.00	1.00	1.00	0.00	0.00	neptune	21
0	tcp	http	SF	316	2147	0	0	0	0	0	1	0	0	0	0	0	0	0	0	0	0	2	2	0.00	0.00	0.00	0.00	1.00	0.00	0.00	45	245	1.00	0.00	0.02	0.02	0.00	0.00	0.00	0.00	normal	21
0	tcp	http	SF	162	13985	0	0	0	0	0	1	0	0	0	0	0	0	0	0	0	0	2	23	0.50	0.04	0.00	0.00	1.00	0.00	0.09	255	255	1.00	0.00	0.00	0.00	0.01	0.01	0.00	0.00	normal	20
0	tcp	http	SF	250	1359	0	0	0	0	0	1	0	0	0	0	0	0	0	0	0	0	2	2	0.00	0.00	0.00	0.00	1.00	0.00	0.00	8	250	1.00	0.00	0.12	0.06	0.00	0.00	0.00	0.00	normal	21
0	tcp	http	SF	323	29679	0	0	0	0	0	1	0	0	0	0	0	0	0	0	0	0	1	2	0.00	0.00	0.00	0.00	1.00	0.00	1.00	2	190	1.00	0.00	0.50	0.09	0.00	0.00	0.00	0.00	normal	21
918	tcp	http	RSTR	61504	0	0	0	0	0	0	1	0	0	0	0	0	0	0	0	0	0	28	28	0.00	0.00	1.00	1.00	1.00	0.00	0.00	255	255	1.00	0.00	0.00	0.00	0.00	0.00	0.56	0.56	apache2	14
0	tcp	http	SF	233	2103	0	0	0	0	0	1	0	0	0	0	0	0	0	0	0	0	1	5	0.00	0.00	0.00	0.00	1.00	0.00	0.80	2	255	1.00	0.00	0.50	0.02	0.00	0.00	0.00	0.00	normal	21
0	icmp	ecr_i	SF	1008	0	0	0	0	0	0	0	0	0	0	0	0	0	0	0	0	0	461	461	0.00	0.00	0.00	0.00	1.00	0.00	0.00	255	255	1.00	0.00	1.00	0.00	0.00	0.00	0.00	0.00	smurf	18
0	tcp	other	REJ	0	0	0	0	0	0	0	0	0	0	0	0	0	0	0	0	0	0	511	1	0.15	0.00	0.85	1.00	0.00	1.00	0.00	255	1	0.00	0.49	0.00	0.00	0.05	0.00	0.49	1.00	satan	21
0	tcp	smtp	SF	0	84	0	0	0	0	0	1	0	0	0	0	0	0	0	0	0	0	1	1	0.00	0.00	0.00	0.00	1.00	0.00	0.00	26	130	0.62	0.15	0.04	0.02	0.00	0.00	0.00	0.00	normal	21
0	tcp	ftp_data	SF	12	0	0	0	0	0	0	0	0	0	0	0	0	0	0	0	0	0	1	1	0.00	0.00	0.00	0.00	1.00	0.00	0.00	1	8	1.00	0.00	1.00	0.25	0.00	0.00	0.00	0.00	warezmaster	17
1	tcp	smtp	SF	1684	283	0	0	0	0	0	1	0	0	0	0	0	0	0	0	0	0	1	5	0.00	0.00	0.00	0.00	1.00	0.00	1.00	255	4	0.02	0.02	0.00	0.00	0.00	0.00	0.04	0.00	normal	17
0	tcp	http	SF	249	47582	0	0	0	0	0	1	0	0	0	0	0	0	0	0	0	0	1	1	0.00	0.00	0.00	0.00	1.00	0.00	0.00	78	255	1.00	0.00	0.01	0.04	0.00	0.00	0.00	0.00	normal	21
0	tcp	http	SF	298	5989	0	0	0	0	0	1	0	0	0	0	0	0	0	0	0	0	5	5	0.00	0.00	0.00	0.00	1.00	0.00	0.00	113	251	1.00	0.00	0.01	0.04	0.00	0.00	0.00	0.00	normal	21
4	tcp	pop_3	SF	32	93	0	0	0	0	0	1	0	0	0	0	0	0	0	0	0	0	1	1	0.00	0.00	0.00	0.00	1.00	0.00	0.00	214	195	0.91	0.01	0.00	0.00	0.00	0.00	0.05	0.00	guess_passwd	10
0	tcp	http	SF	287	4268	0	0	0	0	0	1	0	0	0	0	0	0	0	0	0	0	13	14	0.00	0.00	0.00	0.00	1.00	0.00	0.14	51	255	1.00	0.00	0.02	0.05	0.00	0.00	0.00	0.00	normal	21
804	tcp	http	RSTR	57964	0	0	0	0	0	0	1	0	0	0	0	0	0	0	0	0	0	73	73	0.03	0.03	0.97	0.97	1.00	0.00	0.00	255	253	0.99	0.01	0.00	0.00	0.01	0.01	0.41	0.41	apache2	15
0	tcp	private	REJ	0	0	0	0	0	0	0	0	0	0	0	0	0	0	0	0	0	0	65	1	0.18	0.00	0.80	1.00	0.02	1.00	0.00	255	1	0.00	0.21	0.00	0.00	0.05	0.00	0.14	1.00	saint	20
0	tcp	http	SF	220	740	0	0	0	0	0	1	0	0	0	0	0	0	0	0	0	0	24	34	0.00	0.00	0.00	0.00	1.00	0.00	0.09	255	255	1.00	0.00	0.00	0.00	0.00	0.00	0.00	0.00	normal	21
0	tcp	private	REJ	0	0	0	0	0	0	0	0	0	0	0	0	0	0	0	0	0	0	120	20	0.00	0.00	1.00	1.00	0.17	0.08	0.00	255	20	0.08	0.06	0.00	0.00	0.00	0.00	1.00	1.00	neptune	21
0	tcp	http	SF	235	3702	0	0	0	0	0	1	0	0	0	0	0	0	0	0	0	0	2	2	0.00	0.00	0.00	0.00	1.00	0.00	0.00	24	177	1.00	0.00	0.04	0.05	0.00	0.00	0.00	0.00	normal	21
0	tcp	private	REJ	0	0	0	0	0	0	0	0	0	0	0	0	0	0	0	0	0	0	217	1	0.00	0.00	1.00	1.00	0.00	0.06	0.00	255	1	0.00	0.06	0.00	0.00	0.00	0.00	1.00	1.00	neptune	21
0	tcp	http	SF	214	7487	0	0	0	0	0	1	0	0	0	0	0	0	0	0	0	0	5	5	0.00	0.00	0.00	0.00	1.00	0.00	0.00	13	251	1.00	0.00	0.08	0.03	0.00	0.00	0.00	0.00	normal	21
7606	tcp	telnet	SF	0	44	0	0	0	0	0	0	0	0	0	0	0	0	0	0	0	0	1	1	0.00	0.00	0.00	0.00	1.00	0.00	0.00	255	174	0.68	0.02	0.00	0.00	0.46	0.44	0.01	0.01	processtable	18
0	tcp	ftp_data	SF	5929	0	0	0	0	0	0	0	0	0	0	0	0	0	0	0	0	0	16	16	0.00	0.00	0.00	0.00	1.00	0.00	0.00	47	22	0.47	0.09	0.47	0.00	0.00	0.00	0.00	0.00	normal	20
0	tcp	http	SF	320	454	0	0	0	0	0	1	0	0	0	0	0	0	0	0	0	0	8	8	0.00	0.00	0.00	0.00	1.00	0.00	0.00	255	255	1.00	0.00	0.00	0.00	0.00	0.00	0.00	0.00	normal	21
7253	tcp	telnet	SF	0	44	0	0	0	0	0	0	0	0	0	0	0	0	0	0	0	0	1	1	0.00	0.00	0.00	0.00	1.00	0.00	0.00	255	246	0.96	0.02	0.00	0.00	0.27	0.28	0.01	0.00	processtable	14
0	tcp	private	REJ	0	0	0	0	0	0	0	0	0	0	0	0	0	0	0	0	0	0	296	3	0.00	0.00	1.00	1.00	0.01	0.06	0.00	255	3	0.01	0.06	0.00	0.00	0.00	0.00	1.00	1.00	neptune	21
0	tcp	telnet	S3	0	44	0	0	0	0	0	0	0	0	0	0	0	0	0	0	0	0	1	1	1.00	1.00	0.00	0.00	1.00	0.00	0.00	255	76	0.30	0.62	0.00	0.00	0.20	0.67	0.61	0.00	processtable	18
0	icmp	eco_i	SF	40008	0	0	0	0	0	0	0	0	0	0	0	0	0	0	0	0	0	3	3	0.00	0.00	0.00	0.00	1.00	0.00	0.00	117	145	0.06	0.04	0.06	0.48	0.00	0.00	0.03	0.00	normal	20
8048	tcp	telnet	SF	0	44	0	0	0	0	0	0	0	0	0	0	0	0	0	0	0	0	1	1	0.00	0.00	0.00	0.00	1.00	0.00	0.00	255	76	0.30	0.03	0.00	0.00	0.01	0.03	0.11	0.17	processtable	8
0	tcp	http	SF	218	983	0	0	0	0	0	1	0	0	0	0	0	0	0	0	0	0	18	18	0.00	0.00	0.00	0.00	1.00	0.00	0.00	255	255	1.00	0.00	0.00	0.00	0.01	0.01	0.00	0.00	normal	21
0	tcp	ftp_data	SF	12	0	0	0	0	0	0	0	0	0	0	0	0	0	0	0	0	0	2	2	0.00	0.00	0.00	0.00	1.00	0.00	0.00	2	4	1.00	0.00	1.00	0.50	0.00	0.00	0.00	0.00	warezmaster	17
0	tcp	sunrpc	REJ	0	0	0	0	0	0	0	0	0	0	0	0	0	0	0	0	0	0	1	4	0.00	0.00	1.00	1.00	1.00	0.00	1.00	81	11	0.14	0.06	0.01	0.00	0.01	0.00	0.85	1.00	mscan	13
0	tcp	http	SF	214	949	0	0	0	0	0	1	0	0	0	0	0	0	0	0	0	0	4	4	0.00	0.00	0.00	0.00	1.00	0.00	0.00	55	247	1.00	0.00	0.02	0.01	0.00	0.00	0.00	0.00	normal	21
0	tcp	http	SF	186	47824	0	0	0	0	0	1	0	0	0	0	0	0	0	0	0	0	3	3	0.00	0.00	0.00	0.00	1.00	0.00	0.00	3	255	1.00	0.00	0.33	0.08	0.00	0.00	0.00	0.00	normal	21
0	tcp	http	SF	219	746	0	0	0	0	0	1	0	0	0	0	0	0	0	0	0	0	8	9	0.00	0.00	0.00	0.00	1.00	0.00	0.22	95	253	1.00	0.00	0.01	0.05	0.00	0.00	0.00	0.00	normal	21
0	tcp	http	SF	222	1718	0	0	0	0	0	1	0	0	0	0	0	0	0	0	0	0	4	4	0.00	0.00	0.00	0.00	1.00	0.00	0.00	255	255	1.00	0.00	0.00	0.00	0.00	0.00	0.00	0.00	normal	21
0	tcp	exec	RSTO	0	0	0	0	0	0	0	0	0	0	0	0	0	0	0	0	0	0	120	1	0.00	0.00	1.00	1.00	0.01	0.08	0.00	255	1	0.00	0.06	0.00	0.00	0.00	0.00	1.00	1.00	neptune	18
0	tcp	private	REJ	0	0	0	0	0	0	0	0	0	0	0	0	0	0	0	0	0	0	144	8	0.00	0.00	1.00	1.00	0.06	0.06	0.00	255	8	0.03	0.06	0.00	0.00	0.02	0.00	0.98	1.00	neptune	21
0	tcp	http	SF	217	426	0	0	0	0	0	1	0	0	0	0	0	0	0	0	0	0	5	5	0.00	0.00	0.00	0.00	1.00	0.00	0.00	58	243	1.00	0.00	0.02	0.03	0.00	0.00	0.00	0.00	normal	21
0	tcp	ftp_data	SF	192	0	0	0	0	0	0	0	0	0	0	0	0	0	0	0	0	0	2	2	0.00	0.00	0.00	0.00	1.00	0.00	0.00	93	51	0.09	0.04	0.09	0.04	0.00	0.00	0.01	0.00	normal	20
0	tcp	http	SF	240	4120	0	0	0	0	0	1	0	0	0	0	0	0	0	0	0	0	3	3	0.00	0.00	0.00	0.00	1.00	0.00	0.00	48	255	1.00	0.00	0.02	0.04	0.00	0.00	0.00	0.00	normal	21
0	tcp	private	REJ	0	0	0	0	0	0	0	0	0	0	0	0	0	0	0	0	0	0	273	10	0.00	0.00	1.00	1.00	0.04	0.06	0.00	255	10	0.04	0.07	0.00	0.00	0.00	0.00	1.00	1.00	neptune	21
0	tcp	http	SF	297	714	0	0	0	0	0	1	0	0	0	0	0	0	0	0	0	0	3	4	0.00	0.00	0.00	0.00	1.00	0.00	0.50	87	255	1.00	0.00	0.01	0.03	0.00	0.00	0.00	0.00	normal	21
0	tcp	http	SF	234	1016	0	0	0	0	0	1	0	0	0	0	0	0	0	0	0	0	18	22	0.00	0.00	0.00	0.00	1.00	0.00	0.18	255	255	1.00	0.00	0.00	0.00	0.00	0.00	0.00	0.00	normal	21
0	tcp	private	S0	0	0	0	0	0	0	0	0	0	0	0	0	0	0	0	0	0	0	212	16	1.00	1.00	0.00	0.00	0.08	0.07	0.00	255	16	0.06	0.07	0.00	0.00	1.00	1.00	0.00	0.00	neptune	21
0	tcp	private	REJ	0	0	0	0	0	0	0	0	0	0	0	0	0	0	0	0	0	0	118	15	0.00	0.00	1.00	1.00	0.13	0.08	0.00	255	15	0.06	0.06	0.00	0.00	0.00	0.00	1.00	1.00	neptune	21
0	tcp	http	SF	208	289	0	0	0	0	0	1	0	0	0	0	0	0	0	0	0	0	9	11	0.00	0.00	0.00	0.00	1.00	0.00	0.27	255	255	1.00	0.00	0.00	0.00	0.00	0.00	0.00	0.00	normal	21
1	tcp	smtp	SF	988	329	0	0	0	0	0	1	0	0	0	0	0	0	0	0	0	0	1	2	0.00	0.00	0.00	0.00	1.00	0.00	1.00	190	169	0.68	0.02	0.01	0.01	0.00	0.00	0.00	0.00	normal	21
0	udp	private	SF	105	146	0	0	0	0	0	0	0	0	0	0	0	0	0	0	0	0	1	1	0.00	0.00	0.00	0.00	1.00	0.00	0.00	255	252	0.99	0.01	0.01	0.00	0.00	0.00	0.00	0.00	snmpgetattack	4
1	tcp	smtp	SF	1822	332	0	0	0	0	0	1	0	0	0	0	0	0	0	0	0	0	1	2	0.00	0.00	0.00	0.00	1.00	0.00	1.00	255	80	0.31	0.03	0.00	0.00	0.00	0.00	0.60	0.00	normal	18
0	tcp	http	SF	231	12978	0	0	0	0	0	1	0	0	0	0	0	0	0	0	0	0	5	6	0.00	0.00	0.00	0.00	1.00	0.00	0.33	115	255	1.00	0.00	0.01	0.02	0.00	0.00	0.00	0.00	normal	21
0	tcp	telnet	S3	0	44	0	0	0	0	0	0	0	0	0	0	0	0	0	0	0	0	1	1	1.00	1.00	0.00	0.00	1.00	0.00	0.00	255	131	0.51	0.44	0.00	0.00	0.40	0.79	0.43	0.02	processtable	19
0	tcp	ftp_data	SF	12	0	0	0	0	0	0	0	0	0	0	0	0	0	0	0	0	0	2	2	0.00	0.00	0.00	0.00	1.00	0.00	0.00	7	6	0.86	0.29	0.86	0.00	0.00	0.00	0.00	0.00	warezmaster	10
0	udp	private	SF	53	51	0	0	0	0	0	0	0	0	0	0	0	0	0	0	0	0	503	503	0.00	0.00	0.00	0.00	1.00	0.00	0.00	255	255	1.00	0.00	0.82	0.00	0.00	0.00	0.00	0.00	normal	17
0	udp	domain_u	SF	45	45	0	0	0	0	0	0	0	0	0	0	0	0	0	0	0	0	73	146	0.00	0.00	0.00	0.00	0.99	0.03	0.01	255	254	1.00	0.01	0.01	0.00	0.00	0.00	0.00	0.00	normal	20
282	tcp	ftp	SF	164	599	0	0	0	2	0	1	0	0	0	0	0	0	0	0	0	1	1	1	0.00	0.00	0.00	0.00	1.00	0.00	0.00	255	31	0.12	0.03	0.00	0.00	0.40	0.00	0.02	0.00	warezmaster	15
0	tcp	private	REJ	0	0	0	0	0	0	0	0	0	0	0	0	0	0	0	0	0	0	269	13	0.00	0.00	1.00	1.00	0.05	0.07	0.00	255	13	0.05	0.07	0.00	0.00	0.00	0.00	1.00	1.00	neptune	21
0	tcp	http	SF	310	2418	0	0	0	0	0	1	0	0	0	0	0	0	0	0	0	0	1	1	0.00	0.00	0.00	0.00	1.00	0.00	0.00	230	255	1.00	0.00	0.00	0.04	0.00	0.00	0.00	0.00	normal	21
0	tcp	http	SF	207	330	0	0	0	0	0	1	0	0	0	0	0	0	0	0	0	0	1	3	0.00	0.00	0.00	0.00	1.00	0.00	1.00	2	181	1.00	0.00	0.50	0.04	0.00	0.00	0.00	0.00	normal	21
0	tcp	private	REJ	0	0	0	0	0	0	0	0	0	0	0	0	0	0	0	0	0	0	228	14	0.00	0.00	1.00	1.00	0.06	0.06	0.00	255	14	0.05	0.06	0.00	0.00	0.00	0.00	0.99	1.00	neptune	21
0	tcp	telnet	S3	0	44	0	0	0	0	0	0	0	0	0	0	0	0	0	0	0	0	1	1	1.00	1.00	0.00	0.00	1.00	0.00	0.00	255	107	0.42	0.03	0.00	0.00	0.12	0.29	0.11	0.12	processtable	19
848	tcp	http	RSTR	20004	0	0	0	0	0	0	1	0	0	0	0	0	0	0	0	0	0	72	72	0.03	0.03	0.97	0.97	1.00	0.00	0.00	255	253	0.99	0.01	0.00	0.00	0.01	0.01	0.40	0.41	apache2	15
0	tcp	http	SF	193	7770	0	0	0	0	0	1	0	0	0	0	0	0	0	0	0	0	3	5	0.00	0.00	0.00	0.00	1.00	0.00	0.40	217	255	1.00	0.00	0.00	0.02	0.00	0.00	0.00	0.00	normal	21
0	tcp	http	SF	216	9151	0	0	0	0	0	1	0	0	0	0	0	0	0	0	0	0	7	11	0.00	0.00	0.00	0.00	1.00	0.00	0.27	46	255	1.00	0.00	0.02	0.01	0.00	0.00	0.00	0.00	normal	21
289	tcp	ftp	SF	162	599	0	0	0	2	0	1	0	0	0	0	0	0	0	0	0	1	1	1	0.00	0.00	0.00	0.00	1.00	0.00	0.00	255	17	0.07	0.02	0.00	0.00	0.14	0.00	0.25	0.00	warezmaster	12
0	tcp	http	SF	230	12588	0	0	0	0	0	1	0	0	0	0	0	0	0	0	0	0	15	24	0.00	0.00	0.00	0.00	1.00	0.00	0.12	255	255	1.00	0.00	0.00	0.00	0.00	0.00	0.00	0.00	normal	21
0	udp	domain_u	SF	45	45	0	0	0	0	0	0	0	0	0	0	0	0	0	0	0	0	2	4	0.00	0.00	0.00	0.00	1.00	0.00	0.50	255	236	0.93	0.01	0.01	0.00	0.00	0.00	0.00	0.00	normal	21
814	tcp	http	RSTR	59424	0	0	0	0	0	0	1	0	0	0	0	0	0	0	0	0	0	64	64	0.03	0.03	0.97	0.97	1.00	0.00	0.00	255	253	0.99	0.01	0.00	0.00	0.01	0.01	0.51	0.51	apache2	14
0	udp	domain_u	SF	42	42	0	0	0	0	0	0	0	0	0	0	0	0	0	0	0	0	145	145	0.00	0.00	0.00	0.00	1.00	0.00	0.00	255	255	1.00	0.00	0.00	0.00	0.00	0.00	0.00	0.00	normal	18
0	tcp	telnet	SF	123	174	0	0	0	0	1	0	0	0	0	0	0	0	0	0	0	0	2	2	0.00	0.00	0.00	0.00	1.00	0.00	0.00	255	254	1.00	0.01	0.00	0.00	0.01	0.01	0.01	0.01	guess_passwd	13
0	tcp	Z39_50	REJ	0	0	0	0	0	0	0	0	0	0	0	0	0	0	0	0	0	0	277	8	0.19	0.38	0.81	0.62	0.03	0.06	0.00	255	8	0.03	0.07	0.00	0.00	0.21	0.38	0.79	0.62	neptune	20
0	tcp	iso_tsap	REJ	0	0	0	0	0	0	0	0	0	0	0	0	0	0	0	0	0	0	258	16	0.00	0.00	1.00	1.00	0.06	0.06	0.00	255	16	0.06	0.06	0.00	0.00	0.00	0.00	1.00	1.00	neptune	19
1	tcp	smtp	SF	2599	293	0	0	0	0	0	1	0	0	0	0	0	0	0	0	0	0	2	2	0.00	0.00	0.00	0.00	1.00	0.00	0.00	255	144	0.56	0.13	0.00	0.00	0.00	0.00	0.42	0.00	mailbomb	11
0	tcp	private	REJ	0	0	0	0	0	0	0	0	0	0	0	0	0	0	0	0	0	0	136	19	0.00	0.00	1.00	1.00	0.14	0.05	0.00	255	19	0.07	0.06	0.00	0.00	0.00	0.00	1.00	1.00	neptune	21
0	tcp	telnet	S0	0	0	0	0	0	0	0	0	0	0	0	0	0	0	0	0	0	0	45	7	1.00	1.00	0.00	0.00	0.16	0.09	0.00	255	60	0.24	0.02	0.00	0.00	0.97	0.98	0.00	0.00	neptune	18
0	tcp	other	S0	0	0	0	0	0	0	0	0	0	0	0	0	0	0	0	0	0	0	478	1	0.03	1.00	0.97	0.00	0.00	1.00	0.00	255	1	0.00	1.00	0.00	0.00	0.01	1.00	0.99	0.00	satan	20
282	tcp	ftp	SF	162	599	0	0	0	2	0	1	0	0	0	0	0	0	0	0	0	1	1	1	0.00	0.00	0.00	0.00	1.00	0.00	0.00	255	57	0.22	0.03	0.00	0.00	0.13	0.00	0.02	0.00	warezmaster	11
0	tcp	private	REJ	0	0	0	0	0	0	0	0	0	0	0	0	0	0	0	0	0	0	266	16	0.00	0.00	1.00	1.00	0.06	0.07	0.00	255	16	0.06	0.07	0.00	0.00	0.00	0.00	1.00	1.00	neptune	21
0	tcp	http	SF	54540	8314	0	0	0	2	0	1	1	0	0	0	0	0	0	0	0	0	4	4	0.25	0.25	0.00	0.00	1.00	0.00	0.00	255	255	1.00	0.00	0.00	0.00	0.01	0.01	0.05	0.05	back	17
0	tcp	private	REJ	0	0	0	0	0	0	0	0	0	0	0	0	0	0	0	0	0	0	272	16	0.00	0.00	1.00	1.00	0.06	0.07	0.00	255	16	0.06	0.07	0.00	0.00	0.00	0.00	1.00	1.00	neptune	21
0	udp	private	SF	105	147	0	0	0	0	0	0	0	0	0	0	0	0	0	0	0	0	3	3	0.00	0.00	0.00	0.00	1.00	0.00	0.00	255	254	1.00	0.01	0.00	0.00	0.00	0.00	0.00	0.00	normal	20
903	tcp	http	RSTR	60884	0	0	0	0	0	0	1	0	0	0	0	0	0	0	0	0	0	37	37	0.03	0.03	0.95	0.95	1.00	0.00	0.00	255	255	1.00	0.00	0.00	0.00	0.00	0.00	0.14	0.14	apache2	15
0	tcp	smtp	SF	5072	327	0	0	0	0	0	1	0	0	0	0	0	0	0	0	0	0	1	1	0.00	0.00	0.00	0.00	1.00	0.00	0.00	226	106	0.47	0.04	0.00	0.00	0.00	0.00	0.00	0.00	normal	21
0	tcp	http	SF	204	291	0	0	0	0	0	1	0	0	0	0	0	0	0	0	0	0	13	24	0.00	0.00	0.00	0.00	1.00	0.00	0.17	255	255	1.00	0.00	0.00	0.00	0.00	0.00	0.00	0.00	normal	21
0	tcp	sunrpc	REJ	0	0	0	0	0	0	0	0	0	0	0	0	0	0	0	0	0	0	4	13	0.50	0.00	0.50	1.00	0.25	1.00	1.00	56	47	0.12	0.09	0.02	0.04	0.04	0.00	0.88	1.00	mscan	14
0	udp	private	SF	55	51	0	0	0	0	0	0	0	0	0	0	0	0	0	0	0	0	318	318	0.00	0.00	0.00	0.00	1.00	0.00	0.00	255	255	1.00	0.00	0.93	0.00	0.00	0.00	0.00	0.00	normal	17
8108	tcp	telnet	SF	0	15	0	0	0	0	0	0	0	0	0	0	0	0	0	0	0	0	1	1	0.00	0.00	0.00	0.00	1.00	0.00	0.00	255	64	0.25	0.04	0.00	0.00	0.00	0.02	0.11	0.20	processtable	8
0	tcp	http	SF	206	11455	0	0	0	0	0	1	0	0	0	0	0	0	0	0	0	0	7	8	0.00	0.00	0.00	0.00	1.00	0.00	0.25	79	255	1.00	0.00	0.01	0.02	0.00	0.00	0.00	0.00	normal	21
0	tcp	private	REJ	0	0	0	0	0	0	0	0	0	0	0	0	0	0	0	0	0	0	149	20	0.00	0.00	1.00	1.00	0.13	0.06	0.00	255	20	0.08	0.05	0.00	0.00	0.00	0.00	1.00	1.00	neptune	21
0	tcp	http	SF	228	1484	0	0	0	0	0	1	0	0	0	0	0	0	0	0	0	0	3	4	0.00	0.00	0.00	0.00	1.00	0.00	0.50	255	255	1.00	0.00	0.00	0.00	0.00	0.00	0.00	0.00	normal	21
0	tcp	private	REJ	0	0	0	0	0	0	0	0	0	0	0	0	0	0	0	0	0	0	236	12	0.00	0.00	1.00	1.00	0.05	0.06	0.00	255	12	0.05	0.05	0.00	0.00	0.00	0.00	1.00	1.00	neptune	21
0	udp	domain_u	SF	44	130	0	0	0	0	0	0	0	0	0	0	0	0	0	0	0	0	107	187	0.00	0.00	0.00	0.00	1.00	0.00	0.01	255	255	1.00	0.00	0.00	0.00	0.00	0.00	0.00	0.00	normal	18
13	tcp	pop_3	SF	30	93	0	0	0	0	0	1	0	0	0	0	0	0	0	0	0	0	1	1	0.00	0.00	0.00	0.00	1.00	0.00	0.00	255	252	0.99	0.01	0.00	0.00	0.00	0.00	0.00	0.00	guess_passwd	14
791	tcp	http	RSTR	75904	0	0	0	0	0	0	1	0	0	0	0	0	0	0	0	0	0	28	28	0.00	0.00	1.00	1.00	1.00	0.00	0.00	255	253	0.99	0.01	0.00	0.00	0.01	0.01	0.60	0.60	apache2	14
0	tcp	csnet_ns	REJ	0	0	0	0	0	0	0	0	0	0	0	0	0	0	0	0	0	0	257	2	0.00	0.00	1.00	1.00	0.01	0.06	0.00	255	2	0.01	0.06	0.00	0.00	0.00	0.00	1.00	1.00	neptune	18
0	tcp	private	S0	0	0	0	0	0	0	0	0	0	0	0	0	0	0	0	0	0	0	178	14	1.00	1.00	0.00	0.00	0.08	0.10	0.00	255	14	0.05	0.09	0.00	0.00	1.00	1.00	0.00	0.00	neptune	21
0	tcp	http	SF	212	2630	0	0	0	0	0	1	0	0	0	0	0	0	0	0	0	0	6	6	0.00	0.00	0.00	0.00	1.00	0.00	0.00	86	253	1.00	0.00	0.01	0.06	0.00	0.00	0.00	0.00	normal	21
0	tcp	imap4	RSTO	0	44	0	0	0	0	0	0	0	0	0	0	0	0	0	0	0	0	2	5	0.00	0.00	1.00	1.00	0.50	1.00	1.00	158	59	0.24	0.03	0.01	0.03	0.00	0.00	0.91	0.98	mscan	14
0	tcp	private	S0	0	0	0	0	0	0	0	0	0	0	0	0	0	0	0	0	0	0	132	11	1.00	1.00	0.00	0.00	0.08	0.07	0.00	255	11	0.04	0.06	0.00	0.00	1.00	1.00	0.00	0.00	neptune	21
0	tcp	ftp_data	SF	192	0	0	0	0	0	0	0	0	0	0	0	0	0	0	0	0	0	2	2	0.00	0.00	0.00	0.00	1.00	0.00	0.00	79	4	0.05	0.05	0.05	0.00	0.00	0.00	0.00	0.00	normal	20
0	tcp	http	SF	222	8379	0	0	0	0	0	1	0	0	0	0	0	0	0	0	0	0	8	10	0.00	0.00	0.00	0.00	1.00	0.00	0.20	47	255	1.00	0.00	0.02	0.01	0.00	0.00	0.00	0.00	normal	21
0	tcp	http	SF	285	280	0	0	0	0	0	1	0	0	0	0	0	0	0	0	0	0	3	3	0.00	0.00	0.00	0.00	1.00	0.00	0.00	255	255	1.00	0.00	0.00	0.00	0.00	0.00	0.00	0.00	normal	21
0	tcp	private	S0	0	0	0	0	0	0	0	0	0	0	0	0	0	0	0	0	0	0	298	16	1.00	1.00	0.00	0.00	0.05	0.05	0.00	255	16	0.06	0.06	0.00	0.00	1.00	1.00	0.00	0.00	neptune	21
0	tcp	auth	REJ	0	0	0	0	0	0	0	0	0	0	0	0	0	0	0	0	0	0	251	18	0.00	0.00	1.00	1.00	0.07	0.07	0.00	255	18	0.07	0.07	0.00	0.00	0.00	0.00	1.00	1.00	neptune	20
0	tcp	private	REJ	0	0	0	0	0	0	0	0	0	0	0	0	0	0	0	0	0	0	221	8	0.00	0.00	1.00	1.00	0.04	0.08	0.00	255	8	0.03	0.08	0.00	0.00	0.00	0.00	1.00	1.00	neptune	21
280	tcp	ftp_data	SF	283618	0	0	0	0	2	0	0	0	0	0	0	0	0	0	0	0	0	2	2	0.00	0.00	0.00	0.00	1.00	0.00	0.00	9	10	0.89	0.22	0.89	0.20	0.00	0.00	0.00	0.00	warezmaster	8
0	udp	private	SF	55	50	0	0	0	0	0	0	0	0	0	0	0	0	0	0	0	0	274	274	0.00	0.00	0.00	0.00	1.00	0.00	0.00	255	255	1.00	0.00	0.86	0.00	0.00	0.00	0.00	0.00	normal	17
0	tcp	http	S0	0	0	0	0	0	0	0	0	0	0	0	0	0	0	0	0	0	0	92	92	1.00	1.00	0.00	0.00	1.00	0.00	0.00	255	255	1.00	0.00	0.00	0.00	0.75	0.75	0.22	0.22	apache2	18
0	tcp	http	SF	239	843	0	0	0	0	0	1	0	0	0	0	0	0	0	0	0	0	5	8	0.00	0.00	0.00	0.00	1.00	0.00	0.50	37	255	1.00	0.00	0.03	0.05	0.00	0.00	0.00	0.00	normal	21
0	tcp	other	REJ	0	0	0	0	0	0	0	0	0	0	0	0	0	0	0	0	0	0	458	1	0.14	0.00	0.86	1.00	0.00	1.00	0.00	255	1	0.00	0.94	0.00	0.00	0.15	0.00	0.85	1.00	satan	18
7517	tcp	telnet	SF	0	44	0	0	0	0	0	0	0	0	0	0	0	0	0	0	0	0	1	1	0.00	0.00	0.00	0.00	1.00	0.00	0.00	255	197	0.77	0.03	0.00	0.00	0.33	0.43	0.12	0.07	processtable	18
8228	tcp	telnet	S3	1	15	0	0	0	0	0	0	0	0	0	0	0	0	0	0	0	0	1	1	1.00	1.00	0.00	0.00	1.00	0.00	0.00	255	62	0.24	0.02	0.00	0.00	0.78	0.84	0.01	0.03	processtable	18
0	tcp	private	REJ	0	0	0	0	0	0	0	0	0	0	0	0	0	0	0	0	0	0	194	3	0.00	0.00	1.00	1.00	0.02	0.06	0.00	255	3	0.01	0.06	0.00	0.00	0.00	0.00	1.00	1.00	neptune	21
0	tcp	private	REJ	0	0	0	0	0	0	0	0	0	0	0	0	0	0	0	0	0	0	254	1	0.00	0.00	1.00	1.00	0.00	0.07	0.00	255	1	0.00	0.07	0.00	0.00	0.00	0.00	1.00	1.00	neptune	21
0	tcp	http	SF	293	703	0	0	0	0	0	1	0	0	0	0	0	0	0	0	0	0	16	50	0.00	0.00	0.00	0.00	1.00	0.00	0.10	255	255	1.00	0.00	0.01	0.00	0.00	0.00	0.00	0.00	normal	21
0	tcp	http	SF	360	1053	0	0	0	0	0	1	0	0	0	0	0	0	0	0	0	0	19	23	0.05	0.04	0.00	0.00	1.00	0.00	0.09	255	255	1.00	0.00	0.00	0.00	0.01	0.01	0.00	0.00	normal	21
0	icmp	eco_i	SF	20	0	0	0	0	0	0	0	0	0	0	0	0	0	0	0	0	0	1	52	0.00	0.00	0.00	0.00	1.00	0.00	1.00	2	40	1.00	0.00	1.00	0.30	0.00	0.00	0.00	0.00	saint	15
0	tcp	private	REJ	0	0	0	0	0	0	0	0	0	0	0	0	0	0	0	0	0	0	141	17	0.00	0.00	1.00	1.00	0.12	0.06	0.00	255	17	0.07	0.05	0.00	0.00	0.00	0.00	1.00	1.00	neptune	21
0	tcp	http	SF	256	4544	0	0	0	0	0	1	0	0	0	0	0	0	0	0	0	0	15	15	0.00	0.00	0.00	0.00	1.00	0.00	0.00	56	236	1.00	0.00	0.02	0.02	0.00	0.00	0.00	0.00	normal	21
0	icmp	eco_i	SF	18	0	0	0	0	0	0	0	0	0	0	0	0	0	0	0	0	0	1	1	0.00	0.00	0.00	0.00	1.00	0.00	0.00	1	67	1.00	0.00	1.00	1.00	0.00	0.00	0.00	0.00	ipsweep	18
2	tcp	smtp	SF	4485	641	0	0	0	0	0	1	0	0	0	1	0	0	1	0	0	0	1	3	0.00	0.00	0.00	0.00	1.00	0.00	1.00	255	7	0.03	0.02	0.00	0.00	0.01	0.00	0.01	0.00	sendmail	1
0	tcp	smtp	SF	8873	330	0	0	0	0	0	1	0	0	0	0	0	0	0	0	0	0	1	2	0.00	0.00	0.00	0.00	1.00	0.00	1.00	51	135	0.78	0.10	0.02	0.01	0.00	0.00	0.00	0.01	normal	21
0	tcp	ftp_data	SF	738	0	0	0	0	0	0	0	0	0	0	0	0	0	0	0	0	0	2	2	0.00	0.00	0.00	0.00	1.00	0.00	0.00	188	49	0.26	0.03	0.26	0.00	0.00	0.00	0.01	0.00	normal	20
0	tcp	private	REJ	0	0	0	0	0	0	0	0	0	0	0	0	0	0	0	0	0	0	213	10	0.00	0.00	1.00	1.00	0.05	0.08	0.00	255	10	0.04	0.08	0.00	0.00	0.00	0.00	1.00	1.00	neptune	21
282	tcp	ftp	SF	162	599	0	0	0	2	0	1	0	0	0	0	0	0	0	0	0	1	4	1	0.00	0.00	0.00	0.00	0.25	0.50	0.00	255	1	0.00	0.04	0.00	0.00	0.00	0.00	0.04	0.00	warezmaster	11
0	tcp	private	REJ	0	0	0	0	0	0	0	0	0	0	0	0	0	0	0	0	0	0	150	7	0.00	0.00	1.00	1.00	0.05	0.06	0.00	255	7	0.03	0.05	0.00	0.00	0.00	0.00	1.00	1.00	neptune	21
0	tcp	http	SF	296	10508	0	0	0	0	0	1	0	0	0	0	0	0	0	0	0	0	2	2	0.00	0.00	0.00	0.00	1.00	0.00	0.00	45	255	1.00	0.00	0.02	0.02	0.00	0.00	0.00	0.00	normal	21
0	tcp	private	REJ	0	0	0	0	0	0	0	0	0	0	0	0	0	0	0	0	0	0	94	2	0.00	0.00	1.00	1.00	0.02	0.07	0.00	255	2	0.01	0.06	0.00	0.00	0.24	0.00	0.76	1.00	neptune	21
0	tcp	http	SF	294	1825	0	0	0	0	0	1	0	0	0	0	0	0	0	0	0	0	5	22	0.00	0.00	0.00	0.00	1.00	0.00	0.14	5	255	1.00	0.00	0.20	0.03	0.00	0.00	0.00	0.00	normal	21
0	tcp	http	SF	227	4494	0	0	0	0	0	1	0	0	0	0	0	0	0	0	0	0	2	2	0.00	0.00	0.00	0.00	1.00	0.00	0.00	6	255	1.00	0.00	0.17	0.03	0.00	0.00	0.00	0.00	normal	21
0	tcp	private	REJ	0	0	0	0	0	0	0	0	0	0	0	0	0	0	0	0	0	0	115	19	0.00	0.00	1.00	1.00	0.17	0.06	0.00	255	19	0.07	0.06	0.00	0.00	0.00	0.00	1.00	1.00	neptune	21
0	tcp	http	SF	200	758	0	0	0	0	0	1	0	0	0	0	0	0	0	0	0	0	1	4	0.00	0.00	0.00	0.00	1.00	0.00	0.75	193	255	1.00	0.00	0.01	0.01	0.00	0.00	0.00	0.00	normal	21
0	udp	private	SF	105	146	0	0	0	0	0	0	0	0	0	0	0	0	0	0	0	0	1	1	0.00	0.00	0.00	0.00	1.00	0.00	0.00	255	254	1.00	0.01	0.02	0.00	0.00	0.00	0.00	0.00	snmpgetattack	7
0	tcp	other	REJ	0	0	0	0	0	0	0	0	0	0	0	0	0	0	0	0	0	0	510	1	0.02	0.00	0.98	1.00	0.00	1.00	0.00	255	1	0.00	1.00	0.00	0.00	0.05	0.00	0.95	1.00	satan	20
0	tcp	http	SF	304	1380	0	0	0	0	0	1	0	0	0	0	0	0	0	0	0	0	3	3	0.00	0.00	0.00	0.00	1.00	0.00	0.00	255	220	0.86	0.02	0.00	0.00	0.00	0.00	0.08	0.00	normal	18
0	tcp	private	REJ	0	0	0	0	0	0	0	0	0	0	0	0	0	0	0	0	0	0	269	11	0.00	0.00	1.00	1.00	0.04	0.06	0.00	255	11	0.04	0.07	0.00	0.00	0.00	0.00	1.00	1.00	neptune	21
0	udp	private	SF	1	1	0	0	0	0	0	0	0	0	0	0	0	0	0	0	0	0	27	1	0.00	0.00	0.00	0.00	0.04	0.96	0.00	255	1	0.00	0.55	0.99	0.00	0.00	0.00	0.01	0.00	satan	17
0	tcp	other	SF	10073	0	0	0	0	0	0	0	0	0	0	0	0	0	0	0	0	0	11	1	0.00	0.00	0.00	0.00	0.09	1.00	0.00	30	1	0.03	0.43	0.70	0.00	0.00	0.00	0.00	0.00	normal	20
0	tcp	private	REJ	0	0	0	0	0	0	0	0	0	0	0	0	0	0	0	0	0	0	293	8	0.00	0.00	1.00	1.00	0.03	0.05	0.00	255	8	0.03	0.06	0.00	0.00	0.00	0.00	1.00	1.00	neptune	21
0	udp	private	SF	43	0	0	0	0	0	0	0	0	0	0	0	0	0	0	0	0	0	4	4	0.00	0.00	0.00	0.00	1.00	0.00	0.00	255	254	1.00	0.01	0.00	0.00	0.00	0.00	0.00	0.00	snmpguess	16
0	tcp	http	SF	244	6356	0	0	0	0	0	1	0	0	0	0	0	0	0	0	0	0	4	4	0.00	0.00	0.00	0.00	1.00	0.00	0.00	255	255	1.00	0.00	0.00	0.00	0.00	0.00	0.00	0.00	normal	21
58	tcp	telnet	SF	2615	4233	0	0	0	5	0	1	2	1	0	0	0	0	0	0	0	0	1	1	0.00	0.00	0.00	0.00	1.00	0.00	0.00	10	2	0.20	0.20	0.10	0.00	0.00	0.00	0.00	0.00	buffer_overflow	1
0	udp	private	SF	1	0	0	0	0	0	0	0	0	0	0	0	0	0	0	0	0	0	83	1	0.00	0.00	0.00	0.00	0.01	0.83	0.00	255	1	0.00	0.62	0.99	0.00	0.00	0.00	0.01	0.00	satan	15
4	tcp	pop_3	SF	32	93	0	0	0	0	0	1	0	0	0	0	0	0	0	0	0	0	1	1	0.00	0.00	0.00	0.00	1.00	0.00	0.00	248	229	0.92	0.01	0.00	0.00	0.00	0.00	0.04	0.00	guess_passwd	13
0	tcp	ftp	SF	26	157	0	0	0	0	1	0	0	0	0	0	0	0	0	0	0	1	1	1	0.00	0.00	0.00	0.00	1.00	0.00	0.00	74	42	0.57	0.05	0.01	0.00	0.00	0.00	0.00	0.00	guess_passwd	7
0	tcp	http	SF	310	1512	0	0	0	0	0	1	0	0	0	0	0	0	0	0	0	0	11	11	0.00	0.00	0.00	0.00	1.00	0.00	0.00	173	255	1.00	0.00	0.01	0.01	0.00	0.00	0.00	0.00	normal	21
1179	udp	other	SF	146	105	0	0	0	0	0	0	0	0	0	0	0	0	0	0	0	0	1	1	0.00	0.00	0.00	0.00	1.00	0.00	0.00	33	14	0.42	0.12	1.00	0.00	0.00	0.00	0.00	0.00	snmpgetattack	0
0	tcp	http	SF	224	595	0	0	0	0	0	1	0	0	0	0	0	0	0	0	0	0	2	2	0.00	0.00	0.00	0.00	1.00	0.00	0.00	2	255	1.00	0.00	0.50	0.02	0.00	0.00	0.00	0.00	normal	21
0	udp	domain_u	SF	44	44	0	0	0	0	0	0	0	0	0	0	0	0	0	0	0	0	3	3	0.00	0.00	0.00	0.00	0.67	0.67	0.67	255	250	0.98	0.01	0.01	0.00	0.00	0.00	0.00	0.00	normal	21
0	udp	domain_u	SF	44	71	0	0	0	0	0	0	0	0	0	0	0	0	0	0	0	0	404	404	0.00	0.00	0.00	0.00	1.00	0.00	0.00	255	254	1.00	0.01	0.00	0.00	0.00	0.00	0.00	0.00	normal	18
0	tcp	http	SF	192	13332	0	0	0	0	0	1	0	0	0	0	0	0	1	0	0	0	1	1	0.00	0.00	0.00	0.00	1.00	0.00	0.00	255	131	0.51	0.03	0.00	0.00	0.00	0.00	0.01	0.00	normal	21
0	tcp	http	SF	212	3336	0	0	0	0	0	1	0	0	0	0	0	0	0	0	0	0	2	2	0.00	0.00	0.00	0.00	1.00	0.00	0.00	34	255	1.00	0.00	0.03	0.07	0.03	0.01	0.00	0.00	normal	21
807	tcp	http	RSTR	58624	1	0	0	0	0	0	1	0	0	0	0	0	0	0	0	0	0	43	43	0.02	0.02	0.98	0.98	1.00	0.00	0.00	255	253	0.99	0.01	0.00	0.00	0.01	0.01	0.71	0.72	apache2	14
0	icmp	ecr_i	SF	1008	0	0	0	0	0	0	0	0	0	0	0	0	0	0	0	0	0	236	236	0.00	0.00	0.00	0.00	1.00	0.00	0.00	255	255	1.00	0.00	1.00	0.00	0.00	0.00	0.00	0.00	smurf	18
0	tcp	http	SF	193	313	0	0	0	0	0	1	0	0	0	0	0	0	0	0	0	0	31	31	0.00	0.00	0.00	0.00	1.00	0.00	0.00	81	255	1.00	0.00	0.01	0.04	0.00	0.00	0.00	0.00	normal	21
0	udp	private	SF	45	45	0	0	0	0	0	0	0	0	0	0	0	0	0	0	0	0	2	2	0.00	0.00	0.00	0.00	1.00	0.00	0.00	255	255	1.00	0.00	0.02	0.00	0.00	0.00	0.00	0.00	snmpguess	14
0	icmp	eco_i	SF	20	0	0	0	0	0	0	0	0	0	0	0	0	0	0	0	0	0	1	70	0.00	0.00	0.00	0.00	1.00	0.00	1.00	3	36	1.00	0.00	1.00	0.28	0.00	0.00	0.00	0.00	saint	15
901	tcp	http	RSTR	59424	0	0	0	0	0	0	1	0	0	0	0	0	0	0	0	0	0	67	67	0.00	0.00	1.00	1.00	1.00	0.00	0.00	255	255	1.00	0.00	0.00	0.00	0.00	0.00	0.36	0.36	apache2	15
0	udp	private	SF	50	48	0	0	0	0	0	0	0	0	0	0	0	0	0	0	0	0	511	511	0.00	0.00	0.00	0.00	1.00	0.00	0.00	255	255	1.00	0.00	0.83	0.00	0.00	0.00	0.00	0.00	normal	15
0	tcp	time	RSTO	0	0	0	0	0	0	0	0	0	0	0	0	0	0	0	0	0	0	233	8	0.00	0.00	1.00	1.00	0.03	0.07	0.00	255	8	0.03	0.08	0.00	0.00	0.00	0.00	1.00	1.00	neptune	20
0	tcp	private	S0	0	0	0	0	0	0	0	0	0	0	0	0	0	0	0	0	0	0	133	13	1.00	1.00	0.00	0.00	0.10	0.06	0.00	255	13	0.05	0.06	0.00	0.00	1.00	1.00	0.00	0.00	neptune	21
0	udp	private	SF	105	0	0	0	0	0	0	0	0	0	0	0	0	0	0	0	0	0	1	1	0.00	0.00	0.00	0.00	1.00	0.00	0.00	255	254	1.00	0.01	0.00	0.00	0.00	0.00	0.00	0.00	snmpgetattack	1
0	tcp	http	SF	235	8135	0	0	0	0	0	1	0	0	0	0	0	0	0	0	0	0	8	16	0.00	0.00	0.00	0.00	1.00	0.00	0.19	65	251	1.00	0.00	0.02	0.05	0.00	0.00	0.00	0.00	normal	21
0	tcp	http	SF	298	283	0	0	0	0	0	1	0	0	0	0	0	0	0	0	0	0	1	1	0.00	0.00	0.00	0.00	1.00	0.00	0.00	255	255	1.00	0.00	0.00	0.00	0.00	0.00	0.00	0.00	normal	21
0	tcp	ldap	REJ	0	0	0	0	0	0	0	0	0	0	0	0	0	0	0	0	0	0	250	2	0.00	0.00	1.00	1.00	0.01	0.07	0.00	255	2	0.01	0.07	0.00	0.00	0.00	0.00	1.00	1.00	neptune	18
8228	tcp	telnet	SF	0	15	0	0	0	0	0	0	0	0	0	0	0	0	0	0	0	0	1	1	0.00	0.00	0.00	0.00	1.00	0.00	0.00	255	33	0.13	0.04	0.00	0.00	0.00	0.03	0.08	0.30	processtable	7
0	tcp	private	S0	0	0	0	0	0	0	0	0	0	0	0	0	0	0	0	0	0	0	122	4	1.00	1.00	0.00	0.00	0.03	0.09	0.00	255	4	0.02	0.09	0.00	0.00	1.00	1.00	0.00	0.00	neptune	21
0	icmp	ecr_i	SF	1032	0	0	0	0	0	0	0	0	0	0	0	0	0	0	0	0	0	511	511	0.00	0.00	0.00	0.00	1.00	0.00	0.00	255	183	0.72	0.02	0.72	0.00	0.00	0.00	0.00	0.00	smurf	19
0	udp	domain_u	SF	43	43	0	0	0	0	0	0	0	0	0	0	0	0	0	0	0	0	111	111	0.00	0.00	0.00	0.00	1.00	0.00	0.00	255	255	1.00	0.00	0.00	0.00	0.00	0.00	0.00	0.00	normal	20
0	udp	private	SF	105	145	0	0	0	0	0	0	0	0	0	0	0	0	0	0	0	0	1	1	0.00	0.00	0.00	0.00	1.00	0.00	0.00	255	254	1.00	0.01	0.01	0.00	0.00	0.00	0.00	0.00	normal	16
0	udp	domain_u	SF	45	138	0	0	0	0	0	0	0	0	0	0	0	0	0	0	0	0	98	178	0.00	0.00	0.00	0.00	0.99	0.02	0.01	255	254	1.00	0.01	0.00	0.00	0.00	0.00	0.00	0.00	normal	18
0	tcp	domain	S0	0	0	0	0	0	0	0	0	0	0	0	0	0	0	0	0	0	0	154	3	1.00	1.00	0.00	0.00	0.02	0.10	0.00	255	3	0.01	0.10	0.00	0.00	1.00	1.00	0.00	0.00	neptune	18
0	tcp	http	SF	209	1374	0	0	0	0	0	1	0	0	0	0	0	0	0	0	0	0	18	23	0.00	0.00	0.00	0.00	1.00	0.00	0.17	198	255	1.00	0.00	0.01	0.03	0.00	0.00	0.00	0.00	normal	21
0	udp	private	SF	105	147	0	0	0	0	0	0	0	0	0	0	0	0	0	0	0	0	1	1	0.00	0.00	0.00	0.00	1.00	0.00	0.00	255	254	1.00	0.01	0.00	0.00	0.00	0.00	0.00	0.00	normal	20
806	tcp	http	RSTR	60064	1	0	0	0	0	0	1	0	0	0	0	0	0	0	0	0	0	36	36	0.00	0.00	1.00	1.00	1.00	0.00	0.00	255	253	0.99	0.01	0.00	0.00	0.01	0.01	0.53	0.54	apache2	14
0	icmp	ecr_i	SF	1032	0	0	0	0	0	0	0	0	0	0	0	0	0	0	0	0	0	33	33	0.00	0.00	0.00	0.00	1.00	0.00	0.00	255	255	1.00	0.00	1.00	0.00	0.00	0.00	0.00	0.00	smurf	18
0	tcp	private	S0	0	0	0	0	0	0	0	0	0	0	0	0	0	0	0	0	0	0	171	14	1.00	1.00	0.00	0.00	0.08	0.09	0.00	255	14	0.05	0.10	0.00	0.00	1.00	1.00	0.00	0.00	neptune	21
0	tcp	http	SF	340	29	0	0	0	0	0	1	0	0	0	0	0	0	0	0	0	0	7	7	0.00	0.00	0.00	0.00	1.00	0.00	0.00	82	255	1.00	0.00	0.01	0.02	0.00	0.00	0.00	0.00	normal	21
0	tcp	http	SF	177	2175	0	0	0	0	0	1	0	0	0	0	0	0	0	0	0	0	1	25	0.00	0.00	0.00	0.00	1.00	0.00	0.12	255	248	0.97	0.01	0.00	0.00	0.00	0.00	0.00	0.00	normal	21
0	tcp	telnet	SF	119	174	0	0	0	0	1	0	0	0	0	0	0	0	0	0	0	0	3	3	0.00	0.00	0.00	0.00	1.00	0.00	0.00	255	69	0.27	0.02	0.00	0.00	0.00	0.00	0.01	0.04	guess_passwd	10
0	tcp	http	SF	239	1611	0	0	0	0	0	1	0	0	0	0	0	0	0	0	0	0	19	19	0.00	0.00	0.00	0.00	1.00	0.00	0.00	42	106	1.00	0.00	0.02	0.02	0.00	0.00	0.00	0.00	normal	21
0	tcp	private	REJ	0	0	0	0	0	0	0	0	0	0	0	0	0	0	0	0	0	0	271	6	0.00	0.00	1.00	1.00	0.02	0.06	0.00	255	6	0.02	0.06	0.00	0.00	0.00	0.00	1.00	1.00	neptune	21
0	icmp	ecr_i	SF	1008	0	0	0	0	0	0	0	0	0	0	0	0	0	0	0	0	0	43	43	0.00	0.00	0.00	0.00	1.00	0.00	0.00	255	255	1.00	0.00	1.00	0.00	0.00	0.00	0.00	0.00	smurf	19
1964	tcp	telnet	SF	3760	29364	0	0	0	2	0	1	8	1	0	4	4	0	0	0	0	0	1	1	0.00	0.00	0.00	0.00	1.00	0.00	0.00	255	3	0.01	0.84	0.00	0.00	0.00	0.00	0.83	0.00	buffer_overflow	1
0	tcp	private	SH	0	0	0	0	0	0	0	0	0	0	0	0	0	0	0	0	0	0	1	1	1.00	1.00	0.00	0.00	1.00	0.00	0.00	167	1	0.01	1.00	1.00	0.00	1.00	1.00	0.00	0.00	nmap	18
0	tcp	http	SF	246	4323	0	0	0	0	0	1	0	0	0	0	0	0	0	0	0	0	7	7	0.00	0.00	0.00	0.00	1.00	0.00	0.00	163	255	1.00	0.00	0.01	0.01	0.00	0.00	0.00	0.00	normal	21
0	tcp	ftp_data	SF	738	0	0	0	0	0	0	0	0	0	0	0	0	0	0	0	0	0	2	2	0.00	0.00	0.00	0.00	1.00	0.00	0.00	170	44	0.26	0.02	0.26	0.00	0.01	0.00	0.02	0.00	normal	20
0	tcp	private	REJ	0	0	0	0	0	0	0	0	0	0	0	0	0	0	0	0	0	0	224	3	0.00	0.00	1.00	1.00	0.01	0.08	0.00	255	3	0.01	0.07	0.00	0.00	0.00	0.00	1.00	1.00	neptune	21
0	udp	private	SF	1	1	0	0	0	0	0	0	0	0	0	0	0	0	0	0	0	0	115	1	0.00	0.00	0.00	0.00	0.01	0.97	0.00	255	1	0.00	0.85	1.00	0.00	0.00	0.00	0.00	0.00	satan	16
0	icmp	ecr_i	SF	1032	0	0	0	0	0	0	0	0	0	0	0	0	0	0	0	0	0	104	104	0.00	0.00	0.00	0.00	1.00	0.00	0.00	255	255	1.00	0.00	1.00	0.00	0.00	0.00	0.00	0.00	smurf	21
0	tcp	csnet_ns	REJ	0	0	0	0	0	0	0	0	0	0	0	0	0	0	0	0	0	0	232	3	0.00	0.00	1.00	1.00	0.01	0.07	0.00	255	3	0.01	0.08	0.00	0.00	0.00	0.00	1.00	1.00	neptune	20
0	tcp	remote_job	REJ	0	0	0	0	0	0	0	0	0	0	0	0	0	0	0	0	0	0	235	3	0.00	0.00	1.00	1.00	0.01	0.06	0.00	255	3	0.01	0.07	0.00	0.00	0.00	0.00	1.00	1.00	neptune	21
0	tcp	http	SF	325	1482	0	0	0	0	0	1	0	0	0	0	0	0	0	0	0	0	17	17	0.00	0.00	0.00	0.00	1.00	0.00	0.00	172	242	1.00	0.00	0.01	0.02	0.00	0.00	0.00	0.00	normal	21
0	tcp	http	SF	335	241	0	0	0	0	0	1	0	0	0	0	0	0	0	0	0	0	4	17	0.00	0.00	0.00	0.00	1.00	0.00	0.12	97	251	1.00	0.00	0.01	0.04	0.00	0.00	0.00	0.00	normal	21
0	tcp	http	SF	302	134000	0	0	0	0	0	1	0	0	0	0	0	0	0	0	0	0	1	1	0.00	0.00	0.00	0.00	1.00	0.00	0.00	5	255	1.00	0.00	0.20	0.07	0.00	0.00	0.00	0.00	normal	21
0	icmp	ecr_i	SF	508	0	0	0	0	0	0	0	0	0	0	0	0	0	0	0	0	0	119	119	0.00	0.00	0.00	0.00	1.00	0.00	0.00	255	255	1.00	0.00	1.00	0.00	0.00	0.00	0.00	0.00	smurf	18
0	tcp	private	REJ	0	0	0	0	0	0	0	0	0	0	0	0	0	0	0	0	0	0	236	19	0.00	0.00	1.00	1.00	0.08	0.08	0.00	255	19	0.07	0.08	0.00	0.00	0.00	0.00	1.00	1.00	neptune	21
0	tcp	private	REJ	0	0	0	0	0	0	0	0	0	0	0	0	0	0	0	0	0	0	107	12	0.00	0.00	1.00	1.00	0.11	0.06	0.00	255	12	0.05	0.05	0.00	0.00	0.00	0.00	1.00	1.00	neptune	21
0	tcp	telnet	S3	0	44	0	0	0	0	0	0	0	0	0	0	0	0	0	0	0	0	1	1	1.00	1.00	0.00	0.00	1.00	0.00	0.00	255	111	0.44	0.50	0.00	0.00	0.34	0.77	0.49	0.00	processtable	19
0	tcp	sunrpc	REJ	0	0	0	0	0	0	0	0	0	0	0	0	0	0	0	0	0	0	5	2	0.00	0.00	0.80	1.00	0.20	0.80	1.00	215	2	0.01	0.03	0.00	0.00	0.00	0.00	0.06	1.00	mscan	14
0	tcp	http	SF	219	5169	0	0	0	0	0	1	0	0	0	0	0	0	0	0	0	0	6	19	0.00	0.00	0.00	0.00	1.00	0.00	0.21	6	255	1.00	0.00	0.17	0.03	0.00	0.00	0.00	0.00	normal	21
280	tcp	ftp_data	SF	283618	0	0	0	0	1	0	0	0	0	0	0	0	0	0	0	0	0	1	3	0.00	0.00	0.00	0.00	1.00	0.00	0.67	1	17	1.00	0.00	1.00	0.24	0.00	0.00	0.00	0.00	warezmaster	15
0	tcp	ftp_data	SF	12983	0	0	0	0	0	0	0	0	0	0	0	0	0	0	0	0	0	2	2	0.00	0.00	0.00	0.00	1.00	0.00	0.00	161	82	0.51	0.03	0.51	0.00	0.00	0.00	0.01	0.00	normal	20
0	tcp	private	REJ	0	0	0	0	0	0	0	0	0	0	0	0	0	0	0	0	0	0	134	20	0.16	0.40	0.84	0.60	0.15	0.06	0.00	255	20	0.08	0.06	0.00	0.00	0.09	0.40	0.91	0.60	neptune	21
0	tcp	http	SF	343	462	0	0	0	0	0	1	0	0	0	0	0	0	0	0	0	0	5	7	0.00	0.00	0.00	0.00	1.00	0.00	0.43	255	255	1.00	0.00	0.00	0.00	0.00	0.00	0.00	0.00	normal	21
0	tcp	private	REJ	0	0	0	0	0	0	0	0	0	0	0	0	0	0	0	0	0	0	152	19	0.00	0.00	1.00	1.00	0.12	0.07	0.00	255	19	0.07	0.06	0.00	0.00	0.00	0.00	1.00	1.00	neptune	21
3	tcp	telnet	SF	119	174	0	0	0	0	1	0	0	0	0	0	0	0	0	0	0	0	1	1	0.00	0.00	0.00	0.00	1.00	0.00	0.00	255	17	0.07	0.02	0.00	0.00	0.00	0.00	0.00	0.06	guess_passwd	7
0	tcp	http	SF	228	13466	0	0	0	0	0	1	0	0	0	0	0	0	0	0	0	0	1	1	0.00	0.00	0.00	0.00	1.00	0.00	0.00	255	255	1.00	0.00	0.00	0.00	0.00	0.00	0.00	0.00	normal	21
0	icmp	ecr_i	SF	1032	0	0	0	0	0	0	0	0	0	0	0	0	0	0	0	0	0	511	511	0.00	0.00	0.00	0.00	1.00	0.00	0.00	255	169	0.66	0.02	0.67	0.00	0.00	0.00	0.00	0.00	smurf	18
0	tcp	smtp	SF	3514	388	0	0	0	0	0	1	0	0	0	0	0	0	0	0	0	0	1	1	0.00	0.00	0.00	0.00	1.00	0.00	0.00	255	16	0.06	0.77	0.00	0.00	0.00	0.00	0.74	0.00	normal	18
0	tcp	http	SF	54540	8314	0	0	0	2	0	1	1	0	0	0	0	0	0	0	0	0	5	6	0.00	0.00	0.00	0.00	1.00	0.00	0.33	255	254	1.00	0.01	0.00	0.00	0.00	0.00	0.05	0.05	back	15
7682	tcp	telnet	SF	0	44	0	0	0	0	0	0	0	0	0	0	0	0	0	0	0	0	1	1	0.00	0.00	0.00	0.00	1.00	0.00	0.00	255	162	0.64	0.02	0.00	0.00	0.53	0.51	0.01	0.01	processtable	18
0	tcp	private	REJ	0	0	0	0	0	0	0	0	0	0	0	0	0	0	0	0	0	0	250	15	0.00	0.00	1.00	1.00	0.06	0.07	0.00	255	15	0.06	0.08	0.00	0.00	0.00	0.00	1.00	1.00	neptune	21
0	tcp	other	S0	0	0	0	0	0	0	0	0	0	0	0	0	0	0	0	0	0	0	412	1	0.17	1.00	0.81	0.00	0.00	1.00	0.00	255	1	0.00	0.95	0.00	0.00	0.13	1.00	0.85	0.00	satan	18
0	icmp	ecr_i	SF	1008	0	0	0	0	0	0	0	0	0	0	0	0	0	0	0	0	0	436	436	0.00	0.00	0.00	0.00	1.00	0.00	0.00	255	255	1.00	0.00	1.00	0.00	0.00	0.00	0.00	0.00	smurf	18
7	tcp	other	REJ	0	0	0	0	0	0	0	0	0	0	0	0	0	0	0	0	0	0	436	1	0.05	0.00	0.95	1.00	0.00	1.00	0.00	255	1	0.00	1.00	0.00	0.00	0.05	0.00	0.95	1.00	saint	17
0	tcp	http	SF	193	759	0	0	0	0	0	1	0	0	0	0	0	0	0	0	0	0	3	16	0.00	0.00	0.00	0.00	1.00	0.00	0.12	70	255	1.00	0.00	0.01	0.01	0.00	0.00	0.00	0.00	normal	21
0	tcp	http	SF	194	264	0	0	0	0	0	1	0	0	0	0	0	0	0	0	0	0	6	23	0.00	0.00	0.00	0.00	1.00	0.00	0.17	45	255	1.00	0.00	0.02	0.04	0.00	0.00	0.00	0.00	normal	21
0	udp	domain_u	SF	44	131	0	0	0	0	0	0	0	0	0	0	0	0	0	0	0	0	97	177	0.00	0.00	0.00	0.00	1.00	0.00	0.01	255	255	1.00	0.00	0.00	0.00	0.00	0.00	0.00	0.00	normal	18
0	tcp	private	SH	0	0	0	0	0	0	0	0	0	0	0	0	0	0	0	0	0	0	2	1	1.00	1.00	0.00	0.00	0.50	1.00	0.00	3	1	0.33	1.00	1.00	0.00	1.00	1.00	0.00	0.00	nmap	17
0	tcp	http	SF	54540	8314	0	0	0	2	0	1	1	0	0	0	0	0	0	0	0	0	5	5	0.00	0.00	0.00	0.00	1.00	0.00	0.00	255	237	0.93	0.01	0.00	0.00	0.00	0.00	0.02	0.02	back	12
0	tcp	private	REJ	0	0	0	0	0	0	0	0	0	0	0	0	0	0	0	0	0	0	170	10	0.00	0.00	1.00	1.00	0.06	0.06	0.00	255	10	0.04	0.06	0.00	0.00	0.00	0.00	1.00	1.00	neptune	21
0	udp	domain_u	SF	44	44	0	0	0	0	0	0	0	0	0	0	0	0	0	0	0	0	2	7	0.00	0.00	0.00	0.00	1.00	0.00	0.43	255	250	0.98	0.01	0.01	0.00	0.00	0.00	0.00	0.00	normal	21
0	tcp	private	S0	0	0	0	0	0	0	0	0	0	0	0	0	0	0	0	0	0	0	122	17	1.00	1.00	0.00	0.00	0.14	0.07	0.00	255	17	0.07	0.06	0.00	0.00	1.00	1.00	0.00	0.00	neptune	21
0	tcp	auth	REJ	0	0	0	0	0	0	0	0	0	0	0	0	0	0	0	0	0	0	249	11	0.00	0.00	1.00	1.00	0.04	0.07	0.00	255	11	0.04	0.07	0.00	0.00	0.00	0.00	1.00	1.00	neptune	19
7593	tcp	telnet	S2	0	15	0	0	0	0	0	0	0	0	0	0	0	0	0	0	0	0	1	22	1.00	0.14	0.00	0.82	1.00	0.00	0.95	255	179	0.70	0.03	0.00	0.00	0.33	0.47	0.12	0.08	processtable	18
0	udp	domain_u	SF	44	44	0	0	0	0	0	0	0	0	0	0	0	0	0	0	0	0	165	164	0.00	0.00	0.00	0.00	0.99	0.01	0.00	255	254	1.00	0.01	0.00	0.00	0.00	0.00	0.00	0.00	normal	18
0	tcp	telnet	REJ	0	0	0	0	0	0	0	0	0	0	0	0	0	0	0	0	0	0	1	13	0.00	0.15	1.00	0.85	1.00	0.00	0.92	249	5	0.02	0.03	0.00	0.00	0.00	0.00	0.03	0.40	mscan	13
0	tcp	ssh	REJ	0	0	0	0	0	0	0	0	0	0	0	0	0	0	0	0	0	0	230	18	0.00	0.00	1.00	1.00	0.08	0.06	0.00	255	18	0.07	0.07	0.00	0.00	0.00	0.00	1.00	1.00	neptune	20
0	tcp	kshell	REJ	0	0	0	0	0	0	0	0	0	0	0	0	0	0	0	0	0	0	141	15	0.00	0.00	1.00	1.00	0.11	0.06	0.00	255	15	0.06	0.05	0.00	0.00	0.00	0.00	1.00	1.00	neptune	21
0	tcp	private	REJ	0	0	0	0	0	0	0	0	0	0	0	0	0	0	0	0	0	0	108	20	0.00	0.00	1.00	1.00	0.19	0.06	0.00	255	20	0.08	0.05	0.00	0.00	0.00	0.00	1.00	1.00	neptune	21
0	tcp	http	SF	54540	8314	0	0	0	2	0	1	1	0	0	0	0	0	0	0	0	0	3	3	0.00	0.00	0.67	0.67	1.00	0.00	0.00	255	254	1.00	0.01	0.00	0.00	0.00	0.00	0.05	0.05	back	17
0	icmp	ecr_i	SF	1032	0	0	0	0	0	0	0	0	0	0	0	0	0	0	0	0	0	451	451	0.00	0.00	0.00	0.00	1.00	0.00	0.00	255	255	1.00	0.00	1.00	0.00	0.00	0.00	0.00	0.00	smurf	19
0	udp	private	SF	52	51	0	0	0	0	0	0	0	0	0	0	0	0	0	0	0	0	503	503	0.00	0.00	0.00	0.00	1.00	0.00	0.00	255	255	1.00	0.00	0.82	0.00	0.00	0.00	0.00	0.00	normal	17
0	udp	domain_u	SF	29	0	0	0	0	0	0	0	0	0	0	0	0	0	0	0	0	0	1	2	0.00	0.00	0.00	0.00	1.00	0.00	1.00	185	23	0.12	0.03	0.12	0.00	0.00	0.00	0.00	0.00	normal	21
0	tcp	http	SF	228	5832	0	0	0	0	0	1	0	0	0	0	0	0	0	0	0	0	3	4	0.00	0.00	0.00	0.00	1.00	0.00	0.50	132	255	1.00	0.00	0.01	0.02	0.00	0.00	0.00	0.00	normal	21
0	tcp	imap4	RSTO	0	44	0	0	0	0	0	0	0	0	0	0	0	0	0	0	0	0	2	1	0.00	0.00	1.00	1.00	0.50	1.00	0.00	255	53	0.21	0.02	0.01	0.00	0.00	0.00	0.78	0.96	mscan	15
0	icmp	ecr_i	SF	1032	0	0	0	0	0	0	0	0	0	0	0	0	0	0	0	0	0	511	511	0.00	0.00	0.00	0.00	1.00	0.00	0.00	239	222	0.93	0.01	0.93	0.00	0.00	0.00	0.00	0.00	smurf	17
0	udp	private	SF	45	0	0	0	0	0	0	0	0	0	0	0	0	0	0	0	0	0	5	5	0.00	0.00	0.00	0.00	1.00	0.00	0.00	255	255	1.00	0.00	0.01	0.00	0.00	0.00	0.00	0.00	snmpguess	15
0	tcp	http	SF	235	2772	0	0	0	0	0	1	0	0	0	0	0	0	0	0	0	0	18	24	0.00	0.00	0.00	0.00	1.00	0.00	0.17	255	255	1.00	0.00	0.00	0.00	0.00	0.00	0.00	0.00	normal	21
0	tcp	http	SF	298	1119	0	0	0	0	0	1	0	0	0	0	0	0	0	0	0	0	22	22	0.00	0.00	0.00	0.00	1.00	0.00	0.00	51	255	1.00	0.00	0.02	0.11	0.00	0.00	0.00	0.00	normal	21
0	tcp	http	SF	265	15201	0	0	0	0	0	1	0	0	0	0	0	0	0	0	0	0	1	8	0.00	0.00	0.00	0.00	1.00	0.00	0.25	4	31	1.00	0.00	0.25	0.16	0.25	0.03	0.00	0.00	normal	20
283	tcp	ftp	SF	162	599	0	0	0	2	0	1	0	0	0	0	0	0	0	0	0	1	1	1	0.00	0.00	0.00	0.00	1.00	0.00	0.00	219	72	0.33	0.03	0.00	0.00	0.00	0.00	0.00	0.00	warezmaster	13
0	icmp	ecr_i	SF	1032	0	0	0	0	0	0	0	0	0	0	0	0	0	0	0	0	0	510	510	0.00	0.00	0.00	0.00	1.00	0.00	0.00	255	97	0.38	0.02	0.38	0.00	0.00	0.00	0.00	0.00	smurf	20
0	tcp	private	REJ	0	0	0	0	0	0	0	0	0	0	0	0	0	0	0	0	0	0	224	16	0.00	0.00	1.00	1.00	0.07	0.08	0.00	255	16	0.06	0.08	0.00	0.00	0.00	0.00	1.00	1.00	neptune	21
0	udp	private	SF	46	43	0	0	0	0	0	0	0	0	0	0	0	0	0	0	0	0	62	62	0.00	0.00	0.00	0.00	1.00	0.00	0.00	255	255	1.00	0.00	0.24	0.00	0.00	0.00	0.00	0.00	normal	14
0	tcp	http	SF	282	2288	0	0	0	0	0	1	0	0	0	0	0	0	0	0	0	0	2	2	0.00	0.00	0.00	0.00	1.00	0.00	0.00	3	255	1.00	0.00	0.33	0.03	0.00	0.00	0.00	0.00	normal	21
0	udp	domain_u	SF	44	44	0	0	0	0	0	0	0	0	0	0	0	0	0	0	0	0	66	146	0.00	0.00	0.00	0.00	1.00	0.00	0.01	255	242	0.95	0.01	0.01	0.00	0.00	0.00	0.00	0.00	normal	20
0	tcp	http	SF	337	912	0	0	0	0	0	1	0	0	0	0	0	0	0	0	0	0	16	28	0.00	0.00	0.00	0.00	1.00	0.00	0.07	48	255	1.00	0.00	0.02	0.01	0.00	0.00	0.00	0.00	normal	21
0	tcp	http	SF	327	1885	0	0	0	0	0	1	0	0	0	0	0	0	0	0	0	0	8	8	0.00	0.00	0.00	0.00	1.00	0.00	0.00	185	255	1.00	0.00	0.01	0.01	0.00	0.00	0.00	0.00	normal	21
0	tcp	pop_3	RSTO	0	137	0	0	0	0	0	1	0	0	0	0	0	0	0	0	0	0	2	4	0.00	0.00	0.50	0.75	0.50	1.00	1.00	255	18	0.07	0.02	0.00	0.00	0.00	0.00	0.20	1.00	mscan	13
0	tcp	private	SH	0	0	0	0	0	0	0	0	0	0	0	0	0	0	0	0	0	0	1	1	1.00	1.00	0.00	0.00	1.00	0.00	0.00	181	1	0.01	0.99	0.99	0.00	0.99	1.00	0.00	0.00	nmap	18
0	tcp	ftp_data	SF	81	0	0	0	0	0	0	0	0	0	0	0	0	0	0	0	0	0	1	1	0.00	0.00	0.00	0.00	1.00	0.00	0.00	31	19	0.03	0.13	0.03	0.11	0.00	0.00	0.03	0.00	normal	20
0	tcp	http	SF	213	2131	0	0	0	0	0	1	0	0	0	0	0	0	0	0	0	0	3	3	0.00	0.00	0.00	0.00	1.00	0.00	0.00	23	255	1.00	0.00	0.04	0.02	0.00	0.00	0.00	0.00	normal	21
0	tcp	http	SF	324	366	0	0	0	0	0	1	0	0	0	0	0	0	0	0	0	0	9	13	0.00	0.00	0.00	0.00	1.00	0.00	0.23	255	255	1.00	0.00	0.00	0.00	0.00	0.00	0.00	0.00	normal	21
0	tcp	telnet	S3	0	44	0	0	0	0	0	0	0	0	0	0	0	0	0	0	0	0	1	1	1.00	1.00	0.00	0.00	1.00	0.00	0.00	255	129	0.51	0.03	0.00	0.00	0.21	0.41	0.11	0.10	processtable	18
0	icmp	ecr_i	SF	1008	0	0	0	0	0	0	0	0	0	0	0	0	0	0	0	0	0	328	328	0.00	0.00	0.00	0.00	1.00	0.00	0.00	255	255	1.00	0.00	1.00	0.00	0.00	0.00	0.00	0.00	smurf	18
0	tcp	http	SF	325	2005	0	0	0	0	0	1	0	0	0	0	0	0	0	0	0	0	3	32	0.00	0.00	0.00	0.00	1.00	0.00	0.22	255	255	1.00	0.00	0.00	0.00	0.00	0.00	0.00	0.00	normal	21
899	tcp	http	RSTR	59424	0	0	0	0	0	0	1	0	0	0	0	0	0	0	0	0	0	92	92	0.01	0.01	0.98	0.98	1.00	0.00	0.00	255	255	1.00	0.00	0.00	0.00	0.00	0.00	0.35	0.35	apache2	15
0	tcp	http	SF	235	241	0	0	0	0	0	1	0	0	0	0	0	0	0	0	0	0	3	16	0.00	0.00	0.00	0.00	1.00	0.00	0.19	40	245	1.00	0.00	0.03	0.03	0.00	0.00	0.00	0.00	normal	21
0	tcp	private	REJ	0	0	0	0	0	0	0	0	0	0	0	0	0	0	0	0	0	0	246	15	0.00	0.00	1.00	1.00	0.06	0.06	0.00	255	15	0.06	0.07	0.00	0.00	0.00	0.00	1.00	1.00	neptune	21
0	tcp	private	S0	0	0	0	0	0	0	0	0	0	0	0	0	0	0	0	0	0	0	164	20	1.00	1.00	0.00	0.00	0.12	0.10	0.00	255	20	0.08	0.10	0.00	0.00	1.00	1.00	0.00	0.00	neptune	21
0	tcp	telnet	S0	0	0	0	0	0	0	0	0	0	0	0	0	0	0	0	0	0	0	130	130	1.00	1.00	0.00	0.00	1.00	0.00	0.00	255	226	0.89	0.06	0.00	0.00	0.87	0.98	0.02	0.00	neptune	18
1	tcp	smtp	SF	2599	293	0	0	0	0	0	1	0	0	0	0	0	0	0	0	0	0	2	2	0.00	0.00	0.00	0.00	1.00	0.00	0.00	255	153	0.60	0.13	0.00	0.00	0.00	0.00	0.39	0.00	mailbomb	11
0	udp	other	SF	1	1	0	0	0	0	0	0	0	0	0	0	0	0	0	0	0	0	400	1	0.00	0.00	0.00	0.00	0.00	1.00	0.00	255	1	0.00	1.00	1.00	0.00	0.00	0.00	0.00	0.00	satan	17
0	tcp	private	REJ	0	0	0	0	0	0	0	0	0	0	0	0	0	0	0	0	0	0	149	9	0.00	0.00	1.00	1.00	0.06	0.05	0.00	255	9	0.04	0.05	0.00	0.00	0.00	0.00	1.00	1.00	neptune	21
0	tcp	http	SF	54540	8314	0	0	0	2	0	1	1	0	0	0	0	0	0	0	0	0	3	7	0.00	0.00	0.00	0.00	1.00	0.00	0.43	255	255	1.00	0.00	0.00	0.00	0.00	0.00	0.04	0.04	back	16
0	tcp	http	SF	164	366	0	0	0	0	0	1	0	0	0	0	0	0	0	0	0	0	1	1	0.00	0.00	0.00	0.00	1.00	0.00	0.00	8	255	1.00	0.00	0.12	0.02	0.00	0.00	0.00	0.00	normal	21
0	tcp	http	SF	314	265	0	0	0	0	0	1	0	0	0	0	0	0	0	0	0	0	14	15	0.00	0.00	0.00	0.00	1.00	0.00	0.13	28	255	1.00	0.00	0.04	0.01	0.04	0.00	0.00	0.00	normal	21
0	tcp	http	SF	352	705	0	0	0	0	0	1	0	0	0	0	0	0	0	0	0	0	1	1	0.00	0.00	0.00	0.00	1.00	0.00	0.00	213	255	1.00	0.00	0.00	0.02	0.00	0.00	0.00	0.00	normal	21
0	udp	domain_u	SF	44	44	0	0	0	0	0	0	0	0	0	0	0	0	0	0	0	0	230	230	0.00	0.00	0.00	0.00	1.00	0.00	0.00	255	255	1.00	0.00	0.00	0.00	0.00	0.00	0.00	0.00	normal	18
0	udp	domain_u	SF	45	134	0	0	0	0	0	0	0	0	0	0	0	0	0	0	0	0	158	238	0.00	0.00	0.00	0.00	0.99	0.01	0.01	255	254	1.00	0.01	0.00	0.00	0.00	0.00	0.00	0.00	normal	18
0	tcp	http	SF	301	936	0	0	0	0	0	1	0	0	0	0	0	0	0	0	0	0	44	44	0.00	0.00	0.00	0.00	1.00	0.00	0.00	255	255	1.00	0.00	0.00	0.00	0.00	0.00	0.00	0.00	normal	21
0	tcp	ssh	S0	0	0	0	0	0	0	0	0	0	0	0	0	0	0	0	0	0	0	112	12	1.00	1.00	0.00	0.00	0.11	0.06	0.00	255	12	0.05	0.05	0.00	0.00	1.00	1.00	0.00	0.00	neptune	19
0	tcp	telnet	SF	122	174	0	0	0	0	1	0	0	0	0	0	0	0	0	0	0	0	1	1	0.00	0.00	0.00	0.00	1.00	0.00	0.00	255	255	1.00	0.00	0.00	0.00	0.00	0.00	0.02	0.02	guess_passwd	16
0	icmp	ecr_i	SF	1032	0	0	0	0	0	0	0	0	0	0	0	0	0	0	0	0	0	114	114	0.00	0.00	0.00	0.00	1.00	0.00	0.00	255	18	0.07	0.89	0.07	0.00	0.15	0.00	0.77	0.00	smurf	15
0	icmp	eco_i	SF	18	0	0	0	0	0	0	0	0	0	0	0	0	0	0	0	0	0	1	1	0.00	0.00	0.00	0.00	1.00	0.00	0.00	1	11	1.00	0.00	1.00	1.00	0.00	0.00	0.00	0.00	ipsweep	17
0	tcp	imap4	RSTO	0	44	0	0	0	0	0	0	0	0	0	0	0	0	0	0	0	0	2	7	0.00	0.00	1.00	0.86	0.50	1.00	1.00	182	59	0.24	0.03	0.01	0.03	0.00	0.00	0.89	0.98	mscan	14
0	tcp	pop_3	SF	30	217	0	0	0	0	0	1	0	0	0	0	0	0	0	0	0	0	1	1	0.00	0.00	0.00	0.00	1.00	0.00	0.00	50	11	0.22	0.10	0.02	0.00	0.00	0.00	0.00	0.00	guess_passwd	4
0	tcp	http	SF	296	6482	0	0	0	0	0	1	0	0	0	0	0	0	0	0	0	0	23	27	0.00	0.00	0.00	0.00	1.00	0.00	0.15	255	255	1.00	0.00	0.00	0.00	0.00	0.00	0.00	0.00	normal	21
0	tcp	auth	SF	9	34	0	0	0	0	0	0	0	0	0	0	0	0	0	0	0	0	1	1	0.00	0.00	0.00	0.00	1.00	0.00	0.00	1	1	1.00	0.00	1.00	0.00	0.00	0.00	0.00	0.00	sendmail	4
0	tcp	private	S0	0	0	0	0	0	0	0	0	0	0	0	0	0	0	0	0	0	0	158	17	1.00	1.00	0.00	0.00	0.11	0.08	0.00	255	17	0.07	0.09	0.00	0.00	1.00	1.00	0.00	0.00	neptune	21
0	tcp	name	S0	0	0	0	0	0	0	0	0	0	0	0	0	0	0	0	0	0	0	256	7	1.00	1.00	0.00	0.00	0.03	0.06	0.00	255	7	0.03	0.06	0.00	0.00	1.00	1.00	0.00	0.00	neptune	21
1	tcp	smtp	SF	2599	293	0	0	0	0	0	1	0	0	0	0	0	0	0	0	0	0	2	2	0.00	0.00	0.00	0.00	1.00	0.00	0.00	255	106	0.42	0.14	0.00	0.00	0.00	0.00	0.57	0.00	mailbomb	11
0	tcp	private	REJ	0	0	0	0	0	0	0	0	0	0	0	0	0	0	0	0	0	0	114	6	0.00	0.00	1.00	1.00	0.05	0.08	0.00	255	6	0.02	0.06	0.00	0.00	0.00	0.00	1.00	1.00	neptune	21
0	udp	private	SF	54	56	0	0	0	0	0	0	0	0	0	0	0	0	0	0	0	0	494	494	0.00	0.00	0.00	0.00	1.00	0.00	0.00	255	255	1.00	0.00	1.00	0.00	0.00	0.00	0.00	0.00	normal	17
0	tcp	http	SF	361	1234	0	0	0	0	0	1	0	0	0	0	0	0	0	0	0	0	24	24	0.00	0.00	0.00	0.00	1.00	0.00	0.00	255	255	1.00	0.00	0.00	0.00	0.00	0.00	0.00	0.00	normal	21
0	tcp	private	REJ	0	0	0	0	0	0	0	0	0	0	0	0	0	0	0	0	0	0	292	3	0.00	0.00	1.00	1.00	0.01	0.06	0.00	255	3	0.01	0.07	0.00	0.00	0.00	0.00	1.00	1.00	neptune	21
0	tcp	private	REJ	0	0	0	0	0	0	0	0	0	0	0	0	0	0	0	0	0	0	232	11	0.00	0.00	1.00	1.00	0.05	0.07	0.00	255	11	0.04	0.08	0.00	0.00	0.00	0.00	1.00	1.00	neptune	21
0	tcp	http	SF	306	4625	0	0	0	0	0	1	0	0	0	0	0	0	0	0	0	0	4	4	0.00	0.00	0.00	0.00	1.00	0.00	0.00	115	255	1.00	0.00	0.01	0.02	0.00	0.00	0.00	0.00	normal	21
0	udp	private	SF	1	1	0	0	0	0	0	0	0	0	0	0	0	0	0	0	0	0	145	1	0.00	0.00	0.00	0.00	0.01	1.00	0.00	255	1	0.00	0.88	1.00	0.00	0.00	0.00	0.00	0.00	satan	18
0	tcp	other	REJ	0	0	0	0	0	0	0	0	0	0	0	0	0	0	0	0	0	0	1	1	0.00	0.00	1.00	1.00	1.00	0.00	0.00	255	18	0.07	0.02	0.00	0.00	0.00	0.00	0.08	0.94	httptunnel	16
0	udp	domain_u	SF	46	134	0	0	0	0	0	0	0	0	0	0	0	0	0	0	0	0	63	217	0.00	0.00	0.00	0.00	1.00	0.00	0.01	194	216	0.89	0.01	0.89	0.01	0.00	0.00	0.06	0.00	normal	18
0	tcp	ftp_data	SF	42562	0	0	0	0	0	0	0	0	0	0	0	0	0	0	0	0	0	1	1	0.00	0.00	0.00	0.00	1.00	0.00	0.00	60	17	0.13	0.08	0.13	0.12	0.00	0.06	0.00	0.00	normal	20
0	tcp	pop_3	S0	0	0	0	0	0	0	0	0	0	0	0	0	0	0	0	0	0	0	1	3	1.00	1.00	0.00	0.00	1.00	0.00	1.00	59	84	0.32	0.05	0.02	0.04	1.00	1.00	0.00	0.00	mscan	18
2069	tcp	http	RSTR	72564	0	0	0	0	0	0	1	0	0	0	0	0	0	0	0	0	0	12	12	0.00	0.00	1.00	1.00	1.00	0.00	0.00	255	237	0.93	0.01	0.00	0.00	0.00	0.00	0.18	0.20	apache2	14
0	tcp	http	SF	210	801	0	0	0	0	0	1	0	0	0	0	0	0	0	0	0	0	15	15	0.00	0.00	0.00	0.00	1.00	0.00	0.00	173	255	1.00	0.00	0.01	0.01	0.00	0.00	0.00	0.00	normal	21
0	tcp	http	SF	307	302	0	0	0	0	0	1	0	0	0	0	0	0	0	0	0	0	39	44	0.00	0.00	0.00	0.00	1.00	0.00	0.05	80	255	1.00	0.00	0.01	0.03	0.00	0.00	0.00	0.00	normal	21
0	tcp	http	SF	326	6537	0	0	0	0	0	1	0	0	0	0	0	0	0	0	0	0	12	12	0.00	0.00	0.00	0.00	1.00	0.00	0.00	65	255	1.00	0.00	0.02	0.05	0.00	0.00	0.00	0.00	normal	21
0	icmp	ecr_i	SF	1032	0	0	0	0	0	0	0	0	0	0	0	0	0	0	0	0	0	96	96	0.00	0.00	0.00	0.00	1.00	0.00	0.00	255	132	0.52	0.45	0.52	0.00	0.10	0.00	0.38	0.00	smurf	18
0	udp	domain_u	SF	46	78	0	0	0	0	0	0	0	0	0	0	0	0	0	0	0	0	181	184	0.00	0.00	0.00	0.00	1.00	0.00	0.02	255	255	1.00	0.00	0.00	0.00	0.00	0.00	0.00	0.00	normal	18
0	tcp	http	SF	262	11718	0	0	0	0	0	1	0	0	0	0	0	0	0	0	0	0	1	1	0.00	0.00	0.00	0.00	1.00	0.00	0.00	1	255	1.00	0.00	1.00	0.04	0.00	0.00	0.00	0.00	normal	21
0	tcp	private	REJ	0	0	0	0	0	0	0	0	0	0	0	0	0	0	0	0	0	0	111	5	0.00	0.00	1.00	1.00	0.05	0.06	0.00	255	5	0.02	0.05	0.00	0.00	0.00	0.00	1.00	1.00	neptune	21
0	tcp	http	SF	313	1732	0	0	0	0	0	1	0	0	0	0	0	0	0	0	0	0	2	2	0.00	0.00	0.00	0.00	1.00	0.00	0.00	255	255	1.00	0.00	0.00	0.00	0.00	0.00	0.00	0.00	normal	21
0	tcp	http	SF	276	608	0	0	0	0	0	1	0	0	0	0	0	0	0	0	0	0	6	6	0.00	0.00	0.00	0.00	1.00	0.00	0.00	72	255	1.00	0.00	0.01	0.02	0.00	0.00	0.00	0.00	normal	21
282	tcp	ftp	SF	160	599	0	0	0	2	0	1	0	0	0	0	0	0	0	0	0	1	1	1	0.00	0.00	0.00	0.00	1.00	0.00	0.00	255	104	0.41	0.03	0.00	0.00	0.00	0.00	0.00	0.00	warezmaster	14
0	tcp	ftp_data	SF	868	0	0	0	0	0	0	0	0	0	0	0	0	0	0	0	0	0	1	1	0.00	0.00	0.00	0.00	1.00	0.00	0.00	43	17	0.12	0.07	0.12	0.18	0.00	0.00	0.00	0.00	normal	20
0	udp	private	SF	55	53	0	0	0	0	0	0	0	0	0	0	0	0	0	0	0	0	506	506	0.00	0.00	0.00	0.00	1.00	0.00	0.00	255	254	1.00	0.01	0.76	0.00	0.00	0.00	0.00	0.00	normal	17
0	tcp	http	SF	237	1689	0	0	0	0	0	1	0	0	0	0	0	0	0	0	0	0	10	10	0.00	0.00	0.00	0.00	1.00	0.00	0.00	114	255	1.00	0.00	0.01	0.02	0.00	0.00	0.00	0.00	normal	21
0	tcp	http	SF	289	1743	0	0	0	0	0	1	0	0	0	0	0	0	0	0	0	0	13	24	0.00	0.00	0.00	0.00	1.00	0.00	0.17	255	255	1.00	0.00	0.00	0.00	0.00	0.00	0.00	0.00	normal	21
0	tcp	http	SF	249	308	0	0	0	0	0	1	0	0	0	0	0	0	0	0	0	0	24	24	0.00	0.00	0.00	0.00	1.00	0.00	0.00	98	255	1.00	0.00	0.01	0.02	0.00	0.00	0.00	0.00	normal	21
280	tcp	ftp_data	SF	283618	0	0	0	0	0	0	0	0	0	0	0	0	0	0	0	0	0	2	2	0.00	0.00	0.00	0.00	1.00	0.00	0.00	128	28	0.22	0.06	0.22	0.00	0.00	0.00	0.00	0.00	warezmaster	4
0	tcp	http	SF	333	3781	0	0	0	0	0	1	0	0	0	0	0	0	0	0	0	0	10	10	0.00	0.00	0.00	0.00	1.00	0.00	0.00	255	255	1.00	0.00	0.00	0.00	0.00	0.00	0.00	0.00	normal	21
0	tcp	http	S0	0	0	0	0	0	0	0	0	0	0	0	0	0	0	0	0	0	0	67	67	1.00	1.00	0.00	0.00	1.00	0.00	0.00	255	255	1.00	0.00	0.00	0.00	0.83	0.83	0.14	0.14	apache2	18
0	tcp	sunrpc	REJ	0	0	0	0	0	0	0	0	0	0	0	0	0	0	0	0	0	0	4	1	0.00	0.00	0.75	1.00	0.25	1.00	0.00	225	52	0.20	0.02	0.00	0.04	0.00	0.00	0.87	1.00	mscan	16
283	tcp	ftp	SF	160	597	0	0	0	2	0	1	0	0	0	0	0	0	0	0	0	1	1	1	0.00	0.00	0.00	0.00	1.00	0.00	0.00	255	59	0.23	0.03	0.00	0.00	0.11	0.00	0.02	0.00	warezmaster	12
0	tcp	private	REJ	0	0	0	0	0	0	0	0	0	0	0	0	0	0	0	0	0	0	115	4	0.00	0.00	1.00	1.00	0.03	0.06	0.00	255	4	0.02	0.05	0.00	0.00	0.00	0.00	1.00	1.00	neptune	21
0	tcp	private	S0	0	0	0	0	0	0	0	0	0	0	0	0	0	0	0	0	0	0	177	3	1.00	1.00	0.00	0.00	0.02	0.10	0.00	255	3	0.01	0.09	0.00	0.00	1.00	1.00	0.00	0.00	neptune	21
0	udp	domain_u	SF	44	134	0	0	0	0	0	0	0	0	0	0	0	0	0	0	0	0	104	167	0.00	0.00	0.00	0.00	0.99	0.02	0.01	255	255	1.00	0.00	0.00	0.00	0.00	0.00	0.00	0.00	normal	18
0	tcp	http	SF	208	170	0	0	0	0	0	1	0	0	0	0	0	0	0	0	0	0	23	23	0.00	0.00	0.00	0.00	1.00	0.00	0.00	180	255	1.00	0.00	0.01	0.02	0.00	0.00	0.00	0.00	normal	21
0	tcp	http	SF	224	9703	0	0	0	0	0	1	0	0	0	0	0	0	0	0	0	0	13	14	0.00	0.00	0.00	0.00	1.00	0.00	0.14	255	255	1.00	0.00	0.00	0.00	0.00	0.00	0.00	0.00	normal	21
0	tcp	http	SF	236	1665	0	0	0	0	0	1	0	0	0	0	0	0	0	0	0	0	11	11	0.00	0.00	0.00	0.00	1.00	0.00	0.00	32	255	1.00	0.00	0.03	0.02	0.00	0.00	0.00	0.00	normal	21
1	tcp	smtp	SF	2599	293	0	0	0	0	0	1	0	0	0	0	0	0	0	0	0	0	3	3	0.00	0.00	0.00	0.00	1.00	0.00	0.00	255	15	0.06	0.16	0.00	0.00	0.00	0.00	0.92	0.00	mailbomb	12
0	tcp	http	S0	0	0	0	0	0	0	0	0	0	0	0	0	0	0	0	0	0	0	46	46	0.87	0.87	0.11	0.11	1.00	0.00	0.00	255	255	1.00	0.00	0.00	0.00	0.21	0.21	0.70	0.70	apache2	16
801	tcp	http	RSTR	62344	1	0	0	0	0	0	1	0	0	0	0	0	0	0	0	0	0	41	41	0.00	0.00	1.00	1.00	1.00	0.00	0.00	255	253	0.99	0.01	0.00	0.00	0.00	0.00	0.20	0.20	apache2	15
282	tcp	ftp	SF	157	595	0	0	0	2	0	1	0	0	0	0	0	0	0	0	0	1	1	1	0.00	0.00	0.00	0.00	1.00	0.00	0.00	255	5	0.02	0.02	0.00	0.00	0.33	0.00	0.07	0.00	warezmaster	15
0	udp	private	SF	105	147	0	0	0	0	0	0	0	0	0	0	0	0	0	0	0	0	1	1	0.00	0.00	0.00	0.00	1.00	0.00	0.00	255	252	0.99	0.01	0.01	0.00	0.00	0.00	0.00	0.00	snmpgetattack	0
0	udp	private	SF	53	52	0	0	0	0	0	0	0	0	0	0	0	0	0	0	0	0	507	507	0.00	0.00	0.00	0.00	1.00	0.00	0.00	255	255	1.00	0.00	0.83	0.00	0.00	0.00	0.00	0.00	normal	17
0	tcp	private	S0	0	0	0	0	0	0	0	0	0	0	0	0	0	0	0	0	0	0	222	7	1.00	1.00	0.00	0.00	0.03	0.07	0.00	255	7	0.03	0.07	0.00	0.00	1.00	1.00	0.00	0.00	neptune	21
0	tcp	private	REJ	0	0	0	0	0	0	0	0	0	0	0	0	0	0	0	0	0	0	108	3	0.00	0.00	1.00	1.00	0.03	0.07	0.00	255	3	0.01	0.07	0.00	0.00	0.00	0.00	1.00	1.00	neptune	21
1	tcp	smtp	SF	1046	338	0	0	0	0	0	1	0	0	0	0	0	0	0	0	0	0	1	2	0.00	0.00	0.00	0.00	1.00	0.00	1.00	105	101	0.81	0.03	0.01	0.02	0.00	0.00	0.00	0.00	normal	21
0	udp	private	SF	105	0	0	0	0	0	0	0	0	0	0	0	0	0	0	0	0	0	1	1	0.00	0.00	0.00	0.00	1.00	0.00	0.00	9	9	1.00	0.00	0.11	0.00	0.00	0.00	0.00	0.00	normal	19
0	tcp	private	S0	0	0	0	0	0	0	0	0	0	0	0	0	0	0	0	0	0	0	239	17	1.00	1.00	0.00	0.00	0.07	0.06	0.00	255	17	0.07	0.07	0.00	0.00	1.00	1.00	0.00	0.00	neptune	21
0	tcp	private	S0	0	0	0	0	0	0	0	0	0	0	0	0	0	0	0	0	0	0	199	14	1.00	1.00	0.00	0.00	0.07	0.09	0.00	255	14	0.05	0.08	0.00	0.00	1.00	1.00	0.00	0.00	neptune	21
1179	udp	other	SF	146	105	0	0	0	0	0	0	0	0	0	0	0	0	0	0	0	0	1	1	0.00	0.00	0.00	0.00	1.00	0.00	0.00	255	10	0.04	0.04	0.15	0.00	0.00	0.00	0.00	0.00	normal	21
0	tcp	other	SF	319	0	0	0	0	0	0	0	0	0	0	0	0	0	0	0	0	0	2	1	0.00	0.00	0.00	0.00	0.50	1.00	0.00	101	1	0.01	0.08	0.20	0.00	0.00	0.00	0.00	0.00	normal	20
1	tcp	smtp	SF	2599	293	0	0	0	0	0	1	0	0	0	0	0	0	0	0	0	0	3	3	0.00	0.00	0.00	0.00	1.00	0.00	0.00	255	131	0.51	0.15	0.00	0.00	0.00	0.00	0.47	0.00	mailbomb	11
798	tcp	http	RSTR	76944	0	0	0	0	0	0	1	0	0	0	0	0	0	0	0	0	0	70	70	0.03	0.03	0.97	0.97	1.00	0.00	0.00	255	253	0.99	0.01	0.00	0.00	0.01	0.01	0.40	0.40	apache2	15
0	tcp	sunrpc	REJ	0	0	0	0	0	0	0	0	0	0	0	0	0	0	0	0	0	0	1	3	0.00	0.00	1.00	1.00	1.00	0.00	1.00	82	51	0.16	0.06	0.01	0.04	0.00	0.00	0.88	1.00	mscan	13
0	tcp	http	SF	310	197	0	0	0	0	0	1	0	0	0	0	0	0	0	0	0	0	23	44	0.00	0.00	0.00	0.00	1.00	0.00	0.05	255	255	1.00	0.00	0.00	0.00	0.00	0.00	0.00	0.00	normal	21
0	tcp	http	SF	293	5200	0	0	0	0	0	1	0	0	0	0	0	0	0	0	0	0	10	14	0.00	0.00	0.00	0.00	1.00	0.00	0.14	255	255	1.00	0.00	0.00	0.00	0.00	0.00	0.00	0.00	normal	21
0	tcp	http	SF	210	454	0	0	0	0	0	1	0	0	0	0	0	0	0	0	0	0	1	1	0.00	0.00	0.00	0.00	1.00	0.00	0.00	119	255	1.00	0.00	0.01	0.01	0.00	0.00	0.00	0.00	normal	21
0	udp	private	SF	1	1	0	0	0	0	0	0	0	0	0	0	0	0	0	0	0	0	45	1	0.00	0.00	0.00	0.00	0.02	0.98	0.00	255	1	0.00	0.70	0.97	0.00	0.00	0.00	0.03	0.00	satan	19
0	tcp	private	S0	0	0	0	0	0	0	0	0	0	0	0	0	0	0	0	0	0	0	180	14	1.00	1.00	0.00	0.00	0.08	0.08	0.00	255	14	0.05	0.09	0.00	0.00	1.00	1.00	0.00	0.00	neptune	21
0	udp	private	SF	53	49	0	0	0	0	0	0	0	0	0	0	0	0	0	0	0	0	511	511	0.00	0.00	0.00	0.00	1.00	0.00	0.00	255	255	1.00	0.00	0.83	0.00	0.00	0.00	0.00	0.00	normal	17
0	tcp	ftp_data	SF	868	0	0	0	0	0	0	0	0	0	0	0	0	0	0	0	0	0	1	1	0.00	0.00	0.00	0.00	1.00	0.00	0.00	255	117	0.46	0.02	0.46	0.00	0.00	0.00	0.00	0.00	normal	20
0	icmp	ecr_i	SF	1032	0	0	0	0	0	0	0	0	0	0	0	0	0	0	0	0	0	106	106	0.00	0.00	0.00	0.00	1.00	0.00	0.00	255	35	0.14	0.83	0.14	0.00	0.14	0.00	0.71	0.00	smurf	15
0	tcp	private	SH	0	0	0	0	0	0	0	0	0	0	0	0	0	0	0	0	0	0	1	1	1.00	1.00	0.00	0.00	1.00	0.00	0.00	78	1	0.01	1.00	1.00	0.00	1.00	1.00	0.00	0.00	nmap	19
0	tcp	private	REJ	0	0	0	0	0	0	0	0	0	0	0	0	0	0	0	0	0	0	222	17	0.00	0.00	1.00	1.00	0.08	0.06	0.00	255	17	0.07	0.07	0.00	0.00	0.00	0.00	1.00	1.00	neptune	21
0	tcp	finger	SF	5	136	0	0	0	0	0	0	0	0	0	0	0	0	0	0	0	0	1	1	0.00	0.00	0.00	0.00	1.00	0.00	0.00	41	1	0.02	0.10	0.02	0.00	0.00	0.00	0.00	0.00	normal	21
0	tcp	smtp	SF	3190	331	0	0	0	0	0	1	0	0	0	0	0	0	0	0	0	0	1	1	0.00	0.00	0.00	0.00	1.00	0.00	0.00	118	74	0.63	0.04	0.01	0.00	0.00	0.00	0.01	0.01	normal	21
0	tcp	http	SF	275	2101	0	0	0	0	0	1	0	0	0	0	0	0	0	0	0	0	1	2	0.00	0.00	0.00	0.00	1.00	0.00	1.00	17	160	1.00	0.00	0.06	0.06	0.00	0.00	0.00	0.00	normal	21
280	tcp	ftp_data	SF	283618	0	0	0	0	0	0	0	0	0	0	0	0	0	0	0	0	0	1	1	0.00	0.00	0.00	0.00	1.00	0.00	0.00	140	42	0.18	0.04	0.18	0.05	0.00	0.00	0.00	0.00	warezmaster	2
0	udp	private	SF	1	1	0	0	0	0	0	0	0	0	0	0	0	0	0	0	0	0	3	1	0.00	0.00	0.00	0.00	0.33	1.00	0.00	255	1	0.00	0.33	1.00	0.00	0.00	0.00	0.00	0.00	saint	20
7224	tcp	telnet	SF	0	44	0	0	0	0	0	0	0	0	0	0	0	0	0	0	0	0	1	1	0.00	0.00	0.00	0.00	1.00	0.00	0.00	255	248	0.97	0.02	0.00	0.00	0.33	0.34	0.04	0.02	processtable	19
0	tcp	private	REJ	0	0	0	0	0	0	0	0	0	0	0	0	0	0	0	0	0	0	119	1	0.00	0.00	1.00	1.00	0.01	0.07	0.00	255	1	0.00	0.07	0.00	0.00	0.00	0.00	1.00	1.00	neptune	21
280	tcp	ftp_data	SF	283618	0	0	0	0	0	0	0	0	0	0	0	0	0	0	0	0	0	2	2	0.00	0.00	0.00	0.00	1.00	0.00	0.00	4	28	1.00	0.00	1.00	0.18	0.00	0.04	0.00	0.00	warezmaster	16
0	tcp	sunrpc	REJ	0	0	0	0	0	0	0	0	0	0	0	0	0	0	0	0	0	0	4	3	0.00	0.00	1.00	1.00	0.25	1.00	1.00	226	51	0.19	0.02	0.00	0.04	0.01	0.00	0.87	1.00	mscan	14
0	udp	domain_u	SF	43	43	0	0	0	0	0	0	0	0	0	0	0	0	0	0	0	0	130	130	0.00	0.00	0.00	0.00	1.00	0.00	0.00	255	254	1.00	0.01	0.00	0.00	0.00	0.00	0.00	0.00	normal	18
0	udp	private	SF	1	1	0	0	0	0	0	0	0	0	0	0	0	0	0	0	0	0	62	1	0.00	0.00	0.00	0.00	0.02	0.63	0.00	255	1	0.00	0.53	0.87	0.00	0.00	0.00	0.13	0.00	satan	18
0	tcp	private	REJ	0	0	0	0	0	0	0	0	0	0	0	0	0	0	0	0	0	0	256	1	0.00	0.00	1.00	1.00	0.00	0.07	0.00	255	1	0.00	0.07	0.00	0.00	0.00	0.00	1.00	1.00	neptune	21
5	tcp	imap4	SF	0	0	0	0	0	0	0	0	0	0	0	0	0	0	0	0	0	0	2	2	0.00	0.00	0.50	0.50	0.50	1.00	1.00	41	57	0.20	0.12	0.02	0.04	0.00	0.02	0.17	0.84	mscan	6
0	icmp	eco_i	SF	18	0	0	0	0	0	0	0	0	0	0	0	0	0	0	0	0	0	1	1	0.00	0.00	0.00	0.00	1.00	0.00	0.00	1	82	1.00	0.00	1.00	1.00	0.00	0.00	0.00	0.00	ipsweep	18
0	tcp	http	SF	348	9343	0	0	0	0	0	1	0	0	0	0	0	0	0	0	0	0	19	19	0.00	0.00	0.00	0.00	1.00	0.00	0.00	49	255	1.00	0.00	0.02	0.07	0.02	0.00	0.00	0.00	normal	21
0	icmp	ecr_i	SF	1008	0	0	0	0	0	0	0	0	0	0	0	0	0	0	0	0	0	362	362	0.00	0.00	0.00	0.00	1.00	0.00	0.00	255	255	1.00	0.00	1.00	0.00	0.00	0.00	0.00	0.00	smurf	18
0	tcp	private	REJ	0	0	0	0	0	0	0	0	0	0	0	0	0	0	0	0	0	0	2	1	0.00	0.00	1.00	1.00	0.50	1.00	0.00	255	1	0.00	1.00	1.00	0.00	0.00	0.00	1.00	1.00	portsweep	18
8156	tcp	telnet	SF	0	15	0	0	0	0	0	0	0	0	0	0	0	0	0	0	0	0	1	1	0.00	0.00	0.00	0.00	1.00	0.00	0.00	255	74	0.29	0.02	0.00	0.00	0.71	0.65	0.01	0.03	processtable	17
1	tcp	smtp	SF	2599	293	0	0	0	0	0	1	0	0	0	0	0	0	0	0	0	0	2	2	0.00	0.00	0.00	0.00	1.00	0.00	0.00	255	169	0.66	0.13	0.00	0.00	0.00	0.00	0.33	0.00	mailbomb	11
0	tcp	http	S0	0	0	0	0	0	0	0	0	0	0	0	0	0	0	0	0	0	0	45	45	1.00	1.00	0.00	0.00	1.00	0.00	0.00	255	255	1.00	0.00	0.00	0.00	0.25	0.25	0.70	0.70	apache2	16
0	tcp	finger	RSTO	0	0	0	0	0	0	0	0	0	0	0	0	0	0	0	0	0	0	33	8	0.00	0.00	1.00	1.00	0.24	0.12	0.00	255	68	0.27	0.10	0.02	0.00	0.00	0.00	1.00	1.00	neptune	18
0	tcp	http	SF	301	2507	0	0	0	0	0	1	0	0	0	0	0	0	0	0	0	0	1	1	0.00	0.00	0.00	0.00	1.00	0.00	0.00	255	229	0.90	0.01	0.00	0.00	0.00	0.00	0.03	0.00	normal	18
0	tcp	private	REJ	0	0	0	0	0	0	0	0	0	0	0	0	0	0	0	0	0	0	122	2	0.00	0.00	1.00	1.00	0.02	0.06	0.00	255	2	0.01	0.05	0.00	0.00	0.00	0.00	1.00	1.00	neptune	21
0	tcp	http	SF	54540	8314	0	0	0	2	0	1	1	0	0	0	0	0	0	0	0	0	4	4	0.00	0.00	0.00	0.00	1.00	0.00	0.00	255	231	0.91	0.01	0.00	0.00	0.00	0.00	0.02	0.02	back	12
0	tcp	http	SF	228	734	0	0	0	0	0	1	0	0	0	0	0	0	0	0	0	0	3	3	0.00	0.00	0.00	0.00	1.00	0.00	0.00	7	255	1.00	0.00	0.14	0.04	0.00	0.00	0.00	0.00	normal	21
0	tcp	http	SF	302	258	0	0	0	0	0	1	0	0	0	0	0	0	0	0	0	0	2	2	0.00	0.00	0.00	0.00	1.00	0.00	0.00	247	119	0.48	0.40	0.00	0.00	0.01	0.00	0.45	0.01	normal	18
0	tcp	http	S0	0	0	0	0	0	0	0	0	0	0	0	0	0	0	0	0	0	0	33	33	0.55	0.55	0.42	0.42	1.00	0.00	0.00	255	255	1.00	0.00	0.00	0.00	0.10	0.10	0.70	0.70	apache2	20
0	tcp	uucp_path	S0	0	0	0	0	0	0	0	0	0	0	0	0	0	0	0	0	0	0	291	7	1.00	1.00	0.00	0.00	0.02	0.06	0.00	255	7	0.03	0.07	0.00	0.00	1.00	1.00	0.00	0.00	neptune	19
0	tcp	sql_net	REJ	0	0	0	0	0	0	0	0	0	0	0	0	0	0	0	0	0	0	199	12	0.00	0.00	1.00	1.00	0.06	0.06	0.00	255	12	0.05	0.06	0.00	0.00	0.00	0.00	1.00	1.00	neptune	20
0	tcp	http	SF	379	2062	0	0	0	0	0	1	0	0	0	0	0	0	0	0	0	0	9	10	0.00	0.00	0.00	0.00	1.00	0.00	0.20	255	255	1.00	0.00	0.00	0.00	0.00	0.00	0.00	0.00	normal	21
0	tcp	http	SF	169	7417	0	0	0	0	0	1	0	0	0	0	0	0	0	0	0	0	5	5	0.00	0.00	0.00	0.00	1.00	0.00	0.00	16	255	1.00	0.00	0.06	0.02	0.00	0.00	0.00	0.00	normal	21
0	udp	private	SF	105	0	0	0	0	0	0	0	0	0	0	0	0	0	0	0	0	0	1	1	0.00	0.00	0.00	0.00	1.00	0.00	0.00	235	233	0.99	0.01	0.00	0.00	0.00	0.00	0.00	0.00	normal	21
0	tcp	smtp	SF	856	334	0	0	0	0	0	1	0	0	0	0	0	0	0	0	0	0	1	1	0.00	0.00	0.00	0.00	1.00	0.00	0.00	74	65	0.55	0.04	0.01	0.03	0.00	0.00	0.00	0.00	normal	21
0	tcp	ftp_data	S0	0	0	0	0	0	0	0	0	0	0	0	0	0	0	0	0	0	0	150	4	1.00	1.00	0.00	0.00	0.03	0.09	0.00	255	4	0.02	0.09	0.00	0.00	1.00	1.00	0.00	0.00	neptune	18
7252	tcp	telnet	SF	0	44	0	0	0	0	0	0	0	0	0	0	0	0	0	0	0	0	1	1	0.00	0.00	0.00	0.00	1.00	0.00	0.00	255	248	0.97	0.02	0.00	0.00	0.33	0.34	0.04	0.02	processtable	18
0	icmp	ecr_i	SF	1032	0	0	0	0	0	0	0	0	0	0	0	0	0	0	0	0	0	51	51	0.00	0.00	0.00	0.00	1.00	0.00	0.00	255	255	1.00	0.00	1.00	0.00	0.00	0.00	0.00	0.00	smurf	19
0	udp	private	SF	1	1	0	0	0	0	0	0	0	0	0	0	0	0	0	0	0	0	105	1	0.00	0.00	0.00	0.00	0.01	1.00	0.00	255	1	0.00	0.98	1.00	0.00	0.00	0.00	0.00	0.00	satan	16
0	tcp	http	SF	290	8557	0	0	0	0	0	1	0	0	0	0	0	0	0	0	0	0	3	3	0.00	0.00	0.00	0.00	1.00	0.00	0.00	24	255	1.00	0.00	0.04	0.02	0.00	0.00	0.00	0.00	normal	21
0	tcp	ftp	S0	0	0	0	0	0	0	0	0	0	0	0	0	0	0	0	0	0	0	250	7	1.00	1.00	0.00	0.00	0.03	0.07	0.00	255	7	0.03	0.07	0.00	0.00	1.00	1.00	0.00	0.00	neptune	20
0	tcp	http	SF	282	263	0	0	0	0	0	1	0	0	0	0	0	0	0	0	0	0	1	1	0.00	0.00	0.00	0.00	1.00	0.00	0.00	28	28	1.00	0.00	0.04	0.00	0.00	0.00	0.00	0.00	normal	21
0	tcp	http	SF	302	3615	0	0	0	0	0	1	0	0	0	0	0	0	0	0	0	0	17	17	0.00	0.00	0.00	0.00	1.00	0.00	0.00	255	255	1.00	0.00	0.00	0.00	0.00	0.00	0.00	0.00	normal	21
0	tcp	ftp_data	SF	40494	0	0	0	0	0	0	0	0	0	0	0	0	0	0	0	0	0	9	9	0.00	0.00	0.00	0.00	1.00	0.00	0.00	88	38	0.22	0.05	0.22	0.05	0.00	0.00	0.00	0.00	normal	21
0	udp	private	SF	105	146	0	0	0	0	0	0	0	0	0	0	0	0	0	0	0	0	2	1	0.00	0.00	0.00	0.00	0.50	1.00	0.00	255	254	1.00	0.01	0.01	0.00	0.00	0.00	0.00	0.00	snmpgetattack	1
0	tcp	telnet	S3	0	44	0	0	0	0	0	0	0	0	0	0	0	0	0	0	0	0	1	1	1.00	1.00	0.00	0.00	1.00	0.00	0.00	255	86	0.34	0.03	0.00	0.00	0.03	0.08	0.11	0.15	processtable	18
0	tcp	vmnet	REJ	0	0	0	0	0	0	0	0	0	0	0	0	0	0	0	0	0	0	120	4	0.00	0.00	1.00	1.00	0.03	0.06	0.00	255	4	0.02	0.06	0.00	0.00	0.00	0.00	1.00	1.00	neptune	19
0	tcp	uucp_path	REJ	0	0	0	0	0	0	0	0	0	0	0	0	0	0	0	0	0	0	219	2	0.00	0.00	1.00	1.00	0.01	0.07	0.00	255	2	0.01	0.07	0.00	0.00	0.00	0.00	1.00	1.00	neptune	21
0	tcp	http	SF	205	2461	0	0	0	0	0	1	0	0	0	0	0	0	0	0	0	0	6	6	0.00	0.00	0.00	0.00	1.00	0.00	0.00	87	255	1.00	0.00	0.01	0.02	0.00	0.00	0.00	0.00	normal	21
0	tcp	http	SF	226	963	0	0	0	0	0	1	0	0	0	0	0	0	0	0	0	0	12	22	0.00	0.00	0.00	0.00	1.00	0.00	0.18	108	255	1.00	0.00	0.01	0.02	0.00	0.00	0.00	0.00	normal	21
0	tcp	private	REJ	0	0	0	0	0	0	0	0	0	0	0	0	0	0	0	0	0	0	269	10	0.00	0.00	1.00	1.00	0.04	0.06	0.00	255	10	0.04	0.05	0.00	0.00	0.00	0.00	1.00	1.00	neptune	21
281	tcp	ftp	SF	164	601	0	0	0	2	0	1	0	0	0	0	0	0	0	0	0	1	1	1	0.00	0.00	0.00	0.00	1.00	0.00	0.00	255	3	0.01	0.15	0.00	0.00	0.00	0.00	0.13	0.00	warezmaster	11
0	udp	private	SF	1	26	0	0	0	0	0	0	0	0	0	0	0	0	0	0	0	0	15	4	0.00	0.00	0.00	0.00	0.27	0.40	0.00	255	4	0.02	0.69	0.35	0.00	0.03	0.00	0.60	0.00	normal	9
0	tcp	private	REJ	0	0	0	0	0	0	0	0	0	0	0	0	0	0	0	0	0	0	228	20	0.00	0.00	1.00	1.00	0.09	0.06	0.00	255	20	0.08	0.07	0.00	0.00	0.00	0.00	1.00	1.00	neptune	21
0	tcp	http	RSTR	32120	2920	0	0	0	1	0	1	0	0	0	0	0	0	0	0	0	0	3	3	0.00	0.00	1.00	1.00	1.00	0.00	0.00	255	254	1.00	0.01	0.00	0.00	0.00	0.00	0.07	0.07	back	12
0	tcp	http	SF	209	1068	0	0	0	0	0	1	0	0	0	0	0	0	0	0	0	0	6	6	0.00	0.00	0.00	0.00	1.00	0.00	0.00	48	243	1.00	0.00	0.02	0.03	0.00	0.00	0.00	0.00	normal	21
0	tcp	http	SF	219	13020	0	0	0	0	0	1	0	0	0	0	0	0	0	0	0	0	1	1	0.00	0.00	0.00	0.00	1.00	0.00	0.00	8	255	1.00	0.00	0.12	0.05	0.00	0.00	0.00	0.00	normal	21
0	udp	private	SF	105	145	0	0	0	0	0	0	0	0	0	0	0	0	0	0	0	0	2	2	0.00	0.00	0.00	0.00	1.00	0.00	0.00	255	255	1.00	0.00	0.00	0.00	0.00	0.00	0.00	0.00	normal	18
0	tcp	http	SF	352	383	0	0	0	0	0	1	0	0	0	0	0	0	0	0	0	0	18	18	0.00	0.00	0.00	0.00	1.00	0.00	0.00	39	253	1.00	0.00	0.03	0.05	0.00	0.00	0.00	0.00	normal	21
0	tcp	shell	RSTO	0	0	0	0	0	0	0	0	0	0	0	0	0	0	0	0	0	0	124	4	0.00	0.00	1.00	1.00	0.03	0.07	0.00	255	4	0.02	0.06	0.00	0.00	0.00	0.00	1.00	1.00	neptune	21
282	tcp	ftp	SF	160	599	0	0	0	2	0	1	0	0	0	0	0	0	0	0	0	1	1	1	0.00	0.00	0.00	0.00	1.00	0.00	0.00	65	33	0.51	0.05	0.02	0.00	0.00	0.00	0.00	0.00	warezmaster	11
282	tcp	ftp	SF	156	595	0	0	0	2	0	1	0	0	0	0	0	0	0	0	0	1	1	1	0.00	0.00	0.00	0.00	1.00	0.00	0.00	255	10	0.04	0.02	0.00	0.00	0.80	0.00	0.02	0.00	warezmaster	15
2	tcp	smtp	SF	718	325	0	0	0	0	0	1	0	0	0	0	0	0	0	0	0	0	1	1	0.00	0.00	0.00	0.00	1.00	0.00	0.00	55	168	0.84	0.04	0.02	0.01	0.00	0.00	0.00	0.00	normal	21
0	tcp	http	SF	229	27942	0	0	0	0	0	1	0	0	0	0	0	0	0	0	0	0	6	37	0.00	0.03	0.00	0.00	1.00	0.00	0.11	117	249	1.00	0.00	0.01	0.01	0.00	0.00	0.00	0.00	normal	21
0	icmp	ecr_i	SF	1032	0	0	0	0	0	0	0	0	0	0	0	0	0	0	0	0	0	2	2	0.00	0.00	0.00	0.00	1.00	0.00	0.00	255	255	1.00	0.00	1.00	0.00	0.00	0.00	0.00	0.00	smurf	16
6	tcp	pop_3	SF	28	93	0	0	0	0	0	1	0	0	0	0	0	0	0	0	0	0	1	1	0.00	0.00	0.00	0.00	1.00	0.00	0.00	255	252	0.99	0.01	0.00	0.00	0.00	0.00	0.00	0.00	guess_passwd	17
0	tcp	http	SF	296	511	0	0	0	0	0	1	0	0	0	0	0	0	0	0	0	0	1	1	0.00	0.00	0.00	0.00	1.00	0.00	0.00	8	255	1.00	0.00	0.12	0.01	0.00	0.00	0.00	0.00	normal	21
0	tcp	ftp_data	REJ	0	0	0	0	0	0	0	0	0	0	0	0	0	0	0	0	0	0	244	20	0.00	0.00	1.00	1.00	0.08	0.07	0.00	255	20	0.08	0.08	0.00	0.00	0.00	0.00	1.00	1.00	neptune	19
0	udp	private	SF	28	0	0	3	0	0	0	0	0	0	0	0	0	0	0	0	0	0	63	63	0.00	0.00	0.00	0.00	1.00	0.00	0.00	255	63	0.25	0.02	0.25	0.00	0.19	0.00	0.29	0.00	normal	3
0	tcp	http	SF	288	1769	0	0	0	0	0	1	0	0	0	0	0	0	0	0	0	0	32	32	0.00	0.00	0.00	0.00	1.00	0.00	0.00	255	255	1.00	0.00	0.00	0.00	0.00	0.00	0.00	0.00	normal	21
0	tcp	private	REJ	0	0	0	0	0	0	0	0	0	0	0	0	0	0	0	0	0	0	219	6	0.01	0.00	0.99	1.00	0.03	0.07	0.00	255	6	0.02	0.07	0.00	0.00	0.01	0.00	0.99	1.00	neptune	21
0	tcp	telnet	S0	0	0	0	0	0	0	0	0	0	0	0	0	0	0	0	0	0	0	32	12	1.00	1.00	0.00	0.00	0.38	0.06	0.00	255	24	0.09	0.05	0.01	0.00	0.83	0.50	0.02	0.12	neptune	17
0	tcp	private	S0	0	0	0	0	0	0	0	0	0	0	0	0	0	0	0	0	0	0	150	11	1.00	1.00	0.00	0.00	0.07	0.09	0.00	255	11	0.04	0.08	0.00	0.00	1.00	1.00	0.00	0.00	neptune	21
0	tcp	private	REJ	0	0	0	0	0	0	0	0	0	0	0	0	0	0	0	0	0	0	252	13	0.00	0.00	1.00	1.00	0.05	0.06	0.00	255	13	0.05	0.06	0.00	0.00	0.00	0.00	1.00	1.00	neptune	21
0	tcp	http	SF	295	6305	0	0	0	1	0	1	0	1	0	0	0	0	0	0	0	0	2	2	0.00	0.00	0.00	0.00	1.00	0.00	0.00	33	255	1.00	0.00	0.03	0.02	0.00	0.00	0.00	0.00	normal	20
0	tcp	other	REJ	0	0	0	0	0	0	0	0	0	0	0	0	0	0	0	0	0	0	1	1	0.00	0.00	1.00	1.00	1.00	0.00	0.00	255	45	0.18	0.02	0.00	0.00	0.00	0.00	0.16	0.82	httptunnel	15
282	tcp	ftp	SF	160	595	0	0	0	2	0	1	0	0	0	0	0	0	0	0	0	1	1	1	0.00	0.00	0.00	0.00	1.00	0.00	0.00	239	82	0.34	0.03	0.00	0.00	0.00	0.00	0.00	0.00	warezmaster	13
0	tcp	http	SF	207	709	0	0	0	0	0	1	0	0	0	0	0	0	0	0	0	0	10	10	0.00	0.00	0.00	0.00	1.00	0.00	0.00	10	117	1.00	0.00	0.10	0.07	0.00	0.00	0.00	0.00	normal	21
0	tcp	private	REJ	0	0	0	0	0	0	0	0	0	0	0	0	0	0	0	0	0	0	254	9	0.00	0.00	1.00	1.00	0.04	0.06	0.00	255	9	0.04	0.07	0.00	0.00	0.00	0.00	1.00	1.00	neptune	21
0	tcp	private	S0	0	0	0	0	0	0	0	0	0	0	0	0	0	0	0	0	0	0	131	7	1.00	1.00	0.00	0.00	0.05	0.06	0.00	255	7	0.03	0.06	0.00	0.00	1.00	1.00	0.00	0.00	neptune	21
0	tcp	ftp_data	SF	245	0	0	0	0	0	0	0	0	0	0	0	0	0	0	0	0	0	2	2	0.00	0.00	0.00	0.00	1.00	0.00	0.00	88	16	0.14	0.06	0.14	0.12	0.00	0.00	0.03	0.00	normal	20
0	tcp	http	SF	54540	8314	0	0	0	2	0	1	1	0	0	0	0	0	0	0	0	0	4	4	0.00	0.00	0.00	0.00	1.00	0.00	0.00	255	246	0.96	0.01	0.00	0.00	0.00	0.00	0.06	0.06	back	14
1	tcp	smtp	SF	2599	293	0	0	0	0	0	1	0	0	0	0	0	0	0	0	0	0	1	1	0.00	0.00	0.00	0.00	1.00	0.00	0.00	255	247	0.97	0.04	0.00	0.00	0.00	0.00	0.03	0.00	mailbomb	16
0	tcp	private	SH	0	0	0	0	0	0	0	0	0	0	0	0	0	0	0	0	0	0	1	1	1.00	1.00	0.00	0.00	1.00	0.00	0.00	60	1	0.02	1.00	1.00	0.00	1.00	1.00	0.00	0.00	nmap	18
0	tcp	private	REJ	0	0	0	0	0	0	0	0	0	0	0	0	0	0	0	0	0	0	291	13	0.00	0.00	1.00	1.00	0.04	0.05	0.00	255	13	0.05	0.06	0.00	0.00	0.00	0.00	1.00	1.00	neptune	21
0	udp	private	SF	1	1	0	0	0	0	0	0	0	0	0	0	0	0	0	0	0	0	17	3	0.00	0.00	0.00	0.00	0.18	0.29	0.00	255	3	0.01	0.57	0.47	0.00	0.01	0.00	0.49	0.00	normal	0
0	tcp	http	SF	287	1434	0	0	0	0	0	1	0	0	0	0	0	0	0	0	0	0	5	5	0.00	0.00	0.00	0.00	1.00	0.00	0.00	158	255	1.00	0.00	0.01	0.02	0.00	0.00	0.00	0.00	normal	21
300	tcp	other	SF	240	620	0	0	0	0	0	0	0	0	0	0	0	0	0	0	0	0	1	1	0.00	0.00	0.00	0.00	1.00	0.00	0.00	114	13	0.11	0.06	0.01	0.00	0.00	0.00	0.07	0.62	httptunnel	7
4	tcp	pop_3	SF	30	93	0	0	0	0	0	1	0	0	0	0	0	0	0	0	0	0	1	1	0.00	0.00	0.00	0.00	1.00	0.00	0.00	255	218	0.85	0.02	0.00	0.00	0.00	0.00	0.03	0.00	guess_passwd	18
0	tcp	finger	SF	6	138	0	0	0	0	0	0	0	0	0	0	0	0	0	0	0	0	1	1	0.00	0.00	0.00	0.00	1.00	0.00	0.00	193	11	0.06	0.03	0.01	0.00	0.00	0.00	0.01	0.00	normal	21
0	tcp	http	SF	220	273	0	0	0	0	0	1	0	0	0	0	0	0	0	0	0	0	3	3	0.00	0.00	0.00	0.00	1.00	0.00	0.00	3	13	1.00	0.00	0.33	0.23	0.00	0.00	0.00	0.00	normal	21
0	tcp	http	RSTR	54540	7300	0	0	0	1	0	1	0	0	0	0	0	0	0	0	0	0	3	4	0.00	0.00	0.33	0.25	1.00	0.00	0.50	255	255	1.00	0.00	0.00	0.00	0.01	0.01	0.05	0.05	back	8
0	tcp	private	REJ	0	0	0	0	0	0	0	0	0	0	0	0	0	0	0	0	0	0	240	9	0.00	0.00	1.00	1.00	0.04	0.07	0.00	255	9	0.04	0.07	0.00	0.00	0.00	0.00	1.00	1.00	neptune	21
0	tcp	pop_3	RSTO	0	36	0	0	0	0	0	1	0	0	0	0	0	0	0	0	0	0	3	3	0.00	0.00	1.00	1.00	0.33	1.00	1.00	187	59	0.24	0.03	0.01	0.03	0.00	0.00	0.89	1.00	mscan	15
0	icmp	ecr_i	SF	1008	0	0	0	0	0	0	0	0	0	0	0	0	0	0	0	0	0	112	112	0.00	0.00	0.00	0.00	1.00	0.00	0.00	255	255	1.00	0.00	1.00	0.00	0.00	0.00	0.00	0.00	smurf	18
0	udp	private	SF	55	56	0	0	0	0	0	0	0	0	0	0	0	0	0	0	0	0	507	507	0.00	0.00	0.00	0.00	1.00	0.00	0.00	255	255	1.00	0.00	0.83	0.00	0.00	0.00	0.00	0.00	normal	17
4	tcp	pop_3	SF	26	93	0	0	0	0	0	1	0	0	0	0	0	0	0	0	0	0	1	1	0.00	0.00	0.00	0.00	1.00	0.00	0.00	85	75	0.87	0.04	0.01	0.03	0.00	0.00	0.08	0.00	guess_passwd	7
0	tcp	imap4	REJ	0	0	0	0	0	0	0	0	0	0	0	0	0	0	0	0	0	0	3	3	0.00	0.00	1.00	1.00	0.33	0.67	1.00	159	64	0.25	0.02	0.01	0.03	0.00	0.00	0.85	1.00	mscan	15
0	tcp	http	SF	292	6854	0	0	0	0	0	1	0	0	0	0	0	0	0	0	0	0	3	20	0.00	0.00	0.00	0.00	1.00	0.00	0.10	255	255	1.00	0.00	0.00	0.00	0.00	0.00	0.00	0.00	normal	21
5	tcp	pop_3	SF	32	93	0	0	0	0	0	1	0	0	0	0	0	0	0	0	0	0	1	1	0.00	0.00	0.00	0.00	1.00	0.00	0.00	255	237	0.93	0.02	0.00	0.00	0.00	0.00	0.03	0.00	guess_passwd	17
0	tcp	http	SF	212	5008	0	0	0	0	0	1	0	0	0	0	0	0	0	0	0	0	1	2	0.00	0.00	0.00	0.00	1.00	0.00	1.00	1	255	1.00	0.00	1.00	0.06	0.00	0.00	0.00	0.00	normal	21
0	tcp	uucp	RSTO	0	0	0	0	0	0	0	0	0	0	0	0	0	0	0	0	0	0	110	6	0.00	0.00	1.00	1.00	0.05	0.08	0.00	255	6	0.02	0.06	0.00	0.00	0.00	0.00	1.00	1.00	neptune	20
0	tcp	private	S0	0	0	0	0	0	0	0	0	0	0	0	0	0	0	0	0	0	0	283	18	0.87	1.00	0.13	0.00	0.06	0.06	0.00	255	18	0.07	0.06	0.00	0.00	0.86	1.00	0.14	0.00	neptune	21
0	tcp	http	SF	168	42663	0	0	0	0	0	1	0	0	0	0	0	0	0	0	0	0	1	6	0.00	0.00	0.00	0.00	1.00	0.00	0.33	255	255	1.00	0.00	0.00	0.00	0.00	0.00	0.00	0.00	normal	21
0	tcp	http	SF	352	661	0	0	0	0	0	1	0	0	0	0	0	0	0	0	0	0	9	9	0.00	0.00	0.00	0.00	1.00	0.00	0.00	9	177	1.00	0.00	0.11	0.06	0.00	0.00	0.00	0.00	normal	21
0	tcp	ftp_data	SF	8737	0	0	0	0	0	0	0	0	0	0	0	0	0	0	0	0	0	15	15	0.00	0.00	0.00	0.00	1.00	0.00	0.00	249	157	0.63	0.02	0.63	0.00	0.00	0.00	0.00	0.00	normal	20
0	tcp	private	REJ	0	0	0	0	0	0	0	0	0	0	0	0	0	0	0	0	0	0	104	15	0.00	0.00	1.00	1.00	0.14	0.06	0.00	255	15	0.06	0.06	0.00	0.00	0.00	0.00	1.00	1.00	neptune	21
0	tcp	http	SF	254	17892	0	0	0	0	0	1	0	0	0	0	0	0	0	0	0	0	2	2	0.00	0.00	0.00	0.00	1.00	0.00	0.00	36	255	1.00	0.00	0.03	0.01	0.00	0.00	0.00	0.00	normal	21
936	tcp	http	RSTR	44224	0	0	0	0	0	0	1	0	0	0	0	0	0	0	0	0	0	29	29	0.17	0.17	0.83	0.83	1.00	0.00	0.00	255	255	1.00	0.00	0.00	0.00	0.03	0.03	0.67	0.67	apache2	17
0	tcp	other	REJ	0	0	0	0	0	0	0	0	0	0	0	0	0	0	0	0	0	0	1	1	0.00	0.00	1.00	1.00	1.00	0.00	0.00	255	15	0.06	0.02	0.00	0.00	0.00	0.00	0.07	1.00	httptunnel	16
0	tcp	private	REJ	0	0	0	0	0	0	0	0	0	0	0	0	0	0	0	0	0	0	1	1	0.00	0.00	1.00	1.00	1.00	0.00	0.00	255	1	0.00	0.99	0.99	0.00	0.00	0.00	0.98	1.00	portsweep	18
1	tcp	smtp	SF	15827	1435	0	0	0	0	0	1	0	0	0	0	0	0	0	0	0	0	1	1	0.00	0.00	0.00	0.00	1.00	0.00	0.00	94	165	0.72	0.04	0.01	0.01	0.00	0.00	0.01	0.02	normal	21
0	udp	domain_u	SF	45	137	0	0	0	0	0	0	0	0	0	0	0	0	0	0	0	0	151	231	0.00	0.00	0.00	0.00	1.00	0.00	0.01	255	254	1.00	0.01	0.00	0.00	0.00	0.00	0.00	0.00	normal	18
0	tcp	other	REJ	0	0	0	0	0	0	0	0	0	0	0	0	0	0	0	0	0	0	398	1	0.17	0.00	0.83	1.00	0.00	1.00	0.00	255	1	0.00	0.91	0.00	0.00	0.15	0.00	0.85	1.00	satan	17
0	icmp	ecr_i	SF	520	0	0	0	0	0	0	0	0	0	0	0	0	0	0	0	0	0	5	5	0.00	0.00	0.00	0.00	1.00	0.00	0.00	255	255	1.00	0.00	1.00	0.00	0.00	0.00	0.00	0.00	smurf	18
0	tcp	csnet_ns	REJ	0	0	0	0	0	0	0	0	0	0	0	0	0	0	0	0	0	0	267	14	0.00	0.00	1.00	1.00	0.05	0.06	0.00	255	14	0.05	0.06	0.00	0.00	0.00	0.00	1.00	1.00	neptune	20
0	tcp	private	REJ	0	0	0	0	0	0	0	0	0	0	0	0	0	0	0	0	0	0	138	9	0.00	0.00	1.00	1.00	0.07	0.06	0.00	255	9	0.04	0.06	0.00	0.00	0.00	0.00	1.00	1.00	neptune	21
0	tcp	smtp	SF	741	332	0	0	0	0	0	1	0	0	0	0	0	0	0	0	0	0	1	2	0.00	0.00	0.00	0.00	1.00	0.00	1.00	15	85	0.93	0.13	0.07	0.02	0.00	0.00	0.00	0.00	normal	21
0	tcp	pop_3	REJ	0	0	0	0	0	0	0	0	0	0	0	0	0	0	0	0	0	0	3	2	0.00	0.00	1.00	0.50	0.33	1.00	1.00	255	27	0.11	0.02	0.00	0.00	0.03	0.00	0.33	1.00	mscan	15
0	tcp	http	SF	304	3222	0	0	0	0	0	1	0	0	0	0	0	0	0	0	0	0	4	4	0.00	0.00	0.00	0.00	1.00	0.00	0.00	255	226	0.89	0.02	0.00	0.00	0.00	0.00	0.03	0.00	normal	18
0	tcp	gopher	REJ	0	0	0	0	0	0	0	0	0	0	0	0	0	0	0	0	0	0	277	20	0.00	0.00	1.00	1.00	0.07	0.06	0.00	255	20	0.08	0.07	0.00	0.00	0.00	0.00	1.00	1.00	neptune	20
0	tcp	http	SF	281	740	0	0	0	0	0	1	0	0	0	0	0	0	0	0	0	0	11	11	0.00	0.00	0.00	0.00	1.00	0.00	0.00	23	255	1.00	0.00	0.04	0.01	0.00	0.00	0.00	0.00	normal	21
0	tcp	ftp_data	SF	383	0	0	0	0	0	0	0	0	0	0	0	0	0	0	0	0	0	2	2	0.00	0.00	0.00	0.00	1.00	0.00	0.00	208	23	0.11	0.02	0.11	0.00	0.00	0.00	0.00	0.00	normal	21
0	tcp	http	SF	231	1460	0	0	0	0	0	1	0	0	0	0	0	0	0	0	0	0	38	38	0.00	0.00	0.00	0.00	1.00	0.00	0.00	126	225	1.00	0.00	0.01	0.03	0.00	0.00	0.00	0.00	normal	21
0	tcp	http	SF	184	23999	0	0	0	0	0	1	0	0	0	0	0	0	0	0	0	0	1	1	0.00	0.00	0.00	0.00	1.00	0.00	0.00	4	255	1.00	0.00	0.25	0.04	0.00	0.00	0.00	0.00	normal	21
0	tcp	other	SF	267	0	0	0	0	0	0	0	0	0	0	0	0	0	0	0	0	0	1	1	0.00	0.00	0.00	0.00	1.00	0.00	0.00	255	11	0.04	0.01	0.00	0.00	0.00	0.00	0.04	0.91	httptunnel	5
0	tcp	http	SF	301	17081	0	0	0	0	0	1	0	0	0	0	0	0	0	0	0	0	20	21	0.00	0.00	0.00	0.00	1.00	0.00	0.10	40	255	1.00	0.00	0.03	0.01	0.00	0.00	0.00	0.00	normal	21
7408	tcp	telnet	SF	0	44	0	0	0	0	0	0	0	0	0	0	0	0	0	0	0	0	1	1	0.00	0.00	0.00	0.00	1.00	0.00	0.00	255	222	0.87	0.02	0.00	0.00	0.33	0.38	0.12	0.06	processtable	18
4	tcp	pop_3	SF	28	93	0	0	0	0	0	1	0	0	0	0	0	0	0	0	0	0	1	1	0.00	0.00	0.00	0.00	1.00	0.00	0.00	255	248	0.97	0.02	0.00	0.00	0.00	0.00	0.00	0.00	guess_passwd	18
0	tcp	http	SF	232	384	0	0	0	0	0	1	0	0	0	0	0	0	0	0	0	0	14	14	0.00	0.00	0.00	0.00	1.00	0.00	0.00	14	255	1.00	0.00	0.07	0.03	0.00	0.00	0.00	0.00	normal	21
0	udp	private	SF	52	49	0	0	0	0	0	0	0	0	0	0	0	0	0	0	0	0	511	511	0.00	0.00	0.00	0.00	1.00	0.00	0.00	255	255	1.00	0.00	0.83	0.00	0.00	0.00	0.00	0.00	normal	17
0	icmp	eco_i	SF	20	0	0	0	0	0	0	0	0	0	0	0	0	0	0	0	0	0	1	72	0.00	0.00	0.00	0.00	1.00	0.00	1.00	1	255	1.00	0.00	1.00	0.25	0.00	0.00	0.00	0.00	saint	15
0	tcp	http	SF	336	2175	0	0	0	0	0	1	0	0	0	0	0	0	0	0	0	0	3	5	0.00	0.00	0.00	0.00	1.00	0.00	0.40	3	195	1.00	0.00	0.33	0.04	0.00	0.00	0.00	0.00	normal	21
1	tcp	smtp	SF	2599	293	0	0	0	0	0	1	0	0	0	0	0	0	0	0	0	0	3	3	0.00	0.00	0.00	0.00	1.00	0.00	0.00	255	6	0.02	0.16	0.00	0.00	0.00	0.00	0.96	0.00	mailbomb	12
0	tcp	imap4	S0	0	0	0	0	0	0	0	0	0	0	0	0	0	0	0	0	0	0	1	1	1.00	1.00	0.00	0.00	1.00	0.00	0.00	250	86	0.34	0.01	0.00	0.02	1.00	1.00	0.00	0.00	mscan	18
0	tcp	hostnames	REJ	0	0	0	0	0	0	0	0	0	0	0	0	0	0	0	0	0	0	276	12	0.00	0.00	1.00	1.00	0.04	0.06	0.00	255	12	0.05	0.06	0.00	0.00	0.00	0.00	1.00	1.00	neptune	21
0	tcp	http	SF	289	1661	0	0	0	0	0	1	0	0	0	0	0	0	0	0	0	0	3	4	0.00	0.00	0.00	0.00	1.00	0.00	0.50	132	255	1.00	0.00	0.01	0.02	0.00	0.00	0.00	0.00	normal	21
0	tcp	http	SF	236	1973	0	0	0	0	0	1	0	0	0	0	0	0	0	0	0	0	3	31	0.00	0.00	0.00	0.00	1.00	0.00	0.06	34	255	1.00	0.00	0.03	0.03	0.00	0.00	0.00	0.00	normal	21
0	tcp	private	REJ	0	0	0	0	0	0	0	0	0	0	0	0	0	0	0	0	0	0	244	12	0.00	0.00	1.00	1.00	0.05	0.07	0.00	255	12	0.05	0.07	0.00	0.00	0.00	0.00	1.00	1.00	neptune	21
0	tcp	private	REJ	0	0	0	0	0	0	0	0	0	0	0	0	0	0	0	0	0	0	296	18	0.22	0.00	0.78	1.00	0.06	0.06	0.00	255	18	0.07	0.07	0.00	0.00	0.18	0.00	0.82	1.00	neptune	21
0	udp	private	SF	45	0	0	0	0	0	0	0	0	0	0	0	0	0	0	0	0	0	4	4	0.00	0.00	0.00	0.00	1.00	0.00	0.00	255	254	1.00	0.01	0.01	0.00	0.00	0.00	0.00	0.00	snmpguess	16
0	tcp	other	S0	0	0	0	0	0	0	0	0	0	0	0	0	0	0	0	0	0	0	120	3	1.00	1.00	0.00	0.00	0.03	0.06	0.00	255	3	0.01	0.05	0.00	0.00	1.00	1.00	0.00	0.00	neptune	21
0	tcp	private	REJ	0	0	0	0	0	0	0	0	0	0	0	0	0	0	0	0	0	0	231	1	0.00	0.00	1.00	1.00	0.00	0.06	0.00	255	1	0.00	0.06	0.00	0.00	0.00	0.00	1.00	1.00	neptune	21
4	tcp	pop_3	SF	28	93	0	0	0	0	0	1	0	0	0	0	0	0	0	0	0	0	1	1	0.00	0.00	0.00	0.00	1.00	0.00	0.00	142	125	0.87	0.02	0.01	0.02	0.00	0.00	0.07	0.00	guess_passwd	9
0	icmp	ecr_i	SF	1480	0	0	1	0	0	0	0	0	0	0	0	0	0	0	0	0	0	1	3	0.00	0.00	0.00	0.00	1.00	0.00	0.67	1	19	1.00	0.00	1.00	0.53	0.00	0.00	0.00	0.00	pod	16
0	tcp	http	SF	358	327	0	0	0	0	0	1	0	0	0	0	0	0	0	0	0	0	1	23	0.00	0.00	0.00	0.00	1.00	0.00	0.22	14	249	1.00	0.00	0.07	0.06	0.00	0.00	0.00	0.00	normal	21
0	tcp	http	SF	316	299	0	0	0	0	0	1	0	0	0	0	0	0	0	0	0	0	8	12	0.00	0.00	0.00	0.00	1.00	0.00	0.17	245	255	1.00	0.00	0.00	0.02	0.00	0.00	0.00	0.00	normal	21
0	tcp	login	RSTO	0	0	0	0	0	0	0	0	0	0	0	0	0	0	0	0	0	0	138	9	0.00	0.00	1.00	1.00	0.07	0.06	0.00	255	9	0.04	0.05	0.00	0.00	0.00	0.00	1.00	1.00	neptune	20
0	tcp	http	SF	324	916	0	0	0	0	0	1	0	0	0	0	0	0	0	0	0	0	9	9	0.00	0.00	0.00	0.00	1.00	0.00	0.00	9	255	1.00	0.00	0.11	0.04	0.00	0.00	0.00	0.00	normal	21
0	icmp	ecr_i	SF	1008	0	0	0	0	0	0	0	0	0	0	0	0	0	0	0	0	0	303	303	0.00	0.00	0.00	0.00	1.00	0.00	0.00	255	255	1.00	0.00	1.00	0.00	0.00	0.00	0.00	0.00	smurf	18
0	tcp	http	SF	309	2033	0	0	0	0	0	1	0	0	0	0	0	0	0	0	0	0	3	5	0.00	0.00	0.00	0.00	1.00	0.00	0.60	28	254	1.00	0.00	0.04	0.04	0.00	0.00	0.00	0.00	normal	21
0	tcp	echo	S0	0	0	0	0	0	0	0	0	0	0	0	0	0	0	0	0	0	0	147	12	1.00	1.00	0.00	0.00	0.08	0.09	0.00	255	12	0.05	0.11	0.00	0.00	1.00	1.00	0.00	0.00	neptune	20
0	tcp	http	S0	0	0	0	0	0	0	0	0	0	0	0	0	0	0	0	0	0	0	109	15	0.37	0.87	0.63	0.13	0.14	0.07	0.00	255	15	0.06	0.06	0.00	0.00	0.16	0.87	0.84	0.13	neptune	21
0	tcp	http	SF	320	555	0	0	0	0	0	1	0	0	0	0	0	0	0	0	0	0	9	9	0.00	0.00	0.00	0.00	1.00	0.00	0.00	112	255	1.00	0.00	0.01	0.02	0.00	0.00	0.00	0.00	normal	21
5	tcp	pop_3	SF	32	93	0	0	0	0	0	1	0	0	0	0	0	0	0	0	0	0	1	1	0.00	0.00	0.00	0.00	1.00	0.00	0.00	15	16	1.00	0.00	0.07	0.12	0.00	0.00	0.00	0.00	guess_passwd	7
282	tcp	ftp	SF	158	597	0	0	0	2	0	1	0	0	0	0	0	0	0	0	0	1	1	1	0.00	0.00	0.00	0.00	1.00	0.00	0.00	255	72	0.28	0.03	0.00	0.00	0.05	0.00	0.02	0.00	warezmaster	12
0	tcp	other	S0	0	0	0	0	0	0	0	0	0	0	0	0	0	0	0	0	0	0	398	1	0.17	1.00	0.82	0.00	0.00	1.00	0.00	255	1	0.00	0.91	0.00	0.00	0.14	1.00	0.86	0.00	satan	19
0	tcp	private	REJ	0	0	0	0	0	0	0	0	0	0	0	0	0	0	0	0	0	0	224	8	0.00	0.00	1.00	1.00	0.04	0.07	0.00	255	8	0.03	0.08	0.00	0.00	0.00	0.00	1.00	1.00	neptune	21
0	tcp	private	S0	0	0	0	0	0	0	0	0	0	0	0	0	0	0	0	0	0	0	120	6	1.00	1.00	0.00	0.00	0.05	0.07	0.00	255	6	0.02	0.07	0.00	0.00	1.00	1.00	0.00	0.00	neptune	21
2	tcp	pop_3	RSTO	0	36	0	0	0	0	0	1	0	0	0	0	0	0	0	0	0	0	2	6	0.00	0.00	1.00	1.00	0.50	1.00	1.00	125	59	0.26	0.04	0.01	0.03	0.02	0.02	0.90	0.98	mscan	13
7534	tcp	telnet	SF	0	44	0	0	0	0	0	0	0	0	0	0	0	0	0	0	0	0	1	1	0.00	0.00	0.00	0.00	1.00	0.00	0.00	255	174	0.68	0.30	0.00	0.00	0.50	0.73	0.29	0.01	processtable	18
0	tcp	http	SF	218	765	0	0	0	0	0	1	0	0	0	0	0	0	0	0	0	0	4	12	0.00	0.00	0.00	0.00	1.00	0.00	0.33	104	255	1.00	0.00	0.01	0.01	0.00	0.00	0.00	0.00	normal	21
0	tcp	finger	S0	0	0	0	0	0	0	0	0	0	0	0	0	0	0	0	0	0	0	36	9	1.00	1.00	0.00	0.00	0.25	0.11	0.00	255	57	0.22	0.02	0.02	0.00	0.98	0.98	0.00	0.00	neptune	18
0	tcp	ftp_data	SF	12	0	0	0	0	0	0	0	0	0	0	0	0	0	0	0	0	0	1	1	0.00	0.00	0.00	0.00	1.00	0.00	0.00	1	21	1.00	0.00	1.00	0.19	0.00	0.00	0.00	0.00	warezmaster	15
0	tcp	sunrpc	REJ	0	0	0	0	0	0	0	0	0	0	0	0	0	0	0	0	0	0	2	3	0.00	0.00	0.50	1.00	0.50	1.00	1.00	191	48	0.18	0.03	0.01	0.04	0.01	0.00	0.88	1.00	mscan	14
0	tcp	private	REJ	0	0	0	0	0	0	0	0	0	0	0	0	0	0	0	0	0	0	106	5	0.00	0.00	1.00	1.00	0.05	0.08	0.00	255	5	0.02	0.07	0.00	0.00	0.00	0.00	1.00	1.00	neptune	21
7232	tcp	telnet	SF	0	44	0	0	0	0	0	0	0	0	0	0	0	0	0	0	0	0	1	1	0.00	0.00	0.00	0.00	1.00	0.00	0.00	255	250	0.98	0.02	0.00	0.00	0.27	0.28	0.01	0.00	processtable	14
0	udp	private	SF	105	147	0	0	0	0	0	0	0	0	0	0	0	0	0	0	0	0	1	1	0.00	0.00	0.00	0.00	1.00	0.00	0.00	140	139	0.99	0.01	0.01	0.00	0.00	0.00	0.00	0.00	snmpgetattack	1
0	tcp	pop_3	REJ	0	0	0	0	0	0	0	0	0	0	0	0	0	0	0	0	0	0	3	2	0.00	0.00	1.00	1.00	0.33	1.00	1.00	143	64	0.25	0.02	0.01	0.03	0.00	0.00	0.84	1.00	mscan	15
0	udp	other	SF	1	1	0	0	0	0	0	0	0	0	0	0	0	0	0	0	0	0	450	1	0.00	0.00	0.00	0.00	0.00	1.00	0.00	255	1	0.00	1.00	1.00	0.00	0.00	0.00	0.00	0.00	satan	17
0	tcp	imap4	RSTO	0	44	0	0	0	0	0	0	0	0	0	0	0	0	0	0	0	0	2	3	0.00	0.00	1.00	1.00	0.50	1.00	1.00	255	36	0.14	0.03	0.00	0.00	0.00	0.00	0.50	0.97	mscan	13
0	tcp	private	REJ	0	0	0	0	0	0	0	0	0	0	0	0	0	0	0	0	0	0	2	1	0.00	0.00	1.00	1.00	0.50	1.00	0.00	255	1	0.00	0.43	0.09	0.00	0.00	0.00	0.10	1.00	portsweep	20
0	udp	private	SF	49	0	0	0	0	0	0	0	0	0	0	0	0	0	0	0	0	0	3	3	0.00	0.00	0.00	0.00	1.00	0.00	0.00	255	253	0.99	0.01	0.01	0.00	0.00	0.00	0.00	0.00	snmpguess	14
0	udp	domain_u	SF	46	46	0	0	0	0	0	0	0	0	0	0	0	0	0	0	0	0	120	120	0.00	0.00	0.00	0.00	1.00	0.00	0.00	255	254	1.00	0.01	0.00	0.00	0.00	0.00	0.00	0.00	normal	18
0	tcp	http	SF	218	3376	0	0	0	0	0	1	0	0	0	0	0	0	0	0	0	0	2	2	0.00	0.00	0.00	0.00	1.00	0.00	0.00	255	255	1.00	0.00	0.00	0.00	0.00	0.00	0.00	0.00	normal	21
0	tcp	http	SF	310	9685	0	0	0	0	0	1	0	0	0	0	0	0	0	0	0	0	2	2	0.00	0.00	0.00	0.00	1.00	0.00	0.00	103	255	1.00	0.00	0.01	0.03	0.01	0.00	0.00	0.00	normal	21
0	udp	domain_u	SF	45	81	0	0	0	0	0	0	0	0	0	0	0	0	0	0	0	0	148	148	0.00	0.00	0.00	0.00	1.00	0.00	0.00	255	255	1.00	0.00	0.01	0.00	0.00	0.00	0.00	0.00	normal	18
0	tcp	http	SF	217	7129	0	0	0	0	0	1	0	0	0	0	0	0	0	0	0	0	1	14	0.00	0.00	0.00	0.00	1.00	0.00	0.14	7	255	1.00	0.00	0.14	0.09	0.14	0.00	0.00	0.00	normal	21
0	tcp	smtp	SF	18290	336	0	0	0	0	0	1	0	0	0	0	0	0	0	0	0	0	1	1	0.00	0.00	0.00	0.00	1.00	0.00	0.00	219	165	0.70	0.03	0.00	0.01	0.00	0.00	0.00	0.00	normal	21
898	tcp	http	RSTR	61504	0	0	0	0	0	0	1	0	0	0	0	0	0	0	0	0	0	33	33	0.15	0.15	0.85	0.85	1.00	0.00	0.00	255	255	1.00	0.00	0.00	0.00	0.02	0.02	0.64	0.64	apache2	18
0	tcp	http	SF	330	3804	0	0	0	0	0	1	0	0	0	0	0	0	0	0	0	0	1	1	0.00	0.00	0.00	0.00	1.00	0.00	0.00	1	255	1.00	0.00	1.00	0.03	0.00	0.00	0.00	0.00	normal	21
0	tcp	private	REJ	0	0	0	0	0	0	0	0	0	0	0	0	0	0	0	0	0	0	106	6	0.00	0.00	1.00	1.00	0.06	0.06	0.00	255	6	0.02	0.05	0.00	0.00	0.00	0.00	1.00	1.00	neptune	21
0	tcp	private	REJ	0	0	0	0	0	0	0	0	0	0	0	0	0	0	0	0	0	0	173	1	0.10	0.00	0.90	1.00	0.01	1.00	0.00	255	1	0.00	0.63	0.00	0.00	0.07	0.00	0.55	1.00	saint	21
0	icmp	ecr_i	SF	1032	0	0	0	0	0	0	0	0	0	0	0	0	0	0	0	0	0	247	247	0.00	0.00	0.00	0.00	1.00	0.00	0.00	255	255	1.00	0.00	1.00	0.00	0.00	0.00	0.00	0.00	smurf	20
0	tcp	private	S0	0	0	0	0	0	0	0	0	0	0	0	0	0	0	0	0	0	0	199	15	1.00	1.00	0.00	0.00	0.08	0.09	0.00	255	15	0.06	0.08	0.00	0.00	1.00	1.00	0.00	0.00	neptune	21
798	tcp	http	RSTR	56504	0	0	0	0	0	0	1	0	0	0	0	0	0	0	0	0	0	69	69	0.03	0.03	0.97	0.97	1.00	0.00	0.00	255	253	0.99	0.01	0.00	0.00	0.01	0.01	0.39	0.40	apache2	15
0	udp	private	SF	105	146	0	0	0	0	0	0	0	0	0	0	0	0	0	0	0	0	4	2	0.00	0.00	0.00	0.00	0.50	0.50	0.00	255	253	0.99	0.01	0.00	0.00	0.00	0.00	0.00	0.00	normal	20
30	tcp	telnet	SF	162	32572	0	0	0	3	0	1	0	1	0	0	0	0	0	0	0	0	1	1	0.00	0.00	0.00	0.00	1.00	0.00	0.00	3	72	0.33	0.67	0.33	0.03	0.00	0.00	0.00	0.46	normal	20
0	tcp	ftp_data	SF	4753	0	0	0	0	0	0	0	0	0	0	0	0	0	0	0	0	0	13	13	0.00	0.00	0.00	0.00	1.00	0.00	0.00	31	19	0.61	0.10	0.61	0.00	0.00	0.00	0.00	0.00	normal	21
0	tcp	private	REJ	0	0	0	0	0	0	0	0	0	0	0	0	0	0	0	0	0	0	271	8	0.00	0.00	1.00	1.00	0.03	0.07	0.00	255	8	0.03	0.06	0.00	0.00	0.00	0.00	1.00	1.00	neptune	21
0	udp	private	SF	1	1	0	0	0	0	0	0	0	0	0	0	0	0	0	0	0	0	123	1	0.00	0.00	0.00	0.00	0.01	0.64	0.00	255	1	0.00	0.86	1.00	0.00	0.00	0.00	0.00	0.00	satan	17
0	udp	other	SF	1	0	0	0	0	0	0	0	0	0	0	0	0	0	0	0	0	0	68	2	0.00	0.00	0.00	0.00	0.03	0.74	0.00	255	2	0.01	0.74	1.00	0.00	0.00	0.00	0.00	0.00	normal	9
0	tcp	other	REJ	0	0	0	0	0	0	0	0	0	0	0	0	0	0	0	0	0	0	510	1	0.06	0.00	0.94	1.00	0.00	1.00	0.00	255	1	0.00	1.00	0.00	0.00	0.00	0.00	1.00	1.00	satan	20
0	tcp	http	SF	247	1733	0	0	0	0	0	1	0	0	0	0	0	0	0	0	0	0	1	4	0.00	0.00	0.00	0.00	1.00	0.00	0.75	255	186	0.73	0.03	0.00	0.00	0.00	0.00	0.00	0.00	normal	21
0	tcp	telnet	S3	0	44	0	0	0	0	0	0	0	0	0	0	0	0	0	0	0	0	1	1	1.00	1.00	0.00	0.00	1.00	0.00	0.00	255	167	0.65	0.32	0.00	0.00	0.50	0.76	0.32	0.01	processtable	18
0	tcp	imap4	REJ	0	0	0	0	0	0	0	0	0	0	0	0	0	0	0	0	0	0	230	4	0.00	0.00	1.00	1.00	0.02	0.07	0.00	255	4	0.02	0.07	0.00	0.00	0.00	0.00	1.00	1.00	neptune	18
0	tcp	login	RSTO	0	0	0	0	0	0	0	0	0	0	0	0	0	0	0	0	0	0	104	19	0.00	0.00	1.00	1.00	0.18	0.08	0.00	255	19	0.07	0.06	0.00	0.00	0.00	0.00	1.00	1.00	neptune	18
0	udp	private	SF	1	0	0	0	0	0	0	0	0	0	0	0	0	0	0	0	0	0	131	19	0.00	0.00	0.00	0.00	0.15	0.58	0.00	255	20	0.08	0.76	1.00	0.00	0.00	0.00	0.00	0.00	normal	4
0	tcp	http	SF	223	1512	0	0	0	0	0	1	0	0	0	0	0	0	0	0	0	0	14	14	0.00	0.00	0.00	0.00	1.00	0.00	0.00	255	255	1.00	0.00	0.00	0.00	0.00	0.00	0.00	0.00	normal	21
0	tcp	private	REJ	0	0	0	0	0	0	0	0	0	0	0	0	0	0	0	0	0	0	207	19	0.00	0.00	1.00	1.00	0.09	0.07	0.00	255	19	0.07	0.07	0.00	0.00	0.00	0.00	1.00	1.00	neptune	21
0	tcp	http	SF	35	255	0	0	0	0	0	1	0	0	0	0	0	0	0	0	0	0	15	15	0.00	0.00	0.93	0.93	1.00	0.00	0.00	255	255	1.00	0.00	0.00	0.00	0.00	0.00	0.05	0.05	apache2	2
0	tcp	private	REJ	0	0	0	0	0	0	0	0	0	0	0	0	0	0	0	0	0	0	280	19	0.00	0.00	1.00	1.00	0.07	0.06	0.00	255	19	0.07	0.05	0.00	0.00	0.00	0.00	1.00	1.00	neptune	21
0	tcp	other	REJ	0	0	0	0	0	0	0	0	0	0	0	0	0	0	0	0	0	0	1	1	0.00	0.00	1.00	1.00	1.00	0.00	0.00	76	1	0.01	0.04	0.01	0.00	0.00	0.00	0.01	1.00	httptunnel	12
0	tcp	daytime	RSTO	0	0	0	0	0	0	0	0	0	0	0	0	0	0	0	0	0	0	245	3	0.00	0.00	1.00	1.00	0.01	0.06	0.00	255	3	0.01	0.07	0.00	0.00	0.00	0.00	1.00	1.00	neptune	19
0	tcp	http	SF	298	182	0	0	0	0	0	1	0	0	0	0	0	0	0	0	0	0	20	31	0.00	0.00	0.00	0.00	1.00	0.00	0.06	20	255	1.00	0.00	0.05	0.03	0.00	0.00	0.00	0.00	normal	21
1	tcp	ftp_data	SF	39282	0	0	0	0	0	0	0	0	0	0	0	0	0	0	0	0	0	1	1	0.00	0.00	0.00	0.00	1.00	0.00	0.00	255	11	0.04	0.02	0.04	0.00	0.00	0.00	0.00	0.00	normal	20
0	tcp	private	REJ	0	0	0	0	0	0	0	0	0	0	0	0	0	0	0	0	0	0	266	3	0.00	0.00	1.00	1.00	0.01	0.06	0.00	255	3	0.01	0.06	0.00	0.00	0.00	0.00	1.00	1.00	neptune	21
0	tcp	http	SF	245	1277	0	0	0	0	0	1	0	0	0	0	0	0	0	0	0	0	41	41	0.00	0.00	0.00	0.00	1.00	0.00	0.00	255	255	1.00	0.00	0.00	0.00	0.00	0.00	0.00	0.00	normal	21
0	tcp	http	SF	292	304	0	0	0	0	0	1	0	0	0	0	0	0	0	0	0	0	14	16	0.00	0.00	0.00	0.00	1.00	0.00	0.12	255	255	1.00	0.00	0.00	0.00	0.00	0.00	0.00	0.00	normal	21
0	tcp	other	REJ	0	0	0	0	0	0	0	0	0	0	0	0	0	0	0	0	0	0	508	1	0.01	0.00	0.97	1.00	0.00	1.00	0.00	255	1	0.00	1.00	0.00	0.00	0.00	0.00	0.97	1.00	satan	20
0	tcp	smtp	SF	2833	391	0	0	0	0	0	1	0	0	0	0	0	0	0	0	0	0	1	1	0.00	0.00	0.00	0.00	1.00	0.00	0.00	111	84	0.14	0.04	0.01	0.02	0.00	0.00	0.00	0.00	normal	21
0	icmp	ecr_i	SF	1032	0	0	0	0	0	0	0	0	0	0	0	0	0	0	0	0	0	510	510	0.00	0.00	0.00	0.00	1.00	0.00	0.00	255	50	0.20	0.02	0.20	0.00	0.00	0.00	0.00	0.00	smurf	18
0	tcp	http	SF	342	396	0	0	0	0	0	1	0	0	0	0	0	0	0	0	0	0	22	22	0.00	0.00	0.00	0.00	1.00	0.00	0.00	226	255	1.00	0.00	0.00	0.01	0.00	0.00	0.00	0.00	normal	21
0	tcp	ftp_data	SF	9	0	0	0	0	0	0	0	0	0	0	0	0	0	0	0	0	0	2	2	0.00	0.00	0.00	0.00	1.00	0.00	0.00	255	40	0.16	0.02	0.16	0.00	0.55	0.00	0.02	0.00	normal	13
0	tcp	http	SF	231	1512	0	0	0	0	0	1	0	0	0	0	0	0	0	0	0	0	6	6	0.00	0.00	0.00	0.00	1.00	0.00	0.00	255	255	1.00	0.00	0.00	0.00	0.00	0.00	0.00	0.00	normal	21
0	tcp	http	S0	0	0	0	0	0	0	0	0	0	0	0	0	0	0	0	0	0	0	32	32	0.53	0.53	0.44	0.44	1.00	0.00	0.00	255	255	1.00	0.00	0.00	0.00	0.10	0.10	0.70	0.70	apache2	19
0	tcp	private	S0	0	0	0	0	0	0	0	0	0	0	0	0	0	0	0	0	0	0	264	12	1.00	1.00	0.00	0.00	0.05	0.06	0.00	255	12	0.05	0.06	0.00	0.00	1.00	1.00	0.00	0.00	neptune	21
0	udp	domain_u	SF	45	141	0	0	0	0	0	0	0	0	0	0	0	0	0	0	0	0	94	157	0.00	0.00	0.00	0.00	0.99	0.02	0.01	255	255	1.00	0.00	0.00	0.00	0.00	0.00	0.00	0.00	normal	18
0	tcp	http	SF	270	3889	0	0	0	0	0	1	0	0	0	0	0	0	0	0	0	0	1	1	0.00	0.00	0.00	0.00	1.00	0.00	0.00	255	227	0.89	0.02	0.00	0.00	0.00	0.00	0.00	0.00	normal	21
0	udp	private	SF	42	0	0	0	0	0	0	0	0	0	0	0	0	0	0	0	0	0	4	3	0.00	0.00	0.00	0.00	0.75	0.50	0.00	255	254	1.00	0.01	0.01	0.00	0.00	0.00	0.00	0.00	snmpguess	12
0	tcp	Z39_50	REJ	0	0	0	0	0	0	0	0	0	0	0	0	0	0	0	0	0	0	262	15	0.00	0.00	1.00	1.00	0.06	0.06	0.00	255	15	0.06	0.07	0.00	0.00	0.00	0.00	1.00	1.00	neptune	19
4	tcp	pop_3	SF	32	93	0	0	0	0	0	1	0	0	0	0	0	0	0	0	0	0	1	1	0.00	0.00	0.00	0.00	1.00	0.00	0.00	255	240	0.94	0.02	0.00	0.00	0.00	0.00	0.02	0.00	guess_passwd	18
0	tcp	http	SF	251	1955	0	0	0	0	0	1	0	0	0	0	0	0	0	0	0	0	1	1	0.00	0.00	0.00	0.00	1.00	0.00	0.00	255	255	1.00	0.00	0.00	0.00	0.00	0.00	0.00	0.00	normal	21
0	tcp	imap4	RSTO	0	44	0	0	0	0	0	0	0	0	0	0	0	0	0	0	0	0	3	2	0.00	0.00	1.00	1.00	0.33	1.00	1.00	112	59	0.25	0.04	0.01	0.03	0.00	0.00	0.88	0.98	mscan	15
0	udp	private	SF	105	0	0	0	0	0	0	0	0	0	0	0	0	0	0	0	0	0	1	1	0.00	0.00	0.00	0.00	1.00	0.00	0.00	255	254	1.00	0.01	0.01	0.00	0.00	0.00	0.00	0.00	normal	20
0	tcp	http	SF	330	468	0	0	0	0	0	1	0	0	0	0	0	0	0	0	0	0	19	19	0.00	0.00	0.00	0.00	1.00	0.00	0.00	255	255	1.00	0.00	0.00	0.00	0.00	0.00	0.00	0.00	normal	21
0	tcp	private	S0	0	0	0	0	0	0	0	0	0	0	0	0	0	0	0	0	0	0	129	5	1.00	1.00	0.00	0.00	0.04	0.06	0.00	255	5	0.02	0.05	0.00	0.00	1.00	1.00	0.00	0.00	neptune	21
0	tcp	http	SF	253	12247	0	0	0	0	0	1	0	0	0	0	0	0	0	0	0	0	1	19	0.00	0.00	0.00	0.00	1.00	0.00	0.21	9	249	1.00	0.00	0.11	0.04	0.00	0.00	0.00	0.00	normal	21
0	tcp	ftp_data	SF	12	0	0	0	0	0	0	0	0	0	0	0	0	0	0	0	0	0	2	2	0.00	0.00	0.00	0.00	1.00	0.00	0.00	23	10	0.17	0.09	0.17	0.30	0.00	0.00	0.00	0.00	warezmaster	4
4	tcp	pop_3	SF	27	93	0	0	0	0	0	1	0	0	0	0	0	0	0	0	0	0	1	1	0.00	0.00	0.00	0.00	1.00	0.00	0.00	67	65	0.96	0.03	0.01	0.03	0.00	0.00	0.00	0.00	guess_passwd	6
0	tcp	http	SF	223	10361	0	0	0	0	0	1	0	0	0	0	0	0	0	0	0	0	9	9	0.00	0.00	0.00	0.00	1.00	0.00	0.00	12	255	1.00	0.00	0.08	0.01	0.00	0.00	0.00	0.00	normal	21
0	udp	private	SF	1	1	0	0	0	0	0	0	0	0	0	0	0	0	0	0	0	0	41	1	0.00	0.00	0.00	0.00	0.02	0.95	0.00	255	1	0.00	0.66	0.92	0.00	0.00	0.00	0.08	0.00	satan	18
0	tcp	whois	REJ	0	0	0	0	0	0	0	0	0	0	0	0	0	0	0	0	0	0	277	17	0.00	0.00	1.00	1.00	0.06	0.06	0.00	255	17	0.07	0.07	0.00	0.00	0.00	0.00	1.00	1.00	neptune	20
1	tcp	smtp	SF	2599	293	0	0	0	0	0	1	0	0	0	0	0	0	0	0	0	0	2	2	0.00	0.00	0.00	0.00	1.00	0.00	0.00	255	185	0.73	0.13	0.00	0.00	0.00	0.00	0.26	0.00	mailbomb	11
0	udp	private	SF	49	0	0	0	0	0	0	0	0	0	0	0	0	0	0	0	0	0	374	374	0.00	0.00	0.00	0.00	1.00	0.00	0.00	255	255	1.00	0.00	0.01	0.00	0.00	0.00	0.00	0.00	snmpguess	12
0	tcp	http	SF	274	758	0	0	0	0	0	1	0	0	0	0	0	0	0	0	0	0	8	8	0.00	0.00	0.00	0.00	1.00	0.00	0.00	48	255	1.00	0.00	0.02	0.03	0.00	0.00	0.00	0.00	normal	21
0	tcp	ftp_data	REJ	0	0	0	0	0	0	0	0	0	0	0	0	0	0	0	0	0	0	272	18	0.00	0.00	1.00	1.00	0.07	0.06	0.00	255	18	0.07	0.07	0.00	0.00	0.00	0.00	1.00	1.00	neptune	20
0	icmp	eco_i	SF	18	0	0	0	0	0	0	0	0	0	0	0	0	0	0	0	0	0	1	1	0.00	0.00	0.00	0.00	1.00	0.00	0.00	1	62	1.00	0.00	1.00	1.00	0.00	0.00	0.00	0.00	ipsweep	18
0	tcp	private	REJ	0	0	0	0	0	0	0	0	0	0	0	0	0	0	0	0	0	0	247	17	0.00	0.00	1.00	1.00	0.07	0.06	0.00	255	17	0.07	0.07	0.00	0.00	0.00	0.00	1.00	1.00	neptune	21
0	icmp	eco_i	SF	40008	0	0	0	0	0	0	0	0	0	0	0	0	0	0	0	0	0	3	3	0.00	0.00	0.00	0.00	1.00	0.00	0.00	167	145	0.34	0.03	0.34	0.31	0.00	0.00	0.02	0.00	normal	20
0	tcp	private	REJ	0	0	0	0	0	0	0	0	0	0	0	0	0	0	0	0	0	0	216	16	0.00	0.00	1.00	1.00	0.07	0.06	0.00	255	16	0.06	0.06	0.00	0.00	0.00	0.00	1.00	1.00	neptune	21
0	tcp	finger	RSTO	0	0	0	0	0	0	0	0	0	0	0	0	0	0	0	0	0	0	246	3	0.00	0.00	1.00	1.00	0.01	0.06	0.00	255	3	0.01	0.07	0.00	0.00	0.00	0.00	1.00	1.00	neptune	20
0	udp	private	SF	1	1	0	0	0	0	0	0	0	0	0	0	0	0	0	0	0	0	151	1	0.00	0.00	0.00	0.00	0.01	0.90	0.00	255	1	0.00	0.94	1.00	0.00	0.00	0.00	0.00	0.00	satan	17
0	tcp	http	SF	277	303	0	0	0	0	0	1	0	0	0	0	0	0	0	0	0	0	1	1	0.00	0.00	0.00	0.00	1.00	0.00	0.00	3	255	1.00	0.00	0.33	0.03	0.00	0.00	0.00	0.00	normal	21
4	tcp	pop_3	SF	30	93	0	0	0	0	0	1	0	0	0	0	0	0	0	0	0	0	1	1	0.00	0.00	0.00	0.00	1.00	0.00	0.00	255	254	1.00	0.01	0.00	0.00	0.00	0.00	0.00	0.00	guess_passwd	18
0	tcp	private	REJ	0	0	0	0	0	0	0	0	0	0	0	0	0	0	0	0	0	0	226	13	0.00	0.00	1.00	1.00	0.06	0.07	0.00	255	13	0.05	0.06	0.00	0.00	0.00	0.00	1.00	1.00	neptune	21
0	tcp	private	REJ	0	0	0	0	0	0	0	0	0	0	0	0	0	0	0	0	0	0	100	3	0.00	0.00	1.00	1.00	0.03	0.06	0.00	255	3	0.01	0.05	0.00	0.00	0.00	0.00	1.00	1.00	neptune	21
0	udp	other	SF	1	1	0	0	0	0	0	0	0	0	0	0	0	0	0	0	0	0	5	1	0.00	0.00	0.00	0.00	0.20	1.00	0.00	255	1	0.00	0.44	1.00	0.00	0.00	0.00	0.00	0.00	satan	16
0	icmp	ecr_i	SF	1008	0	0	0	0	0	0	0	0	0	0	0	0	0	0	0	0	0	80	80	0.00	0.00	0.00	0.00	1.00	0.00	0.00	255	255	1.00	0.00	1.00	0.00	0.00	0.00	0.00	0.00	smurf	18
0	tcp	telnet	S3	0	44	0	0	0	0	0	0	0	0	0	0	0	0	0	0	0	0	1	1	1.00	1.00	0.00	0.00	1.00	0.00	0.00	255	137	0.54	0.02	0.00	0.00	0.53	0.46	0.01	0.01	processtable	18
0	tcp	http	SF	218	1423	0	0	0	0	0	1	0	0	0	0	0	0	0	0	0	0	7	7	0.00	0.00	0.00	0.00	1.00	0.00	0.00	45	255	1.00	0.00	0.02	0.02	0.00	0.00	0.00	0.00	normal	21
4	tcp	pop_3	SF	32	93	0	0	0	0	0	1	0	0	0	0	0	0	0	0	0	0	1	1	0.00	0.00	0.00	0.00	1.00	0.00	0.00	255	249	0.98	0.01	0.00	0.00	0.00	0.00	0.00	0.00	guess_passwd	18
0	udp	private	SF	43	0	0	0	0	0	0	0	0	0	0	0	0	0	0	0	0	0	6	6	0.00	0.00	0.00	0.00	1.00	0.00	0.00	255	254	1.00	0.01	0.01	0.00	0.00	0.00	0.00	0.00	snmpguess	14
0	tcp	http	SF	188	5409	0	0	0	0	0	1	0	0	0	0	0	0	0	0	0	0	17	21	0.00	0.00	0.00	0.00	1.00	0.00	0.10	17	251	1.00	0.00	0.06	0.06	0.00	0.00	0.00	0.00	normal	21
0	tcp	ftp_data	SF	3909	0	0	0	0	0	0	0	0	0	0	0	0	0	0	0	0	0	7	6	0.00	0.00	0.00	0.00	0.86	0.29	0.00	135	28	0.21	0.06	0.21	0.00	0.00	0.00	0.00	0.00	normal	21
0	tcp	pop_3	SF	30	217	0	0	0	0	0	1	0	0	0	0	0	0	0	0	0	0	1	1	0.00	0.00	0.00	0.00	1.00	0.00	0.00	171	15	0.09	0.03	0.01	0.00	0.00	0.00	0.00	0.00	guess_passwd	3
41	tcp	telnet	SF	123	16507	0	0	0	0	0	1	0	0	0	0	0	0	0	0	0	0	1	1	0.00	0.00	0.00	0.00	1.00	0.00	0.00	147	2	0.01	0.04	0.01	0.00	0.00	0.00	0.00	0.00	normal	20
0	tcp	http	SF	189	270	0	0	0	0	0	1	0	0	0	0	0	0	0	0	0	0	2	2	0.00	0.00	0.00	0.00	1.00	0.00	0.00	255	251	0.98	0.01	0.00	0.00	0.00	0.00	0.00	0.00	normal	21
0	tcp	http	SF	314	4930	0	0	0	0	0	1	0	0	0	0	0	0	0	0	0	0	15	15	0.00	0.00	0.00	0.00	1.00	0.00	0.00	255	255	1.00	0.00	0.00	0.00	0.00	0.00	0.00	0.00	normal	21
0	udp	private	SF	47	0	0	0	0	0	0	0	0	0	0	0	0	0	0	0	0	0	4	4	0.00	0.00	0.00	0.00	1.00	0.00	0.00	255	253	0.99	0.01	0.01	0.00	0.00	0.00	0.00	0.00	snmpguess	15
0	tcp	http	SF	296	16530	0	0	0	0	0	1	0	0	0	0	0	0	0	0	0	0	20	20	0.00	0.00	0.00	0.00	1.00	0.00	0.00	48	255	1.00	0.00	0.02	0.02	0.00	0.00	0.00	0.00	normal	21
282	tcp	ftp	SF	160	597	0	0	0	2	0	1	0	0	0	0	0	0	0	0	0	1	1	1	0.00	0.00	0.00	0.00	1.00	0.00	0.00	255	20	0.08	0.02	0.00	0.00	0.56	0.00	0.02	0.00	warezmaster	15
0	tcp	http	SF	307	354	0	0	0	0	0	1	0	0	0	0	0	0	0	0	0	0	13	13	0.00	0.00	0.00	0.00	1.00	0.00	0.00	255	255	1.00	0.00	0.00	0.00	0.00	0.00	0.00	0.00	normal	21
0	tcp	imap4	S0	0	0	0	0	0	0	0	0	0	0	0	0	0	0	0	0	0	0	1	2	1.00	1.00	0.00	0.00	1.00	0.00	1.00	74	86	0.34	0.04	0.01	0.03	1.00	1.00	0.00	0.00	mscan	18
8157	tcp	telnet	SF	0	15	0	0	0	0	0	0	0	0	0	0	0	0	0	0	0	0	1	1	0.00	0.00	0.00	0.00	1.00	0.00	0.00	255	22	0.09	0.80	0.00	0.00	0.00	0.00	0.79	0.00	processtable	12
0	tcp	http	SF	224	12509	0	0	0	0	0	1	0	0	0	0	0	0	0	0	0	0	10	37	0.00	0.00	0.00	0.00	1.00	0.00	0.05	28	245	1.00	0.00	0.04	0.11	0.00	0.00	0.00	0.00	normal	21
0	udp	private	SF	45	42	0	0	0	0	0	0	0	0	0	0	0	0	0	0	0	0	505	505	0.00	0.00	0.00	0.00	1.00	0.00	0.00	255	255	1.00	0.00	1.00	0.00	0.00	0.00	0.00	0.00	normal	15
0	udp	domain_u	SF	44	44	0	0	0	0	0	0	0	0	0	0	0	0	0	0	0	0	177	177	0.00	0.00	0.00	0.00	1.00	0.00	0.00	255	228	0.89	0.01	0.01	0.00	0.00	0.00	0.00	0.00	normal	18
4	tcp	pop_3	SF	32	93	0	0	0	0	0	1	0	0	0	0	0	0	0	0	0	0	1	1	0.00	0.00	0.00	0.00	1.00	0.00	0.00	255	200	0.78	0.02	0.00	0.00	0.00	0.00	0.07	0.00	guess_passwd	16
8084	tcp	telnet	SF	0	15	0	0	0	0	0	0	0	0	0	0	0	0	0	0	0	0	1	1	0.00	0.00	0.00	0.00	1.00	0.00	0.00	255	68	0.27	0.03	0.00	0.00	0.00	0.01	0.11	0.19	processtable	8
0	tcp	http	SF	240	771	0	0	0	0	0	1	0	0	0	0	0	0	0	0	0	0	3	12	0.33	0.17	0.00	0.00	1.00	0.00	0.42	255	255	1.00	0.00	0.00	0.00	0.00	0.00	0.00	0.00	normal	18
0	udp	domain_u	SF	43	133	0	0	0	0	0	0	0	0	0	0	0	0	0	0	0	0	113	193	0.00	0.00	0.00	0.00	1.00	0.00	0.01	255	255	1.00	0.00	0.00	0.00	0.00	0.00	0.00	0.00	normal	18
0	tcp	private	S0	0	0	0	0	0	0	0	0	0	0	0	0	0	0	0	0	0	0	271	15	1.00	1.00	0.00	0.00	0.06	0.06	0.00	255	15	0.06	0.07	0.00	0.00	1.00	1.00	0.00	0.00	neptune	21
0	tcp	other	REJ	0	0	0	0	0	0	0	0	0	0	0	0	0	0	0	0	0	0	3	1	0.00	0.00	0.33	1.00	0.33	0.67	0.00	255	22	0.09	0.01	0.00	0.00	0.00	0.00	0.06	0.73	httptunnel	16
0	tcp	ftp_data	SF	15876	0	0	0	0	0	0	0	0	0	0	0	0	0	0	0	0	0	16	16	0.00	0.00	0.00	0.00	1.00	0.00	0.00	255	127	0.50	0.02	0.50	0.00	0.00	0.00	0.00	0.00	normal	20
0	icmp	eco_i	SF	18	0	0	0	0	0	0	0	0	0	0	0	0	0	0	0	0	0	1	1	0.00	0.00	0.00	0.00	1.00	0.00	0.00	1	1	1.00	0.00	1.00	0.00	0.00	0.00	0.00	0.00	ipsweep	14
0	udp	private	SF	105	147	0	0	0	0	0	0	0	0	0	0	0	0	0	0	0	0	1	1	0.00	0.00	0.00	0.00	1.00	0.00	0.00	255	247	0.97	0.01	0.01	0.00	0.00	0.00	0.00	0.00	snmpgetattack	0
0	tcp	telnet	S3	0	44	0	0	0	0	0	0	0	0	0	0	0	0	0	0	0	0	1	1	1.00	1.00	0.00	0.00	1.00	0.00	0.00	255	133	0.52	0.02	0.00	0.00	0.53	0.44	0.01	0.01	processtable	19
0	tcp	http	SF	292	3656	0	0	0	0	0	1	0	0	0	0	0	0	0	0	0	0	13	13	0.00	0.00	0.00	0.00	1.00	0.00	0.00	125	255	1.00	0.00	0.01	0.03	0.00	0.00	0.00	0.00	normal	21
0	tcp	http	SF	324	6561	0	0	0	0	0	1	0	0	0	0	0	0	0	0	0	0	18	18	0.00	0.00	0.00	0.00	1.00	0.00	0.00	18	255	1.00	0.00	0.06	0.02	0.00	0.00	0.00	0.00	normal	21
0	tcp	http	SF	262	15728	0	0	0	0	0	1	0	0	0	0	0	0	0	0	0	0	1	1	0.00	0.00	0.00	0.00	1.00	0.00	0.00	1	255	1.00	0.00	1.00	0.03	0.00	0.00	0.00	0.00	normal	21
1	tcp	smtp	SF	2599	293	0	0	0	0	0	1	0	0	0	0	0	0	0	0	0	0	3	2	0.00	0.00	0.33	0.00	0.67	0.67	0.00	255	244	0.96	0.05	0.00	0.00	0.00	0.00	0.04	0.00	mailbomb	18
0	tcp	pm_dump	SF	44	192	0	0	0	0	0	0	0	0	0	0	0	0	0	0	0	0	5	2	0.00	0.00	0.60	0.00	0.20	0.80	1.00	255	11	0.04	0.02	0.00	0.00	0.00	0.00	0.13	0.00	mscan	5
0	tcp	telnet	S0	0	0	0	0	0	0	0	0	0	0	0	0	0	0	0	0	0	0	1	10	1.00	0.40	0.00	0.20	1.00	0.00	0.70	76	86	0.34	0.04	0.03	0.03	1.00	1.00	0.00	0.00	mscan	18
0	tcp	http	SF	241	489	0	0	0	0	0	1	0	0	0	0	0	0	0	0	0	0	28	28	0.00	0.00	0.00	0.00	1.00	0.00	0.00	67	255	1.00	0.00	0.01	0.01	0.01	0.00	0.00	0.00	normal	21
0	tcp	http	S0	0	0	0	0	0	0	0	0	0	0	0	0	0	0	0	0	0	0	7	7	1.00	1.00	0.00	0.00	1.00	0.00	0.00	255	245	0.96	0.01	0.00	0.00	0.11	0.11	0.56	0.59	apache2	12
0	tcp	private	REJ	0	0	0	0	0	0	0	0	0	0	0	0	0	0	0	0	0	0	273	8	0.00	0.00	1.00	1.00	0.03	0.05	0.00	255	8	0.03	0.06	0.00	0.00	0.00	0.00	1.00	1.00	neptune	21
0	udp	private	SF	47	0	0	0	0	0	0	0	0	0	0	0	0	0	0	0	0	0	2	2	0.00	0.00	0.00	0.00	1.00	0.00	0.00	255	255	1.00	0.00	0.02	0.00	0.00	0.00	0.00	0.00	snmpguess	16
0	tcp	private	REJ	0	0	0	0	0	0	0	0	0	0	0	0	0	0	0	0	0	0	102	16	0.00	0.00	1.00	1.00	0.16	0.06	0.00	4	4	1.00	0.00	0.25	0.00	0.00	0.00	1.00	1.00	neptune	14
0	udp	domain_u	SF	44	44	0	0	0	0	0	0	0	0	0	0	0	0	0	0	0	0	205	205	0.00	0.00	0.00	0.00	1.00	0.00	0.00	255	255	1.00	0.00	0.00	0.00	0.00	0.00	0.00	0.00	normal	18
0	tcp	http	SF	236	3433	0	0	0	0	0	1	0	0	0	0	0	0	0	0	0	0	11	12	0.00	0.00	0.00	0.00	1.00	0.00	0.17	226	255	1.00	0.00	0.00	0.01	0.00	0.00	0.00	0.00	normal	21
0	tcp	http	SF	325	278	0	0	0	0	0	1	0	0	0	0	0	0	0	0	0	0	26	30	0.00	0.00	0.00	0.00	1.00	0.00	0.07	255	255	1.00	0.00	0.00	0.00	0.00	0.00	0.00	0.00	normal	21
0	udp	private	SF	1	0	0	0	0	0	0	0	0	0	0	0	0	0	0	0	0	0	73	1	0.00	0.00	0.00	0.00	0.01	0.89	0.00	255	1	0.00	0.65	0.99	0.00	0.00	0.00	0.01	0.00	satan	14
0	tcp	ftp_data	SF	294812	0	0	0	0	0	0	0	0	0	0	0	0	0	0	0	0	0	1	1	0.00	0.00	0.00	0.00	1.00	0.00	0.00	26	26	0.15	0.15	0.15	0.12	0.00	0.00	0.00	0.00	normal	19
0	tcp	pop_3	RSTO	0	36	0	0	0	0	0	1	0	0	0	0	0	0	0	0	0	0	3	1	0.00	0.00	0.67	1.00	0.33	1.00	0.00	255	37	0.15	0.03	0.00	0.00	0.00	0.00	0.51	1.00	mscan	16
0	tcp	private	REJ	0	0	0	0	0	0	0	0	0	0	0	0	0	0	0	0	0	0	126	10	0.00	0.00	1.00	1.00	0.08	0.07	0.00	255	10	0.04	0.06	0.00	0.00	0.00	0.00	1.00	1.00	neptune	21
0	tcp	http	SF	54540	8314	0	0	0	2	0	1	1	0	0	0	0	0	0	0	0	0	3	3	0.00	0.00	0.00	0.00	1.00	0.00	0.00	255	254	1.00	0.01	0.00	0.00	0.00	0.00	0.04	0.04	back	16
0	tcp	http	SF	251	13382	0	0	0	0	0	1	0	0	0	0	0	0	0	0	0	0	16	16	0.00	0.00	0.00	0.00	1.00	0.00	0.00	231	255	1.00	0.00	0.00	0.01	0.00	0.00	0.00	0.00	normal	21
0	tcp	discard	S0	0	0	0	0	0	0	0	0	0	0	0	0	0	0	0	0	0	0	174	3	1.00	1.00	0.00	0.00	0.02	0.09	0.00	255	3	0.01	0.08	0.00	0.00	1.00	1.00	0.00	0.00	neptune	18
283	tcp	ftp	SF	158	597	0	0	0	2	0	1	0	0	0	0	0	0	0	0	0	1	1	1	0.00	0.00	0.00	0.00	1.00	0.00	0.00	255	70	0.27	0.03	0.00	0.00	0.06	0.00	0.02	0.00	warezmaster	12
0	tcp	http	SF	200	958	0	0	0	0	0	1	0	0	0	0	0	0	0	0	0	0	3	6	0.00	0.00	0.00	0.00	1.00	0.00	0.33	46	107	1.00	0.00	0.02	0.05	0.00	0.00	0.00	0.00	normal	21
0	tcp	smtp	S0	0	0	0	0	0	0	0	0	0	0	0	0	0	0	0	0	0	0	140	1	1.00	1.00	0.00	0.00	0.01	0.10	0.00	255	1	0.00	0.09	0.00	0.00	1.00	1.00	0.00	0.00	neptune	20
0	tcp	http	SF	269	484	0	0	0	0	0	1	0	0	0	0	0	0	0	0	0	0	2	2	0.00	0.00	0.00	0.00	1.00	0.00	0.00	2	253	1.00	0.00	0.50	0.04	0.00	0.00	0.00	0.00	normal	21
0	udp	private	SF	55	53	0	0	0	0	0	0	0	0	0	0	0	0	0	0	0	0	483	483	0.00	0.00	0.00	0.00	1.00	0.00	0.00	255	255	1.00	0.00	0.94	0.00	0.00	0.00	0.00	0.00	normal	17
7238	tcp	telnet	SF	0	44	0	0	0	0	0	0	0	0	0	0	0	0	0	0	0	0	1	1	0.00	0.00	0.00	0.00	1.00	0.00	0.00	255	249	0.98	0.02	0.00	0.00	0.27	0.28	0.01	0.00	processtable	14
4	tcp	pop_3	SF	30	93	0	0	0	0	0	1	0	0	0	0	0	0	0	0	0	0	1	1	0.00	0.00	0.00	0.00	1.00	0.00	0.00	255	222	0.87	0.04	0.00	0.00	0.00	0.00	0.00	0.00	guess_passwd	18
0	tcp	vmnet	S0	0	0	0	0	0	0	0	0	0	0	0	0	0	0	0	0	0	0	284	18	1.00	1.00	0.00	0.00	0.06	0.06	0.00	255	18	0.07	0.07	0.00	0.00	1.00	1.00	0.00	0.00	neptune	20
0	tcp	private	REJ	0	0	0	0	0	0	0	0	0	0	0	0	0	0	0	0	0	0	237	2	0.00	0.00	1.00	1.00	0.01	0.07	0.00	255	2	0.01	0.08	0.00	0.00	0.00	0.00	1.00	1.00	neptune	21
0	tcp	http	SF	321	1149	0	0	0	0	0	1	0	0	0	0	0	0	0	0	0	0	2	2	0.00	0.00	0.00	0.00	1.00	0.00	0.00	4	255	1.00	0.00	0.25	0.05	0.00	0.00	0.00	0.00	normal	21
0	tcp	private	REJ	0	0	0	0	0	0	0	0	0	0	0	0	0	0	0	0	0	0	125	15	0.00	0.00	1.00	1.00	0.12	0.06	0.00	255	15	0.06	0.06	0.00	0.00	0.00	0.00	1.00	1.00	neptune	21
284	tcp	ftp	SF	162	599	0	0	0	2	0	1	0	0	0	0	0	0	0	0	0	1	1	1	0.00	0.00	0.00	0.00	1.00	0.00	0.00	255	16	0.06	0.94	0.00	0.00	0.00	0.00	0.94	0.00	warezmaster	12
0	tcp	private	S0	0	0	0	0	0	0	0	0	0	0	0	0	0	0	0	0	0	0	202	18	1.00	1.00	0.00	0.00	0.09	0.06	0.00	255	18	0.07	0.07	0.00	0.00	1.00	1.00	0.00	0.00	neptune	21
280	tcp	ftp_data	SF	283618	0	0	0	0	0	0	0	0	0	0	0	0	0	0	0	0	0	2	2	0.00	0.00	0.00	0.00	1.00	0.00	0.00	6	22	1.00	0.00	1.00	0.14	0.00	0.00	0.00	0.00	warezmaster	16
0	tcp	http	SF	295	1230	0	0	0	0	0	1	0	0	0	0	0	0	0	0	0	0	8	8	0.00	0.00	0.00	0.00	1.00	0.00	0.00	255	255	1.00	0.00	0.00	0.00	0.00	0.00	0.00	0.00	normal	21
0	udp	domain_u	SF	44	44	0	0	0	0	0	0	0	0	0	0	0	0	0	0	0	0	140	220	0.00	0.00	0.00	0.00	1.00	0.00	0.01	255	255	1.00	0.00	0.01	0.00	0.00	0.00	0.00	0.00	normal	18
0	tcp	http	SF	237	458	0	0	0	0	0	1	0	0	0	0	0	0	0	0	0	0	1	1	0.00	0.00	0.00	0.00	1.00	0.00	0.00	1	255	1.00	0.00	1.00	0.08	0.00	0.00	0.00	0.00	normal	21
0	icmp	eco_i	SF	8	0	0	0	0	0	0	0	0	0	0	0	0	0	0	0	0	0	1	16	0.00	0.00	0.00	0.00	1.00	0.00	1.00	2	52	1.00	0.00	1.00	0.50	0.00	0.00	0.00	0.00	ipsweep	17
0	tcp	private	REJ	0	0	0	0	0	0	0	0	0	0	0	0	0	0	0	0	0	0	149	12	0.00	0.00	1.00	1.00	0.08	0.05	0.00	255	12	0.05	0.05	0.00	0.00	0.00	0.00	1.00	1.00	neptune	21
0	udp	domain_u	SF	44	110	0	0	0	0	0	0	0	0	0	0	0	0	0	0	0	0	111	190	0.00	0.00	0.00	0.00	1.00	0.00	0.01	255	255	1.00	0.00	0.00	0.00	0.00	0.00	0.00	0.00	normal	18
0	tcp	http	SF	185	635	0	0	0	0	0	1	0	0	0	0	0	0	0	0	0	0	1	1	0.00	0.00	0.00	0.00	1.00	0.00	0.00	255	243	0.95	0.02	0.00	0.00	0.00	0.00	0.00	0.00	normal	21
0	tcp	http	SF	304	774	0	0	0	0	0	1	0	0	0	0	0	0	0	0	0	0	2	2	0.00	0.00	0.00	0.00	1.00	0.00	0.00	255	255	1.00	0.00	0.00	0.00	0.00	0.00	0.00	0.00	normal	21
0	tcp	http	SF	331	9020	0	0	0	0	0	1	0	0	0	0	0	0	0	0	0	0	14	14	0.00	0.00	0.00	0.00	1.00	0.00	0.00	14	255	1.00	0.00	0.07	0.02	0.00	0.00	0.00	0.00	normal	21
1	tcp	smtp	SF	2599	293	0	0	0	0	0	1	0	0	0	0	0	0	0	0	0	0	3	3	0.00	0.00	0.00	0.00	1.00	0.00	0.00	255	172	0.67	0.13	0.00	0.00	0.00	0.00	0.31	0.00	mailbomb	11
0	tcp	time	RSTO	0	0	0	0	0	0	0	0	0	0	0	0	0	0	0	0	0	0	262	9	0.00	0.00	1.00	1.00	0.03	0.06	0.00	255	9	0.04	0.05	0.00	0.00	0.00	0.00	1.00	1.00	neptune	20
282	tcp	ftp	SF	164	599	0	0	0	2	0	1	0	0	0	0	0	0	0	0	0	1	1	1	0.00	0.00	0.00	0.00	1.00	0.00	0.00	255	21	0.08	0.02	0.00	0.00	0.56	0.00	0.02	0.00	warezmaster	15
0	tcp	http	SF	293	1229	0	0	0	0	0	1	0	0	0	0	0	0	0	0	0	0	7	7	0.00	0.00	0.00	0.00	1.00	0.00	0.00	37	255	1.00	0.00	0.03	0.01	0.00	0.00	0.00	0.00	normal	21
1	tcp	telnet	SF	24	613	0	0	0	0	0	0	0	0	0	0	0	0	0	0	0	0	4	8	0.00	0.00	0.75	0.50	0.50	0.75	0.50	140	87	0.30	0.04	0.01	0.02	0.01	0.00	0.91	0.66	mscan	8
0	tcp	mtp	REJ	0	0	0	0	0	0	0	0	0	0	0	0	0	0	0	0	0	0	231	9	0.00	0.00	1.00	1.00	0.04	0.07	0.00	255	9	0.04	0.06	0.00	0.00	0.00	0.00	1.00	1.00	neptune	20
0	tcp	uucp_path	REJ	0	0	0	0	0	0	0	0	0	0	0	0	0	0	0	0	0	0	272	16	0.00	0.00	1.00	1.00	0.06	0.07	0.00	255	16	0.06	0.07	0.00	0.00	0.00	0.00	1.00	1.00	neptune	20
0	tcp	http	SF	221	1329	0	0	0	0	0	1	0	0	0	0	0	0	0	0	0	0	8	9	0.00	0.00	0.00	0.00	1.00	0.00	0.22	255	255	1.00	0.00	0.00	0.00	0.00	0.00	0.00	0.00	normal	21
0	tcp	other	RSTOS0	0	0	0	0	0	0	0	0	0	0	0	0	0	0	0	0	0	0	49	1	0.00	0.00	1.00	1.00	0.02	1.00	0.00	4	1	0.25	0.75	0.25	0.00	0.00	0.00	0.25	1.00	satan	8
1	tcp	smtp	SF	14241	922	0	0	0	0	0	1	0	0	0	0	0	0	0	0	0	0	1	1	0.00	0.00	0.00	0.00	1.00	0.00	0.00	255	1	0.00	0.02	0.00	0.00	0.00	0.00	0.06	0.00	normal	18
0	tcp	http	SF	226	1372	0	0	0	0	0	1	0	0	0	0	0	0	0	0	0	0	3	11	0.00	0.00	0.00	0.00	1.00	0.00	0.27	3	255	1.00	0.00	0.33	0.04	0.00	0.00	0.00	0.00	normal	21
0	tcp	private	REJ	0	0	0	0	0	0	0	0	0	0	0	0	0	0	0	0	0	0	228	11	0.00	0.00	1.00	1.00	0.05	0.07	0.00	255	11	0.04	0.06	0.00	0.00	0.00	0.00	1.00	1.00	neptune	21
0	udp	private	SF	105	146	0	0	0	0	0	0	0	0	0	0	0	0	0	0	0	0	1	1	0.00	0.00	0.00	0.00	1.00	0.00	0.00	255	252	0.99	0.01	0.00	0.00	0.00	0.00	0.00	0.00	normal	15
0	tcp	telnet	S3	0	44	0	0	0	0	0	0	0	0	0	0	0	0	0	0	0	0	1	1	1.00	1.00	0.00	0.00	1.00	0.00	0.00	255	100	0.39	0.03	0.00	0.00	0.09	0.23	0.11	0.13	processtable	19
0	tcp	ftp_data	SF	22	0	0	0	0	0	0	0	0	0	0	0	0	0	0	0	0	0	1	1	0.00	0.00	0.00	0.00	1.00	0.00	0.00	255	6	0.02	0.80	0.02	0.00	0.00	0.00	0.79	0.00	normal	16
0	icmp	eco_i	SF	20	0	0	0	0	0	0	0	0	0	0	0	0	0	0	0	0	0	1	75	0.00	0.00	0.00	0.00	1.00	0.00	1.00	3	147	1.00	0.00	1.00	0.25	0.00	0.00	0.00	0.00	saint	15
1	tcp	smtp	SF	907	365	0	0	0	0	0	1	0	0	0	0	0	0	0	0	0	0	1	4	0.00	0.00	0.00	0.00	1.00	0.00	1.00	231	101	0.42	0.03	0.00	0.02	0.00	0.00	0.00	0.00	normal	21
0	tcp	private	REJ	0	0	0	0	0	0	0	0	0	0	0	0	0	0	0	0	0	0	272	13	0.08	0.00	0.92	1.00	0.05	0.06	0.00	255	13	0.05	0.06	0.00	0.00	0.09	0.00	0.91	1.00	neptune	21
0	tcp	http	SF	220	1212	0	0	0	0	0	1	0	0	0	0	0	0	0	0	0	0	13	13	0.00	0.00	0.00	0.00	1.00	0.00	0.00	255	255	1.00	0.00	0.00	0.00	0.00	0.00	0.00	0.00	normal	21
0	udp	private	SF	55	52	0	0	0	0	0	0	0	0	0	0	0	0	0	0	0	0	216	216	0.00	0.00	0.00	0.00	1.00	0.00	0.00	255	255	1.00	0.00	0.84	0.00	0.00	0.00	0.00	0.00	normal	17
2075	tcp	http	RSTR	72564	0	0	0	0	0	0	1	0	0	0	0	0	0	0	0	0	0	9	9	0.00	0.00	1.00	1.00	1.00	0.00	0.00	255	231	0.91	0.02	0.00	0.00	0.00	0.00	0.09	0.10	apache2	15
0	icmp	ecr_i	SF	1032	0	0	0	0	0	0	0	0	0	0	0	0	0	0	0	0	0	252	252	0.00	0.00	0.00	0.00	1.00	0.00	0.00	255	255	1.00	0.00	1.00	0.00	0.00	0.00	0.00	0.00	smurf	19
281	tcp	ftp	SF	158	593	0	0	0	2	0	1	0	0	0	0	0	0	0	0	0	1	1	1	0.00	0.00	0.00	0.00	1.00	0.00	0.00	255	95	0.37	0.03	0.00	0.00	0.00	0.00	0.00	0.00	warezmaster	13
0	udp	private	SF	54	52	0	0	0	0	0	0	0	0	0	0	0	0	0	0	0	0	511	511	0.00	0.00	0.00	0.00	1.00	0.00	0.00	255	255	1.00	0.00	0.84	0.00	0.00	0.00	0.00	0.00	normal	17
0	tcp	http	SF	209	762	0	0	0	0	0	1	0	0	0	0	0	0	0	0	0	0	17	18	0.00	0.00	0.00	0.00	1.00	0.00	0.11	50	255	1.00	0.00	0.02	0.01	0.00	0.00	0.00	0.00	normal	21
0	tcp	private	S0	0	0	0	0	0	0	0	0	0	0	0	0	0	0	0	0	0	0	167	8	1.00	1.00	0.00	0.00	0.05	0.10	0.00	255	8	0.03	0.10	0.00	0.00	1.00	1.00	0.00	0.00	neptune	21
4	tcp	pop_3	SF	32	93	0	0	0	0	0	1	0	0	0	0	0	0	0	0	0	0	1	1	0.00	0.00	0.00	0.00	1.00	0.00	0.00	255	217	0.85	0.02	0.00	0.00	0.00	0.00	0.07	0.00	guess_passwd	18
0	tcp	http	SF	221	304	0	0	0	0	0	1	0	0	0	0	0	0	0	0	0	0	4	6	0.00	0.00	0.00	0.00	1.00	0.00	0.50	255	255	1.00	0.00	0.00	0.00	0.00	0.00	0.00	0.00	normal	21
0	tcp	remote_job	REJ	0	0	0	0	0	0	0	0	0	0	0	0	0	0	0	0	0	0	295	20	0.00	0.00	1.00	1.00	0.07	0.05	0.00	255	20	0.08	0.05	0.00	0.00	0.00	0.00	1.00	1.00	neptune	21
0	tcp	other	REJ	0	0	0	0	0	0	0	0	0	0	0	0	0	0	0	0	0	0	458	1	0.14	0.00	0.86	1.00	0.00	1.00	0.00	255	1	0.00	0.91	0.00	0.00	0.13	0.00	0.87	1.00	satan	18
0	tcp	http	SF	340	848	0	0	0	0	0	1	0	0	0	0	0	0	0	0	0	0	1	1	0.00	0.00	0.00	0.00	1.00	0.00	0.00	169	255	1.00	0.00	0.01	0.02	0.00	0.00	0.00	0.00	normal	21
0	udp	private	SF	54	56	0	0	0	0	0	0	0	0	0	0	0	0	0	0	0	0	511	511	0.00	0.00	0.00	0.00	1.00	0.00	0.00	255	255	1.00	0.00	1.00	0.00	0.00	0.00	0.00	0.00	normal	17
0	tcp	http	SF	234	2650	0	0	0	0	0	1	0	0	0	0	0	0	0	0	0	0	2	9	0.00	0.00	0.00	0.00	1.00	0.00	0.22	99	255	1.00	0.00	0.01	0.05	0.00	0.00	0.00	0.00	normal	21
0	icmp	ecr_i	SF	508	0	0	0	0	0	0	0	0	0	0	0	0	0	0	0	0	0	35	35	0.00	0.00	0.00	0.00	1.00	0.00	0.00	255	255	1.00	0.00	1.00	0.00	0.00	0.00	0.00	0.00	smurf	18
0	tcp	http	SF	231	9633	0	0	0	0	0	1	0	0	0	0	0	0	0	0	0	0	27	28	0.00	0.00	0.00	0.00	1.00	0.00	0.07	255	255	1.00	0.00	0.00	0.00	0.00	0.00	0.00	0.00	normal	21
0	tcp	http	SF	220	3197	0	0	0	0	0	1	0	0	0	0	0	0	0	0	0	0	4	7	0.00	0.00	0.00	0.00	1.00	0.00	0.43	4	255	1.00	0.00	0.25	0.05	0.00	0.00	0.00	0.00	normal	21
0	tcp	http	SF	300	2507	0	0	0	0	0	1	0	0	0	0	0	0	0	0	0	0	4	4	0.00	0.00	0.00	0.00	1.00	0.00	0.00	255	245	0.96	0.02	0.00	0.00	0.00	0.00	0.00	0.00	normal	21
0	tcp	http	SF	233	2483	0	0	0	0	0	1	0	0	0	0	0	0	0	0	0	0	1	2	0.00	0.00	0.00	0.00	1.00	0.00	1.00	3	3	1.00	0.00	0.33	0.00	0.00	0.00	0.00	0.00	normal	21
0	icmp	ecr_i	SF	1032	0	0	0	0	0	0	0	0	0	0	0	0	0	0	0	0	0	511	511	0.00	0.00	0.00	0.00	1.00	0.00	0.00	255	16	0.06	0.02	0.07	0.00	0.00	0.00	0.00	0.00	smurf	19
0	tcp	http	SF	287	347	0	0	0	0	0	1	0	0	0	0	0	0	0	0	0	0	14	14	0.00	0.00	0.00	0.00	1.00	0.00	0.00	253	255	1.00	0.00	0.00	0.01	0.00	0.00	0.00	0.00	normal	21
1	tcp	smtp	SF	5959	329	0	0	0	0	0	1	0	0	0	0	0	0	0	0	0	0	1	2	0.00	0.00	0.00	0.00	1.00	0.00	1.00	72	187	0.89	0.06	0.01	0.01	0.00	0.00	0.00	0.01	normal	21
0	udp	other	SF	1	1	0	0	0	0	0	0	0	0	0	0	0	0	0	0	0	0	285	1	0.00	0.00	0.00	0.00	0.00	1.00	0.00	255	1	0.00	1.00	0.99	0.00	0.00	0.00	0.00	0.00	satan	17
0	tcp	http	SF	206	3625	0	0	0	0	0	1	0	0	0	0	0	0	0	0	0	0	5	7	0.00	0.00	0.00	0.00	1.00	0.00	0.43	103	255	1.00	0.00	0.01	0.05	0.00	0.00	0.00	0.00	normal	21
0	tcp	http	SF	372	8666	0	0	0	0	0	1	0	0	0	0	0	0	0	0	0	0	48	48	0.00	0.00	0.00	0.00	1.00	0.00	0.00	255	255	1.00	0.00	0.00	0.00	0.00	0.00	0.00	0.00	normal	21
0	udp	private	SF	105	147	0	0	0	0	0	0	0	0	0	0	0	0	0	0	0	0	2	1	0.00	0.00	0.00	0.00	0.50	1.00	0.00	255	254	1.00	0.01	0.01	0.00	0.00	0.00	0.00	0.00	snmpgetattack	3
0	tcp	http	SF	228	263	0	0	0	0	0	1	0	0	0	0	0	0	0	0	0	0	14	34	0.00	0.00	0.00	0.00	1.00	0.00	0.15	255	255	1.00	0.00	0.00	0.00	0.00	0.00	0.00	0.00	normal	21
11	tcp	smtp	SF	1292	339	0	0	0	0	0	1	0	0	0	0	0	0	0	0	0	0	1	1	0.00	0.00	0.00	0.00	1.00	0.00	0.00	255	159	0.62	0.02	0.00	0.00	0.00	0.00	0.00	0.00	normal	21
0	tcp	private	S0	0	0	0	0	0	0	0	0	0	0	0	0	0	0	0	0	0	0	129	5	1.00	1.00	0.00	0.00	0.04	0.07	0.00	255	5	0.02	0.06	0.00	0.00	1.00	1.00	0.00	0.00	neptune	21
0	udp	private	SF	1	0	0	0	0	0	0	0	0	0	0	0	0	0	0	0	0	0	75	3	0.00	0.00	0.00	0.00	0.04	0.83	0.00	255	3	0.01	0.70	0.97	0.00	0.00	0.00	0.03	0.00	normal	6
0	tcp	http	SF	190	1260	0	0	0	0	0	1	0	0	0	0	0	0	0	0	0	0	16	16	0.00	0.00	0.00	0.00	1.00	0.00	0.00	16	255	1.00	0.00	0.06	0.04	0.00	0.00	0.00	0.00	normal	21
0	tcp	private	S0	0	0	0	0	0	0	0	0	0	0	0	0	0	0	0	0	0	0	138	11	1.00	1.00	0.00	0.00	0.08	0.07	0.00	255	11	0.04	0.06	0.00	0.00	1.00	1.00	0.00	0.00	neptune	21
282	tcp	ftp	SF	162	599	0	0	0	2	0	1	0	0	0	0	0	0	0	0	0	1	1	1	0.00	0.00	0.00	0.00	1.00	0.00	0.00	20	17	0.85	0.10	0.05	0.00	0.00	0.00	0.00	0.00	warezmaster	10
0	tcp	private	RSTO	0	0	0	0	0	0	0	0	0	0	0	0	0	0	0	0	0	0	106	11	0.00	0.00	1.00	1.00	0.10	0.07	0.00	255	11	0.04	0.06	0.00	0.00	0.00	0.00	1.00	1.00	neptune	21
0	tcp	http	REJ	0	0	0	0	0	0	0	0	0	0	0	0	0	0	0	0	0	0	288	16	0.00	0.00	1.00	1.00	0.06	0.06	0.00	255	16	0.06	0.06	0.00	0.00	0.00	0.00	1.00	1.00	neptune	20
0	tcp	http	SF	303	3000	0	0	0	0	0	1	0	0	0	0	0	0	0	0	0	0	4	8	0.00	0.00	0.00	0.00	1.00	0.00	0.38	8	255	1.00	0.00	0.12	0.02	0.00	0.00	0.00	0.00	normal	21
0	tcp	http	SF	234	29369	0	0	0	0	0	1	0	0	0	0	0	0	0	0	0	0	1	1	0.00	0.00	0.00	0.00	1.00	0.00	0.00	110	255	1.00	0.00	0.01	0.02	0.00	0.00	0.00	0.00	normal	21
0	tcp	http	SF	54540	8314	0	0	0	2	0	1	1	0	0	0	0	0	0	0	0	0	3	3	0.00	0.00	0.00	0.00	1.00	0.00	0.00	255	251	0.98	0.01	0.00	0.00	0.00	0.00	0.00	0.00	back	15
0	tcp	http	SF	207	66165	0	0	0	0	0	1	0	0	0	0	0	0	0	0	0	0	1	2	0.00	0.00	0.00	0.00	1.00	0.00	1.00	3	3	1.00	0.00	0.33	0.00	0.00	0.00	0.00	0.00	normal	21
0	tcp	http	SF	323	660	0	0	0	0	0	1	0	0	0	0	0	0	0	0	0	0	8	10	0.00	0.00	0.00	0.00	1.00	0.00	0.20	94	255	1.00	0.00	0.01	0.06	0.00	0.00	0.00	0.00	normal	21
282	tcp	ftp	SF	162	597	0	0	0	2	0	1	0	0	0	0	0	0	0	0	0	1	1	1	0.00	0.00	0.00	0.00	1.00	0.00	0.00	255	19	0.07	0.02	0.00	0.00	0.58	0.00	0.02	0.00	warezmaster	15
0	tcp	private	REJ	0	0	0	0	0	0	0	0	0	0	0	0	0	0	0	0	0	0	240	20	0.00	0.00	1.00	1.00	0.08	0.07	0.00	255	20	0.08	0.07	0.00	0.00	0.00	0.00	1.00	1.00	neptune	21
0	tcp	courier	REJ	0	0	0	0	0	0	0	0	0	0	0	0	0	0	0	0	0	0	106	16	0.00	0.00	1.00	1.00	0.15	0.08	0.00	255	16	0.06	0.06	0.00	0.00	0.00	0.00	1.00	1.00	neptune	18
0	tcp	http	SF	218	6349	0	0	0	0	0	1	0	0	0	0	0	0	0	0	0	0	4	24	0.00	0.00	0.00	0.00	1.00	0.00	0.08	11	255	1.00	0.00	0.09	0.05	0.00	0.00	0.00	0.00	normal	21
0	icmp	urp_i	SF	36	0	0	0	0	0	0	0	0	0	0	0	0	0	0	0	0	0	1	1	0.00	0.00	0.00	0.00	1.00	0.00	0.00	255	81	0.32	0.03	0.32	0.00	0.00	0.00	0.01	0.00	normal	21
0	tcp	http	SF	322	1249	0	0	0	0	0	1	0	0	0	0	0	0	0	0	0	0	24	29	0.00	0.00	0.00	0.00	1.00	0.00	0.21	241	255	1.00	0.00	0.00	0.01	0.00	0.00	0.00	0.00	normal	21
0	tcp	http	SF	234	2354	0	0	0	0	0	1	0	0	0	0	0	0	0	0	0	0	17	17	0.00	0.00	0.00	0.00	1.00	0.00	0.00	17	255	1.00	0.00	0.06	0.02	0.00	0.00	0.00	0.00	normal	21
8	tcp	pop_3	SF	30	93	0	0	0	0	0	1	0	0	0	0	0	0	0	0	0	0	1	1	0.00	0.00	0.00	0.00	1.00	0.00	0.00	255	211	0.83	0.02	0.00	0.00	0.00	0.00	0.04	0.00	guess_passwd	18
0	tcp	http	SF	219	2537	0	0	0	0	0	1	0	0	0	0	0	0	0	0	0	0	4	4	0.00	0.00	0.00	0.00	1.00	0.00	0.00	28	255	1.00	0.00	0.04	0.01	0.00	0.00	0.00	0.00	normal	21
0	tcp	imap4	S0	0	0	0	0	0	0	0	0	0	0	0	0	0	0	0	0	0	0	1	6	1.00	1.00	0.00	0.00	1.00	0.00	1.00	34	86	0.35	0.09	0.03	0.03	1.00	1.00	0.00	0.00	mscan	18
1	tcp	ftp	SF	26	157	0	0	0	0	1	0	0	0	0	0	0	0	0	0	0	1	1	1	0.00	0.00	0.00	0.00	1.00	0.00	0.00	67	37	0.55	0.06	0.01	0.00	0.00	0.00	0.00	0.00	guess_passwd	6
0	tcp	http	SF	325	2005	0	0	0	0	0	1	0	0	0	0	0	0	0	0	0	0	3	3	0.00	0.00	0.00	0.00	1.00	0.00	0.00	84	255	1.00	0.00	0.01	0.07	0.01	0.00	0.00	0.00	normal	21
0	tcp	http	SF	192	758	0	0	0	0	0	1	0	0	0	0	0	0	0	0	0	0	1	7	0.00	0.00	0.00	0.00	1.00	0.00	0.29	209	255	1.00	0.00	0.00	0.01	0.00	0.00	0.00	0.00	normal	21
0	tcp	http	SF	234	1826	0	0	0	0	0	1	0	0	0	0	0	0	0	0	0	0	3	7	0.00	0.00	0.00	0.00	1.00	0.00	0.43	15	255	1.00	0.00	0.07	0.02	0.00	0.00	0.00	0.00	normal	21
0	udp	private	SF	53	49	0	0	0	0	0	0	0	0	0	0	0	0	0	0	0	0	511	511	0.00	0.00	0.00	0.00	1.00	0.00	0.00	255	255	1.00	0.00	1.00	0.00	0.00	0.00	0.00	0.00	normal	17
0	icmp	ecr_i	SF	1032	0	0	0	0	0	0	0	0	0	0	0	0	0	0	0	0	0	363	363	0.00	0.00	0.00	0.00	1.00	0.00	0.00	255	255	1.00	0.00	1.00	0.00	0.00	0.00	0.00	0.00	smurf	19
1	tcp	smtp	SF	892	337	0	0	0	0	0	1	0	0	0	0	0	0	0	0	0	0	1	2	0.00	0.00	0.00	0.00	1.00	0.00	1.00	230	157	0.63	0.01	0.00	0.01	0.00	0.01	0.00	0.00	normal	21
0	tcp	telnet	REJ	0	0	0	0	0	0	0	0	0	0	0	0	0	0	0	0	0	0	1	4	0.00	0.00	1.00	1.00	1.00	0.00	1.00	151	86	0.34	0.03	0.01	0.02	0.00	0.00	0.88	0.70	mscan	13
23	tcp	ftp	SF	327	1054	0	0	0	6	0	1	0	0	0	0	0	0	0	0	0	1	2	1	0.00	0.00	0.00	0.00	0.50	1.00	0.00	230	62	0.27	0.03	0.00	0.00	0.00	0.02	0.01	0.00	normal	17
926	tcp	http	RSTR	37024	0	0	0	0	0	0	1	0	0	0	0	0	0	0	0	0	0	33	33	0.00	0.00	1.00	1.00	1.00	0.00	0.00	255	255	1.00	0.00	0.00	0.00	0.00	0.00	0.58	0.58	apache2	14
0	tcp	http	SF	274	4841	0	0	0	0	0	1	0	0	0	0	0	0	0	0	0	0	2	2	0.00	0.00	0.00	0.00	1.00	0.00	0.00	103	255	1.00	0.00	0.01	0.06	0.00	0.00	0.00	0.00	normal	21
0	tcp	http	SF	283	2170	0	0	0	0	0	1	0	0	0	0	0	0	0	0	0	0	9	9	0.00	0.00	0.00	0.00	1.00	0.00	0.00	134	255	1.00	0.00	0.01	0.03	0.01	0.01	0.00	0.00	normal	21
0	tcp	auth	REJ	0	0	0	0	0	0	0	0	0	0	0	0	0	0	0	0	0	0	231	8	0.00	0.00	1.00	1.00	0.03	0.07	0.00	255	8	0.03	0.07	0.00	0.00	0.00	0.00	1.00	1.00	neptune	19
0	tcp	http	SF	226	33600	0	0	0	0	0	1	0	0	0	0	0	0	0	0	0	0	1	1	0.00	0.00	0.00	0.00	1.00	0.00	0.00	255	255	1.00	0.00	0.00	0.00	0.00	0.00	0.00	0.00	normal	21
0	tcp	finger	SF	6	138	0	0	0	0	0	0	0	0	0	0	0	0	0	0	0	0	2	1	0.00	0.00	0.00	0.00	0.50	1.00	0.00	193	33	0.13	0.03	0.01	0.06	0.00	0.00	0.01	0.00	normal	20
0	tcp	http	SF	240	1875	0	0	0	0	0	1	0	0	0	0	0	0	0	0	0	0	6	16	0.00	0.00	0.00	0.00	1.00	0.00	0.12	255	255	1.00	0.00	0.00	0.00	0.00	0.00	0.00	0.00	normal	21
1	tcp	smtp	SF	2599	293	0	0	0	0	0	1	0	0	0	0	0	0	0	0	0	0	2	2	0.00	0.00	0.00	0.00	1.00	0.00	0.00	255	69	0.27	0.14	0.00	0.00	0.00	0.00	0.71	0.00	mailbomb	12
0	tcp	http	SF	270	9235	0	0	0	0	0	1	0	0	0	0	0	0	0	0	0	0	4	7	0.00	0.00	0.00	0.00	1.00	0.00	0.29	118	255	1.00	0.00	0.01	0.03	0.00	0.00	0.00	0.00	normal	21
0	tcp	http	SF	273	22501	0	0	0	0	0	1	0	0	0	0	0	0	0	0	0	0	3	8	0.00	0.00	0.00	0.00	1.00	0.00	0.25	6	255	1.00	0.00	0.17	0.03	0.00	0.00	0.00	0.00	normal	21
4	tcp	pop_3	SF	30	93	0	0	0	0	0	1	0	0	0	0	0	0	0	0	0	0	1	1	0.00	0.00	0.00	0.00	1.00	0.00	0.00	255	232	0.91	0.02	0.00	0.00	0.00	0.00	0.02	0.00	guess_passwd	16
0	tcp	http	SF	280	1945	0	0	0	0	0	1	0	0	0	0	0	0	0	0	0	0	1	2	0.00	0.00	0.00	0.00	1.00	0.00	1.00	4	255	1.00	0.00	0.25	0.02	0.00	0.00	0.00	0.00	normal	21
0	tcp	http	SF	242	8505	0	0	0	0	0	1	0	0	0	0	0	0	0	0	0	0	5	5	0.00	0.00	0.00	0.00	1.00	0.00	0.00	5	255	1.00	0.00	0.20	0.01	0.00	0.01	0.00	0.00	normal	21
8181	tcp	telnet	SF	0	15	0	0	0	0	0	0	0	0	0	0	0	0	0	0	0	0	1	1	0.00	0.00	0.00	0.00	1.00	0.00	0.00	255	16	0.06	0.83	0.00	0.00	0.00	0.00	0.81	0.00	processtable	12
0	tcp	http	SF	193	506	0	0	0	0	0	1	0	0	0	0	0	0	0	0	0	0	1	4	0.00	0.00	0.00	0.00	1.00	0.00	0.50	11	255	1.00	0.00	0.09	0.06	0.00	0.00	0.00	0.00	normal	21
8890	tcp	IRC	RSTR	1798	5035	0	0	0	0	0	0	0	0	0	0	0	0	0	0	0	0	1	1	0.00	0.00	1.00	1.00	1.00	0.00	0.00	21	8	0.38	0.10	0.05	0.00	0.00	0.00	0.33	0.88	normal	20
0	tcp	netbios_ns	REJ	0	0	0	0	0	0	0	0	0	0	0	0	0	0	0	0	0	0	288	17	0.00	0.00	1.00	1.00	0.06	0.06	0.00	255	17	0.07	0.07	0.00	0.00	0.00	0.00	1.00	1.00	neptune	21
0	tcp	http	SF	171	409	0	0	0	0	0	1	0	0	0	0	0	0	0	0	0	0	3	10	0.00	0.00	0.00	0.00	1.00	0.00	0.30	31	255	1.00	0.00	0.03	0.01	0.00	0.00	0.00	0.00	normal	21
0	tcp	telnet	S3	0	44	0	0	0	0	0	0	0	0	0	0	0	0	0	0	0	0	1	1	1.00	1.00	0.00	0.00	1.00	0.00	0.00	255	150	0.59	0.38	0.00	0.00	0.48	0.81	0.37	0.01	processtable	19
0	tcp	http	SF	210	1496	0	0	0	0	0	1	0	0	0	0	0	0	0	0	0	0	3	3	0.00	0.00	0.00	0.00	1.00	0.00	0.00	54	255	1.00	0.00	0.02	0.04	0.00	0.01	0.00	0.00	normal	21
0	tcp	http	SF	192	261	0	0	0	0	0	1	0	0	0	0	0	0	0	0	0	0	11	11	0.00	0.00	0.00	0.00	1.00	0.00	0.00	113	255	1.00	0.00	0.01	0.02	0.00	0.00	0.00	0.00	normal	21
0	tcp	other	REJ	0	0	0	0	0	0	0	0	0	0	0	0	0	0	0	0	0	0	444	1	0.04	0.00	0.95	1.00	0.00	1.00	0.00	255	1	0.00	1.00	0.00	0.00	0.04	0.00	0.96	1.00	saint	18
4	tcp	pop_3	SF	32	93	0	0	0	0	0	1	0	0	0	0	0	0	0	0	0	0	1	1	0.00	0.00	0.00	0.00	1.00	0.00	0.00	255	241	0.95	0.02	0.00	0.00	0.00	0.00	0.02	0.00	guess_passwd	18
0	tcp	http	SF	257	1365	0	0	0	0	0	1	0	0	0	0	0	0	0	0	0	0	20	20	0.00	0.00	0.00	0.00	1.00	0.00	0.00	255	255	1.00	0.00	0.00	0.00	0.00	0.00	0.00	0.00	normal	21
0	tcp	http	SF	299	1177	0	0	0	0	0	1	0	0	0	0	0	0	0	0	0	0	1	1	0.00	0.00	0.00	0.00	1.00	0.00	0.00	1	255	1.00	0.00	1.00	0.02	0.00	0.00	0.00	0.00	normal	21
0	tcp	sunrpc	S0	0	0	0	0	0	0	0	0	0	0	0	0	0	0	0	0	0	0	152	5	1.00	1.00	0.00	0.00	0.03	0.11	0.00	255	5	0.02	0.09	0.00	0.00	1.00	1.00	0.00	0.00	neptune	20
0	tcp	imap4	REJ	0	0	0	0	0	0	0	0	0	0	0	0	0	0	0	0	0	0	2	4	0.00	0.00	0.50	1.00	0.50	1.00	1.00	255	64	0.25	0.01	0.00	0.00	0.00	0.00	0.66	1.00	mscan	13
0	tcp	http	SF	267	12840	0	0	0	0	0	1	0	0	0	0	0	0	0	0	0	0	1	1	0.00	0.00	0.00	0.00	1.00	0.00	0.00	33	255	1.00	0.00	0.03	0.08	0.00	0.00	0.00	0.00	normal	21
4	tcp	pop_3	SF	32	93	0	0	0	0	0	1	0	0	0	0	0	0	0	0	0	0	1	1	0.00	0.00	0.00	0.00	1.00	0.00	0.00	255	226	0.89	0.02	0.00	0.00	0.00	0.00	0.08	0.00	guess_passwd	17
0	tcp	imap4	SF	0	44	0	0	0	0	0	0	0	0	0	0	0	0	0	0	0	0	3	4	0.00	0.00	0.33	0.50	0.33	1.00	1.00	70	34	0.01	0.07	0.01	0.06	0.00	0.00	0.01	0.97	mscan	8
0	tcp	netstat	REJ	0	0	0	0	0	0	0	0	0	0	0	0	0	0	0	0	0	0	196	1	0.00	0.00	1.00	1.00	0.01	0.07	0.00	255	1	0.00	0.07	0.00	0.00	0.00	0.00	1.00	1.00	neptune	19
0	tcp	http	SF	303	807	0	0	0	0	0	1	0	0	0	0	0	0	0	0	0	0	2	2	0.00	0.00	0.00	0.00	1.00	0.00	0.00	23	255	1.00	0.00	0.04	0.04	0.00	0.00	0.00	0.00	normal	21
0	tcp	whois	REJ	0	0	0	0	0	0	0	0	0	0	0	0	0	0	0	0	0	0	196	10	0.01	0.00	0.99	1.00	0.05	0.06	0.00	255	10	0.04	0.07	0.00	0.00	0.02	0.00	0.98	1.00	neptune	18
0	tcp	ctf	REJ	0	0	0	0	0	0	0	0	0	0	0	0	0	0	0	0	0	0	254	7	0.00	0.00	1.00	1.00	0.03	0.06	0.00	255	7	0.03	0.07	0.00	0.00	0.00	0.00	1.00	1.00	neptune	20
0	tcp	login	RSTO	0	0	0	0	0	0	0	0	0	0	0	0	0	0	0	0	0	0	127	20	0.00	0.00	1.00	1.00	0.16	0.06	0.00	255	20	0.08	0.05	0.00	0.00	0.00	0.00	1.00	1.00	neptune	19
283	tcp	ftp	SF	160	597	0	0	0	2	0	1	0	0	0	0	0	0	0	0	0	1	1	1	0.00	0.00	0.00	0.00	1.00	0.00	0.00	21	18	0.86	0.10	0.05	0.00	0.00	0.00	0.00	0.00	warezmaster	10
0	icmp	ecr_i	SF	1008	0	0	0	0	0	0	0	0	0	0	0	0	0	0	0	0	0	128	128	0.00	0.00	0.00	0.00	1.00	0.00	0.00	255	255	1.00	0.00	1.00	0.00	0.00	0.00	0.00	0.00	smurf	18
0	udp	domain_u	SF	45	114	0	0	0	0	0	0	0	0	0	0	0	0	0	0	0	0	2	5	0.00	0.00	0.00	0.00	1.00	0.00	0.40	255	233	0.91	0.01	0.00	0.00	0.00	0.00	0.05	0.00	normal	18
0	tcp	http	SF	328	2375	0	0	0	0	0	1	0	0	0	0	0	0	0	0	0	0	11	19	0.00	0.00	0.00	0.00	1.00	0.00	0.21	24	255	1.00	0.00	0.04	0.02	0.00	0.00	0.00	0.00	normal	21
0	udp	domain_u	SF	43	107	0	0	0	0	0	0	0	0	0	0	0	0	0	0	0	0	8	13	0.00	0.00	0.00	0.00	1.00	0.00	0.15	255	251	0.98	0.01	0.00	0.00	0.00	0.00	0.00	0.00	normal	21
0	tcp	telnet	RSTO	0	0	0	0	0	0	0	0	0	0	0	0	0	0	0	0	0	0	144	16	0.00	0.00	1.00	1.00	0.11	0.06	0.00	255	16	0.06	0.06	0.00	0.00	0.00	0.00	1.00	1.00	neptune	18
0	tcp	http	SF	308	1329	0	0	0	0	0	1	0	0	0	0	0	0	0	0	0	0	1	5	0.00	0.00	0.00	0.00	1.00	0.00	0.40	75	255	1.00	0.00	0.01	0.03	0.00	0.00	0.00	0.00	normal	21
0	tcp	private	REJ	0	0	0	0	0	0	0	0	0	0	0	0	0	0	0	0	0	0	229	11	0.00	0.00	1.00	1.00	0.05	0.07	0.00	255	11	0.04	0.06	0.00	0.00	0.00	0.00	1.00	1.00	neptune	21
0	tcp	http	SF	195	4768	0	0	0	0	0	1	0	0	0	0	0	0	0	0	0	0	10	10	0.00	0.00	0.00	0.00	1.00	0.00	0.00	255	255	1.00	0.00	0.00	0.00	0.00	0.00	0.00	0.00	normal	21
0	tcp	private	REJ	0	0	0	0	0	0	0	0	0	0	0	0	0	0	0	0	0	0	228	15	0.00	0.00	1.00	1.00	0.07	0.07	0.00	255	15	0.06	0.07	0.00	0.00	0.00	0.00	1.00	1.00	neptune	21
0	tcp	http	SF	208	17168	0	0	0	0	0	1	0	0	0	0	0	0	0	0	0	0	16	16	0.00	0.00	0.00	0.00	1.00	0.00	0.00	255	255	1.00	0.00	0.00	0.00	0.00	0.00	0.00	0.00	normal	21
0	tcp	pop_3	REJ	0	0	0	0	0	0	0	0	0	0	0	0	0	0	0	0	0	0	4	1	0.00	0.00	0.75	1.00	0.25	0.75	0.00	255	64	0.25	0.01	0.00	0.00	0.00	0.00	0.66	1.00	mscan	14
1	tcp	smtp	SF	2599	293	0	0	0	0	0	1	0	0	0	0	0	0	0	0	0	0	3	3	0.00	0.00	0.00	0.00	1.00	0.00	0.00	255	76	0.30	0.14	0.00	0.00	0.00	0.00	0.69	0.00	mailbomb	11
0	tcp	http	SF	300	710	0	0	0	0	0	1	0	0	0	0	0	0	0	0	0	0	24	24	0.00	0.00	0.00	0.00	1.00	0.00	0.00	255	255	1.00	0.00	0.00	0.00	0.00	0.00	0.00	0.00	normal	21
0	udp	private	SF	54	56	0	0	0	0	0	0	0	0	0	0	0	0	0	0	0	0	511	511	0.00	0.00	0.00	0.00	1.00	0.00	0.00	255	255	1.00	0.00	0.89	0.00	0.00	0.00	0.00	0.00	normal	17
0	icmp	ecr_i	SF	1008	0	0	0	0	0	0	0	0	0	0	0	0	0	0	0	0	0	185	185	0.00	0.00	0.00	0.00	1.00	0.00	0.00	255	255	1.00	0.00	1.00	0.00	0.00	0.00	0.00	0.00	smurf	18
0	tcp	private	REJ	0	0	0	0	0	0	0	0	0	0	0	0	0	0	0	0	0	0	191	3	0.00	0.00	1.00	1.00	0.02	0.06	0.00	255	3	0.01	0.06	0.00	0.00	0.00	0.00	1.00	1.00	neptune	21
282	tcp	ftp	SF	161	597	0	0	0	2	0	1	0	0	0	0	0	0	0	0	0	1	1	1	0.00	0.00	0.00	0.00	1.00	0.00	0.00	52	29	0.56	0.06	0.02	0.00	0.00	0.00	0.00	0.00	warezmaster	11
0	tcp	private	REJ	0	0	0	0	0	0	0	0	0	0	0	0	0	0	0	0	0	0	288	4	0.00	0.00	1.00	1.00	0.01	0.06	0.00	255	4	0.02	0.07	0.00	0.00	0.00	0.00	0.99	1.00	neptune	21
0	tcp	name	REJ	0	0	0	0	0	0	0	0	0	0	0	0	0	0	0	0	0	0	238	2	0.00	0.00	1.00	1.00	0.01	0.08	0.00	255	2	0.01	0.07	0.00	0.00	0.00	0.00	1.00	1.00	neptune	19
0	tcp	private	REJ	0	0	0	0	0	0	0	0	0	0	0	0	0	0	0	0	0	0	295	20	0.00	0.00	1.00	1.00	0.07	0.05	0.00	255	20	0.08	0.05	0.00	0.00	0.00	0.00	1.00	1.00	neptune	21
0	tcp	http	SF	320	8024	0	0	0	0	0	1	0	0	0	0	0	0	0	0	0	0	34	35	0.00	0.00	0.00	0.00	1.00	0.00	0.06	55	231	1.00	0.00	0.02	0.04	0.00	0.00	0.00	0.00	normal	21
0	icmp	ecr_i	SF	1008	0	0	0	0	0	0	0	0	0	0	0	0	0	0	0	0	0	115	115	0.00	0.00	0.00	0.00	1.00	0.00	0.00	255	255	1.00	0.00	1.00	0.00	0.00	0.00	0.00	0.00	smurf	18
0	tcp	ftp_data	SF	868	0	0	0	0	0	0	0	0	0	0	0	0	0	0	0	0	0	1	1	0.00	0.00	0.00	0.00	1.00	0.00	0.00	148	84	0.29	0.03	0.29	0.02	0.00	0.00	0.00	0.00	normal	21
0	tcp	private	REJ	0	0	0	0	0	0	0	0	0	0	0	0	0	0	0	0	0	0	229	3	0.00	0.00	1.00	1.00	0.01	0.06	0.00	255	3	0.01	0.06	0.00	0.00	0.00	0.00	1.00	1.00	neptune	21
0	tcp	private	S0	0	0	0	0	0	0	0	0	0	0	0	0	0	0	0	0	0	0	123	17	0.02	0.18	0.98	0.82	0.14	0.06	0.00	255	17	0.07	0.05	0.00	0.00	0.01	0.18	0.99	0.82	neptune	21
0	tcp	iso_tsap	S0	0	0	0	0	0	0	0	0	0	0	0	0	0	0	0	0	0	0	286	11	1.00	1.00	0.00	0.00	0.04	0.06	0.00	255	11	0.04	0.06	0.00	0.00	1.00	1.00	0.00	0.00	neptune	20
0	tcp	private	REJ	0	0	0	0	0	0	0	0	0	0	0	0	0	0	0	0	0	0	147	15	0.00	0.00	1.00	1.00	0.10	0.05	0.00	255	15	0.06	0.05	0.00	0.00	0.00	0.00	1.00	1.00	neptune	21
1	tcp	smtp	SF	2599	293	0	0	0	0	0	1	0	0	0	0	0	0	0	0	0	0	3	2	0.00	0.00	0.33	0.00	0.67	0.67	0.00	255	247	0.97	0.04	0.00	0.00	0.00	0.00	0.03	0.00	mailbomb	18
0	tcp	http	SF	200	1453	0	0	0	0	0	1	0	0	0	0	0	0	0	0	0	0	29	29	0.00	0.00	0.00	0.00	1.00	0.00	0.00	116	255	1.00	0.00	0.01	0.02	0.00	0.00	0.00	0.00	normal	21
0	tcp	http_443	REJ	0	0	0	0	0	0	0	0	0	0	0	0	0	0	0	0	0	0	2	1	0.00	0.00	1.00	1.00	0.50	1.00	0.00	255	1	0.00	0.87	0.85	0.00	0.00	0.00	0.86	1.00	portsweep	15
0	tcp	http	SF	214	1478	0	0	0	0	0	1	0	0	0	0	0	0	0	0	0	0	19	19	0.00	0.00	0.00	0.00	1.00	0.00	0.00	232	232	1.00	0.00	0.00	0.00	0.00	0.00	0.00	0.00	normal	21
0	tcp	private	S0	0	0	0	0	0	0	0	0	0	0	0	0	0	0	0	0	0	0	168	8	1.00	1.00	0.00	0.00	0.05	0.09	0.00	255	8	0.03	0.09	0.00	0.00	1.00	1.00	0.00	0.00	neptune	21
0	tcp	http	SF	307	2139	0	0	0	0	0	1	0	0	0	0	0	0	0	0	0	0	11	28	0.00	0.00	0.00	0.00	1.00	0.00	0.07	69	255	1.00	0.00	0.01	0.02	0.00	0.00	0.00	0.00	normal	21
4	tcp	pop_3	SF	30	93	0	0	0	0	0	1	0	0	0	0	0	0	0	0	0	0	1	1	0.00	0.00	0.00	0.00	1.00	0.00	0.00	255	246	0.96	0.01	0.00	0.00	0.00	0.00	0.00	0.00	guess_passwd	18
0	tcp	http	SF	286	1426	0	0	0	0	0	1	0	0	0	0	0	0	0	0	0	0	19	22	0.00	0.00	0.00	0.00	1.00	0.00	0.09	205	255	1.00	0.00	0.00	0.02	0.00	0.00	0.00	0.00	normal	21
0	tcp	http	SF	298	255	0	0	0	0	0	1	0	0	0	0	0	0	0	0	0	0	4	5	0.00	0.00	0.00	0.00	1.00	0.00	0.40	255	255	1.00	0.00	0.00	0.00	0.00	0.00	0.00	0.00	normal	21
0	udp	domain_u	SF	43	127	0	0	0	0	0	0	0	0	0	0	0	0	0	0	0	0	87	165	0.00	0.00	0.00	0.00	1.00	0.00	0.01	181	109	0.60	0.02	0.01	0.00	0.00	0.00	0.00	0.00	normal	20
0	tcp	http	REJ	0	0	0	0	0	0	0	0	0	0	0	0	0	0	0	0	0	0	205	1	0.00	0.00	1.00	1.00	0.00	0.07	0.00	255	1	0.00	0.07	0.00	0.00	0.00	0.00	1.00	1.00	neptune	20
0	tcp	http	SF	222	1012	0	0	0	0	0	1	0	0	0	0	0	0	0	0	0	0	4	6	0.00	0.00	0.00	0.00	1.00	0.00	0.33	255	255	1.00	0.00	0.00	0.00	0.00	0.00	0.00	0.00	normal	21
0	tcp	http	SF	218	983	0	0	0	0	0	1	0	0	0	0	0	0	0	0	0	0	18	18	0.06	0.06	0.00	0.00	1.00	0.00	0.00	255	255	1.00	0.00	0.00	0.00	0.01	0.01	0.00	0.00	normal	21
0	tcp	telnet	S3	0	44	0	0	0	0	0	0	0	0	0	0	0	0	0	0	0	0	1	1	1.00	1.00	0.00	0.00	1.00	0.00	0.00	255	102	0.40	0.03	0.00	0.00	0.10	0.25	0.11	0.13	processtable	19
0	tcp	telnet	S3	0	44	0	0	0	0	0	0	0	0	0	0	0	0	0	0	0	0	1	1	1.00	1.00	0.00	0.00	1.00	0.00	0.00	255	140	0.55	0.02	0.00	0.00	0.53	0.47	0.01	0.01	processtable	18
1	tcp	pop_3	RSTO	0	36	0	0	0	0	0	1	0	0	0	0	0	0	0	0	0	0	3	5	0.00	0.00	1.00	1.00	0.33	1.00	1.00	198	58	0.23	0.03	0.01	0.03	0.00	0.00	0.87	1.00	mscan	14
0	tcp	telnet	RSTO	0	15	0	0	0	0	0	0	0	0	0	0	0	0	0	0	0	0	3	6	0.00	0.33	1.00	0.50	0.67	0.67	0.67	255	144	0.56	0.02	0.00	0.00	0.00	0.00	0.45	0.32	mscan	11
7245	tcp	telnet	SF	0	44	0	0	0	0	0	0	0	0	0	0	0	0	0	0	0	0	1	1	0.00	0.00	0.00	0.00	1.00	0.00	0.00	255	248	0.97	0.02	0.00	0.00	0.27	0.28	0.01	0.00	processtable	14
0	tcp	http	SF	200	16978	0	0	0	0	0	1	0	0	0	0	0	0	0	0	0	0	15	15	0.00	0.00	0.00	0.00	1.00	0.00	0.00	45	255	1.00	0.00	0.02	0.01	0.00	0.00	0.00	0.00	normal	21
0	tcp	private	SH	0	0	0	0	0	0	0	0	0	0	0	0	0	0	0	0	0	0	1	1	1.00	1.00	0.00	0.00	1.00	0.00	0.00	105	1	0.01	1.00	1.00	0.00	1.00	1.00	0.00	0.00	nmap	18
0	icmp	ecr_i	SF	1008	0	0	0	0	0	0	0	0	0	0	0	0	0	0	0	0	0	248	248	0.00	0.00	0.00	0.00	1.00	0.00	0.00	255	255	1.00	0.00	1.00	0.00	0.00	0.00	0.00	0.00	smurf	18
0	tcp	http	SF	222	791	0	0	0	0	0	1	0	0	0	0	0	0	0	0	0	0	19	20	0.00	0.00	0.00	0.00	1.00	0.00	0.10	40	255	1.00	0.00	0.03	0.02	0.00	0.00	0.00	0.00	normal	21
8217	tcp	telnet	SF	0	15	0	0	0	0	0	0	0	0	0	0	0	0	0	0	0	0	1	1	0.00	0.00	0.00	0.00	1.00	0.00	0.00	255	7	0.03	0.85	0.00	0.00	0.00	0.00	0.84	0.00	processtable	12
0	tcp	ftp_data	SF	12	0	0	0	0	0	0	0	0	0	0	0	0	0	0	0	0	0	1	1	0.00	0.00	0.00	0.00	1.00	0.00	0.00	1	1	1.00	0.00	1.00	0.00	0.00	0.00	0.00	0.00	warezmaster	17
4	tcp	pop_3	SF	28	93	0	0	0	0	0	1	0	0	0	0	0	0	0	0	0	0	1	1	0.00	0.00	0.00	0.00	1.00	0.00	0.00	255	162	0.64	0.02	0.00	0.00	0.00	0.00	0.13	0.00	guess_passwd	15
0	tcp	telnet	SF	122	174	0	0	0	0	1	0	0	0	0	0	0	0	0	0	0	0	1	1	0.00	0.00	0.00	0.00	1.00	0.00	0.00	255	118	0.46	0.02	0.00	0.00	0.00	0.00	0.01	0.03	guess_passwd	11
0	tcp	http	SF	223	317	0	0	0	0	0	1	0	0	0	0	0	0	0	0	0	0	13	16	0.00	0.00	0.00	0.00	1.00	0.00	0.19	255	255	1.00	0.00	0.00	0.00	0.00	0.00	0.00	0.00	normal	21
0	tcp	nntp	S0	0	0	0	0	0	0	0	0	0	0	0	0	0	0	0	0	0	0	120	12	1.00	1.00	0.00	0.00	0.10	0.06	0.00	255	12	0.05	0.06	0.00	0.00	1.00	1.00	0.00	0.00	neptune	20
0	udp	private	SF	54	57	0	0	0	0	0	0	0	0	0	0	0	0	0	0	0	0	508	508	0.00	0.00	0.00	0.00	1.00	0.00	0.00	255	255	1.00	0.00	0.86	0.00	0.00	0.00	0.00	0.00	normal	17
0	udp	domain_u	SF	36	0	0	0	0	0	0	0	0	0	0	0	0	0	0	0	0	0	10	23	0.00	0.00	0.00	0.00	1.00	0.00	0.09	36	101	1.00	0.00	1.00	0.02	0.00	0.00	0.00	0.00	normal	21
4	tcp	pop_3	SF	28	93	0	0	0	0	0	1	0	0	0	0	0	0	0	0	0	0	1	1	0.00	0.00	0.00	0.00	1.00	0.00	0.00	33	33	0.97	0.06	0.03	0.06	0.00	0.00	0.00	0.00	guess_passwd	6
0	tcp	http	SF	286	2178	0	0	0	0	0	1	0	0	0	0	0	0	0	0	0	0	4	4	0.00	0.00	0.00	0.00	1.00	0.00	0.00	168	255	1.00	0.00	0.01	0.04	0.00	0.00	0.00	0.00	normal	21
0	udp	private	SF	1	0	0	0	0	0	0	0	0	0	0	0	0	0	0	0	0	0	70	10	0.00	0.00	0.00	0.00	0.14	0.87	0.00	255	10	0.04	0.71	0.91	0.00	0.00	0.00	0.09	0.00	normal	5
0	tcp	netbios_dgm	S0	0	0	0	0	0	0	0	0	0	0	0	0	0	0	0	0	0	0	139	3	1.00	1.00	0.00	0.00	0.02	0.09	0.00	255	3	0.01	0.09	0.00	0.00	1.00	1.00	0.00	0.00	neptune	19
0	tcp	http	SF	304	1380	0	0	0	0	0	1	0	0	0	0	0	0	0	0	0	0	7	7	0.00	0.00	0.00	0.00	1.00	0.00	0.00	255	225	0.88	0.02	0.00	0.00	0.00	0.00	0.07	0.00	normal	18
0	tcp	http	SF	233	266	0	0	0	0	0	1	0	0	0	0	0	0	0	0	0	0	27	28	0.00	0.00	0.00	0.00	1.00	0.00	0.07	195	255	1.00	0.00	0.01	0.01	0.00	0.00	0.00	0.00	normal	21
0	udp	private	SF	45	0	0	0	0	0	0	0	0	0	0	0	0	0	0	0	0	0	2	2	0.00	0.00	0.00	0.00	1.00	0.00	0.00	255	255	1.00	0.00	0.00	0.00	0.00	0.00	0.00	0.00	snmpguess	17
0	tcp	private	S0	0	0	0	0	0	0	0	0	0	0	0	0	0	0	0	0	0	0	160	10	1.00	1.00	0.00	0.00	0.06	0.09	0.00	255	10	0.04	0.09	0.00	0.00	1.00	1.00	0.00	0.00	neptune	21
0	tcp	http	SF	278	821	0	0	0	0	0	1	0	0	0	0	0	0	0	0	0	0	16	18	0.00	0.00	0.00	0.00	1.00	0.00	0.11	140	255	1.00	0.00	0.01	0.01	0.00	0.00	0.00	0.00	normal	21
0	tcp	telnet	SF	118	174	0	0	0	0	1	0	0	0	0	0	0	0	0	0	0	0	1	1	0.00	0.00	0.00	0.00	1.00	0.00	0.00	255	255	1.00	0.00	0.00	0.00	0.00	0.00	0.02	0.02	guess_passwd	15
4	tcp	pop_3	SF	31	93	0	0	0	0	0	1	0	0	0	0	0	0	0	0	0	0	2	1	0.00	0.00	0.50	0.00	0.50	1.00	0.00	255	231	0.91	0.02	0.00	0.00	0.00	0.00	0.06	0.00	guess_passwd	15
0	udp	domain_u	SF	45	79	0	0	0	0	0	0	0	0	0	0	0	0	0	0	0	0	198	197	0.00	0.00	0.00	0.00	0.99	0.01	0.00	255	254	1.00	0.01	0.01	0.00	0.00	0.00	0.00	0.00	normal	18
1	tcp	telnet	SF	24	306	0	0	0	0	0	0	0	0	0	0	0	0	0	0	0	0	3	1	0.00	0.00	0.67	0.00	0.33	1.00	0.00	225	90	0.35	0.02	0.00	0.02	0.01	0.01	0.86	0.63	mscan	12
0	tcp	http	SF	284	1227	0	0	0	0	0	1	0	0	0	0	0	0	0	0	0	0	2	2	0.00	0.00	0.00	0.00	1.00	0.00	0.00	255	255	1.00	0.00	0.00	0.00	0.00	0.00	0.00	0.00	normal	21
0	tcp	http	SF	304	1697	0	0	0	0	0	1	0	0	0	0	0	0	0	0	0	0	19	29	0.00	0.00	0.00	0.00	1.00	0.00	0.14	176	255	1.00	0.00	0.01	0.02	0.00	0.00	0.00	0.00	normal	21
0	tcp	other	S0	0	0	0	0	0	0	0	0	0	0	0	0	0	0	0	0	0	0	436	1	0.05	1.00	0.95	0.00	0.00	1.00	0.00	255	1	0.00	1.00	0.00	0.00	0.05	1.00	0.95	0.00	saint	19
0	tcp	finger	SF	7	276	0	0	0	0	0	0	0	0	0	0	0	0	0	0	0	0	1	1	0.00	0.00	0.00	0.00	1.00	0.00	0.00	112	8	0.07	0.04	0.01	0.00	0.00	0.00	0.00	0.00	normal	21
0	tcp	http	SF	278	3182	0	0	0	0	0	1	0	0	0	0	0	0	0	0	0	0	6	6	0.00	0.00	0.00	0.00	1.00	0.00	0.00	66	255	1.00	0.00	0.02	0.04	0.00	0.00	0.00	0.00	normal	21
0	tcp	telnet	SF	124	174	0	0	0	0	1	0	0	0	0	0	0	0	0	0	0	0	2	2	0.00	0.00	0.00	0.00	1.00	0.00	0.00	255	134	0.53	0.02	0.00	0.00	0.00	0.00	0.02	0.03	guess_passwd	15
0	tcp	http	SF	345	2771	0	0	0	0	0	1	0	0	0	0	0	0	0	0	0	0	13	18	0.00	0.00	0.00	0.00	1.00	0.00	0.28	255	255	1.00	0.00	0.00	0.00	0.00	0.00	0.00	0.00	normal	21
0	tcp	private	REJ	0	0	0	0	0	0	0	0	0	0	0	0	0	0	0	0	0	0	257	18	0.00	0.00	1.00	1.00	0.07	0.07	0.00	255	18	0.07	0.07	0.00	0.00	0.00	0.00	1.00	1.00	neptune	21
0	tcp	smtp	SF	0	87	0	0	0	0	0	1	0	0	0	0	0	0	0	0	0	0	1	1	0.00	0.00	0.00	0.00	1.00	0.00	0.00	255	67	0.26	0.02	0.00	0.00	0.00	0.00	0.01	0.03	normal	21
0	tcp	http	SF	220	1881	0	0	0	0	0	1	0	0	0	0	0	0	0	0	0	0	6	22	0.00	0.00	0.00	0.00	1.00	0.00	0.09	144	255	1.00	0.00	0.01	0.03	0.00	0.00	0.00	0.00	normal	21
0	tcp	telnet	REJ	0	0	0	0	0	0	0	0	0	0	0	0	0	0	0	0	0	0	1	11	0.00	0.18	1.00	0.55	1.00	0.00	0.64	17	86	0.35	0.29	0.06	0.02	0.00	0.00	0.82	0.71	mscan	13
0	tcp	http	SF	307	585	0	0	0	0	0	1	0	0	0	0	0	0	0	0	0	0	5	5	0.00	0.00	0.00	0.00	1.00	0.00	0.00	255	255	1.00	0.00	0.00	0.00	0.00	0.00	0.00	0.00	normal	21
0	udp	private	SF	105	147	0	0	0	0	0	0	0	0	0	0	0	0	0	0	0	0	1	1	0.00	0.00	0.00	0.00	1.00	0.00	0.00	70	69	0.99	0.03	0.03	0.00	0.00	0.00	0.00	0.00	snmpgetattack	1
0	tcp	http	SF	311	2936	0	0	0	0	0	1	0	0	0	0	0	0	0	0	0	0	4	9	0.00	0.00	0.00	0.00	1.00	0.00	0.22	255	255	1.00	0.00	0.00	0.00	0.00	0.00	0.00	0.00	normal	21
0	tcp	daytime	S0	0	0	0	0	0	0	0	0	0	0	0	0	0	0	0	0	0	0	261	4	1.00	1.00	0.00	0.00	0.02	0.06	0.00	255	4	0.02	0.06	0.00	0.00	1.00	1.00	0.00	0.00	neptune	19
0	tcp	http	SF	289	445	0	0	0	0	0	1	0	0	0	0	0	0	0	0	0	0	1	4	0.00	0.00	0.00	0.00	1.00	0.00	1.00	2	255	1.00	0.00	0.50	0.04	0.00	0.00	0.00	0.00	normal	21
1	tcp	smtp	SF	2599	293	0	0	0	0	0	1	0	0	0	0	0	0	0	0	0	0	2	2	0.00	0.00	0.00	0.00	1.00	0.00	0.00	255	168	0.66	0.13	0.00	0.00	0.00	0.00	0.33	0.00	mailbomb	11
0	tcp	http	SF	282	1274	0	0	0	0	0	1	0	0	0	0	0	0	0	0	0	0	8	9	0.00	0.00	0.00	0.00	1.00	0.00	0.22	255	255	1.00	0.00	0.00	0.00	0.00	0.00	0.00	0.00	normal	21
0	tcp	sunrpc	REJ	0	0	0	0	0	0	0	0	0	0	0	0	0	0	0	0	0	0	1	4	0.00	0.00	1.00	1.00	1.00	0.00	1.00	255	18	0.07	0.03	0.00	0.00	0.00	0.00	0.40	1.00	mscan	13
0	tcp	http	SF	243	2107	0	0	0	0	0	1	0	0	0	0	0	0	0	0	0	0	3	3	0.00	0.00	0.00	0.00	1.00	0.00	0.00	91	255	1.00	0.00	0.01	0.02	0.01	0.00	0.00	0.00	normal	21
0	tcp	pop_3	REJ	0	0	0	0	0	0	0	0	0	0	0	0	0	0	0	0	0	0	3	19	0.00	0.00	1.00	0.95	0.33	1.00	1.00	73	60	0.26	0.07	0.01	0.03	0.00	0.00	0.89	1.00	mscan	15
0	udp	private	SF	1	1	0	0	0	0	0	0	0	0	0	0	0	0	0	0	0	0	144	1	0.00	0.00	0.00	0.00	0.01	0.98	0.00	255	1	0.00	0.99	1.00	0.00	0.00	0.00	0.00	0.00	satan	18
0	tcp	http	SF	236	2438	0	0	0	0	0	1	0	0	0	0	0	0	0	0	0	0	13	13	0.00	0.00	0.00	0.00	1.00	0.00	0.00	105	255	1.00	0.00	0.01	0.02	0.00	0.00	0.00	0.00	normal	21
4	tcp	pop_3	SF	28	93	0	0	0	0	0	1	0	0	0	0	0	0	0	0	0	0	1	1	0.00	0.00	0.00	0.00	1.00	0.00	0.00	46	45	0.96	0.04	0.02	0.04	0.00	0.00	0.00	0.00	guess_passwd	6
0	tcp	http	SF	257	771	0	0	0	0	0	1	0	0	0	0	0	0	0	0	0	0	11	11	0.00	0.00	0.00	0.00	1.00	0.00	0.00	255	255	1.00	0.00	0.00	0.00	0.00	0.00	0.00	0.00	normal	21
282	tcp	ftp	SF	162	599	0	0	0	2	0	1	0	0	0	0	0	0	0	0	0	1	1	1	0.00	0.00	0.00	0.00	1.00	0.00	0.00	16	6	0.38	0.19	0.06	0.00	0.00	0.00	0.00	0.00	warezmaster	11
0	tcp	private	REJ	0	0	0	0	0	0	0	0	0	0	0	0	0	0	0	0	0	0	236	5	0.01	0.00	0.99	1.00	0.02	0.07	0.00	255	5	0.02	0.08	0.00	0.00	0.01	0.00	0.99	1.00	neptune	21
0	tcp	http	S0	0	0	0	0	0	0	0	0	0	0	0	0	0	0	0	0	0	0	130	19	1.00	1.00	0.00	0.00	0.15	0.06	0.00	255	19	0.07	0.06	0.00	0.00	1.00	1.00	0.00	0.00	neptune	19
1	tcp	smtp	SF	2599	293	0	0	0	0	0	1	0	0	0	0	0	0	0	0	0	0	2	2	0.00	0.00	0.00	0.00	1.00	0.00	0.00	255	97	0.38	0.14	0.00	0.00	0.00	0.00	0.60	0.00	mailbomb	11
0	tcp	http	SF	317	1215	0	0	0	0	0	1	0	0	0	0	0	0	0	0	0	0	4	17	0.00	0.00	0.00	0.00	1.00	0.00	0.12	84	255	1.00	0.00	0.01	0.02	0.00	0.00	0.00	0.00	normal	21
0	tcp	ftp_data	SF	192	0	0	0	0	0	0	0	0	0	0	0	0	0	0	0	0	0	1	1	0.00	0.00	0.00	0.00	1.00	0.00	0.00	211	54	0.24	0.03	0.24	0.04	0.00	0.00	0.01	0.00	normal	21
0	tcp	http	SF	304	6924	0	0	0	0	0	1	0	0	0	0	0	0	0	0	0	0	8	10	0.00	0.00	0.00	0.00	1.00	0.00	0.30	40	255	1.00	0.00	0.03	0.02	0.00	0.00	0.00	0.00	normal	21
0	tcp	private	REJ	0	0	0	0	0	0	0	0	0	0	0	0	0	0	0	0	0	0	218	13	0.00	0.00	1.00	1.00	0.06	0.06	0.00	255	13	0.05	0.07	0.00	0.00	0.00	0.00	1.00	1.00	neptune	21
18	tcp	ftp	SF	190	634	0	0	0	3	0	1	0	0	0	0	0	0	0	0	0	1	2	1	0.00	0.00	0.00	0.00	0.50	1.00	0.00	226	59	0.26	0.03	0.00	0.00	0.00	0.00	0.00	0.00	normal	16
0	udp	domain_u	SF	43	71	0	0	0	0	0	0	0	0	0	0	0	0	0	0	0	0	209	212	0.00	0.00	0.00	0.00	1.00	0.00	0.01	255	255	1.00	0.00	0.00	0.00	0.00	0.00	0.00	0.00	normal	18
0	tcp	http	SF	207	1142	0	0	0	0	0	1	0	0	0	0	0	0	0	0	0	0	9	25	0.00	0.00	0.00	0.00	1.00	0.00	0.08	185	255	1.00	0.00	0.01	0.01	0.00	0.00	0.00	0.00	normal	21
0	tcp	http	SF	325	775	0	0	0	0	0	1	0	0	0	0	0	0	0	0	0	0	8	9	0.00	0.00	0.00	0.00	1.00	0.00	0.22	255	255	1.00	0.00	0.00	0.00	0.00	0.00	0.00	0.00	normal	21
281	tcp	ftp_data	SF	283618	0	0	0	0	0	0	0	0	0	0	0	0	0	0	0	0	0	2	2	0.00	0.00	0.00	0.00	1.00	0.00	0.00	4	20	1.00	0.00	1.00	0.15	0.00	0.00	0.00	0.00	warezmaster	17
0	tcp	telnet	RSTO	0	48	0	0	0	0	0	0	0	0	0	0	0	0	0	0	0	0	1	24	0.00	0.12	1.00	0.79	1.00	0.00	0.96	53	27	0.51	0.06	0.02	0.00	0.00	0.00	0.64	0.30	mscan	9
0	tcp	http	SF	292	1767	0	0	0	0	0	1	0	0	0	0	0	0	0	0	0	0	10	13	0.00	0.00	0.00	0.00	1.00	0.00	0.15	51	255	1.00	0.00	0.02	0.03	0.02	0.00	0.00	0.00	normal	21
0	tcp	http	SF	300	22669	0	0	0	0	0	1	0	0	0	0	0	0	0	0	0	0	5	5	0.00	0.00	0.00	0.00	1.00	0.00	0.00	255	255	1.00	0.00	0.00	0.00	0.00	0.00	0.00	0.00	normal	21
0	tcp	other	REJ	0	0	0	0	0	0	0	0	0	0	0	0	0	0	0	0	0	0	511	1	0.16	0.00	0.84	1.00	0.00	1.00	0.00	255	1	0.00	0.94	0.00	0.00	0.15	0.00	0.85	1.00	satan	20
0	tcp	http	SF	267	12507	0	0	0	0	0	1	0	0	0	0	0	0	0	0	0	0	7	12	0.00	0.00	0.00	0.00	1.00	0.00	0.17	17	255	1.00	0.00	0.06	0.04	0.00	0.00	0.00	0.00	normal	21
0	tcp	http	SF	253	960	0	0	0	0	0	1	0	0	0	0	0	0	0	0	0	0	9	9	0.00	0.00	0.00	0.00	1.00	0.00	0.00	255	255	1.00	0.00	0.00	0.00	0.00	0.00	0.00	0.00	normal	21
0	tcp	http	SF	184	17500	0	0	0	0	0	1	0	0	0	0	0	0	0	0	0	0	4	4	0.00	0.00	0.00	0.00	1.00	0.00	0.00	136	253	1.00	0.00	0.01	0.03	0.00	0.00	0.00	0.00	normal	21
0	tcp	courier	REJ	0	0	0	0	0	0	0	0	0	0	0	0	0	0	0	0	0	0	137	17	0.00	0.00	1.00	1.00	0.12	0.06	0.00	255	17	0.07	0.05	0.00	0.00	0.00	0.00	1.00	1.00	neptune	21
0	tcp	http	SF	231	186	0	0	0	0	0	1	0	0	0	0	0	0	0	0	0	0	4	9	0.00	0.00	0.00	0.00	1.00	0.00	0.22	61	255	1.00	0.00	0.02	0.02	0.00	0.00	0.00	0.00	normal	21
0	tcp	http	SF	294	6898	0	0	0	0	0	1	0	0	0	0	0	0	0	0	0	0	19	21	0.00	0.00	0.00	0.00	1.00	0.00	0.10	255	255	1.00	0.00	0.00	0.00	0.00	0.00	0.00	0.00	normal	21
0	tcp	private	REJ	0	0	0	0	0	0	0	0	0	0	0	0	0	0	0	0	0	0	211	5	0.00	0.00	1.00	1.00	0.02	0.06	0.00	255	5	0.02	0.06	0.00	0.00	0.00	0.00	1.00	1.00	neptune	21
0	icmp	ecr_i	SF	1008	0	0	0	0	0	0	0	0	0	0	0	0	0	0	0	0	0	446	446	0.00	0.00	0.00	0.00	1.00	0.00	0.00	255	255	1.00	0.00	1.00	0.00	0.00	0.00	0.00	0.00	smurf	18
0	tcp	private	S0	0	0	0	0	0	0	0	0	0	0	0	0	0	0	0	0	0	0	111	4	1.00	1.00	0.00	0.00	0.04	0.08	0.00	255	4	0.02	0.06	0.00	0.00	1.00	1.00	0.00	0.00	neptune	21
0	tcp	private	REJ	0	0	0	0	0	0	0	0	0	0	0	0	0	0	0	0	0	0	110	5	0.00	0.00	1.00	1.00	0.05	0.06	0.00	255	5	0.02	0.05	0.00	0.00	0.00	0.00	1.00	1.00	neptune	21
0	tcp	http	SF	321	2373	0	0	0	0	0	1	0	0	0	0	0	0	0	0	0	0	6	6	0.00	0.00	0.00	0.00	1.00	0.00	0.00	6	59	1.00	0.00	0.17	0.17	0.00	0.00	0.00	0.00	normal	21
0	tcp	smtp	SF	1093	330	0	0	0	0	0	1	0	0	0	0	0	0	0	0	0	0	1	2	0.00	0.00	0.00	0.00	1.00	0.00	1.00	168	136	0.51	0.04	0.01	0.01	0.00	0.00	0.00	0.00	normal	21
0	tcp	http	SF	215	301	0	0	0	0	0	1	0	0	0	0	0	0	0	0	0	0	10	10	0.00	0.00	0.00	0.00	1.00	0.00	0.00	255	255	1.00	0.00	0.00	0.00	0.00	0.00	0.00	0.00	normal	21
0	tcp	http	SF	339	397	0	0	0	0	0	1	0	0	0	0	0	0	0	0	0	0	10	21	0.00	0.00	0.00	0.00	1.00	0.00	0.10	255	255	1.00	0.00	0.00	0.00	0.00	0.00	0.00	0.00	normal	21
281	tcp	ftp	SF	162	599	0	0	0	2	0	1	0	0	0	0	0	0	0	0	0	1	1	1	0.00	0.00	0.00	0.00	1.00	0.00	0.00	255	1	0.00	0.08	0.00	0.00	0.00	0.00	1.00	0.00	warezmaster	12
0	tcp	ftp_data	SF	192	0	0	0	0	0	0	0	0	0	0	0	0	0	0	0	0	0	2	2	0.00	0.00	0.00	0.00	1.00	0.00	0.00	96	68	0.67	0.05	0.67	0.03	0.00	0.00	0.00	0.00	normal	21
0	tcp	http	SF	228	1742	0	0	0	0	0	1	0	0	0	0	0	0	0	0	0	0	10	10	0.00	0.00	0.00	0.00	1.00	0.00	0.00	255	255	1.00	0.00	0.00	0.00	0.00	0.00	0.00	0.00	normal	21
0	tcp	private	S0	0	0	0	0	0	0	0	0	0	0	0	0	0	0	0	0	0	0	130	13	1.00	1.00	0.00	0.00	0.10	0.07	0.00	255	13	0.05	0.07	0.00	0.00	1.00	1.00	0.00	0.00	neptune	21
0	tcp	http	SF	227	12825	0	0	0	0	0	1	0	0	0	0	0	0	0	0	0	0	10	11	0.00	0.00	0.00	0.00	1.00	0.00	0.18	125	255	1.00	0.00	0.01	0.02	0.00	0.00	0.00	0.00	normal	21
0	tcp	telnet	REJ	0	0	0	0	0	0	0	0	0	0	0	0	0	0	0	0	0	0	4	8	0.00	0.00	1.00	0.88	0.25	1.00	0.88	193	84	0.33	0.03	0.01	0.02	0.00	0.00	0.88	0.67	mscan	15
0	tcp	netbios_ssn	S0	0	0	0	0	0	0	0	0	0	0	0	0	0	0	0	0	0	0	192	15	1.00	1.00	0.00	0.00	0.08	0.08	0.00	255	15	0.06	0.08	0.00	0.00	1.00	1.00	0.00	0.00	neptune	19
0	icmp	tim_i	SF	564	0	0	0	0	0	0	0	0	0	0	0	0	0	0	0	0	0	1	1	0.00	0.00	0.00	0.00	1.00	0.00	0.00	1	1	1.00	0.00	1.00	0.00	0.00	0.00	0.00	0.00	pod	7
283	tcp	ftp	SF	162	599	0	0	0	2	0	1	0	0	0	0	0	0	0	0	0	1	1	1	0.00	0.00	0.00	0.00	1.00	0.00	0.00	255	99	0.39	0.03	0.01	0.00	0.02	0.00	0.01	0.00	warezmaster	14
0	tcp	http	SF	340	190	0	0	0	0	0	1	0	0	0	0	0	0	0	0	0	0	2	2	0.00	0.00	0.00	0.00	1.00	0.00	0.00	255	255	1.00	0.00	0.00	0.00	0.00	0.00	0.00	0.00	normal	21
1	tcp	smtp	SF	2599	293	0	0	0	0	0	1	0	0	0	0	0	0	0	0	0	0	3	3	0.00	0.00	0.00	0.00	1.00	0.00	0.00	255	95	0.37	0.14	0.00	0.00	0.00	0.00	0.61	0.00	mailbomb	11
0	tcp	smtp	SF	0	83	0	0	0	0	0	1	0	0	0	0	0	0	0	0	0	0	2	1	0.00	0.00	0.00	0.00	0.50	1.00	0.00	255	125	0.49	0.03	0.00	0.00	0.00	0.00	0.00	0.00	normal	21
0	tcp	private	S0	0	0	0	0	0	0	0	0	0	0	0	0	0	0	0	0	0	0	188	10	1.00	1.00	0.00	0.00	0.05	0.08	0.00	255	10	0.04	0.08	0.00	0.00	1.00	1.00	0.00	0.00	neptune	21
0	tcp	private	REJ	0	0	0	0	0	0	0	0	0	0	0	0	0	0	0	0	0	0	224	10	0.00	0.00	1.00	1.00	0.04	0.06	0.00	255	10	0.04	0.07	0.00	0.00	0.00	0.00	1.00	1.00	neptune	21
0	udp	domain_u	SF	44	136	0	0	0	0	0	0	0	0	0	0	0	0	0	0	0	0	87	166	0.00	0.00	0.00	0.00	1.00	0.00	0.01	255	255	1.00	0.00	0.00	0.00	0.00	0.00	0.00	0.00	normal	18
0	udp	domain_u	SF	44	115	0	0	0	0	0	0	0	0	0	0	0	0	0	0	0	0	1	2	0.00	0.00	0.00	0.00	1.00	0.00	1.00	255	226	0.89	0.01	0.00	0.00	0.00	0.00	0.04	0.00	normal	18
0	tcp	telnet	RSTO	0	15	0	0	0	0	0	0	0	0	0	0	0	0	0	0	0	0	4	4	0.00	0.00	0.75	0.50	0.50	0.75	0.50	129	85	0.33	0.04	0.01	0.02	0.00	0.00	0.89	0.69	mscan	13
0	tcp	http	SF	189	45284	0	0	0	0	0	1	0	0	0	0	0	0	0	0	0	0	20	20	0.00	0.00	0.00	0.00	1.00	0.00	0.00	255	255	1.00	0.00	0.00	0.00	0.00	0.00	0.00	0.00	normal	21
0	tcp	smtp	SF	1281	484	0	0	0	0	0	1	0	0	0	0	0	0	0	0	0	0	1	4	0.00	0.00	0.00	0.00	1.00	0.00	1.00	255	10	0.04	0.02	0.00	0.00	0.00	0.00	0.00	0.00	normal	21
0	udp	private	SF	105	145	0	0	0	0	0	0	0	0	0	0	0	0	0	0	0	0	3	3	0.00	0.00	0.00	0.00	1.00	0.00	0.00	255	254	1.00	0.01	0.00	0.00	0.00	0.00	0.00	0.00	normal	19
0	tcp	http	SF	223	397	0	0	0	0	0	1	0	0	0	0	0	0	0	0	0	0	12	13	0.00	0.00	0.00	0.00	1.00	0.00	0.15	255	255	1.00	0.00	0.00	0.00	0.00	0.00	0.00	0.00	normal	21
0	tcp	http	SF	240	796	0	0	0	0	0	1	0	0	0	0	0	0	0	0	0	0	6	6	0.00	0.00	0.00	0.00	1.00	0.00	0.00	6	255	1.00	0.00	0.17	0.02	0.00	0.00	0.00	0.00	normal	21
0	udp	domain_u	SF	44	44	0	0	0	0	0	0	0	0	0	0	0	0	0	0	0	0	118	182	0.00	0.00	0.00	0.00	1.00	0.00	0.01	255	228	0.89	0.01	0.01	0.00	0.00	0.00	0.00	0.00	normal	18
0	udp	domain_u	SF	44	78	0	0	0	0	0	0	0	0	0	0	0	0	0	0	0	0	205	205	0.00	0.00	0.00	0.00	1.00	0.00	0.00	255	243	0.95	0.01	0.01	0.00	0.00	0.00	0.00	0.00	normal	18
0	tcp	whois	REJ	0	0	0	0	0	0	0	0	0	0	0	0	0	0	0	0	0	0	204	3	0.00	0.00	1.00	1.00	0.01	0.07	0.00	255	3	0.01	0.07	0.00	0.00	0.00	0.00	1.00	1.00	neptune	19
0	tcp	http	SF	293	655	0	0	0	0	0	1	0	0	0	0	0	0	0	0	0	0	5	6	0.00	0.00	0.00	0.00	1.00	0.00	0.33	255	255	1.00	0.00	0.00	0.00	0.00	0.00	0.00	0.00	normal	21
0	tcp	telnet	SF	121	174	0	0	0	0	1	0	0	0	0	0	0	0	0	0	0	0	1	1	0.00	0.00	0.00	0.00	1.00	0.00	0.00	255	39	0.15	0.02	0.00	0.00	0.00	0.00	0.01	0.05	guess_passwd	11
0	udp	private	SF	1	1	0	0	0	0	0	0	0	0	0	0	0	0	0	0	0	0	94	1	0.00	0.00	0.00	0.00	0.01	0.96	0.00	255	1	0.00	0.64	1.00	0.00	0.00	0.00	0.00	0.00	satan	18
0	tcp	http	SF	357	1158	0	0	0	0	0	1	0	0	0	0	0	0	0	0	0	0	3	7	0.00	0.00	0.00	0.00	1.00	0.00	0.43	3	243	1.00	0.00	0.33	0.04	0.00	0.00	0.00	0.00	normal	21
0	udp	private	SF	105	146	0	0	0	0	0	0	0	0	0	0	0	0	0	0	0	0	2	2	0.00	0.00	0.00	0.00	1.00	0.00	0.00	204	203	1.00	0.01	0.00	0.00	0.00	0.00	0.00	0.00	snmpgetattack	1
0	tcp	auth	SF	14	37	0	0	0	0	0	0	0	0	0	0	0	0	0	0	0	0	1	1	0.00	0.00	0.00	0.00	1.00	0.00	0.00	70	8	0.06	0.09	0.01	0.25	0.00	0.00	0.00	0.00	normal	21
0	tcp	other	REJ	0	0	0	0	0	0	0	0	0	0	0	0	0	0	0	0	0	0	458	1	0.16	0.00	0.84	1.00	0.00	1.00	0.00	255	1	0.00	0.94	0.00	0.00	0.15	0.00	0.85	1.00	satan	18
904	tcp	http	RSTR	55044	0	0	0	0	0	0	1	0	0	0	0	0	0	0	0	0	0	71	71	0.01	0.01	0.97	0.97	1.00	0.00	0.00	255	255	1.00	0.00	0.00	0.00	0.00	0.00	0.27	0.27	apache2	15
0	udp	private	SF	47	0	0	0	0	0	0	0	0	0	0	0	0	0	0	0	0	0	4	4	0.00	0.00	0.00	0.00	1.00	0.00	0.00	255	254	1.00	0.01	0.00	0.00	0.00	0.00	0.00	0.00	snmpguess	16
0	icmp	ecr_i	SF	1008	0	0	0	0	0	0	0	0	0	0	0	0	0	0	0	0	0	205	205	0.00	0.00	0.00	0.00	1.00	0.00	0.00	255	255	1.00	0.00	1.00	0.00	0.00	0.00	0.00	0.00	smurf	18
9	tcp	smtp	SF	1069	339	0	0	0	0	0	1	0	0	0	0	0	0	0	0	0	0	1	2	0.00	0.00	0.00	0.00	1.00	0.00	1.00	255	148	0.58	0.02	0.00	0.00	0.00	0.00	0.00	0.00	normal	21
0	tcp	private	REJ	0	0	0	0	0	0	0	0	0	0	0	0	0	0	0	0	0	0	210	19	0.00	0.00	1.00	1.00	0.09	0.06	0.00	255	19	0.07	0.06	0.00	0.00	0.00	0.00	1.00	1.00	neptune	21
0	udp	private	SF	54	55	0	0	0	0	0	0	0	0	0	0	0	0	0	0	0	0	511	511	0.00	0.00	0.00	0.00	1.00	0.00	0.00	255	255	1.00	0.00	0.85	0.00	0.00	0.00	0.00	0.00	normal	17
0	tcp	http	SF	226	2532	0	0	0	0	0	1	0	0	0	0	0	0	0	0	0	0	2	4	0.00	0.00	0.00	0.00	1.00	0.00	0.75	52	255	1.00	0.00	0.02	0.02	0.00	0.00	0.00	0.00	normal	21
2077	tcp	http	RSTR	72564	0	0	0	0	0	0	1	0	0	0	0	0	0	0	0	0	0	9	9	0.00	0.00	1.00	1.00	1.00	0.00	0.00	255	232	0.91	0.02	0.00	0.00	0.00	0.00	0.10	0.11	apache2	15
0	tcp	private	REJ	0	0	0	0	0	0	0	0	0	0	0	0	0	0	0	0	0	0	28	8	0.04	0.00	0.96	1.00	0.29	0.07	0.00	255	8	0.03	0.05	0.00	0.00	0.00	0.00	0.87	1.00	neptune	21
0	tcp	private	REJ	0	0	0	0	0	0	0	0	0	0	0	0	0	0	0	0	0	0	126	1	0.00	0.00	1.00	1.00	0.01	0.06	0.00	255	1	0.00	0.06	0.00	0.00	0.00	0.00	1.00	1.00	neptune	21
0	tcp	telnet	SF	120	174	0	0	0	0	1	0	0	0	0	0	0	0	0	0	0	0	1	1	0.00	0.00	0.00	0.00	1.00	0.00	0.00	255	254	1.00	0.01	0.00	0.00	0.01	0.01	0.02	0.02	guess_passwd	15
0	tcp	http	SF	328	4732	0	0	0	0	0	1	0	0	0	0	0	0	0	0	0	0	5	5	0.00	0.00	0.00	0.00	1.00	0.00	0.00	25	255	1.00	0.00	0.04	0.01	0.00	0.00	0.00	0.00	normal	21
0	tcp	time	RSTO	0	0	0	0	0	0	0	0	0	0	0	0	0	0	0	0	0	0	145	19	0.00	0.00	1.00	1.00	0.13	0.06	0.00	255	19	0.07	0.05	0.00	0.00	0.00	0.00	1.00	1.00	neptune	18
0	udp	domain_u	SF	44	79	0	0	0	0	0	0	0	0	0	0	0	0	0	0	0	0	72	72	0.00	0.00	0.00	0.00	1.00	0.00	0.00	255	253	0.99	0.01	0.01	0.00	0.00	0.00	0.00	0.00	normal	21
0	udp	private	SF	105	0	0	0	0	0	0	0	0	0	0	0	0	0	0	0	0	0	4	4	0.00	0.00	0.00	0.00	1.00	0.00	0.00	255	253	0.99	0.01	0.00	0.00	0.00	0.00	0.00	0.00	normal	20
0	icmp	ecr_i	SF	1032	0	0	0	0	0	0	0	0	0	0	0	0	0	0	0	0	0	388	388	0.00	0.00	0.00	0.00	1.00	0.00	0.00	255	255	1.00	0.00	1.00	0.00	0.00	0.00	0.00	0.00	smurf	19
0	tcp	http	SF	348	7478	0	0	0	0	0	1	0	0	0	0	0	0	0	0	0	0	3	9	0.00	0.00	0.00	0.00	1.00	0.00	0.22	45	255	1.00	0.00	0.02	0.01	0.00	0.00	0.00	0.00	normal	21
3	tcp	pop_3	SF	28	93	0	0	0	0	0	1	0	0	0	0	0	0	0	0	0	0	1	1	0.00	0.00	0.00	0.00	1.00	0.00	0.00	255	247	0.97	0.01	0.00	0.00	0.00	0.00	0.02	0.00	guess_passwd	18
0	tcp	private	S0	0	0	0	0	0	0	0	0	0	0	0	0	0	0	0	0	0	0	140	11	1.00	1.00	0.00	0.00	0.08	0.06	0.00	255	11	0.04	0.07	0.00	0.00	0.99	1.00	0.00	0.00	neptune	21
0	tcp	private	REJ	0	0	0	0	0	0	0	0	0	0	0	0	0	0	0	0	0	0	228	2	0.00	0.00	1.00	1.00	0.01	0.06	0.00	255	2	0.01	0.07	0.00	0.00	0.00	0.00	1.00	1.00	neptune	21
0	tcp	http	SF	286	1378	0	0	0	0	0	1	0	0	0	0	0	0	0	0	0	0	2	2	0.00	0.00	0.00	0.00	1.00	0.00	0.00	2	2	1.00	0.00	0.50	0.00	0.00	0.00	0.00	0.00	normal	20
0	tcp	http	SF	210	303	0	0	0	0	0	1	0	0	0	0	0	0	0	0	0	0	1	2	0.00	0.00	0.00	0.00	1.00	0.00	1.00	95	255	1.00	0.00	0.01	0.03	0.00	0.00	0.00	0.00	normal	21
2074	tcp	http	RSTR	72564	0	0	0	0	0	0	1	0	0	0	0	0	0	0	0	0	0	8	8	0.00	0.00	1.00	1.00	1.00	0.00	0.00	255	233	0.91	0.02	0.00	0.00	0.00	0.00	0.14	0.15	apache2	15
0	tcp	http	SF	161	866	0	0	0	0	0	1	0	0	0	0	0	0	0	0	0	0	1	39	0.00	0.00	0.00	0.00	1.00	0.00	0.08	2	255	1.00	0.00	0.50	0.07	0.00	0.00	0.00	0.00	normal	21
0	icmp	ecr_i	SF	1008	0	0	0	0	0	0	0	0	0	0	0	0	0	0	0	0	0	275	275	0.00	0.00	0.00	0.00	1.00	0.00	0.00	255	255	1.00	0.00	1.00	0.00	0.00	0.00	0.00	0.00	smurf	18
0	icmp	eco_i	SF	18	0	0	0	0	0	0	0	0	0	0	0	0	0	0	0	0	0	1	1	0.00	0.00	0.00	0.00	1.00	0.00	0.00	1	166	1.00	0.00	1.00	1.00	0.00	0.00	0.00	0.00	ipsweep	17
0	tcp	private	REJ	0	0	0	0	0	0	0	0	0	0	0	0	0	0	0	0	0	0	118	12	0.00	0.00	1.00	1.00	0.10	0.06	0.00	255	12	0.05	0.05	0.00	0.00	0.00	0.00	1.00	1.00	neptune	21
0	tcp	http	SF	327	270	0	0	0	0	0	1	0	0	0	0	0	0	0	0	0	0	2	2	0.00	0.00	0.00	0.00	1.00	0.00	0.00	255	126	0.49	0.02	0.00	0.00	0.00	0.00	0.00	0.00	normal	21
0	tcp	http	SF	328	516	0	0	0	0	0	1	0	0	0	0	0	0	0	0	0	0	3	3	0.00	0.00	0.00	0.00	1.00	0.00	0.00	43	255	1.00	0.00	0.02	0.02	0.00	0.00	0.00	0.00	normal	21
0	udp	private	SF	1	1	0	0	0	0	0	0	0	0	0	0	0	0	0	0	0	0	77	1	0.00	0.00	0.00	0.00	0.01	0.83	0.00	255	1	0.00	0.52	0.98	0.00	0.00	0.00	0.02	0.00	satan	15
0	tcp	uucp_path	REJ	0	0	0	0	0	0	0	0	0	0	0	0	0	0	0	0	0	0	221	19	0.00	0.00	1.00	1.00	0.09	0.08	0.00	255	19	0.07	0.08	0.00	0.00	0.00	0.00	1.00	1.00	neptune	18
1	tcp	smtp	SF	2599	293	0	0	0	0	0	1	0	0	0	0	0	0	0	0	0	0	2	2	0.00	0.00	0.00	0.00	1.00	0.00	0.00	255	129	0.51	0.15	0.00	0.00	0.00	0.00	0.48	0.00	mailbomb	11
0	tcp	http	SF	223	3763	0	0	0	0	0	1	0	0	0	0	0	0	0	0	0	0	14	16	0.00	0.00	0.00	0.00	1.00	0.00	0.19	14	255	1.00	0.00	0.07	0.04	0.00	0.00	0.00	0.00	normal	21
0	icmp	ecr_i	SF	1032	0	0	0	0	0	0	0	0	0	0	0	0	0	0	0	0	0	121	121	0.00	0.00	0.00	0.00	1.00	0.00	0.00	255	255	1.00	0.00	1.00	0.00	0.00	0.00	0.00	0.00	smurf	21
0	tcp	private	S0	0	0	0	0	0	0	0	0	0	0	0	0	0	0	0	0	0	0	127	16	1.00	1.00	0.00	0.00	0.13	0.06	0.00	255	16	0.06	0.06	0.00	0.00	1.00	1.00	0.00	0.00	neptune	21
0	tcp	other	REJ	0	0	0	0	0	0	0	0	0	0	0	0	0	0	0	0	0	0	511	1	0.07	0.00	0.93	1.00	0.00	1.00	0.00	255	1	0.00	1.00	0.00	0.00	0.00	0.00	1.00	1.00	satan	20
0	icmp	urp_i	SF	36	0	0	0	0	0	0	0	0	0	0	0	0	0	0	0	0	0	1	1	0.00	0.00	0.00	0.00	1.00	0.00	0.00	204	54	0.26	0.04	0.26	0.00	0.01	0.00	0.00	0.00	normal	20
0	udp	private	SF	48	0	0	0	0	0	0	0	0	0	0	0	0	0	0	0	0	0	5	5	0.00	0.00	0.00	0.00	1.00	0.00	0.00	255	255	1.00	0.00	0.00	0.00	0.00	0.00	0.00	0.00	snmpguess	16
0	tcp	other	REJ	0	0	0	0	0	0	0	0	0	0	0	0	0	0	0	0	0	0	509	1	0.00	0.00	1.00	1.00	0.00	1.00	0.00	255	1	0.00	1.00	0.00	0.00	0.00	0.00	0.99	1.00	satan	20
0	tcp	http	SF	307	241	0	0	0	0	0	1	0	0	0	0	0	0	0	0	0	0	2	24	0.00	0.00	0.00	0.00	1.00	0.00	0.25	52	251	1.00	0.00	0.02	0.04	0.00	0.00	0.00	0.00	normal	21
0	tcp	telnet	S0	0	0	0	0	0	0	0	0	0	0	0	0	0	0	0	0	0	0	231	18	1.00	1.00	0.00	0.00	0.08	0.06	0.00	255	18	0.07	0.07	0.00	0.00	1.00	1.00	0.00	0.00	neptune	19
0	tcp	http	SF	261	3719	0	0	0	0	0	1	0	0	0	0	0	0	0	0	0	0	1	1	0.00	0.00	0.00	0.00	1.00	0.00	0.00	1	159	1.00	0.00	1.00	0.04	0.00	0.00	0.00	0.00	normal	21
0	tcp	other	SF	6601	0	0	0	0	0	0	0	0	0	0	0	0	0	0	0	0	0	19	1	0.05	0.00	0.00	0.00	0.05	0.21	0.00	255	1	0.00	0.02	0.11	0.00	0.00	0.00	0.00	0.00	normal	17
4	tcp	pop_3	SF	28	93	0	0	0	0	0	1	0	0	0	0	0	0	0	0	0	0	1	1	0.00	0.00	0.00	0.00	1.00	0.00	0.00	239	220	0.92	0.01	0.00	0.00	0.00	0.00	0.04	0.00	guess_passwd	13
0	tcp	http	SF	328	3874	0	0	0	0	0	1	0	0	0	0	0	0	0	0	0	0	8	8	0.00	0.00	0.00	0.00	1.00	0.00	0.00	8	255	1.00	0.00	0.12	0.06	0.00	0.00	0.00	0.00	normal	21
0	tcp	http	SF	221	2379	0	0	0	0	0	1	0	0	0	0	0	0	0	0	0	0	8	8	0.00	0.00	0.00	0.00	1.00	0.00	0.00	255	255	1.00	0.00	0.00	0.00	0.00	0.00	0.00	0.00	normal	21
0	tcp	http	SF	263	9902	0	0	0	0	0	1	0	0	0	0	0	0	0	0	0	0	1	1	0.00	0.00	0.00	0.00	1.00	0.00	0.00	164	255	1.00	0.00	0.01	0.02	0.00	0.00	0.00	0.00	normal	21
0	tcp	http	SF	577	3124	0	0	0	0	0	1	0	0	0	0	0	0	0	0	0	0	1	2	0.00	0.00	0.00	0.00	1.00	0.00	1.00	20	255	1.00	0.00	0.05	0.03	0.00	0.00	0.00	0.00	normal	21
1	tcp	smtp	SF	2599	293	0	0	0	0	0	1	0	0	0	0	0	0	0	0	0	0	2	2	0.00	0.00	0.00	0.00	1.00	0.00	0.00	255	82	0.32	0.14	0.00	0.00	0.00	0.00	0.66	0.00	mailbomb	11
0	tcp	telnet	S3	0	44	0	0	0	0	0	0	0	0	0	0	0	0	0	0	0	0	1	1	1.00	1.00	0.00	0.00	1.00	0.00	0.00	255	115	0.45	0.03	0.00	0.00	0.15	0.34	0.11	0.11	processtable	18
0	tcp	exec	RSTO	0	0	0	0	0	0	0	0	0	0	0	0	0	0	0	0	0	0	138	7	0.00	0.00	1.00	1.00	0.05	0.06	0.00	255	7	0.03	0.05	0.00	0.00	0.00	0.00	1.00	1.00	neptune	20
2	tcp	smtp	SF	4485	1125	0	0	0	0	0	1	0	0	0	1	0	0	1	0	0	0	1	1	0.00	0.00	0.00	0.00	1.00	0.00	0.00	255	1	0.00	0.01	0.00	0.00	0.00	0.00	0.00	0.00	sendmail	0
0	tcp	other	RSTR	0	0	0	0	0	0	0	0	0	0	0	0	0	0	0	0	0	0	1	1	0.00	0.00	1.00	1.00	1.00	0.00	0.00	255	1	0.00	0.95	0.94	0.00	0.00	0.00	0.94	1.00	normal	3
0	tcp	http	SF	263	347	0	0	0	0	0	1	0	0	0	0	0	0	0	0	0	0	1	1	0.00	0.00	0.00	0.00	1.00	0.00	0.00	35	255	1.00	0.00	0.03	0.06	0.00	0.00	0.00	0.00	normal	21
0	tcp	ftp	SF	26	157	0	0	0	0	1	0	0	0	0	0	0	0	0	0	0	1	1	1	0.00	0.00	0.00	0.00	1.00	0.00	0.00	165	79	0.48	0.02	0.01	0.00	0.00	0.00	0.00	0.00	guess_passwd	7
0	tcp	private	REJ	0	0	0	0	0	0	0	0	0	0	0	0	0	0	0	0	0	0	219	3	0.03	0.00	0.97	1.00	0.01	0.07	0.00	255	3	0.01	0.07	0.00	0.00	0.16	0.00	0.84	1.00	neptune	21
0	icmp	eco_i	SF	18	0	0	0	0	0	0	0	0	0	0	0	0	0	0	0	0	0	1	1	0.00	0.00	0.00	0.00	1.00	0.00	0.00	1	37	1.00	0.00	1.00	1.00	0.00	0.00	0.00	0.00	ipsweep	18
0	tcp	http	SF	248	1190	0	0	0	0	0	1	0	0	0	0	0	0	0	0	0	0	21	33	0.00	0.00	0.00	0.00	1.00	0.00	0.09	147	255	1.00	0.00	0.01	0.04	0.00	0.00	0.00	0.00	normal	21
0	tcp	http	S0	0	0	0	0	0	0	0	0	0	0	0	0	0	0	0	0	0	0	62	62	1.00	1.00	0.00	0.00	1.00	0.00	0.00	255	255	1.00	0.00	0.00	0.00	0.81	0.81	0.16	0.16	apache2	19
0	tcp	private	REJ	0	0	0	0	0	0	0	0	0	0	0	0	0	0	0	0	0	0	121	16	0.00	0.00	1.00	1.00	0.13	0.07	0.00	255	16	0.06	0.06	0.00	0.00	0.15	0.00	0.85	1.00	neptune	21
0	tcp	private	REJ	0	0	0	0	0	0	0	0	0	0	0	0	0	0	0	0	0	0	209	6	0.00	0.00	1.00	1.00	0.03	0.06	0.00	255	6	0.02	0.06	0.00	0.00	0.00	0.00	1.00	1.00	neptune	21
0	tcp	smtp	SF	2138	328	0	0	0	0	0	1	0	0	0	0	0	0	0	0	0	0	1	2	0.00	0.00	0.00	0.00	1.00	0.00	1.00	204	224	0.88	0.02	0.00	0.01	0.00	0.00	0.00	0.00	normal	21
0	udp	private	SF	105	146	0	0	0	0	0	0	0	0	0	0	0	0	0	0	0	0	2	2	0.00	0.00	0.00	0.00	1.00	0.00	0.00	250	248	0.99	0.01	0.00	0.00	0.00	0.00	0.00	0.00	normal	18
0	tcp	ftp_data	SF	615	0	0	0	0	0	0	0	0	0	0	0	0	0	0	0	0	0	2	2	0.00	0.00	0.00	0.00	1.00	0.00	0.00	173	16	0.09	0.09	0.09	0.00	0.00	0.00	0.02	0.00	normal	20
0	tcp	http	SF	251	267	0	0	0	0	0	1	0	0	0	0	0	0	0	0	0	0	4	4	0.00	0.00	0.00	0.00	1.00	0.00	0.00	75	255	1.00	0.00	0.01	0.03	0.00	0.00	0.00	0.00	normal	21
0	tcp	private	REJ	0	0	0	0	0	0	0	0	0	0	0	0	0	0	0	0	0	0	275	9	0.00	0.00	1.00	1.00	0.03	0.07	0.00	255	9	0.04	0.07	0.00	0.00	0.00	0.00	1.00	1.00	neptune	21
7542	tcp	telnet	SF	0	44	0	0	0	0	0	0	0	0	0	0	0	0	0	0	0	0	1	1	0.00	0.00	0.00	0.00	1.00	0.00	0.00	255	172	0.67	0.31	0.00	0.00	0.50	0.74	0.30	0.01	processtable	18
0	icmp	eco_i	SF	20	0	0	0	0	0	0	0	0	0	0	0	0	0	0	0	0	0	1	55	0.00	0.00	0.00	0.00	1.00	0.00	1.00	3	103	1.00	0.00	1.00	0.25	0.00	0.00	0.00	0.00	saint	15
0	tcp	http	SF	223	269	0	0	0	0	0	1	0	0	0	0	0	0	0	0	0	0	2	2	0.00	0.00	0.00	0.00	1.00	0.00	0.00	82	255	1.00	0.00	0.01	0.03	0.00	0.00	0.00	0.00	normal	21
0	tcp	sunrpc	REJ	0	0	0	0	0	0	0	0	0	0	0	0	0	0	0	0	0	0	1	3	0.00	0.00	1.00	1.00	1.00	0.00	1.00	161	28	0.17	0.03	0.01	0.00	0.01	0.00	0.87	1.00	mscan	13
0	tcp	smtp	SF	1103	496	0	0	0	0	0	1	0	0	0	0	0	0	0	0	0	0	1	5	0.00	0.00	0.00	0.00	1.00	0.00	1.00	255	2	0.01	0.01	0.00	0.00	0.01	0.00	0.05	0.00	normal	18
7320	tcp	telnet	SF	0	44	0	0	0	0	0	0	0	0	0	0	0	0	0	0	0	0	1	1	0.00	0.00	0.00	0.00	1.00	0.00	0.00	255	237	0.93	0.02	0.00	0.00	0.33	0.36	0.08	0.04	processtable	18
0	tcp	private	REJ	0	0	0	0	0	0	0	0	0	0	0	0	0	0	0	0	0	0	447	1	0.07	0.00	0.91	1.00	0.00	1.00	0.00	255	1	0.00	1.00	0.00	0.00	0.05	0.00	0.92	1.00	saint	18
4	tcp	smtp	SF	1676	361	0	0	0	0	0	1	0	0	0	0	0	0	0	0	0	0	1	2	0.00	0.00	0.00	0.00	1.00	0.00	1.00	229	173	0.67	0.02	0.00	0.01	0.00	0.00	0.00	0.00	normal	21
0	tcp	http	SF	161	9752	0	0	0	0	0	1	0	0	0	0	0	0	0	0	0	0	1	1	0.00	0.00	0.00	0.00	1.00	0.00	0.00	1	255	1.00	0.00	1.00	0.03	0.00	0.00	0.00	0.00	normal	21
0	tcp	ftp_data	SF	8737	0	0	0	0	0	0	0	0	0	0	0	0	0	0	0	0	0	2	2	0.00	0.00	0.00	0.00	1.00	0.00	0.00	123	67	0.28	0.02	0.28	0.03	0.00	0.00	0.02	0.00	normal	20
0	tcp	http	SF	262	585	0	0	0	0	0	1	0	0	0	0	0	0	0	0	0	0	1	7	0.00	0.00	0.00	0.00	1.00	0.00	0.29	24	154	1.00	0.00	0.04	0.02	0.04	0.71	0.00	0.00	normal	14
0	tcp	telnet	SF	120	174	0	0	0	0	1	0	0	0	0	0	0	0	0	0	0	0	2	2	0.00	0.00	0.00	0.00	1.00	0.00	0.00	255	98	0.38	0.02	0.00	0.00	0.00	0.00	0.01	0.03	guess_passwd	10
0	tcp	private	REJ	0	0	0	0	0	0	0	0	0	0	0	0	0	0	0	0	0	0	265	11	0.00	0.00	1.00	1.00	0.04	0.07	0.00	255	11	0.04	0.07	0.00	0.00	0.00	0.00	1.00	1.00	neptune	21
0	tcp	http	SF	225	1075	0	0	0	0	0	1	0	0	0	0	0	0	0	0	0	0	3	3	0.00	0.00	0.00	0.00	1.00	0.00	0.00	156	104	0.67	0.03	0.01	0.00	0.00	0.00	0.00	0.00	normal	21
0	tcp	http	SF	310	2430	0	0	0	0	0	1	0	0	0	0	0	0	0	0	0	0	2	13	0.00	0.00	0.00	0.00	1.00	0.00	0.15	25	255	1.00	0.00	0.04	0.05	0.00	0.00	0.00	0.00	normal	21
0	tcp	supdup	REJ	0	0	0	0	0	0	0	0	0	0	0	0	0	0	0	0	0	0	272	9	0.00	0.00	1.00	1.00	0.03	0.06	0.00	255	9	0.04	0.07	0.00	0.00	0.00	0.00	1.00	1.00	neptune	21
0	tcp	private	S0	0	0	0	0	0	0	0	0	0	0	0	0	0	0	0	0	0	0	128	20	1.00	1.00	0.00	0.00	0.16	0.06	0.00	255	20	0.08	0.06	0.00	0.00	1.00	1.00	0.00	0.00	neptune	21
0	tcp	private	REJ	0	0	0	0	0	0	0	0	0	0	0	0	0	0	0	0	0	0	107	9	0.00	0.00	1.00	1.00	0.08	0.07	0.00	255	9	0.04	0.06	0.00	0.00	0.00	0.00	1.00	1.00	neptune	21
0	tcp	private	S0	0	0	0	0	0	0	0	0	0	0	0	0	0	0	0	0	0	0	130	4	1.00	1.00	0.00	0.00	0.03	0.06	0.00	255	4	0.02	0.06	0.00	0.00	1.00	1.00	0.00	0.00	neptune	21
0	tcp	private	REJ	0	0	0	0	0	0	0	0	0	0	0	0	0	0	0	0	0	0	267	11	0.00	0.00	1.00	1.00	0.04	0.06	0.00	255	11	0.04	0.06	0.00	0.00	0.00	0.00	1.00	1.00	neptune	21
0	tcp	http	SF	253	944	0	0	0	0	0	1	0	0	0	0	0	0	0	0	0	0	3	3	0.00	0.00	0.00	0.00	1.00	0.00	0.00	87	246	1.00	0.00	0.01	0.03	0.00	0.00	0.00	0.00	normal	21
0	icmp	ecr_i	SF	1032	0	0	0	0	0	0	0	0	0	0	0	0	0	0	0	0	0	275	275	0.00	0.00	0.00	0.00	1.00	0.00	0.00	255	255	1.00	0.00	1.00	0.00	0.00	0.00	0.00	0.00	smurf	19
0	udp	domain_u	SF	46	46	0	0	0	0	0	0	0	0	0	0	0	0	0	0	0	0	201	201	0.00	0.00	0.00	0.00	1.00	0.00	0.00	255	254	1.00	0.01	0.00	0.00	0.00	0.00	0.00	0.00	normal	18
0	tcp	gopher	S0	0	0	0	0	0	0	0	0	0	0	0	0	0	0	0	0	0	0	165	19	1.00	1.00	0.00	0.00	0.12	0.08	0.00	255	19	0.07	0.09	0.00	0.00	1.00	1.00	0.00	0.00	neptune	18
0	tcp	http	SF	281	2080	0	0	0	0	0	1	0	0	0	0	0	0	0	0	0	0	15	18	0.00	0.00	0.00	0.00	1.00	0.00	0.11	112	255	1.00	0.00	0.01	0.04	0.00	0.00	0.00	0.00	normal	21
0	tcp	http	SF	266	2395	0	0	0	0	0	1	0	0	0	0	0	0	0	0	0	0	10	10	0.00	0.00	0.00	0.00	1.00	0.00	0.00	255	255	1.00	0.00	0.00	0.00	0.00	0.00	0.00	0.00	normal	21
0	tcp	courier	S0	0	0	0	0	0	0	0	0	0	0	0	0	0	0	0	0	0	0	128	6	1.00	1.00	0.00	0.00	0.05	0.07	0.00	255	6	0.02	0.06	0.00	0.00	1.00	1.00	0.00	0.00	neptune	19
0	tcp	http	SF	222	7104	0	0	0	0	0	1	0	0	0	0	0	0	0	0	0	0	14	16	0.00	0.00	0.00	0.00	1.00	0.00	0.19	30	255	1.00	0.00	0.03	0.04	0.00	0.00	0.00	0.00	normal	21
0	tcp	http	SF	307	311	0	0	0	0	0	1	0	0	0	0	0	0	0	0	0	0	8	8	0.00	0.00	0.00	0.00	1.00	0.00	0.00	255	255	1.00	0.00	0.00	0.00	0.00	0.00	0.00	0.00	normal	21
0	udp	other	SF	1	1	0	0	0	0	0	0	0	0	0	0	0	0	0	0	0	0	205	1	0.00	0.00	0.00	0.00	0.00	1.00	0.00	255	1	0.00	0.82	0.99	0.00	0.00	0.00	0.00	0.00	satan	18
0	tcp	http	SF	307	3731	0	0	0	0	0	1	0	0	0	0	0	0	0	0	0	0	7	7	0.00	0.00	0.00	0.00	1.00	0.00	0.00	221	255	1.00	0.00	0.00	0.02	0.00	0.00	0.00	0.00	normal	21
0	tcp	http	SF	207	9541	0	0	0	0	0	1	0	0	0	0	0	0	0	0	0	0	14	15	0.00	0.00	0.00	0.00	1.00	0.00	0.13	76	255	1.00	0.00	0.01	0.04	0.00	0.00	0.00	0.00	normal	21
0	tcp	sunrpc	REJ	0	0	0	0	0	0	0	0	0	0	0	0	0	0	0	0	0	0	4	2	0.00	0.00	1.00	1.00	0.25	1.00	1.00	30	31	0.17	0.17	0.03	0.06	0.00	0.00	0.83	1.00	mscan	14
0	udp	private	SF	105	146	0	0	0	0	0	0	0	0	0	0	0	0	0	0	0	0	2	2	0.00	0.00	0.00	0.00	1.00	0.00	0.00	255	253	0.99	0.01	0.01	0.00	0.00	0.00	0.00	0.00	snmpgetattack	3
0	tcp	sql_net	S0	0	0	0	0	0	0	0	0	0	0	0	0	0	0	0	0	0	0	188	16	1.00	1.00	0.00	0.00	0.09	0.09	0.00	255	16	0.06	0.09	0.00	0.00	1.00	1.00	0.00	0.00	neptune	18
0	tcp	http	RSTR	51100	8314	0	0	0	2	0	1	1	0	0	0	0	0	0	0	0	0	3	3	0.00	0.00	1.00	1.00	1.00	0.00	0.00	255	254	1.00	0.01	0.00	0.00	0.00	0.00	0.07	0.07	back	12
0	tcp	http	SF	359	283	0	0	0	0	0	1	0	0	0	0	0	0	0	0	0	0	2	3	0.00	0.00	0.00	0.00	1.00	0.00	0.67	2	255	1.00	0.00	0.50	0.01	0.00	0.00	0.00	0.00	normal	21
0	tcp	http	RSTR	33580	2920	0	0	0	1	0	1	0	0	0	0	0	0	0	0	0	0	3	3	0.00	0.00	1.00	1.00	1.00	0.00	0.00	255	254	1.00	0.01	0.00	0.00	0.00	0.00	0.05	0.05	back	12
0	tcp	http	SF	209	5871	0	0	0	0	0	1	0	0	0	0	0	0	0	0	0	0	1	1	0.00	0.00	0.00	0.00	1.00	0.00	0.00	38	255	1.00	0.00	0.03	0.03	0.00	0.00	0.00	0.00	normal	21
0	tcp	http	SF	249	609	0	0	0	0	0	1	0	0	0	0	0	0	0	0	0	0	10	10	0.00	0.00	0.00	0.00	1.00	0.00	0.00	45	255	1.00	0.00	0.02	0.02	0.00	0.00	0.00	0.00	normal	21
0	tcp	name	REJ	0	0	0	0	0	0	0	0	0	0	0	0	0	0	0	0	0	0	203	12	0.00	0.00	1.00	1.00	0.06	0.06	0.00	255	12	0.05	0.07	0.00	0.00	0.00	0.00	1.00	1.00	neptune	18
0	tcp	smtp	RSTO	0	0	0	0	0	0	0	0	0	0	0	0	0	0	0	0	0	0	1	1	0.00	0.00	1.00	1.00	1.00	0.00	0.00	255	4	0.02	0.99	0.99	0.00	0.00	0.00	0.98	0.25	portsweep	10
0	tcp	http	SF	291	770	0	0	0	0	0	1	0	0	0	0	0	0	0	0	0	0	27	43	0.00	0.00	0.00	0.00	1.00	0.00	0.05	255	255	1.00	0.00	0.00	0.00	0.00	0.00	0.00	0.00	normal	21
0	tcp	private	RSTR	0	0	0	0	0	0	0	0	0	0	0	0	0	0	0	0	0	0	1	1	0.00	0.00	1.00	1.00	1.00	0.00	0.00	255	1	0.00	0.82	0.80	0.00	0.00	0.00	0.90	1.00	portsweep	18
0	tcp	http	SF	284	1209	0	0	0	0	0	1	0	0	0	0	0	0	0	0	0	0	22	23	0.00	0.00	0.00	0.00	1.00	0.00	0.09	49	255	1.00	0.00	0.02	0.04	0.00	0.00	0.00	0.00	normal	21
0	tcp	private	REJ	0	0	0	0	0	0	0	0	0	0	0	0	0	0	0	0	0	0	146	16	0.00	0.00	1.00	1.00	0.11	0.06	0.00	255	16	0.06	0.05	0.00	0.00	0.00	0.00	1.00	1.00	neptune	21
0	tcp	http	SF	320	1978	0	0	0	0	0	1	0	0	0	0	0	0	0	0	0	0	3	3	0.00	0.00	0.00	0.00	1.00	0.00	0.00	240	255	1.00	0.00	0.00	0.02	0.00	0.00	0.00	0.00	normal	21
0	tcp	http	SF	167	497	0	0	0	0	0	1	0	0	0	0	0	0	0	0	0	0	3	3	0.00	0.00	0.00	0.00	1.00	0.00	0.00	7	255	1.00	0.00	0.14	0.02	0.00	0.00	0.00	0.00	normal	21
4	tcp	pop_3	SF	28	103	0	0	0	0	0	1	0	0	0	0	0	0	0	0	0	0	1	1	0.00	0.00	0.00	0.00	1.00	0.00	0.00	255	214	0.84	0.02	0.00	0.00	0.00	0.00	0.04	0.01	guess_passwd	15
1	tcp	smtp	SF	2599	293	0	0	0	0	0	1	0	0	0	0	0	0	0	0	0	0	3	3	0.00	0.00	0.00	0.00	1.00	0.00	0.00	255	20	0.08	0.16	0.00	0.00	0.00	0.00	0.90	0.00	mailbomb	12
0	tcp	http	SF	284	1108	0	0	0	0	0	1	0	0	0	0	0	0	0	0	0	0	4	4	0.00	0.00	0.00	0.00	1.00	0.00	0.00	162	255	1.00	0.00	0.01	0.02	0.01	0.00	0.00	0.00	normal	21
282	tcp	ftp	SF	160	597	0	0	0	2	0	1	0	0	0	0	0	0	0	0	0	1	1	1	0.00	0.00	0.00	0.00	1.00	0.00	0.00	255	50	0.20	0.02	0.00	0.00	0.00	0.00	0.55	0.00	warezmaster	14
0	icmp	ecr_i	SF	1008	0	0	0	0	0	0	0	0	0	0	0	0	0	0	0	0	0	220	220	0.00	0.00	0.00	0.00	1.00	0.00	0.00	255	255	1.00	0.00	1.00	0.00	0.00	0.00	0.00	0.00	smurf	18
0	tcp	private	RSTR	0	0	0	0	0	0	0	0	0	0	0	0	0	0	0	0	0	0	1	1	0.00	0.00	1.00	1.00	1.00	0.00	0.00	255	1	0.00	0.91	0.90	0.00	0.00	0.00	0.90	1.00	portsweep	18
0	tcp	http	SF	327	1232	0	0	0	0	0	1	0	0	0	0	0	0	0	0	0	0	9	10	0.00	0.00	0.00	0.00	1.00	0.00	0.20	255	255	1.00	0.00	0.00	0.00	0.00	0.00	0.00	0.00	normal	21
0	tcp	private	S0	0	0	0	0	0	0	0	0	0	0	0	0	0	0	0	0	0	0	43	6	1.00	1.00	0.00	0.00	0.14	0.19	0.00	255	6	0.02	0.15	0.00	0.00	1.00	1.00	0.00	0.00	neptune	21
0	tcp	private	REJ	0	0	0	0	0	0	0	0	0	0	0	0	0	0	0	0	0	0	222	19	0.00	0.00	1.00	1.00	0.09	0.07	0.00	255	19	0.07	0.07	0.00	0.00	0.00	0.00	1.00	1.00	neptune	21
0	tcp	netbios_ssn	REJ	0	0	0	0	0	0	0	0	0	0	0	0	0	0	0	0	0	0	122	18	0.00	0.00	1.00	1.00	0.15	0.07	0.00	255	18	0.07	0.06	0.00	0.00	0.00	0.00	1.00	1.00	neptune	20
0	tcp	http	SF	209	2636	0	0	0	0	0	1	0	0	0	0	0	0	0	0	0	0	2	22	0.00	0.00	0.00	0.00	1.00	0.00	0.18	255	255	1.00	0.00	0.00	0.00	0.00	0.00	0.00	0.00	normal	21
0	udp	private	SF	41	0	0	0	0	0	0	0	0	0	0	0	0	0	0	0	0	0	1	1	0.00	0.00	0.00	0.00	1.00	0.00	0.00	255	254	1.00	0.01	0.01	0.00	0.00	0.00	0.00	0.00	snmpguess	12
0	tcp	other	REJ	0	0	0	0	0	0	0	0	0	0	0	0	0	0	0	0	0	0	412	1	0.15	0.00	0.83	1.00	0.00	1.00	0.00	255	1	0.00	0.95	0.00	0.00	0.10	0.00	0.89	1.00	satan	17
0	tcp	private	S0	0	0	0	0	0	0	0	0	0	0	0	0	0	0	0	0	0	0	144	15	1.00	1.00	0.00	0.00	0.10	0.06	0.00	255	15	0.06	0.06	0.00	0.00	1.00	1.00	0.00	0.00	neptune	21
0	tcp	private	S0	0	0	0	0	0	0	0	0	0	0	0	0	0	0	0	0	0	0	235	6	1.00	1.00	0.00	0.00	0.03	0.06	0.00	255	6	0.02	0.07	0.00	0.00	1.00	1.00	0.00	0.00	neptune	21
0	icmp	ecr_i	SF	1032	0	0	0	0	0	0	0	0	0	0	0	0	0	0	0	0	0	123	123	0.00	0.00	0.00	0.00	1.00	0.00	0.00	255	255	1.00	0.00	1.00	0.00	0.00	0.00	0.00	0.00	smurf	21
0	tcp	telnet	S3	0	44	0	0	0	0	0	0	0	0	0	0	0	0	0	0	0	0	1	1	1.00	1.00	0.00	0.00	1.00	0.00	0.00	255	94	0.37	0.56	0.00	0.00	0.27	0.73	0.55	0.00	processtable	18
0	tcp	private	S0	0	0	0	0	0	0	0	0	0	0	0	0	0	0	0	0	0	0	101	2	1.00	1.00	0.00	0.00	0.02	0.06	0.00	255	2	0.01	0.05	0.00	0.00	0.87	1.00	0.00	0.00	neptune	21
3	tcp	pop_3	SF	28	93	0	0	0	0	0	1	0	0	0	0	0	0	0	0	0	0	1	1	0.00	0.00	0.00	0.00	1.00	0.00	0.00	255	246	0.96	0.02	0.00	0.00	0.00	0.00	0.02	0.00	guess_passwd	18
0	tcp	http	SF	171	405	0	0	0	0	0	1	0	0	0	0	0	0	0	0	0	0	1	1	0.00	0.00	0.00	0.00	1.00	0.00	0.00	42	255	1.00	0.00	0.02	0.05	0.00	0.00	0.00	0.00	normal	21
0	tcp	http	SF	294	5904	0	0	0	0	0	1	0	0	0	0	0	0	0	0	0	0	15	16	0.00	0.00	0.00	0.00	1.00	0.00	0.12	17	255	1.00	0.00	0.06	0.05	0.00	0.00	0.00	0.00	normal	21
0	tcp	http	SF	227	2224	0	0	0	0	0	1	0	0	0	0	0	0	0	0	0	0	2	2	0.00	0.00	0.00	0.00	1.00	0.00	0.00	117	255	1.00	0.00	0.01	0.02	0.00	0.00	0.00	0.00	normal	21
4	tcp	pop_3	SF	32	93	0	0	0	0	0	1	0	0	0	0	0	0	0	0	0	0	1	1	0.00	0.00	0.00	0.00	1.00	0.00	0.00	255	156	0.61	0.02	0.00	0.00	0.00	0.00	0.13	0.00	guess_passwd	15
0	tcp	http	SF	289	506	0	0	0	0	0	1	0	0	0	0	0	0	0	0	0	0	1	8	0.00	0.00	0.00	0.00	1.00	0.00	0.25	90	255	1.00	0.00	0.01	0.04	0.00	0.00	0.00	0.00	normal	21
0	tcp	telnet	S0	0	0	0	0	0	0	0	0	0	0	0	0	0	0	0	0	0	0	140	140	1.00	1.00	0.00	0.00	1.00	0.00	0.00	255	191	0.75	0.07	0.00	0.00	0.71	0.95	0.02	0.00	neptune	18
1	tcp	pop_3	RSTO	0	36	0	0	0	0	0	1	0	0	0	0	0	0	0	0	0	0	3	8	0.00	0.00	1.00	0.88	0.33	1.00	1.00	43	57	0.26	0.12	0.02	0.04	0.00	0.00	0.88	1.00	mscan	12
0	udp	private	SF	47	0	0	0	0	0	0	0	0	0	0	0	0	0	0	0	0	0	2	2	0.00	0.00	0.00	0.00	1.00	0.00	0.00	255	253	0.99	0.01	0.00	0.00	0.00	0.00	0.00	0.00	snmpguess	14
0	tcp	http	SF	233	1072	0	0	0	0	0	1	0	0	0	0	0	0	0	0	0	0	28	28	0.00	0.00	0.00	0.00	1.00	0.00	0.00	255	255	1.00	0.00	0.00	0.00	0.00	0.00	0.00	0.00	normal	21
10	tcp	pop_3	SF	30	93	0	0	0	0	0	1	0	0	0	0	0	0	0	0	0	0	1	1	0.00	0.00	0.00	0.00	1.00	0.00	0.00	255	246	0.96	0.01	0.00	0.00	0.00	0.00	0.00	0.00	guess_passwd	16
0	tcp	http	SF	222	15747	0	0	0	0	0	1	0	0	0	0	0	0	0	0	0	0	36	36	0.00	0.00	0.00	0.00	1.00	0.00	0.00	244	255	1.00	0.00	0.00	0.01	0.00	0.00	0.00	0.00	normal	21
0	tcp	http	SF	303	3113	0	0	0	0	0	1	0	0	0	0	0	0	0	0	0	0	3	3	0.00	0.00	0.00	0.00	1.00	0.00	0.00	36	255	1.00	0.00	0.03	0.04	0.00	0.00	0.00	0.00	normal	21
0	tcp	http	SF	230	1576	0	0	0	0	0	1	0	0	0	0	0	0	0	0	0	0	14	14	0.00	0.00	0.00	0.00	1.00	0.00	0.00	255	255	1.00	0.00	0.00	0.00	0.00	0.00	0.00	0.00	normal	21
0	tcp	private	REJ	0	0	0	0	0	0	0	0	0	0	0	0	0	0	0	0	0	0	274	18	0.00	0.00	1.00	1.00	0.07	0.06	0.00	255	18	0.07	0.07	0.00	0.00	0.00	0.00	1.00	1.00	neptune	21
0	udp	private	SF	105	0	0	0	0	0	0	0	0	0	0	0	0	0	0	0	0	0	1	1	0.00	0.00	0.00	0.00	1.00	0.00	0.00	209	207	0.99	0.01	0.00	0.00	0.00	0.00	0.00	0.00	normal	21
0	tcp	http	S0	0	0	0	0	0	0	0	0	0	0	0	0	0	0	0	0	0	0	70	70	1.00	1.00	0.00	0.00	1.00	0.00	0.00	255	255	1.00	0.00	0.00	0.00	0.41	0.41	0.58	0.58	apache2	16
0	udp	private	SF	50	50	0	0	0	0	0	0	0	0	0	0	0	0	0	0	0	0	2	2	0.00	0.00	0.00	0.00	1.00	0.00	0.00	255	254	1.00	0.01	0.01	0.00	0.00	0.00	0.00	0.00	snmpguess	14
0	tcp	other	REJ	0	0	0	0	0	0	0	0	0	0	0	0	0	0	0	0	0	0	510	1	0.05	0.00	0.95	1.00	0.00	1.00	0.00	255	1	0.00	1.00	0.00	0.00	0.03	0.00	0.97	1.00	saint	20
0	udp	private	SF	49	0	0	0	0	0	0	0	0	0	0	0	0	0	0	0	0	0	5	5	0.00	0.00	0.00	0.00	1.00	0.00	0.00	255	255	1.00	0.00	0.00	0.00	0.00	0.00	0.00	0.00	snmpguess	16
0	tcp	ftp_data	SF	12	0	0	0	0	0	0	0	0	0	0	0	0	0	0	0	0	0	1	1	0.00	0.00	0.00	0.00	1.00	0.00	0.00	20	3	0.15	0.10	0.15	0.00	0.00	0.00	0.00	0.00	warezmaster	6
0	tcp	private	S0	0	0	0	0	0	0	0	0	0	0	0	0	0	0	0	0	0	0	253	16	1.00	1.00	0.00	0.00	0.06	0.06	0.00	255	16	0.06	0.06	0.00	0.00	1.00	1.00	0.00	0.00	neptune	21
0	tcp	http	SF	287	12884	0	0	0	0	0	1	0	0	0	0	0	0	0	0	0	0	3	9	0.00	0.00	0.00	0.00	1.00	0.00	0.33	255	255	1.00	0.00	0.00	0.00	0.00	0.00	0.00	0.00	normal	21
0	tcp	private	S0	0	0	0	0	0	0	0	0	0	0	0	0	0	0	0	0	0	0	200	7	1.00	1.00	0.00	0.00	0.04	0.06	0.00	255	7	0.03	0.06	0.00	0.00	1.00	1.00	0.00	0.00	neptune	21
0	tcp	private	S0	0	0	0	0	0	0	0	0	0	0	0	0	0	0	0	0	0	0	232	13	1.00	1.00	0.00	0.00	0.06	0.06	0.00	255	13	0.05	0.07	0.00	0.00	1.00	1.00	0.00	0.00	neptune	21
0	tcp	http	SF	292	729	0	0	0	0	0	1	0	0	0	0	0	0	0	0	0	0	46	46	0.00	0.00	0.00	0.00	1.00	0.00	0.00	255	255	1.00	0.00	0.00	0.00	0.00	0.00	0.00	0.00	normal	21
281	tcp	ftp	SF	164	599	0	0	0	2	0	1	0	0	0	0	0	0	0	0	0	1	1	1	0.00	0.00	0.00	0.00	1.00	0.00	0.00	14	13	0.93	0.14	0.07	0.00	0.00	0.00	0.00	0.00	warezmaster	10
0	icmp	eco_i	SF	20	0	0	0	0	0	0	0	0	0	0	0	0	0	0	0	0	0	1	59	0.00	0.00	0.00	0.00	1.00	0.00	1.00	1	255	1.00	0.00	1.00	0.25	0.00	0.00	0.00	0.00	saint	15
992	udp	other	SF	146	105	0	0	0	0	0	0	0	0	0	0	0	0	0	0	0	0	1	1	0.00	0.00	0.00	0.00	1.00	0.00	0.00	9	4	0.44	0.44	1.00	0.00	0.00	0.00	0.00	0.00	snmpgetattack	0
0	tcp	private	REJ	0	0	0	0	0	0	0	0	0	0	0	0	0	0	0	0	0	0	218	18	0.00	0.00	1.00	1.00	0.08	0.06	0.00	255	18	0.07	0.07	0.00	0.00	0.00	0.00	1.00	1.00	neptune	21
282	tcp	ftp	SF	158	595	0	0	0	2	0	1	0	0	0	0	0	0	0	0	0	1	1	1	0.00	0.00	0.00	0.00	1.00	0.00	0.00	120	45	0.38	0.05	0.01	0.00	0.00	0.00	0.00	0.00	warezmaster	11
1	tcp	smtp	SF	2599	293	0	0	0	0	0	1	0	0	0	0	0	0	0	0	0	0	2	2	0.00	0.00	0.00	0.00	1.00	0.00	0.00	255	37	0.15	0.16	0.00	0.00	0.00	0.00	0.84	0.00	mailbomb	13
1	tcp	smtp	SF	4734	431	0	0	0	0	0	1	0	0	0	0	0	0	0	0	0	0	1	1	0.00	0.00	0.00	0.00	1.00	0.00	0.00	255	16	0.06	0.06	0.00	0.00	0.00	0.00	0.93	0.00	normal	16
0	udp	domain_u	SF	44	73	0	0	0	0	0	0	0	0	0	0	0	0	0	0	0	0	172	172	0.00	0.00	0.00	0.00	1.00	0.00	0.00	255	255	1.00	0.00	0.01	0.00	0.00	0.00	0.00	0.00	normal	18
0	tcp	http	SF	316	1452	0	0	0	0	0	1	0	0	0	0	0	0	0	0	0	0	11	11	0.00	0.00	0.00	0.00	1.00	0.00	0.00	255	255	1.00	0.00	0.00	0.00	0.00	0.00	0.00	0.00	normal	21
0	tcp	http	SF	233	1413	0	0	0	0	0	1	0	0	0	0	0	0	0	0	0	0	4	4	0.00	0.00	0.00	0.00	1.00	0.00	0.00	35	255	1.00	0.00	0.03	0.04	0.00	0.00	0.00	0.00	normal	21
0	tcp	private	REJ	0	0	0	0	0	0	0	0	0	0	0	0	0	0	0	0	0	0	299	16	0.00	0.00	1.00	1.00	0.05	0.05	0.00	255	16	0.06	0.06	0.00	0.00	0.00	0.00	1.00	1.00	neptune	21
0	tcp	link	S0	0	0	0	0	0	0	0	0	0	0	0	0	0	0	0	0	0	0	287	8	1.00	1.00	0.00	0.00	0.03	0.06	0.00	255	8	0.03	0.07	0.00	0.00	1.00	1.00	0.00	0.00	neptune	20
0	udp	private	SF	105	145	0	0	0	0	0	0	0	0	0	0	0	0	0	0	0	0	4	4	0.00	0.00	0.00	0.00	1.00	0.00	0.00	255	253	0.99	0.01	0.00	0.00	0.00	0.00	0.00	0.00	normal	18
0	tcp	http	SF	330	2353	0	0	0	0	0	1	0	0	0	0	0	0	0	0	0	0	1	2	0.00	0.00	0.00	0.00	1.00	0.00	1.00	2	255	1.00	0.00	0.50	0.05	0.00	0.00	0.00	0.00	normal	21
0	tcp	http	SF	205	536	0	0	0	0	0	1	0	0	0	0	0	0	0	0	0	0	13	16	0.00	0.00	0.00	0.00	1.00	0.00	0.12	13	255	1.00	0.00	0.08	0.05	0.00	0.00	0.00	0.00	normal	21
0	tcp	sunrpc	REJ	0	0	0	0	0	0	0	0	0	0	0	0	0	0	0	0	0	0	1	3	0.00	0.00	1.00	1.00	1.00	0.00	1.00	103	50	0.17	0.05	0.01	0.04	0.02	0.00	0.90	1.00	mscan	13
0	udp	private	SF	55	54	0	0	0	0	0	0	0	0	0	0	0	0	0	0	0	0	511	511	0.00	0.00	0.00	0.00	1.00	0.00	0.00	255	255	1.00	0.00	0.78	0.00	0.00	0.00	0.00	0.00	normal	17
0	tcp	other	REJ	0	0	0	0	0	0	0	0	0	0	0	0	0	0	0	0	0	0	449	1	0.01	0.00	0.99	1.00	0.00	1.00	0.00	255	1	0.00	1.00	0.00	0.00	0.02	0.00	0.98	1.00	satan	18
0	tcp	telnet	S0	0	0	0	0	0	0	0	0	0	0	0	0	0	0	0	0	0	0	1	29	1.00	0.14	0.00	0.72	1.00	0.00	0.79	11	78	0.45	0.27	0.09	0.03	1.00	0.06	0.00	0.63	mscan	13
283	tcp	ftp	SF	164	599	0	0	0	2	0	1	0	0	0	0	0	0	0	0	0	1	1	1	0.00	0.00	0.00	0.00	1.00	0.00	0.00	255	45	0.18	0.02	0.00	0.00	0.00	0.00	0.52	0.00	warezmaster	15
4	tcp	pop_3	SF	32	93	0	0	0	0	0	1	0	0	0	0	0	0	0	0	0	0	1	1	0.00	0.00	0.00	0.00	1.00	0.00	0.00	64	62	0.95	0.03	0.02	0.03	0.00	0.00	0.00	0.00	guess_passwd	6
0	tcp	private	REJ	0	0	0	0	0	0	0	0	0	0	0	0	0	0	0	0	0	0	105	5	0.00	0.00	1.00	1.00	0.05	0.07	0.00	255	5	0.02	0.07	0.00	0.00	0.00	0.00	1.00	1.00	neptune	21
0	tcp	private	S0	0	0	0	0	0	0	0	0	0	0	0	0	0	0	0	0	0	0	45	4	1.00	1.00	0.00	0.00	0.09	0.18	0.00	255	4	0.02	0.12	0.00	0.00	1.00	1.00	0.00	0.00	neptune	21
0	tcp	http	SF	54540	8314	0	0	0	2	0	1	1	0	0	0	0	0	0	0	0	0	2	3	0.00	0.00	0.00	0.00	1.00	0.00	0.67	255	251	0.98	0.01	0.00	0.00	0.00	0.00	0.00	0.00	back	13
896	tcp	http	RSTR	55744	0	0	0	0	0	0	1	0	0	0	0	0	0	0	0	0	0	27	27	0.30	0.30	0.70	0.70	1.00	0.00	0.00	255	255	1.00	0.00	0.00	0.00	0.05	0.05	0.69	0.69	apache2	17
0	tcp	private	REJ	0	0	0	0	0	0	0	0	0	0	0	0	0	0	0	0	0	0	95	10	0.00	0.00	1.00	1.00	0.11	0.06	0.00	255	10	0.04	0.06	0.00	0.00	0.00	0.00	1.00	1.00	neptune	21
2078	tcp	http	RSTR	72564	0	0	0	0	0	0	1	0	0	0	0	0	0	0	0	0	0	11	11	0.00	0.00	1.00	1.00	1.00	0.00	0.00	255	237	0.93	0.01	0.00	0.00	0.00	0.00	0.18	0.19	apache2	14
0	icmp	ecr_i	SF	1032	0	0	0	0	0	0	0	0	0	0	0	0	0	0	0	0	0	334	334	0.00	0.00	0.00	0.00	1.00	0.00	0.00	255	255	1.00	0.00	1.00	0.00	0.00	0.00	0.00	0.00	smurf	18
0	tcp	private	REJ	0	0	0	0	0	0	0	0	0	0	0	0	0	0	0	0	0	0	128	13	0.00	0.00	1.00	1.00	0.10	0.06	0.00	255	13	0.05	0.06	0.00	0.00	0.00	0.00	1.00	1.00	neptune	21
0	tcp	private	REJ	0	0	0	0	0	0	0	0	0	0	0	0	0	0	0	0	0	0	116	7	0.00	0.00	1.00	1.00	0.06	0.06	0.00	255	7	0.03	0.05	0.00	0.00	0.00	0.00	1.00	1.00	neptune	21
0	tcp	private	REJ	0	0	0	0	0	0	0	0	0	0	0	0	0	0	0	0	0	0	226	5	0.00	0.00	1.00	1.00	0.02	0.07	0.00	38	5	0.13	0.18	0.03	0.00	0.00	0.00	1.00	1.00	neptune	18
0	tcp	other	REJ	0	0	0	0	0	0	0	0	0	0	0	0	0	0	0	0	0	0	2	1	0.00	0.00	0.50	1.00	0.50	1.00	0.00	255	4	0.02	0.02	0.00	0.00	0.00	0.00	0.02	1.00	httptunnel	20
0	tcp	http	SF	244	519	0	0	0	0	0	1	0	0	0	0	0	0	0	0	0	0	20	27	0.00	0.00	0.00	0.00	1.00	0.00	0.19	255	255	1.00	0.00	0.00	0.00	0.00	0.00	0.00	0.00	normal	21
0	tcp	other	REJ	0	0	0	0	0	0	0	0	0	0	0	0	0	0	0	0	0	0	449	1	0.14	0.00	0.86	1.00	0.00	1.00	0.00	255	1	0.00	0.96	0.00	0.00	0.14	0.00	0.86	1.00	satan	18
0	tcp	http	SF	329	7994	0	0	0	0	0	1	0	0	0	0	0	0	0	0	0	0	5	5	0.00	0.00	0.00	0.00	1.00	0.00	0.00	5	255	1.00	0.00	0.20	0.11	0.00	0.00	0.00	0.00	normal	21
9	tcp	http	SF	230	1104	0	0	0	0	0	1	0	0	0	0	0	0	0	0	0	0	3	3	0.00	0.00	0.00	0.00	1.00	0.00	0.00	3	247	1.00	0.00	0.33	0.05	0.00	0.00	0.00	0.00	normal	21
0	tcp	http	SF	202	2807	0	0	0	0	0	1	0	0	0	0	0	0	0	0	0	0	11	12	0.00	0.00	0.00	0.00	1.00	0.00	0.17	11	255	1.00	0.00	0.09	0.07	0.00	0.00	0.00	0.00	normal	21
0	tcp	http	SF	213	728	0	0	0	0	0	1	0	0	0	0	0	0	0	0	0	0	8	8	0.00	0.00	0.00	0.00	1.00	0.00	0.00	8	255	1.00	0.00	0.12	0.02	0.00	0.00	0.00	0.00	normal	21
280	tcp	ftp_data	SF	283618	0	0	0	0	0	0	0	0	0	0	0	0	0	0	0	0	0	2	2	0.00	0.00	0.00	0.00	1.00	0.00	0.00	8	14	1.00	0.00	1.00	0.14	0.00	0.00	0.00	0.00	warezmaster	16
3	tcp	pop_3	SF	32	93	0	0	0	0	0	1	0	0	0	0	0	0	0	0	0	0	1	1	0.00	0.00	0.00	0.00	1.00	0.00	0.00	255	240	0.94	0.02	0.00	0.00	0.00	0.00	0.02	0.00	guess_passwd	18
0	tcp	http	SF	231	2698	0	0	0	0	0	1	0	0	0	0	0	0	1	0	0	0	4	4	0.00	0.00	0.00	0.00	1.00	0.00	0.00	255	246	0.96	0.01	0.00	0.00	0.00	0.00	0.00	0.00	normal	21
0	tcp	http	SF	223	6085	0	0	0	0	0	1	0	0	0	0	0	0	0	0	0	0	2	2	0.00	0.00	0.00	0.00	1.00	0.00	0.00	249	255	1.00	0.00	0.00	0.01	0.00	0.00	0.00	0.00	normal	21
0	tcp	other	REJ	0	0	0	0	0	0	0	0	0	0	0	0	0	0	0	0	0	0	487	1	0.03	0.00	0.97	1.00	0.00	1.00	0.00	255	1	0.00	1.00	0.00	0.00	0.04	0.00	0.96	1.00	saint	20
0	tcp	private	S0	0	0	0	0	0	0	0	0	0	0	0	0	0	0	0	0	0	0	120	2	1.00	1.00	0.00	0.00	0.02	0.07	0.00	255	2	0.01	0.07	0.00	0.00	1.00	1.00	0.00	0.00	neptune	21
0	tcp	http	S0	0	0	0	0	0	0	0	0	0	0	0	0	0	0	0	0	0	0	96	96	1.00	1.00	0.00	0.00	1.00	0.00	0.00	255	255	1.00	0.00	0.00	0.00	0.51	0.51	0.47	0.47	apache2	17
0	tcp	private	REJ	0	0	0	0	0	0	0	0	0	0	0	0	0	0	0	0	0	0	99	19	0.00	0.00	1.00	1.00	0.19	0.05	0.00	255	19	0.07	0.05	0.00	0.00	0.00	0.00	1.00	1.00	neptune	21
0	udp	private	SF	1	0	0	0	0	0	0	0	0	0	0	0	0	0	0	0	0	0	114	18	0.00	0.00	0.00	0.00	0.16	0.71	0.00	255	25	0.10	0.56	0.88	0.00	0.00	0.00	0.12	0.00	normal	5
0	tcp	http	SF	266	299	0	0	0	0	0	1	0	0	0	0	0	0	0	0	0	0	12	25	0.00	0.00	0.00	0.00	1.00	0.00	0.16	255	255	1.00	0.00	0.00	0.00	0.00	0.00	0.00	0.00	normal	21
0	tcp	http	SF	298	561	0	0	0	0	0	1	0	0	0	0	0	0	0	0	0	0	24	24	0.00	0.00	0.00	0.00	1.00	0.00	0.00	255	255	1.00	0.00	0.00	0.00	0.00	0.00	0.00	0.00	normal	21
0	tcp	http	S0	0	0	0	0	0	0	0	0	0	0	0	0	0	0	0	0	0	0	33	33	0.82	0.82	0.15	0.15	1.00	0.00	0.00	255	255	1.00	0.00	0.00	0.00	0.16	0.16	0.70	0.70	apache2	19
0	udp	private	SF	1	1	0	0	0	0	0	0	0	0	0	0	0	0	0	0	0	0	44	1	0.00	0.00	0.00	0.00	0.02	1.00	0.00	255	1	0.00	0.72	1.00	0.00	0.00	0.00	0.00	0.00	satan	18
0	udp	private	SF	1	1	0	0	0	0	0	0	0	0	0	0	0	0	0	0	0	0	31	1	0.00	0.00	0.00	0.00	0.03	0.94	0.00	255	1	0.00	0.66	0.93	0.00	0.00	0.00	0.07	0.00	satan	17
0	tcp	pop_3	RSTO	0	36	0	0	0	0	0	1	0	0	0	0	0	0	0	0	0	0	3	1	0.00	0.00	1.00	1.00	0.33	1.00	0.00	255	53	0.21	0.02	0.00	0.00	0.00	0.00	0.77	0.98	mscan	16
53771	tcp	telnet	SF	90	3178	0	0	0	0	0	1	0	0	0	0	0	0	0	0	0	0	1	1	0.00	0.00	0.00	0.00	1.00	0.00	0.00	51	16	0.29	0.08	0.02	0.12	0.00	0.00	0.00	0.00	normal	20
0	tcp	http	SF	356	668	0	0	0	0	0	1	0	0	0	0	0	0	0	0	0	0	8	8	0.00	0.00	0.00	0.00	1.00	0.00	0.00	159	255	1.00	0.00	0.01	0.02	0.00	0.00	0.00	0.00	normal	21
0	tcp	private	REJ	0	0	0	0	0	0	0	0	0	0	0	0	0	0	0	0	0	0	137	14	0.00	0.00	1.00	1.00	0.10	0.07	0.00	255	14	0.05	0.06	0.00	0.00	0.00	0.00	1.00	1.00	neptune	21
0	tcp	http	SF	291	6699	0	0	0	0	0	1	0	0	0	0	0	0	0	0	0	0	19	19	0.00	0.00	0.00	0.00	1.00	0.00	0.00	44	255	1.00	0.00	0.02	0.02	0.02	0.00	0.00	0.00	normal	21
0	tcp	other	REJ	0	0	0	0	0	0	0	0	0	0	0	0	0	0	0	0	0	0	511	1	0.08	0.00	0.91	1.00	0.00	1.00	0.00	255	1	0.00	1.00	0.00	0.00	0.12	0.00	0.88	1.00	saint	20
0	icmp	ecr_i	SF	1008	0	0	0	0	0	0	0	0	0	0	0	0	0	0	0	0	0	460	460	0.00	0.00	0.00	0.00	1.00	0.00	0.00	255	255	1.00	0.00	1.00	0.00	0.00	0.00	0.00	0.00	smurf	18
0	icmp	ecr_i	SF	1032	0	0	0	0	0	0	0	0	0	0	0	0	0	0	0	0	0	510	510	0.00	0.00	0.00	0.00	1.00	0.00	0.00	147	146	0.99	0.01	0.99	0.00	0.00	0.00	0.00	0.00	smurf	18
0	tcp	http	SF	54540	8314	0	0	0	2	0	1	1	0	0	0	0	0	0	0	0	0	4	4	0.00	0.00	0.00	0.00	1.00	0.00	0.00	255	243	0.95	0.01	0.00	0.00	0.00	0.00	0.06	0.06	back	12
0	udp	domain_u	SF	44	139	0	0	0	0	0	0	0	0	0	0	0	0	0	0	0	0	142	222	0.00	0.00	0.00	0.00	0.99	0.01	0.01	255	254	1.00	0.01	0.00	0.00	0.00	0.00	0.00	0.00	normal	18
0	tcp	private	REJ	0	0	0	0	0	0	0	0	0	0	0	0	0	0	0	0	0	0	236	5	0.00	0.00	1.00	1.00	0.02	0.06	0.00	255	5	0.02	0.07	0.00	0.00	0.00	0.00	1.00	1.00	neptune	21
0	icmp	ecr_i	SF	1480	0	0	1	0	0	0	0	0	0	0	0	0	0	0	0	0	0	2	4	0.00	0.00	0.00	0.00	1.00	0.00	0.50	2	30	1.00	0.00	1.00	0.50	0.00	0.00	0.00	0.00	normal	5
0	tcp	hostnames	REJ	0	0	0	0	0	0	0	0	0	0	0	0	0	0	0	0	0	0	132	17	0.00	0.00	1.00	1.00	0.13	0.05	0.00	255	17	0.07	0.05	0.00	0.00	0.29	0.00	0.71	1.00	neptune	18
0	tcp	private	REJ	0	0	0	0	0	0	0	0	0	0	0	0	0	0	0	0	0	0	253	20	0.00	0.00	1.00	1.00	0.08	0.06	0.00	255	20	0.08	0.06	0.00	0.00	0.00	0.00	1.00	1.00	neptune	21
0	tcp	http	SF	335	295	0	0	0	0	0	1	0	0	0	0	0	0	0	0	0	0	7	7	0.00	0.00	0.00	0.00	1.00	0.00	0.00	60	245	1.00	0.00	0.02	0.06	0.00	0.00	0.00	0.00	normal	21
0	tcp	other	REJ	0	0	0	0	0	0	0	0	0	0	0	0	0	0	0	0	0	0	482	1	0.05	0.00	0.95	1.00	0.00	1.00	0.00	255	1	0.00	1.00	0.00	0.00	0.07	0.00	0.93	1.00	saint	20
1	tcp	smtp	SF	2599	293	0	0	0	0	0	1	0	0	0	0	0	0	0	0	0	0	5	3	0.00	0.00	0.20	0.00	0.60	0.60	0.00	255	246	0.96	0.04	0.00	0.00	0.00	0.00	0.03	0.00	mailbomb	18
0	tcp	http	SF	181	12281	0	0	0	0	0	1	0	0	0	0	0	0	0	0	0	0	1	2	0.00	0.00	0.00	0.00	1.00	0.00	1.00	106	255	1.00	0.00	0.01	0.02	0.00	0.00	0.00	0.00	normal	21
282	tcp	ftp	SF	158	595	0	0	0	2	0	1	0	0	0	0	0	0	0	0	0	1	3	1	0.00	0.00	0.00	0.00	0.33	0.67	0.00	255	1	0.00	0.04	0.00	0.00	0.00	0.00	0.03	0.00	warezmaster	11
0	tcp	http	S0	0	0	0	0	0	0	0	0	0	0	0	0	0	0	0	0	0	0	35	35	0.17	0.17	0.83	0.83	1.00	0.00	0.00	255	255	1.00	0.00	0.00	0.00	0.03	0.03	0.65	0.65	apache2	17
2065	tcp	http	RSTR	56504	0	0	0	0	0	0	1	0	0	0	0	0	0	0	0	0	0	8	8	0.00	0.00	1.00	1.00	1.00	0.00	0.00	255	243	0.95	0.01	0.00	0.00	0.02	0.02	0.35	0.37	apache2	14
0	tcp	pop_3	REJ	0	0	0	0	0	0	0	0	0	0	0	0	0	0	0	0	0	0	3	7	0.00	0.00	1.00	0.86	0.33	1.00	1.00	17	59	0.24	0.29	0.06	0.03	0.00	0.00	0.82	1.00	mscan	15
0	tcp	http	SF	226	301	0	0	0	0	0	1	0	0	0	0	0	0	0	0	0	0	2	22	0.00	0.05	0.00	0.00	1.00	0.00	0.18	48	255	1.00	0.00	0.02	0.02	0.00	0.00	0.00	0.00	normal	21
0	tcp	ftp_data	SF	12	0	0	0	0	0	0	0	0	0	0	0	0	0	0	0	0	0	1	1	0.00	0.00	0.00	0.00	1.00	0.00	0.00	7	15	1.00	0.00	1.00	0.20	0.00	0.00	0.00	0.00	warezmaster	13
0	tcp	private	S0	0	0	0	0	0	0	0	0	0	0	0	0	0	0	0	0	0	0	162	8	1.00	1.00	0.00	0.00	0.05	0.09	0.00	255	8	0.03	0.10	0.00	0.00	1.00	1.00	0.00	0.00	neptune	21
1	tcp	smtp	SF	2599	293	0	0	0	0	0	1	0	0	0	0	0	0	0	0	0	0	2	3	0.00	0.00	0.00	0.00	1.00	0.00	0.67	255	245	0.96	0.04	0.00	0.00	0.00	0.00	0.04	0.00	mailbomb	16
281	tcp	ftp	SF	162	599	0	0	0	2	0	1	0	0	0	0	0	0	0	0	0	1	1	1	0.00	0.00	0.00	0.00	1.00	0.00	0.00	76	35	0.46	0.05	0.01	0.00	0.00	0.00	0.00	0.00	warezmaster	11
0	tcp	private	S0	0	0	0	0	0	0	0	0	0	0	0	0	0	0	0	0	0	0	260	8	1.00	1.00	0.00	0.00	0.03	0.07	0.00	255	8	0.03	0.07	0.00	0.00	1.00	1.00	0.00	0.00	neptune	21
0	tcp	http	SF	223	2936	0	0	0	0	0	1	0	0	0	0	0	0	0	0	0	0	2	2	0.00	0.00	0.00	0.00	1.00	0.00	0.00	255	255	1.00	0.00	0.00	0.00	0.00	0.00	0.00	0.00	normal	21
0	tcp	finger	SF	9	141	0	0	0	0	0	0	0	0	0	0	0	0	0	0	0	0	1	1	0.00	0.00	0.00	0.00	1.00	0.00	0.00	1	1	1.00	0.00	1.00	0.00	0.00	0.00	0.00	0.00	normal	17
0	udp	private	SF	1	1	0	0	0	0	0	0	0	0	0	0	0	0	0	0	0	0	82	1	0.00	0.00	0.00	0.00	0.01	0.79	0.00	255	1	0.00	0.73	1.00	0.00	0.00	0.00	0.00	0.00	satan	16
0	tcp	http	SF	320	753	0	0	0	0	0	1	0	0	0	0	0	0	0	0	0	0	2	2	0.00	0.00	0.00	0.00	1.00	0.00	0.00	68	255	1.00	0.00	0.01	0.02	0.00	0.00	0.00	0.00	normal	21
0	tcp	http	SF	215	1719	0	0	0	0	0	1	0	0	0	0	0	0	0	0	0	0	10	10	0.00	0.00	0.00	0.00	1.00	0.00	0.00	255	255	1.00	0.00	0.00	0.00	0.00	0.00	0.00	0.00	normal	21
0	tcp	http	SF	311	1164	0	0	0	0	0	1	0	0	0	0	0	0	0	0	0	0	15	17	0.00	0.00	0.00	0.00	1.00	0.00	0.18	255	255	1.00	0.00	0.00	0.00	0.00	0.00	0.00	0.00	normal	21
0	icmp	ecr_i	SF	1032	0	0	0	0	0	0	0	0	0	0	0	0	0	0	0	0	0	192	192	0.00	0.00	0.00	0.00	1.00	0.00	0.00	255	255	1.00	0.00	1.00	0.00	0.00	0.00	0.00	0.00	smurf	19
0	tcp	http	SF	54540	8314	0	0	0	2	0	1	1	0	0	0	0	0	0	0	0	0	3	3	0.00	0.00	0.00	0.00	1.00	0.00	0.00	255	254	1.00	0.01	0.00	0.00	0.00	0.00	0.07	0.07	back	16
0	tcp	http	SF	233	931	0	0	0	0	0	1	0	0	0	0	0	0	0	0	0	0	1	13	0.00	0.00	0.00	0.00	1.00	0.00	0.31	1	255	1.00	0.00	1.00	0.01	0.00	0.00	0.00	0.00	normal	21
0	tcp	private	S0	0	0	0	0	0	0	0	0	0	0	0	0	0	0	0	0	0	0	258	15	1.00	1.00	0.00	0.00	0.06	0.07	0.00	255	15	0.06	0.07	0.00	0.00	1.00	1.00	0.00	0.00	neptune	21
0	tcp	smtp	SF	1523	444	0	0	0	0	0	1	0	0	0	0	0	0	0	0	0	0	1	2	0.00	0.00	0.00	0.00	1.00	0.00	1.00	16	115	1.00	0.00	0.06	0.02	0.00	0.00	0.00	0.00	normal	21
804	tcp	http	RSTR	78404	0	0	0	0	0	0	1	0	0	0	0	0	0	0	0	0	0	77	77	0.03	0.03	0.97	0.97	1.00	0.00	0.00	255	253	0.99	0.01	0.00	0.00	0.01	0.01	0.42	0.43	apache2	15
0	tcp	private	REJ	0	0	0	0	0	0	0	0	0	0	0	0	0	0	0	0	0	0	133	17	0.00	0.00	1.00	1.00	0.13	0.05	0.00	255	17	0.07	0.05	0.00	0.00	0.00	0.00	1.00	1.00	neptune	21
0	tcp	private	REJ	0	0	0	0	0	0	0	0	0	0	0	0	0	0	0	0	0	0	137	14	0.00	0.00	1.00	1.00	0.10	0.06	0.00	255	14	0.05	0.06	0.00	0.00	0.00	0.00	1.00	1.00	neptune	21
0	udp	domain_u	SF	44	136	0	0	0	0	0	0	0	0	0	0	0	0	0	0	0	0	79	158	0.00	0.00	0.00	0.00	1.00	0.00	0.01	255	254	1.00	0.01	0.00	0.00	0.00	0.00	0.00	0.00	normal	19
0	tcp	http	SF	206	10993	0	0	0	0	0	1	0	0	0	0	0	0	0	0	0	0	6	6	0.00	0.00	0.00	0.00	1.00	0.00	0.00	70	255	1.00	0.00	0.01	0.07	0.00	0.00	0.00	0.00	normal	21
0	tcp	private	REJ	0	0	0	0	0	0	0	0	0	0	0	0	0	0	0	0	0	0	217	9	0.02	0.11	0.98	0.89	0.04	0.06	0.00	255	9	0.04	0.07	0.00	0.00	0.02	0.11	0.98	0.89	neptune	21
0	tcp	auth	SF	10	39	0	0	0	0	0	0	0	0	0	0	0	0	0	0	0	0	1	1	0.00	0.00	0.00	0.00	1.00	0.00	0.00	149	8	0.03	0.04	0.01	0.25	0.00	0.00	0.00	0.00	normal	21
0	tcp	private	REJ	0	0	0	0	0	0	0	0	0	0	0	0	0	0	0	0	0	0	219	17	0.00	0.00	1.00	1.00	0.08	0.05	0.00	255	17	0.07	0.06	0.00	0.00	0.00	0.00	1.00	1.00	neptune	21
0	tcp	private	REJ	0	0	0	0	0	0	0	0	0	0	0	0	0	0	0	0	0	0	130	2	0.00	0.00	1.00	1.00	0.02	0.06	0.00	255	2	0.01	0.06	0.00	0.00	0.00	0.00	1.00	1.00	neptune	21
0	tcp	smtp	SF	3650	389	0	0	0	0	0	1	0	0	0	0	0	0	0	0	0	0	1	2	0.00	0.00	0.00	0.00	1.00	0.00	1.00	255	24	0.09	0.35	0.00	0.00	0.00	0.00	0.00	0.00	normal	21
0	tcp	netstat	S0	0	0	0	0	0	0	0	0	0	0	0	0	0	0	0	0	0	0	203	8	1.00	1.00	0.00	0.00	0.04	0.08	0.00	255	8	0.03	0.08	0.00	0.00	1.00	1.00	0.00	0.00	neptune	21
0	tcp	other	REJ	0	0	0	0	0	0	0	0	0	0	0	0	0	0	0	0	0	0	505	1	0.04	0.00	0.96	1.00	0.00	1.00	0.00	255	1	0.00	1.00	0.00	0.00	0.04	0.00	0.96	1.00	saint	20
0	tcp	private	S0	0	0	0	0	0	0	0	0	0	0	0	0	0	0	0	0	0	0	118	11	1.00	1.00	0.00	0.00	0.09	0.06	0.00	78	11	0.14	0.08	0.01	0.00	1.00	1.00	0.00	0.00	neptune	18
0	udp	domain_u	SF	45	45	0	0	0	0	0	0	0	0	0	0	0	0	0	0	0	0	215	215	0.00	0.00	0.00	0.00	1.00	0.00	0.00	255	255	1.00	0.00	0.00	0.00	0.00	0.00	0.00	0.00	normal	18
0	tcp	imap4	RSTO	0	44	0	0	0	0	0	0	0	0	0	0	0	0	0	0	0	0	3	4	0.00	0.00	0.67	1.00	0.33	1.00	1.00	177	59	0.24	0.03	0.01	0.03	0.00	0.00	0.89	0.97	mscan	15
0	tcp	http	SF	221	2825	0	0	0	0	0	1	0	0	0	0	0	0	0	0	0	0	9	9	0.00	0.00	0.00	0.00	1.00	0.00	0.00	32	255	1.00	0.00	0.03	0.02	0.00	0.00	0.00	0.00	normal	21
0	udp	private	SF	46	43	0	0	0	0	0	0	0	0	0	0	0	0	0	0	0	0	66	66	0.00	0.00	0.00	0.00	1.00	0.00	0.00	255	255	1.00	0.00	0.25	0.00	0.00	0.00	0.00	0.00	normal	14
4	tcp	pop_3	SF	32	93	0	0	0	0	0	1	0	0	0	0	0	0	0	0	0	0	1	1	0.00	0.00	0.00	0.00	1.00	0.00	0.00	25	26	1.00	0.00	0.04	0.08	0.00	0.00	0.00	0.00	guess_passwd	6
0	udp	domain_u	SF	44	44	0	0	0	0	0	0	0	0	0	0	0	0	0	0	0	0	195	194	0.00	0.00	0.00	0.00	0.99	0.01	0.00	255	254	1.00	0.01	0.00	0.00	0.00	0.00	0.00	0.00	normal	18
5	tcp	ftp_data	SF	3886954	0	0	0	0	0	0	0	0	0	0	0	0	0	0	0	0	0	1	1	0.00	0.00	0.00	0.00	1.00	0.00	0.00	255	190	0.75	0.03	0.75	0.00	0.01	0.01	0.00	0.00	normal	20
0	tcp	http	SF	278	8684	0	0	0	0	0	1	0	0	0	0	0	0	0	0	0	0	14	18	0.00	0.00	0.00	0.00	1.00	0.00	0.17	137	255	1.00	0.00	0.01	0.04	0.00	0.00	0.00	0.00	normal	21
0	tcp	other	REJ	0	0	0	0	0	0	0	0	0	0	0	0	0	0	0	0	0	0	1	1	0.00	0.00	1.00	1.00	1.00	0.00	0.00	255	51	0.20	0.02	0.00	0.00	0.00	0.00	0.18	0.84	httptunnel	15
0	tcp	telnet	S0	0	0	0	0	0	0	0	0	0	0	0	0	0	0	0	0	0	0	112	112	1.00	1.00	0.00	0.00	1.00	0.00	0.00	185	121	0.65	0.09	0.01	0.00	0.61	0.93	0.03	0.00	neptune	18
0	udp	private	SF	1	1	0	0	0	0	0	0	0	0	0	0	0	0	0	0	0	0	103	1	0.00	0.00	0.00	0.00	0.01	0.57	0.00	255	1	0.00	0.86	1.00	0.00	0.00	0.00	0.00	0.00	satan	16
0	tcp	http	SF	161	14086	0	0	0	0	0	1	0	0	0	0	0	0	0	0	0	0	1	1	0.00	0.00	0.00	0.00	1.00	0.00	0.00	196	196	1.00	0.00	0.01	0.00	0.00	0.00	0.00	0.00	normal	21
283	tcp	ftp	SF	159	595	0	0	0	2	0	1	0	0	0	0	0	0	0	0	0	1	1	1	0.00	0.00	0.00	0.00	1.00	0.00	0.00	255	84	0.33	0.03	0.00	0.00	0.02	0.00	0.02	0.00	warezmaster	13
[truncated: 20,544 more rows]
