# Supplementary material for: The proposed hybrid deep learning intrusion prediction IoT (HDLIP-IoT) framework
Source: PLoS One. 2022 Jul 29;17(7):e0271436. doi: 10.1371/journal.pone.0271436 (PMC9337696; doi:10.1371/journal.pone.0271436)
Supplement: S3 File — (ZIP) [file pone.0271436.s003.zip › KDDTrain+.arff]

@relation 'KDDTrain'
@attribute 'duration' real
@attribute 'protocol_type' {'tcp','udp', 'icmp'} 
@attribute 'service' {'aol', 'auth', 'bgp', 'courier', 'csnet_ns', 'ctf', 'daytime', 'discard', 'domain', 'domain_u', 'echo', 'eco_i', 'ecr_i', 'efs', 'exec', 'finger', 'ftp', 'ftp_data', 'gopher', 'harvest', 'hostnames', 'http', 'http_2784', 'http_443', 'http_8001', 'imap4', 'IRC', 'iso_tsap', 'klogin', 'kshell', 'ldap', 'link', 'login', 'mtp', 'name', 'netbios_dgm', 'netbios_ns', 'netbios_ssn', 'netstat', 'nnsp', 'nntp', 'ntp_u', 'other', 'pm_dump', 'pop_2', 'pop_3', 'printer', 'private', 'red_i', 'remote_job', 'rje', 'shell', 'smtp', 'sql_net', 'ssh', 'sunrpc', 'supdup', 'systat', 'telnet', 'tftp_u', 'tim_i', 'time', 'urh_i', 'urp_i', 'uucp', 'uucp_path', 'vmnet', 'whois', 'X11', 'Z39_50'} 
@attribute 'flag' { 'OTH', 'REJ', 'RSTO', 'RSTOS0', 'RSTR', 'S0', 'S1', 'S2', 'S3', 'SF', 'SH' }
@attribute 'src_bytes' real
@attribute 'dst_bytes' real
@attribute 'land' {'0', '1'}
@attribute 'wrong_fragment' real
@attribute 'urgent' real
@attribute 'hot' real
@attribute 'num_failed_logins' real
@attribute 'logged_in' {'0', '1'}
@attribute 'num_compromised' real
@attribute 'root_shell' real
@attribute 'su_attempted' real
@attribute 'num_root' real
@attribute 'num_file_creations' real
@attribute 'num_shells' real
@attribute 'num_access_files' real
@attribute 'num_outbound_cmds' real
@attribute 'is_host_login' {'0', '1'}
@attribute 'is_guest_login' {'0', '1'}
@attribute 'count' real
@attribute 'srv_count' real
@attribute 'serror_rate' real
@attribute 'srv_serror_rate' real
@attribute 'rerror_rate' real
@attribute 'srv_rerror_rate' real
@attribute 'same_srv_rate' real
@attribute 'diff_srv_rate' real
@attribute 'srv_diff_host_rate' real
@attribute 'dst_host_count' real
@attribute 'dst_host_srv_count' real
@attribute 'dst_host_same_srv_rate' real
@attribute 'dst_host_diff_srv_rate' real
@attribute 'dst_host_same_src_port_rate' real
@attribute 'dst_host_srv_diff_host_rate' real
@attribute 'dst_host_serror_rate' real
@attribute 'dst_host_srv_serror_rate' real
@attribute 'dst_host_rerror_rate' real
@attribute 'dst_host_srv_rerror_rate' real
@attribute 'class' {'normal', 'anomaly'}
@data
0,tcp,ftp_data,SF,491,0,0,0,0,0,0,0,0,0,0,0,0,0,0,0,0,0,2,2,0.00,0.00,0.00,0.00,1.00,0.00,0.00,150,25,0.17,0.03,0.17,0.00,0.00,0.00,0.05,0.00,normal
0,udp,other,SF,146,0,0,0,0,0,0,0,0,0,0,0,0,0,0,0,0,0,13,1,0.00,0.00,0.00,0.00,0.08,0.15,0.00,255,1,0.00,0.60,0.88,0.00,0.00,0.00,0.00,0.00,normal
0,tcp,private,S0,0,0,0,0,0,0,0,0,0,0,0,0,0,0,0,0,0,0,123,6,1.00,1.00,0.00,0.00,0.05,0.07,0.00,255,26,0.10,0.05,0.00,0.00,1.00,1.00,0.00,0.00,anomaly
0,tcp,http,SF,232,8153,0,0,0,0,0,1,0,0,0,0,0,0,0,0,0,0,5,5,0.20,0.20,0.00,0.00,1.00,0.00,0.00,30,255,1.00,0.00,0.03,0.04,0.03,0.01,0.00,0.01,normal
0,tcp,http,SF,199,420,0,0,0,0,0,1,0,0,0,0,0,0,0,0,0,0,30,32,0.00,0.00,0.00,0.00,1.00,0.00,0.09,255,255,1.00,0.00,0.00,0.00,0.00,0.00,0.00,0.00,normal
0,tcp,private,REJ,0,0,0,0,0,0,0,0,0,0,0,0,0,0,0,0,0,0,121,19,0.00,0.00,1.00,1.00,0.16,0.06,0.00,255,19,0.07,0.07,0.00,0.00,0.00,0.00,1.00,1.00,anomaly
0,tcp,private,S0,0,0,0,0,0,0,0,0,0,0,0,0,0,0,0,0,0,0,166,9,1.00,1.00,0.00,0.00,0.05,0.06,0.00,255,9,0.04,0.05,0.00,0.00,1.00,1.00,0.00,0.00,anomaly
0,tcp,private,S0,0,0,0,0,0,0,0,0,0,0,0,0,0,0,0,0,0,0,117,16,1.00,1.00,0.00,0.00,0.14,0.06,0.00,255,15,0.06,0.07,0.00,0.00,1.00,1.00,0.00,0.00,anomaly
0,tcp,remote_job,S0,0,0,0,0,0,0,0,0,0,0,0,0,0,0,0,0,0,0,270,23,1.00,1.00,0.00,0.00,0.09,0.05,0.00,255,23,0.09,0.05,0.00,0.00,1.00,1.00,0.00,0.00,anomaly
0,tcp,private,S0,0,0,0,0,0,0,0,0,0,0,0,0,0,0,0,0,0,0,133,8,1.00,1.00,0.00,0.00,0.06,0.06,0.00,255,13,0.05,0.06,0.00,0.00,1.00,1.00,0.00,0.00,anomaly
0,tcp,private,REJ,0,0,0,0,0,0,0,0,0,0,0,0,0,0,0,0,0,0,205,12,0.00,0.00,1.00,1.00,0.06,0.06,0.00,255,12,0.05,0.07,0.00,0.00,0.00,0.00,1.00,1.00,anomaly
0,tcp,private,S0,0,0,0,0,0,0,0,0,0,0,0,0,0,0,0,0,0,0,199,3,1.00,1.00,0.00,0.00,0.02,0.06,0.00,255,13,0.05,0.07,0.00,0.00,1.00,1.00,0.00,0.00,anomaly
0,tcp,http,SF,287,2251,0,0,0,0,0,1,0,0,0,0,0,0,0,0,0,0,3,7,0.00,0.00,0.00,0.00,1.00,0.00,0.43,8,219,1.00,0.00,0.12,0.03,0.00,0.00,0.00,0.00,normal
0,tcp,ftp_data,SF,334,0,0,0,0,0,0,1,0,0,0,0,0,0,0,0,0,0,2,2,0.00,0.00,0.00,0.00,1.00,0.00,0.00,2,20,1.00,0.00,1.00,0.20,0.00,0.00,0.00,0.00,anomaly
0,tcp,name,S0,0,0,0,0,0,0,0,0,0,0,0,0,0,0,0,0,0,0,233,1,1.00,1.00,0.00,0.00,0.00,0.06,0.00,255,1,0.00,0.07,0.00,0.00,1.00,1.00,0.00,0.00,anomaly
0,tcp,netbios_ns,S0,0,0,0,0,0,0,0,0,0,0,0,0,0,0,0,0,0,0,96,16,1.00,1.00,0.00,0.00,0.17,0.05,0.00,255,2,0.01,0.06,0.00,0.00,1.00,1.00,0.00,0.00,anomaly
0,tcp,http,SF,300,13788,0,0,0,0,0,1,0,0,0,0,0,0,0,0,0,0,8,9,0.00,0.11,0.00,0.00,1.00,0.00,0.22,91,255,1.00,0.00,0.01,0.02,0.00,0.00,0.00,0.00,normal
0,icmp,eco_i,SF,18,0,0,0,0,0,0,0,0,0,0,0,0,0,0,0,0,0,1,1,0.00,0.00,0.00,0.00,1.00,0.00,0.00,1,16,1.00,0.00,1.00,1.00,0.00,0.00,0.00,0.00,anomaly
0,tcp,http,SF,233,616,0,0,0,0,0,1,0,0,0,0,0,0,0,0,0,0,3,3,0.00,0.00,0.00,0.00,1.00,0.00,0.00,66,255,1.00,0.00,0.02,0.03,0.00,0.00,0.02,0.00,normal
0,tcp,http,SF,343,1178,0,0,0,0,0,1,0,0,0,0,0,0,0,0,0,0,9,10,0.00,0.00,0.00,0.00,1.00,0.00,0.20,157,255,1.00,0.00,0.01,0.04,0.00,0.00,0.00,0.00,normal
0,tcp,mtp,S0,0,0,0,0,0,0,0,0,0,0,0,0,0,0,0,0,0,0,223,23,1.00,1.00,0.00,0.00,0.10,0.05,0.00,255,23,0.09,0.05,0.00,0.00,1.00,1.00,0.00,0.00,anomaly
0,tcp,private,S0,0,0,0,0,0,0,0,0,0,0,0,0,0,0,0,0,0,0,280,17,1.00,1.00,0.00,0.00,0.06,0.05,0.00,238,17,0.07,0.06,0.00,0.00,0.99,1.00,0.00,0.00,anomaly
0,tcp,http,SF,253,11905,0,0,0,0,0,1,0,0,0,0,0,0,0,0,0,0,8,10,0.00,0.00,0.00,0.00,1.00,0.00,0.20,87,255,1.00,0.00,0.01,0.02,0.00,0.00,0.00,0.00,normal
5607,udp,other,SF,147,105,0,0,0,0,0,0,0,0,0,0,0,0,0,0,0,0,1,1,0.00,0.00,0.00,0.00,1.00,0.00,0.00,255,1,0.00,0.85,1.00,0.00,0.00,0.00,0.00,0.00,normal
0,tcp,mtp,S0,0,0,0,0,0,0,0,0,0,0,0,0,0,0,0,0,0,0,248,2,1.00,1.00,0.00,0.00,0.01,0.06,0.00,255,2,0.01,0.06,0.00,0.00,1.00,1.00,0.00,0.00,anomaly
507,tcp,telnet,SF,437,14421,0,0,0,0,0,1,3,0,0,0,0,0,1,0,0,0,1,1,0.00,0.00,0.00,0.00,1.00,0.00,0.00,255,25,0.10,0.05,0.00,0.00,0.53,0.00,0.02,0.16,normal
0,tcp,private,S0,0,0,0,0,0,0,0,0,0,0,0,0,0,0,0,0,0,0,279,7,1.00,1.00,0.00,0.00,0.03,0.06,0.00,255,13,0.05,0.07,0.00,0.00,1.00,1.00,0.00,0.00,anomaly
0,tcp,http,SF,227,6588,0,0,0,0,0,1,0,0,0,0,0,0,0,0,0,0,5,22,0.00,0.00,0.00,0.00,1.00,0.00,0.18,43,255,1.00,0.00,0.02,0.14,0.00,0.00,0.56,0.57,normal
0,tcp,http,SF,215,10499,0,0,0,0,0,1,0,0,0,0,0,0,0,0,0,0,14,14,0.00,0.00,0.00,0.00,1.00,0.00,0.00,255,255,1.00,0.00,0.00,0.00,0.00,0.00,0.00,0.00,normal
0,tcp,http,SF,241,1400,0,0,0,0,0,1,0,0,0,0,0,0,0,0,0,0,33,33,0.00,0.00,0.03,0.03,1.00,0.00,0.00,255,255,1.00,0.00,0.00,0.00,0.00,0.00,0.00,0.00,normal
0,icmp,eco_i,SF,8,0,0,0,0,0,0,0,0,0,0,0,0,0,0,0,0,0,1,12,0.00,0.00,0.00,0.00,1.00,0.00,1.00,1,53,1.00,0.00,1.00,0.51,0.00,0.00,0.00,0.00,anomaly
0,tcp,finger,S0,0,0,0,0,0,0,0,0,0,0,0,0,0,0,0,0,0,0,57,16,1.00,1.00,0.00,0.00,0.28,0.07,0.00,255,59,0.23,0.04,0.01,0.00,1.00,1.00,0.00,0.00,anomaly
0,tcp,http,SF,303,555,0,0,0,0,0,1,0,0,0,0,0,0,0,0,0,0,9,9,0.00,0.00,0.00,0.00,1.00,0.00,0.00,9,255,1.00,0.00,0.11,0.01,0.00,0.00,0.00,0.00,normal
0,tcp,private,REJ,0,0,0,0,0,0,0,0,0,0,0,0,0,0,0,0,0,0,2,1,0.00,0.00,1.00,1.00,0.50,1.00,0.00,255,1,0.00,0.31,0.28,0.00,0.00,0.00,0.29,1.00,anomaly
0,udp,domain_u,SF,45,45,0,0,0,0,0,0,0,0,0,0,0,0,0,0,0,0,181,181,0.00,0.00,0.00,0.00,1.00,0.00,0.00,255,250,0.98,0.01,0.00,0.00,0.00,0.00,0.00,0.00,normal
1,udp,private,SF,105,147,0,0,0,0,0,0,0,0,0,0,0,0,0,0,0,0,2,2,0.00,0.00,0.00,0.00,1.00,0.00,0.00,41,5,0.12,0.05,0.05,0.00,0.00,0.00,0.00,0.00,normal
0,udp,domain_u,SF,43,43,0,0,0,0,0,0,0,0,0,0,0,0,0,0,0,0,122,202,0.00,0.00,0.00,0.00,1.00,0.00,0.01,255,255,1.00,0.00,0.01,0.00,0.00,0.00,0.00,0.00,normal
0,tcp,supdup,S0,0,0,0,0,0,0,0,0,0,0,0,0,0,0,0,0,0,0,205,17,1.00,1.00,0.00,0.00,0.08,0.06,0.00,255,17,0.07,0.07,0.00,0.00,1.00,1.00,0.00,0.00,anomaly
0,tcp,http,SF,324,2302,0,0,0,0,0,1,0,0,0,0,0,0,0,0,0,0,22,28,0.00,0.00,0.00,0.00,1.00,0.00,0.14,255,255,1.00,0.00,0.00,0.00,0.00,0.00,0.00,0.00,normal
0,tcp,uucp_path,S0,0,0,0,0,0,0,0,0,0,0,0,0,0,0,0,0,0,0,228,13,1.00,1.00,0.00,0.00,0.06,0.07,0.00,255,13,0.05,0.07,0.00,0.00,1.00,1.00,0.00,0.00,anomaly
0,tcp,ftp_data,S0,0,0,0,0,0,0,0,0,0,0,0,0,0,0,0,0,0,0,50,11,1.00,1.00,0.00,0.00,0.22,0.08,0.00,255,63,0.25,0.02,0.01,0.00,1.00,1.00,0.00,0.00,anomaly
0,tcp,Z39_50,S0,0,0,0,0,0,0,0,0,0,0,0,0,0,0,0,0,0,0,262,12,1.00,1.00,0.00,0.00,0.05,0.06,0.00,255,9,0.04,0.07,0.00,0.00,1.00,1.00,0.00,0.00,anomaly
2,tcp,smtp,SF,1591,372,0,0,0,0,0,1,0,0,0,0,0,0,0,0,0,0,1,2,0.00,0.00,0.00,0.00,1.00,0.00,1.00,181,147,0.81,0.02,0.01,0.00,0.00,0.00,0.00,0.00,normal
9052,udp,other,SF,146,105,0,0,0,0,0,0,0,0,0,0,0,0,0,0,0,0,4,2,0.00,0.00,0.00,0.00,0.50,0.50,0.00,255,2,0.01,0.66,0.99,0.00,0.00,0.00,0.00,0.00,normal
0,tcp,http,SF,290,3006,0,0,0,0,0,1,0,0,0,0,0,0,0,0,0,0,11,11,0.00,0.00,0.00,0.00,1.00,0.00,0.00,255,255,1.00,0.00,0.00,0.00,0.00,0.00,0.00,0.00,normal
0,tcp,csnet_ns,S0,0,0,0,0,0,0,0,0,0,0,0,0,0,0,0,0,0,0,108,11,1.00,1.00,0.00,0.00,0.10,0.08,0.00,255,11,0.04,0.07,0.00,0.00,1.00,1.00,0.00,0.00,anomaly
0,udp,private,SF,28,0,0,3,0,0,0,0,0,0,0,0,0,0,0,0,0,0,80,80,0.00,0.00,0.00,0.00,1.00,0.00,0.00,255,80,0.31,0.02,0.31,0.00,0.00,0.00,0.00,0.00,anomaly
0,tcp,http,SF,255,861,0,0,0,0,0,1,0,0,0,0,0,0,0,0,0,0,44,44,0.02,0.02,0.00,0.00,1.00,0.00,0.00,255,255,1.00,0.00,0.00,0.00,0.00,0.00,0.00,0.00,normal
0,tcp,ftp_data,SF,334,0,0,0,0,0,0,1,0,0,0,0,0,0,0,0,0,0,2,2,0.00,0.00,0.00,0.00,1.00,0.00,0.00,4,38,1.00,0.00,1.00,0.18,0.00,0.00,0.00,0.00,anomaly
0,tcp,ftp_data,S0,0,0,0,0,0,0,0,0,0,0,0,0,0,0,0,0,0,0,258,17,1.00,1.00,0.00,0.00,0.07,0.05,0.00,255,5,0.02,0.07,0.00,0.00,1.00,1.00,0.00,0.00,anomaly
0,tcp,http,SF,302,498,0,0,0,0,0,1,0,0,0,0,0,0,0,0,0,0,10,10,0.00,0.00,0.00,0.00,1.00,0.00,0.00,131,255,1.00,0.00,0.01,0.04,0.00,0.00,0.00,0.00,normal
0,tcp,private,REJ,0,0,0,0,0,0,0,0,0,0,0,0,0,0,0,0,0,0,61,4,0.00,0.00,1.00,1.00,0.07,0.10,0.00,255,4,0.02,0.08,0.00,0.00,0.00,0.00,1.00,1.00,anomaly
0,udp,private,SF,28,0,0,3,0,0,0,0,0,0,0,0,0,0,0,0,0,0,2,2,0.00,0.00,0.00,0.00,1.00,0.00,0.00,255,2,0.01,0.02,0.01,0.00,0.00,0.00,0.77,0.00,anomaly
0,tcp,http,SF,220,1398,0,0,0,0,0,1,0,0,0,0,0,0,0,0,0,0,26,42,0.00,0.00,0.00,0.00,1.00,0.00,0.05,26,255,1.00,0.00,0.04,0.03,0.00,0.00,0.00,0.00,normal
0,udp,domain_u,SF,43,69,0,0,0,0,0,0,0,0,0,0,0,0,0,0,0,0,120,120,0.00,0.00,0.00,0.00,1.00,0.00,0.00,255,245,0.96,0.01,0.01,0.00,0.00,0.00,0.00,0.00,normal
0,udp,domain_u,SF,44,133,0,0,0,0,0,0,0,0,0,0,0,0,0,0,0,0,73,75,0.00,0.00,0.00,0.00,1.00,0.00,0.03,122,212,0.88,0.02,0.88,0.01,0.00,0.00,0.08,0.00,normal
0,icmp,eco_i,SF,8,0,0,0,0,0,0,0,0,0,0,0,0,0,0,0,0,0,1,15,0.00,0.00,0.00,0.00,1.00,0.00,1.00,2,46,1.00,0.00,1.00,0.26,0.00,0.00,0.00,0.00,anomaly
0,tcp,uucp,S0,0,0,0,0,0,0,0,0,0,0,0,0,0,0,0,0,0,0,135,9,1.00,1.00,0.00,0.00,0.07,0.06,0.00,255,11,0.04,0.07,0.00,0.00,1.00,1.00,0.00,0.00,anomaly
0,tcp,finger,S0,0,0,0,0,0,0,0,0,0,0,0,0,0,0,0,0,0,0,24,12,1.00,1.00,0.00,0.00,0.50,0.08,0.00,255,59,0.23,0.04,0.00,0.00,1.00,1.00,0.00,0.00,anomaly
0,udp,domain_u,SF,43,43,0,0,0,0,0,0,0,0,0,0,0,0,0,0,0,0,148,228,0.00,0.00,0.00,0.00,1.00,0.00,0.01,255,255,1.00,0.00,0.01,0.00,0.00,0.00,0.00,0.00,normal
0,tcp,ftp_data,SF,641,0,0,0,0,0,0,1,0,0,0,0,0,0,0,0,0,0,2,2,0.00,0.00,0.00,0.00,1.00,0.00,0.00,175,48,0.25,0.02,0.25,0.04,0.00,0.00,0.00,0.00,normal
0,tcp,private,REJ,0,0,0,0,0,0,0,0,0,0,0,0,0,0,0,0,0,0,206,4,0.00,0.00,1.00,1.00,0.02,0.06,0.00,255,4,0.02,0.08,0.00,0.00,0.00,0.00,1.00,1.00,anomaly
0,tcp,private,REJ,0,0,0,0,0,0,0,0,0,0,0,0,0,0,0,0,0,0,175,1,0.10,0.00,0.89,1.00,0.01,1.00,0.00,255,1,0.00,0.84,0.00,0.00,0.07,0.00,0.62,1.00,anomaly
0,tcp,http,SF,310,2794,0,0,0,0,0,1,0,0,0,0,0,0,0,0,0,0,4,4,0.00,0.00,0.00,0.00,1.00,0.00,0.00,255,255,1.00,0.00,0.00,0.00,0.00,0.00,0.00,0.00,normal
0,tcp,private,REJ,0,0,0,0,0,0,0,0,0,0,0,0,0,0,0,0,0,0,63,10,0.00,0.00,1.00,1.00,0.16,0.08,0.00,255,10,0.04,0.07,0.00,0.00,0.00,0.00,1.00,1.00,anomaly
0,tcp,smtp,SF,696,333,0,0,0,0,0,1,0,0,0,0,0,0,0,0,0,0,1,1,0.00,0.00,0.00,0.00,1.00,0.00,0.00,109,133,0.39,0.04,0.01,0.02,0.00,0.00,0.00,0.00,normal
0,tcp,netbios_dgm,RSTR,0,0,0,0,0,0,0,0,0,0,0,0,0,0,0,0,0,0,1,1,0.00,0.00,1.00,1.00,1.00,0.00,0.00,236,1,0.00,0.58,0.58,0.00,0.00,0.00,0.58,1.00,anomaly
0,tcp,http,S0,0,0,0,0,0,0,0,0,0,0,0,0,0,0,0,0,0,0,52,19,1.00,1.00,0.00,0.00,0.37,0.08,0.00,255,67,0.26,0.02,0.00,0.00,1.00,1.00,0.00,0.00,anomaly
0,tcp,netbios_dgm,REJ,0,0,0,0,0,0,0,0,0,0,0,0,0,0,0,0,0,0,125,7,0.00,0.00,1.00,1.00,0.06,0.06,0.00,255,6,0.02,0.07,0.00,0.00,0.00,0.00,1.00,1.00,anomaly
0,tcp,supdup,S0,0,0,0,0,0,0,0,0,0,0,0,0,0,0,0,0,0,0,168,21,1.00,1.00,0.00,0.00,0.12,0.06,0.00,255,21,0.08,0.06,0.00,0.00,1.00,1.00,0.00,0.00,anomaly
0,tcp,http,SF,221,2878,0,0,0,0,0,1,0,0,0,0,0,0,0,0,0,0,1,1,0.00,0.00,0.00,0.00,1.00,0.00,0.00,21,58,1.00,0.00,0.05,0.03,0.00,0.00,0.00,0.00,normal
0,tcp,private,S0,0,0,0,0,0,0,0,0,0,0,0,0,0,0,0,0,0,0,145,16,1.00,1.00,0.00,0.00,0.11,0.06,0.00,255,31,0.12,0.05,0.00,0.00,1.00,1.00,0.00,0.00,anomaly
0,icmp,urp_i,SF,181,0,0,0,0,0,0,0,0,0,0,0,0,0,0,0,0,0,3,2,0.00,0.00,0.00,0.00,0.67,0.67,0.00,255,93,0.36,0.01,0.46,0.00,0.00,0.00,0.00,0.00,normal
0,udp,domain_u,SF,42,42,0,0,0,0,0,0,0,0,0,0,0,0,0,0,0,0,9,14,0.00,0.00,0.00,0.00,1.00,0.00,0.21,84,83,0.99,0.02,0.01,0.00,0.00,0.00,0.00,0.00,normal
0,tcp,private,S0,0,0,0,0,0,0,0,0,0,0,0,0,0,0,0,0,0,0,138,6,1.00,1.00,0.00,0.00,0.04,0.06,0.00,255,6,0.02,0.07,0.00,0.00,1.00,1.00,0.00,0.00,anomaly
0,tcp,ftp_data,SF,12,0,0,0,0,0,0,1,0,0,0,0,0,0,0,0,0,0,1,1,0.00,0.00,0.00,0.00,1.00,0.00,0.00,44,47,0.55,0.07,0.55,0.04,0.00,0.00,0.00,0.00,normal
0,tcp,auth,S0,0,0,0,0,0,0,0,0,0,0,0,0,0,0,0,0,0,0,276,9,1.00,1.00,0.00,0.00,0.03,0.06,0.00,255,9,0.04,0.06,0.00,0.00,1.00,1.00,0.00,0.00,anomaly
0,tcp,http,SF,210,2790,0,0,0,0,0,1,0,0,0,0,0,0,0,0,0,0,10,27,0.00,0.00,0.00,0.00,1.00,0.00,0.11,48,255,1.00,0.00,0.02,0.09,0.00,0.00,0.00,0.00,normal
0,tcp,http,SF,321,5683,0,0,0,0,0,1,0,0,0,0,0,0,0,0,0,0,10,10,0.00,0.00,0.00,0.00,1.00,0.00,0.00,168,255,1.00,0.00,0.01,0.04,0.00,0.00,0.00,0.00,normal
0,tcp,private,REJ,0,0,0,0,0,0,0,0,0,0,0,0,0,0,0,0,0,0,248,8,0.00,0.00,1.00,1.00,0.03,0.06,0.00,255,8,0.03,0.07,0.00,0.00,0.00,0.00,1.00,1.00,anomaly
0,tcp,http,SF,329,3982,0,0,0,0,0,1,0,0,0,0,0,0,0,0,0,0,2,31,0.00,0.00,0.00,0.00,1.00,0.00,0.10,24,255,1.00,0.00,0.04,0.05,0.00,0.00,0.00,0.00,normal
0,tcp,uucp_path,REJ,0,0,0,0,0,0,0,0,0,0,0,0,0,0,0,0,0,0,135,7,0.00,0.00,1.00,1.00,0.05,0.07,0.00,255,7,0.03,0.07,0.00,0.00,0.00,0.00,1.00,1.00,anomaly
0,tcp,domain,S0,0,0,0,0,0,0,0,0,0,0,0,0,0,0,0,0,0,0,220,19,1.00,1.00,0.00,0.00,0.09,0.05,0.00,255,2,0.01,0.07,0.00,0.00,1.00,1.00,0.00,0.00,anomaly
0,icmp,eco_i,SF,8,0,0,0,0,0,0,0,0,0,0,0,0,0,0,0,0,0,1,44,0.00,0.00,0.00,0.00,1.00,0.00,1.00,1,95,1.00,0.00,1.00,0.51,0.00,0.00,0.00,0.00,anomaly
0,tcp,http,SF,320,379,0,0,0,0,0,1,0,0,0,0,0,0,0,0,0,0,9,9,0.00,0.00,0.00,0.00,1.00,0.00,0.00,123,255,1.00,0.00,0.01,0.02,0.00,0.00,0.00,0.00,normal
0,tcp,private,S0,0,0,0,0,0,0,0,0,0,0,0,0,0,0,0,0,0,0,212,7,1.00,1.00,0.00,0.00,0.03,0.05,0.00,72,7,0.10,0.11,0.01,0.00,0.97,1.00,0.00,0.00,anomaly
0,tcp,http,SF,225,3762,0,0,0,0,0,1,0,0,0,0,0,0,0,0,0,0,10,10,0.00,0.00,0.00,0.00,1.00,0.00,0.00,255,255,1.00,0.00,0.00,0.00,0.00,0.00,0.00,0.00,normal
0,tcp,ftp,S0,0,0,0,0,0,0,0,0,0,0,0,0,0,0,0,0,0,0,250,13,1.00,1.00,0.00,0.00,0.05,0.06,0.00,255,1,0.00,0.07,0.00,0.00,1.00,1.00,0.00,0.00,anomaly
0,tcp,private,REJ,0,0,0,0,0,0,0,0,0,0,0,0,0,0,0,0,0,0,132,15,0.00,0.00,1.00,1.00,0.11,0.05,0.00,255,15,0.06,0.06,0.00,0.00,0.00,0.00,1.00,1.00,anomaly
315,udp,other,SF,146,105,0,0,0,0,0,0,0,0,0,0,0,0,0,0,0,0,3,2,0.00,0.00,0.00,0.00,0.67,0.67,0.00,117,2,0.02,0.54,0.78,0.00,0.00,0.00,0.00,0.00,normal
0,tcp,http,SF,247,1416,0,0,0,0,0,1,0,0,0,0,0,0,0,0,0,0,11,11,0.00,0.00,0.00,0.00,1.00,0.00,0.00,156,255,1.00,0.00,0.01,0.09,0.00,0.00,0.46,0.61,normal
0,tcp,http,SF,353,1483,0,0,0,0,0,1,0,0,0,0,0,0,0,0,0,0,3,9,0.00,0.00,0.00,0.00,1.00,0.00,0.33,255,255,1.00,0.00,0.00,0.00,0.00,0.00,0.00,0.00,normal
0,udp,domain_u,SF,44,44,0,0,0,0,0,0,0,0,0,0,0,0,0,0,0,0,109,189,0.00,0.00,0.00,0.00,0.99,0.02,0.01,255,254,1.00,0.01,0.01,0.00,0.00,0.00,0.00,0.00,normal
0,tcp,private,REJ,0,0,0,0,0,0,0,0,0,0,0,0,0,0,0,0,0,0,146,18,0.00,0.00,1.00,1.00,0.12,0.05,0.00,255,10,0.04,0.08,0.00,0.00,0.00,0.00,1.00,1.00,anomaly
0,tcp,csnet_ns,S0,0,0,0,0,0,0,0,0,0,0,0,0,0,0,0,0,0,0,300,6,1.00,1.00,0.00,0.00,0.02,0.06,0.00,255,3,0.01,0.07,0.00,0.00,1.00,1.00,0.00,0.00,anomaly
2,tcp,smtp,SF,3065,331,0,0,0,0,0,1,0,0,0,0,0,0,0,0,0,0,1,2,0.00,0.00,0.00,0.00,1.00,0.00,1.00,243,119,0.48,0.02,0.00,0.02,0.01,0.02,0.00,0.00,normal
0,udp,other,SF,102,102,0,0,0,0,0,0,0,0,0,0,0,0,0,0,0,0,1,1,0.00,0.00,0.00,0.00,1.00,0.00,0.00,7,1,0.14,0.29,0.14,0.00,0.00,0.00,0.00,0.00,normal
0,tcp,http,SF,259,750,0,0,0,0,0,1,0,0,0,0,0,0,0,0,0,0,4,5,0.00,0.00,0.00,0.00,1.00,0.00,0.40,4,255,1.00,0.00,0.25,0.03,0.00,0.00,0.00,0.00,normal
1082,udp,other,SF,147,105,0,0,0,0,0,0,0,0,0,0,0,0,0,0,0,0,2,2,0.00,0.00,0.00,0.00,1.00,0.00,0.00,255,2,0.01,0.42,0.86,0.00,0.00,0.00,0.00,0.00,normal
0,tcp,private,S0,0,0,0,0,0,0,0,0,0,0,0,0,0,0,0,0,0,0,129,16,1.00,1.00,0.00,0.00,0.12,0.05,0.00,255,12,0.05,0.05,0.00,0.00,1.00,1.00,0.00,0.00,anomaly
0,tcp,http,SF,0,354,0,0,0,0,0,0,0,0,0,0,0,0,0,0,0,0,32,32,0.03,0.03,0.00,0.00,1.00,0.00,0.00,255,255,1.00,0.00,0.00,0.00,0.00,0.00,0.00,0.00,normal
0,tcp,http,SF,309,306,0,0,0,0,0,1,0,0,0,0,0,0,0,0,0,0,1,1,0.00,0.00,0.00,0.00,1.00,0.00,0.00,66,255,1.00,0.00,0.02,0.02,0.00,0.00,0.00,0.00,normal
0,tcp,http,REJ,0,0,0,0,0,0,0,0,0,0,0,0,0,0,0,0,0,0,1,2,0.00,0.00,1.00,1.00,1.00,0.00,1.00,1,247,1.00,0.00,1.00,0.15,0.00,0.00,1.00,0.68,normal
0,tcp,http,SF,278,7227,0,0,0,0,0,1,0,0,0,0,0,0,0,0,0,0,3,3,0.00,0.00,0.00,0.00,1.00,0.00,0.00,153,255,1.00,0.00,0.01,0.05,0.00,0.00,0.00,0.00,normal
0,udp,private,SF,28,0,0,3,0,0,0,0,0,0,0,0,0,0,0,0,0,0,82,82,0.00,0.00,0.00,0.00,1.00,0.00,0.00,255,182,0.71,0.29,0.71,0.00,0.09,0.00,0.20,0.00,anomaly
0,tcp,http,SF,313,761,0,0,0,0,0,1,0,0,0,0,0,0,0,0,0,0,1,1,0.00,0.00,0.00,0.00,1.00,0.00,0.00,43,255,1.00,0.00,0.02,0.03,0.00,0.00,0.00,0.00,normal
0,tcp,http,SF,219,1212,0,0,0,0,0,1,0,0,0,0,0,0,0,0,0,0,15,15,0.00,0.00,0.00,0.00,1.00,0.00,0.00,242,255,1.00,0.00,0.00,0.01,0.00,0.00,0.00,0.00,normal
0,tcp,http,SF,245,9165,0,0,0,0,0,1,0,0,0,0,0,0,0,0,0,0,2,3,0.00,0.00,0.00,0.00,1.00,0.00,0.67,10,255,1.00,0.00,0.10,0.05,0.00,0.00,0.00,0.00,normal
0,tcp,http,SF,328,2243,0,0,0,0,0,1,0,0,0,0,0,0,0,0,0,0,21,21,0.00,0.00,0.00,0.00,1.00,0.00,0.00,21,255,1.00,0.00,0.05,0.04,0.00,0.00,0.00,0.00,normal
0,tcp,http,REJ,0,0,0,0,0,0,0,0,0,0,0,0,0,0,0,0,0,0,1,1,0.00,0.00,1.00,1.00,1.00,0.00,0.00,23,249,1.00,0.00,0.04,0.10,0.00,0.00,1.00,0.96,normal
0,tcp,http,SF,251,301,0,0,0,0,0,1,0,0,0,0,0,0,0,0,0,0,3,7,0.00,0.00,0.00,0.00,1.00,0.00,0.29,255,252,0.99,0.01,0.00,0.00,0.00,0.00,0.00,0.00,normal
0,tcp,smtp,SF,2089,335,0,0,0,0,0,1,0,0,0,0,0,0,0,0,0,0,2,2,0.00,0.00,0.00,0.00,0.50,1.00,1.00,255,152,0.60,0.03,0.00,0.00,0.01,0.02,0.00,0.01,normal
0,tcp,http,REJ,0,0,0,0,0,0,0,0,0,0,0,0,0,0,0,0,0,0,1,1,0.00,0.00,1.00,1.00,1.00,0.00,0.00,6,255,1.00,0.00,0.17,0.21,0.00,0.00,1.00,0.88,normal
0,tcp,http,SF,237,511,0,0,0,0,0,1,0,0,0,0,0,0,0,0,0,0,1,1,0.00,0.00,0.00,0.00,1.00,0.00,0.00,3,255,1.00,0.00,0.33,0.01,0.00,0.00,0.00,0.00,normal
0,tcp,http,SF,324,431,0,0,0,0,0,1,0,0,0,0,0,0,0,0,0,0,4,5,0.00,0.00,0.00,0.00,1.00,0.00,0.40,107,255,1.00,0.00,0.01,0.02,0.00,0.00,0.00,0.00,normal
25950,tcp,private,RSTR,1,0,0,0,0,0,0,0,0,0,0,0,0,0,0,0,0,0,2,2,0.00,0.00,1.00,1.00,1.00,0.00,0.00,255,2,0.01,0.69,1.00,0.00,0.00,0.00,1.00,1.00,anomaly
0,tcp,Z39_50,REJ,0,0,0,0,0,0,0,0,0,0,0,0,0,0,0,0,0,0,110,17,0.00,0.00,1.00,1.00,0.15,0.05,0.00,255,17,0.07,0.07,0.00,0.00,0.00,0.00,1.00,1.00,anomaly
0,udp,private,SF,105,145,0,0,0,0,0,0,0,0,0,0,0,0,0,0,0,0,4,1,0.00,0.00,0.00,0.00,0.25,0.50,0.00,255,239,0.94,0.01,0.00,0.00,0.00,0.00,0.00,0.00,normal
0,tcp,http,SF,218,974,0,0,0,0,0,1,0,0,0,0,0,0,0,0,0,0,6,6,0.00,0.00,0.00,0.00,1.00,0.00,0.00,6,255,1.00,0.00,0.17,0.02,0.00,0.01,0.00,0.00,normal
0,tcp,http,SF,325,2649,0,0,0,0,0,1,0,0,0,0,0,0,0,0,0,0,7,7,0.00,0.00,0.00,0.00,1.00,0.00,0.00,107,255,1.00,0.00,0.01,0.01,0.00,0.00,0.00,0.00,normal
0,tcp,uucp_path,REJ,0,0,0,0,0,0,0,0,0,0,0,0,0,0,0,0,0,0,246,20,0.00,0.00,1.00,1.00,0.08,0.07,0.00,255,20,0.08,0.07,0.00,0.00,0.00,0.00,1.00,1.00,anomaly
0,tcp,bgp,REJ,0,0,0,0,0,0,0,0,0,0,0,0,0,0,0,0,0,0,272,19,0.00,0.00,1.00,1.00,0.07,0.07,0.00,255,19,0.07,0.08,0.00,0.00,0.00,0.00,1.00,1.00,anomaly
0,tcp,csnet_ns,S0,0,0,0,0,0,0,0,0,0,0,0,0,0,0,0,0,0,0,259,8,1.00,1.00,0.00,0.00,0.03,0.07,0.00,255,8,0.03,0.08,0.00,0.00,1.00,1.00,0.00,0.00,anomaly
240,tcp,http,SF,328,275,0,0,0,0,0,1,0,0,0,0,0,0,0,0,0,0,9,10,0.00,0.00,0.00,0.10,1.00,0.00,0.20,255,250,0.98,0.01,0.00,0.00,0.00,0.00,0.00,0.00,normal
0,tcp,bgp,S0,0,0,0,0,0,0,0,0,0,0,0,0,0,0,0,0,0,0,294,6,1.00,1.00,0.00,0.00,0.02,0.05,0.00,255,8,0.03,0.07,0.00,0.00,1.00,1.00,0.00,0.00,anomaly
0,tcp,finger,SF,9,138,0,0,0,0,0,0,0,0,0,0,0,0,0,0,0,0,1,1,0.00,0.00,0.00,0.00,1.00,0.00,0.00,195,10,0.03,0.03,0.01,0.20,0.01,0.00,0.01,0.00,normal
0,udp,domain_u,SF,46,46,0,0,0,0,0,0,0,0,0,0,0,0,0,0,0,0,96,178,0.00,0.00,0.00,0.00,1.00,0.00,0.02,255,254,1.00,0.01,0.01,0.00,0.00,0.00,0.00,0.00,normal
1,tcp,smtp,SF,1079,334,0,0,0,0,0,1,0,0,0,0,1,0,0,0,0,0,1,1,0.00,0.00,0.00,0.00,1.00,0.00,0.00,138,167,0.57,0.03,0.01,0.01,0.00,0.00,0.00,0.00,normal
0,udp,domain_u,SF,45,139,0,0,0,0,0,0,0,0,0,0,0,0,0,0,0,0,79,159,0.00,0.00,0.00,0.00,1.00,0.00,0.01,255,254,1.00,0.01,0.00,0.00,0.00,0.00,0.00,0.00,normal
26,tcp,ftp,SF,273,903,0,0,0,5,0,1,0,0,0,0,0,0,0,0,0,1,1,1,0.00,0.00,0.00,0.00,1.00,0.00,0.00,176,49,0.28,0.02,0.01,0.00,0.01,0.02,0.00,0.00,normal
0,tcp,private,S0,0,0,0,0,0,0,0,0,0,0,0,0,0,0,0,0,0,0,190,20,1.00,1.00,0.00,0.00,0.11,0.06,0.00,255,20,0.08,0.08,0.00,0.00,1.00,1.00,0.00,0.00,anomaly
0,tcp,ldap,REJ,0,0,0,0,0,0,0,0,0,0,0,0,0,0,0,0,0,0,135,5,0.00,0.00,1.00,1.00,0.04,0.06,0.00,255,1,0.00,0.07,0.00,0.00,0.00,0.00,1.00,1.00,anomaly
0,tcp,http,SF,237,138,0,0,0,0,0,1,0,0,0,0,0,0,0,0,0,0,2,2,0.00,0.00,0.00,0.00,1.00,0.00,0.00,2,2,1.00,0.00,0.50,0.00,0.00,0.00,0.00,0.00,normal
0,tcp,http,SF,225,1357,0,0,0,0,0,1,0,0,0,0,0,0,0,0,0,0,1,1,0.00,0.00,0.00,0.00,1.00,0.00,0.00,5,255,1.00,0.00,0.20,0.02,0.00,0.00,0.00,0.00,normal
0,tcp,private,S0,0,0,0,0,0,0,0,0,0,0,0,0,0,0,0,0,0,0,123,7,1.00,1.00,0.00,0.00,0.06,0.06,0.00,255,7,0.03,0.08,0.00,0.00,1.00,1.00,0.00,0.00,anomaly
0,tcp,supdup,S0,0,0,0,0,0,0,0,0,0,0,0,0,0,0,0,0,0,0,245,20,1.00,1.00,0.00,0.00,0.08,0.06,0.00,255,7,0.03,0.07,0.00,0.00,1.00,1.00,0.00,0.00,anomaly
0,udp,other,SF,147,0,0,0,0,0,0,0,0,0,0,0,0,0,0,0,0,0,3,1,0.00,0.00,0.00,0.00,0.33,0.67,0.00,255,1,0.00,0.61,0.97,0.00,0.00,0.00,0.00,0.00,normal
0,tcp,http,SF,262,1011,0,0,0,0,0,1,0,0,0,0,0,0,0,0,0,0,3,4,0.00,0.00,0.00,0.00,1.00,0.00,0.50,94,255,1.00,0.00,0.02,0.01,0.00,0.00,0.00,0.00,normal
0,icmp,ecr_i,SF,1032,0,0,0,0,0,0,0,0,0,0,0,0,0,0,0,0,0,263,263,0.00,0.00,0.00,0.00,1.00,0.00,0.00,255,255,1.00,0.00,1.00,0.00,0.00,0.00,0.00,0.00,anomaly
0,tcp,private,S0,0,0,0,0,0,0,0,0,0,0,0,0,0,0,0,0,0,0,109,13,1.00,1.00,0.00,0.00,0.12,0.06,0.00,255,7,0.03,0.06,0.00,0.00,1.00,1.00,0.00,0.00,anomaly
0,tcp,http,SF,261,8412,0,0,0,0,0,1,0,0,0,0,0,0,0,0,0,0,9,9,0.00,0.00,0.00,0.00,1.00,0.00,0.00,255,255,1.00,0.00,0.00,0.00,0.00,0.00,0.00,0.00,normal
0,tcp,bgp,REJ,0,0,0,0,0,0,0,0,0,0,0,0,0,0,0,0,0,0,145,8,0.00,0.00,1.00,1.00,0.06,0.08,0.00,255,8,0.03,0.09,0.00,0.00,0.00,0.00,1.00,1.00,anomaly
0,tcp,netbios_dgm,REJ,0,0,0,0,0,0,0,0,0,0,0,0,0,0,0,0,0,0,250,2,0.00,0.00,1.00,1.00,0.01,0.07,0.00,255,2,0.01,0.07,0.00,0.00,0.00,0.00,1.00,1.00,anomaly
0,tcp,http,SF,294,1719,0,0,0,0,0,1,0,0,0,0,0,0,0,0,0,0,8,8,0.00,0.00,0.00,0.00,1.00,0.00,0.00,108,255,1.00,0.00,0.01,0.01,0.00,0.00,0.00,0.00,normal
0,tcp,http,SF,221,981,0,0,0,0,0,1,0,0,0,0,0,0,0,0,0,0,2,3,0.00,0.00,0.00,0.00,1.00,0.00,0.67,50,82,1.00,0.00,0.02,0.04,0.00,0.00,0.00,0.00,normal
0,tcp,http,SF,284,10352,0,0,0,0,0,1,0,0,0,0,0,0,0,0,0,0,2,2,0.00,0.00,0.00,0.00,1.00,0.00,0.00,11,255,1.00,0.00,0.09,0.07,0.00,0.00,0.00,0.00,normal
0,tcp,gopher,SH,0,0,0,0,0,0,0,0,0,0,0,0,0,0,0,0,0,0,1,1,1.00,1.00,0.00,0.00,1.00,0.00,0.00,255,1,0.00,1.00,1.00,0.00,1.00,1.00,0.00,0.00,anomaly
0,tcp,http,SF,309,16096,0,0,0,0,0,1,0,0,0,0,0,0,0,0,0,0,3,3,0.00,0.00,0.00,0.00,1.00,0.00,0.00,31,129,1.00,0.00,0.03,0.02,0.00,0.00,0.00,0.00,normal
0,tcp,ftp_data,SF,334,0,0,0,0,0,0,1,0,0,0,0,0,0,0,0,0,0,2,2,0.00,0.00,0.00,0.00,1.00,0.00,0.00,6,26,1.00,0.00,1.00,0.19,0.00,0.00,0.00,0.00,anomaly
0,tcp,telnet,S0,0,0,0,0,0,0,0,0,0,0,0,0,0,0,0,0,0,0,13,4,1.00,1.00,0.00,0.00,0.31,0.31,0.00,255,64,0.25,0.02,0.01,0.00,1.00,1.00,0.00,0.00,anomaly
0,tcp,private,S0,0,0,0,0,0,0,0,0,0,0,0,0,0,0,0,0,0,0,87,1,1.00,1.00,0.00,0.00,0.01,0.07,0.00,255,1,0.00,0.06,0.00,0.00,1.00,1.00,0.00,0.00,anomaly
0,tcp,http,SF,214,283,0,0,0,0,0,1,0,0,0,0,0,0,0,0,0,0,2,2,0.00,0.00,0.00,0.00,1.00,0.00,0.00,27,255,1.00,0.00,0.04,0.05,0.00,0.01,0.00,0.00,normal
0,tcp,vmnet,S0,0,0,0,0,0,0,0,0,0,0,0,0,0,0,0,0,0,0,292,13,1.00,1.00,0.00,0.00,0.04,0.05,0.00,255,14,0.05,0.08,0.00,0.00,1.00,1.00,0.00,0.00,anomaly
0,tcp,systat,S0,0,0,0,0,0,0,0,0,0,0,0,0,0,0,0,0,0,0,295,18,1.00,1.00,0.00,0.00,0.06,0.05,0.00,255,1,0.00,0.08,0.00,0.00,1.00,1.00,0.00,0.00,anomaly
0,tcp,http_443,S0,0,0,0,0,0,0,0,0,0,0,0,0,0,0,0,0,0,0,143,15,1.00,1.00,0.00,0.00,0.10,0.06,0.00,255,15,0.06,0.05,0.00,0.00,1.00,1.00,0.00,0.00,anomaly
0,udp,domain_u,SF,46,78,0,0,0,0,0,0,0,0,0,0,0,0,0,0,0,0,278,277,0.00,0.00,0.00,0.00,1.00,0.01,0.00,255,254,1.00,0.01,0.00,0.00,0.00,0.00,0.00,0.00,normal
0,tcp,ftp_data,SF,748,0,0,0,0,0,0,1,0,0,0,9,0,0,0,0,0,0,1,1,0.00,0.00,0.00,0.00,1.00,0.00,0.00,6,92,0.83,0.33,0.83,0.03,0.00,0.00,0.00,0.00,normal
0,tcp,efs,S0,0,0,0,0,0,0,0,0,0,0,0,0,0,0,0,0,0,0,102,19,1.00,1.00,0.00,0.00,0.19,0.06,0.00,255,18,0.07,0.06,0.00,0.00,1.00,1.00,0.00,0.00,anomaly
0,icmp,eco_i,SF,8,0,0,0,0,0,0,0,0,0,0,0,0,0,0,0,0,0,1,46,0.00,0.00,0.00,0.00,1.00,0.00,1.00,1,15,1.00,0.00,1.00,0.53,0.00,0.00,0.00,0.00,anomaly
0,tcp,whois,S0,0,0,0,0,0,0,0,0,0,0,0,0,0,0,0,0,0,0,251,3,1.00,1.00,0.00,0.00,0.01,0.07,0.00,255,3,0.01,0.08,0.00,0.00,1.00,1.00,0.00,0.00,anomaly
0,tcp,http,SF,329,8437,0,0,0,0,0,1,0,0,0,0,0,0,0,0,0,0,4,4,0.00,0.00,0.00,0.00,1.00,0.00,0.00,83,255,1.00,0.00,0.01,0.04,0.00,0.00,0.00,0.00,normal
0,tcp,ftp_data,SF,9,0,0,0,0,0,0,1,0,0,0,0,0,0,0,0,0,0,2,2,0.00,0.00,0.00,0.00,1.00,0.00,0.00,185,119,0.50,0.38,0.50,0.02,0.00,0.00,0.37,0.01,normal
0,udp,domain_u,SF,46,128,0,0,0,0,0,0,0,0,0,0,0,0,0,0,0,0,222,302,0.00,0.00,0.00,0.00,1.00,0.00,0.01,255,253,0.99,0.01,0.00,0.00,0.00,0.00,0.00,0.00,normal
0,tcp,ftp_data,SF,1766,0,0,0,0,0,0,1,0,0,0,0,0,0,0,0,0,0,2,2,0.00,0.00,0.00,0.00,1.00,0.00,0.00,255,6,0.02,0.02,0.02,0.00,0.00,0.00,0.83,0.00,normal
0,tcp,remote_job,S0,0,0,0,0,0,0,0,0,0,0,0,0,0,0,0,0,0,0,260,4,1.00,1.00,0.00,0.00,0.02,0.06,0.00,255,4,0.02,0.07,0.00,0.00,1.00,1.00,0.00,0.00,anomaly
9015,tcp,other,RSTR,1,0,0,0,0,0,0,0,0,0,0,0,0,0,0,0,0,0,2,2,0.00,0.00,1.00,1.00,1.00,0.00,0.00,255,2,0.01,0.74,1.00,0.00,0.00,0.00,1.00,1.00,anomaly
7,tcp,finger,SF,8,135,0,0,0,0,0,0,0,0,0,0,0,0,0,0,0,0,1,1,0.00,0.00,0.00,0.00,1.00,0.00,0.00,196,6,0.03,0.03,0.01,0.33,0.00,0.00,0.01,0.00,normal
0,tcp,http,SF,266,529,0,0,0,0,0,1,0,0,0,0,0,0,0,0,0,0,1,6,0.00,0.00,0.00,0.00,1.00,0.00,0.67,94,255,1.00,0.00,0.01,0.02,0.00,0.00,0.00,0.00,normal
0,tcp,ftp_data,SF,245,0,0,0,0,0,0,0,0,0,0,0,0,0,0,0,0,0,3,2,0.00,0.00,0.00,0.00,0.67,0.67,0.00,99,68,0.32,0.06,0.32,0.03,0.00,0.00,0.00,0.00,normal
0,tcp,http,SF,295,465,0,0,0,0,0,1,0,0,0,0,0,0,0,0,0,0,11,12,0.00,0.00,0.00,0.00,1.00,0.00,0.17,69,255,1.00,0.00,0.01,0.04,0.00,0.00,0.00,0.00,normal
0,tcp,gopher,S0,0,0,0,0,0,0,0,0,0,0,0,0,0,0,0,0,0,0,44,12,1.00,1.00,0.00,0.00,0.27,0.11,0.00,255,12,0.05,0.08,0.00,0.00,1.00,1.00,0.00,0.00,anomaly
0,tcp,http,SF,228,6834,0,0,0,0,0,1,0,0,0,0,0,0,0,0,0,0,2,7,0.00,0.00,0.00,0.00,1.00,0.00,0.57,18,19,1.00,0.00,0.06,0.11,0.00,0.00,0.00,0.00,normal
0,icmp,ecr_i,SF,1032,0,0,0,0,0,0,0,0,0,0,0,0,0,0,0,0,0,511,511,0.00,0.00,0.00,0.00,1.00,0.00,0.00,255,212,0.83,0.02,0.83,0.00,0.00,0.00,0.00,0.00,anomaly
0,tcp,imap4,REJ,0,0,0,0,0,0,0,0,0,0,0,0,0,0,0,0,0,0,272,15,0.00,0.00,1.00,1.00,0.06,0.06,0.00,255,15,0.06,0.07,0.00,0.00,0.00,0.00,1.00,1.00,anomaly
0,tcp,private,S0,0,0,0,0,0,0,0,0,0,0,0,0,0,0,0,0,0,0,122,19,0.99,1.00,0.00,0.00,0.16,0.07,0.00,255,19,0.07,0.05,0.00,0.00,1.00,1.00,0.00,0.00,anomaly
0,tcp,whois,S0,0,0,0,0,0,0,0,0,0,0,0,0,0,0,0,0,0,0,287,3,1.00,1.00,0.00,0.00,0.01,0.05,0.00,255,3,0.01,0.05,0.00,0.00,1.00,1.00,0.00,0.00,anomaly
0,tcp,http,REJ,0,0,0,0,0,0,0,0,0,0,0,0,0,0,0,0,0,0,1,3,0.00,0.00,1.00,1.00,1.00,0.00,1.00,118,195,1.00,0.00,0.01,0.02,0.00,0.00,0.74,0.84,normal
0,tcp,other,REJ,0,0,0,0,0,0,0,0,0,0,0,0,0,0,0,0,0,0,486,1,0.08,0.00,0.89,1.00,0.00,0.95,0.00,255,1,0.00,0.91,0.00,0.00,0.11,0.00,0.89,1.00,anomaly
0,udp,other,SF,1,0,0,0,0,0,0,0,0,0,0,0,0,0,0,0,0,0,22,6,0.00,0.00,0.00,0.00,0.27,0.09,0.00,255,6,0.02,0.06,1.00,0.00,0.00,0.00,0.00,0.00,anomaly
0,tcp,iso_tsap,S0,0,0,0,0,0,0,0,0,0,0,0,0,0,0,0,0,0,0,286,9,1.00,1.00,0.00,0.00,0.03,0.06,0.00,255,11,0.04,0.07,0.00,0.00,1.00,1.00,0.00,0.00,anomaly
0,icmp,ecr_i,SF,30,0,0,0,0,0,0,0,0,0,0,0,0,0,0,0,0,0,1,1,0.00,0.00,0.00,0.00,1.00,0.00,0.00,247,247,1.00,0.00,1.00,0.00,0.00,0.00,0.00,0.00,normal
1,tcp,smtp,SF,2078,333,0,0,0,0,0,1,0,0,0,0,0,0,0,0,0,0,1,2,0.00,0.00,0.00,0.00,1.00,0.00,1.00,89,117,0.31,0.03,0.01,0.02,0.00,0.00,0.00,0.00,normal
0,tcp,ftp_data,SF,19,0,0,0,0,0,0,0,0,0,0,0,0,0,0,0,0,0,1,1,0.00,0.00,0.00,0.00,1.00,0.00,0.00,201,5,0.02,0.04,0.02,0.00,0.00,0.00,0.00,0.00,normal
0,tcp,smtp,SF,661,329,0,0,0,0,0,1,0,0,0,0,0,0,0,0,0,0,1,1,0.00,0.00,0.00,0.00,1.00,0.00,0.00,163,69,0.36,0.02,0.01,0.03,0.00,0.00,0.00,0.00,normal
0,udp,private,SF,28,0,0,3,0,0,0,0,0,0,0,0,0,0,0,0,0,0,35,34,0.00,0.00,0.03,0.00,0.97,0.06,0.00,255,34,0.13,0.02,0.13,0.00,0.00,0.00,0.67,0.00,anomaly
0,tcp,ftp_data,S0,0,0,0,0,0,0,0,0,0,0,0,0,0,0,0,0,0,0,28,2,1.00,1.00,0.00,0.00,0.07,0.14,0.00,255,42,0.16,0.03,0.00,0.00,1.00,1.00,0.00,0.00,anomaly
0,tcp,private,S0,0,0,0,0,0,0,0,0,0,0,0,0,0,0,0,0,0,0,108,18,1.00,1.00,0.00,0.00,0.17,0.07,0.00,255,18,0.07,0.07,0.00,0.00,1.00,1.00,0.00,0.00,anomaly
0,tcp,private,S0,0,0,0,0,0,0,0,0,0,0,0,0,0,0,0,0,0,0,101,5,1.00,1.00,0.00,0.00,0.05,0.06,0.00,255,15,0.06,0.07,0.00,0.00,1.00,1.00,0.00,0.00,anomaly
0,tcp,smtp,SF,1075,364,0,0,0,0,0,1,0,0,0,0,0,0,0,0,0,0,1,2,0.00,0.00,0.00,0.00,1.00,0.00,1.00,255,100,0.39,0.17,0.00,0.00,0.00,0.00,0.00,0.00,normal
0,tcp,http,SF,223,656,0,0,0,0,0,1,0,0,0,0,0,0,0,0,0,0,12,21,0.00,0.00,0.00,0.00,1.00,0.00,0.14,172,255,1.00,0.00,0.01,0.02,0.00,0.00,0.00,0.00,normal
15159,tcp,ftp,SF,350,1185,0,0,0,6,0,1,0,0,0,0,0,0,0,0,0,1,1,2,0.00,0.00,0.00,0.00,1.00,0.00,1.00,255,142,0.56,0.02,0.00,0.00,0.00,0.00,0.00,0.00,anomaly
0,tcp,http,SF,233,2470,0,0,0,0,0,1,0,0,0,0,0,0,0,0,0,0,10,10,0.00,0.00,0.00,0.00,1.00,0.00,0.00,32,255,1.00,0.00,0.03,0.01,0.00,0.00,0.00,0.00,normal
0,tcp,private,S0,0,0,0,0,0,0,0,0,0,0,0,0,0,0,0,0,0,0,223,10,1.00,1.00,0.00,0.00,0.04,0.07,0.00,255,9,0.04,0.05,0.00,0.00,1.00,1.00,0.00,0.00,anomaly
0,tcp,echo,S0,0,0,0,0,0,0,0,0,0,0,0,0,0,0,0,0,0,0,223,17,1.00,1.00,0.00,0.00,0.08,0.06,0.00,255,17,0.07,0.06,0.00,0.00,1.00,1.00,0.00,0.00,anomaly
0,tcp,http,SF,201,1938,0,0,0,0,0,1,0,0,0,0,0,0,0,0,0,0,19,34,0.00,0.00,0.00,0.00,1.00,0.00,0.06,44,255,1.00,0.00,0.02,0.03,0.00,0.00,0.00,0.00,normal
0,tcp,http,SF,271,4781,0,0,0,0,0,1,0,0,0,0,0,0,0,0,0,0,4,7,0.00,0.00,0.00,0.00,1.00,0.00,0.29,11,28,1.00,0.00,0.09,0.25,0.00,0.00,0.00,0.00,normal
0,tcp,ftp_data,SF,14416,0,0,0,0,0,0,1,0,0,0,0,0,0,0,0,0,0,1,1,0.00,0.00,0.00,0.00,1.00,0.00,0.00,205,50,0.19,0.02,0.19,0.04,0.00,0.00,0.00,0.00,normal
0,tcp,http,SF,227,11564,0,0,0,0,0,1,0,0,0,0,0,0,0,0,0,0,5,6,0.00,0.00,0.00,0.00,1.00,0.00,0.33,41,52,1.00,0.00,0.02,0.04,0.00,0.00,0.00,0.00,normal
0,tcp,private,REJ,0,0,0,0,0,0,0,0,0,0,0,0,0,0,0,0,0,0,406,1,0.00,0.00,1.00,1.00,0.00,0.52,0.00,255,1,0.00,0.52,1.00,0.00,0.00,0.00,1.00,1.00,anomaly
0,tcp,http,SF,225,2445,0,0,0,0,0,1,0,0,0,0,0,0,0,0,0,0,4,5,0.00,0.00,0.00,0.00,1.00,0.00,0.40,255,255,1.00,0.00,0.00,0.00,0.00,0.00,0.00,0.00,normal
0,tcp,http,SF,176,426,0,0,0,0,0,1,0,0,0,0,0,0,0,0,0,0,6,6,0.00,0.00,0.00,0.00,1.00,0.00,0.00,255,255,1.00,0.00,0.00,0.00,0.00,0.00,0.00,0.00,normal
0,tcp,klogin,S0,0,0,0,0,0,0,0,0,0,0,0,0,0,0,0,0,0,0,143,14,1.00,1.00,0.00,0.00,0.10,0.06,0.00,255,14,0.05,0.06,0.00,0.00,1.00,1.00,0.00,0.00,anomaly
0,tcp,http,SF,227,762,0,0,0,0,0,1,0,0,0,0,0,0,0,0,0,0,17,17,0.00,0.00,0.00,0.00,1.00,0.00,0.00,202,255,1.00,0.00,0.00,0.02,0.00,0.00,0.00,0.00,normal
0,tcp,smtp,SF,855,575,0,0,0,0,0,1,0,0,0,0,0,0,0,0,0,0,1,1,0.00,0.00,0.00,0.00,1.00,0.00,0.00,255,20,0.08,0.02,0.00,0.00,0.00,0.00,0.00,0.00,normal
0,tcp,smtp,SF,944,330,0,0,0,0,0,1,0,0,0,0,0,0,0,0,0,0,1,1,0.00,0.00,0.00,0.00,1.00,0.00,0.00,214,166,0.63,0.02,0.00,0.01,0.00,0.00,0.00,0.00,normal
0,tcp,smtp,SF,954,326,0,0,0,0,0,1,0,0,0,0,0,0,0,0,0,0,2,1,0.00,0.00,0.00,0.00,0.50,1.00,0.00,28,104,0.71,0.11,0.04,0.02,0.00,0.00,0.00,0.00,normal
0,tcp,uucp_path,S0,0,0,0,0,0,0,0,0,0,0,0,0,0,0,0,0,0,0,201,18,1.00,1.00,0.00,0.00,0.09,0.06,0.00,255,18,0.07,0.07,0.00,0.00,1.00,1.00,0.00,0.00,anomaly
0,tcp,http,SF,166,34660,0,0,0,0,0,1,0,0,0,0,0,0,0,0,0,0,1,1,0.00,0.00,0.00,0.00,1.00,0.00,0.00,16,255,1.00,0.00,0.06,0.06,0.00,0.00,0.00,0.00,normal
0,tcp,http,SF,306,2698,0,0,0,0,0,1,0,0,0,0,0,0,1,0,0,0,4,5,0.00,0.00,0.00,0.20,1.00,0.00,0.40,255,240,0.94,0.01,0.00,0.00,0.00,0.00,0.01,0.00,normal
0,tcp,netbios_ns,S0,0,0,0,0,0,0,0,0,0,0,0,0,0,0,0,0,0,0,124,19,1.00,1.00,0.00,0.00,0.15,0.05,0.00,255,19,0.07,0.05,0.00,0.00,1.00,1.00,0.00,0.00,anomaly
0,tcp,private,REJ,0,0,0,0,0,0,0,0,0,0,0,0,0,0,0,0,0,0,162,1,0.05,0.00,0.94,1.00,0.01,1.00,0.00,255,1,0.00,0.80,0.00,0.00,0.03,0.00,0.61,1.00,anomaly
0,icmp,ecr_i,SF,1480,0,0,1,0,0,0,0,0,0,0,0,0,0,0,0,0,0,2,4,0.00,0.00,0.00,0.00,1.00,0.00,0.50,2,38,1.00,0.00,1.00,0.50,0.00,0.00,0.00,0.00,anomaly
0,tcp,iso_tsap,S0,0,0,0,0,0,0,0,0,0,0,0,0,0,0,0,0,0,0,277,17,1.00,1.00,0.00,0.00,0.06,0.05,0.00,255,17,0.07,0.07,0.00,0.00,1.00,1.00,0.00,0.00,anomaly
0,tcp,http,SF,313,8549,0,0,0,0,0,1,0,0,0,0,0,0,0,0,0,0,4,4,0.00,0.00,0.00,0.00,1.00,0.00,0.00,255,255,1.00,0.00,0.00,0.00,0.00,0.00,0.00,0.00,normal
0,tcp,link,S0,0,0,0,0,0,0,0,0,0,0,0,0,0,0,0,0,0,0,274,22,1.00,1.00,0.00,0.00,0.08,0.05,0.00,255,22,0.09,0.05,0.00,0.00,1.00,1.00,0.00,0.00,anomaly
0,tcp,sunrpc,S0,0,0,0,0,0,0,0,0,0,0,0,0,0,0,0,0,0,0,141,12,1.00,1.00,0.00,0.00,0.09,0.06,0.00,255,16,0.06,0.06,0.00,0.00,1.00,1.00,0.00,0.00,anomaly
0,tcp,http,SF,285,6008,0,0,0,0,0,1,0,0,0,0,0,0,0,0,0,0,3,3,0.00,0.00,0.00,0.00,1.00,0.00,0.00,128,255,1.00,0.00,0.01,0.01,0.00,0.00,0.01,0.00,normal
0,tcp,http,SF,226,1411,0,0,0,0,0,1,0,0,0,0,0,0,0,0,0,0,8,23,0.00,0.00,0.00,0.00,1.00,0.00,0.13,37,255,1.00,0.00,0.03,0.02,0.00,0.00,0.00,0.00,normal
0,tcp,http,SF,256,12984,0,0,0,0,0,1,0,0,0,0,0,0,0,0,0,0,1,1,0.00,0.00,0.00,0.00,1.00,0.00,0.00,34,255,1.00,0.00,0.03,0.04,0.00,0.00,0.00,0.00,normal
1,tcp,smtp,SF,3740,449,0,0,0,0,0,1,0,0,0,0,0,0,0,0,0,0,1,3,0.00,0.00,0.00,0.00,1.00,0.00,1.00,193,185,0.68,0.02,0.01,0.01,0.00,0.00,0.00,0.00,normal
0,tcp,http,SF,224,449,0,0,0,0,0,1,0,0,0,0,0,0,0,0,0,0,10,11,0.10,0.09,0.00,0.00,1.00,0.00,0.18,39,255,1.00,0.00,0.03,0.04,0.03,0.00,0.00,0.00,normal
0,tcp,login,S0,0,0,0,0,0,0,0,0,0,0,0,0,0,0,0,0,0,0,103,3,1.00,1.00,0.00,0.00,0.03,0.07,0.00,255,3,0.01,0.07,0.00,0.00,1.00,1.00,0.00,0.00,anomaly
4,tcp,ftp_data,SF,832,0,0,0,0,0,0,1,0,0,0,0,0,0,0,0,0,0,1,1,0.00,0.00,0.00,0.00,1.00,0.00,0.00,3,28,1.00,0.00,1.00,0.18,0.00,0.00,0.00,0.00,anomaly
0,tcp,finger,S0,0,0,0,0,0,0,0,0,0,0,0,0,0,0,0,0,0,0,246,20,1.00,1.00,0.00,0.00,0.08,0.06,0.00,255,20,0.08,0.07,0.00,0.00,1.00,1.00,0.00,0.00,anomaly
0,icmp,eco_i,SF,8,0,0,0,0,0,0,0,0,0,0,0,0,0,0,0,0,0,1,50,0.00,0.00,0.00,0.00,1.00,0.00,1.00,1,25,1.00,0.00,1.00,0.56,0.00,0.00,0.00,0.00,anomaly
0,tcp,http,SF,201,169,0,0,0,0,0,1,0,0,0,0,0,0,0,0,0,0,7,7,0.00,0.00,0.00,0.00,1.00,0.00,0.00,29,255,1.00,0.00,0.03,0.04,0.03,0.00,0.00,0.00,normal
0,tcp,http,SF,285,304,0,0,0,0,0,1,0,0,0,0,0,0,0,0,0,0,32,34,0.00,0.00,0.00,0.00,1.00,0.00,0.09,101,255,1.00,0.00,0.01,0.03,0.00,0.00,0.00,0.00,normal
0,tcp,kshell,S0,0,0,0,0,0,0,0,0,0,0,0,0,0,0,0,0,0,0,125,24,1.00,1.00,0.00,0.00,0.19,0.05,0.00,255,24,0.09,0.05,0.00,0.00,1.00,1.00,0.00,0.00,anomaly
0,tcp,ftp_data,SF,7422,0,0,0,0,0,0,1,0,0,0,0,0,0,0,0,0,0,8,8,0.00,0.00,0.00,0.00,1.00,0.00,0.00,255,44,0.17,0.02,0.17,0.00,0.00,0.00,0.72,0.00,normal
0,tcp,http,SF,198,12884,0,0,0,0,0,1,0,0,0,0,0,0,0,0,0,0,2,2,0.00,0.00,0.00,0.00,1.00,0.00,0.00,2,2,1.00,0.00,0.50,0.00,0.00,0.00,0.00,0.00,normal
20,tcp,smtp,SF,2310,328,0,0,0,0,0,1,0,0,0,0,0,0,0,0,0,0,1,3,0.00,0.00,0.00,0.00,1.00,0.00,1.00,255,157,0.62,0.02,0.00,0.00,0.00,0.00,0.00,0.00,normal
0,tcp,http,SF,331,955,0,0,0,0,0,1,0,0,0,0,0,0,0,0,0,0,6,6,0.00,0.00,0.00,0.00,1.00,0.00,0.00,38,255,1.00,0.00,0.03,0.01,0.00,0.00,0.00,0.00,normal
0,icmp,urp_i,SF,65,0,0,0,0,0,0,0,0,0,0,0,0,0,0,0,0,0,9,2,0.00,0.00,0.00,0.00,0.22,0.22,0.00,255,16,0.06,0.01,0.06,0.00,0.00,0.00,0.00,0.00,normal
0,udp,private,SF,28,0,0,3,0,0,0,0,0,0,0,0,0,0,0,0,0,0,4,4,0.00,0.00,0.00,0.00,1.00,0.00,0.00,255,71,0.28,0.01,0.28,0.00,0.00,0.00,0.00,0.00,anomaly
0,udp,domain_u,SF,45,77,0,0,0,0,0,0,0,0,0,0,0,0,0,0,0,0,171,173,0.00,0.00,0.00,0.00,1.00,0.00,0.01,255,232,0.91,0.01,0.00,0.00,0.00,0.00,0.00,0.00,normal
0,tcp,ftp,RSTO,0,0,0,0,0,0,0,0,0,0,0,0,0,0,0,0,0,0,250,3,0.00,0.00,1.00,1.00,0.01,0.06,0.00,255,3,0.01,0.07,0.00,0.00,0.00,0.00,1.00,1.00,anomaly
0,tcp,auth,S0,0,0,0,0,0,0,0,0,0,0,0,0,0,0,0,0,0,0,238,7,1.00,1.00,0.00,0.00,0.03,0.07,0.00,255,7,0.03,0.07,0.00,0.00,1.00,1.00,0.00,0.00,anomaly
0,tcp,kshell,S0,0,0,0,0,0,0,0,0,0,0,0,0,0,0,0,0,0,0,102,2,1.00,1.00,0.00,0.00,0.02,0.07,0.00,255,2,0.01,0.06,0.00,0.00,1.00,1.00,0.00,0.00,anomaly
0,tcp,finger,SF,9,142,0,0,0,0,0,0,0,0,0,0,0,0,0,0,0,0,1,1,0.00,0.00,0.00,0.00,1.00,0.00,0.00,235,12,0.05,0.03,0.00,0.00,0.00,0.00,0.00,0.00,normal
0,tcp,http,SF,283,912,0,0,0,0,0,1,0,0,0,0,0,0,0,0,0,0,2,2,0.00,0.00,0.00,0.00,1.00,0.00,0.00,75,255,1.00,0.00,0.01,0.03,0.00,0.00,0.00,0.00,normal
0,tcp,http,SF,221,1789,0,0,0,0,0,1,0,0,0,0,0,0,0,0,0,0,2,10,0.50,0.10,0.00,0.10,1.00,0.00,0.40,73,255,1.00,0.00,0.01,0.02,0.01,0.00,0.00,0.00,normal
0,icmp,eco_i,SF,18,0,0,0,0,0,0,0,0,0,0,0,0,0,0,0,0,0,1,1,0.00,0.00,0.00,0.00,1.00,0.00,0.00,1,123,1.00,0.00,1.00,1.00,0.00,0.00,0.00,0.00,anomaly
0,tcp,vmnet,S0,0,0,0,0,0,0,0,0,0,0,0,0,0,0,0,0,0,0,281,2,1.00,1.00,0.00,0.00,0.01,0.06,0.00,255,3,0.01,0.07,0.00,0.00,1.00,1.00,0.00,0.00,anomaly
0,tcp,telnet,S0,0,0,0,0,0,0,0,0,0,0,0,0,0,0,0,0,0,0,30,2,1.00,1.00,0.00,0.00,0.07,0.13,0.00,255,52,0.20,0.03,0.00,0.00,1.00,1.00,0.00,0.00,anomaly
0,tcp,ftp_data,S0,0,0,0,0,0,0,0,0,0,0,0,0,0,0,0,0,0,0,276,8,1.00,1.00,0.00,0.00,0.03,0.06,0.00,255,8,0.03,0.06,0.00,0.00,1.00,1.00,0.00,0.00,anomaly
0,tcp,http,SF,302,1380,0,0,0,0,0,1,0,0,0,0,0,0,0,0,0,0,5,5,0.00,0.00,0.00,0.00,1.00,0.00,0.00,212,187,0.88,0.02,0.00,0.00,0.00,0.01,0.00,0.01,normal
0,tcp,private,S0,0,0,0,0,0,0,0,0,0,0,0,0,0,0,0,0,0,0,163,9,1.00,1.00,0.00,0.00,0.06,0.09,0.00,255,9,0.04,0.10,0.00,0.00,1.00,1.00,0.00,0.00,anomaly
0,icmp,eco_i,SF,8,0,0,0,0,0,0,0,0,0,0,0,0,0,0,0,0,0,1,21,0.00,0.00,0.00,0.00,1.00,0.00,1.00,2,60,1.00,0.00,1.00,0.50,0.00,0.00,0.00,0.00,anomaly
0,tcp,private,S0,0,0,0,0,0,0,0,0,0,0,0,0,0,0,0,0,0,0,301,20,1.00,1.00,0.00,0.00,0.07,0.06,0.00,255,19,0.07,0.05,0.00,0.00,1.00,1.00,0.00,0.00,anomaly
0,tcp,http,SF,355,870,0,0,0,0,0,1,0,0,0,0,0,0,0,0,0,0,28,28,0.00,0.00,0.00,0.00,1.00,0.00,0.00,255,255,1.00,0.00,0.00,0.00,0.00,0.00,0.00,0.00,normal
0,icmp,eco_i,SF,8,0,0,0,0,0,0,0,0,0,0,0,0,0,0,0,0,0,1,23,0.00,0.00,0.00,0.00,1.00,0.00,1.00,1,63,1.00,0.00,1.00,0.51,0.00,0.00,0.00,0.00,anomaly
18,tcp,telnet,SF,106,1468,0,0,0,0,0,0,0,0,0,0,0,0,0,0,0,0,1,1,0.00,0.00,0.00,0.00,1.00,0.00,0.00,117,1,0.01,0.04,0.01,0.00,0.00,0.00,0.00,0.00,normal
0,tcp,http,SF,286,1423,0,0,0,0,0,1,0,0,0,0,0,0,0,0,0,0,16,16,0.00,0.00,0.00,0.00,1.00,0.00,0.00,64,255,1.00,0.00,0.02,0.05,0.00,0.00,0.00,0.00,normal
9235,tcp,other,RSTR,1,0,0,0,0,0,0,0,0,0,0,0,0,0,0,0,0,0,2,2,0.00,0.00,1.00,1.00,1.00,0.00,0.00,255,2,0.01,0.74,1.00,0.00,0.00,0.00,1.00,1.00,anomaly
0,tcp,sql_net,SH,0,0,0,0,0,0,0,0,0,0,0,0,0,0,0,0,0,0,1,1,1.00,1.00,0.00,0.00,1.00,0.00,0.00,255,1,0.00,1.00,1.00,0.00,1.00,1.00,0.00,0.00,anomaly
0,icmp,ecr_i,SF,1032,0,0,0,0,0,0,0,0,0,0,0,0,0,0,0,0,0,46,46,0.00,0.00,0.00,0.00,1.00,0.00,0.00,255,46,0.18,0.02,0.18,0.00,0.00,0.00,0.00,0.00,anomaly
0,tcp,http,SF,168,9551,0,0,0,0,0,1,0,0,0,0,0,0,0,0,0,0,1,2,0.00,0.00,0.00,0.00,1.00,0.00,1.00,230,255,1.00,0.00,0.01,0.01,0.00,0.00,0.00,0.00,normal
0,tcp,http,SF,238,864,0,0,0,0,0,1,0,0,0,0,0,0,0,0,0,0,39,39,0.00,0.00,0.00,0.00,1.00,0.00,0.00,137,255,1.00,0.00,0.01,0.01,0.00,0.00,0.00,0.00,normal
0,tcp,private,RSTR,0,0,0,0,0,0,0,0,0,0,0,0,0,0,0,0,0,0,1,1,0.00,0.00,1.00,1.00,1.00,0.00,0.00,255,1,0.00,0.38,0.36,0.00,0.00,0.00,0.37,1.00,anomaly
0,tcp,http,SF,291,10369,0,0,0,0,0,1,0,0,0,0,0,0,0,0,0,0,6,6,0.00,0.00,0.00,0.00,1.00,0.00,0.00,13,255,1.00,0.00,0.08,0.05,0.00,0.00,0.00,0.00,normal
0,tcp,vmnet,S0,0,0,0,0,0,0,0,0,0,0,0,0,0,0,0,0,0,0,211,22,1.00,1.00,0.00,0.00,0.10,0.05,0.00,255,22,0.09,0.05,0.00,0.00,1.00,1.00,0.00,0.00,anomaly
0,tcp,smtp,SF,749,330,0,0,0,0,0,1,0,0,0,0,0,0,0,0,0,0,1,1,0.00,0.00,0.00,0.00,1.00,0.00,0.00,27,129,0.74,0.11,0.04,0.02,0.00,0.00,0.00,0.00,normal
0,tcp,http,SF,198,6924,0,0,0,0,0,1,0,0,0,0,0,0,0,0,0,0,12,12,0.00,0.00,0.00,0.00,1.00,0.00,0.00,230,255,1.00,0.00,0.00,0.01,0.00,0.00,0.01,0.01,normal
0,tcp,mtp,REJ,0,0,0,0,0,0,0,0,0,0,0,0,0,0,0,0,0,0,280,11,0.00,0.00,1.00,1.00,0.04,0.06,0.00,255,11,0.04,0.07,0.00,0.00,0.00,0.00,1.00,1.00,anomaly
0,tcp,http,SF,167,709,0,0,0,0,0,1,0,0,0,0,0,0,0,0,0,0,1,4,0.00,0.00,0.00,0.25,1.00,0.00,0.75,5,255,1.00,0.00,0.20,0.02,0.00,0.00,0.00,0.00,normal
0,tcp,http,SF,241,851,0,0,0,0,0,1,0,0,0,0,0,0,0,0,0,0,17,35,0.00,0.00,0.00,0.00,1.00,0.00,0.06,127,255,1.00,0.00,0.01,0.03,0.00,0.00,0.00,0.00,normal
0,tcp,http,SF,337,3360,0,0,0,0,0,1,0,0,0,0,0,0,0,0,0,0,6,6,0.00,0.00,0.00,0.00,1.00,0.00,0.00,255,255,1.00,0.00,0.00,0.00,0.00,0.00,0.00,0.00,normal
0,tcp,smtp,SF,729,328,0,0,0,0,0,1,0,0,0,0,0,0,0,0,0,0,1,1,0.00,0.00,0.00,0.00,1.00,0.00,0.00,106,156,0.41,0.04,0.01,0.01,0.00,0.01,0.00,0.00,normal
0,icmp,eco_i,SF,8,0,0,0,0,0,0,0,0,0,0,0,0,0,0,0,0,0,1,44,0.00,0.00,0.00,0.00,1.00,0.00,1.00,1,111,1.00,0.00,1.00,0.51,0.00,0.00,0.00,0.00,anomaly
0,tcp,csnet_ns,S0,0,0,0,0,0,0,0,0,0,0,0,0,0,0,0,0,0,0,201,1,1.00,1.00,0.00,0.00,0.00,0.06,0.00,255,4,0.02,0.07,0.00,0.00,1.00,1.00,0.00,0.00,anomaly
0,tcp,http,SF,222,1483,0,0,0,0,0,1,0,0,0,0,0,0,0,0,0,0,3,3,0.00,0.00,0.00,0.00,1.00,0.00,0.00,255,255,1.00,0.00,0.01,0.00,0.00,0.00,0.00,0.00,normal
0,tcp,auth,REJ,0,0,0,0,0,0,0,0,0,0,0,0,0,0,0,0,0,0,276,14,0.00,0.00,1.00,1.00,0.05,0.06,0.00,255,14,0.05,0.07,0.00,0.00,0.00,0.00,1.00,1.00,anomaly
0,tcp,http,REJ,0,0,0,0,0,0,0,0,0,0,0,0,0,0,0,0,0,0,1,1,0.00,0.00,1.00,1.00,1.00,0.00,0.00,7,255,1.00,0.00,0.14,0.24,0.00,0.00,1.00,0.91,normal
0,udp,domain_u,SF,46,134,0,0,0,0,0,0,0,0,0,0,0,0,0,0,0,0,145,225,0.00,0.00,0.00,0.00,1.00,0.00,0.01,255,255,1.00,0.00,0.00,0.00,0.00,0.00,0.00,0.00,normal
0,tcp,http,SF,246,2719,0,0,0,0,0,1,0,0,0,0,0,0,0,0,0,0,1,1,0.00,0.00,0.00,0.00,1.00,0.00,0.00,1,255,1.00,0.00,1.00,0.07,0.00,0.00,0.00,0.00,normal
0,tcp,http,SF,222,771,0,0,0,0,0,1,0,0,0,0,0,0,0,0,0,0,8,8,0.00,0.00,0.00,0.00,1.00,0.00,0.00,45,255,1.00,0.00,0.02,0.02,0.00,0.00,0.00,0.00,normal
0,tcp,vmnet,S0,0,0,0,0,0,0,0,0,0,0,0,0,0,0,0,0,0,0,258,10,1.00,1.00,0.00,0.00,0.04,0.05,0.00,255,10,0.04,0.05,0.00,0.00,1.00,1.00,0.00,0.00,anomaly
0,tcp,private,S0,0,0,0,0,0,0,0,0,0,0,0,0,0,0,0,0,0,0,256,12,1.00,1.00,0.00,0.00,0.05,0.06,0.00,255,10,0.04,0.07,0.00,0.00,1.00,1.00,0.00,0.00,anomaly
409,tcp,telnet,SF,279,9598,0,0,0,0,0,1,2,0,0,0,0,0,0,0,0,0,1,1,0.00,0.00,0.00,0.00,1.00,0.00,0.00,251,113,0.45,0.01,0.00,0.00,0.80,0.88,0.00,0.00,normal
0,tcp,http,SF,226,651,0,0,0,0,0,1,0,0,0,0,0,0,0,0,0,0,12,12,0.00,0.00,0.00,0.00,1.00,0.00,0.00,255,255,1.00,0.00,0.01,0.00,0.00,0.00,0.00,0.00,normal
0,tcp,http,SF,299,447,0,0,0,0,0,1,0,0,0,0,0,0,0,0,0,0,26,44,0.00,0.00,0.00,0.00,1.00,0.00,0.07,255,255,1.00,0.00,0.00,0.00,0.00,0.00,0.00,0.00,normal
0,tcp,http,S0,0,0,0,0,0,0,0,0,0,0,0,0,0,0,0,0,0,0,14,6,1.00,1.00,0.00,0.00,0.43,0.29,0.00,94,26,0.28,0.04,0.01,0.00,1.00,1.00,0.00,0.00,anomaly
0,tcp,ftp_data,SF,12,0,0,0,0,0,0,1,0,0,0,0,0,0,0,0,0,0,2,2,0.00,0.00,0.00,0.00,1.00,0.00,0.00,11,88,0.36,0.27,0.36,0.02,0.00,0.01,0.00,0.00,normal
0,tcp,http,SF,281,1951,0,0,0,0,0,1,0,0,0,0,0,0,0,0,0,0,30,31,0.00,0.00,0.00,0.00,1.00,0.00,0.06,77,255,1.00,0.00,0.01,0.03,0.00,0.01,0.00,0.00,normal
0,tcp,bgp,S0,0,0,0,0,0,0,0,0,0,0,0,0,0,0,0,0,0,0,138,25,1.00,1.00,0.00,0.00,0.18,0.05,0.00,255,25,0.10,0.05,0.00,0.00,1.00,1.00,0.00,0.00,anomaly
0,udp,domain_u,SF,42,42,0,0,0,0,0,0,0,0,0,0,0,0,0,0,0,0,4,6,0.00,0.00,0.00,0.00,1.00,0.00,0.50,255,245,0.96,0.01,0.01,0.00,0.00,0.00,0.00,0.00,normal
0,tcp,ftp,S0,0,0,0,0,0,0,0,0,0,0,0,0,0,0,0,0,0,0,300,7,1.00,1.00,0.00,0.00,0.02,0.06,0.00,255,7,0.03,0.07,0.00,0.00,1.00,1.00,0.00,0.00,anomaly
0,tcp,time,S0,0,0,0,0,0,0,0,0,0,0,0,0,0,0,0,0,0,0,199,9,1.00,1.00,0.00,0.00,0.05,0.07,0.00,255,9,0.04,0.07,0.00,0.00,1.00,1.00,0.00,0.00,anomaly
0,tcp,http,SF,263,453,0,0,0,0,0,1,0,0,0,0,0,0,0,0,0,0,15,15,0.00,0.00,0.00,0.00,1.00,0.00,0.00,255,255,1.00,0.00,0.00,0.00,0.00,0.00,0.00,0.00,normal
36613,tcp,private,RSTR,1,0,0,0,0,0,0,0,0,0,0,0,0,0,0,0,0,0,2,2,0.00,0.00,1.00,1.00,1.00,0.00,0.00,255,2,0.01,0.50,1.00,0.00,0.00,0.00,1.00,1.00,anomaly
0,tcp,ftp,RSTO,0,0,0,0,0,0,0,0,0,0,0,0,0,0,0,0,0,0,1,1,0.00,0.00,1.00,1.00,1.00,0.00,0.00,212,43,0.20,0.02,0.00,0.00,0.00,0.00,0.06,0.12,normal
0,tcp,private,S0,0,0,0,0,0,0,0,0,0,0,0,0,0,0,0,0,0,0,144,15,1.00,1.00,0.00,0.00,0.10,0.06,0.00,255,30,0.12,0.06,0.00,0.00,1.00,1.00,0.00,0.00,anomaly
0,tcp,sql_net,S0,0,0,0,0,0,0,0,0,0,0,0,0,0,0,0,0,0,0,104,4,1.00,1.00,0.00,0.00,0.04,0.07,0.00,255,18,0.07,0.07,0.00,0.00,1.00,1.00,0.00,0.00,anomaly
0,tcp,http,SF,283,1980,0,0,0,0,0,1,0,0,0,0,0,0,0,0,0,0,18,18,0.00,0.00,0.00,0.00,1.00,0.00,0.00,18,255,1.00,0.00,0.06,0.03,0.00,0.00,0.00,0.00,normal
0,tcp,http,SF,161,5530,0,0,0,0,0,1,0,0,0,0,0,0,0,0,0,0,2,2,0.00,0.00,0.00,0.00,1.00,0.00,0.00,2,255,1.00,0.00,0.50,0.05,0.00,0.00,0.00,0.00,normal
0,tcp,http,SF,211,321,0,0,0,0,0,1,0,0,0,0,0,0,0,0,0,0,7,11,0.00,0.00,0.00,0.00,1.00,0.00,0.27,211,255,1.00,0.00,0.00,0.01,0.00,0.00,0.00,0.00,normal
0,tcp,http,SF,201,1701,0,0,0,0,0,1,0,0,0,0,0,0,0,0,0,0,7,7,0.00,0.00,0.00,0.00,1.00,0.00,0.00,32,255,1.00,0.00,0.03,0.04,0.00,0.00,0.00,0.00,normal
0,icmp,eco_i,SF,8,0,0,0,0,0,0,0,0,0,0,0,0,0,0,0,0,0,1,25,0.00,0.00,0.00,0.00,1.00,0.00,1.00,4,112,1.00,0.00,1.00,0.25,0.00,0.00,0.00,0.00,anomaly
0,udp,other,SF,147,0,0,0,0,0,0,0,0,0,0,0,0,0,0,0,0,0,3,1,0.00,0.00,0.00,0.00,0.33,0.67,0.00,255,1,0.00,0.67,0.95,0.00,0.00,0.00,0.00,0.00,normal
0,tcp,private,S0,0,0,0,0,0,0,0,0,0,0,0,0,0,0,0,0,0,0,74,16,1.00,1.00,0.00,0.00,0.22,0.05,0.00,255,5,0.02,0.06,0.00,0.00,1.00,1.00,0.00,0.00,anomaly
0,tcp,ftp_data,SF,567,0,0,0,0,0,0,0,0,0,0,0,0,0,0,0,0,0,1,1,0.00,0.00,0.00,0.00,1.00,0.00,0.00,53,38,0.25,0.09,0.25,0.05,0.00,0.00,0.00,0.00,normal
0,tcp,hostnames,REJ,0,0,0,0,0,0,0,0,0,0,0,0,0,0,0,0,0,0,225,2,0.00,0.00,1.00,1.00,0.01,0.07,0.00,255,2,0.01,0.08,0.00,0.00,0.00,0.00,1.00,1.00,anomaly
0,tcp,telnet,S0,0,0,0,0,0,0,0,0,0,0,0,0,0,0,0,0,0,0,66,16,0.97,1.00,0.03,0.00,0.24,0.09,0.00,255,52,0.20,0.04,0.00,0.00,1.00,1.00,0.00,0.00,anomaly
5043,tcp,ftp_data,SF,5131424,0,0,0,0,4,0,1,0,0,0,0,0,0,0,0,0,0,1,7,0.00,0.14,0.00,0.00,1.00,0.00,0.29,7,42,1.00,0.00,1.00,0.14,0.00,0.02,0.00,0.00,anomaly
0,tcp,http,SF,320,420,0,0,0,0,0,1,0,0,0,0,0,0,0,0,0,0,7,7,0.00,0.00,0.00,0.00,1.00,0.00,0.00,255,255,1.00,0.00,0.01,0.00,0.00,0.00,0.00,0.00,normal
0,icmp,eco_i,SF,8,0,0,0,0,0,0,0,0,0,0,0,0,0,0,0,0,0,1,35,0.00,0.00,0.00,0.00,1.00,0.00,1.00,1,61,1.00,0.00,1.00,0.51,0.00,0.00,0.00,0.00,anomaly
0,tcp,smtp,S0,0,0,0,0,0,0,0,0,0,0,0,0,0,0,0,0,0,0,2,2,0.50,0.50,0.00,0.00,1.00,0.00,0.00,160,101,0.40,0.05,0.01,0.02,0.01,0.02,0.00,0.00,normal
0,tcp,http,SF,204,1229,0,0,0,0,0,1,0,0,0,0,0,0,0,0,0,0,4,4,0.00,0.00,0.00,0.00,1.00,0.00,0.00,54,255,1.00,0.00,0.02,0.04,0.00,0.00,0.00,0.00,normal
0,tcp,time,RSTR,0,0,0,0,0,0,0,0,0,0,0,0,0,0,0,0,0,0,1,1,0.00,0.00,1.00,1.00,1.00,0.00,0.00,255,1,0.00,0.16,0.15,0.00,0.00,0.00,0.15,1.00,anomaly
0,tcp,ftp_data,SF,10389,0,0,0,0,0,0,1,0,0,0,0,0,0,0,0,0,0,1,1,0.00,0.00,0.00,0.00,1.00,0.00,0.00,255,81,0.32,0.02,0.31,0.00,0.00,0.00,0.00,0.00,normal
0,tcp,uucp,S0,0,0,0,0,0,0,0,0,0,0,0,0,0,0,0,0,0,0,139,13,1.00,1.00,0.00,0.00,0.09,0.06,0.00,255,13,0.05,0.07,0.00,0.00,1.00,1.00,0.00,0.00,anomaly
0,tcp,http,SF,344,573,0,0,0,0,0,1,0,0,0,0,0,0,0,0,0,0,28,60,0.04,0.03,0.00,0.00,1.00,0.00,0.08,255,255,1.00,0.00,0.00,0.00,0.00,0.00,0.00,0.00,normal
0,tcp,exec,RSTO,0,0,0,0,0,0,0,0,0,0,0,0,0,0,0,0,0,0,144,16,0.00,0.00,1.00,1.00,0.11,0.06,0.00,255,9,0.04,0.06,0.00,0.00,0.00,0.00,1.00,1.00,anomaly
0,tcp,netbios_dgm,S0,0,0,0,0,0,0,0,0,0,0,0,0,0,0,0,0,0,0,241,19,1.00,1.00,0.00,0.00,0.08,0.05,0.00,255,19,0.07,0.07,0.00,0.00,1.00,1.00,0.00,0.00,anomaly
0,tcp,http,SF,243,821,0,0,0,0,0,1,0,0,0,0,0,0,0,0,0,0,15,19,0.00,0.00,0.00,0.00,1.00,0.00,0.11,107,255,1.00,0.00,0.01,0.01,0.00,0.00,0.00,0.00,normal
0,icmp,ecr_i,SF,1032,0,0,0,0,0,0,0,0,0,0,0,0,0,0,0,0,0,213,213,0.00,0.00,0.00,0.00,1.00,0.00,0.00,255,255,1.00,0.00,1.00,0.00,0.00,0.00,0.00,0.00,anomaly
0,icmp,eco_i,SF,8,0,0,0,0,0,0,0,0,0,0,0,0,0,0,0,0,0,1,45,0.00,0.00,0.00,0.00,1.00,0.00,1.00,1,11,1.00,0.00,1.00,0.55,0.00,0.00,0.00,0.00,anomaly
0,tcp,private,REJ,0,0,0,0,0,0,0,0,0,0,0,0,0,0,0,0,0,0,36,1,0.17,0.00,0.83,1.00,0.03,1.00,0.00,255,1,0.00,0.47,0.00,0.00,0.02,0.00,0.13,1.00,anomaly
0,udp,private,SF,105,146,0,0,0,0,0,0,0,0,0,0,0,0,0,0,0,0,3,2,0.00,0.00,0.00,0.00,0.67,0.67,0.00,255,239,0.94,0.01,0.01,0.00,0.00,0.00,0.00,0.00,normal
0,tcp,private,S0,0,0,0,0,0,0,0,0,0,0,0,0,0,0,0,0,0,0,254,17,1.00,1.00,0.00,0.00,0.07,0.05,0.00,255,17,0.07,0.06,0.00,0.00,1.00,1.00,0.00,0.00,anomaly
1,tcp,smtp,SF,1080,327,0,0,0,0,0,1,0,0,0,0,0,0,0,0,0,0,1,2,0.00,0.00,0.00,0.00,1.00,0.00,1.00,202,154,0.58,0.02,0.00,0.01,0.00,0.00,0.00,0.00,normal
0,tcp,telnet,S0,0,0,0,0,0,0,0,0,0,0,0,0,0,0,0,0,0,0,295,7,1.00,1.00,0.00,0.00,0.02,0.05,0.00,255,7,0.03,0.05,0.00,0.00,1.00,1.00,0.00,0.00,anomaly
0,tcp,private,S0,0,0,0,0,0,0,0,0,0,0,0,0,0,0,0,0,0,0,171,3,1.00,1.00,0.00,0.00,0.02,0.07,0.00,255,14,0.05,0.07,0.00,0.00,1.00,1.00,0.00,0.00,anomaly
0,tcp,Z39_50,S0,0,0,0,0,0,0,0,0,0,0,0,0,0,0,0,0,0,0,179,2,1.00,1.00,0.00,0.00,0.01,0.06,0.00,255,5,0.02,0.07,0.00,0.00,1.00,1.00,0.00,0.00,anomaly
0,tcp,smtp,SF,657,326,0,0,0,0,0,1,0,0,0,0,0,0,0,0,0,0,2,1,0.00,0.00,0.00,0.00,0.50,1.00,0.00,255,11,0.04,0.60,0.00,0.00,0.00,0.09,0.00,0.00,normal
0,tcp,http_443,S0,0,0,0,0,0,0,0,0,0,0,0,0,0,0,0,0,0,0,101,7,1.00,1.00,0.00,0.00,0.07,0.06,0.00,255,3,0.01,0.07,0.00,0.00,1.00,1.00,0.00,0.00,anomaly
0,tcp,http,SF,284,765,0,0,0,0,0,1,0,0,0,0,0,0,0,0,0,0,9,9,0.00,0.00,0.00,0.00,1.00,0.00,0.00,255,255,1.00,0.00,0.01,0.00,0.00,0.00,0.00,0.00,normal
0,tcp,http,SF,261,15455,0,0,0,0,0,1,0,0,0,0,0,0,0,0,0,0,22,22,0.00,0.00,0.00,0.00,1.00,0.00,0.00,255,255,1.00,0.00,0.00,0.00,0.00,0.00,0.00,0.00,normal
0,tcp,http,SF,317,315,0,0,0,0,0,1,0,0,0,0,0,0,0,0,0,0,1,2,0.00,0.00,0.00,0.00,1.00,0.00,1.00,255,255,1.00,0.00,0.00,0.00,0.00,0.00,0.00,0.00,normal
0,udp,domain_u,SF,33,0,0,0,0,0,0,0,0,0,0,0,0,0,0,0,0,0,8,8,0.00,0.00,0.00,0.00,1.00,0.00,0.00,255,36,0.14,0.03,0.14,0.00,0.00,0.00,0.00,0.00,normal
0,tcp,private,REJ,0,0,0,0,0,0,0,0,0,0,0,0,0,0,0,0,0,0,2,1,0.00,0.00,1.00,1.00,0.50,1.00,0.00,255,1,0.00,0.60,0.56,0.00,0.01,0.00,0.57,1.00,anomaly
0,tcp,private,RSTR,0,0,0,0,0,0,0,0,0,0,0,0,0,0,0,0,0,0,1,1,0.00,0.00,1.00,1.00,1.00,0.00,0.00,255,1,0.00,0.64,0.64,0.00,0.00,0.00,0.64,1.00,anomaly
0,udp,domain_u,SF,44,70,0,0,0,0,0,0,0,0,0,0,0,0,0,0,0,0,195,197,0.00,0.00,0.00,0.00,1.00,0.00,0.01,255,234,0.92,0.01,0.01,0.00,0.00,0.00,0.00,0.00,normal
0,tcp,http,SF,215,584,0,0,0,0,0,1,0,0,0,0,0,0,0,0,0,0,4,9,0.00,0.00,0.00,0.00,1.00,0.00,0.56,255,255,1.00,0.00,0.00,0.00,0.00,0.00,0.00,0.00,normal
0,tcp,private,S0,0,0,0,0,0,0,0,0,0,0,0,0,0,0,0,0,0,0,260,9,1.00,1.00,0.00,0.00,0.03,0.07,0.00,255,7,0.03,0.07,0.00,0.00,1.00,1.00,0.00,0.00,anomaly
0,tcp,http,SF,332,2844,0,0,0,0,0,1,0,0,0,0,0,0,0,0,0,0,14,14,0.00,0.00,0.00,0.00,1.00,0.00,0.00,142,255,1.00,0.00,0.01,0.03,0.00,0.00,0.00,0.00,normal
1,tcp,smtp,SF,978,334,0,0,0,0,0,1,0,0,0,0,0,0,0,0,0,0,1,3,0.00,0.00,0.00,0.00,1.00,0.00,1.00,128,164,0.75,0.03,0.01,0.02,0.00,0.00,0.00,0.00,normal
0,tcp,http,SF,296,5670,0,0,0,0,0,1,0,0,0,0,0,0,0,0,0,0,10,10,0.00,0.00,0.00,0.00,1.00,0.00,0.00,69,255,1.00,0.00,0.01,0.02,0.00,0.00,0.00,0.00,normal
0,tcp,telnet,S0,0,0,0,0,0,0,0,0,0,0,0,0,0,0,0,0,0,0,125,13,1.00,1.00,0.00,0.00,0.10,0.06,0.00,255,8,0.03,0.07,0.00,0.00,1.00,1.00,0.00,0.00,anomaly
0,tcp,private,REJ,0,0,0,0,0,0,0,0,0,0,0,0,0,0,0,0,0,0,139,10,0.00,0.00,1.00,1.00,0.07,0.06,0.00,255,6,0.02,0.09,0.00,0.00,0.00,0.00,1.00,1.00,anomaly
0,tcp,http,SF,214,9986,0,0,0,0,0,1,0,0,0,0,0,0,0,0,0,0,10,11,0.00,0.00,0.00,0.00,1.00,0.00,0.18,66,255,1.00,0.00,0.02,0.02,0.00,0.00,0.00,0.00,normal
0,tcp,private,S0,0,0,0,0,0,0,0,0,0,0,0,0,0,0,0,0,0,0,251,7,1.00,1.00,0.00,0.00,0.03,0.07,0.00,255,2,0.01,0.07,0.00,0.00,1.00,1.00,0.00,0.00,anomaly
0,udp,ntp_u,SF,48,48,0,0,0,0,0,0,0,0,0,0,0,0,0,0,0,0,1,1,0.00,0.00,0.00,0.00,1.00,0.00,0.00,42,23,0.55,0.05,0.55,0.00,0.00,0.00,0.00,0.00,normal
0,tcp,http,SF,226,1301,0,0,0,0,0,1,0,0,0,0,0,0,0,0,0,0,5,5,0.00,0.00,0.00,0.00,1.00,0.00,0.00,14,255,1.00,0.00,0.07,0.03,0.00,0.00,0.00,0.00,normal
0,tcp,bgp,S0,0,0,0,0,0,0,0,0,0,0,0,0,0,0,0,0,0,0,211,17,1.00,1.00,0.00,0.00,0.08,0.07,0.00,255,12,0.05,0.08,0.00,0.00,1.00,1.00,0.00,0.00,anomaly
0,icmp,urp_i,SF,78,0,0,0,0,0,0,0,0,0,0,0,0,0,0,0,0,0,20,8,0.00,0.00,0.00,0.00,0.40,0.10,0.00,255,16,0.06,0.01,0.06,0.00,0.00,0.00,0.00,0.00,normal
0,tcp,private,S0,0,0,0,0,0,0,0,0,0,0,0,0,0,0,0,0,0,0,208,2,1.00,1.00,0.00,0.00,0.01,0.07,0.00,255,5,0.02,0.07,0.00,0.00,1.00,1.00,0.00,0.00,anomaly
0,tcp,http,REJ,0,0,0,0,0,0,0,0,0,0,0,0,0,0,0,0,0,0,1,1,0.00,0.00,1.00,1.00,1.00,0.00,0.00,8,38,1.00,0.00,0.12,0.18,0.00,0.00,1.00,1.00,normal
0,tcp,discard,S0,0,0,0,0,0,0,0,0,0,0,0,0,0,0,0,0,0,0,268,19,1.00,1.00,0.00,0.00,0.07,0.06,0.00,255,19,0.07,0.07,0.00,0.00,1.00,1.00,0.00,0.00,anomaly
0,tcp,private,REJ,0,0,0,0,0,0,0,0,0,0,0,0,0,0,0,0,0,0,1,1,0.00,0.00,1.00,1.00,1.00,0.00,0.00,37,2,0.03,1.00,0.03,1.00,0.00,0.00,0.86,1.00,anomaly
0,tcp,private,REJ,0,0,0,0,0,0,0,0,0,0,0,0,0,0,0,0,0,0,2,1,0.00,0.00,1.00,1.00,0.50,1.00,0.00,255,1,0.00,0.53,0.51,0.00,0.00,0.00,0.51,1.00,anomaly
0,tcp,http,SF,294,3327,0,0,0,0,0,1,0,0,0,0,0,0,0,0,0,0,1,19,0.00,0.00,0.00,0.00,1.00,0.00,0.16,57,255,1.00,0.00,0.02,0.04,0.00,0.00,0.00,0.00,normal
0,tcp,supdup,S0,0,0,0,0,0,0,0,0,0,0,0,0,0,0,0,0,0,0,286,3,1.00,1.00,0.00,0.00,0.01,0.05,0.00,255,3,0.01,0.05,0.00,0.00,1.00,1.00,0.00,0.00,anomaly
0,tcp,http,SF,220,1249,0,0,0,0,0,1,0,0,0,0,0,0,0,0,0,0,7,7,0.00,0.00,0.00,0.00,1.00,0.00,0.00,159,255,1.00,0.00,0.01,0.03,0.00,0.00,0.00,0.00,normal
0,tcp,other,REJ,0,0,0,0,0,0,0,0,0,0,0,0,0,0,0,0,0,0,425,1,0.08,0.00,0.91,1.00,0.00,1.00,0.00,255,1,0.00,1.00,0.00,0.00,0.08,0.00,0.92,1.00,anomaly
0,tcp,http,SF,196,3282,0,0,0,0,0,1,0,0,0,0,0,0,0,0,0,0,8,9,0.00,0.00,0.00,0.00,1.00,0.00,0.22,255,255,1.00,0.00,0.00,0.00,0.00,0.00,0.00,0.00,normal
0,tcp,http,S0,0,0,0,0,0,0,0,0,0,0,0,0,0,0,0,0,0,0,272,30,1.00,0.43,0.00,0.00,0.05,0.06,0.10,255,13,0.05,0.08,0.00,0.00,1.00,1.00,0.00,0.00,anomaly
0,tcp,http,SF,327,4482,0,0,0,0,0,1,0,0,0,0,0,0,0,0,0,0,4,8,0.00,0.00,0.00,0.00,1.00,0.00,0.25,58,255,1.00,0.00,0.02,0.02,0.00,0.00,0.00,0.00,normal
0,tcp,uucp_path,REJ,0,0,0,0,0,0,0,0,0,0,0,0,0,0,0,0,0,0,241,3,0.00,0.00,1.00,1.00,0.01,0.07,0.00,255,3,0.01,0.07,0.00,0.00,0.00,0.00,1.00,1.00,anomaly
0,tcp,ftp_data,SF,319,0,0,0,0,0,0,0,0,0,0,0,0,0,0,0,0,0,2,2,0.00,0.00,0.00,0.00,1.00,0.00,0.00,6,2,0.33,0.50,0.33,0.00,0.00,0.00,0.00,0.00,normal
0,tcp,smtp,SF,1087,302,0,0,0,0,0,1,0,0,0,0,0,0,0,0,0,0,1,1,0.00,0.00,0.00,0.00,1.00,0.00,0.00,246,64,0.24,0.29,0.00,0.03,0.00,0.00,0.26,0.00,normal
0,tcp,http,SF,210,3754,0,0,0,0,0,1,0,0,0,0,0,0,0,0,0,0,18,18,0.00,0.00,0.00,0.00,1.00,0.00,0.00,62,255,1.00,0.00,0.02,0.02,0.00,0.01,0.00,0.00,normal
0,tcp,sql_net,S0,0,0,0,0,0,0,0,0,0,0,0,0,0,0,0,0,0,0,125,19,1.00,1.00,0.00,0.00,0.15,0.06,0.00,255,18,0.07,0.07,0.00,0.00,1.00,1.00,0.00,0.00,anomaly
0,tcp,http,REJ,0,0,0,0,0,0,0,0,0,0,0,0,0,0,0,0,0,0,1,1,0.00,0.00,1.00,1.00,1.00,0.00,0.00,12,255,1.00,0.00,0.08,0.15,0.00,0.00,1.00,0.79,normal
0,tcp,http,SF,234,6282,0,0,0,0,0,1,0,0,0,0,0,0,0,0,0,0,6,6,0.00,0.00,0.00,0.00,1.00,0.00,0.00,106,255,1.00,0.00,0.01,0.03,0.00,0.00,0.00,0.00,normal
0,icmp,eco_i,SF,8,0,0,0,0,0,0,0,0,0,0,0,0,0,0,0,0,0,1,18,0.00,0.00,0.00,0.00,1.00,0.00,1.00,2,255,1.00,0.00,1.00,0.50,0.00,0.00,0.00,0.00,anomaly
0,tcp,http,SF,54540,8314,0,0,0,2,0,1,1,0,0,0,0,0,0,0,0,0,1,1,0.00,0.00,0.00,0.00,1.00,0.00,0.00,251,251,1.00,0.00,0.00,0.00,0.00,0.00,0.02,0.02,anomaly
0,tcp,http,SF,237,1461,0,0,0,0,0,1,0,0,0,0,0,0,0,0,0,0,3,3,0.00,0.00,0.00,0.00,1.00,0.00,0.00,59,255,1.00,0.00,0.02,0.02,0.00,0.00,0.00,0.00,normal
0,tcp,ftp_data,S0,0,0,0,0,0,0,0,0,0,0,0,0,0,0,0,0,0,0,42,10,1.00,1.00,0.00,0.00,0.24,0.10,0.00,124,62,0.24,0.03,0.01,0.03,0.98,0.48,0.00,0.00,anomaly
0,tcp,private,S0,0,0,0,0,0,0,0,0,0,0,0,0,0,0,0,0,0,0,274,10,1.00,1.00,0.00,0.00,0.04,0.06,0.00,255,10,0.04,0.07,0.00,0.00,1.00,1.00,0.00,0.00,anomaly
0,tcp,http,SF,200,955,0,0,0,0,0,1,0,0,0,0,0,0,0,0,0,0,3,3,0.00,0.00,0.00,0.00,1.00,0.00,0.00,250,255,1.00,0.00,0.00,0.01,0.00,0.00,0.00,0.00,normal
0,tcp,http,SF,219,657,0,0,0,0,0,1,0,0,0,0,0,0,0,0,0,0,7,9,0.00,0.00,0.00,0.00,1.00,0.00,0.33,28,255,1.00,0.00,0.04,0.01,0.00,0.00,0.00,0.00,normal
0,tcp,http,SF,284,5921,0,0,0,0,0,1,0,0,0,0,0,0,0,0,0,0,1,1,0.00,0.00,0.00,0.00,1.00,0.00,0.00,49,255,1.00,0.00,0.02,0.07,0.00,0.00,0.00,0.00,normal
0,tcp,nntp,S0,0,0,0,0,0,0,0,0,0,0,0,0,0,0,0,0,0,0,196,12,1.00,1.00,0.00,0.00,0.06,0.07,0.00,255,12,0.05,0.08,0.00,0.00,1.00,1.00,0.00,0.00,anomaly
0,tcp,http,SF,325,426,0,0,0,0,0,1,0,0,0,0,0,0,0,0,0,0,5,5,0.00,0.00,0.00,0.00,1.00,0.00,0.00,187,255,1.00,0.00,0.01,0.01,0.00,0.00,0.00,0.00,normal
0,tcp,courier,S0,0,0,0,0,0,0,0,0,0,0,0,0,0,0,0,0,0,0,111,6,1.00,1.00,0.00,0.00,0.05,0.07,0.00,255,6,0.02,0.07,0.00,0.00,1.00,1.00,0.00,0.00,anomaly
0,icmp,eco_i,SF,30,0,0,0,0,0,0,0,0,0,0,0,0,0,0,0,0,0,1,1,0.00,0.00,0.00,0.00,1.00,0.00,0.00,247,247,1.00,0.00,1.00,0.00,0.00,0.00,0.00,0.00,normal
0,tcp,http,SF,335,7902,0,0,0,0,0,1,0,0,0,0,0,0,0,0,0,0,1,8,0.00,0.00,0.00,0.00,1.00,0.00,0.88,1,255,1.00,0.00,1.00,0.04,0.00,0.00,0.00,0.00,normal
0,udp,domain_u,SF,36,0,0,0,0,0,0,0,0,0,0,0,0,0,0,0,0,0,2,4,0.00,0.00,0.00,0.00,1.00,0.00,0.75,67,171,1.00,0.00,1.00,0.01,0.00,0.00,0.00,0.00,normal
0,tcp,private,S0,0,0,0,0,0,0,0,0,0,0,0,0,0,0,0,0,0,0,168,3,1.00,1.00,0.00,0.00,0.02,0.08,0.00,255,3,0.01,0.08,0.00,0.00,1.00,1.00,0.00,0.00,anomaly
0,udp,domain_u,SF,43,43,0,0,0,0,0,0,0,0,0,0,0,0,0,0,0,0,122,188,0.00,0.00,0.00,0.00,1.00,0.00,0.01,255,255,1.00,0.00,0.01,0.00,0.00,0.00,0.00,0.00,normal
0,tcp,courier,S0,0,0,0,0,0,0,0,0,0,0,0,0,0,0,0,0,0,0,108,8,1.00,1.00,0.00,0.00,0.07,0.06,0.00,255,8,0.03,0.07,0.00,0.00,1.00,1.00,0.00,0.00,anomaly
0,tcp,http,REJ,0,0,0,0,0,0,0,0,0,0,0,0,0,0,0,0,0,0,1,1,0.00,0.00,1.00,1.00,1.00,0.00,0.00,6,55,1.00,0.00,0.17,0.24,0.00,0.00,1.00,1.00,normal
0,tcp,private,S0,0,0,0,0,0,0,0,0,0,0,0,0,0,0,0,0,0,0,36,12,1.00,1.00,0.00,0.00,0.33,0.14,0.00,255,12,0.05,0.10,0.00,0.00,1.00,1.00,0.00,0.00,anomaly
0,tcp,private,S0,0,0,0,0,0,0,0,0,0,0,0,0,0,0,0,0,0,0,143,19,1.00,1.00,0.00,0.00,0.13,0.06,0.00,255,4,0.02,0.06,0.00,0.00,1.00,1.00,0.00,0.00,anomaly
0,tcp,http,SF,216,1956,0,0,0,0,0,1,0,0,0,0,0,0,0,0,0,0,1,21,0.00,0.00,0.00,0.00,1.00,0.00,0.10,12,255,1.00,0.00,0.08,0.05,0.00,0.00,0.00,0.00,normal
0,tcp,uucp,S0,0,0,0,0,0,0,0,0,0,0,0,0,0,0,0,0,0,0,132,8,1.00,1.00,0.00,0.00,0.06,0.05,0.00,255,8,0.03,0.05,0.00,0.00,1.00,1.00,0.00,0.00,anomaly
0,udp,domain_u,SF,44,78,0,0,0,0,0,0,0,0,0,0,0,0,0,0,0,0,139,139,0.00,0.00,0.00,0.00,1.00,0.00,0.00,255,166,0.65,0.01,0.00,0.00,0.00,0.00,0.00,0.00,normal
0,tcp,http,SF,347,8113,0,0,0,0,0,1,0,0,0,0,0,0,0,0,0,0,7,7,0.00,0.00,0.00,0.00,1.00,0.00,0.00,255,255,1.00,0.00,0.00,0.00,0.01,0.01,0.02,0.02,normal
1,tcp,smtp,SF,570,280,0,0,0,0,0,1,0,0,0,0,0,0,0,0,0,0,1,1,0.00,0.00,0.00,0.00,1.00,0.00,0.00,126,104,0.44,0.05,0.01,0.02,0.01,0.01,0.01,0.00,normal
0,tcp,http,SF,219,17540,0,0,0,0,0,1,0,0,0,0,0,0,0,0,0,0,8,8,0.00,0.00,0.00,0.00,1.00,0.00,0.00,36,255,1.00,0.00,0.03,0.05,0.00,0.00,0.00,0.00,normal
0,udp,other,SF,146,0,0,0,0,0,0,0,0,0,0,0,0,0,0,0,0,0,3,1,0.00,0.00,0.00,0.00,0.33,1.00,0.00,255,1,0.00,0.53,0.88,0.00,0.00,0.00,0.00,0.00,normal
0,tcp,ftp,S0,0,0,0,0,0,0,0,0,0,0,0,0,0,0,0,0,0,0,222,1,1.00,1.00,0.00,0.00,0.00,0.06,0.00,255,1,0.00,0.06,0.00,0.00,1.00,1.00,0.00,0.00,anomaly
0,tcp,private,S0,0,0,0,0,0,0,0,0,0,0,0,0,0,0,0,0,0,0,260,8,1.00,1.00,0.00,0.00,0.03,0.05,0.00,120,8,0.07,0.08,0.01,0.00,0.98,1.00,0.00,0.00,anomaly
0,tcp,private,S0,0,0,0,0,0,0,0,0,0,0,0,0,0,0,0,0,0,0,237,15,1.00,1.00,0.00,0.00,0.06,0.07,0.00,255,1,0.00,0.08,0.00,0.00,1.00,1.00,0.00,0.00,anomaly
0,tcp,private,S0,0,0,0,0,0,0,0,0,0,0,0,0,0,0,0,0,0,0,132,15,1.00,1.00,0.00,0.00,0.11,0.06,0.00,255,16,0.06,0.05,0.00,0.00,1.00,1.00,0.00,0.00,anomaly
31401,tcp,private,RSTR,1,0,0,0,0,0,0,0,0,0,0,0,0,0,0,0,0,0,2,2,0.00,0.00,1.00,1.00,1.00,0.00,0.00,255,2,0.01,0.82,1.00,0.00,0.00,0.00,1.00,1.00,anomaly
0,tcp,private,S0,0,0,0,0,0,0,0,0,0,0,0,0,0,0,0,0,0,0,57,11,1.00,1.00,0.00,0.00,0.19,0.11,0.00,255,11,0.04,0.07,0.00,0.00,1.00,1.00,0.00,0.00,anomaly
0,icmp,eco_i,SF,18,0,0,0,0,0,0,0,0,0,0,0,0,0,0,0,0,0,1,1,0.00,0.00,0.00,0.00,1.00,0.00,0.00,4,200,1.00,0.00,1.00,0.25,0.00,0.00,0.00,0.00,anomaly
0,tcp,time,SF,0,4,0,0,0,0,0,0,0,0,0,0,0,0,0,0,0,0,1,1,0.00,0.00,0.00,0.00,1.00,0.00,0.00,25,25,1.00,0.00,0.04,0.00,0.08,0.08,0.04,0.04,normal
0,tcp,http,SF,233,581,0,0,0,0,0,1,0,0,0,0,0,0,0,0,0,0,13,26,0.00,0.00,0.00,0.00,1.00,0.00,0.08,255,255,1.00,0.00,0.00,0.00,0.00,0.00,0.00,0.00,normal
0,tcp,finger,S0,0,0,0,0,0,0,0,0,0,0,0,0,0,0,0,0,0,0,257,19,1.00,1.00,0.00,0.00,0.07,0.05,0.00,255,19,0.07,0.07,0.00,0.00,1.00,1.00,0.00,0.00,anomaly
0,tcp,ftp_data,SF,276,0,0,0,0,0,0,0,0,0,0,0,0,0,0,0,0,0,1,1,0.00,0.00,0.00,0.00,1.00,0.00,0.00,76,24,0.17,0.08,0.17,0.08,0.00,0.00,0.00,0.00,normal
0,udp,domain_u,SF,44,139,0,0,0,0,0,0,0,0,0,0,0,0,0,0,0,0,77,157,0.00,0.00,0.00,0.00,1.00,0.00,0.01,255,242,0.95,0.01,0.00,0.00,0.00,0.00,0.00,0.00,normal
0,icmp,eco_i,SF,8,0,0,0,0,0,0,0,0,0,0,0,0,0,0,0,0,0,1,27,0.00,0.00,0.00,0.00,1.00,0.00,1.00,1,41,1.00,0.00,1.00,0.51,0.00,0.00,0.00,0.00,anomaly
7805,tcp,telnet,SF,1828,148722,0,0,0,1,2,1,19,0,1,10,8,0,0,0,0,0,1,1,0.00,0.00,0.00,0.00,1.00,0.00,0.00,51,7,0.14,0.08,0.02,0.00,0.00,0.00,0.00,0.00,normal
0,tcp,http,SF,200,764,0,0,0,0,0,1,0,0,0,0,0,0,0,0,0,0,2,12,0.00,0.00,0.00,0.00,1.00,0.00,0.33,23,255,1.00,0.00,0.04,0.02,0.00,0.00,0.00,0.00,normal
0,udp,domain_u,SF,46,46,0,0,0,0,0,0,0,0,0,0,0,0,0,0,0,0,11,20,0.00,0.00,0.00,0.00,1.00,0.00,0.15,255,255,1.00,0.00,0.00,0.00,0.00,0.00,0.00,0.00,normal
0,tcp,private,S0,0,0,0,0,0,0,0,0,0,0,0,0,0,0,0,0,0,0,257,19,1.00,1.00,0.00,0.00,0.07,0.05,0.00,255,2,0.01,0.09,0.00,0.00,1.00,1.00,0.00,0.00,anomaly
0,tcp,telnet,S0,0,0,0,0,0,0,0,0,0,0,0,0,0,0,0,0,0,0,13,13,1.00,1.00,0.00,0.00,1.00,0.00,0.00,135,75,0.56,0.01,0.01,0.00,0.99,0.97,0.00,0.00,anomaly
0,tcp,http,SF,216,5284,0,0,0,0,0,1,0,0,0,0,0,0,0,0,0,0,9,9,0.00,0.00,0.00,0.00,1.00,0.00,0.00,123,255,1.00,0.00,0.01,0.02,0.00,0.00,0.44,0.29,normal
0,tcp,exec,RSTO,0,0,0,0,0,0,0,0,0,0,0,0,0,0,0,0,0,0,137,9,0.00,0.00,1.00,1.00,0.07,0.06,0.00,255,4,0.02,0.06,0.00,0.00,0.00,0.00,1.00,1.00,anomaly
0,tcp,http,SF,234,997,0,0,0,0,0,1,0,0,0,0,0,0,0,0,0,0,28,28,0.00,0.00,0.00,0.00,1.00,0.00,0.00,255,255,1.00,0.00,0.00,0.00,0.00,0.00,0.00,0.00,normal
0,tcp,http,SF,220,1643,0,0,0,0,0,1,0,0,0,0,0,0,0,0,0,0,12,25,0.00,0.04,0.00,0.00,1.00,0.00,0.08,25,255,1.00,0.00,0.04,0.04,0.00,0.01,0.00,0.00,normal
0,tcp,login,S0,0,0,0,0,0,0,0,0,0,0,0,0,0,0,0,0,0,0,132,3,1.00,1.00,0.00,0.00,0.02,0.06,0.00,255,14,0.05,0.07,0.00,0.00,1.00,1.00,0.00,0.00,anomaly
0,udp,private,SF,105,146,0,0,0,0,0,0,0,0,0,0,0,0,0,0,0,0,7,1,0.00,0.00,0.00,0.00,0.14,0.29,0.00,255,226,0.89,0.01,0.01,0.00,0.00,0.00,0.00,0.00,normal
0,tcp,http,REJ,0,0,0,0,0,0,0,0,0,0,0,0,0,0,0,0,0,0,1,1,0.00,0.00,1.00,1.00,1.00,0.00,0.00,12,255,1.00,0.00,0.08,0.04,0.00,0.00,0.08,0.02,normal
0,tcp,Z39_50,S0,0,0,0,0,0,0,0,0,0,0,0,0,0,0,0,0,0,0,290,16,1.00,1.00,0.00,0.00,0.06,0.06,0.00,255,11,0.04,0.08,0.00,0.00,1.00,1.00,0.00,0.00,anomaly
0,tcp,private,S0,0,0,0,0,0,0,0,0,0,0,0,0,0,0,0,0,0,0,203,2,1.00,1.00,0.00,0.00,0.01,0.06,0.00,255,9,0.04,0.06,0.00,0.00,1.00,1.00,0.00,0.00,anomaly
0,tcp,private,S0,0,0,0,0,0,0,0,0,0,0,0,0,0,0,0,0,0,0,290,8,1.00,1.00,0.00,0.00,0.03,0.06,0.00,255,9,0.04,0.08,0.00,0.00,1.00,1.00,0.00,0.00,anomaly
0,tcp,http,SF,288,2881,0,0,0,0,0,1,0,0,0,0,0,0,0,0,0,0,14,16,0.00,0.00,0.00,0.00,1.00,0.00,0.12,14,255,1.00,0.00,0.07,0.05,0.00,0.00,0.00,0.00,normal
0,tcp,uucp,RSTO,0,0,0,0,0,0,0,0,0,0,0,0,0,0,0,0,0,0,116,3,0.00,0.00,1.00,1.00,0.03,0.07,0.00,255,3,0.01,0.08,0.00,0.00,0.00,0.00,1.00,1.00,anomaly
0,tcp,private,S0,0,0,0,0,0,0,0,0,0,0,0,0,0,0,0,0,0,0,260,6,1.00,1.00,0.00,0.00,0.02,0.07,0.00,255,5,0.02,0.07,0.00,0.00,1.00,1.00,0.00,0.00,anomaly
0,udp,private,SF,1,0,0,0,0,0,0,0,0,0,0,0,0,0,0,0,0,0,12,1,0.00,0.00,0.00,0.00,0.08,0.17,0.00,255,24,0.09,0.20,0.60,0.00,0.00,0.00,0.34,0.00,anomaly
0,udp,private,SF,28,0,0,3,0,0,0,0,0,0,0,0,0,0,0,0,0,0,21,21,0.00,0.00,0.00,0.00,1.00,0.00,0.00,255,21,0.08,0.02,0.08,0.00,0.00,0.00,0.00,0.00,anomaly
0,tcp,http,SF,279,494,0,0,0,0,0,1,0,0,0,0,0,0,0,0,0,0,2,2,0.00,0.00,0.00,0.00,1.00,0.00,0.00,255,255,1.00,0.00,0.00,0.00,0.00,0.00,0.00,0.00,normal
0,icmp,ecr_i,SF,1032,0,0,0,0,0,0,0,0,0,0,0,0,0,0,0,0,0,486,486,0.00,0.00,0.00,0.00,1.00,0.00,0.00,255,255,1.00,0.00,1.00,0.00,0.00,0.00,0.00,0.00,anomaly
0,tcp,ftp_data,SF,192,0,0,0,0,0,0,1,0,0,0,0,0,0,0,0,0,0,2,3,0.00,0.00,0.00,0.00,1.00,0.00,0.67,255,115,0.45,0.01,0.45,0.00,0.00,0.00,0.00,0.00,normal
7,tcp,telnet,SF,105,1401,0,0,0,0,0,1,0,0,0,0,0,0,0,0,0,0,1,1,0.00,0.00,0.00,0.00,1.00,0.00,0.00,84,1,0.01,0.07,0.01,0.00,0.00,0.00,0.00,0.00,normal
0,tcp,private,REJ,0,0,0,0,0,0,0,0,0,0,0,0,0,0,0,0,0,0,1,1,0.00,0.00,1.00,1.00,1.00,0.00,0.00,27,2,0.04,1.00,0.04,1.00,0.00,0.00,0.89,1.00,anomaly
10,tcp,smtp,SF,1330,282,0,0,0,0,0,1,0,0,0,0,0,0,0,0,0,0,1,1,0.00,0.00,0.00,0.00,1.00,0.00,0.00,255,142,0.56,0.03,0.00,0.00,0.00,0.00,0.00,0.00,normal
0,icmp,ecr_i,SF,520,0,0,0,0,0,0,0,0,0,0,0,0,0,0,0,0,0,457,457,0.00,0.00,0.00,0.00,1.00,0.00,0.00,153,153,1.00,0.00,1.00,0.00,0.00,0.00,0.00,0.00,anomaly
0,tcp,ftp_data,S0,0,0,0,0,0,0,0,0,0,0,0,0,0,0,0,0,0,0,47,4,1.00,1.00,0.00,0.00,0.09,0.09,0.00,255,64,0.25,0.02,0.02,0.00,1.00,1.00,0.00,0.00,anomaly
0,tcp,http,SF,230,362,0,0,0,0,0,1,0,0,0,0,0,0,0,0,0,0,10,18,0.00,0.00,0.00,0.00,1.00,0.00,0.17,121,255,1.00,0.00,0.01,0.04,0.00,0.00,0.00,0.00,normal
0,udp,domain_u,SF,44,110,0,0,0,0,0,0,0,0,0,0,0,0,0,0,0,0,71,151,0.00,0.00,0.00,0.00,1.00,0.00,0.01,255,255,1.00,0.00,0.00,0.00,0.00,0.00,0.00,0.00,normal
0,tcp,http,SF,271,3582,0,0,0,0,0,1,0,0,0,0,0,0,0,0,0,0,12,12,0.00,0.00,0.00,0.00,1.00,0.00,0.00,12,255,1.00,0.00,0.08,0.03,0.00,0.00,0.00,0.00,normal
0,tcp,http,SF,179,1668,0,0,0,0,0,1,0,0,0,0,0,0,0,0,0,0,6,6,0.00,0.00,0.00,0.00,1.00,0.00,0.00,52,255,1.00,0.00,0.02,0.03,0.00,0.00,0.00,0.00,normal
0,tcp,ftp_data,SF,852,0,0,0,0,0,0,0,0,0,0,0,0,0,0,0,0,0,6,6,0.00,0.00,0.00,0.00,1.00,0.00,0.00,219,39,0.13,0.02,0.13,0.05,0.00,0.00,0.00,0.00,normal
0,tcp,http,SF,222,310,0,0,0,0,0,1,0,0,0,0,0,0,0,0,0,0,5,13,0.00,0.00,0.00,0.00,1.00,0.00,0.15,170,255,1.00,0.00,0.01,0.01,0.00,0.00,0.00,0.00,normal
0,tcp,http,SF,314,4137,0,0,0,0,0,1,0,0,0,0,0,0,0,0,0,0,7,7,0.00,0.00,0.00,0.00,1.00,0.00,0.00,255,255,1.00,0.00,0.00,0.00,0.00,0.00,0.00,0.00,normal
0,tcp,login,RSTO,0,0,0,0,0,0,0,0,0,0,0,0,0,0,0,0,0,0,139,10,0.00,0.00,1.00,1.00,0.07,0.06,0.00,255,10,0.04,0.06,0.00,0.00,0.00,0.00,1.00,1.00,anomaly
0,tcp,http,SF,230,6880,0,0,0,0,0,1,0,0,0,0,0,0,0,0,0,0,1,17,0.00,0.00,0.00,0.00,1.00,0.00,0.29,24,255,1.00,0.00,0.04,0.04,0.00,0.00,0.00,0.01,normal
0,tcp,whois,S0,0,0,0,0,0,0,0,0,0,0,0,0,0,0,0,0,0,0,200,6,1.00,1.00,0.00,0.00,0.03,0.08,0.00,255,6,0.02,0.07,0.00,0.00,1.00,1.00,0.00,0.00,anomaly
0,tcp,ctf,S0,0,0,0,0,0,0,0,0,0,0,0,0,0,0,0,0,0,0,140,1,1.00,1.00,0.00,0.00,0.01,0.06,0.00,255,1,0.00,0.08,0.00,0.00,1.00,1.00,0.00,0.00,anomaly
0,tcp,smtp,SF,857,327,0,0,0,0,0,1,0,0,0,0,0,0,0,0,0,0,1,1,0.00,0.00,0.00,0.00,1.00,0.00,0.00,173,132,0.57,0.02,0.01,0.02,0.00,0.00,0.00,0.00,normal
0,tcp,http,SF,234,1707,0,0,0,0,0,1,0,0,0,0,0,0,0,0,0,0,9,9,0.00,0.00,0.00,0.00,1.00,0.00,0.00,9,255,1.00,0.00,0.11,0.04,0.00,0.00,0.00,0.00,normal
0,icmp,ecr_i,SF,1032,0,0,0,0,0,0,0,0,0,0,0,0,0,0,0,0,0,511,511,0.00,0.00,0.00,0.00,1.00,0.00,0.00,255,200,0.78,0.01,0.78,0.00,0.00,0.00,0.00,0.00,anomaly
0,udp,private,SF,28,0,0,3,0,0,0,0,0,0,0,0,0,0,0,0,0,0,68,68,0.00,0.00,0.00,0.00,1.00,0.00,0.00,255,68,0.27,0.02,0.27,0.00,0.00,0.00,0.00,0.00,anomaly
0,tcp,private,S0,0,0,0,0,0,0,0,0,0,0,0,0,0,0,0,0,0,0,132,7,1.00,1.00,0.00,0.00,0.05,0.06,0.00,255,7,0.03,0.06,0.00,0.00,1.00,1.00,0.00,0.00,anomaly
0,tcp,http,SF,215,6367,0,0,0,0,0,1,0,0,0,0,0,0,0,0,0,0,9,9,0.00,0.00,0.00,0.00,1.00,0.00,0.00,255,255,1.00,0.00,0.00,0.00,0.00,0.00,0.00,0.00,normal
0,udp,domain_u,SF,46,46,0,0,0,0,0,0,0,0,0,0,0,0,0,0,0,0,215,215,0.00,0.00,0.00,0.00,1.00,0.00,0.00,255,250,0.98,0.01,0.00,0.00,0.00,0.00,0.00,0.00,normal
0,udp,private,SF,105,146,0,0,0,0,0,0,0,0,0,0,0,0,0,0,0,0,1,1,0.00,0.00,0.00,0.00,1.00,0.00,0.00,229,217,0.95,0.01,0.00,0.00,0.00,0.00,0.00,0.00,normal
0,tcp,private,S0,0,0,0,0,0,0,0,0,0,0,0,0,0,0,0,0,0,0,115,18,1.00,1.00,0.00,0.00,0.16,0.04,0.00,255,18,0.07,0.04,0.00,0.00,1.00,1.00,0.00,0.00,anomaly
0,tcp,private,S0,0,0,0,0,0,0,0,0,0,0,0,0,0,0,0,0,0,0,35,16,1.00,1.00,0.00,0.00,0.46,0.11,0.00,255,16,0.06,0.08,0.00,0.00,1.00,1.00,0.00,0.00,anomaly
0,tcp,csnet_ns,S0,0,0,0,0,0,0,0,0,0,0,0,0,0,0,0,0,0,0,275,15,1.00,1.00,0.00,0.00,0.05,0.06,0.00,255,15,0.06,0.09,0.00,0.00,1.00,1.00,0.00,0.00,anomaly
0,tcp,http,SF,305,2507,0,0,0,0,0,1,0,0,0,0,0,0,0,0,0,0,4,4,0.00,0.00,0.00,0.00,1.00,0.00,0.00,255,239,0.94,0.01,0.00,0.00,0.00,0.00,0.00,0.00,normal
0,tcp,private,REJ,0,0,0,0,0,0,0,0,0,0,0,0,0,0,0,0,0,0,76,13,0.00,0.00,1.00,1.00,0.17,0.08,0.00,255,13,0.05,0.07,0.00,0.00,0.00,0.00,1.00,1.00,anomaly
0,tcp,http,SF,336,15767,0,0,0,0,0,1,0,0,0,0,0,0,0,0,0,0,12,12,0.00,0.00,0.00,0.00,1.00,0.00,0.00,95,255,1.00,0.00,0.01,0.02,0.00,0.00,0.00,0.00,normal
0,tcp,csnet_ns,S0,0,0,0,0,0,0,0,0,0,0,0,0,0,0,0,0,0,0,202,2,1.00,1.00,0.00,0.00,0.01,0.06,0.00,255,8,0.03,0.07,0.00,0.00,1.00,1.00,0.00,0.00,anomaly
0,tcp,private,S0,0,0,0,0,0,0,0,0,0,0,0,0,0,0,0,0,0,0,252,14,1.00,1.00,0.00,0.00,0.06,0.07,0.00,255,13,0.05,0.09,0.00,0.00,1.00,1.00,0.00,0.00,anomaly
5784,udp,other,SF,147,105,0,0,0,0,0,0,0,0,0,0,0,0,0,0,0,0,1,1,0.00,0.00,0.00,0.00,1.00,0.00,0.00,255,3,0.01,0.53,0.82,0.00,0.00,0.00,0.00,0.00,normal
0,tcp,http,SF,335,1212,0,0,0,0,0,1,0,0,0,0,0,0,0,0,0,0,3,3,0.00,0.00,0.00,0.00,1.00,0.00,0.00,7,255,1.00,0.00,0.14,0.21,0.00,0.01,0.43,0.96,normal
0,tcp,telnet,S0,0,0,0,0,0,0,0,0,0,0,0,0,0,0,0,0,0,0,74,17,1.00,1.00,0.00,0.00,0.23,0.05,0.00,255,58,0.23,0.02,0.01,0.00,1.00,1.00,0.00,0.00,anomaly
0,tcp,http,SF,339,241,0,0,0,0,0,1,0,0,0,0,0,0,0,0,0,0,1,1,0.00,0.00,0.00,0.00,1.00,0.00,0.00,68,255,1.00,0.00,0.01,0.02,0.00,0.00,0.00,0.00,normal
0,tcp,http,SF,317,3245,0,0,0,0,0,1,0,0,0,0,0,0,0,0,0,0,4,4,0.00,0.00,0.00,0.00,1.00,0.00,0.00,251,255,1.00,0.00,0.00,0.01,0.00,0.00,0.00,0.00,normal
0,tcp,private,S0,0,0,0,0,0,0,0,0,0,0,0,0,0,0,0,0,0,0,116,19,1.00,1.00,0.00,0.00,0.16,0.06,0.00,255,15,0.06,0.06,0.00,0.00,1.00,1.00,0.00,0.00,anomaly
0,tcp,http,SF,54540,8314,0,0,0,2,0,1,1,0,0,0,0,0,0,0,0,0,2,2,0.00,0.00,0.00,0.00,1.00,0.00,0.00,79,79,1.00,0.00,0.01,0.00,0.01,0.01,0.01,0.01,anomaly
0,tcp,vmnet,S0,0,0,0,0,0,0,0,0,0,0,0,0,0,0,0,0,0,0,197,2,1.00,1.00,0.00,0.00,0.01,0.07,0.00,255,2,0.01,0.08,0.00,0.00,1.00,1.00,0.00,0.00,anomaly
0,udp,domain_u,SF,42,131,0,0,0,0,0,0,0,0,0,0,0,0,0,0,0,0,80,160,0.00,0.00,0.00,0.00,1.00,0.00,0.01,255,254,1.00,0.01,0.00,0.00,0.00,0.00,0.00,0.00,normal
0,tcp,smtp,SF,986,368,0,0,0,0,0,1,0,0,0,0,0,0,0,0,0,0,1,1,0.00,0.00,0.00,0.00,1.00,0.00,0.00,76,169,0.89,0.04,0.01,0.01,0.00,0.00,0.00,0.00,normal
0,tcp,private,S0,0,0,0,0,0,0,0,0,0,0,0,0,0,0,0,0,0,0,198,4,1.00,1.00,0.00,0.00,0.02,0.08,0.00,255,4,0.02,0.08,0.00,0.00,1.00,1.00,0.00,0.00,anomaly
0,icmp,urp_i,SF,183,0,0,0,0,0,0,0,0,0,0,0,0,0,0,0,0,0,4,4,0.00,0.00,0.00,0.00,1.00,0.00,0.00,255,37,0.15,0.01,0.16,0.00,0.00,0.00,0.00,0.00,normal
0,tcp,private,REJ,0,0,0,0,0,0,0,0,0,0,0,0,0,0,0,0,0,0,102,3,0.00,0.00,1.00,1.00,0.03,0.07,0.00,255,1,0.00,0.07,0.00,0.00,0.00,0.00,1.00,1.00,anomaly
0,tcp,http,SF,405,23786,0,0,0,0,0,1,0,0,0,0,0,0,0,0,0,0,1,1,0.00,0.00,0.00,0.00,1.00,0.00,0.00,9,255,1.00,0.00,0.11,0.05,0.00,0.00,0.00,0.00,normal
0,tcp,link,S0,0,0,0,0,0,0,0,0,0,0,0,0,0,0,0,0,0,0,223,21,1.00,1.00,0.00,0.00,0.09,0.05,0.00,255,21,0.08,0.05,0.00,0.00,1.00,1.00,0.00,0.00,anomaly
0,tcp,smtp,SF,785,327,0,0,0,0,0,1,0,0,0,0,0,0,0,0,0,0,1,1,0.00,0.00,0.00,0.00,1.00,0.00,0.00,50,70,0.76,0.12,0.02,0.03,0.02,0.00,0.00,0.00,normal
0,tcp,http,SF,258,4302,0,0,0,0,0,1,0,0,0,0,0,0,0,0,0,0,1,1,0.00,0.00,0.00,0.00,1.00,0.00,0.00,31,34,1.00,0.00,0.03,0.06,0.00,0.06,0.00,0.03,normal
0,tcp,login,S0,0,0,0,0,0,0,0,0,0,0,0,0,0,0,0,0,0,0,138,6,1.00,1.00,0.00,0.00,0.04,0.06,0.00,255,6,0.02,0.06,0.00,0.00,1.00,1.00,0.00,0.00,anomaly
0,icmp,eco_i,SF,8,0,0,0,0,0,0,0,0,0,0,0,0,0,0,0,0,0,1,28,0.00,0.00,0.00,0.00,1.00,0.00,1.00,1,35,1.00,0.00,1.00,0.51,0.00,0.00,0.00,0.00,anomaly
0,tcp,http,SF,318,2649,0,0,0,0,0,1,0,0,0,0,0,0,0,0,0,0,5,5,0.00,0.00,0.00,0.00,1.00,0.00,0.00,5,255,1.00,0.00,0.20,0.09,0.00,0.00,0.00,0.00,normal
0,tcp,private,REJ,0,0,0,0,0,0,0,0,0,0,0,0,0,0,0,0,0,0,154,1,0.00,0.00,1.00,1.00,0.01,0.07,0.00,255,1,0.00,0.07,0.00,0.00,0.00,0.00,1.00,1.00,anomaly
0,tcp,ssh,S0,0,0,0,0,0,0,0,0,0,0,0,0,0,0,0,0,0,0,204,18,1.00,1.00,0.00,0.00,0.09,0.06,0.00,255,18,0.07,0.07,0.00,0.00,1.00,1.00,0.00,0.00,anomaly
0,tcp,time,S0,0,0,0,0,0,0,0,0,0,0,0,0,0,0,0,0,0,0,262,4,1.00,1.00,0.00,0.00,0.02,0.06,0.00,255,4,0.02,0.07,0.00,0.00,1.00,1.00,0.00,0.00,anomaly
0,tcp,http,SF,216,1240,0,0,0,0,0,1,0,0,0,0,0,0,0,0,0,0,8,8,0.00,0.00,0.00,0.00,1.00,0.00,0.00,255,255,1.00,0.00,0.01,0.00,0.00,0.00,0.00,0.00,normal
1,tcp,private,RSTR,0,0,0,0,0,0,0,0,0,0,0,0,0,0,0,0,0,0,25,2,0.00,0.00,1.00,1.00,0.08,0.52,0.00,195,2,0.01,0.08,0.13,0.00,0.01,0.00,0.38,1.00,anomaly
0,tcp,http,SF,291,320,0,0,0,0,0,1,0,0,0,0,0,0,0,0,0,0,3,3,0.00,0.00,0.00,0.00,1.00,0.00,0.00,55,255,1.00,0.00,0.02,0.05,0.02,0.00,0.00,0.00,normal
0,tcp,http,SF,224,546,0,0,0,0,0,1,0,0,0,0,0,0,0,0,0,0,21,21,0.00,0.00,0.00,0.00,1.00,0.00,0.00,21,255,1.00,0.00,0.05,0.06,0.00,0.01,0.00,0.00,normal
0,tcp,ftp_data,REJ,0,0,0,0,0,0,0,0,0,0,0,0,0,0,0,0,0,0,459,5,0.07,0.00,0.90,1.00,0.01,0.99,0.00,255,4,0.02,0.99,0.00,0.00,0.08,0.00,0.91,1.00,anomaly
0,tcp,domain,S0,0,0,0,0,0,0,0,0,0,0,0,0,0,0,0,0,0,0,253,1,1.00,1.00,0.00,0.00,0.00,0.07,0.00,255,1,0.00,0.08,0.00,0.00,1.00,1.00,0.00,0.00,anomaly
542,udp,domain_u,SF,17,42,0,0,0,0,0,0,0,0,0,0,0,0,0,0,0,0,1,1,0.00,0.00,0.00,0.00,1.00,0.00,0.00,255,224,0.88,0.01,0.04,0.00,0.00,0.00,0.00,0.00,normal
0,tcp,private,S0,0,0,0,0,0,0,0,0,0,0,0,0,0,0,0,0,0,0,142,15,1.00,1.00,0.00,0.00,0.11,0.06,0.00,255,8,0.03,0.06,0.00,0.00,1.00,1.00,0.00,0.00,anomaly
0,udp,domain_u,SF,29,29,0,0,0,0,0,0,0,0,0,0,0,0,0,0,0,0,1,3,0.00,0.00,0.00,0.00,1.00,0.00,1.00,255,253,0.99,0.01,0.00,0.00,0.00,0.00,0.00,0.00,normal
0,udp,private,SF,105,147,0,0,0,0,0,0,0,0,0,0,0,0,0,0,0,0,1,1,0.00,0.00,0.00,0.00,1.00,0.00,0.00,155,143,0.92,0.02,0.01,0.00,0.00,0.00,0.00,0.00,normal
0,icmp,eco_i,SF,30,0,0,0,0,0,0,0,0,0,0,0,0,0,0,0,0,0,12,1,0.00,0.00,0.00,0.00,0.08,0.25,0.00,255,3,0.01,0.01,0.09,0.00,0.00,0.00,0.00,0.00,normal
0,tcp,http,SF,325,12884,0,0,0,0,0,1,0,0,0,0,0,0,0,0,0,0,5,9,0.00,0.00,0.00,0.00,1.00,0.00,0.22,72,72,1.00,0.00,0.01,0.00,0.00,0.00,0.00,0.00,normal
0,tcp,login,S0,0,0,0,0,0,0,0,0,0,0,0,0,0,0,0,0,0,0,139,20,1.00,1.00,0.00,0.00,0.14,0.06,0.00,255,20,0.08,0.05,0.00,0.00,1.00,1.00,0.00,0.00,anomaly
0,tcp,http,REJ,0,0,0,0,0,0,0,0,0,0,0,0,0,0,0,0,0,0,1,1,0.00,0.00,1.00,1.00,1.00,0.00,0.00,19,192,1.00,0.00,0.05,0.19,0.00,0.00,1.00,0.99,normal
0,tcp,ftp_data,SF,12,0,0,0,0,0,0,1,0,0,0,0,0,0,0,0,0,0,1,2,0.00,0.00,0.00,0.00,1.00,0.00,1.00,75,65,0.63,0.04,0.63,0.05,0.01,0.02,0.00,0.00,normal
0,tcp,http,SF,212,828,0,0,0,0,0,1,0,0,0,0,0,0,0,0,0,0,9,9,0.00,0.00,0.00,0.00,1.00,0.00,0.00,94,255,1.00,0.00,0.01,0.03,0.00,0.00,0.00,0.00,normal
0,tcp,http,SF,240,1475,0,0,0,0,0,1,0,0,0,0,0,0,0,0,0,0,12,12,0.00,0.00,0.00,0.00,1.00,0.00,0.00,255,255,1.00,0.00,0.00,0.00,0.00,0.00,0.00,0.00,normal
0,tcp,http,SF,292,13206,0,0,0,0,0,1,0,0,0,0,0,0,0,0,0,0,5,5,0.00,0.00,0.00,0.00,1.00,0.00,0.00,5,255,1.00,0.00,0.20,0.04,0.00,0.00,0.00,0.00,normal
0,tcp,http,SF,172,12793,0,0,0,2,0,1,0,0,0,0,0,0,0,0,0,0,1,2,0.00,0.00,0.00,0.00,1.00,0.00,1.00,255,255,1.00,0.00,0.00,0.00,0.00,0.00,0.00,0.00,normal
0,tcp,private,S0,0,0,0,0,0,0,0,0,0,0,0,0,0,0,0,0,0,0,196,9,1.00,1.00,0.00,0.00,0.05,0.06,0.00,255,20,0.08,0.07,0.00,0.00,1.00,1.00,0.00,0.00,anomaly
0,tcp,http,SF,310,788,0,0,0,0,0,1,0,0,0,0,0,0,0,0,0,0,3,3,0.00,0.00,0.00,0.00,1.00,0.00,0.00,255,255,1.00,0.00,0.00,0.00,0.00,0.00,0.00,0.00,normal
0,udp,domain_u,SF,44,128,0,0,0,0,0,0,0,0,0,0,0,0,0,0,0,0,4,84,0.00,0.00,0.00,0.00,1.00,0.00,0.02,255,205,0.80,0.02,0.00,0.00,0.00,0.00,0.00,0.00,normal
0,udp,other,SF,145,0,0,0,0,0,0,0,0,0,0,0,0,0,0,0,0,0,3,1,0.00,0.00,0.00,0.00,0.33,0.67,0.00,255,1,0.00,0.54,0.90,0.00,0.00,0.00,0.00,0.00,normal
1,tcp,ftp,SF,1238,2451,0,0,0,28,0,1,0,0,0,0,0,0,0,0,0,1,1,1,0.00,0.00,0.00,0.00,1.00,0.00,0.00,255,123,0.48,0.02,0.00,0.00,0.00,0.00,0.01,0.00,anomaly
0,icmp,eco_i,SF,8,0,0,0,0,0,0,0,0,0,0,0,0,0,0,0,0,0,1,7,0.00,0.00,0.00,0.00,1.00,0.00,1.00,1,59,1.00,0.00,1.00,0.51,0.00,0.00,0.00,0.00,anomaly
0,udp,domain_u,SF,45,45,0,0,0,0,0,0,0,0,0,0,0,0,0,0,0,0,167,167,0.00,0.00,0.00,0.00,1.00,0.00,0.00,255,254,1.00,0.01,0.00,0.00,0.00,0.00,0.00,0.00,normal
0,tcp,private,RSTR,0,0,0,0,0,0,0,0,0,0,0,0,0,0,0,0,0,0,2,1,0.00,0.00,0.50,1.00,0.50,1.00,0.00,255,1,0.00,1.00,1.00,0.00,0.00,0.00,0.99,1.00,anomaly
2,tcp,smtp,SF,1551,362,0,0,0,0,0,1,0,0,0,0,0,0,0,0,0,0,1,2,0.00,0.00,0.00,0.00,1.00,0.00,1.00,3,135,0.67,0.67,0.33,0.01,0.00,0.00,0.00,0.00,normal
4,tcp,smtp,SF,1308,328,0,0,0,0,0,1,0,0,0,0,0,0,0,0,0,0,1,1,0.00,0.00,0.00,0.00,1.00,0.00,0.00,2,14,1.00,0.00,0.50,0.14,0.00,0.00,0.00,0.00,normal
0,tcp,http,SF,356,1125,0,0,0,0,0,1,0,0,0,0,0,0,0,0,0,0,3,3,0.00,0.00,0.00,0.00,1.00,0.00,0.00,36,255,1.00,0.00,0.03,0.03,0.00,0.00,0.00,0.00,normal
0,tcp,http,SF,364,6914,0,0,0,0,0,1,0,0,0,0,0,0,0,0,0,0,13,13,0.00,0.00,0.00,0.00,1.00,0.00,0.00,255,255,1.00,0.00,0.00,0.00,0.00,0.00,0.00,0.00,normal
0,tcp,http,SF,331,776,0,0,0,0,0,1,0,0,0,0,0,0,0,0,0,0,10,14,0.00,0.00,0.00,0.00,1.00,0.00,0.29,255,255,1.00,0.00,0.01,0.00,0.00,0.00,0.00,0.00,normal
0,icmp,eco_i,SF,30,0,0,0,0,0,0,0,0,0,0,0,0,0,0,0,0,0,2,1,0.00,0.00,0.00,0.00,0.50,1.00,0.00,255,28,0.11,0.01,0.55,0.00,0.00,0.00,0.00,0.00,normal
0,tcp,private,S0,0,0,0,0,0,0,0,0,0,0,0,0,0,0,0,0,0,0,262,7,1.00,1.00,0.00,0.00,0.03,0.06,0.00,255,14,0.05,0.08,0.00,0.00,1.00,1.00,0.00,0.00,anomaly
0,tcp,exec,S0,0,0,0,0,0,0,0,0,0,0,0,0,0,0,0,0,0,0,103,17,1.00,1.00,0.00,0.00,0.17,0.06,0.00,255,17,0.07,0.05,0.00,0.00,1.00,1.00,0.00,0.00,anomaly
0,tcp,http,SF,247,7546,0,0,0,0,0,1,0,0,0,0,0,0,0,0,0,0,14,14,0.00,0.00,0.00,0.00,1.00,0.00,0.00,143,255,1.00,0.00,0.01,0.01,0.00,0.00,0.00,0.00,normal
0,tcp,http,SF,300,1841,0,0,0,0,0,1,0,0,0,0,0,0,0,0,0,0,43,43,0.00,0.00,0.00,0.00,1.00,0.00,0.00,43,255,1.00,0.00,0.02,0.02,0.00,0.00,0.00,0.00,normal
0,tcp,mtp,S0,0,0,0,0,0,0,0,0,0,0,0,0,0,0,0,0,0,0,221,16,1.00,1.00,0.00,0.00,0.07,0.06,0.00,255,17,0.07,0.08,0.00,0.00,1.00,1.00,0.00,0.00,anomaly
0,tcp,http,SF,355,2109,0,0,0,0,0,1,0,0,0,0,0,0,0,0,0,0,5,26,0.00,0.00,0.00,0.00,1.00,0.00,0.23,29,255,1.00,0.00,0.03,0.05,0.00,0.00,0.00,0.00,normal
0,tcp,finger,S0,0,0,0,0,0,0,0,0,0,0,0,0,0,0,0,0,0,0,33,14,1.00,1.00,0.00,0.00,0.42,0.06,0.00,255,14,0.05,0.07,0.01,0.00,1.00,1.00,0.00,0.00,anomaly
0,tcp,http,SF,316,1260,0,0,0,0,0,1,0,0,0,0,0,0,0,0,0,0,3,9,0.00,0.00,0.00,0.00,1.00,0.00,0.56,255,255,1.00,0.00,0.00,0.00,0.00,0.00,0.00,0.00,normal
0,udp,domain_u,SF,44,136,0,0,0,0,0,0,0,0,0,0,0,0,0,0,0,0,224,300,0.00,0.00,0.00,0.00,1.00,0.00,0.01,255,253,0.99,0.01,0.00,0.00,0.00,0.00,0.00,0.00,normal
30,tcp,ftp,SF,1458,4152,0,0,0,30,0,1,0,0,0,0,0,0,0,0,0,1,1,1,0.00,0.00,0.00,0.00,1.00,0.00,0.00,158,40,0.25,0.03,0.01,0.00,0.00,0.00,0.00,0.00,normal
0,tcp,uucp_path,S0,0,0,0,0,0,0,0,0,0,0,0,0,0,0,0,0,0,0,221,14,1.00,1.00,0.00,0.00,0.06,0.05,0.00,255,14,0.05,0.05,0.00,0.00,1.00,1.00,0.00,0.00,anomaly
10455,udp,other,SF,146,105,0,0,0,0,0,0,0,0,0,0,0,0,0,0,0,0,4,2,0.00,0.00,0.00,0.00,0.50,0.50,0.00,255,2,0.01,0.51,0.87,0.00,0.00,0.00,0.00,0.00,normal
0,tcp,private,RSTR,0,0,0,0,0,0,0,0,0,0,0,0,0,0,0,0,0,0,1,1,0.00,0.00,1.00,1.00,1.00,0.00,0.00,255,1,0.00,0.82,1.00,0.00,0.00,0.00,1.00,1.00,anomaly
0,tcp,Z39_50,REJ,0,0,0,0,0,0,0,0,0,0,0,0,0,0,0,0,0,0,284,14,0.00,0.00,1.00,1.00,0.05,0.06,0.00,255,14,0.05,0.07,0.00,0.00,0.00,0.00,1.00,1.00,anomaly
0,udp,private,SF,1,0,0,0,0,0,0,0,0,0,0,0,0,0,0,0,0,0,2,2,0.00,0.00,0.00,0.00,1.00,0.00,0.00,255,2,0.01,0.73,0.35,0.00,0.03,0.00,0.62,0.00,anomaly
0,tcp,telnet,S0,0,0,0,0,0,0,0,0,0,0,0,0,0,0,0,0,0,0,150,16,1.00,1.00,0.00,0.00,0.11,0.05,0.00,255,1,0.00,0.08,0.00,0.00,1.00,1.00,0.00,0.00,anomaly
0,tcp,imap4,S0,0,0,0,0,0,0,0,0,0,0,0,0,0,0,0,0,0,0,255,9,1.00,1.00,0.00,0.00,0.04,0.06,0.00,255,9,0.04,0.07,0.00,0.00,1.00,1.00,0.00,0.00,anomaly
10326,udp,other,SF,146,105,0,0,0,0,0,0,0,0,0,0,0,0,0,0,0,0,5,2,0.00,0.00,0.00,0.00,0.40,0.60,0.00,255,2,0.01,0.85,1.00,0.00,0.00,0.00,0.00,0.00,normal
0,tcp,private,S0,0,0,0,0,0,0,0,0,0,0,0,0,0,0,0,0,0,0,26,2,1.00,1.00,0.00,0.00,0.08,0.15,0.00,255,12,0.05,0.08,0.00,0.00,1.00,1.00,0.00,0.00,anomaly
0,tcp,smtp,RSTO,13794,2966,0,0,0,0,0,1,0,0,0,0,0,0,0,0,0,0,2,2,0.00,0.00,1.00,1.00,1.00,0.00,0.00,170,96,0.43,0.42,0.01,0.02,0.00,0.00,0.41,0.04,normal
0,tcp,finger,S0,0,0,0,0,0,0,0,0,0,0,0,0,0,0,0,0,0,0,74,20,1.00,1.00,0.00,0.00,0.27,0.05,0.00,255,58,0.23,0.04,0.00,0.00,1.00,1.00,0.00,0.00,anomaly
0,tcp,smtp,SF,911,325,0,0,0,0,0,1,0,0,0,0,0,0,0,0,0,0,2,1,0.00,0.00,0.00,0.00,0.50,1.00,0.00,18,161,0.83,0.17,0.06,0.01,0.00,0.00,0.00,0.00,normal
0,tcp,smtp,S0,0,0,0,0,0,0,0,0,0,0,0,0,0,0,0,0,0,0,7,9,1.00,0.78,0.00,0.00,1.00,0.00,0.33,29,141,0.24,0.07,0.03,0.01,0.93,0.05,0.00,0.00,anomaly
0,tcp,http,SF,280,3332,0,0,0,0,0,1,0,0,0,0,0,0,0,0,0,0,2,2,0.00,0.00,0.00,0.00,1.00,0.00,0.00,10,255,1.00,0.00,0.10,0.07,0.00,0.00,0.00,0.00,normal
0,tcp,daytime,S0,0,0,0,0,0,0,0,0,0,0,0,0,0,0,0,0,0,0,235,4,1.00,1.00,0.00,0.00,0.02,0.07,0.00,255,4,0.02,0.07,0.00,0.00,1.00,1.00,0.00,0.00,anomaly
0,tcp,private,S0,0,0,0,0,0,0,0,0,0,0,0,0,0,0,0,0,0,0,131,20,1.00,1.00,0.00,0.00,0.15,0.05,0.00,255,18,0.07,0.07,0.00,0.00,1.00,1.00,0.00,0.00,anomaly
0,udp,domain_u,SF,41,41,0,0,0,0,0,0,0,0,0,0,0,0,0,0,0,0,100,166,0.00,0.00,0.00,0.00,1.00,0.00,0.01,255,255,1.00,0.00,0.01,0.00,0.00,0.00,0.00,0.00,normal
0,tcp,finger,SF,10,139,0,0,0,0,0,0,0,0,0,0,0,0,0,0,0,0,1,1,0.00,0.00,0.00,0.00,1.00,0.00,0.00,126,5,0.04,0.03,0.01,0.00,0.00,0.00,0.00,0.00,normal
0,tcp,http,SF,311,488,0,0,0,0,0,1,0,0,0,0,0,0,0,0,0,0,11,11,0.00,0.00,0.00,0.00,1.00,0.00,0.00,104,255,1.00,0.00,0.01,0.04,0.01,0.00,0.00,0.00,normal
0,tcp,http,SF,281,1745,0,0,0,0,0,1,0,0,0,0,0,0,0,0,0,0,2,2,0.00,0.00,0.00,0.00,1.00,0.00,0.00,39,255,1.00,0.00,0.03,0.07,0.00,0.00,0.00,0.00,normal
0,tcp,http,SF,297,1285,0,0,0,0,0,1,0,0,0,0,0,0,0,0,0,0,8,8,0.00,0.00,0.00,0.00,1.00,0.00,0.00,8,255,1.00,0.00,0.12,0.04,0.00,0.00,0.00,0.00,normal
0,tcp,ldap,S0,0,0,0,0,0,0,0,0,0,0,0,0,0,0,0,0,0,0,124,2,1.00,1.00,0.00,0.00,0.02,0.07,0.00,255,2,0.01,0.07,0.00,0.00,1.00,1.00,0.00,0.00,anomaly
0,udp,domain_u,SF,43,72,0,0,0,0,0,0,0,0,0,0,0,0,0,0,0,0,263,264,0.00,0.00,0.00,0.00,1.00,0.01,0.01,255,242,0.95,0.01,0.00,0.00,0.00,0.00,0.00,0.00,normal
0,tcp,finger,S0,0,0,0,0,0,0,0,0,0,0,0,0,0,0,0,0,0,0,34,15,1.00,1.00,0.00,0.00,0.44,0.06,0.00,255,15,0.06,0.07,0.01,0.00,1.00,1.00,0.00,0.00,anomaly
0,tcp,ftp_data,SF,334,0,0,0,0,0,0,1,0,0,0,0,0,0,0,0,0,0,1,1,0.00,0.00,0.00,0.00,1.00,0.00,0.00,1,17,1.00,0.00,1.00,0.24,0.00,0.00,0.00,0.00,anomaly
0,icmp,eco_i,SF,8,0,0,0,0,0,0,0,0,0,0,0,0,0,0,0,0,0,1,15,0.00,0.00,0.00,0.00,1.00,0.00,1.00,1,28,1.00,0.00,1.00,0.54,0.00,0.00,0.00,0.00,anomaly
0,tcp,http,SF,215,9399,0,0,0,0,0,1,0,0,0,0,0,0,0,0,0,0,16,23,0.00,0.00,0.00,0.00,1.00,0.00,0.13,79,255,1.00,0.00,0.01,0.05,0.00,0.00,0.00,0.00,normal
0,tcp,Z39_50,S0,0,0,0,0,0,0,0,0,0,0,0,0,0,0,0,0,0,0,16,3,1.00,1.00,0.00,0.00,0.19,0.25,0.00,255,9,0.04,0.08,0.00,0.00,1.00,1.00,0.00,0.00,anomaly
0,tcp,http,REJ,0,0,0,0,0,0,0,0,0,0,0,0,0,0,0,0,0,0,1,2,0.00,0.00,1.00,1.00,1.00,0.00,1.00,43,255,1.00,0.00,0.02,0.07,0.00,0.00,1.00,0.97,normal
0,udp,other,SF,516,4,0,0,0,0,0,0,0,0,0,0,0,0,0,0,0,0,151,151,0.00,0.00,0.00,0.00,1.00,0.00,0.00,151,151,1.00,0.00,1.00,0.00,0.00,0.00,0.00,0.00,normal
0,tcp,private,REJ,0,0,0,0,0,0,0,0,0,0,0,0,0,0,0,0,0,0,1,1,0.00,0.00,1.00,1.00,1.00,0.00,0.00,19,1,0.05,1.00,0.05,0.00,0.00,0.00,0.84,1.00,anomaly
0,tcp,bgp,S0,0,0,0,0,0,0,0,0,0,0,0,0,0,0,0,0,0,0,115,7,1.00,1.00,0.00,0.00,0.06,0.06,0.00,255,7,0.03,0.05,0.00,0.00,1.00,1.00,0.00,0.00,anomaly
0,tcp,private,REJ,0,0,0,0,0,0,0,0,0,0,0,0,0,0,0,0,0,0,130,10,0.00,0.00,1.00,1.00,0.08,0.06,0.00,255,7,0.03,0.07,0.00,0.00,0.00,0.00,1.00,1.00,anomaly
0,tcp,time,S0,0,0,0,0,0,0,0,0,0,0,0,0,0,0,0,0,0,0,236,15,1.00,1.00,0.00,0.00,0.06,0.07,0.00,255,15,0.06,0.07,0.00,0.00,1.00,1.00,0.00,0.00,anomaly
28,udp,domain_u,SF,44,44,0,0,0,0,0,0,0,0,0,0,0,0,0,0,0,0,3,5,0.00,0.00,0.00,0.00,0.33,0.67,0.40,101,98,0.97,0.02,0.01,0.00,0.00,0.00,0.00,0.00,normal
0,tcp,time,RSTO,0,0,0,0,0,0,0,0,0,0,0,0,0,0,0,0,0,0,280,16,0.00,0.00,1.00,1.00,0.06,0.06,0.00,255,16,0.06,0.07,0.00,0.00,0.00,0.00,1.00,1.00,anomaly
0,tcp,smtp,SF,676,328,0,0,0,0,0,1,0,0,0,0,0,0,0,0,0,0,1,1,0.00,0.00,0.00,0.00,1.00,0.00,0.00,119,187,0.73,0.04,0.01,0.01,0.00,0.00,0.00,0.00,normal
0,tcp,http,SF,334,455,0,0,0,0,0,1,0,0,0,0,0,0,0,0,0,0,7,9,0.00,0.00,0.00,0.00,1.00,0.00,0.33,115,255,1.00,0.00,0.01,0.02,0.00,0.00,0.00,0.00,normal
0,tcp,private,S0,0,0,0,0,0,0,0,0,0,0,0,0,0,0,0,0,0,0,268,2,1.00,1.00,0.00,0.00,0.01,0.07,0.00,255,2,0.01,0.08,0.00,0.00,1.00,1.00,0.00,0.00,anomaly
0,tcp,private,S0,0,0,0,0,0,0,0,0,0,0,0,0,0,0,0,0,0,0,84,18,1.00,1.00,0.00,0.00,0.21,0.06,0.00,255,18,0.07,0.07,0.00,0.00,1.00,1.00,0.00,0.00,anomaly
0,tcp,http,SF,204,1596,0,0,0,0,0,1,0,0,0,0,0,0,0,0,0,0,24,24,0.00,0.00,0.00,0.00,1.00,0.00,0.00,49,255,1.00,0.00,0.02,0.04,0.00,0.00,0.00,0.00,normal
0,icmp,ecr_i,SF,520,0,0,0,0,0,0,0,0,0,0,0,0,0,0,0,0,0,139,139,0.00,0.00,0.00,0.00,1.00,0.00,0.00,255,255,1.00,0.00,1.00,0.00,0.00,0.00,0.00,0.00,anomaly
0,tcp,Z39_50,S0,0,0,0,0,0,0,0,0,0,0,0,0,0,0,0,0,0,0,211,6,1.00,1.00,0.00,0.00,0.03,0.06,0.00,255,6,0.02,0.06,0.00,0.00,1.00,1.00,0.00,0.00,anomaly
0,tcp,http,SF,192,301,0,0,0,0,0,1,0,0,0,0,0,0,0,0,0,0,9,9,0.00,0.00,0.00,0.00,1.00,0.00,0.00,9,255,1.00,0.00,0.11,0.05,0.00,0.00,0.00,0.00,normal
0,icmp,eco_i,SF,18,0,0,0,0,0,0,0,0,0,0,0,0,0,0,0,0,0,1,1,0.00,0.00,0.00,0.00,1.00,0.00,0.00,1,225,1.00,0.00,1.00,0.25,0.00,0.00,0.00,0.00,anomaly
0,tcp,uucp,S0,0,0,0,0,0,0,0,0,0,0,0,0,0,0,0,0,0,0,100,2,1.00,1.00,0.00,0.00,0.02,0.06,0.00,255,2,0.01,0.05,0.00,0.00,1.00,1.00,0.00,0.00,anomaly
0,tcp,netbios_dgm,S0,0,0,0,0,0,0,0,0,0,0,0,0,0,0,0,0,0,0,101,13,1.00,1.00,0.00,0.00,0.13,0.05,0.00,255,13,0.05,0.05,0.00,0.00,1.00,1.00,0.00,0.00,anomaly
0,tcp,ftp,S0,0,0,0,0,0,0,0,0,0,0,0,0,0,0,0,0,0,0,265,4,1.00,1.00,0.00,0.00,0.02,0.06,0.00,255,17,0.07,0.07,0.00,0.00,1.00,1.00,0.00,0.00,anomaly
0,tcp,http,SF,256,4486,0,0,0,0,0,1,0,0,0,0,0,0,0,0,0,0,1,1,0.00,0.00,0.00,0.00,1.00,0.00,0.00,255,250,0.98,0.01,0.00,0.00,0.00,0.00,0.01,0.01,normal
0,icmp,eco_i,SF,64,0,0,0,0,0,0,0,0,0,0,0,0,0,0,0,0,0,1,1,0.00,0.00,0.00,0.00,1.00,0.00,0.00,1,1,1.00,0.00,1.00,0.00,0.00,0.00,0.00,0.00,normal
0,udp,domain_u,SF,46,136,0,0,0,0,0,0,0,0,0,0,0,0,0,0,0,0,210,210,0.00,0.00,0.00,0.00,1.00,0.00,0.00,135,96,0.71,0.02,0.01,0.00,0.00,0.00,0.00,0.00,normal
0,tcp,private,S0,0,0,0,0,0,0,0,0,0,0,0,0,0,0,0,0,0,0,54,17,1.00,1.00,0.00,0.00,0.31,0.07,0.00,255,17,0.07,0.05,0.00,0.00,1.00,1.00,0.00,0.00,anomaly
0,tcp,http,SF,220,253,0,0,0,0,0,1,0,0,0,0,0,0,0,0,0,0,16,24,0.00,0.00,0.00,0.00,1.00,0.00,0.08,16,255,1.00,0.00,0.06,0.01,0.00,0.00,0.00,0.00,normal
0,udp,domain_u,SF,41,117,0,0,0,0,0,0,0,0,0,0,0,0,0,0,0,0,43,43,0.00,0.00,0.00,0.00,1.00,0.00,0.00,255,254,1.00,0.01,0.00,0.00,0.00,0.00,0.00,0.00,normal
0,tcp,http,SF,248,2313,0,0,0,0,0,1,0,0,0,0,0,0,0,0,0,0,23,36,0.00,0.00,0.00,0.00,1.00,0.00,0.08,23,255,1.00,0.00,0.04,0.01,0.00,0.00,0.00,0.00,normal
0,tcp,ftp,SF,1250,2451,0,0,0,28,0,1,0,0,0,0,0,0,0,0,0,1,1,1,0.00,0.00,0.00,0.00,1.00,0.00,0.00,237,65,0.27,0.02,0.00,0.00,0.00,0.00,0.01,0.00,anomaly
0,tcp,whois,REJ,0,0,0,0,0,0,0,0,0,0,0,0,0,0,0,0,0,0,248,20,0.00,0.00,1.00,1.00,0.08,0.06,0.00,255,20,0.08,0.07,0.00,0.00,0.00,0.00,1.00,1.00,anomaly
0,udp,domain_u,SF,44,70,0,0,0,0,0,0,0,0,0,0,0,0,0,0,0,0,127,127,0.00,0.00,0.00,0.00,1.00,0.00,0.00,255,224,0.88,0.01,0.00,0.00,0.00,0.00,0.00,0.00,normal
202,tcp,telnet,SF,209,1824,0,0,0,0,0,1,5,0,0,0,0,0,0,0,0,0,1,1,0.00,0.00,0.00,0.00,1.00,0.00,0.00,129,12,0.09,0.04,0.01,0.00,0.02,0.25,0.00,0.00,normal
0,tcp,other,SF,5891,0,0,0,0,0,0,1,0,0,0,0,0,0,0,0,0,0,13,1,0.00,0.00,0.00,0.00,0.08,0.31,0.00,83,1,0.01,0.08,0.23,0.00,0.00,0.00,0.00,0.00,normal
0,icmp,eco_i,SF,8,0,0,0,0,0,0,0,0,0,0,0,0,0,0,0,0,0,1,39,0.00,0.00,0.00,0.00,1.00,0.00,1.00,1,255,1.00,0.00,1.00,0.50,0.00,0.00,0.00,0.00,anomaly
0,tcp,http,SF,276,1767,0,0,0,0,0,1,0,0,0,0,0,0,0,0,0,0,2,6,0.00,0.00,0.00,0.00,1.00,0.00,0.33,29,255,1.00,0.00,0.03,0.01,0.00,0.00,0.00,0.00,normal
0,tcp,http,SF,231,2304,0,0,0,0,0,1,0,0,0,0,0,0,0,0,0,0,13,13,0.00,0.00,0.00,0.00,1.00,0.00,0.00,255,255,1.00,0.00,0.00,0.00,0.00,0.00,0.00,0.00,normal
0,tcp,http,S0,0,0,0,0,0,0,0,0,0,0,0,0,0,0,0,0,0,0,251,12,1.00,1.00,0.00,0.00,0.05,0.06,0.00,255,12,0.05,0.07,0.00,0.00,1.00,1.00,0.00,0.00,anomaly
0,tcp,http,SF,312,422,0,0,0,0,0,1,0,0,0,0,0,0,0,0,0,0,11,15,0.00,0.00,0.00,0.00,1.00,0.00,0.20,255,255,1.00,0.00,0.00,0.00,0.00,0.00,0.00,0.00,normal
41285,tcp,remote_job,RSTR,1,0,0,0,0,0,0,0,0,0,0,0,0,0,0,0,0,0,2,2,0.00,0.00,1.00,1.00,1.00,0.00,0.00,255,2,0.01,0.28,0.56,0.00,0.00,0.00,0.56,1.00,anomaly
0,tcp,discard,S0,0,0,0,0,0,0,0,0,0,0,0,0,0,0,0,0,0,0,222,18,1.00,1.00,0.00,0.00,0.08,0.05,0.00,255,18,0.07,0.05,0.00,0.00,1.00,1.00,0.00,0.00,anomaly
0,udp,domain_u,SF,29,0,0,0,0,0,0,0,0,0,0,0,0,0,0,0,0,0,2,2,0.00,0.00,0.00,0.00,0.50,1.00,1.00,114,44,0.15,0.04,0.15,0.05,0.00,0.00,0.00,0.00,normal
0,tcp,ftp_data,SF,13239,0,0,0,0,0,0,1,0,0,0,0,0,0,0,0,0,0,4,4,0.00,0.00,0.00,0.00,1.00,0.00,0.00,100,63,0.33,0.04,0.33,0.03,0.00,0.00,0.00,0.00,normal
0,tcp,ftp_data,S0,0,0,0,0,0,0,0,0,0,0,0,0,0,0,0,0,0,0,228,4,1.00,1.00,0.00,0.00,0.02,0.06,0.00,255,4,0.02,0.07,0.00,0.00,1.00,1.00,0.00,0.00,anomaly
0,tcp,finger,SF,8,223,0,0,0,0,0,0,0,0,0,0,0,0,0,0,0,0,1,1,0.00,0.00,0.00,0.00,1.00,0.00,0.00,178,8,0.04,0.09,0.01,0.25,0.01,0.00,0.00,0.00,normal
0,tcp,shell,S0,0,0,0,0,0,0,0,0,0,0,0,0,0,0,0,0,0,0,129,22,1.00,1.00,0.00,0.00,0.17,0.05,0.00,255,22,0.09,0.05,0.00,0.00,1.00,1.00,0.00,0.00,anomaly
0,udp,domain_u,SF,44,79,0,0,0,0,0,0,0,0,0,0,0,0,0,0,0,0,255,255,0.00,0.00,0.00,0.00,1.00,0.01,0.01,255,255,1.00,0.00,0.00,0.00,0.00,0.00,0.00,0.00,normal
0,tcp,private,S0,0,0,0,0,0,0,0,0,0,0,0,0,0,0,0,0,0,0,118,9,1.00,1.00,0.00,0.00,0.08,0.08,0.00,255,17,0.07,0.06,0.00,0.00,1.00,1.00,0.00,0.00,anomaly
0,tcp,private,S0,0,0,0,0,0,0,0,0,0,0,0,0,0,0,0,0,0,0,84,16,1.00,1.00,0.00,0.00,0.19,0.06,0.00,255,1,0.00,0.06,0.00,0.00,1.00,1.00,0.00,0.00,anomaly
0,tcp,http,SF,324,10647,0,0,0,0,0,1,0,0,0,0,0,0,0,0,0,0,2,2,0.00,0.00,0.00,0.00,1.00,0.00,0.00,11,14,1.00,0.00,0.09,0.14,0.00,0.14,0.00,0.07,normal
0,tcp,private,S0,0,0,0,0,0,0,0,0,0,0,0,0,0,0,0,0,0,0,115,4,1.00,1.00,0.00,0.00,0.03,0.06,0.00,255,18,0.07,0.07,0.00,0.00,1.00,1.00,0.00,0.00,anomaly
0,icmp,eco_i,SF,18,0,0,0,0,0,0,0,0,0,0,0,0,0,0,0,0,0,1,1,0.00,0.00,0.00,0.00,1.00,0.00,0.00,1,33,1.00,0.00,1.00,1.00,0.00,0.00,0.00,0.00,anomaly
0,tcp,http,SF,355,657,0,0,0,0,0,1,0,0,0,0,0,0,0,0,0,0,16,16,0.00,0.00,0.00,0.00,1.00,0.00,0.00,255,255,1.00,0.00,0.00,0.00,0.00,0.00,0.00,0.00,normal
13488,tcp,other,RSTR,1,0,0,0,0,0,0,0,0,0,0,0,0,0,0,0,0,0,2,2,0.00,0.00,1.00,1.00,1.00,0.00,0.00,255,2,0.01,0.68,1.00,0.00,0.00,0.00,1.00,1.00,anomaly
0,tcp,private,S0,0,0,0,0,0,0,0,0,0,0,0,0,0,0,0,0,0,0,111,10,1.00,1.00,0.00,0.00,0.09,0.06,0.00,155,11,0.07,0.10,0.01,0.00,1.00,1.00,0.00,0.00,anomaly
0,tcp,http,SF,54540,8314,0,0,0,2,0,1,1,0,0,0,0,0,0,0,0,0,4,4,0.00,0.00,0.00,0.00,1.00,0.00,0.00,68,68,1.00,0.00,0.01,0.00,0.00,0.00,0.03,0.03,anomaly
0,tcp,http,SF,205,253,0,0,0,0,0,1,0,0,0,0,0,0,0,0,0,0,11,11,0.00,0.00,0.00,0.00,1.00,0.00,0.00,255,255,1.00,0.00,0.00,0.00,0.00,0.00,0.00,0.00,normal
0,tcp,netbios_ns,REJ,0,0,0,0,0,0,0,0,0,0,0,0,0,0,0,0,0,0,241,12,0.00,0.00,1.00,1.00,0.05,0.07,0.00,255,12,0.05,0.07,0.00,0.00,0.00,0.00,1.00,1.00,anomaly
0,tcp,http,SF,325,753,0,0,0,0,0,1,0,0,0,0,0,0,0,0,0,0,7,9,0.00,0.00,0.00,0.00,1.00,0.00,0.33,255,255,1.00,0.00,0.00,0.00,0.00,0.00,0.00,0.00,normal
0,tcp,systat,REJ,0,0,0,0,0,0,0,0,0,0,0,0,0,0,0,0,0,0,242,1,0.00,0.00,1.00,1.00,0.00,0.07,0.00,255,1,0.00,0.08,0.00,0.00,0.00,0.00,1.00,1.00,anomaly
0,tcp,http,SF,232,193,0,0,0,0,0,1,0,0,0,0,0,0,0,0,0,0,1,1,0.00,0.00,0.00,0.00,1.00,0.00,0.00,9,255,1.00,0.00,0.11,0.03,0.00,0.00,0.00,0.00,normal
4,tcp,smtp,SF,886,326,0,0,0,0,0,1,0,0,0,0,0,0,0,0,0,0,1,1,0.00,0.00,0.00,0.00,1.00,0.00,0.00,135,60,0.44,0.02,0.01,0.00,0.00,0.00,0.00,0.00,normal
0,tcp,http,SF,319,3432,0,0,0,0,0,1,0,0,0,0,0,0,0,0,0,0,9,9,0.00,0.00,0.00,0.00,1.00,0.00,0.00,9,255,1.00,0.00,0.11,0.01,0.00,0.00,0.00,0.00,normal
0,tcp,supdup,S0,0,0,0,0,0,0,0,0,0,0,0,0,0,0,0,0,0,0,101,6,1.00,1.00,0.00,0.00,0.06,0.05,0.00,255,6,0.02,0.05,0.00,0.00,1.00,1.00,0.00,0.00,anomaly
0,tcp,private,REJ,0,0,0,0,0,0,0,0,0,0,0,0,0,0,0,0,0,0,1,1,0.00,0.00,1.00,1.00,1.00,0.00,0.00,62,2,0.02,1.00,0.02,1.00,0.00,0.00,0.92,1.00,anomaly
0,tcp,http,SF,147,12141,0,0,0,0,0,1,0,0,0,0,0,0,0,0,0,0,12,12,0.00,0.00,0.00,0.00,1.00,0.00,0.00,12,255,1.00,0.00,0.08,0.04,0.00,0.00,0.00,0.00,normal
1,tcp,smtp,SF,1451,330,0,0,0,0,0,1,0,0,0,0,0,0,0,0,0,0,1,2,0.00,0.00,0.00,0.00,1.00,0.00,1.00,110,78,0.71,0.09,0.01,0.00,0.02,0.01,0.00,0.00,normal
0,tcp,http,SF,54540,8314,0,0,0,2,0,1,1,0,0,0,0,0,0,0,0,0,3,3,0.00,0.00,0.00,0.00,1.00,0.00,0.00,214,214,1.00,0.00,0.00,0.00,0.00,0.00,0.01,0.01,anomaly
0,tcp,http,SF,235,1889,0,0,0,0,0,1,0,0,0,0,0,0,0,0,0,0,1,19,0.00,0.00,0.00,0.00,1.00,0.00,0.16,1,255,1.00,0.00,1.00,0.01,0.00,0.00,0.00,0.00,normal
25,tcp,private,RSTR,0,0,0,0,0,0,0,0,0,0,0,0,0,0,0,0,0,0,1,1,0.00,0.00,1.00,1.00,1.00,0.00,0.00,255,1,0.00,0.70,0.70,0.00,0.00,0.00,0.69,1.00,anomaly
0,tcp,private,REJ,0,0,0,0,0,0,0,0,0,0,0,0,0,0,0,0,0,0,320,1,0.00,0.00,1.00,1.00,0.00,0.51,0.00,255,1,0.00,0.51,1.00,0.00,0.00,0.00,1.00,1.00,anomaly
0,tcp,http,SF,299,1540,0,0,0,0,0,1,0,0,0,0,0,0,0,0,0,0,17,29,0.00,0.00,0.00,0.00,1.00,0.00,0.14,34,255,1.00,0.00,0.03,0.05,0.00,0.00,0.00,0.00,normal
0,tcp,private,S0,0,0,0,0,0,0,0,0,0,0,0,0,0,0,0,0,0,0,114,8,1.00,1.00,0.00,0.00,0.07,0.06,0.00,255,11,0.04,0.07,0.00,0.00,1.00,1.00,0.00,0.00,anomaly
0,tcp,kshell,S0,0,0,0,0,0,0,0,0,0,0,0,0,0,0,0,0,0,0,136,23,1.00,1.00,0.00,0.00,0.17,0.04,0.00,255,23,0.09,0.05,0.00,0.00,1.00,1.00,0.00,0.00,anomaly
0,tcp,hostnames,S0,0,0,0,0,0,0,0,0,0,0,0,0,0,0,0,0,0,0,272,4,1.00,1.00,0.00,0.00,0.01,0.05,0.00,255,4,0.02,0.05,0.00,0.00,1.00,1.00,0.00,0.00,anomaly
0,tcp,private,S0,0,0,0,0,0,0,0,0,0,0,0,0,0,0,0,0,0,0,209,8,1.00,1.00,0.00,0.00,0.04,0.07,0.00,255,9,0.04,0.07,0.00,0.00,1.00,1.00,0.00,0.00,anomaly
0,tcp,http,SF,237,241,0,0,0,0,0,1,0,0,0,0,0,0,0,0,0,0,66,66,0.00,0.00,0.00,0.00,1.00,0.00,0.00,234,255,1.00,0.00,0.00,0.01,0.00,0.00,0.00,0.00,normal
0,tcp,uucp,RSTO,0,0,0,0,0,0,0,0,0,0,0,0,0,0,0,0,0,0,110,16,0.00,0.00,1.00,1.00,0.15,0.06,0.00,255,16,0.06,0.07,0.00,0.00,0.00,0.00,1.00,1.00,anomaly
3047,udp,other,SF,146,105,0,0,0,0,0,0,0,0,0,0,0,0,0,0,0,0,1,1,0.00,0.00,0.00,0.00,1.00,0.00,0.00,255,1,0.00,0.69,0.96,0.00,0.00,0.00,0.00,0.00,normal
0,tcp,csnet_ns,REJ,0,0,0,0,0,0,0,0,0,0,0,0,0,0,0,0,0,0,2,1,0.00,0.00,1.00,1.00,0.50,1.00,0.00,255,1,0.00,1.00,1.00,0.00,0.00,0.00,1.00,1.00,anomaly
1327,udp,other,SF,146,105,0,0,0,0,0,0,0,0,0,0,0,0,0,0,0,0,3,1,0.00,0.00,0.00,0.00,0.33,0.67,0.00,255,1,0.00,0.57,0.95,0.00,0.00,0.00,0.00,0.00,normal
0,tcp,http,SF,202,1923,0,0,0,0,0,1,0,0,0,0,0,0,0,0,0,0,16,17,0.00,0.00,0.00,0.00,1.00,0.00,0.12,21,255,1.00,0.00,0.05,0.02,0.00,0.00,0.00,0.00,normal
0,tcp,echo,S0,0,0,0,0,0,0,0,0,0,0,0,0,0,0,0,0,0,0,268,5,1.00,1.00,0.00,0.00,0.02,0.06,0.00,255,5,0.02,0.08,0.00,0.00,1.00,1.00,0.00,0.00,anomaly
0,tcp,ftp_data,SF,383,0,0,0,0,0,0,1,0,0,0,0,0,0,0,0,0,0,3,2,0.00,0.00,0.00,0.00,0.67,0.67,0.00,37,29,0.24,0.14,0.24,0.07,0.00,0.00,0.00,0.00,normal
0,tcp,http,SF,345,2254,0,0,0,0,0,1,0,0,0,0,0,0,0,0,0,0,4,4,0.00,0.00,0.00,0.00,1.00,0.00,0.00,26,255,1.00,0.00,0.04,0.03,0.00,0.00,0.00,0.00,normal
0,tcp,http,SF,278,6546,0,0,0,0,0,1,0,0,0,0,0,0,0,0,0,0,7,7,0.00,0.00,0.00,0.00,1.00,0.00,0.00,7,255,1.00,0.00,0.14,0.03,0.00,0.00,0.00,0.00,normal
0,tcp,domain,S0,0,0,0,0,0,0,0,0,0,0,0,0,0,0,0,0,0,0,292,14,1.00,1.00,0.00,0.00,0.05,0.06,0.00,255,11,0.04,0.06,0.00,0.00,1.00,1.00,0.00,0.00,anomaly
0,tcp,http,SF,196,16143,0,0,0,0,0,1,0,0,0,0,0,0,0,0,0,0,5,33,0.00,0.00,0.00,0.00,1.00,0.00,0.09,230,255,1.00,0.00,0.00,0.02,0.00,0.00,0.00,0.00,normal
0,tcp,klogin,S0,0,0,0,0,0,0,0,0,0,0,0,0,0,0,0,0,0,0,2,2,1.00,1.00,0.00,0.00,1.00,0.00,0.00,255,2,0.01,0.07,0.00,0.00,1.00,1.00,0.00,0.00,anomaly
0,tcp,http,SF,277,2253,0,0,0,0,0,1,0,0,0,0,0,0,0,0,0,0,17,17,0.00,0.00,0.00,0.00,1.00,0.00,0.00,17,255,1.00,0.00,0.06,0.04,0.00,0.01,0.00,0.00,normal
0,tcp,http,SF,203,578,0,0,0,0,0,1,0,0,0,0,0,0,0,0,0,0,19,19,0.00,0.00,0.00,0.00,1.00,0.00,0.00,255,255,1.00,0.00,0.00,0.00,0.00,0.00,0.00,0.00,normal
0,tcp,private,RSTR,0,0,0,0,0,0,0,0,0,0,0,0,0,0,0,0,0,0,1,1,0.00,0.00,1.00,1.00,1.00,0.00,0.00,179,1,0.01,0.17,0.33,0.00,0.00,0.00,0.33,1.00,anomaly
860,udp,other,SF,147,105,0,0,0,0,0,0,0,0,0,0,0,0,0,0,0,0,1,1,0.00,0.00,0.00,0.00,1.00,0.00,0.00,255,1,0.00,0.64,0.94,0.00,0.00,0.00,0.00,0.00,normal
0,tcp,finger,S0,0,0,0,0,0,0,0,0,0,0,0,0,0,0,0,0,0,0,297,15,1.00,1.00,0.00,0.00,0.05,0.05,0.00,255,15,0.06,0.05,0.00,0.00,1.00,1.00,0.00,0.00,anomaly
0,tcp,ftp,S0,0,0,0,0,0,0,0,0,0,0,0,0,0,0,0,0,0,0,150,1,1.00,1.00,0.00,0.00,0.01,0.06,0.00,255,1,0.00,0.07,0.00,0.00,1.00,1.00,0.00,0.00,anomaly
0,tcp,ctf,S0,0,0,0,0,0,0,0,0,0,0,0,0,0,0,0,0,0,0,198,6,1.00,1.00,0.00,0.00,0.03,0.08,0.00,255,6,0.02,0.08,0.00,0.00,1.00,1.00,0.00,0.00,anomaly
0,tcp,private,S0,0,0,0,0,0,0,0,0,0,0,0,0,0,0,0,0,0,0,63,4,1.00,1.00,0.00,0.00,0.06,0.08,0.00,212,4,0.02,0.07,0.00,0.00,1.00,1.00,0.00,0.00,anomaly
0,tcp,http,SF,367,5199,0,0,0,0,0,1,0,0,0,0,0,0,0,0,0,0,4,4,0.00,0.00,0.00,0.00,1.00,0.00,0.00,108,255,1.00,0.00,0.01,0.05,0.00,0.00,0.00,0.00,normal
0,tcp,ssh,S0,0,0,0,0,0,1,0,0,0,0,0,0,0,0,0,0,0,0,199,1,0.65,1.00,0.35,0.00,0.01,0.41,0.00,255,1,0.00,0.32,0.78,0.00,0.51,1.00,0.27,0.00,anomaly
0,tcp,http,SF,257,23051,0,0,0,0,0,1,0,0,0,0,0,0,0,0,0,0,1,4,0.00,0.00,0.00,0.00,1.00,0.00,0.50,53,255,1.00,0.00,0.02,0.06,0.00,0.00,0.00,0.00,normal
0,icmp,eco_i,SF,8,0,0,0,0,0,0,0,0,0,0,0,0,0,0,0,0,0,1,41,0.00,0.00,0.00,0.00,1.00,0.00,1.00,2,255,1.00,0.00,1.00,0.50,0.00,0.00,0.00,0.00,anomaly
0,udp,domain_u,SF,44,44,0,0,0,0,0,0,0,0,0,0,0,0,0,0,0,0,106,105,0.00,0.00,0.00,0.00,0.99,0.02,0.00,255,254,1.00,0.01,0.00,0.00,0.00,0.00,0.00,0.00,normal
0,udp,domain_u,SF,128,44,0,0,0,0,0,0,0,0,0,0,0,0,0,0,0,0,68,68,0.00,0.00,0.00,0.00,1.00,0.00,0.00,255,240,0.94,0.01,0.28,0.00,0.00,0.00,0.00,0.00,normal
0,tcp,http,SF,254,523,0,0,0,0,0,1,0,0,0,0,0,0,0,0,0,0,20,20,0.00,0.00,0.00,0.00,1.00,0.00,0.00,168,255,1.00,0.00,0.01,0.01,0.00,0.00,0.00,0.00,normal
0,tcp,http,SF,225,22996,0,0,0,0,0,1,0,0,0,0,0,0,0,0,0,0,6,39,0.00,0.00,0.00,0.00,1.00,0.00,0.05,255,255,1.00,0.00,0.00,0.00,0.00,0.00,0.00,0.00,normal
0,tcp,smtp,SF,775,331,0,0,0,0,0,1,0,0,0,0,0,0,0,0,0,0,1,1,0.00,0.00,0.00,0.00,1.00,0.00,0.00,120,105,0.88,0.03,0.01,0.00,0.00,0.00,0.00,0.00,normal
475,tcp,http,SF,314,266,0,0,0,0,0,1,0,0,0,0,0,0,0,0,0,0,11,12,0.00,0.00,0.00,0.08,1.00,0.00,0.17,255,239,0.94,0.02,0.00,0.00,0.00,0.00,0.00,0.00,normal
0,tcp,supdup,S0,0,0,0,0,0,0,0,0,0,0,0,0,0,0,0,0,0,0,299,9,1.00,1.00,0.00,0.00,0.03,0.05,0.00,255,9,0.04,0.05,0.00,0.00,1.00,1.00,0.00,0.00,anomaly
8,tcp,smtp,SF,525,335,0,0,0,0,0,1,0,0,0,0,0,0,0,0,0,0,1,2,0.00,0.00,0.00,0.00,1.00,0.00,1.00,67,178,0.99,0.03,0.01,0.01,0.00,0.00,0.00,0.00,normal
0,tcp,other,REJ,0,0,0,0,0,0,0,0,0,0,0,0,0,0,0,0,0,0,509,1,0.21,0.00,0.78,1.00,0.00,1.00,0.00,255,1,0.00,1.00,0.00,0.00,0.22,0.00,0.77,1.00,anomaly
0,udp,other,SF,1,0,0,0,0,0,0,0,0,0,0,0,0,0,0,0,0,0,30,8,0.00,0.00,0.00,0.00,0.27,0.10,0.00,255,8,0.03,0.06,1.00,0.00,0.00,0.00,0.00,0.00,anomaly
0,tcp,http,SF,213,37327,0,0,0,0,0,1,0,0,0,0,0,0,0,0,0,0,3,4,0.00,0.00,0.00,0.00,1.00,0.00,0.50,3,255,1.00,0.00,0.33,0.01,0.00,0.00,0.00,0.00,normal
0,tcp,http,SF,190,8654,0,0,0,0,0,1,0,0,0,0,0,0,0,0,0,0,4,4,0.00,0.00,0.00,0.00,1.00,0.00,0.00,74,255,1.00,0.00,0.01,0.05,0.01,0.00,0.00,0.00,normal
0,tcp,private,S0,0,0,0,0,0,0,0,0,0,0,0,0,0,0,0,0,0,0,234,1,1.00,1.00,0.00,0.00,0.00,0.06,0.00,255,16,0.06,0.08,0.00,0.00,1.00,1.00,0.00,0.00,anomaly
0,udp,private,SF,28,0,0,3,0,0,0,0,0,0,0,0,0,0,0,0,0,0,88,88,0.00,0.00,0.00,0.00,1.00,0.00,0.00,255,88,0.35,0.02,0.35,0.00,0.00,0.00,0.00,0.00,anomaly
0,tcp,iso_tsap,REJ,0,0,0,0,0,0,0,0,0,0,0,0,0,0,0,0,0,0,244,17,0.00,0.00,1.00,1.00,0.07,0.06,0.00,255,17,0.07,0.07,0.00,0.00,0.00,0.00,1.00,1.00,anomaly
27,tcp,ftp,SF,1067,3081,0,0,0,22,0,1,0,0,0,0,0,0,0,0,0,1,1,1,0.00,0.00,0.00,0.00,1.00,0.00,0.00,254,70,0.28,0.02,0.00,0.00,0.00,0.00,0.00,0.00,normal
0,udp,domain_u,SF,126,44,0,0,0,0,0,0,0,0,0,0,0,0,0,0,0,0,254,253,0.00,0.00,0.00,0.00,1.00,0.01,0.00,143,110,0.77,0.01,0.25,0.00,0.00,0.00,0.00,0.00,normal
0,tcp,http,SF,333,2547,0,0,0,0,0,1,0,0,0,0,0,0,0,0,0,0,4,4,0.00,0.00,0.00,0.00,1.00,0.00,0.00,255,255,1.00,0.00,0.00,0.00,0.00,0.00,0.00,0.00,normal
0,tcp,netbios_ns,S0,0,0,0,0,0,0,0,0,0,0,0,0,0,0,0,0,0,0,237,12,1.00,1.00,0.00,0.00,0.05,0.05,0.00,255,12,0.05,0.06,0.00,0.00,1.00,1.00,0.00,0.00,anomaly
0,tcp,ftp_data,SF,4491,0,0,0,0,0,0,0,0,0,0,0,0,0,0,0,0,0,1,1,0.00,0.00,0.00,0.00,1.00,0.00,0.00,63,79,0.25,0.06,0.25,0.03,0.00,0.00,0.00,0.00,normal
0,tcp,ldap,REJ,0,0,0,0,0,0,0,0,0,0,0,0,0,0,0,0,0,0,287,15,0.00,0.00,1.00,1.00,0.05,0.06,0.00,255,15,0.06,0.07,0.00,0.00,0.00,0.00,1.00,1.00,anomaly
0,tcp,http,SF,54540,8314,0,0,0,2,0,1,1,0,0,0,0,0,0,0,0,0,4,4,0.00,0.00,0.00,0.00,1.00,0.00,0.00,4,4,1.00,0.00,0.25,0.00,0.00,0.00,0.00,0.00,anomaly
0,tcp,http,SF,239,255,0,0,0,0,0,1,0,0,0,0,0,0,0,0,0,0,19,25,0.00,0.00,0.00,0.00,1.00,0.00,0.20,255,255,1.00,0.00,0.00,0.00,0.00,0.00,0.00,0.00,normal
0,tcp,http,REJ,0,0,0,0,0,0,0,0,0,0,0,0,0,0,0,0,0,0,1,1,0.00,0.00,1.00,1.00,1.00,0.00,0.00,8,255,1.00,0.00,0.12,0.03,0.00,0.02,0.38,0.03,normal
2,tcp,smtp,SF,1258,359,0,0,0,0,0,1,0,0,0,0,0,0,0,0,0,0,1,1,0.00,0.00,0.00,0.00,1.00,0.00,0.00,214,192,0.72,0.02,0.00,0.01,0.00,0.00,0.00,0.00,normal
0,tcp,telnet,S0,0,0,0,0,0,0,0,0,0,0,0,0,0,0,0,0,0,0,11,11,1.00,1.00,0.00,0.00,1.00,0.00,0.00,133,73,0.55,0.02,0.01,0.00,0.98,0.97,0.00,0.00,anomaly
0,tcp,private,S0,0,0,0,0,0,0,0,0,0,0,0,0,0,0,0,0,0,0,73,3,1.00,1.00,0.00,0.00,0.04,0.07,0.00,255,17,0.07,0.05,0.00,0.00,1.00,1.00,0.00,0.00,anomaly
0,tcp,http,REJ,0,0,0,0,0,0,0,0,0,0,0,0,0,0,0,0,0,0,1,1,0.00,0.00,1.00,1.00,1.00,0.00,0.00,1,90,1.00,0.00,1.00,0.24,0.00,0.00,1.00,1.00,normal
0,udp,domain_u,SF,42,65,0,0,0,0,0,0,0,0,0,0,0,0,0,0,0,0,104,104,0.00,0.00,0.00,0.00,1.00,0.00,0.00,255,245,0.96,0.01,0.01,0.00,0.00,0.00,0.00,0.00,normal
0,tcp,http,SF,224,1270,0,0,0,0,0,1,0,0,0,0,0,0,0,0,0,0,6,18,0.00,0.00,0.00,0.00,1.00,0.00,0.17,255,255,1.00,0.00,0.00,0.00,0.00,0.00,0.00,0.00,normal
0,tcp,http,SF,231,3215,0,0,0,0,0,1,0,0,0,0,0,0,0,0,0,0,1,1,0.00,0.00,0.00,0.00,1.00,0.00,0.00,41,255,1.00,0.00,0.02,0.04,0.00,0.00,0.00,0.00,normal
5065,udp,other,SF,147,105,0,0,0,0,0,0,0,0,0,0,0,0,0,0,0,0,1,1,0.00,0.00,0.00,0.00,1.00,0.00,0.00,255,2,0.01,0.57,0.96,0.00,0.00,0.00,0.00,0.00,normal
0,udp,domain_u,SF,44,72,0,0,0,0,0,0,0,0,0,0,0,0,0,0,0,0,256,256,0.00,0.00,0.00,0.00,1.00,0.00,0.00,255,254,1.00,0.01,0.00,0.00,0.00,0.00,0.00,0.00,normal
0,icmp,urp_i,SF,183,0,0,0,0,0,0,0,0,0,0,0,0,0,0,0,0,0,2,1,0.00,0.00,0.00,0.00,0.50,1.00,0.00,255,15,0.06,0.01,0.09,0.00,0.00,0.00,0.00,0.00,normal
0,tcp,auth,S0,0,0,0,0,0,0,0,0,0,0,0,0,0,0,0,0,0,0,240,6,1.00,1.00,0.00,0.00,0.03,0.07,0.00,255,6,0.02,0.07,0.00,0.00,1.00,1.00,0.00,0.00,anomaly
0,tcp,private,S0,0,0,0,0,0,0,0,0,0,0,0,0,0,0,0,0,0,0,149,2,1.00,1.00,0.00,0.00,0.01,0.07,0.00,255,13,0.05,0.07,0.00,0.00,1.00,1.00,0.00,0.00,anomaly
0,tcp,telnet,RSTO,125,179,0,0,0,1,1,0,0,0,0,0,0,0,0,0,0,0,1,1,0.00,0.00,1.00,1.00,1.00,0.00,0.00,4,4,1.00,0.00,0.25,0.00,0.25,0.25,0.75,0.75,anomaly
0,tcp,auth,SF,13,40,0,0,0,0,0,0,0,0,0,0,0,0,0,0,0,0,1,1,0.00,0.00,0.00,0.00,1.00,0.00,0.00,100,3,0.01,0.04,0.01,0.67,0.00,0.00,0.00,0.00,normal
0,tcp,http,SF,233,4759,0,0,0,0,0,1,0,0,0,0,0,0,0,0,0,0,14,14,0.00,0.00,0.00,0.00,1.00,0.00,0.00,133,255,1.00,0.00,0.01,0.01,0.00,0.00,0.00,0.00,normal
0,icmp,eco_i,SF,30,0,0,0,0,0,0,0,0,0,0,0,0,0,0,0,0,0,2,1,0.00,0.00,0.00,0.00,0.50,1.00,0.00,255,19,0.07,0.01,0.35,0.00,0.00,0.00,0.00,0.00,normal
0,tcp,nntp,S0,0,0,0,0,0,0,0,0,0,0,0,0,0,0,0,0,0,0,92,3,1.00,1.00,0.00,0.00,0.03,0.07,0.00,255,14,0.05,0.06,0.00,0.00,1.00,1.00,0.00,0.00,anomaly
0,tcp,http,S1,278,7958,0,0,0,0,0,1,0,0,0,0,0,0,0,0,0,0,1,2,1.00,0.50,0.00,0.00,1.00,0.00,1.00,3,255,1.00,0.00,0.33,0.03,0.33,0.00,0.00,0.00,normal
0,tcp,private,REJ,0,0,0,0,0,0,0,0,0,0,0,0,0,0,0,0,0,0,2,1,0.00,0.00,1.00,1.00,0.50,1.00,0.00,255,1,0.00,0.48,0.42,0.00,0.11,0.00,0.42,1.00,anomaly
0,tcp,imap4,S0,0,0,0,0,0,0,0,0,0,0,0,0,0,0,0,0,0,0,191,2,1.00,1.00,0.00,0.00,0.01,0.06,0.00,255,2,0.01,0.06,0.00,0.00,1.00,1.00,0.00,0.00,anomaly
0,tcp,http,SF,237,5193,0,0,0,0,0,1,0,0,0,0,0,0,0,0,0,0,1,48,0.00,0.00,0.00,0.00,1.00,0.00,0.06,1,216,1.00,0.00,1.00,0.01,0.00,0.00,0.00,0.20,normal
0,tcp,http,SF,301,2698,0,0,0,0,0,1,0,0,0,0,0,0,1,0,0,0,8,9,0.00,0.00,0.00,0.11,1.00,0.00,0.22,85,84,0.99,0.02,0.01,0.00,0.00,0.00,0.00,0.00,normal
0,tcp,http,SF,246,3295,0,0,0,0,0,1,0,0,0,0,0,0,0,0,0,0,5,6,0.00,0.00,0.00,0.00,1.00,0.00,0.33,36,255,1.00,0.00,0.03,0.02,0.00,0.00,0.00,0.00,normal
0,tcp,http,SF,230,12471,0,0,0,0,0,1,0,0,0,0,0,0,0,0,0,0,6,7,0.00,0.00,0.00,0.00,1.00,0.00,0.29,255,255,1.00,0.00,0.00,0.00,0.00,0.00,0.00,0.00,normal
0,udp,domain_u,SF,46,82,0,0,0,0,0,0,0,0,0,0,0,0,0,0,0,0,230,230,0.00,0.00,0.00,0.00,1.00,0.01,0.01,255,255,1.00,0.00,0.00,0.00,0.00,0.00,0.00,0.00,normal
1985,udp,other,SF,147,105,0,0,0,0,0,0,0,0,0,0,0,0,0,0,0,0,1,1,0.00,0.00,0.00,0.00,1.00,0.00,0.00,255,2,0.01,0.55,0.92,0.00,0.00,0.00,0.00,0.00,normal
0,tcp,private,S0,0,0,0,0,0,0,0,0,0,0,0,0,0,0,0,0,0,0,12,5,1.00,1.00,0.00,0.00,0.42,0.33,0.00,255,5,0.02,0.10,0.00,0.00,1.00,1.00,0.00,0.00,anomaly
0,tcp,ftp_data,SF,641,0,0,0,0,0,0,1,0,0,0,0,0,0,0,0,0,0,2,2,0.00,0.00,0.00,0.00,1.00,0.00,0.00,62,55,0.08,0.05,0.08,0.05,0.00,0.00,0.00,0.00,normal
0,udp,private,SF,28,0,0,3,0,0,0,0,0,0,0,0,0,0,0,0,0,0,99,99,0.00,0.00,0.00,0.00,1.00,0.00,0.00,255,66,0.26,0.01,0.26,0.00,0.00,0.00,0.00,0.00,anomaly
0,tcp,private,REJ,0,0,0,0,0,0,0,0,0,0,0,0,0,0,0,0,0,0,150,20,0.00,0.00,1.00,1.00,0.13,0.06,0.00,255,1,0.00,0.06,0.00,0.00,0.00,0.00,1.00,1.00,anomaly
0,tcp,shell,SF,82,1,0,0,0,0,0,0,0,0,0,0,0,0,0,0,0,0,1,1,0.00,0.00,0.00,0.00,1.00,0.00,0.00,1,1,1.00,0.00,1.00,0.00,0.00,0.00,0.00,0.00,normal
0,tcp,private,S0,0,0,0,0,0,0,0,0,0,0,0,0,0,0,0,0,0,0,226,16,1.00,1.00,0.00,0.00,0.07,0.05,0.00,255,16,0.06,0.07,0.00,0.00,1.00,1.00,0.00,0.00,anomaly
0,tcp,private,REJ,0,0,0,0,0,0,0,0,0,0,0,0,0,0,0,0,0,0,81,1,0.09,0.00,0.91,1.00,0.01,1.00,0.00,255,1,0.00,0.59,0.00,0.00,0.03,0.00,0.30,1.00,anomaly
0,tcp,private,REJ,0,0,0,0,0,0,0,0,0,0,0,0,0,0,0,0,0,0,122,7,0.00,0.00,1.00,1.00,0.06,0.07,0.00,255,27,0.11,0.06,0.00,0.00,0.00,0.00,1.00,1.00,anomaly
0,udp,domain_u,SF,46,80,0,0,0,0,0,0,0,0,0,0,0,0,0,0,0,0,54,54,0.00,0.00,0.00,0.00,1.00,0.00,0.00,255,255,1.00,0.00,0.01,0.00,0.00,0.00,0.00,0.00,normal
0,tcp,private,S0,0,0,0,0,0,0,0,0,0,0,0,0,0,0,0,0,0,0,237,8,1.00,1.00,0.00,0.00,0.03,0.07,0.00,255,20,0.08,0.07,0.00,0.00,1.00,1.00,0.00,0.00,anomaly
0,tcp,private,S0,0,0,0,0,0,0,0,0,0,0,0,0,0,0,0,0,0,0,219,2,1.00,1.00,0.00,0.00,0.01,0.06,0.00,255,3,0.01,0.06,0.00,0.00,1.00,1.00,0.00,0.00,anomaly
0,tcp,http,SF,376,345,0,0,0,0,0,1,0,0,0,0,0,0,0,0,0,0,1,1,0.00,0.00,0.00,0.00,1.00,0.00,0.00,190,255,1.00,0.00,0.01,0.03,0.01,0.00,0.00,0.00,normal
0,tcp,private,S0,0,0,0,0,0,0,0,0,0,0,0,0,0,0,0,0,0,0,148,19,1.00,1.00,0.00,0.00,0.13,0.05,0.00,255,37,0.15,0.05,0.00,0.00,1.00,1.00,0.00,0.00,anomaly
5,udp,private,SF,105,146,0,0,0,0,0,0,0,0,0,0,0,0,0,0,0,0,2,2,0.00,0.00,0.00,0.00,1.00,0.00,0.00,255,246,0.96,0.01,0.01,0.00,0.00,0.00,0.00,0.00,normal
0,tcp,ftp_data,SF,334,0,0,0,0,0,0,1,0,0,0,0,0,0,0,0,0,0,1,1,0.00,0.00,0.00,0.00,1.00,0.00,0.00,3,22,1.00,0.00,1.00,0.14,0.00,0.00,0.00,0.00,anomaly
0,tcp,domain,S0,0,0,0,0,0,0,0,0,0,0,0,0,0,0,0,0,0,0,276,20,1.00,1.00,0.00,0.00,0.07,0.05,0.00,255,20,0.08,0.05,0.00,0.00,1.00,1.00,0.00,0.00,anomaly
0,icmp,eco_i,SF,30,0,0,0,0,0,0,0,0,0,0,0,0,0,0,0,0,0,4,1,0.00,0.00,0.00,0.00,0.25,0.50,0.00,255,29,0.11,0.01,0.54,0.00,0.00,0.00,0.00,0.00,normal
0,tcp,smtp,SF,1053,329,0,0,0,0,0,1,0,0,0,0,0,0,0,0,0,0,1,1,0.00,0.00,0.00,0.00,1.00,0.00,0.00,67,177,0.69,0.06,0.01,0.01,0.00,0.00,0.00,0.00,normal
0,udp,domain_u,SF,46,130,0,0,0,0,0,0,0,0,0,0,0,0,0,0,0,0,66,146,0.00,0.00,0.00,0.00,1.00,0.00,0.01,255,196,0.77,0.01,0.00,0.00,0.00,0.00,0.00,0.00,normal
0,udp,domain_u,SF,45,119,0,0,0,0,0,0,0,0,0,0,0,0,0,0,0,0,148,147,0.00,0.00,0.00,0.00,0.99,0.01,0.00,255,254,1.00,0.01,0.00,0.00,0.00,0.00,0.00,0.00,normal
1,tcp,smtp,SF,1539,395,0,0,0,0,0,1,0,0,0,0,0,0,0,0,0,0,1,1,0.00,0.00,0.00,0.00,1.00,0.00,0.00,221,147,0.67,0.02,0.00,0.00,0.00,0.00,0.00,0.00,normal
0,tcp,private,S0,0,0,0,0,0,0,0,0,0,0,0,0,0,0,0,0,0,0,166,4,1.00,1.00,0.00,0.00,0.02,0.07,0.00,255,17,0.07,0.08,0.00,0.00,1.00,1.00,0.00,0.00,anomaly
0,tcp,csnet_ns,S0,0,0,0,0,0,0,0,0,0,0,0,0,0,0,0,0,0,0,197,5,1.00,1.00,0.00,0.00,0.03,0.07,0.00,255,5,0.02,0.07,0.00,0.00,1.00,1.00,0.00,0.00,anomaly
0,tcp,http,SF,358,1758,0,0,0,0,0,1,0,0,0,0,0,0,0,0,0,0,1,1,0.00,0.00,0.00,0.00,1.00,0.00,0.00,255,255,1.00,0.00,0.00,0.00,0.00,0.00,0.00,0.00,normal
0,udp,domain_u,SF,44,133,0,0,0,0,0,0,0,0,0,0,0,0,0,0,0,0,71,151,0.00,0.00,0.00,0.00,1.00,0.00,0.01,255,255,1.00,0.00,0.00,0.00,0.00,0.00,0.00,0.00,normal
0,tcp,http,SF,282,1227,0,0,0,0,0,1,0,0,0,0,0,0,0,0,0,0,2,32,0.00,0.00,0.00,0.00,1.00,0.00,0.06,175,175,1.00,0.00,0.01,0.00,0.00,0.00,0.00,0.00,normal
0,tcp,http,SF,323,1509,0,0,0,0,0,1,0,0,0,0,0,0,0,0,0,0,4,16,0.00,0.00,0.00,0.00,1.00,0.00,0.25,255,255,1.00,0.00,0.00,0.00,0.00,0.00,0.00,0.00,normal
0,udp,private,SF,105,105,0,0,0,0,0,0,0,0,0,0,0,0,0,0,0,0,1,1,0.00,0.00,0.00,0.00,1.00,0.00,0.00,114,76,0.67,0.03,0.01,0.00,0.00,0.00,0.00,0.00,normal
0,tcp,http,SF,218,358,0,0,0,0,0,1,0,0,0,0,0,0,0,0,0,0,11,13,0.00,0.00,0.00,0.00,1.00,0.00,0.15,11,255,1.00,0.00,0.09,0.05,0.00,0.00,0.00,0.00,normal
0,tcp,netstat,REJ,0,0,0,0,0,0,0,0,0,0,0,0,0,0,0,0,0,0,104,2,0.00,0.00,1.00,1.00,0.02,0.08,0.00,255,2,0.01,0.07,0.00,0.00,0.00,0.00,1.00,1.00,anomaly
0,tcp,private,REJ,0,0,0,0,0,0,0,0,0,0,0,0,0,0,0,0,0,0,264,20,0.00,0.00,1.00,1.00,0.08,0.05,0.00,255,20,0.08,0.06,0.00,0.00,0.00,0.00,1.00,1.00,anomaly
0,tcp,http,SF,329,303,0,0,0,0,0,1,0,0,0,0,0,0,0,0,0,0,10,33,0.00,0.00,0.00,0.00,1.00,0.00,0.06,59,255,1.00,0.00,0.02,0.02,0.00,0.00,0.00,0.00,normal
0,tcp,smtp,SF,788,328,0,0,0,0,0,1,0,0,0,0,0,0,0,0,0,0,1,1,0.00,0.00,0.00,0.00,1.00,0.00,0.00,45,29,0.64,0.07,0.02,0.00,0.00,0.00,0.00,0.00,normal
0,tcp,http,SF,311,4591,0,0,0,0,0,1,0,0,0,0,0,0,0,0,0,0,21,21,0.00,0.00,0.00,0.00,1.00,0.00,0.00,21,255,1.00,0.00,0.05,0.03,0.00,0.01,0.00,0.00,normal
0,tcp,private,S0,0,0,0,0,0,0,0,0,0,0,0,0,0,0,0,0,0,0,254,22,1.00,1.00,0.00,0.00,0.09,0.05,0.00,58,22,0.38,0.10,0.02,0.00,0.97,1.00,0.00,0.00,anomaly
0,tcp,uucp,S0,0,0,0,0,0,0,0,0,0,0,0,0,0,0,0,0,0,0,122,11,1.00,1.00,0.00,0.00,0.09,0.06,0.00,255,11,0.04,0.06,0.00,0.00,1.00,1.00,0.00,0.00,anomaly
0,tcp,pop_3,SF,35,130,0,0,0,0,0,1,0,0,0,0,0,0,0,0,0,0,1,1,0.00,0.00,0.00,0.00,1.00,0.00,0.00,164,8,0.03,0.04,0.01,0.25,0.00,0.00,0.00,0.00,normal
0,icmp,ecr_i,SF,1032,0,0,0,0,0,0,0,0,0,0,0,0,0,0,0,0,0,511,511,0.00,0.00,0.00,0.00,1.00,0.00,0.00,255,118,0.46,0.01,0.46,0.00,0.00,0.00,0.00,0.00,anomaly
0,tcp,private,S0,0,0,0,0,0,0,0,0,0,0,0,0,0,0,0,0,0,0,101,1,1.00,1.00,0.00,0.00,0.01,0.08,0.00,255,1,0.00,0.08,0.00,0.00,1.00,1.00,0.00,0.00,anomaly
0,tcp,vmnet,S0,0,0,0,0,0,0,0,0,0,0,0,0,0,0,0,0,0,0,232,15,1.00,1.00,0.00,0.00,0.06,0.06,0.00,255,15,0.06,0.07,0.00,0.00,1.00,1.00,0.00,0.00,anomaly
0,tcp,ftp_data,SF,59,0,0,0,0,0,0,1,0,0,0,0,0,0,0,0,0,0,16,16,0.00,0.00,0.00,0.00,1.00,0.00,0.00,187,52,0.28,0.02,0.28,0.00,0.00,0.00,0.00,0.00,normal
0,tcp,uucp,S0,0,0,0,0,0,0,0,0,0,0,0,0,0,0,0,0,0,0,131,7,1.00,1.00,0.00,0.00,0.05,0.06,0.00,255,7,0.03,0.07,0.00,0.00,1.00,1.00,0.00,0.00,anomaly
0,tcp,http,SF,226,1022,0,0,0,0,0,1,0,0,0,0,0,0,0,0,0,0,23,24,0.00,0.00,0.00,0.00,1.00,0.00,0.08,23,255,1.00,0.00,0.04,0.03,0.00,0.00,0.00,0.00,normal
0,tcp,http,SF,203,2108,0,0,0,0,0,1,0,0,0,0,0,0,0,0,0,0,9,15,0.00,0.00,0.00,0.00,1.00,0.00,0.27,60,255,1.00,0.00,0.02,0.01,0.00,0.00,0.00,0.00,normal
8,tcp,smtp,SF,2544,333,0,0,0,0,0,1,0,0,0,0,0,0,0,0,0,0,1,1,0.00,0.00,0.00,0.00,1.00,0.00,0.00,152,189,0.65,0.02,0.01,0.01,0.00,0.00,0.00,0.00,normal
0,icmp,ecr_i,SF,1032,0,0,0,0,0,0,0,0,0,0,0,0,0,0,0,0,0,511,511,0.00,0.00,0.00,0.00,1.00,0.00,0.00,255,67,0.26,0.04,0.26,0.00,0.16,0.00,0.02,0.00,anomaly
0,tcp,http,SF,327,6721,0,0,0,0,0,1,0,0,0,0,0,0,0,0,0,0,4,5,0.00,0.00,0.00,0.00,1.00,0.00,0.40,255,255,1.00,0.00,0.00,0.00,0.00,0.00,0.00,0.00,normal
0,tcp,nnsp,S0,0,0,0,0,0,0,0,0,0,0,0,0,0,0,0,0,0,0,126,4,1.00,1.00,0.00,0.00,0.03,0.07,0.00,255,4,0.02,0.07,0.00,0.00,1.00,1.00,0.00,0.00,anomaly
0,tcp,name,S0,0,0,0,0,0,0,0,0,0,0,0,0,0,0,0,0,0,0,263,3,1.00,1.00,0.00,0.00,0.01,0.06,0.00,255,3,0.01,0.06,0.00,0.00,1.00,1.00,0.00,0.00,anomaly
0,tcp,http,REJ,0,0,0,0,0,0,0,0,0,0,0,0,0,0,0,0,0,0,1,1,0.00,0.00,1.00,1.00,1.00,0.00,0.00,3,158,1.00,0.00,0.33,0.13,0.00,0.00,1.00,1.00,normal
0,tcp,whois,S0,0,0,0,0,0,0,0,0,0,0,0,0,0,0,0,0,0,0,127,12,1.00,1.00,0.00,0.00,0.09,0.06,0.00,255,12,0.05,0.06,0.00,0.00,1.00,1.00,0.00,0.00,anomaly
0,tcp,netbios_dgm,S0,0,0,0,0,0,0,0,0,0,0,0,0,0,0,0,0,0,0,194,18,1.00,1.00,0.00,0.00,0.09,0.05,0.00,255,18,0.07,0.05,0.00,0.00,1.00,1.00,0.00,0.00,anomaly
0,tcp,http,SF,54540,8314,0,0,0,2,0,1,1,0,0,0,0,0,0,0,0,0,2,2,0.00,0.00,0.00,0.00,1.00,0.00,0.00,118,118,1.00,0.00,0.01,0.00,0.00,0.00,0.02,0.02,anomaly
0,tcp,private,RSTR,0,0,0,0,0,0,0,0,0,0,0,0,0,0,0,0,0,0,1,1,0.00,0.00,1.00,1.00,1.00,0.00,0.00,66,1,0.02,0.32,0.27,0.00,0.09,0.00,0.27,1.00,anomaly
0,tcp,gopher,REJ,0,0,0,0,0,0,0,0,0,0,0,0,0,0,0,0,0,0,266,15,0.00,0.00,1.00,1.00,0.06,0.07,0.00,255,15,0.06,0.07,0.00,0.00,0.00,0.00,1.00,1.00,anomaly
0,udp,private,SF,28,0,0,3,0,0,0,0,0,0,0,0,0,0,0,0,0,0,27,27,0.00,0.00,0.00,0.00,1.00,0.00,0.00,255,27,0.11,0.02,0.11,0.00,0.00,0.00,0.00,0.00,anomaly
0,icmp,eco_i,SF,8,0,0,0,0,0,0,0,0,0,0,0,0,0,0,0,0,0,1,36,0.00,0.00,0.00,0.00,1.00,0.00,1.00,1,183,1.00,0.00,1.00,0.50,0.00,0.00,0.00,0.00,anomaly
0,tcp,ftp_data,S0,0,0,0,0,0,0,0,0,0,0,0,0,0,0,0,0,0,0,25,5,1.00,1.00,0.00,0.00,0.20,0.08,0.00,27,51,0.19,0.11,0.07,0.04,0.93,0.10,0.00,0.00,anomaly
0,tcp,ssh,S0,0,0,0,0,0,0,0,0,0,0,0,0,0,0,0,0,0,0,100,7,1.00,1.00,0.00,0.00,0.07,0.05,0.00,255,7,0.03,0.06,0.00,0.00,1.00,1.00,0.00,0.00,anomaly
1,tcp,smtp,SF,763,335,0,0,0,0,0,1,0,0,0,0,0,0,0,0,0,0,1,1,0.00,0.00,0.00,0.00,1.00,0.00,0.00,121,96,0.41,0.04,0.01,0.02,0.00,0.00,0.00,0.00,normal
0,tcp,iso_tsap,REJ,0,0,0,0,0,0,0,0,0,0,0,0,0,0,0,0,0,0,240,10,0.00,0.00,1.00,1.00,0.04,0.06,0.00,255,10,0.04,0.07,0.00,0.00,0.00,0.00,1.00,1.00,anomaly
0,tcp,http,SF,307,8339,0,0,0,0,0,1,0,0,0,0,0,0,0,0,0,0,5,5,0.00,0.00,0.00,0.00,1.00,0.00,0.00,5,255,1.00,0.00,0.20,0.02,0.00,0.01,0.00,0.00,normal
0,tcp,domain,S0,0,0,0,0,0,0,0,0,0,0,0,0,0,0,0,0,0,0,287,17,1.00,1.00,0.00,0.00,0.06,0.06,0.00,255,10,0.04,0.09,0.00,0.00,1.00,1.00,0.00,0.00,anomaly
0,tcp,ftp,RSTO,0,0,0,0,0,0,0,0,0,0,0,0,0,0,0,0,0,0,282,19,0.00,0.00,1.00,1.00,0.07,0.06,0.00,255,19,0.07,0.06,0.00,0.00,0.00,0.00,1.00,1.00,anomaly
0,tcp,http,SF,236,7262,0,0,0,0,0,1,0,0,0,0,0,0,0,0,0,0,1,8,0.00,0.00,0.00,0.00,1.00,0.00,0.25,77,255,1.00,0.00,0.01,0.02,0.01,0.00,0.00,0.00,normal
0,tcp,ftp_data,SF,246,0,0,0,0,0,0,1,0,0,0,0,0,0,0,0,0,0,1,1,0.00,0.00,0.00,0.00,1.00,0.00,0.00,5,16,1.00,0.00,1.00,0.12,0.00,0.00,0.00,0.00,anomaly
0,tcp,Z39_50,S0,0,0,0,0,0,0,0,0,0,0,0,0,0,0,0,0,0,0,129,18,1.00,1.00,0.00,0.00,0.14,0.05,0.00,255,18,0.07,0.05,0.00,0.00,1.00,1.00,0.00,0.00,anomaly
0,tcp,discard,S0,0,0,0,0,0,0,0,0,0,0,0,0,0,0,0,0,0,0,244,5,1.00,1.00,0.00,0.00,0.02,0.07,0.00,255,5,0.02,0.07,0.00,0.00,1.00,1.00,0.00,0.00,anomaly
0,tcp,auth,S0,0,0,0,0,0,0,0,0,0,0,0,0,0,0,0,0,0,0,279,11,1.00,1.00,0.00,0.00,0.04,0.06,0.00,255,11,0.04,0.07,0.00,0.00,1.00,1.00,0.00,0.00,anomaly
0,tcp,http,SF,300,13038,0,0,0,0,0,1,0,0,0,0,0,0,0,0,0,0,1,1,0.00,0.00,0.00,0.00,1.00,0.00,0.00,49,255,1.00,0.00,0.02,0.05,0.02,0.00,0.00,0.00,normal
0,tcp,http,SF,254,390,0,0,0,0,0,1,0,0,0,0,0,0,0,0,0,0,13,14,0.00,0.00,0.00,0.00,1.00,0.00,0.14,176,255,1.00,0.00,0.01,0.01,0.00,0.00,0.00,0.00,normal
5753,udp,other,SF,147,105,0,0,0,0,0,0,0,0,0,0,0,0,0,0,0,0,1,1,0.00,0.00,0.00,0.00,1.00,0.00,0.00,255,2,0.01,0.51,0.86,0.00,0.00,0.00,0.00,0.00,normal
0,tcp,private,S0,0,0,0,0,0,0,0,0,0,0,0,0,0,0,0,0,0,0,134,16,1.00,1.00,0.00,0.00,0.12,0.07,0.00,255,17,0.07,0.06,0.00,0.00,1.00,1.00,0.00,0.00,anomaly
17399,tcp,other,RSTR,1,0,0,0,0,0,0,0,0,0,0,0,0,0,0,0,0,0,2,2,0.00,0.00,1.00,1.00,1.00,0.00,0.00,255,2,0.01,0.73,1.00,0.00,0.00,0.00,1.00,1.00,anomaly
0,tcp,ftp_data,SF,334,0,0,0,0,0,0,1,0,0,0,0,0,0,0,0,0,0,2,2,0.00,0.00,0.00,0.00,1.00,0.00,0.00,8,27,1.00,0.00,1.00,0.11,0.00,0.00,0.00,0.00,anomaly
1,tcp,private,RSTR,0,0,0,0,0,0,0,0,0,0,0,0,0,0,0,0,0,0,65,2,0.00,0.00,1.00,1.00,0.03,0.54,0.00,235,2,0.01,0.15,0.28,0.00,0.01,0.00,0.49,1.00,anomaly
31,tcp,ftp,SF,1221,3380,0,0,0,24,0,1,0,0,0,0,0,0,0,0,0,1,1,1,0.00,0.00,0.00,0.00,1.00,0.00,0.00,255,41,0.16,0.02,0.00,0.00,0.00,0.00,0.00,0.00,normal
0,tcp,hostnames,S0,0,0,0,0,0,0,0,0,0,0,0,0,0,0,0,0,0,0,269,18,1.00,1.00,0.00,0.00,0.07,0.06,0.00,255,18,0.07,0.06,0.00,0.00,1.00,1.00,0.00,0.00,anomaly
0,icmp,eco_i,SF,8,0,0,0,0,0,0,0,0,0,0,0,0,0,0,0,0,0,1,22,0.00,0.00,0.00,0.00,1.00,0.00,1.00,2,129,1.00,0.00,1.00,0.50,0.00,0.00,0.00,0.00,anomaly
0,tcp,http,SF,299,291,0,0,0,0,0,1,0,0,0,0,0,0,0,0,0,0,2,2,0.00,0.00,0.00,0.00,1.00,0.00,0.00,38,255,1.00,0.00,0.03,0.02,0.00,0.02,0.00,0.00,normal
0,tcp,ftp_data,SF,1874,0,0,0,0,0,0,1,0,0,0,0,0,0,0,0,0,0,9,9,0.00,0.00,0.00,0.00,1.00,0.00,0.00,151,30,0.20,0.03,0.20,0.00,0.00,0.00,0.00,0.00,normal
0,tcp,smtp,SF,1301,335,0,0,0,0,0,1,0,0,0,0,0,0,0,0,0,0,1,2,0.00,0.00,0.00,0.00,1.00,0.00,1.00,67,114,0.24,0.10,0.01,0.03,0.00,0.00,0.00,0.00,normal
21263,tcp,private,RSTR,1,0,0,0,0,0,0,0,0,0,0,0,0,0,0,0,0,0,2,2,0.00,0.00,1.00,1.00,1.00,0.00,0.00,255,2,0.01,0.66,1.00,0.00,0.00,0.00,1.00,1.00,anomaly
0,udp,domain_u,SF,43,132,0,0,0,0,0,0,0,0,0,0,0,0,0,0,0,0,216,292,0.00,0.00,0.00,0.00,1.00,0.00,0.01,255,253,0.99,0.01,0.00,0.00,0.00,0.00,0.00,0.00,normal
0,icmp,ecr_i,SF,1032,0,0,0,0,0,0,0,0,0,0,0,0,0,0,0,0,0,322,322,0.00,0.00,0.00,0.00,1.00,0.00,0.00,255,219,0.86,0.01,0.86,0.00,0.00,0.00,0.00,0.00,anomaly
0,tcp,telnet,S0,0,0,0,0,0,0,0,0,0,0,0,0,0,0,0,0,0,0,31,11,1.00,1.00,0.00,0.00,0.35,0.06,0.00,255,11,0.04,0.07,0.01,0.00,1.00,1.00,0.00,0.00,anomaly
0,tcp,http,SF,330,256,0,0,0,0,0,1,0,0,0,0,0,0,0,0,0,0,4,4,0.00,0.00,0.00,0.00,1.00,0.00,0.00,193,255,1.00,0.00,0.01,0.01,0.00,0.00,0.00,0.00,normal
0,tcp,ftp_data,S0,0,0,0,0,0,0,0,0,0,0,0,0,0,0,0,0,0,0,271,25,1.00,1.00,0.00,0.00,0.09,0.05,0.00,255,25,0.10,0.05,0.00,0.00,1.00,1.00,0.00,0.00,anomaly
0,tcp,http,SF,302,7497,0,0,0,0,0,1,0,0,0,0,0,0,0,0,0,0,26,26,0.00,0.00,0.00,0.00,1.00,0.00,0.00,255,255,1.00,0.00,0.00,0.00,0.00,0.00,0.00,0.00,normal
0,tcp,exec,S0,0,0,0,0,0,0,0,0,0,0,0,0,0,0,0,0,0,0,140,12,1.00,1.00,0.00,0.00,0.09,0.06,0.00,255,12,0.05,0.06,0.00,0.00,1.00,1.00,0.00,0.00,anomaly
0,tcp,link,S0,0,0,0,0,0,0,0,0,0,0,0,0,0,0,0,0,0,0,180,13,1.00,1.00,0.00,0.00,0.07,0.07,0.00,255,13,0.05,0.07,0.00,0.00,1.00,1.00,0.00,0.00,anomaly
0,tcp,finger,S0,0,0,0,0,0,0,0,0,0,0,0,0,0,0,0,0,0,0,278,20,1.00,1.00,0.00,0.00,0.07,0.06,0.00,255,20,0.08,0.07,0.00,0.00,1.00,1.00,0.00,0.00,anomaly
0,tcp,netstat,S0,0,0,0,0,0,0,0,0,0,0,0,0,0,0,0,0,0,0,45,4,1.00,1.00,0.00,0.00,0.09,0.13,0.00,255,4,0.02,0.09,0.00,0.00,1.00,1.00,0.00,0.00,anomaly
0,tcp,echo,S0,0,0,0,0,0,0,0,0,0,0,0,0,0,0,0,0,0,0,6,3,1.00,1.00,0.00,0.00,0.50,0.33,0.00,255,3,0.01,0.08,0.00,0.00,1.00,1.00,0.00,0.00,anomaly
0,tcp,http,SF,284,307,0,0,0,0,0,1,0,0,0,0,0,0,0,0,0,0,2,29,0.00,0.00,0.00,0.00,1.00,0.00,0.07,255,255,1.00,0.00,0.00,0.00,0.00,0.00,0.00,0.00,normal
0,tcp,hostnames,S0,0,0,0,0,0,0,0,0,0,0,0,0,0,0,0,0,0,0,279,10,1.00,1.00,0.00,0.00,0.04,0.06,0.00,255,10,0.04,0.08,0.00,0.00,1.00,1.00,0.00,0.00,anomaly
0,tcp,ftp_data,SF,12,0,0,0,0,0,0,1,0,0,0,0,0,0,0,0,0,0,1,1,0.00,0.00,0.00,0.00,1.00,0.00,0.00,137,44,0.32,0.04,0.32,0.00,0.00,0.00,0.00,0.00,normal
0,tcp,http,SF,238,276,0,0,0,0,0,1,0,0,0,0,0,0,0,0,0,0,13,13,0.00,0.00,0.00,0.00,1.00,0.00,0.00,59,255,1.00,0.00,0.02,0.03,0.00,0.00,0.00,0.00,normal
1,tcp,smtp,SF,1194,482,0,0,0,0,0,1,0,0,0,0,0,0,0,0,0,0,1,3,0.00,0.00,0.00,0.00,1.00,0.00,1.00,255,13,0.05,0.01,0.00,0.00,0.00,0.00,0.05,0.00,normal
0,tcp,other,SF,6601,0,0,0,0,0,0,1,0,0,0,0,0,0,0,0,0,0,21,1,0.05,0.00,0.00,0.00,0.05,0.38,0.00,173,1,0.01,0.06,0.32,0.00,0.01,0.00,0.00,0.00,normal
0,tcp,ftp_data,SF,12,0,0,0,0,0,0,1,0,0,0,0,0,0,0,0,0,0,1,1,0.00,0.00,0.00,0.00,1.00,0.00,0.00,44,21,0.48,0.07,0.48,0.00,0.00,0.00,0.00,0.00,normal
2,tcp,smtp,SF,1452,330,0,0,0,0,0,1,0,0,0,0,0,0,0,0,0,0,1,2,0.00,0.00,0.00,0.00,1.00,0.00,1.00,115,78,0.68,0.03,0.01,0.00,0.01,0.01,0.00,0.00,normal
2,tcp,ftp_data,SF,2194619,0,0,0,0,0,0,1,0,0,0,0,0,0,0,0,0,0,2,2,0.00,0.00,0.00,0.00,1.00,0.00,0.00,164,28,0.17,0.03,0.17,0.00,0.00,0.00,0.00,0.00,normal
0,tcp,private,REJ,0,0,0,0,0,0,0,0,0,0,0,0,0,0,0,0,0,0,111,17,0.00,0.00,1.00,1.00,0.15,0.06,0.00,255,17,0.07,0.07,0.00,0.00,0.00,0.00,1.00,1.00,anomaly
0,tcp,Z39_50,REJ,0,0,0,0,0,0,0,0,0,0,0,0,0,0,0,0,0,0,366,1,0.00,0.00,1.00,1.00,0.00,0.52,0.00,255,1,0.00,0.52,1.00,0.00,0.00,0.00,1.00,1.00,anomaly
0,tcp,iso_tsap,S0,0,0,0,0,0,0,0,0,0,0,0,0,0,0,0,0,0,0,145,7,1.00,1.00,0.00,0.00,0.05,0.07,0.00,255,7,0.03,0.07,0.00,0.00,1.00,1.00,0.00,0.00,anomaly
0,tcp,http,SF,240,748,0,0,0,0,0,1,0,0,0,0,0,0,0,0,0,0,9,10,0.00,0.00,0.00,0.00,1.00,0.00,0.20,51,255,1.00,0.00,0.02,0.02,0.00,0.00,0.00,0.00,normal
0,tcp,private,S0,0,0,0,0,0,0,0,0,0,0,0,0,0,0,0,0,0,0,231,9,1.00,1.00,0.00,0.00,0.04,0.07,0.00,255,14,0.05,0.08,0.00,0.00,1.00,1.00,0.00,0.00,anomaly
0,udp,domain_u,SF,42,42,0,0,0,0,0,0,0,0,0,0,0,0,0,0,0,0,8,18,0.00,0.00,0.00,0.00,1.00,0.00,0.22,255,245,0.96,0.01,0.00,0.00,0.00,0.00,0.00,0.00,normal
0,tcp,courier,S0,0,0,0,0,0,0,0,0,0,0,0,0,0,0,0,0,0,0,130,4,1.00,1.00,0.00,0.00,0.03,0.06,0.00,255,2,0.01,0.07,0.00,0.00,1.00,1.00,0.00,0.00,anomaly
0,tcp,http,SF,336,1294,0,0,0,0,0,1,0,0,0,0,0,0,0,0,0,0,21,21,0.00,0.00,0.00,0.00,1.00,0.00,0.00,255,255,1.00,0.00,0.00,0.00,0.00,0.00,0.00,0.00,normal
3,tcp,smtp,SF,11436,1383,0,0,0,0,0,1,0,0,0,0,0,0,0,0,0,0,1,2,0.00,0.00,0.00,0.00,1.00,0.00,1.00,176,142,0.62,0.02,0.01,0.01,0.00,0.00,0.01,0.02,normal
0,tcp,ftp_data,S0,0,0,0,0,0,0,0,0,0,0,0,0,0,0,0,0,0,0,23,3,1.00,1.00,0.00,0.00,0.13,0.17,0.00,255,54,0.21,0.04,0.01,0.00,1.00,1.00,0.00,0.00,anomaly
0,tcp,http,SF,195,4768,0,0,0,0,0,1,0,0,0,0,0,0,0,0,0,0,2,2,0.50,0.50,0.00,0.00,1.00,0.00,0.00,168,255,1.00,0.00,0.01,0.01,0.01,0.01,0.00,0.00,normal
0,udp,other,SF,516,4,0,0,0,0,0,0,0,0,0,0,0,0,0,0,0,0,191,191,0.00,0.00,0.00,0.00,1.00,0.00,0.00,191,191,1.00,0.00,1.00,0.00,0.00,0.00,0.00,0.00,normal
0,tcp,http,SF,286,3491,0,0,0,0,0,1,0,0,0,0,0,0,0,0,0,0,10,10,0.00,0.00,0.00,0.00,1.00,0.00,0.00,25,255,1.00,0.00,0.04,0.05,0.00,0.00,0.00,0.00,normal
0,tcp,gopher,S0,0,0,0,0,0,0,0,0,0,0,0,0,0,0,0,0,0,0,214,16,1.00,1.00,0.00,0.00,0.07,0.06,0.00,255,15,0.06,0.08,0.00,0.00,1.00,1.00,0.00,0.00,anomaly
0,tcp,http,SF,215,1062,0,0,0,0,0,1,0,0,0,0,0,0,0,0,0,0,6,6,0.00,0.00,0.00,0.00,1.00,0.00,0.00,6,255,1.00,0.00,0.17,0.04,0.00,0.01,0.00,0.00,normal
0,tcp,http,SF,196,1337,0,0,0,0,0,1,0,0,0,0,0,0,0,0,0,0,35,35,0.00,0.00,0.00,0.00,1.00,0.00,0.00,255,255,1.00,0.00,0.00,0.00,0.00,0.00,0.00,0.00,normal
5,tcp,smtp,SF,722,334,0,0,0,0,0,1,0,0,0,0,0,0,0,0,0,0,1,1,0.00,0.00,0.00,0.00,1.00,0.00,0.00,137,116,0.47,0.03,0.01,0.02,0.00,0.00,0.03,0.04,normal
0,tcp,private,REJ,0,0,0,0,0,0,0,0,0,0,0,0,0,0,0,0,0,0,2,1,0.00,0.00,1.00,1.00,0.50,1.00,0.00,255,1,0.00,0.68,0.67,0.00,0.00,0.00,0.67,1.00,anomaly
0,tcp,name,S0,0,0,0,0,0,0,0,0,0,0,0,0,0,0,0,0,0,0,244,2,1.00,1.00,0.00,0.00,0.01,0.06,0.00,255,2,0.01,0.06,0.00,0.00,1.00,1.00,0.00,0.00,anomaly
0,tcp,http,SF,214,3477,0,0,0,0,0,1,0,0,0,0,0,0,0,0,0,0,2,2,0.00,0.00,0.00,0.00,1.00,0.00,0.00,2,255,1.00,0.00,0.50,0.02,0.00,0.00,0.00,0.00,normal
0,tcp,private,S0,0,0,0,0,0,0,0,0,0,0,0,0,0,0,0,0,0,0,257,3,1.00,1.00,0.00,0.00,0.01,0.07,0.00,255,17,0.07,0.06,0.00,0.00,1.00,1.00,0.00,0.00,anomaly
0,tcp,http,SF,232,2140,0,0,0,0,0,1,0,0,0,0,0,0,0,0,0,0,12,12,0.00,0.00,0.00,0.00,1.00,0.00,0.00,12,255,1.00,0.00,0.08,0.04,0.00,0.00,0.00,0.00,normal
0,tcp,http,SF,224,1783,0,0,0,0,0,1,0,0,0,0,0,0,0,0,0,0,2,2,0.00,0.00,0.00,0.00,1.00,0.00,0.00,22,255,1.00,0.00,0.05,0.05,0.00,0.00,0.00,0.00,normal
0,icmp,eco_i,SF,8,0,0,0,0,0,0,0,0,0,0,0,0,0,0,0,0,0,1,27,0.00,0.00,0.00,0.00,1.00,0.00,1.00,2,129,1.00,0.00,1.00,0.50,0.00,0.00,0.00,0.00,anomaly
0,tcp,ftp_data,SF,192,0,0,0,0,0,0,1,0,0,0,0,0,0,0,0,0,0,2,2,0.00,0.00,0.00,0.00,1.00,0.00,0.00,129,117,0.45,0.02,0.45,0.02,0.00,0.00,0.00,0.00,normal
0,tcp,http,SF,294,478,0,0,0,0,0,1,0,0,0,0,0,0,0,0,0,0,23,30,0.00,0.00,0.00,0.03,1.00,0.00,0.13,255,255,1.00,0.00,0.00,0.00,0.00,0.00,0.00,0.00,normal
0,tcp,private,REJ,0,0,0,0,0,0,0,0,0,0,0,0,0,0,0,0,0,0,78,1,0.01,0.00,0.92,1.00,0.01,1.00,0.00,255,1,0.00,0.33,0.00,0.00,0.00,0.00,0.29,1.00,anomaly
0,tcp,http,SF,213,259,0,0,0,0,0,1,0,0,0,0,0,0,0,0,0,0,7,11,0.00,0.00,0.00,0.00,1.00,0.00,0.18,255,255,1.00,0.00,0.00,0.00,0.00,0.00,0.00,0.00,normal
0,tcp,private,S0,0,0,0,0,0,0,0,0,0,0,0,0,0,0,0,0,0,0,234,6,1.00,1.00,0.00,0.00,0.03,0.06,0.00,255,6,0.02,0.07,0.00,0.00,1.00,1.00,0.00,0.00,anomaly
8,udp,private,SF,105,146,0,0,0,0,0,0,0,0,0,0,0,0,0,0,0,0,2,2,0.00,0.00,0.00,0.00,1.00,0.00,0.00,255,237,0.93,0.01,0.01,0.00,0.00,0.00,0.00,0.00,normal
0,tcp,ftp_data,REJ,0,0,0,0,0,0,0,0,0,0,0,0,0,0,0,0,0,0,116,2,0.00,0.00,1.00,1.00,0.02,0.07,0.00,255,2,0.01,0.07,0.00,0.00,0.00,0.00,1.00,1.00,anomaly
0,tcp,http,SF,303,458,0,0,0,0,0,1,0,0,0,0,0,0,0,0,0,0,1,1,0.00,0.00,0.00,0.00,1.00,0.00,0.00,3,255,1.00,0.00,0.33,0.06,0.00,0.00,0.00,0.00,normal
0,tcp,hostnames,S0,0,0,0,0,0,0,0,0,0,0,0,0,0,0,0,0,0,0,106,6,1.00,1.00,0.00,0.00,0.06,0.07,0.00,255,17,0.07,0.08,0.00,0.00,1.00,1.00,0.00,0.00,anomaly
0,udp,domain_u,SF,44,126,0,0,0,0,0,0,0,0,0,0,0,0,0,0,0,0,74,152,0.00,0.00,0.00,0.00,1.00,0.00,0.01,255,196,0.77,0.02,0.00,0.00,0.00,0.00,0.00,0.00,normal
4931,udp,domain_u,SF,73,45,0,0,0,0,0,0,0,0,0,0,0,0,0,0,0,0,2,4,0.00,0.00,0.00,0.00,1.00,0.00,0.50,94,70,0.74,0.03,0.74,0.00,0.00,0.00,0.00,0.00,normal
0,tcp,IRC,S1,197,2276,0,0,0,0,0,1,0,0,0,0,0,0,0,0,0,0,2,1,0.50,1.00,0.00,0.00,0.50,1.00,0.00,24,9,0.38,0.08,0.04,0.00,0.12,0.33,0.17,0.44,normal
0,tcp,private,RSTR,0,0,0,0,0,0,0,0,0,0,0,0,0,0,0,0,0,0,1,1,0.00,0.00,1.00,1.00,1.00,0.00,0.00,53,1,0.02,0.15,0.09,0.00,0.11,0.00,0.09,1.00,anomaly
0,tcp,http,SF,242,6725,0,0,0,0,0,1,0,0,0,0,0,0,0,0,0,0,1,1,0.00,0.00,0.00,0.00,1.00,0.00,0.00,22,255,1.00,0.00,0.05,0.04,0.00,0.00,0.00,0.00,normal
0,tcp,daytime,S0,0,0,0,0,0,0,0,0,0,0,0,0,0,0,0,0,0,0,256,4,1.00,1.00,0.00,0.00,0.02,0.06,0.00,255,4,0.02,0.05,0.00,0.00,1.00,1.00,0.00,0.00,anomaly
0,tcp,http,SF,308,607,0,0,0,0,0,1,0,0,0,0,0,0,0,0,0,0,8,8,0.00,0.00,0.00,0.00,1.00,0.00,0.00,255,255,1.00,0.00,0.00,0.00,0.00,0.00,0.00,0.00,normal
0,tcp,imap4,S0,0,0,0,0,0,0,0,0,0,0,0,0,0,0,0,0,0,0,286,15,1.00,1.00,0.00,0.00,0.05,0.06,0.00,255,5,0.02,0.07,0.00,0.00,1.00,1.00,0.00,0.00,anomaly
0,tcp,private,S0,0,0,0,0,0,0,0,0,0,0,0,0,0,0,0,0,0,0,233,7,1.00,1.00,0.00,0.00,0.03,0.06,0.00,255,9,0.04,0.05,0.00,0.00,1.00,1.00,0.00,0.00,anomaly
0,tcp,http,SF,291,868,0,0,0,0,0,1,0,0,0,0,0,0,0,0,0,0,23,23,0.00,0.00,0.00,0.00,1.00,0.00,0.00,255,255,1.00,0.00,0.00,0.00,0.00,0.00,0.00,0.00,normal
0,tcp,telnet,S0,0,0,0,0,0,0,0,0,0,0,0,0,0,0,0,0,0,0,29,15,1.00,1.00,0.00,0.00,0.52,0.07,0.00,255,63,0.25,0.02,0.01,0.00,1.00,1.00,0.00,0.00,anomaly
0,tcp,smtp,SF,2697,331,0,0,0,0,0,1,0,0,0,0,0,0,0,0,0,0,1,1,0.00,0.00,0.00,0.00,1.00,0.00,0.00,255,87,0.34,0.03,0.00,0.00,0.01,0.02,0.00,0.00,normal
0,udp,private,SF,1,0,0,0,0,0,0,0,0,0,0,0,0,0,0,0,0,0,17,17,0.00,0.00,0.00,0.00,1.00,0.00,0.00,255,214,0.84,0.02,1.00,0.00,0.00,0.00,0.00,0.00,anomaly
0,tcp,exec,S0,0,0,0,0,0,0,0,0,0,0,0,0,0,0,0,0,0,0,108,18,1.00,1.00,0.00,0.00,0.17,0.06,0.00,255,9,0.04,0.07,0.00,0.00,1.00,1.00,0.00,0.00,anomaly
0,tcp,courier,S0,0,0,0,0,0,0,0,0,0,0,0,0,0,0,0,0,0,0,102,2,1.00,1.00,0.00,0.00,0.02,0.07,0.00,255,2,0.01,0.09,0.00,0.00,1.00,1.00,0.00,0.00,anomaly
0,tcp,http,SF,200,3042,0,0,0,0,0,1,0,0,0,0,0,0,0,0,0,0,10,15,0.00,0.00,0.00,0.00,1.00,0.00,0.13,42,255,1.00,0.00,0.02,0.03,0.00,0.00,0.00,0.00,normal
0,tcp,iso_tsap,S0,0,0,0,0,0,0,0,0,0,0,0,0,0,0,0,0,0,0,229,9,1.00,1.00,0.00,0.00,0.04,0.07,0.00,255,9,0.04,0.09,0.00,0.00,1.00,1.00,0.00,0.00,anomaly
0,tcp,mtp,S0,0,0,0,0,0,0,0,0,0,0,0,0,0,0,0,0,0,0,239,12,1.00,1.00,0.00,0.00,0.05,0.06,0.00,255,4,0.02,0.09,0.00,0.00,1.00,1.00,0.00,0.00,anomaly
0,tcp,finger,SF,8,224,0,0,0,0,0,0,0,0,0,0,0,0,0,0,0,0,1,1,0.00,0.00,0.00,0.00,1.00,0.00,0.00,145,5,0.03,0.02,0.01,0.00,0.00,0.00,0.00,0.00,normal
0,icmp,ecr_i,SF,1032,0,0,0,0,0,0,0,0,0,0,0,0,0,0,0,0,0,511,511,0.00,0.00,0.00,0.00,1.00,0.00,0.00,243,98,0.40,0.01,0.40,0.00,0.00,0.00,0.00,0.00,anomaly
0,udp,private,SF,28,0,0,3,0,0,0,0,0,0,0,0,0,0,0,0,0,0,18,18,0.00,0.00,0.00,0.00,1.00,0.00,0.00,255,18,0.07,0.02,0.07,0.00,0.00,0.00,0.72,0.00,anomaly
0,tcp,http,REJ,0,0,0,0,0,0,0,0,0,0,0,0,0,0,0,0,0,0,258,6,0.00,0.00,1.00,1.00,0.02,0.07,0.00,255,6,0.02,0.07,0.00,0.00,0.00,0.00,1.00,1.00,anomaly
0,tcp,http,SF,341,281,0,0,0,0,0,1,0,0,0,0,0,0,0,0,0,0,4,4,0.00,0.00,0.00,0.00,1.00,0.00,0.00,255,243,0.95,0.01,0.00,0.00,0.00,0.00,0.00,0.00,normal
0,tcp,finger,SF,8,493,0,0,0,0,0,0,0,0,0,0,0,0,0,0,0,0,1,1,0.00,0.00,0.00,0.00,1.00,0.00,0.00,47,12,0.09,0.06,0.02,0.25,0.00,0.00,0.00,0.08,normal
0,tcp,private,S0,0,0,0,0,0,0,0,0,0,0,0,0,0,0,0,0,0,0,105,5,1.00,1.00,0.00,0.00,0.05,0.07,0.00,255,27,0.11,0.05,0.00,0.00,1.00,1.00,0.00,0.00,anomaly
0,tcp,klogin,S0,0,0,0,0,0,0,0,0,0,0,0,0,0,0,0,0,0,0,145,21,1.00,1.00,0.00,0.00,0.14,0.05,0.00,255,21,0.08,0.05,0.00,0.00,1.00,1.00,0.00,0.00,anomaly
1,tcp,smtp,SF,1483,363,0,0,0,0,0,1,0,0,0,0,0,0,0,0,0,0,1,4,0.00,0.00,0.00,0.00,1.00,0.00,1.00,24,126,1.00,0.00,0.04,0.02,0.00,0.00,0.00,0.00,normal
0,udp,domain_u,SF,46,128,0,0,0,0,0,0,0,0,0,0,0,0,0,0,0,0,19,79,0.00,0.00,0.00,0.00,1.00,0.00,0.03,255,238,0.93,0.01,0.00,0.00,0.00,0.00,0.00,0.00,normal
0,tcp,http,SF,2426,2737,0,0,0,0,0,1,0,0,0,0,0,0,0,0,0,0,10,10,0.00,0.00,0.00,0.00,1.00,0.00,0.00,12,255,1.00,0.00,0.08,0.07,0.00,0.00,0.00,0.00,normal
0,udp,domain_u,SF,36,0,0,0,0,0,0,0,0,0,0,0,0,0,0,0,0,0,1,11,0.00,0.00,0.00,0.00,1.00,0.00,0.55,98,78,0.33,0.05,0.33,0.04,0.00,0.00,0.00,0.00,normal
0,tcp,http,SF,210,1425,0,0,0,0,0,1,0,0,0,0,0,0,0,0,0,0,10,10,0.00,0.00,0.00,0.00,1.00,0.00,0.00,65,255,1.00,0.00,0.02,0.04,0.00,0.00,0.00,0.00,normal
0,tcp,courier,S0,0,0,0,0,0,0,0,0,0,0,0,0,0,0,0,0,0,0,123,21,1.00,1.00,0.00,0.00,0.17,0.06,0.00,255,21,0.08,0.05,0.00,0.00,1.00,1.00,0.00,0.00,anomaly
0,tcp,bgp,S0,0,0,0,0,0,0,0,0,0,0,0,0,0,0,0,0,0,0,9,2,1.00,1.00,0.00,0.00,0.22,0.33,0.00,255,2,0.01,0.07,0.00,0.00,1.00,1.00,0.00,0.00,anomaly
0,tcp,http,SF,170,13603,0,0,0,0,0,1,0,0,0,0,0,0,0,0,0,0,1,1,0.00,0.00,0.00,0.00,1.00,0.00,0.00,34,255,1.00,0.00,0.03,0.05,0.00,0.00,0.94,0.97,normal
0,tcp,whois,S0,0,0,0,0,0,0,0,0,0,0,0,0,0,0,0,0,0,0,45,2,1.00,1.00,0.00,0.00,0.04,0.13,0.00,255,10,0.04,0.08,0.00,0.00,1.00,1.00,0.00,0.00,anomaly
0,icmp,eco_i,SF,8,0,0,0,0,0,0,0,0,0,0,0,0,0,0,0,0,0,1,2,0.00,0.00,0.00,0.00,1.00,0.00,1.00,1,17,1.00,0.00,1.00,0.53,0.00,0.00,0.00,0.00,anomaly
0,tcp,bgp,S0,0,0,0,0,0,0,0,0,0,0,0,0,0,0,0,0,0,0,265,9,1.00,1.00,0.00,0.00,0.03,0.06,0.00,255,9,0.04,0.06,0.00,0.00,1.00,1.00,0.00,0.00,anomaly
0,tcp,imap4,S0,0,0,0,0,0,0,0,0,0,0,0,0,0,0,0,0,0,0,255,7,1.00,1.00,0.00,0.00,0.03,0.06,0.00,255,10,0.04,0.07,0.00,0.00,1.00,1.00,0.00,0.00,anomaly
0,tcp,private,S0,0,0,0,0,0,0,0,0,0,0,0,0,0,0,0,0,0,0,104,10,1.00,1.00,0.00,0.00,0.10,0.06,0.00,255,10,0.04,0.05,0.00,0.00,1.00,1.00,0.00,0.00,anomaly
0,tcp,http,S0,0,0,0,0,0,0,0,0,0,0,0,0,0,0,0,0,0,0,150,20,1.00,1.00,0.00,0.00,0.13,0.06,0.00,255,14,0.05,0.07,0.00,0.00,1.00,1.00,0.00,0.00,anomaly
0,tcp,http,SF,269,8921,0,0,0,0,0,1,0,0,0,0,0,0,0,0,0,0,2,2,0.00,0.00,0.00,0.00,1.00,0.00,0.00,104,255,1.00,0.00,0.01,0.03,0.00,0.01,0.01,0.03,normal
0,tcp,http,SF,315,347,0,0,0,0,0,1,0,0,0,0,0,0,0,0,0,0,31,31,0.00,0.00,0.00,0.00,1.00,0.00,0.00,255,255,1.00,0.00,0.00,0.00,0.00,0.00,0.00,0.00,normal
0,tcp,gopher,S0,0,0,0,0,0,0,0,0,0,0,0,0,0,0,0,0,0,0,232,3,1.00,1.00,0.00,0.00,0.01,0.06,0.00,255,3,0.01,0.06,0.00,0.00,1.00,1.00,0.00,0.00,anomaly
0,tcp,bgp,S0,0,0,0,0,0,0,0,0,0,0,0,0,0,0,0,0,0,0,217,2,1.00,1.00,0.00,0.00,0.01,0.07,0.00,255,2,0.01,0.08,0.00,0.00,1.00,1.00,0.00,0.00,anomaly
0,tcp,private,REJ,0,0,0,0,0,0,0,0,0,0,0,0,0,0,0,0,0,0,66,1,0.00,0.00,1.00,1.00,0.02,0.09,0.00,255,16,0.06,0.06,0.00,0.00,0.00,0.00,1.00,1.00,anomaly
0,tcp,private,REJ,0,0,0,0,0,0,0,0,0,0,0,0,0,0,0,0,0,0,1,1,0.00,0.00,1.00,1.00,1.00,0.00,0.00,119,1,0.01,0.13,0.01,0.00,0.00,0.00,0.03,1.00,anomaly
0,tcp,http,SF,216,7384,0,0,0,0,0,1,0,0,0,0,0,0,0,0,0,0,16,16,0.00,0.00,0.00,0.00,1.00,0.00,0.00,153,255,1.00,0.00,0.01,0.01,0.00,0.00,0.00,0.00,normal
0,tcp,http,REJ,0,0,0,0,0,0,0,0,0,0,0,0,0,0,0,0,0,0,1,1,0.00,0.00,1.00,1.00,1.00,0.00,0.00,28,255,1.00,0.00,0.04,0.23,0.00,0.00,1.00,1.00,normal
0,tcp,private,RSTR,0,0,0,0,0,0,0,0,0,0,0,0,0,0,0,0,0,0,1,1,0.00,0.00,1.00,1.00,1.00,0.00,0.00,208,1,0.00,0.77,0.77,0.00,0.03,0.00,0.63,1.00,anomaly
0,tcp,http,SF,235,12623,0,0,0,0,0,1,0,0,0,0,0,0,0,0,0,0,4,4,0.00,0.00,0.00,0.00,1.00,0.00,0.00,28,255,1.00,0.00,0.04,0.04,0.00,0.00,0.46,0.06,normal
0,tcp,smtp,SF,667,332,0,0,0,0,0,1,0,0,0,0,0,0,0,0,0,0,1,4,0.00,0.00,0.00,0.00,1.00,0.00,0.75,122,104,0.43,0.05,0.01,0.02,0.01,0.01,0.01,0.00,normal
2,tcp,smtp,SF,1160,333,0,0,0,0,0,1,0,0,0,0,0,0,0,0,0,0,1,1,0.00,0.00,0.00,0.00,1.00,0.00,0.00,89,97,0.53,0.07,0.01,0.02,0.00,0.00,0.00,0.00,normal
0,icmp,eco_i,SF,8,0,0,0,0,0,0,0,0,0,0,0,0,0,0,0,0,0,1,36,0.00,0.00,0.00,0.00,1.00,0.00,1.00,1,169,1.00,0.00,1.00,0.25,0.00,0.00,0.00,0.00,anomaly
2,tcp,smtp,SF,1299,329,0,0,0,0,0,1,0,0,0,0,0,0,0,0,0,0,1,3,0.00,0.00,0.00,0.00,1.00,0.00,1.00,18,17,0.94,0.11,0.06,0.00,0.00,0.00,0.00,0.00,normal
0,tcp,imap4,S0,0,0,0,0,0,0,0,0,0,0,0,0,0,0,0,0,0,0,195,1,1.00,1.00,0.00,0.00,0.01,0.06,0.00,255,1,0.00,0.05,0.00,0.00,1.00,1.00,0.00,0.00,anomaly
0,tcp,private,S0,0,0,0,0,0,0,0,0,0,0,0,0,0,0,0,0,0,0,232,13,1.00,1.00,0.00,0.00,0.06,0.07,0.00,255,13,0.05,0.06,0.00,0.00,1.00,1.00,0.00,0.00,anomaly
0,tcp,smtp,SF,711,336,0,0,0,0,0,1,0,0,0,0,0,0,0,0,0,0,1,1,0.00,0.00,0.00,0.00,1.00,0.00,0.00,60,130,0.42,0.05,0.02,0.02,0.00,0.00,0.00,0.00,normal
0,icmp,ecr_i,SF,1032,0,0,0,0,0,0,0,0,0,0,0,0,0,0,0,0,0,65,65,0.00,0.00,0.00,0.00,1.00,0.00,0.00,255,255,1.00,0.00,1.00,0.00,0.00,0.00,0.00,0.00,anomaly
0,icmp,eco_i,SF,8,0,0,0,0,0,0,0,0,0,0,0,0,0,0,0,0,0,1,17,0.00,0.00,0.00,0.00,1.00,0.00,1.00,3,80,1.00,0.00,1.00,0.26,0.00,0.00,0.00,0.00,anomaly
2,tcp,private,RSTR,0,0,0,0,0,0,0,0,0,0,0,0,0,0,0,0,0,0,1,1,0.00,0.00,1.00,1.00,1.00,0.00,0.00,255,1,0.00,0.51,1.00,0.00,0.00,0.00,1.00,1.00,anomaly
0,tcp,uucp,S0,0,0,0,0,0,0,0,0,0,0,0,0,0,0,0,0,0,0,120,2,1.00,1.00,0.00,0.00,0.02,0.06,0.00,255,1,0.00,0.07,0.00,0.00,1.00,1.00,0.00,0.00,anomaly
0,tcp,private,REJ,0,0,0,0,0,0,0,0,0,0,0,0,0,0,0,0,0,0,204,1,0.06,0.00,0.88,1.00,0.00,1.00,0.00,255,1,0.00,0.81,0.00,0.00,0.05,0.00,0.71,1.00,anomaly
0,udp,domain_u,SF,42,42,0,0,0,0,0,0,0,0,0,0,0,0,0,0,0,0,8,14,0.00,0.00,0.00,0.00,1.00,0.00,0.21,255,247,0.97,0.01,0.00,0.00,0.00,0.00,0.00,0.00,normal
4,tcp,private,RSTR,0,0,0,0,0,0,0,0,0,0,0,0,0,0,0,0,0,0,63,2,0.00,0.00,1.00,1.00,0.03,0.54,0.00,255,2,0.01,0.14,0.25,0.00,0.00,0.00,0.85,1.00,anomaly
0,udp,other,SF,147,0,0,0,0,0,0,0,0,0,0,0,0,0,0,0,0,0,1,1,0.00,0.00,0.00,0.00,1.00,0.00,0.00,255,1,0.00,0.66,0.98,0.00,0.00,0.00,0.00,0.00,normal
0,tcp,http,REJ,0,0,0,0,0,0,0,0,0,0,0,0,0,0,0,0,0,0,1,2,0.00,0.00,1.00,1.00,1.00,0.00,1.00,13,255,1.00,0.00,0.08,0.11,0.00,0.00,1.00,0.81,normal
0,tcp,ftp,S0,0,0,0,0,0,0,0,0,0,0,0,0,0,0,0,0,0,0,262,18,1.00,1.00,0.00,0.00,0.07,0.06,0.00,255,18,0.07,0.06,0.00,0.00,1.00,1.00,0.00,0.00,anomaly
0,tcp,http,SF,222,5834,0,0,0,0,0,1,0,0,0,0,0,0,0,0,0,0,3,3,0.00,0.00,0.00,0.00,1.00,0.00,0.00,255,255,1.00,0.00,0.00,0.00,0.00,0.00,0.00,0.00,normal
0,tcp,private,S0,0,0,0,0,0,0,0,0,0,0,0,0,0,0,0,0,0,0,146,16,1.00,1.00,0.00,0.00,0.11,0.05,0.00,255,4,0.02,0.07,0.00,0.00,1.00,1.00,0.00,0.00,anomaly
0,tcp,http,SF,198,1427,0,0,0,0,0,1,0,0,0,0,0,0,0,0,0,0,20,20,0.00,0.00,0.00,0.00,1.00,0.00,0.00,20,255,1.00,0.00,0.05,0.04,0.00,0.00,0.00,0.00,normal
0,tcp,private,REJ,0,0,0,0,0,0,0,0,0,0,0,0,0,0,0,0,0,0,2,1,0.00,0.00,1.00,1.00,0.50,1.00,0.00,255,1,0.00,0.25,0.23,0.00,0.00,0.00,0.24,1.00,anomaly
0,icmp,ecr_i,SF,520,0,0,0,0,0,0,0,0,0,0,0,0,0,0,0,0,0,261,261,0.00,0.00,0.00,0.00,1.00,0.00,0.00,255,255,1.00,0.00,1.00,0.00,0.00,0.00,0.00,0.00,anomaly
0,tcp,discard,S0,0,0,0,0,0,0,0,0,0,0,0,0,0,0,0,0,0,0,242,1,1.00,1.00,0.00,0.00,0.00,0.07,0.00,255,1,0.00,0.07,0.00,0.00,1.00,1.00,0.00,0.00,anomaly
0,tcp,finger,S0,0,0,0,0,0,0,0,0,0,0,0,0,0,0,0,0,0,0,213,21,1.00,1.00,0.00,0.00,0.10,0.05,0.00,255,21,0.08,0.05,0.00,0.00,1.00,1.00,0.00,0.00,anomaly
0,tcp,http,S0,0,0,0,0,0,0,0,0,0,0,0,0,0,0,0,0,0,0,50,11,1.00,1.00,0.00,0.00,0.22,0.08,0.00,255,51,0.20,0.02,0.01,0.00,1.00,1.00,0.00,0.00,anomaly
0,icmp,eco_i,SF,8,0,0,0,0,0,0,0,0,0,0,0,0,0,0,0,0,0,1,52,0.00,0.00,0.00,0.00,1.00,0.00,1.00,2,255,1.00,0.00,1.00,0.25,0.00,0.00,0.00,0.00,anomaly
0,tcp,echo,S0,0,0,0,0,0,0,0,0,0,0,0,0,0,0,0,0,0,0,170,11,1.00,1.00,0.00,0.00,0.06,0.06,0.00,255,11,0.04,0.06,0.00,0.00,1.00,1.00,0.00,0.00,anomaly
0,tcp,supdup,S0,0,0,0,0,0,0,0,0,0,0,0,0,0,0,0,0,0,0,252,23,1.00,1.00,0.00,0.00,0.09,0.06,0.00,255,23,0.09,0.06,0.00,0.00,1.00,1.00,0.00,0.00,anomaly
0,tcp,private,S0,0,0,0,0,0,0,0,0,0,0,0,0,0,0,0,0,0,0,126,15,1.00,1.00,0.00,0.00,0.12,0.06,0.00,93,8,0.09,0.12,0.01,0.00,1.00,1.00,0.00,0.00,anomaly
0,tcp,http,SF,217,1035,0,0,0,0,0,1,0,0,0,0,0,0,0,0,0,0,34,34,0.00,0.00,0.00,0.00,1.00,0.00,0.00,255,255,1.00,0.00,0.00,0.00,0.00,0.00,0.32,0.32,normal
0,tcp,http,REJ,0,0,0,0,0,0,0,0,0,0,0,0,0,0,0,0,0,0,269,18,0.00,0.00,1.00,1.00,0.07,0.06,0.00,255,18,0.07,0.09,0.00,0.00,0.00,0.00,1.00,1.00,anomaly
0,icmp,eco_i,SF,8,0,0,0,0,0,0,0,0,0,0,0,0,0,0,0,0,0,1,26,0.00,0.00,0.00,0.00,1.00,0.00,1.00,1,153,1.00,0.00,1.00,0.50,0.00,0.00,0.00,0.00,anomaly
0,tcp,http,SF,252,2795,0,0,0,0,0,1,0,0,0,0,0,0,0,0,0,0,5,5,0.00,0.00,0.00,0.00,1.00,0.00,0.00,42,255,1.00,0.00,0.02,0.06,0.00,0.00,0.00,0.00,normal
0,tcp,http,SF,200,940,0,0,0,0,0,1,0,0,0,0,0,0,0,0,0,0,6,6,0.00,0.00,0.00,0.00,1.00,0.00,0.00,198,255,1.00,0.00,0.01,0.01,0.00,0.00,0.00,0.00,normal
0,tcp,telnet,S0,0,0,0,0,0,0,0,0,0,0,0,0,0,0,0,0,0,0,61,15,1.00,1.00,0.00,0.00,0.25,0.07,0.00,223,57,0.26,0.02,0.01,0.00,0.99,0.96,0.00,0.00,anomaly
0,tcp,http,SF,243,663,0,0,0,0,0,1,0,0,0,0,0,0,0,0,0,0,13,13,0.00,0.00,0.00,0.00,1.00,0.00,0.00,255,255,1.00,0.00,0.00,0.00,0.00,0.00,0.00,0.00,normal
0,tcp,pop_2,S0,0,0,0,0,0,0,0,0,0,0,0,0,0,0,0,0,0,0,281,3,1.00,1.00,0.00,0.00,0.01,0.06,0.00,255,3,0.01,0.06,0.00,0.00,1.00,1.00,0.00,0.00,anomaly
0,tcp,http,REJ,0,0,0,0,0,0,0,0,0,0,0,0,0,0,0,0,0,0,1,1,0.00,0.00,1.00,1.00,1.00,0.00,0.00,2,92,1.00,0.00,0.50,0.09,0.00,0.00,1.00,1.00,normal
0,tcp,private,S0,0,0,0,0,0,0,0,0,0,0,0,0,0,0,0,0,0,0,240,1,1.00,1.00,0.00,0.00,0.00,0.06,0.00,255,1,0.00,0.06,0.00,0.00,1.00,1.00,0.00,0.00,anomaly
0,tcp,supdup,S0,0,0,0,0,0,0,0,0,0,0,0,0,0,0,0,0,0,0,260,8,1.00,1.00,0.00,0.00,0.03,0.06,0.00,255,14,0.05,0.07,0.00,0.00,1.00,1.00,0.00,0.00,anomaly
0,tcp,private,S0,0,0,0,0,0,0,0,0,0,0,0,0,0,0,0,0,0,0,275,3,1.00,1.00,0.00,0.00,0.01,0.07,0.00,255,3,0.01,0.07,0.00,0.00,1.00,1.00,0.00,0.00,anomaly
0,tcp,efs,REJ,0,0,0,0,0,0,0,0,0,0,0,0,0,0,0,0,0,0,116,12,0.00,0.00,1.00,1.00,0.10,0.08,0.00,255,12,0.05,0.07,0.00,0.00,0.00,0.00,1.00,1.00,anomaly
0,tcp,private,S0,0,0,0,0,0,0,0,0,0,0,0,0,0,0,0,0,0,0,164,7,1.00,1.00,0.00,0.00,0.04,0.07,0.00,255,8,0.03,0.09,0.00,0.00,1.00,1.00,0.00,0.00,anomaly
0,tcp,http,SF,209,2408,0,0,0,0,0,1,0,0,0,0,0,0,0,0,0,0,3,6,0.00,0.00,0.00,0.00,1.00,0.00,0.33,255,255,1.00,0.00,0.00,0.00,0.00,0.00,0.00,0.00,normal
0,tcp,http,S1,215,11680,0,0,0,0,0,1,0,0,0,0,0,0,0,0,0,0,1,14,1.00,0.07,0.00,0.00,1.00,0.00,0.14,2,255,1.00,0.00,0.50,0.02,0.50,0.00,0.00,0.00,normal
0,tcp,netbios_ns,REJ,0,0,0,0,0,0,0,0,0,0,0,0,0,0,0,0,0,0,194,3,0.00,0.00,1.00,1.00,0.02,0.07,0.00,255,3,0.01,0.08,0.00,0.00,0.00,0.00,1.00,1.00,anomaly
0,udp,domain_u,SF,31,0,0,0,0,0,0,0,0,0,0,0,0,0,0,0,0,0,1,2,0.00,0.00,0.00,0.00,1.00,0.00,1.00,2,19,0.50,1.00,0.50,0.11,0.00,0.00,0.00,0.00,normal
0,tcp,http,SF,338,275,0,0,0,0,0,1,0,0,0,0,0,0,0,0,0,0,13,13,0.00,0.00,0.00,0.00,1.00,0.00,0.00,13,255,1.00,0.00,0.08,0.04,0.00,0.00,0.00,0.00,normal
0,tcp,http,SF,249,27998,0,0,0,0,0,1,0,0,0,0,0,0,0,0,0,0,1,9,0.00,0.00,0.00,0.00,1.00,0.00,0.33,6,255,1.00,0.00,0.17,0.02,0.00,0.00,0.00,0.00,normal
0,tcp,http,SF,232,5745,0,0,0,0,0,1,0,0,0,0,0,0,0,0,0,0,8,8,0.00,0.00,0.00,0.00,1.00,0.00,0.00,71,255,1.00,0.00,0.01,0.02,0.00,0.00,0.00,0.00,normal
0,tcp,http,SF,260,283,0,0,0,0,0,1,0,0,0,0,0,0,0,0,0,0,8,8,0.00,0.00,0.00,0.00,1.00,0.00,0.00,255,251,0.98,0.01,0.00,0.00,0.00,0.00,0.00,0.00,normal
0,tcp,uucp,RSTO,0,0,0,0,0,0,0,0,0,0,0,0,0,0,0,0,0,0,121,16,0.00,0.00,1.00,1.00,0.13,0.07,0.00,255,16,0.06,0.07,0.00,0.00,0.00,0.00,1.00,1.00,anomaly
0,tcp,private,S0,0,0,0,0,0,0,0,0,0,0,0,0,0,0,0,0,0,0,220,11,1.00,1.00,0.00,0.00,0.05,0.05,0.00,24,11,0.46,0.12,0.04,0.00,0.92,1.00,0.00,0.00,anomaly
0,tcp,smtp,SF,2168,402,0,0,0,0,0,1,0,0,0,0,0,0,0,0,0,0,1,1,0.00,0.00,0.00,0.00,1.00,0.00,0.00,255,16,0.06,0.02,0.00,0.00,0.93,0.00,0.00,0.00,normal
0,tcp,ftp_data,SF,373,0,0,0,0,0,0,1,0,0,0,0,0,0,0,0,0,0,8,11,0.00,0.00,0.00,0.00,1.00,0.00,0.27,42,75,0.33,0.10,0.33,0.03,0.00,0.00,0.00,0.00,normal
0,tcp,http,SF,347,1417,0,0,0,0,0,1,0,0,0,0,0,0,0,0,0,0,23,23,0.00,0.00,0.00,0.00,1.00,0.00,0.00,255,255,1.00,0.00,0.00,0.00,0.00,0.00,0.00,0.00,normal
0,tcp,http,SF,354,1875,0,0,0,0,0,1,0,0,0,0,0,0,0,0,0,0,3,9,0.00,0.00,0.00,0.00,1.00,0.00,0.33,247,255,1.00,0.00,0.00,0.01,0.00,0.00,0.00,0.00,normal
0,tcp,telnet,S0,0,0,0,0,0,0,0,0,0,0,0,0,0,0,0,0,0,0,29,2,1.00,1.00,0.00,0.00,0.07,0.14,0.00,255,62,0.24,0.02,0.01,0.00,1.00,1.00,0.00,0.00,anomaly
0,tcp,finger,RSTO,0,0,0,0,0,0,0,0,0,0,0,0,0,0,0,0,0,0,229,11,0.00,0.00,1.00,1.00,0.05,0.06,0.00,255,11,0.04,0.07,0.00,0.00,0.00,0.00,1.00,1.00,anomaly
0,tcp,courier,REJ,0,0,0,0,0,0,0,0,0,0,0,0,0,0,0,0,0,0,118,16,0.00,0.00,1.00,1.00,0.14,0.07,0.00,255,16,0.06,0.06,0.00,0.00,0.00,0.00,1.00,1.00,anomaly
0,tcp,ldap,S0,0,0,0,0,0,0,0,0,0,0,0,0,0,0,0,0,0,0,240,9,1.00,1.00,0.00,0.00,0.04,0.06,0.00,255,9,0.04,0.06,0.00,0.00,1.00,1.00,0.00,0.00,anomaly
0,tcp,http,SF,305,2698,0,0,0,0,0,1,0,0,0,0,0,0,1,0,0,0,3,4,0.00,0.00,0.00,0.25,1.00,0.00,0.50,255,251,0.98,0.01,0.00,0.00,0.00,0.00,0.00,0.00,normal
0,tcp,finger,S0,0,0,0,0,0,0,0,0,0,0,0,0,0,0,0,0,0,0,18,18,1.00,1.00,0.00,0.00,1.00,0.00,0.00,78,24,0.23,0.05,0.01,0.08,1.00,0.75,0.00,0.00,anomaly
0,udp,private,SF,105,147,0,0,0,0,0,0,0,0,0,0,0,0,0,0,0,0,8,2,0.00,0.00,0.00,0.00,0.25,0.25,0.00,255,242,0.95,0.01,0.01,0.00,0.00,0.00,0.00,0.00,normal
0,tcp,http,SF,221,602,0,0,0,0,0,1,0,0,0,0,0,0,0,0,0,0,51,57,0.00,0.00,0.00,0.00,1.00,0.00,0.04,255,255,1.00,0.00,0.00,0.00,0.00,0.00,0.00,0.00,normal
0,tcp,smtp,SF,887,436,0,0,0,0,0,1,0,0,0,0,0,0,0,0,0,0,1,2,0.00,0.00,0.00,0.00,1.00,0.00,1.00,255,109,0.43,0.04,0.00,0.00,0.14,0.00,0.02,0.00,normal
0,tcp,smtp,SF,695,328,0,0,0,0,0,1,0,0,0,1,0,0,0,0,0,0,1,1,0.00,0.00,0.00,0.00,1.00,0.00,0.00,255,130,0.51,0.02,0.00,0.00,0.00,0.01,0.00,0.00,normal
0,icmp,ecr_i,SF,520,0,0,0,0,0,0,0,0,0,0,0,0,0,0,0,0,0,434,434,0.00,0.00,0.00,0.00,1.00,0.00,0.00,30,30,1.00,0.00,1.00,0.00,0.00,0.00,0.00,0.00,anomaly
0,tcp,ftp_data,SF,495,0,0,0,0,0,0,1,0,0,0,5,0,0,0,0,0,0,1,1,0.00,0.00,0.00,0.00,1.00,0.00,0.00,1,30,1.00,0.00,1.00,0.10,0.00,0.00,0.00,0.00,normal
0,tcp,efs,REJ,0,0,0,0,0,0,0,0,0,0,0,0,0,0,0,0,0,0,144,15,0.00,0.00,1.00,1.00,0.10,0.06,0.00,255,15,0.06,0.06,0.00,0.00,0.00,0.00,1.00,1.00,anomaly
0,tcp,private,S0,0,0,0,0,0,0,0,0,0,0,0,0,0,0,0,0,0,0,258,9,1.00,1.00,0.00,0.00,0.03,0.05,0.00,118,9,0.08,0.08,0.01,0.00,0.98,1.00,0.00,0.00,anomaly
0,tcp,smtp,SF,2760,370,0,0,0,0,0,1,0,0,0,0,0,0,0,0,0,0,1,1,0.00,0.00,0.00,0.00,1.00,0.00,0.00,1,154,1.00,0.00,1.00,0.01,0.00,0.01,0.00,0.00,normal
0,udp,domain_u,SF,45,83,0,0,0,0,0,0,0,0,0,0,0,0,0,0,0,0,154,154,0.00,0.00,0.00,0.00,1.00,0.00,0.00,255,249,0.98,0.01,0.01,0.00,0.00,0.00,0.00,0.00,normal
1,tcp,smtp,SF,756,332,0,0,0,0,0,1,0,0,0,0,0,0,0,0,0,0,1,1,0.00,0.00,0.00,0.00,1.00,0.00,0.00,75,53,0.71,0.07,0.01,0.00,0.00,0.00,0.00,0.00,normal
0,tcp,other,S0,0,0,0,0,0,0,0,0,0,0,0,0,0,0,0,0,0,0,511,1,0.17,1.00,0.82,0.00,0.00,1.00,0.00,255,1,0.00,1.00,0.00,0.00,0.20,1.00,0.80,0.00,anomaly
0,tcp,http,SF,218,6776,0,0,0,0,0,1,0,0,0,0,0,0,0,0,0,0,11,12,0.00,0.00,0.00,0.00,1.00,0.00,0.17,27,255,1.00,0.00,0.04,0.03,0.00,0.00,0.00,0.00,normal
0,tcp,printer,RSTO,0,0,0,0,0,0,0,0,0,0,0,0,0,0,0,0,0,0,111,5,0.00,0.00,1.00,1.00,0.05,0.06,0.00,255,5,0.02,0.08,0.00,0.00,0.00,0.00,1.00,1.00,anomaly
0,tcp,nntp,S0,0,0,0,0,0,0,0,0,0,0,0,0,0,0,0,0,0,0,228,22,1.00,1.00,0.00,0.00,0.10,0.05,0.00,255,22,0.09,0.06,0.00,0.00,1.00,1.00,0.00,0.00,anomaly
0,tcp,private,S0,0,0,0,0,0,0,0,0,0,0,0,0,0,0,0,0,0,0,282,16,1.00,1.00,0.00,0.00,0.06,0.06,0.00,255,15,0.06,0.08,0.00,0.00,1.00,1.00,0.00,0.00,anomaly
0,tcp,ftp_data,SF,7196,0,0,0,0,0,0,1,0,0,0,0,0,0,0,0,0,0,9,9,0.00,0.00,0.00,0.00,1.00,0.00,0.00,111,55,0.33,0.05,0.33,0.04,0.00,0.00,0.00,0.00,normal
0,udp,domain_u,SF,46,134,0,0,0,0,0,0,0,0,0,0,0,0,0,0,0,0,307,306,0.00,0.00,0.00,0.00,1.00,0.01,0.00,255,225,0.88,0.01,0.00,0.00,0.00,0.00,0.00,0.00,normal
0,tcp,ftp_data,SF,12,0,0,0,0,0,0,1,0,0,0,0,0,0,0,0,0,0,1,1,0.00,0.00,0.00,0.00,1.00,0.00,0.00,79,24,0.30,0.05,0.30,0.00,0.00,0.00,0.00,0.00,normal
0,udp,domain_u,SF,45,130,0,0,0,0,0,0,0,0,0,0,0,0,0,0,0,0,43,121,0.00,0.00,0.00,0.00,1.00,0.00,0.02,233,171,0.73,0.02,0.00,0.00,0.00,0.00,0.00,0.00,normal
0,udp,domain_u,SF,43,71,0,0,0,0,0,0,0,0,0,0,0,0,0,0,0,0,202,202,0.00,0.00,0.00,0.00,1.00,0.00,0.00,255,255,1.00,0.00,0.01,0.00,0.00,0.00,0.00,0.00,normal
0,icmp,ecr_i,SF,520,0,0,0,0,0,0,0,0,0,0,0,0,0,0,0,0,0,282,282,0.00,0.00,0.00,0.00,1.00,0.00,0.00,255,255,1.00,0.00,1.00,0.00,0.00,0.00,0.00,0.00,anomaly
0,tcp,http,SF,206,12642,0,0,0,0,0,1,0,0,0,0,0,0,0,0,0,0,4,4,0.00,0.00,0.00,0.00,1.00,0.00,0.00,10,255,1.00,0.00,0.10,0.09,0.00,0.00,0.00,0.00,normal
0,icmp,ecr_i,SF,1032,0,0,0,0,0,0,0,0,0,0,0,0,0,0,0,0,0,250,250,0.00,0.00,0.00,0.00,1.00,0.00,0.00,255,250,0.98,0.01,0.98,0.00,0.00,0.00,0.00,0.00,anomaly
9908,tcp,IRC,RSTR,2634,8611,0,0,0,0,0,1,0,0,0,0,0,0,0,0,0,0,1,1,0.00,0.00,1.00,1.00,1.00,0.00,0.00,11,4,0.36,0.18,0.09,0.00,0.00,0.00,0.36,1.00,normal
357,tcp,telnet,SF,334,10686,0,0,0,0,0,0,0,0,0,0,0,0,0,0,0,0,1,1,0.00,0.00,0.00,0.00,1.00,0.00,0.00,255,65,0.25,0.02,0.00,0.00,0.80,0.92,0.00,0.00,normal
0,tcp,ftp_data,SF,4539,0,0,0,0,0,0,1,0,0,0,0,0,0,0,0,0,0,20,20,0.00,0.00,0.00,0.00,1.00,0.00,0.00,141,49,0.28,0.03,0.28,0.04,0.00,0.00,0.00,0.00,normal
0,tcp,http,SF,320,520,0,0,0,0,0,1,0,0,0,0,0,0,0,0,0,0,23,43,0.00,0.00,0.00,0.00,1.00,0.00,0.12,255,255,1.00,0.00,0.00,0.00,0.00,0.00,0.00,0.00,normal
0,icmp,eco_i,SF,30,0,0,0,0,0,0,0,0,0,0,0,0,0,0,0,0,0,2,1,0.00,0.00,0.00,0.00,0.50,1.00,0.00,255,6,0.02,0.01,0.11,0.00,0.00,0.00,0.00,0.00,normal
0,tcp,http,REJ,0,0,0,0,0,0,0,0,0,0,0,0,0,0,0,0,0,0,1,1,0.00,0.00,1.00,1.00,1.00,0.00,0.00,214,155,0.72,0.01,0.00,0.00,0.00,0.00,0.72,1.00,normal
0,tcp,http,SF,281,759,0,0,0,0,0,1,0,0,0,0,0,0,0,0,0,0,3,5,0.00,0.00,0.00,0.00,1.00,0.00,0.40,113,255,1.00,0.00,0.01,0.02,0.01,0.01,0.00,0.00,normal
0,tcp,http,SF,345,3938,0,0,0,0,0,1,0,0,0,0,0,0,0,0,0,0,10,16,0.00,0.00,0.00,0.00,1.00,0.00,0.25,255,255,1.00,0.00,0.00,0.00,0.00,0.00,0.00,0.00,normal
0,tcp,private,S0,0,0,0,0,0,0,0,0,0,0,0,0,0,0,0,0,0,0,75,6,1.00,1.00,0.00,0.00,0.08,0.07,0.00,255,15,0.06,0.06,0.00,0.00,1.00,1.00,0.00,0.00,anomaly
0,tcp,http,SF,223,408,0,0,0,0,0,1,0,0,0,0,0,0,0,0,0,0,6,26,0.00,0.00,0.00,0.00,1.00,0.00,0.08,64,255,1.00,0.00,0.02,0.03,0.00,0.00,0.00,0.00,normal
0,tcp,time,S0,0,0,0,0,0,0,0,0,0,0,0,0,0,0,0,0,0,0,262,7,1.00,1.00,0.00,0.00,0.03,0.06,0.00,255,7,0.03,0.09,0.00,0.00,1.00,1.00,0.00,0.00,anomaly
0,tcp,http,REJ,0,0,0,0,0,0,0,0,0,0,0,0,0,0,0,0,0,0,1,1,0.00,0.00,1.00,1.00,1.00,0.00,0.00,53,229,1.00,0.00,0.02,0.06,0.00,0.00,0.08,0.55,normal
0,icmp,eco_i,SF,8,0,0,0,0,0,0,0,0,0,0,0,0,0,0,0,0,0,1,34,0.00,0.00,0.00,0.00,1.00,0.00,1.00,1,139,1.00,0.00,1.00,0.50,0.00,0.00,0.00,0.00,anomaly
0,tcp,private,S0,0,0,0,0,0,0,0,0,0,0,0,0,0,0,0,0,0,0,206,18,1.00,1.00,0.00,0.00,0.09,0.07,0.00,255,20,0.08,0.07,0.00,0.00,1.00,1.00,0.00,0.00,anomaly
0,tcp,http,SF,204,260,0,0,0,0,0,1,0,0,0,0,0,0,0,0,0,0,17,19,0.00,0.00,0.00,0.00,1.00,0.00,0.16,35,255,1.00,0.00,0.03,0.06,0.00,0.00,0.03,0.06,normal
0,tcp,ctf,S0,0,0,0,0,0,0,0,0,0,0,0,0,0,0,0,0,0,0,270,7,1.00,1.00,0.00,0.00,0.03,0.06,0.00,255,7,0.03,0.08,0.00,0.00,1.00,1.00,0.00,0.00,anomaly
1051,tcp,other,RSTR,1,0,0,0,0,0,0,0,0,0,0,0,0,0,0,0,0,0,2,2,0.00,0.00,1.00,1.00,1.00,0.00,0.00,255,2,0.01,0.73,1.00,0.00,0.00,0.00,1.00,1.00,anomaly
0,tcp,echo,S0,0,0,0,0,0,0,0,0,0,0,0,0,0,0,0,0,0,0,239,6,1.00,1.00,0.00,0.00,0.03,0.06,0.00,255,6,0.02,0.05,0.00,0.00,1.00,1.00,0.00,0.00,anomaly
0,tcp,sunrpc,S0,0,0,0,0,0,0,0,0,0,0,0,0,0,0,0,0,0,0,229,7,1.00,1.00,0.00,0.00,0.03,0.07,0.00,255,7,0.03,0.07,0.00,0.00,1.00,1.00,0.00,0.00,anomaly
799,tcp,telnet,RSTR,676,23920,0,0,0,0,0,1,2,0,0,0,0,0,1,0,0,0,3,2,0.00,0.00,0.67,1.00,0.67,0.67,0.00,255,16,0.06,0.06,0.01,0.00,0.67,0.06,0.01,0.12,normal
0,tcp,http,SF,209,3556,0,0,0,0,0,1,0,0,0,0,0,0,0,0,0,0,2,2,0.00,0.00,0.00,0.00,1.00,0.00,0.00,26,255,1.00,0.00,0.04,0.04,0.00,0.00,0.00,0.00,normal
0,tcp,private,S0,0,0,0,0,0,0,0,0,0,0,0,0,0,0,0,0,0,0,113,7,1.00,1.00,0.00,0.00,0.06,0.08,0.00,255,7,0.03,0.07,0.00,0.00,1.00,1.00,0.00,0.00,anomaly
0,tcp,private,S0,0,0,0,0,0,0,0,0,0,0,0,0,0,0,0,0,0,0,279,16,1.00,1.00,0.00,0.00,0.06,0.05,0.00,255,5,0.02,0.07,0.00,0.00,1.00,1.00,0.00,0.00,anomaly
0,tcp,http,SF,229,934,0,0,0,0,0,1,0,0,0,0,0,0,0,0,0,0,3,3,0.00,0.00,0.00,0.00,1.00,0.00,0.00,5,255,1.00,0.00,0.20,0.05,0.00,0.01,0.00,0.00,normal
0,tcp,gopher,S0,0,0,0,0,0,0,0,0,0,0,0,0,0,0,0,0,0,0,233,13,1.00,1.00,0.00,0.00,0.06,0.07,0.00,255,13,0.05,0.08,0.00,0.00,1.00,1.00,0.00,0.00,anomaly
0,udp,other,SF,516,4,0,0,0,0,0,0,0,0,0,0,0,0,0,0,0,0,148,148,0.00,0.00,0.00,0.00,1.00,0.00,0.00,148,148,1.00,0.00,1.00,0.00,0.00,0.00,0.00,0.00,normal
0,tcp,http,SF,344,1247,0,0,0,0,0,1,0,0,0,0,0,0,0,0,0,0,9,9,0.00,0.00,0.00,0.00,1.00,0.00,0.00,209,255,1.00,0.00,0.00,0.02,0.00,0.00,0.00,0.00,normal
0,tcp,imap4,S0,0,0,0,0,0,0,0,0,0,0,0,0,0,0,0,0,0,0,207,7,1.00,1.00,0.00,0.00,0.03,0.06,0.00,255,19,0.07,0.06,0.00,0.00,1.00,1.00,0.00,0.00,anomaly
0,tcp,private,REJ,0,0,0,0,0,0,0,0,0,0,0,0,0,0,0,0,0,0,112,5,0.00,0.00,1.00,1.00,0.04,0.08,0.00,137,5,0.04,0.08,0.01,0.00,0.00,0.00,1.00,1.00,anomaly
0,tcp,http,SF,277,1224,0,0,0,0,0,1,0,0,0,0,0,0,0,0,0,0,1,1,0.00,0.00,0.00,0.00,1.00,0.00,0.00,1,255,1.00,0.00,1.00,0.04,0.00,0.01,0.00,0.00,normal
0,tcp,http,SF,325,3941,0,0,0,0,0,1,0,0,0,0,0,0,0,0,0,0,4,4,0.25,0.25,0.00,0.00,1.00,0.00,0.00,255,255,1.00,0.00,0.00,0.00,0.00,0.00,0.00,0.00,normal
0,tcp,private,S0,0,0,0,0,0,0,0,0,0,0,0,0,0,0,0,0,0,0,210,12,1.00,1.00,0.00,0.00,0.06,0.06,0.00,255,13,0.05,0.07,0.00,0.00,1.00,1.00,0.00,0.00,anomaly
1,tcp,smtp,SF,1277,328,0,0,0,0,0,1,0,0,0,0,0,0,0,0,0,0,1,2,0.00,0.00,0.00,0.00,1.00,0.00,1.00,54,168,0.59,0.09,0.02,0.01,0.00,0.00,0.00,0.00,normal
0,tcp,iso_tsap,S0,0,0,0,0,0,0,0,0,0,0,0,0,0,0,0,0,0,0,255,16,1.00,1.00,0.00,0.00,0.06,0.07,0.00,255,17,0.07,0.07,0.00,0.00,1.00,1.00,0.00,0.00,anomaly
0,tcp,auth,S0,0,0,0,0,0,0,0,0,0,0,0,0,0,0,0,0,0,0,102,2,1.00,1.00,0.00,0.00,0.02,0.05,0.00,255,2,0.01,0.05,0.00,0.00,1.00,1.00,0.00,0.00,anomaly
0,tcp,http,SF,219,183,0,0,0,0,0,1,0,0,0,0,0,0,0,0,0,0,8,8,0.00,0.00,0.00,0.00,1.00,0.00,0.00,68,255,1.00,0.00,0.01,0.03,0.00,0.00,0.00,0.00,normal
0,tcp,daytime,S0,0,0,0,0,0,0,0,0,0,0,0,0,0,0,0,0,0,0,4,1,1.00,1.00,0.00,0.00,0.25,0.75,0.00,255,1,0.00,0.09,0.00,0.00,1.00,1.00,0.00,0.00,anomaly
0,tcp,private,S0,0,0,0,0,0,0,0,0,0,0,0,0,0,0,0,0,0,0,175,3,1.00,1.00,0.00,0.00,0.02,0.06,0.00,21,3,0.14,0.24,0.05,0.00,0.33,1.00,0.05,0.00,anomaly
0,udp,domain_u,SF,41,71,0,0,0,0,0,0,0,0,0,0,0,0,0,0,0,0,121,121,0.00,0.00,0.00,0.00,1.00,0.00,0.00,255,199,0.78,0.01,0.01,0.00,0.00,0.00,0.00,0.00,normal
0,tcp,private,S0,0,0,0,0,0,0,0,0,0,0,0,0,0,0,0,0,0,0,118,13,1.00,1.00,0.00,0.00,0.11,0.06,0.00,255,8,0.03,0.08,0.00,0.00,1.00,1.00,0.00,0.00,anomaly
0,tcp,time,RSTR,0,0,0,0,0,0,0,0,0,0,0,0,0,0,0,0,0,0,1,1,0.00,0.00,1.00,1.00,1.00,0.00,0.00,255,1,0.00,0.89,0.88,0.00,0.00,0.00,0.88,1.00,anomaly
0,tcp,http,SF,326,420,0,0,0,0,0,1,0,0,0,0,0,0,0,0,0,0,3,10,0.00,0.00,0.00,0.00,1.00,0.00,0.30,255,255,1.00,0.00,0.00,0.00,0.00,0.00,0.00,0.00,normal
0,tcp,auth,S0,0,0,0,0,0,0,0,0,0,0,0,0,0,0,0,0,0,0,206,4,1.00,1.00,0.00,0.00,0.02,0.07,0.00,255,4,0.02,0.07,0.00,0.00,1.00,1.00,0.00,0.00,anomaly
0,icmp,ecr_i,SF,1032,0,0,0,0,0,0,0,0,0,0,0,0,0,0,0,0,0,134,134,0.00,0.00,0.00,0.00,1.00,0.00,0.00,255,134,0.53,0.01,0.53,0.00,0.00,0.00,0.00,0.00,anomaly
0,tcp,private,REJ,0,0,0,0,0,0,0,0,0,0,0,0,0,0,0,0,0,0,432,1,0.05,0.00,0.93,1.00,0.00,1.00,0.00,255,1,0.00,1.00,0.00,0.00,0.08,0.00,0.92,1.00,anomaly
0,tcp,ftp_data,SF,334,0,0,0,0,0,0,1,0,0,0,0,0,0,0,0,0,0,1,1,0.00,0.00,0.00,0.00,1.00,0.00,0.00,1,54,1.00,0.00,1.00,0.13,0.00,0.02,0.00,0.00,anomaly
0,icmp,eco_i,SF,8,0,0,0,0,0,0,0,0,0,0,0,0,0,0,0,0,0,1,36,0.00,0.00,0.00,0.00,1.00,0.00,1.00,1,73,1.00,0.00,1.00,0.51,0.00,0.00,0.00,0.00,anomaly
1,tcp,private,RSTOS0,0,0,0,0,0,0,0,0,0,0,0,0,0,0,0,0,0,0,72,3,0.79,0.67,0.21,0.33,0.04,0.38,0.00,255,3,0.01,0.11,0.28,0.00,0.22,0.67,0.06,0.33,anomaly
0,tcp,private,S0,0,0,0,0,0,0,0,0,0,0,0,0,0,0,0,0,0,0,144,9,1.00,1.00,0.00,0.00,0.06,0.06,0.00,255,9,0.04,0.05,0.00,0.00,1.00,1.00,0.00,0.00,anomaly
0,tcp,http,SF,229,301,0,0,0,0,0,1,0,0,0,0,0,0,0,0,0,0,4,4,0.25,0.25,0.00,0.00,1.00,0.00,0.00,255,255,1.00,0.00,0.00,0.00,0.00,0.00,0.00,0.00,normal
0,tcp,http,SF,205,6622,0,0,0,0,0,1,0,0,0,0,0,0,0,0,0,0,9,10,0.00,0.00,0.00,0.00,1.00,0.00,0.20,81,255,1.00,0.00,0.01,0.01,0.00,0.00,0.00,0.00,normal
0,tcp,discard,S0,0,0,0,0,0,0,0,0,0,0,0,0,0,0,0,0,0,0,253,18,1.00,1.00,0.00,0.00,0.07,0.06,0.00,255,4,0.02,0.08,0.00,0.00,1.00,1.00,0.00,0.00,anomaly
0,tcp,http,SF,319,583,0,0,0,0,0,1,0,0,0,0,0,0,0,0,0,0,9,23,0.00,0.00,0.00,0.00,1.00,0.00,0.09,28,255,1.00,0.00,0.04,0.03,0.00,0.00,0.00,0.00,normal
0,tcp,ftp_data,S0,0,0,0,0,0,0,0,0,0,0,0,0,0,0,0,0,0,0,247,16,1.00,1.00,0.00,0.00,0.06,0.06,0.00,255,16,0.06,0.07,0.00,0.00,1.00,1.00,0.00,0.00,anomaly
0,tcp,http,SF,304,1380,0,0,0,0,0,1,0,0,0,0,0,0,0,0,0,0,1,18,0.00,0.00,0.00,0.00,1.00,0.00,0.17,194,190,0.98,0.01,0.01,0.00,0.00,0.00,0.00,0.00,normal
0,tcp,finger,SF,9,317,0,0,0,0,0,0,0,0,0,0,0,0,0,0,0,0,1,1,0.00,0.00,0.00,0.00,1.00,0.00,0.00,41,8,0.02,0.07,0.02,0.38,0.00,0.00,0.00,0.00,normal
0,tcp,Z39_50,S0,0,0,0,0,0,0,0,0,0,0,0,0,0,0,0,0,0,0,282,17,1.00,1.00,0.00,0.00,0.06,0.06,0.00,255,17,0.07,0.06,0.00,0.00,1.00,1.00,0.00,0.00,anomaly
0,tcp,http,SF,356,1137,0,0,0,0,0,1,0,0,0,0,0,0,0,0,0,0,6,7,0.00,0.00,0.00,0.00,1.00,0.00,0.29,165,255,1.00,0.00,0.01,0.03,0.00,0.00,0.01,0.00,normal
0,tcp,private,S0,0,0,0,0,0,0,0,0,0,0,0,0,0,0,0,0,0,0,89,17,1.00,1.00,0.00,0.00,0.19,0.06,0.00,255,2,0.01,0.08,0.00,0.00,1.00,1.00,0.00,0.00,anomaly
0,udp,domain_u,SF,44,73,0,0,0,0,0,0,0,0,0,0,0,0,0,0,0,0,212,212,0.00,0.00,0.00,0.00,1.00,0.00,0.00,255,255,1.00,0.00,0.01,0.00,0.00,0.00,0.00,0.00,normal
0,tcp,private,REJ,0,0,0,0,0,0,0,0,0,0,0,0,0,0,0,0,0,0,144,14,0.00,0.00,1.00,1.00,0.10,0.06,0.00,255,29,0.11,0.05,0.00,0.00,0.00,0.00,1.00,1.00,anomaly
0,tcp,http,SF,299,12471,0,0,0,0,0,1,0,0,0,0,0,0,0,0,0,0,15,15,0.00,0.00,0.00,0.00,1.00,0.00,0.00,255,255,1.00,0.00,0.01,0.00,0.00,0.00,0.00,0.00,normal
35682,tcp,telnet,RSTOS0,381709090,0,0,0,0,0,0,0,0,0,0,0,0,0,0,0,0,0,1,1,0.00,0.00,1.00,1.00,1.00,0.00,0.00,78,2,0.03,0.12,0.08,0.00,0.00,0.00,0.08,0.50,anomaly
0,tcp,smtp,SF,6,123,0,0,0,0,0,1,0,0,0,0,0,0,0,0,0,0,8,1,0.00,0.00,0.38,0.00,0.12,1.00,0.00,115,166,0.51,0.10,0.01,0.01,0.00,0.01,0.03,0.00,anomaly
4,tcp,telnet,RSTO,0,15,0,0,0,0,0,0,0,0,0,0,0,0,0,0,0,0,1,1,0.00,0.00,1.00,1.00,1.00,0.00,0.00,130,1,0.01,0.05,0.01,0.00,0.00,0.00,0.01,1.00,normal
0,tcp,time,RSTO,0,0,0,0,0,0,0,0,0,0,0,0,0,0,0,0,0,0,258,3,0.00,0.00,1.00,1.00,0.01,0.07,0.00,255,3,0.01,0.07,0.00,0.00,0.00,0.00,1.00,1.00,anomaly
0,tcp,klogin,S0,0,0,0,0,0,0,0,0,0,0,0,0,0,0,0,0,0,0,101,18,1.00,1.00,0.00,0.00,0.18,0.06,0.00,255,20,0.08,0.05,0.00,0.00,1.00,1.00,0.00,0.00,anomaly
0,tcp,http,SF,366,4084,0,0,0,0,0,1,0,0,0,0,0,0,0,0,0,0,7,7,0.00,0.00,0.00,0.00,1.00,0.00,0.00,255,255,1.00,0.00,0.00,0.00,0.00,0.00,0.00,0.00,normal
0,tcp,http,REJ,0,0,0,0,0,0,0,0,0,0,0,0,0,0,0,0,0,0,1,1,0.00,0.00,1.00,1.00,1.00,0.00,0.00,18,4,0.22,0.28,0.06,0.00,0.06,0.00,0.22,1.00,normal
0,tcp,hostnames,S0,0,0,0,0,0,0,0,0,0,0,0,0,0,0,0,0,0,0,284,19,1.00,1.00,0.00,0.00,0.07,0.06,0.00,255,19,0.07,0.07,0.00,0.00,1.00,1.00,0.00,0.00,anomaly
3,tcp,ftp_data,SF,2194619,0,0,0,0,0,0,1,0,0,0,0,0,0,0,0,0,0,2,2,0.00,0.00,0.00,0.00,1.00,0.00,0.00,23,72,0.30,0.09,0.30,0.03,0.00,0.00,0.00,0.00,normal
15435,udp,other,SF,145,105,0,0,0,0,0,0,0,0,0,0,0,0,0,0,0,0,4,2,0.00,0.00,0.00,0.00,0.50,0.50,0.00,255,2,0.01,0.84,1.00,0.00,0.00,0.00,0.00,0.00,normal
2414,udp,other,SF,146,105,0,0,0,0,0,0,0,0,0,0,0,0,0,0,0,0,3,1,0.00,0.00,0.00,0.00,0.33,0.67,0.00,255,1,0.00,0.85,1.00,0.00,0.00,0.00,0.00,0.00,normal
0,tcp,private,REJ,0,0,0,0,0,0,0,0,0,0,0,0,0,0,0,0,0,0,104,18,0.00,0.00,1.00,1.00,0.17,0.08,0.00,255,18,0.07,0.07,0.00,0.00,0.00,0.00,1.00,1.00,anomaly
0,udp,domain_u,SF,45,45,0,0,0,0,0,0,0,0,0,0,0,0,0,0,0,0,80,160,0.00,0.00,0.00,0.00,0.99,0.03,0.01,255,249,0.98,0.01,0.00,0.00,0.00,0.00,0.00,0.00,normal
0,tcp,telnet,S0,0,0,0,0,0,0,0,0,0,0,0,0,0,0,0,0,0,0,67,17,1.00,1.00,0.00,0.00,0.25,0.06,0.00,255,37,0.15,0.06,0.00,0.00,1.00,1.00,0.00,0.00,anomaly
0,tcp,private,S0,0,0,0,0,0,0,0,0,0,0,0,0,0,0,0,0,0,0,291,16,1.00,1.00,0.00,0.00,0.05,0.06,0.00,255,14,0.05,0.08,0.00,0.00,1.00,1.00,0.00,0.00,anomaly
0,tcp,http,SF,236,357,0,0,0,0,0,1,0,0,0,0,0,0,0,0,0,0,18,18,0.00,0.00,0.00,0.00,1.00,0.00,0.00,58,255,1.00,0.00,0.02,0.04,0.00,0.00,0.00,0.00,normal
0,tcp,uucp_path,S0,0,0,0,0,0,0,0,0,0,0,0,0,0,0,0,0,0,0,114,15,1.00,1.00,0.00,0.00,0.13,0.05,0.00,255,3,0.01,0.07,0.00,0.00,1.00,1.00,0.00,0.00,anomaly
0,tcp,private,S0,0,0,0,0,0,0,0,0,0,0,0,0,0,0,0,0,0,0,116,2,1.00,1.00,0.00,0.00,0.02,0.06,0.00,255,4,0.02,0.06,0.00,0.00,1.00,1.00,0.00,0.00,anomaly
0,tcp,http,SF,258,11380,0,0,0,0,0,1,0,0,0,0,0,0,0,0,0,0,6,6,0.00,0.00,0.00,0.00,1.00,0.00,0.00,255,251,0.98,0.01,0.00,0.00,0.00,0.00,0.00,0.00,normal
10,tcp,private,RSTR,0,0,0,0,0,0,0,0,0,0,0,0,0,0,0,0,0,0,1,1,0.00,0.00,1.00,1.00,1.00,0.00,0.00,255,1,0.00,0.48,0.47,0.00,0.00,0.00,0.47,1.00,anomaly
0,tcp,http,SF,188,13450,0,0,0,0,0,1,0,0,0,0,0,0,0,0,0,0,1,1,0.00,0.00,0.00,0.00,1.00,0.00,0.00,40,255,1.00,0.00,0.03,0.02,0.00,0.00,0.00,0.00,normal
0,tcp,http,S0,0,0,0,0,0,0,0,0,0,0,0,0,0,0,0,0,0,0,9,5,1.00,1.00,0.00,0.00,0.56,0.33,0.00,255,12,0.05,0.05,0.01,0.00,1.00,1.00,0.00,0.00,anomaly
0,tcp,ftp,SF,1195,2449,0,0,0,28,0,1,0,0,0,0,0,0,0,0,0,1,1,1,0.00,0.00,0.00,0.00,1.00,0.00,0.00,116,14,0.12,0.05,0.01,0.00,0.02,0.00,0.07,0.00,anomaly
0,tcp,smtp,SF,992,329,0,0,0,0,0,1,0,0,0,0,0,0,0,0,0,0,1,1,0.00,0.00,0.00,0.00,1.00,0.00,0.00,146,170,0.68,0.03,0.01,0.01,0.00,0.00,0.00,0.00,normal
0,tcp,systat,S0,0,0,0,0,0,0,0,0,0,0,0,0,0,0,0,0,0,0,235,15,1.00,1.00,0.00,0.00,0.06,0.06,0.00,255,15,0.06,0.06,0.00,0.00,1.00,1.00,0.00,0.00,anomaly
0,tcp,http,SF,310,255,0,0,0,0,0,1,0,0,0,0,0,0,0,0,0,0,9,9,0.00,0.00,0.00,0.00,1.00,0.00,0.00,47,156,1.00,0.00,0.02,0.04,0.00,0.00,0.00,0.00,normal
6,tcp,smtp,SF,2597,331,0,0,0,0,0,1,0,0,0,0,0,0,0,0,0,0,1,4,0.00,0.00,0.00,0.00,1.00,0.00,1.00,59,163,0.56,0.22,0.02,0.01,0.02,0.00,0.00,0.05,normal
0,tcp,private,S0,0,0,0,0,0,0,0,0,0,0,0,0,0,0,0,0,0,0,179,25,1.00,1.00,0.00,0.00,0.14,0.05,0.00,255,25,0.10,0.05,0.00,0.00,1.00,1.00,0.00,0.00,anomaly
0,tcp,http,SF,251,1981,0,0,0,0,0,1,0,0,0,0,0,0,0,0,0,0,2,2,0.00,0.00,0.00,0.00,1.00,0.00,0.00,223,255,1.00,0.00,0.00,0.01,0.00,0.00,0.00,0.00,normal
0,tcp,Z39_50,S0,0,0,0,0,0,0,0,0,0,0,0,0,0,0,0,0,0,0,272,6,1.00,1.00,0.00,0.00,0.02,0.05,0.00,255,6,0.02,0.05,0.00,0.00,1.00,1.00,0.00,0.00,anomaly
0,tcp,ftp_data,SF,748,0,0,0,0,0,0,0,0,0,0,0,0,0,0,0,0,0,1,1,0.00,0.00,0.00,0.00,1.00,0.00,0.00,143,33,0.20,0.03,0.20,0.06,0.00,0.00,0.00,0.00,normal
0,tcp,http,SF,158,38643,0,0,0,0,0,1,0,0,0,0,0,0,0,0,0,0,1,13,0.00,0.00,0.00,0.00,1.00,0.00,0.23,255,255,1.00,0.00,0.00,0.00,0.00,0.00,0.00,0.00,normal
0,tcp,hostnames,S0,0,0,0,0,0,0,0,0,0,0,0,0,0,0,0,0,0,0,248,11,1.00,1.00,0.00,0.00,0.04,0.05,0.00,255,11,0.04,0.05,0.00,0.00,1.00,1.00,0.00,0.00,anomaly
0,tcp,klogin,S0,0,0,0,0,0,0,0,0,0,0,0,0,0,0,0,0,0,0,9,9,1.00,1.00,0.00,0.00,1.00,0.00,0.00,255,9,0.04,0.07,0.00,0.00,1.00,1.00,0.00,0.00,anomaly
0,icmp,eco_i,SF,8,0,0,0,0,0,0,0,0,0,0,0,0,0,0,0,0,0,1,9,0.00,0.00,0.00,0.00,1.00,0.00,1.00,2,62,1.00,0.00,1.00,0.52,0.00,0.00,0.00,0.00,anomaly
0,tcp,discard,S0,0,0,0,0,0,0,0,0,0,0,0,0,0,0,0,0,0,0,126,16,1.00,1.00,0.00,0.00,0.13,0.06,0.00,255,16,0.06,0.07,0.00,0.00,1.00,1.00,0.00,0.00,anomaly
0,tcp,http,SF,229,682,0,0,0,0,0,1,0,0,0,0,0,0,0,0,0,0,7,12,0.00,0.00,0.00,0.00,1.00,0.00,0.17,253,255,1.00,0.00,0.00,0.01,0.00,0.00,0.14,0.15,normal
0,icmp,eco_i,SF,8,0,0,0,0,0,0,0,0,0,0,0,0,0,0,0,0,0,1,36,0.00,0.00,0.00,0.00,1.00,0.00,1.00,2,68,1.00,0.00,1.00,0.50,0.00,0.00,0.00,0.00,anomaly
0,tcp,ftp_data,SF,10044,0,0,0,0,0,0,1,0,0,0,0,0,0,0,0,0,0,12,13,0.00,0.00,0.00,0.00,1.00,0.00,0.15,146,92,0.29,0.04,0.29,0.02,0.00,0.00,0.00,0.00,normal
0,tcp,smtp,SF,123,234,0,0,0,0,0,1,0,0,0,0,0,0,0,0,0,0,1,1,0.00,0.00,0.00,0.00,1.00,0.00,0.00,114,85,0.27,0.62,0.01,0.02,0.00,0.00,0.58,0.00,normal
0,tcp,private,S0,0,0,0,0,0,0,0,0,0,0,0,0,0,0,0,0,0,0,150,20,1.00,1.00,0.00,0.00,0.13,0.05,0.00,255,4,0.02,0.09,0.00,0.00,1.00,1.00,0.00,0.00,anomaly
0,tcp,http,SF,276,108545,0,0,0,0,0,1,0,0,0,0,0,0,0,0,0,0,3,3,0.00,0.00,0.00,0.00,1.00,0.00,0.00,3,255,1.00,0.00,0.33,0.03,0.00,0.00,0.00,0.00,normal
0,tcp,private,REJ,0,0,0,0,0,0,0,0,0,0,0,0,0,0,0,0,0,0,1,1,0.00,0.00,1.00,1.00,1.00,0.00,0.00,36,2,0.03,1.00,0.03,1.00,0.00,0.00,0.86,1.00,anomaly
0,tcp,http,SF,319,4143,0,0,0,0,0,1,0,0,0,0,0,0,0,0,0,0,15,15,0.00,0.00,0.00,0.00,1.00,0.00,0.00,15,255,1.00,0.00,0.07,0.03,0.00,0.00,0.00,0.00,normal
0,tcp,http,SF,280,16574,0,0,0,0,0,1,0,0,0,0,0,0,0,0,0,0,9,9,0.00,0.00,0.00,0.00,1.00,0.00,0.00,9,255,1.00,0.00,0.11,0.07,0.00,0.01,0.00,0.00,normal
0,tcp,courier,S0,0,0,0,0,0,0,0,0,0,0,0,0,0,0,0,0,0,0,114,6,1.00,1.00,0.00,0.00,0.05,0.06,0.00,255,6,0.02,0.05,0.00,0.00,1.00,1.00,0.00,0.00,anomaly
0,udp,domain_u,SF,42,42,0,0,0,0,0,0,0,0,0,0,0,0,0,0,0,0,7,13,0.00,0.00,0.00,0.00,1.00,0.00,0.23,255,255,1.00,0.00,0.00,0.00,0.00,0.00,0.00,0.00,normal
0,icmp,eco_i,SF,8,0,0,0,0,0,0,0,0,0,0,0,0,0,0,0,0,0,1,41,0.00,0.00,0.00,0.00,1.00,0.00,1.00,2,106,1.00,0.00,1.00,0.50,0.00,0.00,0.00,0.00,anomaly
0,tcp,smtp,SF,2838,325,0,0,0,0,0,1,0,0,0,0,0,0,0,0,0,0,1,1,0.00,0.00,0.00,0.00,1.00,0.00,0.00,255,130,0.51,0.05,0.00,0.00,0.01,0.00,0.00,0.00,normal
0,tcp,http,SF,463,12604,0,0,0,0,0,1,0,0,0,0,0,0,0,0,0,0,19,45,0.00,0.00,0.00,0.00,1.00,0.00,0.04,255,255,1.00,0.00,0.00,0.00,0.00,0.00,0.00,0.00,normal
0,tcp,private,S0,0,0,0,0,0,0,0,0,0,0,0,0,0,0,0,0,0,0,279,23,1.00,1.00,0.00,0.00,0.08,0.05,0.00,255,23,0.09,0.05,0.00,0.00,1.00,1.00,0.00,0.00,anomaly
0,tcp,imap4,S0,0,0,0,0,0,0,0,0,0,0,0,0,0,0,0,0,0,0,239,4,1.00,1.00,0.00,0.00,0.02,0.05,0.00,255,4,0.02,0.05,0.00,0.00,1.00,1.00,0.00,0.00,anomaly
0,udp,domain_u,SF,45,134,0,0,0,0,0,0,0,0,0,0,0,0,0,0,0,0,77,156,0.00,0.00,0.00,0.00,1.00,0.00,0.01,255,255,1.00,0.00,0.00,0.00,0.00,0.00,0.00,0.00,normal
0,icmp,eco_i,SF,8,0,0,0,0,0,0,0,0,0,0,0,0,0,0,0,0,0,1,20,0.00,0.00,0.00,0.00,1.00,0.00,1.00,1,75,1.00,0.00,1.00,0.51,0.00,0.00,0.00,0.00,anomaly
1,tcp,time,SF,0,4,0,0,0,0,0,0,0,0,0,0,0,0,0,0,0,0,1,1,0.00,0.00,0.00,0.00,1.00,0.00,0.00,12,12,1.00,0.00,0.08,0.00,0.00,0.00,0.00,0.00,normal
0,tcp,gopher,REJ,0,0,0,0,0,0,0,0,0,0,0,0,0,0,0,0,0,0,277,20,0.00,0.00,1.00,1.00,0.07,0.06,0.00,255,20,0.08,0.07,0.00,0.00,0.00,0.00,1.00,1.00,anomaly
0,udp,private,SF,28,0,0,3,0,0,0,0,0,0,0,0,0,0,0,0,0,0,92,92,0.00,0.00,0.00,0.00,1.00,0.00,0.00,164,92,0.56,0.02,0.56,0.00,0.00,0.00,0.00,0.00,anomaly
0,tcp,other,REJ,0,0,0,0,0,0,0,0,0,0,0,0,0,0,0,0,0,0,511,1,0.05,0.00,0.95,1.00,0.00,1.00,0.00,255,1,0.00,1.00,0.00,0.00,0.04,0.00,0.96,1.00,anomaly
0,tcp,http,SF,294,3808,0,0,0,0,0,1,0,0,0,0,0,0,0,0,0,0,2,2,0.00,0.00,0.00,0.00,1.00,0.00,0.00,6,255,1.00,0.00,0.17,0.05,0.00,0.00,0.00,0.00,normal
8486,udp,other,SF,146,105,0,0,0,0,0,0,0,0,0,0,0,0,0,0,0,0,1,1,0.00,0.00,0.00,0.00,1.00,0.00,0.00,255,1,0.00,0.70,0.96,0.00,0.00,0.00,0.00,0.00,normal
0,udp,domain_u,SF,31,91,0,0,0,0,0,0,0,0,0,0,0,0,0,0,0,0,3,3,0.00,0.00,0.00,0.00,1.00,0.00,0.00,8,20,1.00,0.00,1.00,0.10,0.00,0.00,0.00,0.00,normal
0,udp,domain_u,SF,29,29,0,0,0,0,0,0,0,0,0,0,0,0,0,0,0,0,2,5,0.00,0.00,0.00,0.00,1.00,0.00,0.60,197,193,0.98,0.02,0.01,0.00,0.00,0.00,0.00,0.00,normal
0,tcp,time,S0,0,0,0,0,0,0,0,0,0,0,0,0,0,0,0,0,0,0,123,18,1.00,1.00,0.00,0.00,0.15,0.06,0.00,255,18,0.07,0.07,0.00,0.00,1.00,1.00,0.00,0.00,anomaly
0,tcp,smtp,SF,1131,326,0,0,0,0,0,1,0,0,0,0,0,0,0,0,0,0,1,1,0.00,0.00,0.00,0.00,1.00,0.00,0.00,9,180,0.67,0.33,0.11,0.01,0.00,0.00,0.00,0.00,normal
0,tcp,http,SF,217,2887,0,0,0,0,0,1,0,0,0,0,0,0,0,0,0,0,10,10,0.00,0.00,0.00,0.00,1.00,0.00,0.00,255,255,1.00,0.00,0.00,0.00,0.00,0.00,0.00,0.00,normal
0,tcp,smtp,SF,1329,330,0,0,0,0,0,1,0,0,0,0,0,0,0,0,0,0,1,1,0.00,0.00,0.00,0.00,1.00,0.00,0.00,110,177,0.69,0.04,0.01,0.01,0.00,0.00,0.00,0.00,normal
0,udp,domain_u,SF,44,145,0,0,0,0,0,0,0,0,0,0,0,0,0,0,0,0,213,215,0.00,0.00,0.00,0.00,1.00,0.01,0.01,255,255,1.00,0.00,0.00,0.00,0.00,0.00,0.00,0.00,normal
0,tcp,imap4,S0,0,0,0,0,0,0,0,0,0,0,0,0,0,0,0,0,0,0,273,6,1.00,1.00,0.00,0.00,0.02,0.07,0.00,255,6,0.02,0.07,0.00,0.00,1.00,1.00,0.00,0.00,anomaly
0,icmp,eco_i,SF,8,0,0,0,0,0,0,0,0,0,0,0,0,0,0,0,0,0,1,12,0.00,0.00,0.00,0.00,1.00,0.00,1.00,1,29,1.00,0.00,1.00,0.52,0.00,0.00,0.00,0.00,anomaly
0,tcp,http,SF,224,6874,0,0,0,0,0,1,0,0,0,0,0,0,0,0,0,0,3,3,0.00,0.00,0.00,0.00,1.00,0.00,0.00,3,255,1.00,0.00,0.33,0.06,0.00,0.00,0.00,0.00,normal
0,tcp,http,SF,290,1704,0,0,0,0,0,1,0,0,0,0,0,0,0,0,0,0,9,10,0.00,0.00,0.00,0.00,1.00,0.00,0.20,20,255,1.00,0.00,0.05,0.02,0.00,0.00,0.00,0.00,normal
0,tcp,http,RSTO,242,16819,0,0,0,0,0,1,0,0,0,0,0,0,0,0,0,0,7,7,0.00,0.00,0.43,0.43,1.00,0.00,0.00,128,255,1.00,0.00,0.01,0.01,0.00,0.00,0.03,0.02,normal
0,tcp,http,SF,197,7204,0,0,0,0,0,1,0,0,0,0,0,0,0,0,0,0,2,2,0.00,0.00,0.00,0.00,1.00,0.00,0.00,32,167,1.00,0.00,0.03,0.03,0.00,0.00,0.00,0.00,normal
0,icmp,ecr_i,SF,1032,0,0,0,0,0,0,0,0,0,0,0,0,0,0,0,0,0,511,511,0.00,0.00,0.00,0.00,1.00,0.00,0.00,255,126,0.49,0.02,0.49,0.00,0.02,0.00,0.00,0.00,anomaly
0,tcp,http,SF,318,9696,0,0,0,0,0,1,0,0,0,0,0,0,0,0,0,0,40,40,0.00,0.00,0.00,0.00,1.00,0.00,0.00,255,255,1.00,0.00,0.00,0.00,0.00,0.00,0.01,0.01,normal
0,tcp,private,S0,0,0,0,0,0,0,0,0,0,0,0,0,0,0,0,0,0,0,171,8,1.00,1.00,0.00,0.00,0.05,0.08,0.00,255,8,0.03,0.09,0.00,0.00,1.00,1.00,0.00,0.00,anomaly
0,tcp,http,SF,234,2659,0,0,0,0,0,1,0,0,0,0,0,0,0,0,0,0,12,13,0.00,0.00,0.00,0.00,1.00,0.00,0.15,198,246,1.00,0.00,0.01,0.02,0.00,0.00,0.00,0.00,normal
0,icmp,ecr_i,SF,1032,0,0,0,0,0,0,0,0,0,0,0,0,0,0,0,0,0,511,511,0.00,0.00,0.00,0.00,1.00,0.00,0.00,255,166,0.65,0.02,0.65,0.00,0.00,0.00,0.00,0.00,anomaly
1,tcp,smtp,SF,1492,336,0,0,0,0,0,1,0,0,0,0,0,0,0,0,0,0,1,6,0.00,0.00,0.00,0.00,1.00,0.00,1.00,244,165,0.63,0.02,0.00,0.01,0.00,0.00,0.00,0.00,normal
0,tcp,telnet,S0,0,0,0,0,0,0,0,0,0,0,0,0,0,0,0,0,0,0,26,4,1.00,1.00,0.00,0.00,0.15,0.15,0.00,255,4,0.02,0.08,0.00,0.00,1.00,1.00,0.00,0.00,anomaly
0,tcp,finger,S0,0,0,0,0,0,0,0,0,0,0,0,0,0,0,0,0,0,0,36,12,1.00,1.00,0.00,0.00,0.33,0.11,0.00,255,72,0.28,0.02,0.00,0.00,1.00,1.00,0.00,0.00,anomaly
0,tcp,smtp,S0,0,0,0,0,0,0,0,0,0,0,0,0,0,0,0,0,0,0,2,2,0.50,0.50,0.00,0.00,1.00,0.00,0.00,153,115,0.35,0.05,0.01,0.02,0.01,0.01,0.00,0.00,normal
0,tcp,http,SF,303,6833,0,0,0,0,0,1,0,0,0,0,0,0,0,0,0,0,9,9,0.00,0.00,0.00,0.00,1.00,0.00,0.00,34,255,1.00,0.00,0.03,0.05,0.00,0.00,0.00,0.00,normal
0,tcp,http,SF,262,3819,0,0,0,0,0,1,0,0,0,0,0,0,0,0,0,0,10,10,0.00,0.00,0.00,0.00,1.00,0.00,0.00,255,255,1.00,0.00,0.00,0.00,0.00,0.00,0.00,0.00,normal
0,tcp,telnet,RSTO,0,0,0,0,0,0,0,0,0,0,0,0,0,0,0,0,0,0,149,20,0.00,0.00,1.00,1.00,0.13,0.05,0.00,255,13,0.05,0.06,0.00,0.00,0.00,0.00,1.00,1.00,anomaly
0,tcp,ftp_data,SF,334,0,0,0,0,0,0,1,0,0,0,0,0,0,0,0,0,0,2,2,0.00,0.00,0.00,0.00,1.00,0.00,0.00,6,20,1.00,0.00,1.00,0.15,0.00,0.00,0.00,0.00,anomaly
0,tcp,http,SF,258,12037,0,0,0,0,0,1,0,0,0,0,0,0,0,0,0,0,10,10,0.00,0.00,0.00,0.00,1.00,0.00,0.00,255,255,1.00,0.00,0.00,0.00,0.00,0.00,0.00,0.00,normal
0,udp,private,SF,215,0,0,0,0,0,0,0,0,0,0,0,0,0,0,0,0,0,1,1,0.00,0.00,0.00,0.00,1.00,0.00,0.00,99,83,0.84,0.02,0.84,0.00,0.00,0.00,0.00,0.00,anomaly
0,tcp,http,SF,246,1600,0,0,0,0,0,1,0,0,0,0,0,0,0,0,0,0,6,36,0.00,0.00,0.00,0.00,1.00,0.00,0.14,138,255,1.00,0.00,0.01,0.02,0.00,0.00,0.00,0.00,normal
0,tcp,http,SF,312,3222,0,0,0,0,0,1,0,0,0,0,0,0,0,0,0,0,3,3,0.00,0.00,0.00,0.00,1.00,0.00,0.00,255,246,0.96,0.02,0.00,0.00,0.00,0.00,0.00,0.00,normal
0,tcp,ftp_data,SF,201,0,0,0,0,0,0,1,0,0,0,0,0,0,0,0,0,0,5,5,0.00,0.00,0.00,0.00,1.00,0.00,0.00,255,114,0.45,0.02,0.45,0.00,0.00,0.00,0.00,0.00,normal
0,tcp,http,SF,222,2446,0,0,0,0,0,1,0,0,0,0,0,0,0,0,0,0,19,37,0.00,0.00,0.00,0.00,1.00,0.00,0.05,255,255,1.00,0.00,0.00,0.00,0.00,0.00,0.00,0.00,normal
0,tcp,http,SF,290,2107,0,0,0,0,0,1,0,0,0,0,0,0,0,0,0,0,9,10,0.00,0.00,0.00,0.00,1.00,0.00,0.20,60,255,1.00,0.00,0.02,0.01,0.00,0.00,0.00,0.00,normal
0,tcp,ftp_data,SF,11376,0,0,0,0,0,0,1,0,0,0,0,0,0,0,0,0,0,9,9,0.00,0.00,0.00,0.00,1.00,0.00,0.00,255,45,0.18,0.02,0.18,0.00,0.00,0.00,0.72,0.00,normal
0,tcp,private,S0,0,0,0,0,0,0,0,0,0,0,0,0,0,0,0,0,0,0,167,20,1.00,1.00,0.00,0.00,0.12,0.06,0.00,255,7,0.03,0.07,0.00,0.00,1.00,1.00,0.00,0.00,anomaly
0,tcp,http,SF,306,3222,0,0,0,0,0,1,0,0,0,0,0,0,0,0,0,0,2,2,0.00,0.00,0.00,0.00,1.00,0.00,0.00,255,251,0.98,0.01,0.00,0.00,0.00,0.00,0.00,0.00,normal
0,tcp,http,SF,308,608,0,0,0,0,0,1,0,0,0,0,0,0,0,0,0,0,16,41,0.00,0.00,0.00,0.00,1.00,0.00,0.07,255,255,1.00,0.00,0.00,0.00,0.00,0.00,0.00,0.00,normal
0,tcp,private,S0,0,0,0,0,0,0,0,0,0,0,0,0,0,0,0,0,0,0,260,7,1.00,1.00,0.00,0.00,0.03,0.06,0.00,255,8,0.03,0.08,0.00,0.00,1.00,1.00,0.00,0.00,anomaly
0,tcp,private,S0,0,0,0,0,0,0,0,0,0,0,0,0,0,0,0,0,0,0,237,18,1.00,1.00,0.00,0.00,0.08,0.07,0.00,255,17,0.07,0.06,0.00,0.00,1.00,1.00,0.00,0.00,anomaly
0,tcp,private,REJ,0,0,0,0,0,0,0,0,0,0,0,0,0,0,0,0,0,0,269,1,0.08,0.00,0.87,1.00,0.00,1.00,0.00,255,1,0.00,1.00,0.00,0.00,0.08,0.00,0.87,1.00,anomaly
0,tcp,http,SF,199,749,0,0,0,0,0,1,0,0,0,0,0,0,0,0,0,0,8,9,0.00,0.00,0.00,0.00,1.00,0.00,0.22,158,255,1.00,0.00,0.01,0.05,0.00,0.00,0.00,0.00,normal
0,tcp,uucp,S0,0,0,0,0,0,0,0,0,0,0,0,0,0,0,0,0,0,0,115,2,1.00,1.00,0.00,0.00,0.02,0.05,0.00,255,2,0.01,0.05,0.00,0.00,1.00,1.00,0.00,0.00,anomaly
0,icmp,eco_i,SF,8,0,0,0,0,0,0,0,0,0,0,0,0,0,0,0,0,0,1,24,0.00,0.00,0.00,0.00,1.00,0.00,1.00,1,79,1.00,0.00,1.00,0.51,0.00,0.00,0.00,0.00,anomaly
37815,tcp,private,RSTR,1,0,0,0,0,0,0,0,0,0,0,0,0,0,0,0,0,0,2,2,0.00,0.00,1.00,1.00,1.00,0.00,0.00,255,2,0.01,0.50,1.00,0.00,0.00,0.00,1.00,1.00,anomaly
0,tcp,iso_tsap,S0,0,0,0,0,0,0,0,0,0,0,0,0,0,0,0,0,0,0,288,11,1.00,1.00,0.00,0.00,0.04,0.06,0.00,255,9,0.04,0.07,0.00,0.00,1.00,1.00,0.00,0.00,anomaly
0,icmp,tim_i,SF,564,0,0,0,0,0,0,0,0,0,0,0,0,0,0,0,0,0,1,1,0.00,0.00,0.00,0.00,1.00,0.00,0.00,1,1,1.00,0.00,1.00,0.00,0.00,0.00,0.00,0.00,anomaly
0,tcp,private,REJ,0,0,0,0,0,0,0,0,0,0,0,0,0,0,0,0,0,0,55,1,0.13,0.00,0.87,1.00,0.02,1.00,0.00,255,1,0.00,0.49,0.00,0.00,0.03,0.00,0.20,1.00,anomaly
0,tcp,http,SF,280,9544,0,0,0,0,0,1,0,0,0,0,0,0,0,0,0,0,1,4,0.00,0.00,0.00,0.00,1.00,0.00,0.50,169,255,1.00,0.00,0.01,0.03,0.00,0.00,0.01,0.00,normal
0,tcp,private,S0,0,0,0,0,0,0,0,0,0,0,0,0,0,0,0,0,0,0,275,18,1.00,1.00,0.00,0.00,0.07,0.06,0.00,255,15,0.06,0.07,0.00,0.00,1.00,1.00,0.00,0.00,anomaly
0,tcp,http,SF,186,15495,0,0,0,0,0,1,0,0,0,0,0,0,0,0,0,0,1,1,0.00,0.00,0.00,0.00,1.00,0.00,0.00,10,255,1.00,0.00,0.10,0.07,0.00,0.00,0.00,0.00,normal
0,tcp,link,S0,0,0,0,0,0,0,0,0,0,0,0,0,0,0,0,0,0,0,239,5,1.00,1.00,0.00,0.00,0.02,0.07,0.00,255,1,0.00,0.07,0.00,0.00,1.00,1.00,0.00,0.00,anomaly
0,tcp,discard,S0,0,0,0,0,0,0,0,0,0,0,0,0,0,0,0,0,0,0,285,13,1.00,1.00,0.00,0.00,0.05,0.06,0.00,255,3,0.01,0.08,0.00,0.00,1.00,1.00,0.00,0.00,anomaly
0,tcp,private,REJ,0,0,0,0,0,0,0,0,0,0,0,0,0,0,0,0,0,0,111,10,0.00,0.00,1.00,1.00,0.09,0.07,0.00,255,10,0.04,0.06,0.00,0.00,0.00,0.00,1.00,1.00,anomaly
0,tcp,name,S0,0,0,0,0,0,0,0,0,0,0,0,0,0,0,0,0,0,0,239,19,1.00,1.00,0.00,0.00,0.08,0.05,0.00,255,19,0.07,0.07,0.00,0.00,1.00,1.00,0.00,0.00,anomaly
0,udp,domain_u,SF,44,73,0,0,0,0,0,0,0,0,0,0,0,0,0,0,0,0,267,267,0.00,0.00,0.00,0.00,1.00,0.00,0.00,255,239,0.94,0.01,0.00,0.00,0.00,0.00,0.00,0.00,normal
0,tcp,http,SF,197,380,0,0,0,0,0,1,0,0,0,0,0,0,0,0,0,0,21,24,0.00,0.00,0.00,0.00,1.00,0.00,0.12,201,255,1.00,0.00,0.00,0.02,0.00,0.00,0.00,0.00,normal
0,tcp,private,S0,0,0,0,0,0,0,0,0,0,0,0,0,0,0,0,0,0,0,288,8,1.00,1.00,0.00,0.00,0.03,0.06,0.00,255,4,0.02,0.06,0.00,0.00,1.00,1.00,0.00,0.00,anomaly
0,tcp,exec,S0,0,0,0,0,0,0,0,0,0,0,0,0,0,0,0,0,0,0,150,20,1.00,1.00,0.00,0.00,0.13,0.06,0.00,255,20,0.08,0.07,0.00,0.00,1.00,1.00,0.00,0.00,anomaly
0,tcp,private,RSTR,0,0,0,0,0,0,0,0,0,0,0,0,0,0,0,0,0,0,1,1,0.00,0.00,1.00,1.00,1.00,0.00,0.00,255,1,0.00,0.49,0.49,0.00,0.00,0.00,0.49,1.00,anomaly
0,icmp,eco_i,SF,8,0,0,0,0,0,0,0,0,0,0,0,0,0,0,0,0,0,1,52,0.00,0.00,0.00,0.00,1.00,0.00,1.00,1,129,1.00,0.00,1.00,0.51,0.00,0.00,0.00,0.00,anomaly
0,tcp,private,REJ,0,0,0,0,0,0,0,0,0,0,0,0,0,0,0,0,0,0,150,20,0.00,0.00,1.00,1.00,0.13,0.05,0.00,255,12,0.05,0.06,0.00,0.00,0.00,0.00,1.00,1.00,anomaly
0,udp,private,SF,28,0,0,3,0,0,0,0,0,0,0,0,0,0,0,0,0,0,43,43,0.00,0.00,0.00,0.00,1.00,0.00,0.00,255,143,0.56,0.44,0.56,0.00,0.09,0.00,0.35,0.00,anomaly
0,tcp,domain,S0,0,0,0,0,0,0,0,0,0,0,0,0,0,0,0,0,0,0,272,15,1.00,1.00,0.00,0.00,0.06,0.07,0.00,255,15,0.06,0.08,0.00,0.00,1.00,1.00,0.00,0.00,anomaly
0,tcp,http,REJ,0,0,0,0,0,0,0,0,0,0,0,0,0,0,0,0,0,0,1,1,0.00,0.00,1.00,1.00,1.00,0.00,0.00,3,166,1.00,0.00,0.33,0.23,0.00,0.00,1.00,1.00,normal
0,tcp,iso_tsap,S0,0,0,0,0,0,0,0,0,0,0,0,0,0,0,0,0,0,0,269,22,1.00,1.00,0.00,0.00,0.08,0.05,0.00,255,22,0.09,0.05,0.00,0.00,1.00,1.00,0.00,0.00,anomaly
0,tcp,private,S0,0,0,0,0,0,0,0,0,0,0,0,0,0,0,0,0,0,0,86,5,1.00,1.00,0.00,0.00,0.06,0.07,0.00,255,5,0.02,0.06,0.00,0.00,1.00,1.00,0.00,0.00,anomaly
0,tcp,private,S0,0,0,0,0,0,0,0,0,0,0,0,0,0,0,0,0,0,0,189,16,1.00,1.00,0.00,0.00,0.08,0.06,0.00,255,6,0.02,0.07,0.00,0.00,1.00,1.00,0.00,0.00,anomaly
0,icmp,eco_i,SF,8,0,0,0,0,0,0,0,0,0,0,0,0,0,0,0,0,0,1,9,0.00,0.00,0.00,0.00,1.00,0.00,1.00,2,106,1.00,0.00,1.00,0.51,0.00,0.00,0.00,0.00,anomaly
0,tcp,finger,S0,0,0,0,0,0,0,0,0,0,0,0,0,0,0,0,0,0,0,29,7,1.00,1.00,0.00,0.00,0.24,0.14,0.00,255,63,0.25,0.02,0.02,0.00,1.00,1.00,0.00,0.00,anomaly
0,tcp,auth,SF,14,41,0,0,0,0,0,0,0,0,0,0,0,0,0,0,0,0,2,2,0.00,0.00,0.00,0.00,1.00,0.00,0.00,55,9,0.09,0.09,0.02,0.22,0.00,0.00,0.00,0.00,normal
0,tcp,whois,S0,0,0,0,0,0,0,0,0,0,0,0,0,0,0,0,0,0,0,253,1,1.00,1.00,0.00,0.00,0.00,0.07,0.00,255,1,0.00,0.08,0.00,0.00,1.00,1.00,0.00,0.00,anomaly
0,icmp,eco_i,SF,8,0,0,0,0,0,0,0,0,0,0,0,0,0,0,0,0,0,1,40,0.00,0.00,0.00,0.00,1.00,0.00,1.00,3,75,1.00,0.00,1.00,0.25,0.00,0.00,0.00,0.00,anomaly
0,tcp,private,S0,0,0,0,0,0,0,0,0,0,0,0,0,0,0,0,0,0,0,147,18,1.00,1.00,0.00,0.00,0.12,0.05,0.00,255,7,0.03,0.07,0.00,0.00,1.00,1.00,0.00,0.00,anomaly
0,icmp,ecr_i,SF,1032,0,0,0,0,0,0,0,0,0,0,0,0,0,0,0,0,0,511,511,0.00,0.00,0.00,0.00,1.00,0.00,0.00,116,22,0.19,0.06,0.19,0.00,0.02,0.00,0.54,0.00,anomaly
0,icmp,urp_i,SF,181,0,0,0,0,0,0,0,0,0,0,0,0,0,0,0,0,0,2,1,0.00,0.00,0.00,0.00,0.50,1.00,0.00,255,113,0.44,0.01,0.56,0.00,0.00,0.00,0.00,0.00,normal
1,udp,private,SF,105,147,0,0,0,0,0,0,0,0,0,0,0,0,0,0,0,0,2,2,0.00,0.00,0.00,0.00,1.00,0.00,0.00,64,26,0.41,0.05,0.05,0.00,0.00,0.00,0.00,0.00,normal
0,udp,private,SF,1,0,0,0,0,0,0,0,0,0,0,0,0,0,0,0,0,0,26,2,0.00,0.00,0.00,0.00,0.08,0.27,0.00,255,2,0.01,0.22,1.00,0.00,0.00,0.00,0.00,0.00,anomaly
0,tcp,http,SF,289,2488,0,0,0,0,0,1,0,0,0,0,0,0,0,0,0,0,4,4,0.00,0.00,0.00,0.00,1.00,0.00,0.00,255,255,1.00,0.00,0.01,0.00,0.00,0.00,0.00,0.00,normal
0,udp,domain_u,SF,45,45,0,0,0,0,0,0,0,0,0,0,0,0,0,0,0,0,48,129,0.00,0.00,0.00,0.00,1.00,0.00,0.02,255,255,1.00,0.00,0.01,0.00,0.00,0.00,0.00,0.00,normal
0,icmp,ecr_i,SF,1032,0,0,0,0,0,0,0,0,0,0,0,0,0,0,0,0,0,435,435,0.00,0.00,0.00,0.00,1.00,0.00,0.00,255,255,1.00,0.00,1.00,0.00,0.00,0.00,0.00,0.00,anomaly
9114,tcp,IRC,RSTR,1121,7999,0,0,0,0,0,1,0,0,0,0,0,0,0,0,0,0,1,1,0.00,0.00,1.00,1.00,1.00,0.00,0.00,29,11,0.38,0.07,0.03,0.00,0.14,0.36,0.17,0.45,normal
0,tcp,http,SF,235,512,0,0,0,0,0,1,0,0,0,0,0,0,0,0,0,0,59,60,0.00,0.00,0.00,0.00,1.00,0.00,0.03,255,255,1.00,0.00,0.00,0.00,0.00,0.00,0.00,0.00,normal
0,tcp,private,S0,0,0,0,0,0,0,0,0,0,0,0,0,0,0,0,0,0,0,115,2,1.00,1.00,0.00,0.00,0.02,0.07,0.00,255,19,0.07,0.07,0.00,0.00,1.00,1.00,0.00,0.00,anomaly
0,tcp,http,SF,299,1129,0,0,0,0,0,1,0,0,0,0,0,0,0,0,0,0,6,6,0.00,0.00,0.00,0.00,1.00,0.00,0.00,6,255,1.00,0.00,0.17,0.05,0.00,0.00,0.00,0.00,normal
0,tcp,bgp,REJ,0,0,0,0,0,0,0,0,0,0,0,0,0,0,0,0,0,0,226,14,0.00,0.00,1.00,1.00,0.06,0.07,0.00,255,14,0.05,0.07,0.00,0.00,0.00,0.00,1.00,1.00,anomaly
0,tcp,ftp,S0,0,0,0,0,0,0,0,0,0,0,0,0,0,0,0,0,0,0,107,25,1.00,1.00,0.00,0.00,0.23,0.05,0.00,255,8,0.03,0.07,0.00,0.00,1.00,1.00,0.00,0.00,anomaly
0,tcp,pop_3,S0,0,0,0,0,0,0,0,0,0,0,0,0,0,0,0,0,0,0,276,16,1.00,1.00,0.00,0.00,0.06,0.06,0.00,255,16,0.06,0.08,0.00,0.00,1.00,1.00,0.00,0.00,anomaly
0,icmp,ecr_i,SF,520,0,0,0,0,0,0,0,0,0,0,0,0,0,0,0,0,0,441,441,0.00,0.00,0.00,0.00,1.00,0.00,0.00,191,191,1.00,0.00,1.00,0.00,0.00,0.00,0.00,0.00,anomaly
10,tcp,smtp,SF,664,333,0,0,0,2,0,1,0,0,0,0,0,0,0,0,0,0,1,1,0.00,0.00,0.00,0.00,1.00,0.00,0.00,5,207,1.00,0.00,0.20,0.01,0.00,0.00,0.00,0.00,normal
3,tcp,smtp,SF,1770,328,0,0,0,0,0,1,0,0,0,0,0,0,0,0,0,0,1,2,0.00,0.00,0.00,0.00,1.00,0.00,1.00,152,248,0.97,0.01,0.01,0.01,0.00,0.00,0.00,0.00,normal
0,udp,domain_u,SF,42,42,0,0,0,0,0,0,0,0,0,0,0,0,0,0,0,0,210,210,0.00,0.00,0.00,0.00,1.00,0.00,0.00,255,255,1.00,0.00,0.00,0.00,0.00,0.00,0.00,0.00,normal
0,tcp,http,SF,276,2924,0,0,0,0,0,1,0,0,0,0,0,0,0,0,0,0,4,4,0.00,0.00,0.00,0.00,1.00,0.00,0.00,88,255,1.00,0.00,0.01,0.02,0.00,0.00,0.00,0.00,normal
0,tcp,remote_job,REJ,0,0,0,0,0,0,0,0,0,0,0,0,0,0,0,0,0,0,281,11,0.00,0.00,1.00,1.00,0.04,0.06,0.00,255,11,0.04,0.07,0.00,0.00,0.00,0.00,1.00,1.00,anomaly
0,tcp,private,S0,0,0,0,0,0,0,0,0,0,0,0,0,0,0,0,0,0,0,242,19,1.00,1.00,0.00,0.00,0.08,0.07,0.00,255,19,0.07,0.08,0.00,0.00,1.00,1.00,0.00,0.00,anomaly
0,tcp,http,SF,299,1380,0,0,0,0,0,1,0,0,0,0,0,0,0,0,0,0,4,4,0.00,0.00,0.00,0.00,1.00,0.00,0.00,255,240,0.94,0.01,0.00,0.00,0.00,0.00,0.00,0.00,normal
0,tcp,smtp,RSTO,0,0,0,0,0,0,0,0,0,0,0,0,0,0,0,0,0,0,1,2,0.00,0.00,1.00,0.50,1.00,0.00,1.00,181,174,0.69,0.02,0.01,0.01,0.01,0.01,0.03,0.03,normal
0,tcp,http,SF,296,943,0,0,0,0,0,1,0,0,0,0,0,0,0,0,0,0,16,16,0.00,0.00,0.00,0.00,1.00,0.00,0.00,68,255,1.00,0.00,0.01,0.02,0.04,0.01,0.00,0.01,normal
0,tcp,finger,S0,0,0,0,0,0,0,0,0,0,0,0,0,0,0,0,0,0,0,257,5,1.00,1.00,0.00,0.00,0.02,0.07,0.00,255,5,0.02,0.07,0.00,0.00,1.00,1.00,0.00,0.00,anomaly
0,tcp,http,SF,224,8621,0,0,0,0,0,1,0,0,0,0,0,0,0,0,0,0,14,18,0.00,0.00,0.00,0.00,1.00,0.00,0.22,14,255,1.00,0.00,0.07,0.07,0.00,0.00,0.00,0.00,normal
10,tcp,smtp,SF,2376,329,0,0,0,0,0,1,0,0,0,0,0,0,0,0,0,0,1,1,0.00,0.00,0.00,0.00,1.00,0.00,0.00,149,166,0.55,0.03,0.01,0.01,0.00,0.00,0.00,0.00,normal
0,icmp,eco_i,SF,18,0,0,0,0,0,0,0,0,0,0,0,0,0,0,0,0,0,1,1,0.00,0.00,0.00,0.00,1.00,0.00,0.00,4,120,1.00,0.00,1.00,0.25,0.00,0.00,0.00,0.00,anomaly
0,tcp,http,SF,210,566,0,0,0,0,0,1,0,0,0,0,0,0,0,0,0,0,7,7,0.00,0.00,0.00,0.00,1.00,0.00,0.00,15,255,1.00,0.00,0.07,0.01,0.00,0.00,0.00,0.00,normal
0,tcp,http,SF,327,1695,0,0,0,0,0,1,0,0,0,0,0,0,0,0,0,0,9,11,0.00,0.00,0.00,0.00,1.00,0.00,0.27,255,255,1.00,0.00,0.00,0.00,0.00,0.00,0.00,0.00,normal
0,tcp,private,S0,0,0,0,0,0,0,0,0,0,0,0,0,0,0,0,0,0,0,230,11,1.00,1.00,0.00,0.00,0.05,0.07,0.00,255,13,0.05,0.07,0.00,0.00,1.00,1.00,0.00,0.00,anomaly
0,tcp,echo,S0,0,0,0,0,0,0,0,0,0,0,0,0,0,0,0,0,0,0,281,16,1.00,1.00,0.00,0.00,0.06,0.05,0.00,255,2,0.01,0.07,0.00,0.00,1.00,1.00,0.00,0.00,anomaly
0,tcp,private,REJ,0,0,0,0,0,0,0,0,0,0,0,0,0,0,0,0,0,0,120,1,0.01,0.00,0.94,1.00,0.01,1.00,0.00,245,1,0.00,0.52,0.00,0.00,0.00,0.00,0.47,1.00,anomaly
0,tcp,http,SF,306,1319,0,0,0,0,0,1,0,0,0,0,0,0,0,0,0,0,8,13,0.00,0.00,0.00,0.00,1.00,0.00,0.31,218,255,1.00,0.00,0.00,0.02,0.00,0.00,0.00,0.00,normal
1,tcp,smtp,SF,1211,282,0,0,0,0,0,1,0,0,0,0,0,0,0,0,0,0,1,1,0.00,0.00,0.00,0.00,1.00,0.00,0.00,20,194,0.80,0.15,0.05,0.01,0.00,0.00,0.00,0.00,normal
0,udp,domain_u,SF,44,44,0,0,0,0,0,0,0,0,0,0,0,0,0,0,0,0,189,188,0.00,0.00,0.00,0.00,0.99,0.01,0.00,255,254,1.00,0.01,0.01,0.00,0.00,0.00,0.00,0.00,normal
0,tcp,private,REJ,0,0,0,0,0,0,0,0,0,0,0,0,0,0,0,0,0,0,2,1,0.00,0.00,1.00,1.00,0.50,1.00,0.00,255,1,0.00,0.65,0.64,0.00,0.00,0.00,0.64,1.00,anomaly
0,udp,domain_u,SF,43,128,0,0,0,0,0,0,0,0,0,0,0,0,0,0,0,0,151,231,0.00,0.00,0.00,0.00,1.00,0.00,0.01,255,254,1.00,0.01,0.00,0.00,0.00,0.00,0.00,0.00,normal
0,tcp,private,S0,0,0,0,0,0,0,0,0,0,0,0,0,0,0,0,0,0,0,289,17,1.00,1.00,0.00,0.00,0.06,0.06,0.00,255,15,0.06,0.08,0.00,0.00,1.00,1.00,0.00,0.00,anomaly
0,tcp,http,SF,229,8015,0,0,0,0,0,1,0,0,0,0,0,0,0,0,0,0,1,7,0.00,0.00,0.00,0.00,1.00,0.00,0.29,243,255,1.00,0.00,0.01,0.01,0.00,0.00,0.00,0.00,normal
0,tcp,private,S0,0,0,0,0,0,0,0,0,0,0,0,0,0,0,0,0,0,0,196,17,1.00,1.00,0.00,0.00,0.09,0.06,0.00,255,20,0.08,0.06,0.00,0.00,1.00,1.00,0.00,0.00,anomaly
0,tcp,http,SF,307,321,0,0,0,0,0,1,0,0,0,0,0,0,0,0,0,0,8,8,0.00,0.00,0.00,0.00,1.00,0.00,0.00,255,255,1.00,0.00,0.00,0.00,0.00,0.00,0.00,0.00,normal
0,tcp,Z39_50,S0,0,0,0,0,0,0,0,0,0,0,0,0,0,0,0,0,0,0,247,10,1.00,1.00,0.00,0.00,0.04,0.06,0.00,255,10,0.04,0.08,0.00,0.00,1.00,1.00,0.00,0.00,anomaly
0,tcp,http,SF,228,24786,0,0,0,0,0,1,0,0,0,0,0,0,0,0,0,0,14,14,0.00,0.00,0.00,0.00,1.00,0.00,0.00,99,255,1.00,0.00,0.01,0.01,0.00,0.00,0.00,0.00,normal
0,tcp,private,S0,0,0,0,0,0,0,0,0,0,0,0,0,0,0,0,0,0,0,170,2,1.00,1.00,0.00,0.00,0.01,0.09,0.00,255,2,0.01,0.09,0.00,0.00,1.00,1.00,0.00,0.00,anomaly
0,tcp,efs,S0,0,0,0,0,0,0,0,0,0,0,0,0,0,0,0,0,0,0,141,16,1.00,1.00,0.00,0.00,0.11,0.06,0.00,255,16,0.06,0.06,0.00,0.00,1.00,1.00,0.00,0.00,anomaly
0,tcp,http,SF,211,321,0,0,0,0,0,1,0,0,0,0,0,0,0,0,0,0,17,20,0.00,0.00,0.00,0.00,1.00,0.00,0.10,255,255,1.00,0.00,0.00,0.00,0.00,0.00,0.00,0.00,normal
59,tcp,http,SF,259,275,0,0,0,0,0,1,0,0,0,0,0,0,0,0,0,0,23,23,0.00,0.00,0.00,0.00,1.00,0.00,0.00,164,164,1.00,0.00,0.01,0.00,0.00,0.00,0.00,0.00,normal
0,udp,domain_u,SF,31,47,0,0,0,0,0,0,0,0,0,0,0,0,0,0,0,0,3,6,0.00,0.00,0.00,0.00,1.00,0.00,0.50,255,255,1.00,0.00,0.02,0.00,0.00,0.00,0.00,0.00,normal
0,tcp,telnet,S0,0,0,0,0,0,0,0,0,0,0,0,0,0,0,0,0,0,0,71,17,1.00,1.00,0.00,0.00,0.24,0.06,0.00,255,57,0.22,0.02,0.01,0.00,1.00,1.00,0.00,0.00,anomaly
0,udp,private,SF,1,0,0,0,0,0,0,0,0,0,0,0,0,0,0,0,0,0,15,9,0.00,0.00,0.00,0.00,0.60,0.33,0.00,255,9,0.04,0.78,0.26,0.00,0.10,0.00,0.64,0.00,anomaly
0,tcp,http,SF,538,6471,0,0,0,0,0,1,0,0,0,0,0,0,0,0,0,0,3,8,0.00,0.00,0.00,0.00,1.00,0.00,0.25,255,255,1.00,0.00,0.00,0.00,0.00,0.00,0.00,0.00,normal
0,tcp,http,REJ,0,0,0,0,0,0,0,0,0,0,0,0,0,0,0,0,0,0,266,10,0.00,0.00,1.00,1.00,0.04,0.06,0.00,255,10,0.04,0.07,0.00,0.00,0.00,0.00,1.00,1.00,anomaly
0,icmp,ecr_i,SF,520,0,0,0,0,0,0,0,0,0,0,0,0,0,0,0,0,0,446,446,0.00,0.00,0.00,0.00,1.00,0.00,0.00,247,247,1.00,0.00,1.00,0.00,0.00,0.00,0.00,0.00,anomaly
0,tcp,Z39_50,S0,0,0,0,0,0,0,0,0,0,0,0,0,0,0,0,0,0,0,271,20,1.00,1.00,0.00,0.00,0.07,0.06,0.00,255,1,0.00,0.08,0.00,0.00,1.00,1.00,0.00,0.00,anomaly
0,tcp,ftp_data,SF,748,0,0,0,0,0,0,1,0,0,0,9,0,0,0,0,0,0,1,1,0.00,0.00,0.00,0.00,1.00,0.00,0.00,186,46,0.25,0.02,0.25,0.00,0.00,0.00,0.00,0.00,normal
0,tcp,http,S0,0,0,0,0,0,0,0,0,0,0,0,0,0,0,0,0,0,0,19,8,1.00,1.00,0.00,0.00,0.42,0.21,0.00,255,67,0.26,0.02,0.01,0.00,1.00,1.00,0.00,0.00,anomaly
0,tcp,private,SH,0,0,0,0,0,0,0,0,0,0,0,0,0,0,0,0,0,0,1,1,1.00,1.00,0.00,0.00,1.00,0.00,0.00,35,1,0.03,0.74,0.77,0.00,0.77,1.00,0.00,0.00,anomaly
0,udp,domain_u,SF,43,136,0,0,0,0,0,0,0,0,0,0,0,0,0,0,0,0,68,148,0.00,0.00,0.00,0.00,1.00,0.00,0.01,255,255,1.00,0.00,0.00,0.00,0.00,0.00,0.00,0.00,normal
0,tcp,http,SF,283,337,0,0,0,0,0,1,0,0,0,0,0,0,0,0,0,0,2,4,0.00,0.00,0.00,0.00,1.00,0.00,0.75,2,255,1.00,0.00,0.50,0.06,0.00,0.00,0.00,0.00,normal
0,tcp,http,SF,341,786,0,0,0,0,0,1,0,0,0,0,0,0,0,0,0,0,13,13,0.00,0.00,0.00,0.00,1.00,0.00,0.00,255,255,1.00,0.00,0.00,0.00,0.00,0.00,0.00,0.00,normal
0,icmp,eco_i,SF,8,0,0,0,0,0,0,0,0,0,0,0,0,0,0,0,0,0,1,30,0.00,0.00,0.00,0.00,1.00,0.00,1.00,1,117,1.00,0.00,1.00,0.50,0.00,0.00,0.00,0.00,anomaly
0,udp,domain_u,SF,42,42,0,0,0,0,0,0,0,0,0,0,0,0,0,0,0,0,17,27,0.00,0.00,0.00,0.00,1.00,0.00,0.11,255,255,1.00,0.00,0.00,0.00,0.00,0.00,0.00,0.00,normal
0,tcp,private,S0,0,0,0,0,0,0,0,0,0,0,0,0,0,0,0,0,0,0,28,22,1.00,1.00,0.00,0.00,0.79,0.07,0.00,255,22,0.09,0.06,0.00,0.00,1.00,1.00,0.00,0.00,anomaly
41802,tcp,private,RSTR,1,0,0,0,0,0,0,0,0,0,0,0,0,0,0,0,0,0,2,2,0.00,0.00,1.00,1.00,1.00,0.00,0.00,216,2,0.01,0.23,0.44,0.00,0.00,0.00,0.44,1.00,anomaly
0,tcp,private,REJ,0,0,0,0,0,0,0,0,0,0,0,0,0,0,0,0,0,0,133,3,0.00,0.00,1.00,1.00,0.02,0.07,0.00,255,1,0.00,0.07,0.00,0.00,0.00,0.00,1.00,1.00,anomaly
0,tcp,ftp_data,SF,10389,0,0,0,0,0,0,0,0,0,0,0,0,0,0,0,0,0,6,6,0.00,0.00,0.00,0.00,1.00,0.00,0.00,103,63,0.22,0.06,0.22,0.03,0.01,0.02,0.00,0.00,normal
0,tcp,private,S0,0,0,0,0,0,0,0,0,0,0,0,0,0,0,0,0,0,0,217,5,1.00,1.00,0.00,0.00,0.02,0.07,0.00,255,6,0.02,0.06,0.00,0.00,1.00,1.00,0.00,0.00,anomaly
0,udp,domain_u,SF,45,45,0,0,0,0,0,0,0,0,0,0,0,0,0,0,0,0,107,112,0.00,0.00,0.00,0.00,1.00,0.00,0.03,255,255,1.00,0.00,0.00,0.00,0.00,0.00,0.00,0.00,normal
0,tcp,ftp_data,SF,74,0,0,0,0,0,0,1,0,0,0,0,0,0,0,0,0,0,2,4,0.00,0.00,0.00,0.00,1.00,0.00,0.50,121,109,0.17,0.02,0.17,0.02,0.07,0.00,0.01,0.00,normal
0,udp,domain_u,SF,43,68,0,0,0,0,0,0,0,0,0,0,0,0,0,0,0,0,261,261,0.00,0.00,0.00,0.00,1.00,0.00,0.00,255,200,0.78,0.01,0.00,0.00,0.00,0.00,0.00,0.00,normal
2,tcp,smtp,SF,1243,366,0,0,0,0,0,1,0,0,0,0,0,0,0,0,0,0,1,1,0.00,0.00,0.00,0.00,1.00,0.00,0.00,163,115,0.71,0.02,0.01,0.00,0.00,0.00,0.00,0.00,normal
0,tcp,http,SF,318,495,0,0,0,0,0,1,0,0,0,0,0,0,0,0,0,0,4,4,0.00,0.00,0.00,0.00,1.00,0.00,0.00,255,255,1.00,0.00,0.00,0.00,0.00,0.00,0.00,0.00,normal
2,tcp,ftp_data,SF,2194619,0,0,0,0,0,0,1,0,0,0,0,0,0,0,0,0,0,2,2,0.00,0.00,0.00,0.00,1.00,0.00,0.00,10,35,0.60,0.40,0.60,0.06,0.00,0.00,0.00,0.00,normal
0,tcp,netstat,S0,0,0,0,0,0,0,0,0,0,0,0,0,0,0,0,0,0,0,197,14,1.00,1.00,0.00,0.00,0.07,0.08,0.00,255,14,0.05,0.08,0.00,0.00,1.00,1.00,0.00,0.00,anomaly
0,udp,domain_u,SF,78,44,0,0,0,0,0,0,0,0,0,0,0,0,0,0,0,0,106,106,0.00,0.00,0.00,0.00,1.00,0.00,0.00,255,166,0.65,0.01,0.17,0.00,0.00,0.00,0.00,0.00,normal
0,udp,domain_u,SF,43,116,0,0,0,0,0,0,0,0,0,0,0,0,0,0,0,0,24,23,0.00,0.00,0.00,0.00,0.96,0.08,0.00,255,162,0.64,0.01,0.00,0.00,0.00,0.00,0.00,0.00,normal
0,tcp,smtp,SF,1637,338,0,0,0,0,0,1,0,0,0,0,0,0,0,0,0,0,1,2,0.00,0.00,0.00,0.00,1.00,0.00,1.00,188,144,0.62,0.03,0.01,0.01,0.02,0.02,0.00,0.00,normal
0,tcp,http,SF,213,900,0,0,0,0,0,1,0,0,0,0,0,0,0,0,0,0,8,10,0.00,0.00,0.00,0.00,1.00,0.00,0.20,130,255,1.00,0.00,0.01,0.02,0.01,0.00,0.00,0.00,normal
0,tcp,private,S0,0,0,0,0,0,0,0,0,0,0,0,0,0,0,0,0,0,0,110,18,1.00,1.00,0.00,0.00,0.16,0.05,0.00,255,14,0.05,0.07,0.00,0.00,1.00,1.00,0.00,0.00,anomaly
1,tcp,smtp,SF,1232,333,0,0,0,0,0,1,0,0,0,0,0,0,1,0,0,0,1,1,0.00,0.00,0.00,0.00,1.00,0.00,0.00,228,148,0.58,0.02,0.00,0.01,0.00,0.00,0.00,0.00,normal
0,tcp,http,SF,266,499,0,0,0,0,0,1,0,0,0,0,0,0,0,0,0,0,1,3,0.00,0.00,0.00,0.00,1.00,0.00,0.67,12,255,1.00,0.00,0.08,0.04,0.08,0.00,0.00,0.00,normal
0,tcp,http,SF,285,2531,0,0,0,0,0,1,0,0,0,0,0,0,0,0,0,0,1,1,0.00,0.00,0.00,0.00,1.00,0.00,0.00,255,255,1.00,0.00,0.01,0.00,0.00,0.00,0.00,0.00,normal
0,tcp,private,S0,0,0,0,0,0,0,0,0,0,0,0,0,0,0,0,0,0,0,123,13,1.00,1.00,0.00,0.00,0.11,0.07,0.00,255,5,0.02,0.07,0.00,0.00,1.00,1.00,0.00,0.00,anomaly
0,tcp,http,SF,286,1425,0,0,0,0,0,1,0,0,0,0,0,0,0,0,0,0,2,2,0.00,0.00,0.00,0.00,1.00,0.00,0.00,221,225,1.00,0.00,0.00,0.01,0.01,0.01,0.00,0.00,normal
0,udp,domain_u,SF,30,0,0,0,0,0,0,0,0,0,0,0,0,0,0,0,0,0,1,2,0.00,0.00,0.00,0.00,1.00,0.00,1.00,41,26,0.15,0.12,0.15,0.08,0.00,0.00,0.00,0.00,normal
0,tcp,private,S0,0,0,0,0,0,0,0,0,0,0,0,0,0,0,0,0,0,0,112,15,1.00,1.00,0.00,0.00,0.13,0.04,0.00,255,15,0.06,0.05,0.00,0.00,1.00,1.00,0.00,0.00,anomaly
0,tcp,private,S0,0,0,0,0,0,0,0,0,0,0,0,0,0,0,0,0,0,0,144,15,1.00,1.00,0.00,0.00,0.10,0.06,0.00,255,6,0.02,0.06,0.00,0.00,1.00,1.00,0.00,0.00,anomaly
0,tcp,private,S0,0,0,0,0,0,0,0,0,0,0,0,0,0,0,0,0,0,0,209,3,1.00,1.00,0.00,0.00,0.01,0.06,0.00,255,3,0.01,0.09,0.00,0.00,1.00,1.00,0.00,0.00,anomaly
0,tcp,http,SF,223,3327,0,0,0,0,0,1,0,0,0,0,0,0,0,0,0,0,2,14,0.00,0.00,0.00,0.00,1.00,0.00,0.14,19,255,1.00,0.00,0.05,0.06,0.00,0.00,0.00,0.00,normal
0,tcp,http,SF,200,1061,0,0,0,0,0,1,0,0,0,0,0,0,0,0,0,0,18,18,0.00,0.00,0.00,0.00,1.00,0.00,0.00,18,255,1.00,0.00,0.06,0.06,0.00,0.00,0.00,0.00,normal
0,tcp,telnet,S0,0,0,0,0,0,0,0,0,0,0,0,0,0,0,0,0,0,0,19,6,0.95,1.00,0.05,0.00,0.32,0.21,0.00,255,18,0.07,0.06,0.01,0.00,1.00,1.00,0.00,0.00,anomaly
0,tcp,ftp_data,S0,0,0,0,0,0,0,0,0,0,0,0,0,0,0,0,0,0,0,37,6,1.00,1.00,0.00,0.00,0.16,0.11,0.00,255,64,0.25,0.02,0.00,0.00,1.00,1.00,0.00,0.00,anomaly
0,icmp,ecr_i,SF,1480,0,0,1,0,0,0,0,0,0,0,0,0,0,0,0,0,0,11,11,0.00,0.00,0.00,0.00,1.00,0.00,0.00,255,12,0.05,0.08,0.05,0.00,0.57,0.00,0.01,0.00,anomaly
0,udp,domain_u,SF,45,140,0,0,0,0,0,0,0,0,0,0,0,0,0,0,0,0,69,219,0.00,0.00,0.00,0.00,1.00,0.00,0.02,209,196,0.81,0.01,0.73,0.01,0.00,0.00,0.07,0.00,normal
0,tcp,private,S0,0,0,0,0,0,0,0,0,0,0,0,0,0,0,0,0,0,0,181,11,1.00,1.00,0.00,0.00,0.06,0.05,0.00,255,11,0.04,0.05,0.00,0.00,1.00,1.00,0.00,0.00,anomaly
0,udp,private,SF,28,0,0,3,0,0,0,0,0,0,0,0,0,0,0,0,0,0,99,98,0.01,0.00,0.00,0.00,0.99,0.02,0.00,255,98,0.38,0.01,0.38,0.00,0.00,0.00,0.00,0.00,anomaly
0,tcp,http,SF,204,313,0,0,0,0,0,1,0,0,0,0,0,0,0,0,0,0,38,38,0.00,0.00,0.00,0.00,1.00,0.00,0.00,255,255,1.00,0.00,0.00,0.00,0.00,0.00,0.00,0.00,normal
0,tcp,finger,S0,0,0,0,0,0,0,0,0,0,0,0,0,0,0,0,0,0,0,23,9,1.00,1.00,0.00,0.00,0.39,0.22,0.00,255,10,0.04,0.08,0.00,0.00,1.00,1.00,0.00,0.00,anomaly
0,tcp,http,SF,297,753,0,0,0,0,0,1,0,0,0,0,0,0,0,0,0,0,24,25,0.00,0.00,0.00,0.00,1.00,0.00,0.08,255,255,1.00,0.00,0.00,0.00,0.00,0.00,0.00,0.00,normal
0,tcp,uucp_path,S0,0,0,0,0,0,0,0,0,0,0,0,0,0,0,0,0,0,0,230,2,1.00,1.00,0.00,0.00,0.01,0.06,0.00,255,2,0.01,0.06,0.00,0.00,1.00,1.00,0.00,0.00,anomaly
0,tcp,uucp,RSTO,0,0,0,0,0,0,0,0,0,0,0,0,0,0,0,0,0,0,114,9,0.00,0.00,1.00,1.00,0.08,0.08,0.00,255,9,0.04,0.07,0.00,0.00,0.00,0.00,1.00,1.00,anomaly
0,tcp,uucp_path,S0,0,0,0,0,0,0,0,0,0,0,0,0,0,0,0,0,0,0,254,1,1.00,1.00,0.00,0.00,0.00,0.07,0.00,255,1,0.00,0.08,0.00,0.00,1.00,1.00,0.00,0.00,anomaly
0,tcp,http,SF,300,311,0,0,0,0,0,1,0,0,0,0,0,0,0,0,0,0,4,4,0.00,0.00,0.00,0.00,1.00,0.00,0.00,84,255,1.00,0.00,0.01,0.02,0.00,0.00,0.00,0.00,normal
0,icmp,eco_i,SF,8,0,0,0,0,0,0,0,0,0,0,0,0,0,0,0,0,0,1,47,0.00,0.00,0.00,0.00,1.00,0.00,1.00,1,77,1.00,0.00,1.00,0.26,0.00,0.00,0.00,0.00,anomaly
0,tcp,http,REJ,0,0,0,0,0,0,0,0,0,0,0,0,0,0,0,0,0,0,1,1,0.00,0.00,1.00,1.00,1.00,0.00,0.00,18,255,1.00,0.00,0.06,0.09,0.00,0.00,1.00,0.66,normal
0,tcp,ftp_data,SF,30,0,0,0,0,0,0,1,0,0,0,0,0,0,0,0,0,0,1,1,0.00,0.00,0.00,0.00,1.00,0.00,0.00,5,42,1.00,0.00,1.00,0.12,0.00,0.00,0.00,0.00,anomaly
0,tcp,nnsp,S0,0,0,0,0,0,0,0,0,0,0,0,0,0,0,0,0,0,0,135,19,1.00,1.00,0.00,0.00,0.14,0.06,0.00,255,19,0.07,0.07,0.00,0.00,1.00,1.00,0.00,0.00,anomaly
0,tcp,private,S0,0,0,0,0,0,0,0,0,0,0,0,0,0,0,0,0,0,0,280,12,1.00,1.00,0.00,0.00,0.04,0.06,0.00,255,27,0.11,0.06,0.00,0.00,1.00,1.00,0.00,0.00,anomaly
0,icmp,eco_i,SF,8,0,0,0,0,0,0,0,0,0,0,0,0,0,0,0,0,0,1,14,0.00,0.00,0.00,0.00,1.00,0.00,1.00,1,61,1.00,0.00,1.00,0.26,0.00,0.00,0.00,0.00,anomaly
2,tcp,private,RSTR,0,0,0,0,0,0,0,0,0,0,0,0,0,0,0,0,0,0,1,1,0.00,0.00,1.00,1.00,1.00,0.00,0.00,255,1,0.00,0.67,1.00,0.00,0.00,0.00,1.00,1.00,anomaly
0,udp,private,SF,105,146,0,0,0,0,0,0,0,0,0,0,0,0,0,0,0,0,2,2,0.00,0.00,0.00,0.00,1.00,0.00,0.00,255,252,0.99,0.01,0.01,0.00,0.00,0.00,0.00,0.00,normal
0,udp,other,SF,1,0,0,0,0,0,0,0,0,0,0,0,0,0,0,0,0,0,2,2,0.00,0.00,0.00,0.00,1.00,0.00,0.00,255,2,0.01,0.25,0.71,0.00,0.00,0.00,0.24,0.00,anomaly
0,tcp,http,SF,244,263,0,0,0,0,0,1,0,0,0,0,0,0,0,0,0,0,10,10,0.00,0.00,0.00,0.00,1.00,0.00,0.00,255,255,1.00,0.00,0.00,0.00,0.00,0.00,0.01,0.01,normal
0,icmp,eco_i,SF,8,0,0,0,0,0,0,0,0,0,0,0,0,0,0,0,0,0,1,21,0.00,0.00,0.00,0.00,1.00,0.00,1.00,2,158,1.00,0.00,1.00,0.25,0.00,0.00,0.00,0.00,anomaly
0,tcp,private,S0,0,0,0,0,0,0,0,0,0,0,0,0,0,0,0,0,0,0,123,10,1.00,1.00,0.00,0.00,0.08,0.07,0.00,255,29,0.11,0.05,0.00,0.00,1.00,1.00,0.00,0.00,anomaly
0,tcp,smtp,SF,771,374,0,0,0,0,0,1,0,0,0,0,0,0,0,0,0,0,1,2,0.00,0.00,0.00,0.00,1.00,0.00,1.00,112,172,0.88,0.04,0.01,0.01,0.00,0.00,0.00,0.00,normal
0,udp,private,SF,105,147,0,0,0,0,0,0,0,0,0,0,0,0,0,0,0,0,8,2,0.00,0.00,0.00,0.00,0.25,0.25,0.00,255,237,0.93,0.01,0.01,0.00,0.00,0.00,0.00,0.00,normal
0,tcp,uucp_path,S0,0,0,0,0,0,0,0,0,0,0,0,0,0,0,0,0,0,0,199,7,1.00,1.00,0.00,0.00,0.04,0.07,0.00,255,7,0.03,0.07,0.00,0.00,1.00,1.00,0.00,0.00,anomaly
0,tcp,http,SF,254,5918,0,0,0,0,0,1,0,0,0,0,0,0,0,0,0,0,6,6,0.00,0.00,0.00,0.00,1.00,0.00,0.00,255,255,1.00,0.00,0.00,0.00,0.00,0.00,0.00,0.00,normal
0,tcp,private,REJ,0,0,0,0,0,0,0,0,0,0,0,0,0,0,0,0,0,0,151,6,0.00,0.00,1.00,1.00,0.04,0.08,0.00,255,6,0.02,0.07,0.00,0.00,0.00,0.00,1.00,1.00,anomaly
0,tcp,http,SF,330,13508,0,0,0,0,0,1,0,0,0,0,0,0,0,0,0,0,7,7,0.00,0.00,0.00,0.00,1.00,0.00,0.00,24,24,1.00,0.00,0.04,0.00,0.00,0.00,0.00,0.00,normal
0,tcp,exec,S0,0,0,0,0,0,0,0,0,0,0,0,0,0,0,0,0,0,0,144,14,1.00,1.00,0.00,0.00,0.10,0.06,0.00,255,17,0.07,0.07,0.00,0.00,1.00,1.00,0.00,0.00,anomaly
0,tcp,http,REJ,0,0,0,0,0,0,0,0,0,0,0,0,0,0,0,0,0,0,1,1,0.00,0.00,1.00,1.00,1.00,0.00,0.00,3,255,1.00,0.00,0.33,0.26,0.00,0.00,1.00,1.00,normal
0,tcp,private,S0,0,0,0,0,0,0,0,0,0,0,0,0,0,0,0,0,0,0,117,9,1.00,1.00,0.00,0.00,0.08,0.06,0.00,255,9,0.04,0.08,0.00,0.00,1.00,1.00,0.00,0.00,anomaly
4468,tcp,telnet,SF,166,23376,0,0,0,0,0,1,1,0,0,0,0,0,0,0,0,0,1,1,0.00,0.00,0.00,0.00,1.00,0.00,0.00,1,1,1.00,0.00,1.00,0.00,0.00,0.00,0.00,0.00,normal
0,tcp,http,SF,322,1408,0,0,0,0,0,1,0,0,0,0,0,0,0,0,0,0,6,6,0.00,0.00,0.00,0.00,1.00,0.00,0.00,6,255,1.00,0.00,0.17,0.02,0.00,0.00,0.00,0.00,normal
0,udp,private,SF,28,0,0,3,0,0,0,0,0,0,0,0,0,0,0,0,0,0,34,34,0.00,0.00,0.00,0.00,1.00,0.00,0.00,237,34,0.14,0.05,0.14,0.00,0.02,0.00,0.00,0.00,anomaly
0,icmp,ecr_i,SF,30,0,0,0,0,0,0,0,0,0,0,0,0,0,0,0,0,0,2,2,0.00,0.00,0.00,0.00,1.00,0.00,0.00,48,48,1.00,0.00,1.00,0.00,0.00,0.00,0.00,0.00,normal
0,udp,domain_u,SF,45,130,0,0,0,0,0,0,0,0,0,0,0,0,0,0,0,0,169,169,0.00,0.00,0.00,0.00,1.00,0.00,0.00,255,255,1.00,0.00,0.00,0.00,0.00,0.00,0.00,0.00,normal
0,tcp,Z39_50,S0,0,0,0,0,0,0,0,0,0,0,0,0,0,0,0,0,0,0,256,14,1.00,1.00,0.00,0.00,0.05,0.05,0.00,255,14,0.05,0.05,0.00,0.00,1.00,1.00,0.00,0.00,anomaly
0,icmp,eco_i,SF,8,0,0,0,0,0,0,0,0,0,0,0,0,0,0,0,0,0,1,51,0.00,0.00,0.00,0.00,1.00,0.00,1.00,1,58,1.00,0.00,1.00,0.52,0.00,0.00,0.00,0.00,anomaly
0,tcp,private,S0,0,0,0,0,0,0,0,0,0,0,0,0,0,0,0,0,0,0,257,4,1.00,1.00,0.00,0.00,0.02,0.05,0.00,215,4,0.02,0.07,0.00,0.00,0.99,1.00,0.00,0.00,anomaly
0,udp,private,SF,215,0,0,0,0,0,0,0,0,0,0,0,0,0,0,0,0,0,1,1,0.00,0.00,0.00,0.00,1.00,0.00,0.00,185,153,0.83,0.01,0.83,0.00,0.00,0.00,0.00,0.00,anomaly
0,tcp,http,SF,298,3571,0,0,0,0,0,1,0,0,0,0,0,0,0,0,0,0,8,8,0.00,0.00,0.00,0.00,1.00,0.00,0.00,169,255,1.00,0.00,0.01,0.02,0.01,0.00,0.00,0.00,normal
0,tcp,pop_3,RSTO,0,0,0,0,0,0,0,0,0,0,0,0,0,0,0,0,0,0,232,5,0.00,0.00,1.00,1.00,0.02,0.06,0.00,255,5,0.02,0.07,0.00,0.00,0.00,0.00,1.00,1.00,anomaly
0,tcp,http,SF,252,273544,0,0,0,0,0,1,0,0,0,0,0,0,0,0,0,0,1,1,0.00,0.00,0.00,0.00,1.00,0.00,0.00,255,247,0.97,0.01,0.00,0.00,0.00,0.00,0.00,0.00,normal
0,tcp,private,REJ,0,0,0,0,0,0,0,0,0,0,0,0,0,0,0,0,0,0,112,2,0.00,0.00,1.00,1.00,0.02,0.07,0.00,255,22,0.09,0.07,0.00,0.00,0.00,0.00,1.00,1.00,anomaly
0,tcp,private,S0,0,0,0,0,0,0,0,0,0,0,0,0,0,0,0,0,0,0,181,4,1.00,1.00,0.00,0.00,0.02,0.07,0.00,27,4,0.15,0.22,0.04,0.00,0.48,1.00,0.04,0.00,anomaly
0,tcp,ftp_data,SF,4539,0,0,0,0,0,0,0,0,0,0,0,0,0,0,0,0,0,15,15,0.00,0.00,0.00,0.00,1.00,0.00,0.00,80,91,0.44,0.06,0.44,0.02,0.00,0.00,0.00,0.00,normal
0,tcp,http,SF,197,18881,0,0,0,0,0,1,0,0,0,0,0,0,0,0,0,0,3,7,0.00,0.00,0.00,0.00,1.00,0.00,0.29,3,255,1.00,0.00,0.33,0.02,0.00,0.00,0.00,0.00,normal
0,tcp,private,S0,0,0,0,0,0,0,0,0,0,0,0,0,0,0,0,0,0,0,280,18,1.00,1.00,0.00,0.00,0.06,0.04,0.00,140,18,0.13,0.07,0.01,0.00,0.99,1.00,0.00,0.00,anomaly
0,tcp,imap4,REJ,0,0,0,0,0,0,0,0,0,0,0,0,0,0,0,0,0,0,133,14,0.00,0.00,1.00,1.00,0.11,0.06,0.00,255,14,0.05,0.07,0.00,0.00,0.00,0.00,1.00,1.00,anomaly
0,tcp,http,SF,259,1541,0,0,0,0,0,1,0,0,0,0,0,0,0,0,0,0,1,2,0.00,0.00,0.00,0.00,1.00,0.00,1.00,79,255,1.00,0.00,0.01,0.04,0.00,0.00,0.00,0.00,normal
0,tcp,smtp,SF,1193,333,0,0,0,0,0,1,0,0,0,0,0,0,0,0,0,0,1,1,0.00,0.00,0.00,0.00,1.00,0.00,0.00,37,39,0.97,0.05,0.03,0.05,0.00,0.00,0.05,0.05,normal
0,udp,domain_u,SF,46,117,0,0,0,0,0,0,0,0,0,0,0,0,0,0,0,0,1,2,0.00,0.00,0.00,0.00,1.00,0.00,1.00,255,235,0.92,0.01,0.00,0.00,0.00,0.00,0.02,0.00,normal
1,tcp,smtp,SF,1016,332,0,0,0,0,0,1,0,0,0,0,0,0,0,0,0,0,1,1,0.00,0.00,0.00,0.00,1.00,0.00,0.00,13,100,0.31,0.23,0.08,0.02,0.00,0.00,0.00,0.00,normal
0,tcp,other,REJ,0,0,0,0,0,0,0,0,0,0,0,0,0,0,0,0,0,0,347,1,0.09,0.00,0.90,1.00,0.00,1.00,0.00,255,1,0.00,1.00,0.00,0.00,0.09,0.00,0.90,1.00,anomaly
0,tcp,http,SF,237,5250,0,0,0,0,0,1,0,0,0,0,0,0,0,0,0,0,1,3,0.00,0.00,0.00,0.00,1.00,0.00,0.67,41,255,1.00,0.00,0.02,0.05,0.00,0.00,0.00,0.00,normal
0,tcp,nnsp,S0,0,0,0,0,0,0,0,0,0,0,0,0,0,0,0,0,0,0,276,5,1.00,1.00,0.00,0.00,0.02,0.05,0.00,255,5,0.02,0.05,0.00,0.00,1.00,1.00,0.00,0.00,anomaly
0,tcp,uucp_path,S0,0,0,0,0,0,0,0,0,0,0,0,0,0,0,0,0,0,0,204,1,1.00,1.00,0.00,0.00,0.00,0.05,0.00,255,1,0.00,0.05,0.00,0.00,1.00,1.00,0.00,0.00,anomaly
0,tcp,private,S0,0,0,0,0,0,0,0,0,0,0,0,0,0,0,0,0,0,0,46,15,1.00,1.00,0.00,0.00,0.33,0.09,0.00,255,15,0.06,0.05,0.00,0.00,1.00,1.00,0.00,0.00,anomaly
0,tcp,http,SF,219,6721,0,0,0,0,0,1,0,0,0,0,0,0,0,0,0,0,4,4,0.00,0.00,0.00,0.00,1.00,0.00,0.00,45,255,1.00,0.00,0.02,0.07,0.00,0.00,0.00,0.00,normal
0,tcp,ctf,S0,0,0,0,0,0,0,0,0,0,0,0,0,0,0,0,0,0,0,260,12,1.00,1.00,0.00,0.00,0.05,0.06,0.00,255,9,0.04,0.07,0.00,0.00,1.00,1.00,0.00,0.00,anomaly
0,tcp,echo,S0,0,0,0,0,0,0,0,0,0,0,0,0,0,0,0,0,0,0,213,4,1.00,1.00,0.00,0.00,0.02,0.06,0.00,255,17,0.07,0.06,0.00,0.00,1.00,1.00,0.00,0.00,anomaly
0,icmp,eco_i,SF,8,0,0,0,0,0,0,0,0,0,0,0,0,0,0,0,0,0,1,4,0.00,0.00,0.00,0.00,1.00,0.00,1.00,2,226,1.00,0.00,1.00,0.50,0.00,0.00,0.00,0.00,anomaly
0,tcp,uucp,RSTO,0,0,0,0,0,0,0,0,0,0,0,0,0,0,0,0,0,0,114,8,0.00,0.00,1.00,1.00,0.07,0.07,0.00,255,8,0.03,0.06,0.00,0.00,0.00,0.00,1.00,1.00,anomaly
0,udp,domain_u,SF,45,72,0,0,0,0,0,0,0,0,0,0,0,0,0,0,0,0,160,160,0.00,0.00,0.00,0.00,1.00,0.00,0.00,255,254,1.00,0.01,0.01,0.00,0.00,0.00,0.00,0.00,normal
0,tcp,private,S0,0,0,0,0,0,0,0,0,0,0,0,0,0,0,0,0,0,0,111,19,1.00,1.00,0.00,0.00,0.17,0.08,0.00,255,19,0.07,0.08,0.00,0.00,1.00,1.00,0.00,0.00,anomaly
0,tcp,nnsp,S0,0,0,0,0,0,0,0,0,0,0,0,0,0,0,0,0,0,0,98,5,1.00,1.00,0.00,0.00,0.05,0.07,0.00,205,5,0.02,0.07,0.00,0.00,1.00,1.00,0.00,0.00,anomaly
0,udp,domain_u,SF,43,107,0,0,0,0,0,0,0,0,0,0,0,0,0,0,0,0,2,5,0.00,0.00,0.00,0.00,1.00,0.00,0.40,255,252,0.99,0.01,0.00,0.00,0.00,0.00,0.00,0.00,normal
0,tcp,csnet_ns,S0,0,0,0,0,0,0,0,0,0,0,0,0,0,0,0,0,0,0,89,1,1.00,1.00,0.00,0.00,0.01,0.09,0.00,255,1,0.00,0.07,0.00,0.00,1.00,1.00,0.00,0.00,anomaly
0,tcp,http,SF,276,71903,0,0,0,1,0,1,0,1,0,0,0,0,0,0,0,0,1,1,0.00,0.00,0.00,0.00,1.00,0.00,0.00,24,255,1.00,0.00,0.04,0.02,0.04,0.00,0.00,0.00,normal
0,udp,other,SF,147,0,0,0,0,0,0,0,0,0,0,0,0,0,0,0,0,0,1,1,0.00,0.00,0.00,0.00,1.00,0.00,0.00,255,3,0.01,0.68,0.98,0.00,0.00,0.00,0.00,0.00,normal
0,tcp,http,SF,172,15119,0,0,0,0,0,1,0,0,0,0,0,0,0,0,0,0,1,1,0.00,0.00,0.00,0.00,1.00,0.00,0.00,159,255,1.00,0.00,0.01,0.02,0.00,0.00,0.02,0.01,normal
0,udp,domain_u,SF,42,42,0,0,0,0,0,0,0,0,0,0,0,0,0,0,0,0,204,206,0.00,0.00,0.00,0.00,1.00,0.00,0.01,255,236,0.93,0.01,0.00,0.00,0.00,0.00,0.00,0.00,normal
0,tcp,http,SF,237,3891,0,0,0,0,0,1,0,0,0,0,0,0,0,0,0,0,4,4,0.00,0.00,0.00,0.00,1.00,0.00,0.00,255,255,1.00,0.00,0.00,0.00,0.00,0.00,0.00,0.00,normal
0,tcp,http,SF,200,267,0,0,0,0,0,1,0,0,0,0,0,0,0,0,0,0,6,6,0.00,0.00,0.00,0.00,1.00,0.00,0.00,170,255,1.00,0.00,0.01,0.01,0.00,0.00,0.00,0.00,normal
0,tcp,http,SF,360,1738,0,0,0,0,0,1,0,0,0,0,0,0,0,0,0,0,23,23,0.00,0.00,0.00,0.00,1.00,0.00,0.00,255,255,1.00,0.00,0.00,0.00,0.00,0.00,0.00,0.00,normal
0,tcp,http,SF,347,807,0,0,0,0,0,1,0,0,0,0,0,0,0,0,0,0,13,13,0.00,0.00,0.00,0.00,1.00,0.00,0.00,255,255,1.00,0.00,0.00,0.00,0.00,0.00,0.00,0.00,normal
0,tcp,http,SF,231,1225,0,0,0,0,0,1,0,0,0,0,0,0,0,0,0,0,1,1,0.00,0.00,0.00,0.00,1.00,0.00,0.00,176,255,1.00,0.00,0.01,0.01,0.01,0.00,0.00,0.00,normal
0,tcp,http,SF,224,4114,0,0,0,0,0,1,0,0,0,0,0,0,0,0,0,0,4,4,0.00,0.00,0.00,0.00,1.00,0.00,0.00,208,255,1.00,0.00,0.00,0.01,0.00,0.00,0.04,0.04,normal
0,tcp,domain,S0,0,0,0,0,0,0,0,0,0,0,0,0,0,0,0,0,0,0,103,13,1.00,1.00,0.00,0.00,0.13,0.06,0.00,255,2,0.01,0.07,0.00,0.00,1.00,1.00,0.00,0.00,anomaly
0,tcp,telnet,S0,0,0,0,0,0,0,0,0,0,0,0,0,0,0,0,0,0,0,104,7,1.00,1.00,0.00,0.00,0.07,0.06,0.00,255,7,0.03,0.06,0.00,0.00,1.00,1.00,0.00,0.00,anomaly
0,tcp,http,SF,201,2435,0,0,0,0,0,1,0,0,0,0,0,0,0,0,0,0,14,14,0.00,0.00,0.00,0.00,1.00,0.00,0.00,255,255,1.00,0.00,0.00,0.00,0.00,0.00,0.00,0.00,normal
0,udp,domain_u,SF,43,71,0,0,0,0,0,0,0,0,0,0,0,0,0,0,0,0,266,265,0.00,0.00,0.00,0.00,1.00,0.01,0.00,255,254,1.00,0.01,0.00,0.00,0.00,0.00,0.00,0.00,normal
0,icmp,eco_i,SF,8,0,0,0,0,0,0,0,0,0,0,0,0,0,0,0,0,0,1,23,0.00,0.00,0.00,0.00,1.00,0.00,1.00,1,15,1.00,0.00,1.00,0.53,0.00,0.00,0.00,0.00,anomaly
0,tcp,netbios_ns,S0,0,0,0,0,0,0,0,0,0,0,0,0,0,0,0,0,0,0,236,3,1.00,1.00,0.00,0.00,0.01,0.07,0.00,255,3,0.01,0.07,0.00,0.00,1.00,1.00,0.00,0.00,anomaly
0,tcp,http,SF,226,3709,0,0,0,0,0,1,0,0,0,0,0,0,0,0,0,0,24,25,0.00,0.00,0.00,0.00,1.00,0.00,0.08,255,255,1.00,0.00,0.00,0.00,0.00,0.00,0.00,0.00,normal
27,tcp,ftp,SF,704,2070,0,0,0,14,0,1,0,0,0,0,0,0,0,0,0,1,1,1,0.00,0.00,0.00,0.00,1.00,0.00,0.00,100,31,0.31,0.07,0.01,0.00,0.00,0.00,0.00,0.00,normal
0,tcp,http,SF,186,14609,0,0,0,0,0,1,0,0,0,0,0,0,0,0,0,0,1,30,0.00,0.00,0.00,0.00,1.00,0.00,0.10,205,255,1.00,0.00,0.00,0.02,0.00,0.00,0.00,0.00,normal
0,tcp,pm_dump,SF,44,672,0,0,0,0,0,0,0,0,0,0,0,0,0,0,0,0,5,1,0.00,0.00,0.40,0.00,0.20,1.00,0.00,165,1,0.01,0.10,0.01,0.00,0.01,0.00,0.02,0.00,anomaly
0,icmp,eco_i,SF,8,0,0,0,0,0,0,0,0,0,0,0,0,0,0,0,0,0,1,16,0.00,0.00,0.00,0.00,1.00,0.00,1.00,2,190,1.00,0.00,1.00,0.25,0.00,0.00,0.00,0.00,anomaly
0,tcp,uucp_path,REJ,0,0,0,0,0,0,0,0,0,0,0,0,0,0,0,0,0,0,247,8,0.00,0.00,1.00,1.00,0.03,0.07,0.00,255,8,0.03,0.07,0.00,0.00,0.00,0.00,1.00,1.00,anomaly
0,tcp,iso_tsap,S0,0,0,0,0,0,0,0,0,0,0,0,0,0,0,0,0,0,0,234,16,1.00,1.00,0.00,0.00,0.07,0.06,0.00,255,16,0.06,0.06,0.00,0.00,1.00,1.00,0.00,0.00,anomaly
0,icmp,eco_i,SF,30,0,0,0,0,0,0,0,0,0,0,0,0,0,0,0,0,0,1,1,0.00,0.00,0.00,0.00,1.00,0.00,0.00,19,125,1.00,0.00,1.00,0.43,0.00,0.00,0.00,0.00,normal
0,tcp,link,REJ,0,0,0,0,0,0,0,0,0,0,0,0,0,0,0,0,0,0,1,1,0.00,0.00,1.00,1.00,1.00,0.00,0.00,68,1,0.01,1.00,0.01,0.00,0.00,0.00,0.91,1.00,anomaly
0,tcp,private,REJ,0,0,0,0,0,0,0,0,0,0,0,0,0,0,0,0,0,0,81,13,0.00,0.00,1.00,1.00,0.16,0.06,0.00,255,13,0.05,0.08,0.00,0.00,0.00,0.00,1.00,1.00,anomaly
2,tcp,ftp,SF,1231,2451,0,0,0,28,0,1,0,0,0,0,0,0,0,0,0,1,1,1,0.00,0.00,0.00,0.00,1.00,0.00,0.00,210,38,0.18,0.02,0.00,0.00,0.00,0.00,0.01,0.00,anomaly
0,tcp,http,SF,285,263,0,0,0,0,0,1,0,0,0,0,0,0,0,0,0,0,21,27,0.00,0.00,0.00,0.00,1.00,0.00,0.11,255,255,1.00,0.00,0.00,0.00,0.00,0.00,0.00,0.00,normal
0,tcp,efs,S0,0,0,0,0,0,0,0,0,0,0,0,0,0,0,0,0,0,0,140,19,1.00,1.00,0.00,0.00,0.14,0.05,0.00,255,19,0.07,0.05,0.00,0.00,1.00,1.00,0.00,0.00,anomaly
0,icmp,ecr_i,SF,520,0,0,0,0,0,0,0,0,0,0,0,0,0,0,0,0,0,52,52,0.00,0.00,0.00,0.00,1.00,0.00,0.00,255,255,1.00,0.00,1.00,0.00,0.00,0.00,0.00,0.00,anomaly
0,tcp,nnsp,S0,0,0,0,0,0,0,0,0,0,0,0,0,0,0,0,0,0,0,102,13,1.00,1.00,0.00,0.00,0.13,0.06,0.00,255,13,0.05,0.05,0.00,0.00,1.00,1.00,0.00,0.00,anomaly
0,tcp,http,SF,272,4841,0,0,0,0,0,1,0,0,0,0,0,0,0,0,0,0,1,5,0.00,0.00,0.00,0.00,1.00,0.00,0.60,193,255,1.00,0.00,0.01,0.03,0.00,0.00,0.00,0.00,normal
0,tcp,http,SF,201,1148,0,0,0,0,0,1,0,0,0,0,0,0,0,0,0,0,15,15,0.00,0.00,0.00,0.00,1.00,0.00,0.00,15,69,1.00,0.00,0.07,0.06,0.00,0.00,0.00,0.00,normal
0,tcp,http,SF,286,1476,0,0,0,0,0,1,0,0,0,0,0,0,0,0,0,0,12,14,0.00,0.00,0.00,0.00,1.00,0.00,0.21,12,255,1.00,0.00,0.08,0.05,0.00,0.00,0.00,0.00,normal
0,tcp,private,S0,0,0,0,0,0,0,0,0,0,0,0,0,0,0,0,0,0,0,128,10,1.00,1.00,0.00,0.00,0.08,0.05,0.00,255,29,0.11,0.05,0.00,0.00,1.00,1.00,0.00,0.00,anomaly
0,tcp,private,REJ,0,0,0,0,0,0,0,0,0,0,0,0,0,0,0,0,0,0,215,7,0.00,0.00,1.00,1.00,0.03,0.07,0.00,255,7,0.03,0.08,0.00,0.00,0.00,0.00,1.00,1.00,anomaly
0,tcp,http,SF,370,274,0,0,0,0,0,1,0,0,0,0,0,0,0,0,0,0,14,14,0.00,0.00,0.00,0.00,1.00,0.00,0.00,243,255,1.00,0.00,0.00,0.02,0.00,0.00,0.00,0.00,normal
0,icmp,eco_i,SF,8,0,0,0,0,0,0,0,0,0,0,0,0,0,0,0,0,0,1,42,0.00,0.00,0.00,0.00,1.00,0.00,1.00,3,223,1.00,0.00,1.00,0.25,0.00,0.00,0.00,0.00,anomaly
0,tcp,finger,SF,8,0,0,0,0,0,0,0,0,0,0,0,0,0,0,0,0,0,1,1,0.00,0.00,0.00,0.00,1.00,0.00,0.00,146,12,0.05,0.01,0.01,0.17,0.00,0.00,0.00,0.00,normal
0,udp,domain_u,SF,43,73,0,0,0,0,0,0,0,0,0,0,0,0,0,0,0,0,40,40,0.00,0.00,0.00,0.00,1.00,0.00,0.00,255,255,1.00,0.00,0.00,0.00,0.00,0.00,0.00,0.00,normal
0,udp,private,SF,1,0,0,0,0,0,0,0,0,0,0,0,0,0,0,0,0,0,2,2,0.00,0.00,0.00,0.00,1.00,0.00,0.00,255,2,0.01,0.55,0.50,0.00,0.05,0.00,0.45,0.00,anomaly
0,tcp,smtp,SF,888,328,0,0,0,0,0,1,0,0,0,0,0,0,0,0,0,0,1,2,0.00,0.00,0.00,0.00,1.00,0.00,1.00,95,203,0.79,0.04,0.01,0.01,0.00,0.00,0.00,0.00,normal
0,tcp,http,SF,268,656,0,0,0,0,0,1,0,0,0,0,0,0,0,0,0,0,1,26,0.00,0.00,0.00,0.00,1.00,0.00,0.08,1,255,1.00,0.00,1.00,0.08,0.00,0.00,0.00,0.00,normal
0,tcp,name,S0,0,0,0,0,0,0,0,0,0,0,0,0,0,0,0,0,0,0,75,11,1.00,1.00,0.00,0.00,0.15,0.08,0.00,255,11,0.04,0.05,0.00,0.00,1.00,1.00,0.00,0.00,anomaly
0,udp,domain_u,SF,46,77,0,0,0,0,0,0,0,0,0,0,0,0,0,0,0,0,254,254,0.00,0.00,0.00,0.00,1.00,0.00,0.00,255,234,0.92,0.01,0.00,0.00,0.00,0.00,0.00,0.00,normal
0,tcp,ftp_data,SF,383,0,0,0,0,0,0,0,0,0,0,0,0,0,0,0,0,0,2,2,0.00,0.00,0.00,0.00,1.00,0.00,0.00,166,18,0.05,0.02,0.05,0.11,0.01,0.00,0.00,0.00,normal
0,icmp,ecr_i,SF,520,0,0,0,0,0,0,0,0,0,0,0,0,0,0,0,0,0,391,391,0.00,0.00,0.00,0.00,1.00,0.00,0.00,255,255,1.00,0.00,1.00,0.00,0.00,0.00,0.00,0.00,anomaly
0,tcp,private,S0,0,0,0,0,0,0,0,0,0,0,0,0,0,0,0,0,0,0,278,1,1.00,1.00,0.00,0.00,0.00,0.05,0.00,255,1,0.00,0.06,0.00,0.00,1.00,1.00,0.00,0.00,anomaly
1,tcp,systat,RSTOS0,0,0,0,0,0,0,0,0,0,0,0,0,0,0,0,0,0,0,222,2,0.64,0.50,0.36,0.50,0.01,0.42,0.00,255,2,0.01,0.36,0.87,0.00,0.55,0.50,0.32,0.50,anomaly
0,icmp,ecr_i,SF,1032,0,0,0,0,0,0,0,0,0,0,0,0,0,0,0,0,0,84,84,0.00,0.00,0.00,0.00,1.00,0.00,0.00,255,255,1.00,0.00,1.00,0.00,0.00,0.00,0.00,0.00,anomaly
0,tcp,http,SF,257,1650,0,0,0,0,0,1,0,0,0,0,0,0,0,0,0,0,7,7,0.00,0.00,0.00,0.00,1.00,0.00,0.00,255,246,0.96,0.02,0.00,0.00,0.00,0.00,0.00,0.00,normal
0,tcp,http,SF,160,584,0,0,0,0,0,1,0,0,0,0,0,0,0,0,0,0,1,21,0.00,0.00,0.00,0.00,1.00,0.00,0.10,200,255,1.00,0.00,0.00,0.01,0.01,0.01,0.00,0.00,normal
0,tcp,private,S0,0,0,0,0,0,0,0,0,0,0,0,0,0,0,0,0,0,0,181,14,1.00,1.00,0.00,0.00,0.08,0.07,0.00,255,12,0.05,0.07,0.00,0.00,1.00,1.00,0.00,0.00,anomaly
0,tcp,exec,S0,0,0,0,0,0,0,0,0,0,0,0,0,0,0,0,0,0,0,149,19,1.00,1.00,0.00,0.00,0.13,0.05,0.00,255,19,0.07,0.05,0.00,0.00,1.00,1.00,0.00,0.00,anomaly
0,tcp,domain,S0,0,0,0,0,0,0,0,0,0,0,0,0,0,0,0,0,0,0,105,15,1.00,1.00,0.00,0.00,0.14,0.06,0.00,255,3,0.01,0.08,0.00,0.00,1.00,1.00,0.00,0.00,anomaly
40703,tcp,private,RSTR,1,0,0,0,0,0,0,0,0,0,0,0,0,0,0,0,0,0,2,2,0.00,0.00,1.00,1.00,1.00,0.00,0.00,255,2,0.01,0.37,0.73,0.00,0.00,0.00,0.73,1.00,anomaly
0,tcp,http,SF,210,10561,0,0,0,0,0,1,0,0,0,0,0,0,0,0,0,0,8,15,0.00,0.00,0.00,0.00,1.00,0.00,0.20,8,255,1.00,0.00,0.12,0.04,0.00,0.00,0.00,0.00,normal
0,tcp,http_443,REJ,0,0,0,0,0,0,0,0,0,0,0,0,0,0,0,0,0,0,71,5,0.00,0.00,1.00,1.00,0.07,0.08,0.00,255,5,0.02,0.06,0.00,0.00,0.00,0.00,1.00,1.00,anomaly
0,tcp,private,REJ,0,0,0,0,0,0,0,0,0,0,0,0,0,0,0,0,0,0,1,1,0.00,0.00,1.00,1.00,1.00,0.00,0.00,59,1,0.02,1.00,0.02,0.00,0.00,0.00,0.95,1.00,anomaly
0,tcp,http,SF,292,263,0,0,0,0,0,1,0,0,0,0,0,0,0,0,0,0,12,13,0.00,0.00,0.00,0.00,1.00,0.00,0.15,255,255,1.00,0.00,0.00,0.00,0.00,0.00,0.00,0.00,normal
0,tcp,http,SF,300,1444,0,0,0,0,0,1,0,0,0,0,0,0,0,0,0,0,7,7,0.00,0.00,0.00,0.00,1.00,0.00,0.00,31,255,1.00,0.00,0.03,0.06,0.00,0.00,0.00,0.00,normal
0,tcp,private,REJ,0,0,0,0,0,0,0,0,0,0,0,0,0,0,0,0,0,0,138,10,0.00,0.00,1.00,1.00,0.07,0.07,0.00,163,10,0.06,0.07,0.01,0.00,0.00,0.00,1.00,1.00,anomaly
0,tcp,other,REJ,0,0,0,0,0,0,0,0,0,0,0,0,0,0,0,0,0,0,365,1,0.10,0.00,0.90,1.00,0.00,1.00,0.00,255,1,0.00,1.00,0.00,0.00,0.11,0.00,0.89,1.00,anomaly
0,tcp,ssh,S0,0,0,0,0,0,0,0,0,0,0,0,0,0,0,0,0,0,0,108,11,1.00,1.00,0.00,0.00,0.10,0.05,0.00,255,11,0.04,0.07,0.00,0.00,1.00,1.00,0.00,0.00,anomaly
0,tcp,http,SF,186,14515,0,0,0,0,0,1,0,0,0,0,0,0,0,0,0,0,7,15,0.00,0.00,0.00,0.07,1.00,0.00,0.27,32,255,1.00,0.00,0.03,0.03,0.00,0.00,0.00,0.00,normal
0,tcp,private,REJ,0,0,0,0,0,0,0,0,0,0,0,0,0,0,0,0,0,0,85,1,0.01,0.00,0.92,1.00,0.01,1.00,0.00,255,1,0.00,0.36,0.00,0.00,0.00,0.00,0.31,1.00,anomaly
0,tcp,http,SF,334,479,0,0,0,0,0,1,0,0,0,0,0,0,0,0,0,0,6,12,0.00,0.00,0.00,0.00,1.00,0.00,0.25,255,255,1.00,0.00,0.00,0.00,0.00,0.00,0.00,0.00,normal
0,tcp,http,SF,318,760,0,0,0,0,0,1,0,0,0,0,0,0,0,0,0,0,2,2,0.00,0.00,0.00,0.00,1.00,0.00,0.00,90,175,1.00,0.00,0.01,0.02,0.00,0.00,0.00,0.00,normal
0,tcp,http,SF,305,928,0,0,0,0,0,1,0,0,0,0,0,0,0,0,0,0,1,20,0.00,0.00,0.00,0.00,1.00,0.00,0.10,66,255,1.00,0.00,0.02,0.02,0.00,0.00,0.00,0.00,normal
0,tcp,ftp_data,SF,740,0,0,0,0,0,0,1,0,0,0,9,0,0,0,0,0,0,1,1,0.00,0.00,0.00,0.00,1.00,0.00,0.00,197,44,0.17,0.02,0.17,0.05,0.00,0.00,0.00,0.00,normal
0,tcp,http,SF,204,269,0,0,0,0,0,1,0,0,0,0,0,0,0,0,0,0,2,4,0.00,0.00,0.00,0.00,1.00,0.00,0.50,146,255,1.00,0.00,0.01,0.02,0.00,0.00,0.00,0.00,normal
0,tcp,exec,REJ,0,0,0,0,0,0,0,0,0,0,0,0,0,0,0,0,0,0,104,1,0.07,0.00,0.93,1.00,0.01,1.00,0.00,255,1,0.00,0.67,0.00,0.00,0.03,0.00,0.39,1.00,anomaly
0,icmp,eco_i,SF,8,0,0,0,0,0,0,0,0,0,0,0,0,0,0,0,0,0,1,6,0.00,0.00,0.00,0.00,1.00,0.00,1.00,2,194,1.00,0.00,1.00,0.25,0.00,0.00,0.00,0.00,anomaly
0,tcp,telnet,S0,0,0,0,0,0,0,0,0,0,0,0,0,0,0,0,0,0,0,14,7,1.00,1.00,0.00,0.00,0.50,0.29,0.00,255,27,0.11,0.07,0.00,0.00,1.00,1.00,0.00,0.00,anomaly
0,tcp,http,REJ,0,0,0,0,0,0,0,0,0,0,0,0,0,0,0,0,0,0,1,2,0.00,0.00,1.00,1.00,1.00,0.00,1.00,46,255,1.00,0.00,0.02,0.20,0.00,0.00,0.91,0.93,normal
2,tcp,ftp,SF,1218,2449,0,0,0,28,0,1,0,0,0,0,0,0,0,0,0,1,1,1,0.00,0.00,0.00,0.00,1.00,0.00,0.00,255,125,0.49,0.02,0.01,0.00,0.00,0.00,0.01,0.00,anomaly
0,tcp,http,SF,286,7833,0,0,0,0,0,1,0,0,0,0,0,0,0,0,0,0,2,2,0.00,0.00,0.00,0.00,1.00,0.00,0.00,2,255,1.00,0.00,0.50,0.07,0.00,0.00,0.00,0.00,normal
0,udp,private,SF,1,0,0,0,0,0,0,0,0,0,0,0,0,0,0,0,0,0,8,7,0.00,0.00,0.00,0.00,0.88,0.25,0.00,255,7,0.03,0.23,1.00,0.00,0.00,0.00,0.00,0.00,anomaly
0,tcp,supdup,S0,0,0,0,0,0,0,0,0,0,0,0,0,0,0,0,0,0,0,123,14,1.00,1.00,0.00,0.00,0.11,0.06,0.00,255,12,0.05,0.08,0.00,0.00,1.00,1.00,0.00,0.00,anomaly
0,tcp,private,S0,0,0,0,0,0,0,0,0,0,0,0,0,0,0,0,0,0,0,226,17,1.00,1.00,0.00,0.00,0.08,0.06,0.00,255,14,0.05,0.06,0.00,0.00,1.00,1.00,0.00,0.00,anomaly
0,tcp,http,SF,258,11758,0,0,0,0,0,1,0,0,0,0,0,0,0,0,0,0,14,16,0.00,0.00,0.00,0.00,1.00,0.00,0.19,132,255,1.00,0.00,0.01,0.04,0.01,0.01,0.00,0.00,normal
0,tcp,http,SF,355,8377,0,0,0,0,0,1,0,0,0,0,0,0,0,0,0,0,6,7,0.00,0.00,0.00,0.00,1.00,0.00,0.29,255,255,1.00,0.00,0.00,0.00,0.00,0.00,0.00,0.00,normal
0,tcp,nntp,RSTO,0,0,0,0,0,0,0,0,0,0,0,0,0,0,0,0,0,0,173,5,0.00,0.00,1.00,1.00,0.03,0.07,0.00,255,5,0.02,0.07,0.00,0.00,0.00,0.00,1.00,1.00,anomaly
0,tcp,ftp_data,S0,0,0,0,0,0,0,0,0,0,0,0,0,0,0,0,0,0,0,15,4,0.93,1.00,0.07,0.00,0.27,0.27,0.00,255,10,0.04,0.07,0.00,0.00,1.00,1.00,0.00,0.00,anomaly
0,tcp,http,SF,276,365,0,0,0,0,0,1,0,0,0,0,0,0,0,0,0,0,30,30,0.00,0.00,0.00,0.00,1.00,0.00,0.00,255,255,1.00,0.00,0.00,0.00,0.00,0.00,0.00,0.00,normal
0,tcp,ftp_data,S0,0,0,0,0,0,0,0,0,0,0,0,0,0,0,0,0,0,0,246,7,1.00,1.00,0.00,0.00,0.03,0.07,0.00,255,7,0.03,0.07,0.00,0.00,1.00,1.00,0.00,0.00,anomaly
0,icmp,eco_i,SF,8,0,0,0,0,0,0,0,0,0,0,0,0,0,0,0,0,0,1,42,0.00,0.00,0.00,0.00,1.00,0.00,1.00,2,255,1.00,0.00,1.00,0.50,0.00,0.00,0.00,0.00,anomaly
0,tcp,http,SF,54540,8314,0,0,0,2,0,1,1,0,0,0,0,0,0,0,0,0,5,5,0.00,0.00,0.00,0.00,1.00,0.00,0.00,175,175,1.00,0.00,0.01,0.00,0.00,0.00,0.06,0.06,anomaly
0,tcp,http,SF,149,13592,0,0,0,0,0,1,0,0,0,0,0,0,0,0,0,0,1,2,0.00,0.00,0.00,0.00,1.00,0.00,1.00,1,255,1.00,0.00,1.00,0.04,0.00,0.00,0.00,0.00,normal
0,tcp,http,SF,328,1831,0,0,0,0,0,1,0,0,0,0,0,0,0,0,0,0,4,4,0.00,0.00,0.00,0.00,1.00,0.00,0.00,4,255,1.00,0.00,0.25,0.04,0.00,0.00,0.00,0.00,normal
0,udp,domain_u,SF,46,128,0,0,0,0,0,0,0,0,0,0,0,0,0,0,0,0,71,151,0.00,0.00,0.00,0.00,1.00,0.00,0.01,255,254,1.00,0.01,0.00,0.00,0.00,0.00,0.00,0.00,normal
0,udp,private,SF,28,0,0,3,0,0,0,0,0,0,0,0,0,0,0,0,0,0,17,17,0.00,0.00,0.00,0.00,1.00,0.00,0.00,89,17,0.19,0.04,0.19,0.00,0.00,0.00,0.00,0.00,anomaly
0,udp,private,SF,28,0,0,3,0,0,0,0,0,0,0,0,0,0,0,0,0,0,142,42,0.70,0.00,0.00,0.00,0.30,0.05,0.00,255,42,0.16,0.84,0.16,0.00,0.09,0.00,0.75,0.00,anomaly
0,tcp,private,S0,0,0,0,0,0,0,0,0,0,0,0,0,0,0,0,0,0,0,112,10,1.00,1.00,0.00,0.00,0.09,0.07,0.00,255,1,0.00,0.07,0.01,0.00,1.00,1.00,0.00,0.00,anomaly
0,tcp,uucp,S0,0,0,0,0,0,0,0,0,0,0,0,0,0,0,0,0,0,0,103,3,1.00,1.00,0.00,0.00,0.03,0.07,0.00,255,3,0.01,0.06,0.00,0.00,1.00,1.00,0.00,0.00,anomaly
0,udp,domain_u,SF,42,132,0,0,0,0,0,0,0,0,0,0,0,0,0,0,0,0,78,158,0.00,0.00,0.00,0.00,1.00,0.00,0.01,255,255,1.00,0.00,0.00,0.00,0.00,0.00,0.00,0.00,normal
1,tcp,smtp,SF,1230,328,0,0,0,0,0,1,0,0,0,0,0,0,0,0,0,0,1,2,0.00,0.00,0.00,0.00,1.00,0.00,1.00,22,19,0.86,0.14,0.05,0.00,0.00,0.00,0.00,0.00,normal
0,tcp,mtp,S0,0,0,0,0,0,0,0,0,0,0,0,0,0,0,0,0,0,0,249,17,1.00,1.00,0.00,0.00,0.07,0.06,0.00,255,17,0.07,0.06,0.00,0.00,1.00,1.00,0.00,0.00,anomaly
0,tcp,login,S0,0,0,0,0,0,0,0,0,0,0,0,0,0,0,0,0,0,0,140,3,1.00,1.00,0.00,0.00,0.02,0.05,0.00,255,3,0.01,0.05,0.00,0.00,1.00,1.00,0.00,0.00,anomaly
0,tcp,private,REJ,0,0,0,0,0,0,0,0,0,0,0,0,0,0,0,0,0,0,163,20,0.00,0.00,1.00,1.00,0.12,0.06,0.00,255,20,0.08,0.06,0.00,0.00,0.00,0.00,1.00,1.00,anomaly
0,icmp,ecr_i,SF,1032,0,0,0,0,0,0,0,0,0,0,0,0,0,0,0,0,0,510,510,0.00,0.00,0.00,0.00,1.00,0.00,0.00,255,6,0.02,0.18,0.02,0.00,0.00,0.00,0.00,0.00,anomaly
0,tcp,vmnet,S0,0,0,0,0,0,0,0,0,0,0,0,0,0,0,0,0,0,0,296,20,1.00,1.00,0.00,0.00,0.07,0.06,0.00,255,20,0.08,0.07,0.00,0.00,1.00,1.00,0.00,0.00,anomaly
0,tcp,private,S0,0,0,0,0,0,0,0,0,0,0,0,0,0,0,0,0,0,0,87,3,1.00,1.00,0.00,0.00,0.03,0.07,0.00,255,3,0.01,0.06,0.00,0.00,1.00,1.00,0.00,0.00,anomaly
0,tcp,netbios_dgm,S0,0,0,0,0,0,0,0,0,0,0,0,0,0,0,0,0,0,0,234,10,1.00,1.00,0.00,0.00,0.04,0.07,0.00,255,1,0.00,0.08,0.00,0.00,1.00,1.00,0.00,0.00,anomaly
0,tcp,private,S0,0,0,0,0,0,0,0,0,0,0,0,0,0,0,0,0,0,0,142,7,1.00,1.00,0.00,0.00,0.05,0.06,0.00,255,8,0.03,0.07,0.00,0.00,1.00,1.00,0.00,0.00,anomaly
29,udp,domain_u,SF,42,42,0,0,0,0,0,0,0,0,0,0,0,0,0,0,0,0,2,4,0.00,0.00,0.00,0.00,1.00,0.00,0.50,255,240,0.94,0.02,0.06,0.00,0.00,0.00,0.00,0.00,normal
0,tcp,courier,S0,0,0,0,0,0,0,0,0,0,0,0,0,0,0,0,0,0,0,125,6,1.00,1.00,0.00,0.00,0.05,0.06,0.00,255,6,0.02,0.06,0.00,0.00,1.00,1.00,0.00,0.00,anomaly
0,tcp,http,SF,330,772,0,0,0,0,0,1,0,0,0,0,0,0,0,0,0,0,16,16,0.00,0.00,0.00,0.00,1.00,0.00,0.00,255,255,1.00,0.00,0.00,0.00,0.00,0.00,0.00,0.00,normal
0,tcp,Z39_50,REJ,0,0,0,0,0,0,0,0,0,0,0,0,0,0,0,0,0,0,204,2,0.00,0.00,1.00,1.00,0.01,0.07,0.00,255,2,0.01,0.08,0.00,0.00,0.00,0.00,1.00,1.00,anomaly
0,tcp,login,S0,0,0,0,0,0,0,0,0,0,0,0,0,0,0,0,0,0,0,140,11,1.00,1.00,0.00,0.00,0.08,0.06,0.00,255,11,0.04,0.06,0.00,0.00,1.00,1.00,0.00,0.00,anomaly
0,tcp,uucp_path,S0,0,0,0,0,0,0,0,0,0,0,0,0,0,0,0,0,0,0,264,18,1.00,1.00,0.00,0.00,0.07,0.06,0.00,255,18,0.07,0.06,0.00,0.00,1.00,1.00,0.00,0.00,anomaly
0,icmp,ecr_i,SF,520,0,0,0,0,0,0,0,0,0,0,0,0,0,0,0,0,0,358,358,0.00,0.00,0.00,0.00,1.00,0.00,0.00,255,255,1.00,0.00,1.00,0.00,0.00,0.00,0.00,0.00,anomaly
0,tcp,ctf,S0,0,0,0,0,0,0,0,0,0,0,0,0,0,0,0,0,0,0,247,8,1.00,1.00,0.00,0.00,0.03,0.07,0.00,255,8,0.03,0.08,0.00,0.00,1.00,1.00,0.00,0.00,anomaly
0,tcp,other,REJ,0,0,0,0,0,0,0,0,0,0,0,0,0,0,0,0,0,0,398,1,0.07,0.00,0.90,1.00,0.00,1.00,0.00,255,1,0.00,1.00,0.00,0.00,0.08,0.00,0.91,1.00,anomaly
0,udp,domain_u,SF,44,127,0,0,0,0,0,0,0,0,0,0,0,0,0,0,0,0,69,149,0.00,0.00,0.00,0.00,0.99,0.03,0.01,255,238,0.93,0.01,0.00,0.00,0.00,0.00,0.00,0.00,normal
0,tcp,finger,RSTO,0,0,0,0,0,0,0,0,0,0,0,0,0,0,0,0,0,0,274,9,0.00,0.00,1.00,1.00,0.03,0.06,0.00,255,9,0.04,0.09,0.00,0.00,0.00,0.00,1.00,1.00,anomaly
0,tcp,http,SF,319,731,0,0,0,0,0,1,0,0,0,0,0,0,0,0,0,0,7,7,0.00,0.00,0.00,0.00,1.00,0.00,0.00,11,255,1.00,0.00,0.09,0.02,0.00,0.00,0.00,0.00,normal
0,tcp,iso_tsap,S0,0,0,0,0,0,0,0,0,0,0,0,0,0,0,0,0,0,0,217,14,1.00,1.00,0.00,0.00,0.06,0.07,0.00,255,14,0.05,0.07,0.00,0.00,1.00,1.00,0.00,0.00,anomaly
0,tcp,other,SF,8325,0,0,0,0,0,0,1,0,0,0,0,0,0,0,0,0,0,19,1,0.16,0.00,0.00,0.00,0.05,0.63,0.00,128,1,0.01,0.22,0.32,0.00,0.05,0.00,0.00,0.00,normal
0,tcp,http,SF,275,337,0,0,0,0,0,1,0,0,0,0,0,0,0,0,0,0,1,4,0.00,0.25,0.00,0.00,1.00,0.00,0.75,255,255,1.00,0.00,0.00,0.00,0.00,0.00,0.00,0.00,normal
0,icmp,ecr_i,SF,1032,0,0,0,0,0,0,0,0,0,0,0,0,0,0,0,0,0,510,510,0.00,0.00,0.00,0.00,1.00,0.00,0.00,255,80,0.31,0.13,0.31,0.00,0.00,0.00,0.00,0.00,anomaly
0,tcp,http,SF,223,923,0,0,0,0,0,1,0,0,0,0,0,0,0,0,0,0,4,5,0.00,0.00,0.00,0.00,1.00,0.00,0.40,205,255,1.00,0.00,0.00,0.02,0.00,0.00,0.00,0.00,normal
0,udp,domain_u,SF,33,93,0,0,0,0,0,0,0,0,0,0,0,0,0,0,0,0,1,1,0.00,0.00,0.00,0.00,1.00,0.00,0.00,41,52,1.00,0.00,1.00,0.04,0.00,0.00,0.00,0.00,normal
0,tcp,http,SF,323,2996,0,0,0,0,0,1,0,0,0,0,0,0,0,0,0,0,4,9,0.00,0.00,0.00,0.00,1.00,0.00,0.33,4,255,1.00,0.00,0.25,0.07,0.00,0.01,0.00,0.00,normal
0,tcp,other,REJ,0,0,0,0,0,0,0,0,0,0,0,0,0,0,0,0,0,0,511,1,0.18,0.00,0.82,1.00,0.00,1.00,0.00,255,1,0.00,1.00,0.00,0.00,0.25,0.00,0.75,1.00,anomaly
0,tcp,private,S0,0,0,0,0,0,0,0,0,0,0,0,0,0,0,0,0,0,0,142,12,1.00,1.00,0.00,0.00,0.08,0.06,0.00,255,12,0.05,0.09,0.00,0.00,1.00,1.00,0.00,0.00,anomaly
0,tcp,ftp_data,SF,2278,0,0,0,0,0,0,1,0,0,0,0,0,0,0,0,0,0,1,1,0.00,0.00,0.00,0.00,1.00,0.00,0.00,58,10,0.17,0.07,0.17,0.00,0.00,0.00,0.00,0.00,normal
8625,tcp,IRC,RSTR,1788,9968,0,0,0,0,0,0,0,0,0,0,0,0,0,0,0,0,1,1,0.00,0.00,1.00,1.00,1.00,0.00,0.00,23,6,0.26,0.13,0.04,0.00,0.00,0.00,0.26,1.00,normal
0,tcp,private,S0,0,0,0,0,0,0,0,0,0,0,0,0,0,0,0,0,0,0,277,14,1.00,1.00,0.00,0.00,0.05,0.05,0.00,255,14,0.05,0.06,0.00,0.00,1.00,1.00,0.00,0.00,anomaly
0,tcp,http,SF,317,789,0,0,0,0,0,1,0,0,0,0,0,0,0,0,0,0,1,1,0.00,0.00,0.00,0.00,1.00,0.00,0.00,1,255,1.00,0.00,1.00,0.04,0.00,0.00,0.00,0.00,normal
0,tcp,http,SF,332,1394,0,0,0,1,0,1,0,1,0,0,0,0,0,0,0,0,23,23,0.00,0.00,0.00,0.00,1.00,0.00,0.00,141,255,1.00,0.00,0.01,0.02,0.01,0.00,0.00,0.00,normal
0,tcp,Z39_50,S0,0,0,0,0,0,0,0,0,0,0,0,0,0,0,0,0,0,0,248,9,1.00,1.00,0.00,0.00,0.04,0.06,0.00,255,9,0.04,0.07,0.00,0.00,1.00,1.00,0.00,0.00,anomaly
0,tcp,klogin,S0,0,0,0,0,0,0,0,0,0,0,0,0,0,0,0,0,0,0,145,20,1.00,1.00,0.00,0.00,0.14,0.05,0.00,255,20,0.08,0.05,0.00,0.00,1.00,1.00,0.00,0.00,anomaly
0,icmp,eco_i,SF,30,0,0,0,0,0,0,0,0,0,0,0,0,0,0,0,0,0,2,1,0.00,0.00,0.00,0.00,0.50,1.00,0.00,255,37,0.15,0.01,0.66,0.00,0.00,0.00,0.00,0.00,normal
0,tcp,http,SF,201,7980,0,0,0,0,0,1,0,0,0,0,0,0,0,0,0,0,3,7,0.00,0.00,0.00,0.00,1.00,0.00,0.29,24,255,1.00,0.00,0.04,0.04,0.00,0.00,0.00,0.00,normal
0,udp,private,SF,28,0,0,3,0,0,0,0,0,0,0,0,0,0,0,0,0,0,81,81,0.00,0.00,0.00,0.00,1.00,0.00,0.00,255,81,0.32,0.02,0.32,0.00,0.00,0.00,0.00,0.00,anomaly
0,tcp,http,SF,303,1380,0,0,0,0,0,1,0,0,0,0,0,0,0,0,0,0,3,3,0.00,0.00,0.00,0.00,1.00,0.00,0.00,122,73,0.60,0.03,0.01,0.00,0.00,0.00,0.00,0.00,normal
0,tcp,imap4,S0,0,0,0,0,0,0,0,0,0,0,0,0,0,0,0,0,0,0,140,7,1.00,1.00,0.00,0.00,0.05,0.07,0.00,255,7,0.03,0.07,0.00,0.00,1.00,1.00,0.00,0.00,anomaly
0,tcp,gopher,S0,0,0,0,0,0,0,0,0,0,0,0,0,0,0,0,0,0,0,168,2,1.00,1.00,0.00,0.00,0.01,0.07,0.00,255,2,0.01,0.06,0.00,0.00,1.00,1.00,0.00,0.00,anomaly
0,tcp,telnet,S0,0,0,0,0,0,0,0,0,0,0,0,0,0,0,0,0,0,0,206,13,1.00,1.00,0.00,0.00,0.06,0.05,0.00,255,13,0.05,0.05,0.00,0.00,1.00,1.00,0.00,0.00,anomaly
0,tcp,http,SF,366,2862,0,0,0,0,0,1,0,0,0,0,0,0,0,0,0,0,16,16,0.00,0.00,0.00,0.00,1.00,0.00,0.00,197,255,1.00,0.00,0.01,0.02,0.00,0.00,0.00,0.00,normal
0,tcp,courier,S0,0,0,0,0,0,0,0,0,0,0,0,0,0,0,0,0,0,0,110,6,1.00,1.00,0.00,0.00,0.05,0.06,0.00,255,6,0.02,0.06,0.00,0.00,1.00,1.00,0.00,0.00,anomaly
0,tcp,private,S0,0,0,0,0,0,0,0,0,0,0,0,0,0,0,0,0,0,0,253,18,1.00,1.00,0.00,0.00,0.07,0.06,0.00,255,7,0.03,0.07,0.00,0.00,1.00,1.00,0.00,0.00,anomaly
0,icmp,ecr_i,SF,520,0,0,0,0,0,0,0,0,0,0,0,0,0,0,0,0,0,239,239,0.00,0.00,0.00,0.00,1.00,0.00,0.00,255,255,1.00,0.00,1.00,0.00,0.00,0.00,0.00,0.00,anomaly
0,tcp,http,SF,206,5015,0,0,0,0,0,1,0,0,0,0,0,0,0,0,0,0,7,9,0.00,0.00,0.00,0.00,1.00,0.00,0.22,7,255,1.00,0.00,0.14,0.05,0.00,0.00,0.00,0.00,normal
0,tcp,http,SF,327,660,0,0,0,0,0,1,0,0,0,0,0,0,0,0,0,0,8,8,0.00,0.00,0.00,0.00,1.00,0.00,0.00,8,252,1.00,0.00,0.12,0.04,0.00,0.00,0.00,0.00,normal
0,udp,private,SF,105,0,0,0,0,0,0,0,0,0,0,0,0,0,0,0,0,0,2,2,0.00,0.00,0.00,0.00,1.00,0.00,0.00,255,92,0.36,0.01,0.01,0.00,0.00,0.00,0.00,0.00,normal
0,tcp,ftp_data,SF,192,0,0,0,0,0,0,0,0,0,0,0,0,0,0,0,0,0,2,2,0.00,0.00,0.00,0.00,1.00,0.00,0.00,75,32,0.19,0.05,0.19,0.06,0.00,0.00,0.00,0.00,normal
0,tcp,sunrpc,RSTO,0,0,0,0,0,0,0,0,0,0,0,0,0,0,0,0,0,0,133,7,0.00,0.00,1.00,1.00,0.05,0.06,0.00,255,7,0.03,0.07,0.00,0.00,0.00,0.00,1.00,1.00,anomaly
0,tcp,http,SF,54540,8314,0,0,0,2,0,1,1,0,0,0,0,0,0,0,0,0,4,4,0.00,0.00,0.00,0.00,1.00,0.00,0.00,80,80,1.00,0.00,0.01,0.00,0.00,0.00,0.04,0.04,anomaly
0,tcp,http,SF,218,2839,0,0,0,0,0,1,0,0,0,0,0,0,0,0,0,0,8,8,0.00,0.00,0.00,0.00,1.00,0.00,0.00,255,255,1.00,0.00,0.00,0.00,0.00,0.00,0.00,0.00,normal
0,tcp,courier,S0,0,0,0,0,0,0,0,0,0,0,0,0,0,0,0,0,0,0,125,5,1.00,1.00,0.00,0.00,0.04,0.06,0.00,255,5,0.02,0.06,0.00,0.00,1.00,1.00,0.00,0.00,anomaly
0,tcp,http,REJ,0,0,0,0,0,0,0,0,0,0,0,0,0,0,0,0,0,0,1,1,0.00,0.00,1.00,1.00,1.00,0.00,0.00,4,254,1.00,0.00,0.25,0.25,0.00,0.00,1.00,0.89,normal
0,tcp,private,S0,0,0,0,0,0,0,0,0,0,0,0,0,0,0,0,0,0,0,78,20,1.00,1.00,0.00,0.00,0.26,0.05,0.00,255,8,0.03,0.06,0.00,0.00,1.00,1.00,0.00,0.00,anomaly
0,tcp,time,RSTO,0,0,0,0,0,0,0,0,0,0,0,0,0,0,0,0,0,0,236,18,0.00,0.00,1.00,1.00,0.08,0.07,0.00,255,18,0.07,0.07,0.00,0.00,0.00,0.00,1.00,1.00,anomaly
0,tcp,http,SF,205,4858,0,0,0,0,0,1,0,0,0,0,0,0,0,0,0,0,32,32,0.00,0.00,0.00,0.00,1.00,0.00,0.00,197,255,1.00,0.00,0.01,0.02,0.00,0.00,0.00,0.00,normal
0,tcp,courier,S0,0,0,0,0,0,0,0,0,0,0,0,0,0,0,0,0,0,0,113,5,1.00,1.00,0.00,0.00,0.04,0.06,0.00,255,5,0.02,0.05,0.00,0.00,1.00,1.00,0.00,0.00,anomaly
8556,udp,other,SF,146,105,0,0,0,0,0,0,0,0,0,0,0,0,0,0,0,0,1,1,0.00,0.00,0.00,0.00,1.00,0.00,0.00,255,3,0.01,0.38,0.70,0.00,0.00,0.00,0.00,0.00,normal
0,tcp,http,SF,215,4408,0,0,0,0,0,1,0,0,0,0,0,0,0,0,0,0,2,2,0.00,0.00,0.00,0.00,1.00,0.00,0.00,2,255,1.00,0.00,0.50,0.05,0.00,0.00,0.00,0.00,normal
0,tcp,http,SF,314,2055,0,0,0,0,0,1,0,0,0,0,0,0,0,0,0,0,1,1,0.00,0.00,0.00,0.00,1.00,0.00,0.00,99,255,1.00,0.00,0.01,0.03,0.00,0.00,0.00,0.00,normal
0,udp,domain_u,SF,45,131,0,0,0,0,0,0,0,0,0,0,0,0,0,0,0,0,300,300,0.00,0.00,0.00,0.00,1.00,0.00,0.00,255,251,0.98,0.01,0.00,0.00,0.00,0.00,0.00,0.00,normal
37874,tcp,private,RSTR,1,0,0,0,0,0,0,0,0,0,0,0,0,0,0,0,0,0,2,2,0.00,0.00,1.00,1.00,1.00,0.00,0.00,255,2,0.01,0.50,1.00,0.00,0.00,0.00,1.00,1.00,anomaly
0,tcp,private,S0,0,0,0,0,0,0,0,0,0,0,0,0,0,0,0,0,0,0,285,5,1.00,1.00,0.00,0.00,0.02,0.06,0.00,255,2,0.01,0.09,0.00,0.00,1.00,1.00,0.00,0.00,anomaly
0,tcp,http,SF,303,29228,0,0,0,0,0,1,0,0,0,0,0,0,0,0,0,0,25,25,0.00,0.00,0.00,0.00,1.00,0.00,0.00,134,255,1.00,0.00,0.01,0.01,0.00,0.00,0.00,0.00,normal
0,icmp,ecr_i,SF,520,0,0,0,0,0,0,0,0,0,0,0,0,0,0,0,0,0,127,127,0.00,0.00,0.00,0.00,1.00,0.00,0.00,255,255,1.00,0.00,1.00,0.00,0.00,0.00,0.00,0.00,anomaly
0,tcp,private,S0,0,0,0,0,0,0,0,0,0,0,0,0,0,0,0,0,0,0,117,5,1.00,1.00,0.00,0.00,0.04,0.06,0.00,255,19,0.07,0.06,0.00,0.00,1.00,1.00,0.00,0.00,anomaly
0,tcp,domain,S0,0,0,0,0,0,0,0,0,0,0,0,0,0,0,0,0,0,0,275,9,1.00,1.00,0.00,0.00,0.03,0.06,0.00,255,9,0.04,0.07,0.00,0.00,1.00,1.00,0.00,0.00,anomaly
0,tcp,smtp,SF,1684,330,0,0,0,0,0,1,0,0,0,0,0,0,0,0,0,0,1,1,0.00,0.00,0.00,0.00,1.00,0.00,0.00,27,39,0.22,0.11,0.04,0.05,0.04,0.00,0.04,0.00,normal
0,tcp,ftp_data,SF,245,0,0,0,0,0,0,0,0,0,0,0,0,0,0,0,0,0,2,2,0.00,0.00,0.00,0.00,1.00,0.00,0.00,8,87,0.25,0.38,0.25,0.02,0.00,0.00,0.00,0.00,normal
0,icmp,eco_i,SF,30,0,0,0,0,0,0,0,0,0,0,0,0,0,0,0,0,0,1,1,0.00,0.00,0.00,0.00,1.00,0.00,0.00,31,131,1.00,0.00,1.00,0.39,0.00,0.00,0.00,0.00,normal
0,tcp,ftp_data,SF,8325,0,0,0,0,0,0,0,0,0,0,0,0,0,0,0,0,0,17,17,0.00,0.00,0.00,0.00,1.00,0.00,0.00,87,46,0.53,0.03,0.53,0.00,0.00,0.00,0.00,0.00,normal
0,tcp,http,SF,222,6662,0,0,0,0,0,1,0,0,0,0,0,0,0,0,0,0,15,15,0.00,0.00,0.00,0.00,1.00,0.00,0.00,147,255,1.00,0.00,0.01,0.01,0.00,0.00,0.00,0.00,normal
0,tcp,http,SF,224,347,0,0,0,0,0,1,0,0,0,0,0,0,0,0,0,0,7,7,0.00,0.00,0.00,0.00,1.00,0.00,0.00,45,255,1.00,0.00,0.02,0.05,0.00,0.00,0.00,0.00,normal
1,tcp,smtp,SF,850,325,0,0,0,0,0,1,0,0,0,0,0,0,0,0,0,0,1,4,0.00,0.00,0.00,0.00,1.00,0.00,1.00,178,166,0.59,0.02,0.01,0.01,0.00,0.00,0.00,0.00,normal
0,tcp,http,SF,210,1863,0,0,0,0,0,1,0,0,0,0,0,0,0,0,0,0,7,7,0.00,0.00,0.00,0.00,1.00,0.00,0.00,255,255,1.00,0.00,0.01,0.00,0.00,0.00,0.00,0.00,normal
0,tcp,http,SF,293,732,0,0,0,0,0,1,0,0,0,0,0,0,0,0,0,0,20,32,0.00,0.00,0.05,0.03,1.00,0.00,0.12,50,255,1.00,0.00,0.02,0.01,0.00,0.00,0.02,0.01,normal
0,tcp,ldap,S0,0,0,0,0,0,0,0,0,0,0,0,0,0,0,0,0,0,0,104,14,1.00,1.00,0.00,0.00,0.13,0.06,0.00,255,4,0.02,0.07,0.00,0.00,1.00,1.00,0.00,0.00,anomaly
2,tcp,ftp_data,SF,2194619,0,0,0,0,0,0,1,0,0,0,0,0,0,0,0,0,0,2,2,0.00,0.00,0.00,0.00,1.00,0.00,0.00,169,84,0.50,0.02,0.50,0.00,0.00,0.00,0.00,0.00,normal
0,tcp,http,SF,214,266,0,0,0,0,0,1,0,0,0,0,0,0,0,0,0,0,10,12,0.00,0.00,0.00,0.00,1.00,0.00,0.25,12,255,1.00,0.00,0.08,0.02,0.00,0.00,0.00,0.00,normal
0,tcp,private,S0,0,0,0,0,0,0,0,0,0,0,0,0,0,0,0,0,0,0,281,14,1.00,1.00,0.00,0.00,0.05,0.05,0.00,255,14,0.05,0.07,0.00,0.00,1.00,1.00,0.00,0.00,anomaly
0,tcp,http,SF,227,1317,0,0,0,0,0,1,0,0,0,0,0,0,0,0,0,0,18,24,0.00,0.00,0.00,0.00,1.00,0.00,0.08,64,255,1.00,0.00,0.02,0.02,0.00,0.00,0.00,0.00,normal
0,tcp,finger,S0,0,0,0,0,0,0,0,0,0,0,0,0,0,0,0,0,0,0,254,2,1.00,1.00,0.00,0.00,0.01,0.07,0.00,255,2,0.01,0.07,0.00,0.00,1.00,1.00,0.00,0.00,anomaly
0,tcp,http,SF,223,2358,0,0,0,0,0,1,0,0,0,0,0,0,0,0,0,0,5,11,0.00,0.00,0.00,0.00,1.00,0.00,0.27,128,255,1.00,0.00,0.01,0.03,0.00,0.00,0.00,0.00,normal
0,tcp,http,SF,219,841,0,0,0,0,0,1,0,0,0,0,0,0,0,0,0,0,6,6,0.00,0.00,0.00,0.00,1.00,0.00,0.00,12,255,1.00,0.00,0.08,0.01,0.00,0.00,0.00,0.00,normal
0,icmp,eco_i,SF,8,0,0,0,0,0,0,0,0,0,0,0,0,0,0,0,0,0,1,23,0.00,0.00,0.00,0.00,1.00,0.00,1.00,4,112,1.00,0.00,1.00,0.25,0.00,0.00,0.00,0.00,anomaly
0,tcp,http,SF,184,783,0,0,0,0,0,1,0,0,0,0,0,0,0,0,0,0,17,34,0.00,0.00,0.00,0.00,1.00,0.00,0.09,17,255,1.00,0.00,0.06,0.01,0.00,0.00,0.00,0.00,normal
0,tcp,http,REJ,0,0,0,0,0,0,0,0,0,0,0,0,0,0,0,0,0,0,1,2,0.00,0.00,1.00,1.00,1.00,0.00,1.00,2,40,1.00,0.00,0.50,0.38,0.00,0.00,1.00,1.00,normal
0,tcp,ftp_data,SF,1214,0,0,0,0,0,0,1,0,0,0,0,0,0,0,0,0,0,12,12,0.00,0.00,0.00,0.00,1.00,0.00,0.00,208,138,0.64,0.01,0.64,0.01,0.00,0.00,0.00,0.00,normal
0,tcp,private,S0,0,0,0,0,0,0,0,0,0,0,0,0,0,0,0,0,0,0,115,5,1.00,1.00,0.00,0.00,0.04,0.06,0.00,255,16,0.06,0.05,0.00,0.00,1.00,1.00,0.00,0.00,anomaly
0,icmp,ecr_i,SF,64,0,0,0,0,0,0,0,0,0,0,0,0,0,0,0,0,0,1,1,0.00,0.00,0.00,0.00,1.00,0.00,0.00,77,1,0.01,0.94,0.01,0.00,0.00,0.00,0.90,0.00,normal
0,tcp,gopher,S0,0,0,0,0,0,0,0,0,0,0,0,0,0,0,0,0,0,0,260,8,1.00,1.00,0.00,0.00,0.03,0.07,0.00,255,8,0.03,0.08,0.00,0.00,1.00,1.00,0.00,0.00,anomaly
0,tcp,gopher,S0,0,0,0,0,0,0,0,0,0,0,0,0,0,0,0,0,0,0,181,7,1.00,1.00,0.00,0.00,0.04,0.06,0.00,255,7,0.03,0.05,0.00,0.00,1.00,1.00,0.00,0.00,anomaly
0,tcp,private,S0,0,0,0,0,0,0,0,0,0,0,0,0,0,0,0,0,0,0,147,15,1.00,1.00,0.00,0.00,0.10,0.05,0.00,255,1,0.00,0.07,0.00,0.00,1.00,1.00,0.00,0.00,anomaly
0,tcp,http,SF,210,1801,0,0,0,0,0,1,0,0,0,0,0,0,0,0,0,0,10,10,0.00,0.00,0.00,0.00,1.00,0.00,0.00,71,255,1.00,0.00,0.01,0.02,0.00,0.00,0.00,0.00,normal
0,tcp,http,SF,221,7473,0,0,0,0,0,1,0,0,0,0,0,0,0,0,0,0,8,9,0.00,0.00,0.00,0.00,1.00,0.00,0.22,40,255,1.00,0.00,0.03,0.03,0.00,0.00,0.00,0.00,normal
0,tcp,http,SF,301,1380,0,0,0,0,0,1,0,0,0,0,0,0,0,0,0,0,5,5,0.00,0.00,0.00,0.00,1.00,0.00,0.00,255,247,0.97,0.01,0.00,0.00,0.00,0.00,0.00,0.00,normal
0,tcp,telnet,S1,0,0,0,0,0,0,0,0,0,0,0,0,0,0,0,0,0,0,1,1,1.00,1.00,0.00,0.00,1.00,0.00,0.00,126,1,0.01,0.05,0.01,0.00,0.01,1.00,0.00,0.00,normal
0,tcp,whois,REJ,0,0,0,0,0,0,0,0,0,0,0,0,0,0,0,0,0,0,260,12,0.00,0.00,1.00,1.00,0.05,0.07,0.00,255,12,0.05,0.09,0.00,0.00,0.00,0.00,1.00,1.00,anomaly
0,udp,domain_u,SF,43,81,0,0,0,0,0,0,0,0,0,0,0,0,0,0,0,0,142,142,0.00,0.00,0.00,0.00,1.00,0.00,0.00,255,166,0.65,0.01,0.00,0.00,0.00,0.00,0.00,0.00,normal
0,tcp,smtp,SF,842,334,0,0,0,0,0,1,0,0,0,0,0,0,0,0,0,0,1,3,0.00,0.00,0.00,0.00,1.00,0.00,1.00,122,125,0.57,0.06,0.01,0.02,0.01,0.01,0.00,0.00,normal
0,tcp,sunrpc,S0,0,0,0,0,0,0,0,0,0,0,0,0,0,0,0,0,0,0,298,5,1.00,1.00,0.00,0.00,0.02,0.06,0.00,255,5,0.02,0.07,0.00,0.00,1.00,1.00,0.00,0.00,anomaly
0,tcp,private,S0,0,0,0,0,0,0,0,0,0,0,0,0,0,0,0,0,0,0,140,12,1.00,1.00,0.00,0.00,0.09,0.06,0.00,255,29,0.11,0.06,0.00,0.00,1.00,1.00,0.00,0.00,anomaly
0,tcp,vmnet,REJ,0,0,0,0,0,0,0,0,0,0,0,0,0,0,0,0,0,0,205,3,0.00,0.00,1.00,1.00,0.01,0.07,0.00,255,3,0.01,0.08,0.00,0.00,0.00,0.00,1.00,1.00,anomaly
0,udp,domain_u,SF,44,44,0,0,0,0,0,0,0,0,0,0,0,0,0,0,0,0,163,163,0.00,0.00,0.00,0.00,1.00,0.00,0.00,255,255,1.00,0.00,0.00,0.00,0.00,0.00,0.00,0.00,normal
0,tcp,imap4,S0,0,0,0,0,0,0,0,0,0,0,0,0,0,0,0,0,0,0,271,14,1.00,1.00,0.00,0.00,0.05,0.06,0.00,255,14,0.05,0.06,0.00,0.00,1.00,1.00,0.00,0.00,anomaly
0,tcp,private,S0,0,0,0,0,0,0,0,0,0,0,0,0,0,0,0,0,0,0,174,12,1.00,1.00,0.00,0.00,0.07,0.07,0.00,255,12,0.05,0.06,0.00,0.00,1.00,1.00,0.00,0.00,anomaly
0,tcp,http,SF,236,667,0,0,0,0,0,1,0,0,0,0,0,0,0,0,0,0,5,7,0.00,0.00,0.00,0.00,1.00,0.00,0.29,255,255,1.00,0.00,0.00,0.00,0.00,0.00,0.00,0.00,normal
0,tcp,http,SF,54540,8314,0,0,0,2,0,1,1,0,0,0,0,0,0,0,0,0,4,6,0.00,0.00,0.25,0.50,1.00,0.00,0.50,197,197,1.00,0.00,0.01,0.00,0.00,0.00,0.06,0.06,anomaly
0,udp,domain_u,SF,46,139,0,0,0,0,0,0,0,0,0,0,0,0,0,0,0,0,252,252,0.00,0.00,0.00,0.00,1.00,0.00,0.00,255,252,0.99,0.01,0.00,0.00,0.00,0.00,0.00,0.00,normal
0,udp,private,SF,1,0,0,0,0,0,0,0,0,0,0,0,0,0,0,0,0,0,30,27,0.00,0.00,0.00,0.00,0.90,0.07,0.00,255,27,0.11,0.26,1.00,0.00,0.00,0.00,0.00,0.00,anomaly
0,tcp,http,SF,54540,8314,0,0,0,2,0,1,1,0,0,0,0,0,0,0,0,0,5,5,0.00,0.00,0.00,0.00,1.00,0.00,0.00,235,235,1.00,0.00,0.00,0.00,0.00,0.00,0.06,0.06,anomaly
0,tcp,link,S0,0,0,0,0,0,0,0,0,0,0,0,0,0,0,0,0,0,0,255,20,1.00,1.00,0.00,0.00,0.08,0.06,0.00,255,20,0.08,0.07,0.00,0.00,1.00,1.00,0.00,0.00,anomaly
1,udp,private,SF,105,146,0,0,0,0,0,0,0,0,0,0,0,0,0,0,0,0,1,1,0.00,0.00,0.00,0.00,1.00,0.00,0.00,255,246,0.96,0.01,0.00,0.00,0.00,0.00,0.00,0.00,normal
0,tcp,name,S0,0,0,0,0,0,0,0,0,0,0,0,0,0,0,0,0,0,0,87,19,1.00,1.00,0.00,0.00,0.22,0.08,0.00,255,19,0.07,0.06,0.00,0.00,1.00,1.00,0.00,0.00,anomaly
0,tcp,daytime,S0,0,0,0,0,0,0,0,0,0,0,0,0,0,0,0,0,0,0,300,17,1.00,1.00,0.00,0.00,0.06,0.05,0.00,255,2,0.01,0.08,0.00,0.00,1.00,1.00,0.00,0.00,anomaly
0,tcp,private,S0,0,0,0,0,0,0,0,0,0,0,0,0,0,0,0,0,0,0,113,4,1.00,1.00,0.00,0.00,0.04,0.06,0.00,115,4,0.03,0.07,0.01,0.00,1.00,1.00,0.00,0.00,anomaly
0,tcp,private,S0,0,0,0,0,0,0,0,0,0,0,0,0,0,0,0,0,0,0,185,20,1.00,1.00,0.00,0.00,0.11,0.08,0.00,255,20,0.08,0.07,0.00,0.00,1.00,1.00,0.00,0.00,anomaly
0,tcp,http,SF,215,337,0,0,0,0,0,1,0,0,0,0,0,0,0,0,0,0,17,17,0.00,0.00,0.00,0.00,1.00,0.00,0.00,83,255,1.00,0.00,0.01,0.02,0.00,0.00,0.00,0.00,normal
0,tcp,http,SF,293,296,0,0,0,0,0,1,0,0,0,0,0,0,0,0,0,0,3,4,0.00,0.00,0.00,0.00,1.00,0.00,0.50,216,255,1.00,0.00,0.00,0.02,0.00,0.00,0.00,0.02,normal
0,tcp,private,REJ,0,0,0,0,0,0,0,0,0,0,0,0,0,0,0,0,0,0,276,1,0.11,0.00,0.88,1.00,0.00,1.00,0.00,255,1,0.00,1.00,0.00,0.00,0.12,0.00,0.87,1.00,anomaly
0,tcp,http,SF,250,2196,0,0,0,0,0,1,0,0,0,0,0,0,0,0,0,0,17,36,0.00,0.00,0.00,0.00,1.00,0.00,0.06,255,255,1.00,0.00,0.00,0.00,0.01,0.01,0.00,0.00,normal
0,tcp,http,SF,296,1518,0,0,0,0,0,1,0,0,0,0,0,0,0,0,0,0,9,9,0.00,0.00,0.00,0.00,1.00,0.00,0.00,36,255,1.00,0.00,0.03,0.01,0.00,0.00,0.00,0.00,normal
0,tcp,ftp_data,S0,0,0,0,0,0,0,0,0,0,0,0,0,0,0,0,0,0,0,9,3,1.00,1.00,0.00,0.00,0.33,0.44,0.00,255,42,0.16,0.05,0.01,0.00,1.00,1.00,0.00,0.00,anomaly
0,tcp,ftp_data,SF,2056,0,0,0,0,0,0,1,0,0,0,0,0,0,0,0,0,0,6,6,0.00,0.00,0.00,0.00,1.00,0.00,0.00,21,49,0.57,0.14,0.57,0.04,0.05,0.00,0.00,0.00,normal
0,tcp,http,SF,333,1326,0,0,0,0,0,1,0,0,0,0,0,0,0,0,0,0,12,12,0.00,0.00,0.00,0.00,1.00,0.00,0.00,255,255,1.00,0.00,0.00,0.00,0.00,0.00,0.00,0.00,normal
0,tcp,http,SF,231,2507,0,0,0,0,0,1,0,0,0,0,0,0,0,0,0,0,6,7,0.00,0.00,0.00,0.14,1.00,0.00,0.29,255,242,0.95,0.02,0.00,0.00,0.00,0.00,0.00,0.00,normal
0,tcp,http,SF,310,362,0,0,0,0,0,1,0,0,0,0,0,0,0,0,0,0,33,36,0.00,0.00,0.00,0.00,1.00,0.00,0.08,90,231,1.00,0.00,0.01,0.02,0.00,0.00,0.00,0.00,normal
0,tcp,vmnet,S0,0,0,0,0,0,0,0,0,0,0,0,0,0,0,0,0,0,0,244,10,1.00,1.00,0.00,0.00,0.04,0.07,0.00,255,19,0.07,0.07,0.00,0.00,1.00,1.00,0.00,0.00,anomaly
0,tcp,http,SF,289,658,0,0,0,0,0,1,0,0,0,0,0,0,0,0,0,0,2,2,0.00,0.00,0.00,0.00,1.00,0.00,0.00,255,255,1.00,0.00,0.00,0.00,0.00,0.00,0.00,0.00,normal
0,tcp,http,SF,242,2281,0,0,0,0,0,1,0,0,0,0,0,0,0,0,0,0,10,38,0.00,0.00,0.00,0.00,1.00,0.00,0.05,135,255,1.00,0.00,0.01,0.03,0.00,0.00,0.00,0.00,normal
0,tcp,exec,S0,0,0,0,0,0,0,0,0,0,0,0,0,0,0,0,0,0,0,126,4,1.00,1.00,0.00,0.00,0.03,0.06,0.00,255,3,0.01,0.07,0.00,0.00,1.00,1.00,0.00,0.00,anomaly
0,udp,domain_u,SF,44,127,0,0,0,0,0,0,0,0,0,0,0,0,0,0,0,0,80,160,0.00,0.00,0.00,0.00,1.00,0.00,0.01,255,254,1.00,0.01,0.00,0.00,0.00,0.00,0.00,0.00,normal
0,tcp,telnet,S0,0,0,0,0,0,0,0,0,0,0,0,0,0,0,0,0,0,0,228,14,1.00,1.00,0.00,0.00,0.06,0.07,0.00,255,14,0.05,0.07,0.00,0.00,1.00,1.00,0.00,0.00,anomaly
0,udp,domain_u,SF,45,131,0,0,0,0,0,0,0,0,0,0,0,0,0,0,0,0,75,155,0.00,0.00,0.00,0.00,1.00,0.00,0.01,255,254,1.00,0.01,0.00,0.00,0.00,0.00,0.00,0.00,normal
0,tcp,private,S0,0,0,0,0,0,0,0,0,0,0,0,0,0,0,0,0,0,0,191,14,1.00,1.00,0.00,0.00,0.07,0.06,0.00,255,2,0.01,0.07,0.00,0.00,1.00,1.00,0.00,0.00,anomaly
0,tcp,http,SF,337,1669,0,0,0,0,0,1,0,0,0,0,0,0,0,0,0,0,7,13,0.00,0.00,0.00,0.00,1.00,0.00,0.23,255,255,1.00,0.00,0.00,0.00,0.00,0.00,0.00,0.00,normal
0,tcp,ftp_data,SF,35,0,0,0,0,0,0,1,0,0,0,0,0,0,0,0,0,0,2,2,0.00,0.00,0.00,0.00,1.00,0.00,0.00,2,91,1.00,0.00,1.00,0.02,0.00,0.00,0.00,0.00,normal
0,tcp,http,SF,226,1964,0,0,0,0,0,1,0,0,0,0,0,0,0,0,0,0,45,46,0.00,0.00,0.00,0.00,1.00,0.00,0.04,255,255,1.00,0.00,0.00,0.00,0.00,0.00,0.00,0.00,normal
1,tcp,telnet,RSTO,0,15,0,0,0,0,0,0,0,0,0,0,0,0,0,0,0,0,1,1,0.00,0.00,1.00,1.00,1.00,0.00,0.00,227,2,0.00,0.03,0.00,1.00,0.00,0.00,0.00,0.50,normal
0,tcp,private,RSTR,0,0,0,0,0,0,0,0,0,0,0,0,0,0,0,0,0,0,1,1,0.00,0.00,1.00,1.00,1.00,0.00,0.00,49,1,0.02,0.08,0.02,0.00,0.12,0.00,0.02,1.00,anomaly
0,tcp,ftp_data,SF,373,0,0,0,0,0,0,1,0,0,0,0,0,0,0,0,0,0,2,4,0.00,0.00,0.00,0.00,1.00,0.00,0.50,255,90,0.35,0.02,0.35,0.00,0.00,0.00,0.03,0.00,normal
0,tcp,http,REJ,0,0,0,0,0,0,0,0,0,0,0,0,0,0,0,0,0,0,1,2,0.00,0.00,1.00,1.00,1.00,0.00,1.00,164,136,0.83,0.01,0.01,0.00,0.00,0.00,0.83,1.00,normal
0,tcp,http,SF,185,4841,0,0,0,0,0,1,0,0,0,0,0,0,0,0,0,0,3,18,0.00,0.00,0.00,0.00,1.00,0.00,0.17,9,255,1.00,0.00,0.11,0.05,0.00,0.00,0.00,0.00,normal
0,tcp,private,S0,0,0,0,0,0,0,0,0,0,0,0,0,0,0,0,0,0,0,135,18,1.00,1.00,0.00,0.00,0.13,0.05,0.00,255,37,0.15,0.05,0.00,0.00,1.00,1.00,0.00,0.00,anomaly
2,tcp,telnet,SF,104,1608,0,0,0,0,0,1,0,0,0,0,0,0,0,0,0,0,1,1,0.00,0.00,0.00,0.00,1.00,0.00,0.00,13,1,0.08,0.31,0.08,0.00,0.00,0.00,0.00,0.00,normal
0,tcp,http,SF,210,284,0,0,0,0,0,1,0,0,0,0,0,0,0,0,0,0,5,7,0.00,0.00,0.00,0.00,1.00,0.00,0.43,32,255,1.00,0.00,0.03,0.04,0.00,0.01,0.00,0.01,normal
0,icmp,eco_i,SF,8,0,0,0,0,0,0,0,0,0,0,0,0,0,0,0,0,0,1,2,0.00,0.00,0.00,0.00,1.00,0.00,1.00,2,54,1.00,0.00,1.00,0.26,0.00,0.00,0.00,0.00,anomaly
26,tcp,ftp,SF,343,1063,0,0,0,6,0,1,0,0,0,0,0,0,0,0,0,1,1,1,0.00,0.00,0.00,0.00,1.00,0.00,0.00,97,25,0.26,0.05,0.01,0.00,0.00,0.00,0.01,0.04,normal
0,tcp,private,REJ,0,0,0,0,0,0,0,0,0,0,0,0,0,0,0,0,0,0,198,17,0.00,0.00,1.00,1.00,0.09,0.07,0.00,255,17,0.07,0.07,0.00,0.00,0.00,0.00,1.00,1.00,anomaly
0,tcp,daytime,S0,0,0,0,0,0,0,0,0,0,0,0,0,0,0,0,0,0,0,260,8,1.00,1.00,0.00,0.00,0.03,0.07,0.00,255,8,0.03,0.07,0.00,0.00,1.00,1.00,0.00,0.00,anomaly
0,udp,domain_u,SF,43,125,0,0,0,0,0,0,0,0,0,0,0,0,0,0,0,0,70,150,0.00,0.00,0.00,0.00,1.00,0.00,0.01,255,254,1.00,0.01,0.00,0.00,0.00,0.00,0.00,0.00,normal
0,udp,domain_u,SF,43,130,0,0,0,0,0,0,0,0,0,0,0,0,0,0,0,0,79,157,0.00,0.00,0.00,0.00,1.00,0.00,0.01,255,237,0.93,0.01,0.00,0.00,0.00,0.00,0.00,0.00,normal
0,tcp,http,SF,213,632,0,0,0,0,0,1,0,0,0,0,0,0,0,0,0,0,15,15,0.00,0.00,0.00,0.00,1.00,0.00,0.00,40,255,1.00,0.00,0.03,0.04,0.00,0.00,0.00,0.00,normal
0,tcp,http,SF,200,1660,0,0,0,0,0,1,0,0,0,0,0,0,0,0,0,0,8,9,0.00,0.00,0.00,0.00,1.00,0.00,0.22,255,255,1.00,0.00,0.00,0.00,0.00,0.00,0.00,0.00,normal
0,tcp,finger,S0,0,0,0,0,0,0,0,0,0,0,0,0,0,0,0,0,0,0,42,20,0.95,1.00,0.05,0.00,0.48,0.10,0.00,255,20,0.08,0.06,0.00,0.00,1.00,1.00,0.00,0.00,anomaly
0,tcp,bgp,REJ,0,0,0,0,0,0,0,0,0,0,0,0,0,0,0,0,0,0,210,5,0.00,0.00,1.00,1.00,0.02,0.07,0.00,255,5,0.02,0.07,0.00,0.00,0.00,0.00,1.00,1.00,anomaly
0,tcp,http,SF,246,2362,0,0,0,0,0,1,0,0,0,0,0,0,0,0,0,0,5,14,0.00,0.00,0.00,0.00,1.00,0.00,0.21,255,255,1.00,0.00,0.00,0.00,0.00,0.00,0.00,0.00,normal
0,tcp,http,SF,255,493,0,0,0,0,0,1,0,0,0,0,0,0,0,0,0,0,9,9,0.22,0.22,0.00,0.00,1.00,0.00,0.00,255,255,1.00,0.00,0.00,0.00,0.00,0.00,0.00,0.00,normal
0,tcp,http,SF,322,272,0,0,0,0,0,1,0,0,0,0,0,0,0,0,0,0,4,7,0.00,0.00,0.00,0.00,1.00,0.00,0.29,255,246,0.96,0.01,0.00,0.00,0.00,0.00,0.00,0.00,normal
0,tcp,private,S0,0,0,0,0,0,0,0,0,0,0,0,0,0,0,0,0,0,0,185,20,1.00,1.00,0.00,0.00,0.11,0.05,0.00,255,10,0.04,0.08,0.00,0.00,1.00,1.00,0.00,0.00,anomaly
0,tcp,http,SF,149,7542,0,0,0,4,0,1,4,0,0,0,0,0,0,0,0,0,21,21,0.00,0.00,0.00,0.00,1.00,0.00,0.00,158,255,1.00,0.00,0.01,0.01,0.00,0.00,0.00,0.00,normal
0,udp,domain_u,SF,29,29,0,0,0,0,0,0,0,0,0,0,0,0,0,0,0,0,4,6,0.00,0.00,0.00,0.00,1.00,0.00,0.50,255,254,1.00,0.01,0.01,0.00,0.00,0.00,0.00,0.00,normal
0,tcp,private,REJ,0,0,0,0,0,0,0,0,0,0,0,0,0,0,0,0,0,0,119,8,0.00,0.00,1.00,1.00,0.07,0.08,0.00,255,8,0.03,0.06,0.00,0.00,0.00,0.00,1.00,1.00,anomaly
0,tcp,http,SF,177,1531,0,0,0,0,0,1,0,0,0,0,0,0,0,0,0,0,2,2,0.00,0.00,0.00,0.00,1.00,0.00,0.00,255,255,1.00,0.00,0.00,0.00,0.00,0.00,0.00,0.00,normal
0,tcp,smtp,SF,1110,331,0,0,0,0,0,1,0,0,0,0,0,0,0,0,0,0,1,1,0.00,0.00,0.00,0.00,1.00,0.00,0.00,78,240,0.94,0.03,0.01,0.02,0.00,0.00,0.00,0.00,normal
0,tcp,private,S0,0,0,0,0,0,0,0,0,0,0,0,0,0,0,0,0,0,0,90,1,1.00,1.00,0.00,0.00,0.01,0.07,0.00,255,18,0.07,0.07,0.00,0.00,1.00,1.00,0.00,0.00,anomaly
0,tcp,private,S0,0,0,0,0,0,0,0,0,0,0,0,0,0,0,0,0,0,0,101,10,1.00,1.00,0.00,0.00,0.10,0.07,0.00,153,10,0.07,0.07,0.01,0.00,1.00,1.00,0.00,0.00,anomaly
0,tcp,http,SF,300,1146,0,0,0,0,0,1,0,0,0,0,0,0,0,0,0,0,9,9,0.00,0.00,0.00,0.00,1.00,0.00,0.00,108,255,1.00,0.00,0.01,0.02,0.00,0.00,0.00,0.00,normal
0,tcp,nnsp,S0,0,0,0,0,0,0,0,0,0,0,0,0,0,0,0,0,0,0,141,17,1.00,1.00,0.00,0.00,0.12,0.06,0.00,255,17,0.07,0.06,0.00,0.00,1.00,1.00,0.00,0.00,anomaly
0,tcp,iso_tsap,REJ,0,0,0,0,0,0,0,0,0,0,0,0,0,0,0,0,0,0,229,3,0.00,0.00,1.00,1.00,0.01,0.07,0.00,255,3,0.01,0.08,0.00,0.00,0.00,0.00,1.00,1.00,anomaly
0,tcp,private,S0,0,0,0,0,0,0,0,0,0,0,0,0,0,0,0,0,0,0,265,17,1.00,1.00,0.00,0.00,0.06,0.06,0.00,255,4,0.02,0.09,0.00,0.00,1.00,1.00,0.00,0.00,anomaly
0,tcp,http,SF,326,276,0,0,0,0,0,1,0,0,0,0,0,0,0,0,0,0,2,3,0.00,0.00,0.00,0.33,1.00,0.00,0.67,255,237,0.93,0.01,0.00,0.00,0.00,0.00,0.00,0.00,normal
0,tcp,private,S0,0,0,0,0,0,0,0,0,0,0,0,0,0,0,0,0,0,0,123,20,1.00,1.00,0.00,0.00,0.16,0.06,0.00,255,15,0.06,0.05,0.00,0.00,1.00,1.00,0.00,0.00,anomaly
0,tcp,private,S0,0,0,0,0,0,0,0,0,0,0,0,0,0,0,0,0,0,0,248,9,1.00,1.00,0.00,0.00,0.04,0.06,0.00,255,9,0.04,0.06,0.00,0.00,1.00,1.00,0.00,0.00,anomaly
0,tcp,bgp,S0,0,0,0,0,0,0,0,0,0,0,0,0,0,0,0,0,0,0,119,4,1.00,1.00,0.00,0.00,0.03,0.08,0.00,255,4,0.02,0.07,0.00,0.00,1.00,1.00,0.00,0.00,anomaly
0,tcp,http,SF,325,788,0,0,0,0,0,1,0,0,0,0,0,0,0,0,0,0,15,15,0.00,0.00,0.00,0.00,1.00,0.00,0.00,255,255,1.00,0.00,0.00,0.00,0.00,0.00,0.00,0.00,normal
1,tcp,smtp,SF,3731,328,0,0,0,0,0,1,0,0,0,0,0,0,0,0,0,0,1,1,0.00,0.00,0.00,0.00,1.00,0.00,0.00,255,152,0.60,0.03,0.00,0.00,0.00,0.00,0.00,0.00,normal
0,tcp,http,SF,227,2507,0,0,0,0,0,1,0,0,0,0,0,0,0,0,0,0,4,4,0.00,0.00,0.00,0.00,1.00,0.00,0.00,255,242,0.95,0.02,0.00,0.00,0.00,0.00,0.04,0.05,normal
0,icmp,eco_i,SF,8,0,0,0,0,0,0,0,0,0,0,0,0,0,0,0,0,0,1,27,0.00,0.00,0.00,0.00,1.00,0.00,1.00,1,255,1.00,0.00,1.00,0.50,0.00,0.00,0.00,0.00,anomaly
0,tcp,imap4,S0,0,0,0,0,0,0,0,0,0,0,0,0,0,0,0,0,0,0,202,4,1.00,1.00,0.00,0.00,0.02,0.06,0.00,255,11,0.04,0.08,0.00,0.00,1.00,1.00,0.00,0.00,anomaly
0,tcp,courier,S0,0,0,0,0,0,0,0,0,0,0,0,0,0,0,0,0,0,0,134,6,1.00,1.00,0.00,0.00,0.04,0.06,0.00,255,6,0.02,0.07,0.00,0.00,1.00,1.00,0.00,0.00,anomaly
0,tcp,http,SF,212,882,0,0,0,0,0,1,0,0,0,0,0,0,0,0,0,0,11,11,0.00,0.00,0.00,0.00,1.00,0.00,0.00,255,255,1.00,0.00,0.01,0.00,0.00,0.00,0.00,0.00,normal
0,tcp,http,SF,214,1367,0,0,0,0,0,1,0,0,0,0,0,0,0,0,0,0,4,4,0.00,0.00,0.00,0.00,1.00,0.00,0.00,106,255,1.00,0.00,0.01,0.02,0.00,0.00,0.00,0.00,normal
0,tcp,nnsp,S0,0,0,0,0,0,0,0,0,0,0,0,0,0,0,0,0,0,0,146,3,1.00,1.00,0.00,0.00,0.02,0.06,0.00,255,7,0.03,0.05,0.00,0.00,1.00,1.00,0.00,0.00,anomaly
0,tcp,smtp,SF,1452,322,0,0,0,0,0,1,0,0,0,0,0,0,0,0,0,0,1,1,0.00,0.00,0.00,0.00,1.00,0.00,0.00,142,246,0.97,0.01,0.01,0.01,0.00,0.00,0.00,0.00,normal
0,tcp,private,S0,0,0,0,0,0,0,0,0,0,0,0,0,0,0,0,0,0,0,246,15,1.00,1.00,0.00,0.00,0.06,0.07,0.00,255,15,0.06,0.07,0.00,0.00,1.00,1.00,0.00,0.00,anomaly
0,icmp,eco_i,SF,8,0,0,0,0,0,0,0,0,0,0,0,0,0,0,0,0,0,1,29,0.00,0.00,0.00,0.00,1.00,0.00,1.00,1,33,1.00,0.00,1.00,0.52,0.00,0.00,0.00,0.00,anomaly
0,tcp,telnet,S0,0,0,0,0,0,0,0,0,0,0,0,0,0,0,0,0,0,0,248,2,1.00,1.00,0.00,0.00,0.01,0.06,0.00,255,19,0.07,0.06,0.00,0.00,1.00,1.00,0.00,0.00,anomaly
0,tcp,private,S0,0,0,0,0,0,0,0,0,0,0,0,0,0,0,0,0,0,0,242,20,1.00,1.00,0.00,0.00,0.08,0.05,0.00,200,20,0.10,0.06,0.00,0.00,0.99,1.00,0.00,0.00,anomaly
0,tcp,supdup,S0,0,0,0,0,0,0,0,0,0,0,0,0,0,0,0,0,0,0,184,14,1.00,1.00,0.00,0.00,0.08,0.07,0.00,255,14,0.05,0.07,0.00,0.00,1.00,1.00,0.00,0.00,anomaly
0,tcp,http,SF,225,6991,0,0,0,0,0,1,0,0,0,0,0,0,0,0,0,0,2,2,0.00,0.00,0.00,0.00,1.00,0.00,0.00,57,255,1.00,0.00,0.02,0.01,0.00,0.00,0.00,0.00,normal
0,icmp,eco_i,SF,8,0,0,0,0,0,0,0,0,0,0,0,0,0,0,0,0,0,1,36,0.00,0.00,0.00,0.00,1.00,0.00,1.00,1,137,1.00,0.00,1.00,0.50,0.00,0.00,0.00,0.00,anomaly
0,tcp,private,S0,0,0,0,0,0,0,0,0,0,0,0,0,0,0,0,0,0,0,145,6,1.00,1.00,0.00,0.00,0.04,0.06,0.00,95,6,0.06,0.07,0.01,0.00,1.00,1.00,0.00,0.00,anomaly
0,tcp,private,REJ,0,0,0,0,0,0,0,0,0,0,0,0,0,0,0,0,0,0,248,19,0.00,0.00,1.00,1.00,0.08,0.06,0.00,255,19,0.07,0.06,0.00,0.00,0.00,0.00,1.00,1.00,anomaly
0,tcp,http,S0,0,0,0,0,0,0,0,0,0,0,0,0,0,0,0,0,0,0,2,2,0.50,0.50,0.00,0.00,1.00,0.00,0.00,7,255,1.00,0.00,0.29,0.01,0.14,0.00,0.00,0.00,normal
0,udp,domain_u,SF,46,127,0,0,0,0,0,0,0,0,0,0,0,0,0,0,0,0,76,156,0.00,0.00,0.00,0.00,1.00,0.00,0.01,255,253,0.99,0.01,0.00,0.00,0.00,0.00,0.00,0.00,normal
0,tcp,http,SF,208,5604,0,0,0,0,0,1,0,0,0,0,0,0,0,0,0,0,2,2,0.00,0.00,0.00,0.00,1.00,0.00,0.00,67,255,1.00,0.00,0.01,0.05,0.00,0.00,0.00,0.00,normal
0,tcp,http,SF,162,19994,0,0,0,0,0,1,0,0,0,0,0,0,0,0,0,0,1,6,0.00,0.00,0.00,0.00,1.00,0.00,0.33,14,255,1.00,0.00,0.07,0.04,0.07,0.00,0.00,0.00,normal
0,tcp,http,SF,233,6329,0,0,0,0,0,1,0,0,0,0,0,0,0,0,0,0,16,16,0.00,0.00,0.00,0.00,1.00,0.00,0.00,255,255,1.00,0.00,0.00,0.00,0.00,0.00,0.00,0.00,normal
0,udp,private,SF,105,146,0,0,0,0,0,0,0,0,0,0,0,0,0,0,0,0,4,1,0.00,0.00,0.00,0.00,0.25,0.50,0.00,255,234,0.92,0.01,0.00,0.00,0.00,0.00,0.00,0.00,normal
0,icmp,eco_i,SF,18,0,0,0,0,0,0,0,0,0,0,0,0,0,0,0,0,0,1,1,0.00,0.00,0.00,0.00,1.00,0.00,0.00,3,51,1.00,0.00,1.00,0.25,0.00,0.00,0.00,0.00,anomaly
0,tcp,http,SF,303,15021,0,0,0,0,0,1,0,0,0,0,0,0,0,0,0,0,12,13,0.00,0.00,0.00,0.00,1.00,0.00,0.15,85,255,1.00,0.00,0.01,0.03,0.00,0.00,0.00,0.00,normal
0,tcp,http,SF,230,1380,0,0,0,0,0,1,0,0,0,0,0,0,0,0,0,0,3,3,0.00,0.00,0.00,0.00,1.00,0.00,0.00,255,219,0.86,0.01,0.00,0.00,0.00,0.00,0.00,0.00,normal
1,tcp,smtp,SF,1013,328,0,0,0,0,0,1,0,0,0,0,0,0,0,0,0,0,1,2,0.00,0.00,0.00,0.00,1.00,0.00,1.00,203,146,0.52,0.03,0.00,0.01,0.00,0.00,0.00,0.00,normal
0,tcp,private,S0,0,0,0,0,0,0,0,0,0,0,0,0,0,0,0,0,0,0,144,13,1.00,1.00,0.00,0.00,0.09,0.06,0.00,255,10,0.04,0.05,0.00,0.00,1.00,1.00,0.00,0.00,anomaly
0,tcp,http,S0,0,0,0,0,0,0,0,0,0,0,0,0,0,0,0,0,0,0,200,2,1.00,1.00,0.00,0.00,0.01,0.06,0.00,255,18,0.07,0.07,0.00,0.00,1.00,1.00,0.00,0.00,anomaly
0,tcp,private,S0,0,0,0,0,0,0,0,0,0,0,0,0,0,0,0,0,0,0,66,7,1.00,1.00,0.00,0.00,0.11,0.08,0.00,255,4,0.02,0.07,0.00,0.00,1.00,1.00,0.00,0.00,anomaly
0,tcp,http,SF,234,927,0,0,0,0,0,1,0,0,0,0,0,0,0,0,0,0,3,4,0.00,0.00,0.00,0.00,1.00,0.00,0.50,3,255,1.00,0.00,0.33,0.06,0.00,0.00,0.00,0.00,normal
0,tcp,smtp,S0,0,0,0,0,0,0,0,0,0,0,0,0,0,0,0,0,0,0,287,1,1.00,1.00,0.00,0.00,0.00,0.06,0.00,255,1,0.00,0.07,0.00,0.00,1.00,1.00,0.00,0.00,anomaly
0,tcp,smtp,SF,109,408,0,0,0,0,0,1,0,0,0,0,0,0,0,0,0,0,1,2,0.00,0.00,0.00,0.00,1.00,0.00,1.00,255,98,0.38,0.03,0.00,0.00,0.00,0.00,0.00,0.00,normal
2,tcp,smtp,SF,796,377,0,0,0,0,0,1,0,0,0,0,0,0,0,0,0,0,1,1,0.00,0.00,0.00,0.00,1.00,0.00,0.00,31,197,0.87,0.06,0.03,0.01,0.00,0.00,0.00,0.00,normal
0,tcp,http,SF,223,8584,0,0,0,0,0,1,0,0,0,0,0,0,0,0,0,0,10,27,0.00,0.00,0.00,0.00,1.00,0.00,0.07,255,255,1.00,0.00,0.00,0.00,0.00,0.00,0.00,0.00,normal
0,tcp,private,REJ,0,0,0,0,0,0,0,0,0,0,0,0,0,0,0,0,0,0,208,1,0.09,0.00,0.90,1.00,0.00,1.00,0.00,255,1,0.00,0.91,0.00,0.00,0.07,0.00,0.75,1.00,anomaly
0,tcp,private,S0,0,0,0,0,0,0,0,0,0,0,0,0,0,0,0,0,0,0,37,11,1.00,1.00,0.00,0.00,0.30,0.16,0.00,255,13,0.05,0.09,0.00,0.00,1.00,1.00,0.00,0.00,anomaly
0,tcp,http,SF,337,7189,0,0,0,0,0,1,0,0,0,0,0,0,0,0,0,0,6,10,0.00,0.00,0.00,0.00,1.00,0.00,0.20,10,255,1.00,0.00,0.10,0.02,0.00,0.00,0.00,0.00,normal
0,tcp,http,SF,319,2344,0,0,0,0,0,1,0,0,0,0,0,0,0,0,0,0,3,6,0.33,0.17,0.00,0.00,1.00,0.00,0.50,149,149,1.00,0.00,0.01,0.00,0.01,0.01,0.00,0.00,normal
0,tcp,private,REJ,0,0,0,0,0,0,0,0,0,0,0,0,0,0,0,0,0,0,1,1,0.00,0.00,1.00,1.00,1.00,0.00,0.00,27,1,0.04,1.00,0.04,0.00,0.00,0.00,0.96,1.00,anomaly
1,tcp,private,RSTOS0,0,0,0,0,0,0,0,0,0,0,0,0,0,0,0,0,0,0,208,2,0.64,0.50,0.36,0.50,0.01,0.41,0.00,255,2,0.01,0.34,0.82,0.00,0.53,0.50,0.29,0.50,anomaly
0,tcp,http,SF,326,1511,0,0,0,0,0,1,0,0,0,0,0,0,0,0,0,0,6,6,0.00,0.00,0.00,0.00,1.00,0.00,0.00,251,255,1.00,0.00,0.00,0.01,0.00,0.00,0.01,0.01,normal
0,tcp,http,SF,338,392,0,0,0,0,0,1,0,0,0,0,0,0,0,0,0,0,15,15,0.00,0.00,0.00,0.00,1.00,0.00,0.00,255,255,1.00,0.00,0.00,0.00,0.01,0.01,0.00,0.00,normal
0,tcp,http,SF,312,2288,0,0,0,0,0,1,0,0,0,0,0,0,0,0,0,0,6,6,0.00,0.00,0.00,0.00,1.00,0.00,0.00,44,255,1.00,0.00,0.02,0.04,0.00,0.00,0.00,0.00,normal
0,tcp,http,SF,239,8784,0,0,0,2,0,1,2,0,0,0,0,0,0,0,0,0,6,6,0.00,0.00,0.00,0.00,1.00,0.00,0.00,6,255,1.00,0.00,0.17,0.01,0.00,0.00,0.00,0.00,normal
0,udp,domain_u,SF,35,0,0,0,0,0,0,0,0,0,0,0,0,0,0,0,0,0,1,2,0.00,0.00,0.00,0.00,1.00,0.00,1.00,238,21,0.09,0.03,0.09,0.00,0.01,0.00,0.00,0.00,normal
0,tcp,finger,S0,0,0,0,0,0,0,0,0,0,0,0,0,0,0,0,0,0,0,206,6,1.00,1.00,0.00,0.00,0.03,0.06,0.00,255,16,0.06,0.07,0.00,0.00,1.00,1.00,0.00,0.00,anomaly
0,tcp,http,SF,324,185,0,0,0,0,0,1,0,0,0,0,0,0,0,0,0,0,2,2,0.00,0.00,0.00,0.00,1.00,0.00,0.00,4,255,1.00,0.00,0.25,0.02,0.25,0.00,0.00,0.00,normal
0,tcp,http,REJ,0,0,0,0,0,0,0,0,0,0,0,0,0,0,0,0,0,0,1,1,0.00,0.00,1.00,1.00,1.00,0.00,0.00,61,210,1.00,0.00,0.02,0.10,0.00,0.00,1.00,1.00,normal
0,icmp,eco_i,SF,8,0,0,0,0,0,0,0,0,0,0,0,0,0,0,0,0,0,1,23,0.00,0.00,0.00,0.00,1.00,0.00,1.00,1,53,1.00,0.00,1.00,0.51,0.00,0.00,0.00,0.00,anomaly
0,tcp,private,S0,0,0,0,0,0,0,0,0,0,0,0,0,0,0,0,0,0,0,110,5,1.00,1.00,0.00,0.00,0.05,0.07,0.00,255,5,0.02,0.09,0.00,0.00,1.00,1.00,0.00,0.00,anomaly
0,tcp,http,SF,185,4841,0,0,0,0,0,1,0,0,0,0,0,0,0,0,0,0,3,4,0.00,0.00,0.00,0.00,1.00,0.00,0.50,176,255,1.00,0.00,0.01,0.03,0.00,0.00,0.00,0.00,normal
0,tcp,http,SF,312,3966,0,0,0,0,0,1,0,0,0,0,0,0,0,0,0,0,12,15,0.00,0.00,0.00,0.00,1.00,0.00,0.13,152,255,1.00,0.00,0.01,0.04,0.01,0.01,0.00,0.02,normal
0,tcp,private,S0,0,0,0,0,0,0,0,0,0,0,0,0,0,0,0,0,0,0,192,9,1.00,1.00,0.00,0.00,0.05,0.06,0.00,38,9,0.24,0.16,0.03,0.00,0.63,1.00,0.03,0.00,anomaly
0,tcp,imap4,S0,0,0,0,0,0,0,0,0,0,0,0,0,0,0,0,0,0,0,215,24,1.00,1.00,0.00,0.00,0.11,0.06,0.00,255,24,0.09,0.05,0.00,0.00,1.00,1.00,0.00,0.00,anomaly
0,tcp,iso_tsap,RSTR,0,0,0,0,0,0,0,0,0,0,0,0,0,0,0,0,0,0,1,1,0.00,0.00,1.00,1.00,1.00,0.00,0.00,255,1,0.00,0.40,0.40,0.00,0.00,0.00,0.40,1.00,anomaly
0,udp,domain_u,SF,45,133,0,0,0,0,0,0,0,0,0,0,0,0,0,0,0,0,228,308,0.00,0.00,0.00,0.00,1.00,0.00,0.01,255,253,0.99,0.01,0.00,0.00,0.00,0.00,0.00,0.00,normal
0,tcp,http,SF,313,2698,0,0,0,0,0,1,0,0,0,0,0,0,1,0,0,0,3,3,0.00,0.00,0.00,0.00,1.00,0.00,0.00,255,240,0.94,0.01,0.00,0.00,0.00,0.00,0.00,0.00,normal
0,tcp,ftp_data,SF,8766,0,0,0,0,0,0,1,0,0,0,0,0,0,0,0,0,0,4,4,0.00,0.00,0.00,0.00,1.00,0.00,0.00,10,97,1.00,0.00,1.00,0.02,0.00,0.00,0.00,0.00,normal
0,tcp,http,SF,192,758,0,0,0,0,0,1,0,0,0,0,0,0,0,0,0,0,3,16,0.00,0.00,0.00,0.00,1.00,0.00,0.25,122,255,1.00,0.00,0.01,0.01,0.00,0.00,0.00,0.00,normal
5410,udp,other,SF,147,105,0,0,0,0,0,0,0,0,0,0,0,0,0,0,0,0,2,2,0.00,0.00,0.00,0.00,1.00,0.00,0.00,255,2,0.01,0.85,1.00,0.00,0.00,0.00,0.00,0.00,normal
0,tcp,ftp_data,SF,10272,0,0,0,0,0,0,0,0,0,0,0,0,0,0,0,0,0,12,12,0.00,0.00,0.00,0.00,1.00,0.00,0.00,239,55,0.20,0.02,0.20,0.04,0.00,0.00,0.05,0.00,normal
0,tcp,private,S0,0,0,0,0,0,0,0,0,0,0,0,0,0,0,0,0,0,0,299,14,1.00,1.00,0.00,0.00,0.05,0.05,0.00,255,7,0.03,0.08,0.00,0.00,1.00,1.00,0.00,0.00,anomaly
0,tcp,http,REJ,0,0,0,0,0,0,0,0,0,0,0,0,0,0,0,0,0,0,1,1,0.00,0.00,1.00,1.00,1.00,0.00,0.00,14,219,1.00,0.00,0.07,0.16,0.00,0.00,1.00,1.00,normal
0,tcp,http,S1,255,36500,0,0,0,0,0,1,0,0,0,0,0,0,0,0,0,0,4,4,0.25,0.25,0.00,0.00,1.00,0.00,0.00,255,255,1.00,0.00,0.00,0.00,0.00,0.00,0.00,0.00,normal
0,tcp,http,SF,241,1556,0,0,0,0,0,1,0,0,0,0,0,0,0,0,0,0,4,4,0.00,0.00,0.00,0.00,1.00,0.00,0.00,34,255,1.00,0.00,0.03,0.04,0.00,0.00,0.00,0.00,normal
0,tcp,courier,S0,0,0,0,0,0,0,0,0,0,0,0,0,0,0,0,0,0,0,104,4,1.00,1.00,0.00,0.00,0.04,0.07,0.00,255,4,0.02,0.07,0.00,0.00,1.00,1.00,0.00,0.00,anomaly
0,tcp,gopher,S0,0,0,0,0,0,0,0,0,0,0,0,0,0,0,0,0,0,0,287,20,1.00,1.00,0.00,0.00,0.07,0.06,0.00,255,20,0.08,0.07,0.00,0.00,1.00,1.00,0.00,0.00,anomaly
0,tcp,echo,RSTO,0,0,0,0,0,0,0,0,0,0,0,0,0,0,0,0,0,0,257,13,0.00,0.00,1.00,1.00,0.05,0.07,0.00,255,13,0.05,0.07,0.00,0.00,0.00,0.00,1.00,1.00,anomaly
0,tcp,http,SF,221,1481,0,0,0,0,0,1,0,0,0,0,0,0,0,0,0,0,11,11,0.00,0.00,0.00,0.00,1.00,0.00,0.00,255,255,1.00,0.00,0.00,0.00,0.00,0.00,0.00,0.00,normal
0,icmp,red_i,SF,91,0,0,0,0,0,0,0,0,0,0,0,0,0,0,0,0,0,7,7,0.00,0.00,0.00,0.00,1.00,0.00,0.00,132,7,0.05,0.02,0.05,0.00,0.00,0.00,0.11,0.00,normal
0,tcp,http,SF,333,3679,0,0,0,0,0,1,0,0,0,0,0,0,0,0,0,0,20,20,0.00,0.00,0.00,0.00,1.00,0.00,0.00,190,255,1.00,0.00,0.01,0.02,0.00,0.00,0.00,0.00,normal
0,udp,private,SF,28,0,0,3,0,0,0,0,0,0,0,0,0,0,0,0,0,0,42,42,0.00,0.00,0.00,0.00,1.00,0.00,0.00,245,42,0.17,0.04,0.17,0.00,0.02,0.00,0.00,0.00,anomaly
0,tcp,http,SF,315,2777,0,0,0,0,0,1,0,0,0,0,0,0,0,0,0,0,4,13,0.00,0.00,0.00,0.00,1.00,0.00,0.15,38,255,1.00,0.00,0.03,0.01,0.00,0.00,0.00,0.00,normal
252,tcp,http,SF,222,238,0,0,0,0,0,1,0,0,0,0,0,0,0,0,0,0,1,1,0.00,0.00,0.00,0.00,1.00,0.00,0.00,79,255,1.00,0.00,0.01,0.07,0.00,0.00,0.03,0.02,normal
0,tcp,http,SF,277,11830,0,0,0,0,0,1,0,0,0,0,0,0,0,0,0,0,2,14,0.00,0.00,0.00,0.00,1.00,0.00,0.36,4,255,1.00,0.00,0.25,0.01,0.00,0.00,0.00,0.00,normal
0,udp,domain_u,SF,44,110,0,0,0,0,0,0,0,0,0,0,0,0,0,0,0,0,223,300,0.00,0.00,0.00,0.00,1.00,0.00,0.01,148,109,0.74,0.02,0.01,0.00,0.00,0.00,0.00,0.00,normal
0,tcp,iso_tsap,S0,0,0,0,0,0,0,0,0,0,0,0,0,0,0,0,0,0,0,123,8,1.00,1.00,0.00,0.00,0.07,0.07,0.00,255,8,0.03,0.06,0.00,0.00,1.00,1.00,0.00,0.00,anomaly
0,tcp,uucp_path,S0,0,0,0,0,0,0,0,0,0,0,0,0,0,0,0,0,0,0,265,11,1.00,1.00,0.00,0.00,0.04,0.06,0.00,255,11,0.04,0.07,0.00,0.00,1.00,1.00,0.00,0.00,anomaly
0,tcp,hostnames,S0,0,0,0,0,0,0,0,0,0,0,0,0,0,0,0,0,0,0,264,20,1.00,1.00,0.00,0.00,0.08,0.06,0.00,255,20,0.08,0.06,0.00,0.00,1.00,1.00,0.00,0.00,anomaly
7,tcp,telnet,SF,102,1442,0,0,0,0,0,0,0,0,0,0,0,0,0,0,0,0,1,1,0.00,0.00,0.00,0.00,1.00,0.00,0.00,28,1,0.04,0.18,0.04,0.00,0.00,0.00,0.00,0.00,normal
2,tcp,ftp_data,SF,2194619,0,0,0,0,0,0,0,0,0,0,0,0,0,0,0,0,0,1,1,0.00,0.00,0.00,0.00,1.00,0.00,0.00,10,28,0.50,0.30,0.50,0.07,0.00,0.00,0.00,0.00,normal
0,tcp,http,SF,203,331,0,0,0,0,0,1,0,0,0,0,0,0,0,0,0,0,15,15,0.00,0.00,0.00,0.00,1.00,0.00,0.00,255,255,1.00,0.00,0.00,0.00,0.00,0.00,0.00,0.00,normal
0,icmp,eco_i,SF,8,0,0,0,0,0,0,0,0,0,0,0,0,0,0,0,0,0,1,11,0.00,0.00,0.00,0.00,1.00,0.00,1.00,2,255,1.00,0.00,1.00,0.50,0.00,0.00,0.00,0.00,anomaly
0,tcp,private,REJ,0,0,0,0,0,0,0,0,0,0,0,0,0,0,0,0,0,0,142,13,0.00,0.00,1.00,1.00,0.09,0.06,0.00,255,7,0.03,0.07,0.00,0.00,0.00,0.00,1.00,1.00,anomaly
1,tcp,smtp,SF,2053,360,0,0,0,0,0,1,0,0,0,0,0,0,0,0,0,0,1,1,0.00,0.00,0.00,0.00,1.00,0.00,0.00,142,127,0.57,0.04,0.01,0.02,0.00,0.00,0.00,0.00,normal
1,tcp,smtp,SF,2004,332,0,0,0,0,0,1,0,0,0,0,0,0,0,0,0,0,1,2,0.00,0.00,0.00,0.00,1.00,0.00,1.00,114,172,0.62,0.05,0.01,0.01,0.00,0.00,0.00,0.00,normal
0,tcp,http,REJ,0,0,0,0,0,0,0,0,0,0,0,0,0,0,0,0,0,0,1,1,0.00,0.00,1.00,1.00,1.00,0.00,0.00,1,136,1.00,0.00,1.00,0.16,0.00,0.00,1.00,0.97,normal
0,tcp,other,SF,14189,0,0,0,0,0,0,1,0,0,0,0,0,0,0,0,0,0,2,1,0.00,0.00,0.00,0.00,0.50,1.00,0.00,177,1,0.01,0.08,0.08,0.00,0.02,0.00,0.00,0.00,normal
7,tcp,telnet,SF,103,2853,0,0,0,0,0,1,1,0,0,1,0,0,0,0,0,0,1,1,0.00,0.00,0.00,0.00,1.00,0.00,0.00,90,4,0.03,0.03,0.01,0.50,0.00,0.00,0.00,0.00,normal
1,tcp,smtp,SF,952,325,0,0,0,0,0,1,0,0,0,0,0,0,0,0,0,0,1,3,0.00,0.00,0.00,0.00,1.00,0.00,1.00,187,158,0.63,0.02,0.01,0.01,0.00,0.00,0.00,0.00,normal
0,udp,private,SF,215,0,0,0,0,0,0,0,0,0,0,0,0,0,0,0,0,0,1,1,0.00,0.00,0.00,0.00,1.00,0.00,0.00,155,131,0.85,0.01,0.85,0.00,0.00,0.00,0.00,0.00,anomaly
0,tcp,http,SF,206,955,0,0,0,0,0,1,0,0,0,0,0,0,0,0,0,0,12,14,0.00,0.00,0.00,0.00,1.00,0.00,0.14,164,255,1.00,0.00,0.01,0.03,0.00,0.00,0.00,0.00,normal
0,tcp,domain,SF,48,486,0,0,0,0,0,1,0,0,0,0,0,0,0,0,0,0,55,1,0.00,0.00,0.00,0.00,0.02,0.04,0.00,255,1,0.00,0.01,0.00,0.00,0.00,0.00,0.00,0.00,normal
0,tcp,ftp_data,REJ,0,0,0,0,0,0,0,0,0,0,0,0,0,0,0,0,0,0,228,16,0.00,0.00,1.00,1.00,0.07,0.07,0.00,255,16,0.06,0.07,0.00,0.00,0.00,0.00,1.00,1.00,anomaly
0,tcp,ftp_data,SF,10073,0,0,0,0,0,0,0,0,0,0,0,0,0,0,0,0,0,15,15,0.00,0.00,0.00,0.00,1.00,0.00,0.00,244,67,0.27,0.02,0.27,0.00,0.00,0.00,0.00,0.00,normal
0,tcp,http,SF,232,5309,0,0,0,0,0,1,0,0,0,0,0,0,0,0,0,0,21,21,0.00,0.00,0.00,0.00,1.00,0.00,0.00,23,255,1.00,0.00,0.04,0.01,0.00,0.00,0.00,0.00,normal
0,tcp,smtp,SF,787,388,0,0,0,0,0,1,0,0,0,0,0,0,0,0,0,0,1,1,0.00,0.00,0.00,0.00,1.00,0.00,0.00,255,5,0.02,0.02,0.00,0.00,0.98,0.00,0.00,0.00,normal
1,tcp,smtp,SF,1714,376,0,0,0,0,0,1,0,0,0,0,0,0,0,0,0,0,1,1,0.00,0.00,0.00,0.00,1.00,0.00,0.00,115,207,0.96,0.02,0.01,0.01,0.00,0.00,0.00,0.00,normal
0,udp,domain_u,SF,44,73,0,0,0,0,0,0,0,0,0,0,0,0,0,0,0,0,236,236,0.00,0.00,0.00,0.00,1.00,0.00,0.00,255,250,0.98,0.01,0.01,0.00,0.00,0.00,0.00,0.00,normal
0,tcp,http,SF,297,1423,0,0,0,0,0,1,0,0,0,0,0,0,0,0,0,0,22,22,0.00,0.00,0.00,0.00,1.00,0.00,0.00,22,255,1.00,0.00,0.05,0.02,0.00,0.00,0.00,0.00,normal
0,icmp,ecr_i,SF,1032,0,0,0,0,0,0,0,0,0,0,0,0,0,0,0,0,0,511,511,0.00,0.00,0.00,0.00,1.00,0.00,0.00,128,34,0.27,0.05,0.27,0.00,0.02,0.00,0.49,0.00,anomaly
0,tcp,smtp,SF,789,327,0,0,0,0,0,1,0,0,0,0,0,0,0,0,0,0,1,1,0.00,0.00,0.00,0.00,1.00,0.00,0.00,190,176,0.93,0.01,0.01,0.00,0.00,0.00,0.00,0.00,normal
0,tcp,private,S0,0,0,0,0,0,0,0,0,0,0,0,0,0,0,0,0,0,0,253,11,1.00,1.00,0.00,0.00,0.04,0.07,0.00,255,11,0.04,0.08,0.00,0.00,1.00,1.00,0.00,0.00,anomaly
0,tcp,http,SF,369,7931,0,0,0,0,0,1,0,0,0,0,0,0,0,0,0,0,14,14,0.00,0.00,0.00,0.00,1.00,0.00,0.00,255,255,1.00,0.00,0.00,0.00,0.00,0.00,0.00,0.00,normal
0,tcp,http,REJ,0,0,0,0,0,0,0,0,0,0,0,0,0,0,0,0,0,0,1,2,0.00,0.00,1.00,1.00,1.00,0.00,1.00,50,251,1.00,0.00,0.02,0.16,0.00,0.00,1.00,1.00,normal
0,tcp,sql_net,S0,0,0,0,0,0,0,0,0,0,0,0,0,0,0,0,0,0,0,113,12,1.00,1.00,0.00,0.00,0.11,0.07,0.00,255,12,0.05,0.07,0.00,0.00,1.00,1.00,0.00,0.00,anomaly
2,tcp,ftp,SF,1153,2445,0,0,0,28,0,1,0,0,0,0,0,0,0,0,0,1,1,1,0.00,0.00,0.00,0.00,1.00,0.00,0.00,224,52,0.23,0.02,0.00,0.00,0.00,0.00,0.01,0.00,anomaly
0,udp,private,SF,1,0,0,0,0,0,0,0,0,0,0,0,0,0,0,0,0,0,19,4,0.00,0.00,0.00,0.00,0.21,0.16,0.00,255,4,0.02,0.91,0.10,0.00,0.16,0.00,0.75,0.00,anomaly
0,tcp,http,REJ,0,0,0,0,0,0,0,0,0,0,0,0,0,0,0,0,0,0,1,1,0.00,0.00,1.00,1.00,1.00,0.00,0.00,2,247,1.00,0.00,0.50,0.07,0.00,0.00,1.00,0.62,normal
0,tcp,finger,S0,0,0,0,0,0,0,0,0,0,0,0,0,0,0,0,0,0,0,265,18,1.00,1.00,0.00,0.00,0.07,0.06,0.00,255,18,0.07,0.08,0.00,0.00,1.00,1.00,0.00,0.00,anomaly
0,tcp,http,SF,316,3632,0,0,0,0,0,1,0,0,0,0,0,0,0,0,0,0,5,5,0.00,0.00,0.00,0.00,1.00,0.00,0.00,5,255,1.00,0.00,0.20,0.02,0.00,0.01,0.00,0.00,normal
0,tcp,supdup,S0,0,0,0,0,0,0,0,0,0,0,0,0,0,0,0,0,0,0,120,2,1.00,1.00,0.00,0.00,0.02,0.07,0.00,255,2,0.01,0.05,0.00,0.00,1.00,1.00,0.00,0.00,anomaly
0,tcp,smtp,SF,1392,481,0,0,0,0,0,1,0,0,0,0,0,0,0,0,0,0,1,1,0.00,0.00,0.00,0.00,1.00,0.00,0.00,255,2,0.01,0.01,0.00,0.00,0.00,0.00,0.00,0.00,normal
0,tcp,http,S0,0,0,0,0,0,0,0,0,0,0,0,0,0,0,0,0,0,0,19,12,1.00,1.00,0.00,0.00,0.63,0.21,0.00,255,58,0.23,0.02,0.00,0.00,1.00,1.00,0.00,0.00,anomaly
1096,tcp,IRC,RSTR,115,1567,0,0,0,0,0,1,0,0,0,0,0,0,0,0,0,0,1,1,0.00,0.00,1.00,1.00,1.00,0.00,0.00,4,3,0.75,0.50,0.25,0.00,0.25,0.33,0.50,0.67,normal
0,tcp,ssh,S0,0,0,0,0,0,0,0,0,0,0,0,0,0,0,0,0,0,0,7,3,1.00,1.00,0.00,0.00,0.43,0.43,0.00,255,3,0.01,0.09,0.00,0.00,1.00,1.00,0.00,0.00,anomaly
0,tcp,time,S0,0,0,0,0,0,0,0,0,0,0,0,0,0,0,0,0,0,0,295,8,1.00,1.00,0.00,0.00,0.03,0.05,0.00,255,8,0.03,0.06,0.00,0.00,1.00,1.00,0.00,0.00,anomaly
0,tcp,http,SF,252,1133,0,0,0,0,0,1,0,0,0,0,0,0,0,0,0,0,6,19,0.00,0.00,0.00,0.00,1.00,0.00,0.11,12,255,1.00,0.00,0.08,0.06,0.00,0.00,0.00,0.00,normal
0,tcp,http,SF,208,1240,0,0,0,0,0,1,0,0,0,0,0,0,0,0,0,0,8,10,0.00,0.00,0.00,0.00,1.00,0.00,0.30,255,255,1.00,0.00,0.00,0.00,0.00,0.00,0.00,0.00,normal
0,tcp,http,SF,291,375,0,0,0,0,0,1,0,0,0,0,0,0,0,0,0,0,4,4,0.00,0.00,0.00,0.00,1.00,0.00,0.00,255,255,1.00,0.00,0.00,0.00,0.00,0.00,0.00,0.00,normal
0,tcp,finger,SF,7,223,0,0,0,0,0,0,0,0,0,0,0,0,0,0,0,0,2,1,0.00,0.00,0.00,0.00,0.50,1.00,0.00,106,5,0.05,0.05,0.01,0.00,0.02,0.20,0.00,0.00,normal
0,udp,domain_u,SF,44,128,0,0,0,0,0,0,0,0,0,0,0,0,0,0,0,0,70,150,0.00,0.00,0.00,0.00,1.00,0.00,0.01,255,255,1.00,0.00,0.00,0.00,0.00,0.00,0.00,0.00,normal
0,tcp,ftp_data,SF,9178,0,0,0,0,0,0,1,0,0,0,0,0,0,0,0,0,0,15,15,0.00,0.00,0.00,0.00,1.00,0.00,0.00,255,21,0.08,0.02,0.08,0.00,0.00,0.00,0.77,0.00,normal
0,udp,private,SF,28,0,0,3,0,0,0,0,0,0,0,0,0,0,0,0,0,0,116,16,0.86,0.00,0.00,0.00,0.14,0.06,0.00,255,16,0.06,0.94,0.06,0.00,0.09,0.00,0.85,0.00,anomaly
0,tcp,auth,SF,10,39,0,0,0,0,0,1,0,0,0,0,0,0,0,0,0,0,1,1,0.00,0.00,0.00,0.00,1.00,0.00,0.00,1,12,1.00,0.00,1.00,0.25,0.00,0.00,0.00,0.00,normal
0,udp,domain_u,SF,88,0,0,0,0,0,0,0,0,0,0,0,0,0,0,0,0,0,2,7,0.00,0.00,0.00,0.00,1.00,0.00,0.29,80,60,0.75,0.03,0.75,0.00,0.00,0.00,0.00,0.00,normal
0,tcp,http,SF,241,1991,0,0,0,0,0,1,0,0,0,0,0,0,0,0,0,0,2,2,0.00,0.00,0.00,0.00,1.00,0.00,0.00,91,255,1.00,0.00,0.01,0.05,0.00,0.00,0.00,0.00,normal
0,tcp,login,S0,0,0,0,0,0,0,0,0,0,0,0,0,0,0,0,0,0,0,134,19,1.00,1.00,0.00,0.00,0.14,0.07,0.00,255,2,0.01,0.07,0.00,0.00,1.00,1.00,0.00,0.00,anomaly
0,tcp,Z39_50,S0,0,0,0,0,0,0,0,0,0,0,0,0,0,0,0,0,0,0,280,16,1.00,1.00,0.00,0.00,0.06,0.06,0.00,255,16,0.06,0.08,0.00,0.00,1.00,1.00,0.00,0.00,anomaly
0,tcp,netbios_ns,SH,0,0,0,0,0,0,0,0,0,0,0,0,0,0,0,0,0,0,1,1,1.00,1.00,0.00,0.00,1.00,0.00,0.00,255,1,0.00,1.00,1.00,0.00,1.00,1.00,0.00,0.00,anomaly
0,tcp,private,REJ,0,0,0,0,0,0,0,0,0,0,0,0,0,0,0,0,0,0,265,1,0.03,0.00,0.94,1.00,0.00,1.00,0.00,255,1,0.00,0.97,0.00,0.00,0.04,0.00,0.92,1.00,anomaly
0,tcp,http,SF,293,2400,0,0,0,0,0,1,0,0,0,0,0,0,0,0,0,0,5,43,0.00,0.00,0.00,0.00,1.00,0.00,0.12,158,255,1.00,0.00,0.01,0.01,0.01,0.00,0.00,0.00,normal
0,tcp,http,SF,199,3413,0,0,0,0,0,1,0,0,0,0,0,0,0,0,0,0,18,26,0.00,0.00,0.00,0.00,1.00,0.00,0.12,115,255,1.00,0.00,0.01,0.02,0.00,0.00,0.00,0.00,normal
0,tcp,ftp_data,SF,334,0,0,0,0,0,0,1,0,0,0,0,0,0,0,0,0,0,1,1,0.00,0.00,0.00,0.00,1.00,0.00,0.00,1,20,1.00,0.00,1.00,0.15,0.00,0.00,0.00,0.00,anomaly
0,tcp,daytime,S0,0,0,0,0,0,0,0,0,0,0,0,0,0,0,0,0,0,0,294,10,1.00,1.00,0.00,0.00,0.03,0.05,0.00,255,10,0.04,0.05,0.00,0.00,1.00,1.00,0.00,0.00,anomaly
0,tcp,http,SF,229,1901,0,0,0,0,0,1,0,0,0,0,0,0,0,0,0,0,8,8,0.00,0.00,0.00,0.00,1.00,0.00,0.00,8,255,1.00,0.00,0.12,0.04,0.00,0.00,0.00,0.00,normal
0,tcp,http,SF,296,1630,0,0,0,0,0,1,0,0,0,0,0,0,0,0,0,0,26,26,0.00,0.00,0.00,0.00,1.00,0.00,0.00,255,255,1.00,0.00,0.00,0.00,0.00,0.00,0.00,0.00,normal
0,tcp,imap4,S0,0,0,0,0,0,0,0,0,0,0,0,0,0,0,0,0,0,0,248,11,1.00,1.00,0.00,0.00,0.04,0.06,0.00,255,11,0.04,0.07,0.00,0.00,1.00,1.00,0.00,0.00,anomaly
0,tcp,http,S0,0,0,0,0,0,0,0,0,0,0,0,0,0,0,0,0,0,0,4,4,1.00,1.00,0.00,0.00,1.00,0.00,0.00,6,4,0.67,0.33,0.17,0.00,0.67,1.00,0.00,0.00,anomaly
0,tcp,login,S0,0,0,0,0,0,0,0,0,0,0,0,0,0,0,0,0,0,0,77,6,1.00,1.00,0.00,0.00,0.08,0.08,0.00,255,6,0.02,0.06,0.00,0.00,1.00,1.00,0.00,0.00,anomaly
0,tcp,http,SF,321,1543,0,0,0,0,0,1,0,0,0,0,0,0,0,0,0,0,7,7,0.00,0.00,0.00,0.00,1.00,0.00,0.00,145,181,1.00,0.00,0.01,0.01,0.00,0.00,0.00,0.00,normal
0,udp,private,SF,105,146,0,0,0,0,0,0,0,0,0,0,0,0,0,0,0,0,6,1,0.00,0.00,0.00,0.00,0.17,0.33,0.00,255,244,0.96,0.01,0.00,0.00,0.00,0.00,0.00,0.00,normal
3,tcp,finger,SF,9,413,0,0,0,0,0,0,0,0,0,0,0,0,0,0,0,0,1,1,0.00,0.00,0.00,0.00,1.00,0.00,0.00,192,4,0.01,0.03,0.01,0.50,0.00,0.00,0.83,0.00,normal
0,tcp,smtp,SF,645,330,0,0,0,0,0,1,0,0,0,0,0,0,0,0,0,0,1,1,0.00,0.00,0.00,0.00,1.00,0.00,0.00,24,159,0.88,0.17,0.04,0.01,0.00,0.00,0.00,0.00,normal
0,tcp,http,REJ,0,0,0,0,0,0,0,0,0,0,0,0,0,0,0,0,0,0,296,19,0.00,0.00,1.00,1.00,0.06,0.05,0.00,255,19,0.07,0.06,0.00,0.00,0.00,0.00,1.00,1.00,anomaly
0,tcp,finger,SF,7,0,0,0,0,0,0,0,0,0,0,0,0,0,0,0,0,0,1,1,0.00,0.00,0.00,0.00,1.00,0.00,0.00,59,4,0.02,0.07,0.02,0.50,0.00,0.00,0.00,0.00,normal
0,tcp,http,REJ,0,0,0,0,0,0,0,0,0,0,0,0,0,0,0,0,0,0,1,1,0.00,0.00,1.00,1.00,1.00,0.00,0.00,5,255,1.00,0.00,0.20,0.02,0.00,0.00,0.80,0.27,normal
0,tcp,http,SF,264,295,0,0,0,0,0,1,0,0,0,0,0,0,0,0,0,0,7,7,0.00,0.00,0.00,0.00,1.00,0.00,0.00,255,255,1.00,0.00,0.00,0.00,0.00,0.00,0.00,0.00,normal
0,tcp,smtp,RSTO,0,0,0,0,0,0,0,0,0,0,0,0,0,0,0,0,0,0,1,1,0.00,0.00,1.00,1.00,1.00,0.00,0.00,128,127,0.41,0.03,0.01,0.02,0.00,0.00,0.02,0.03,normal
0,tcp,auth,SF,9,36,0,0,0,0,0,0,0,0,0,0,0,0,0,0,0,0,1,1,0.00,0.00,0.00,0.00,1.00,0.00,0.00,230,12,0.05,0.03,0.00,0.00,0.00,0.00,0.00,0.00,normal
0,tcp,http,SF,204,1651,0,0,0,0,0,1,0,0,0,0,0,0,0,0,0,0,11,11,0.00,0.00,0.00,0.00,1.00,0.00,0.00,252,255,1.00,0.00,0.00,0.01,0.00,0.00,0.00,0.00,normal
0,tcp,link,S0,0,0,0,0,0,0,0,0,0,0,0,0,0,0,0,0,0,0,255,7,1.00,1.00,0.00,0.00,0.03,0.05,0.00,255,14,0.05,0.08,0.00,0.00,1.00,1.00,0.00,0.00,anomaly
0,tcp,sunrpc,S0,0,0,0,0,0,0,0,0,0,0,0,0,0,0,0,0,0,0,232,20,1.00,1.00,0.00,0.00,0.09,0.06,0.00,255,20,0.08,0.07,0.00,0.00,1.00,1.00,0.00,0.00,anomaly
0,tcp,private,S0,0,0,0,0,0,0,0,0,0,0,0,0,0,0,0,0,0,0,289,17,1.00,1.00,0.00,0.00,0.06,0.05,0.00,255,17,0.07,0.05,0.00,0.00,1.00,1.00,0.00,0.00,anomaly
1,tcp,smtp,SF,1334,336,0,0,0,0,0,1,0,0,0,0,0,0,0,0,0,0,1,3,0.00,0.00,0.00,0.00,1.00,0.00,1.00,62,176,0.71,0.06,0.02,0.01,0.00,0.00,0.00,0.00,normal
0,tcp,http,SF,264,1478,0,0,0,0,0,1,0,0,0,0,0,0,0,0,0,0,1,1,0.00,0.00,0.00,0.00,1.00,0.00,0.00,255,227,0.89,0.02,0.00,0.00,0.00,0.00,0.00,0.00,normal
0,tcp,private,S0,0,0,0,0,0,0,0,0,0,0,0,0,0,0,0,0,0,0,139,4,1.00,1.00,0.00,0.00,0.03,0.07,0.00,255,4,0.02,0.08,0.00,0.00,1.00,1.00,0.00,0.00,anomaly
0,tcp,http,S0,0,0,0,0,0,0,0,0,0,0,0,0,0,0,0,0,0,0,7,5,1.00,0.80,0.00,0.20,0.57,0.29,0.40,167,44,0.26,0.02,0.01,0.00,1.00,1.00,0.00,0.00,anomaly
0,tcp,http,SF,246,4184,0,0,0,0,0,1,0,0,0,0,0,0,0,0,0,0,11,23,0.00,0.00,0.00,0.00,1.00,0.00,0.17,250,255,1.00,0.00,0.00,0.01,0.00,0.00,0.00,0.00,normal
0,udp,private,SF,28,0,0,3,0,0,0,0,0,0,0,0,0,0,0,0,0,0,49,49,0.00,0.00,0.00,0.00,1.00,0.00,0.00,252,49,0.19,0.04,0.19,0.00,0.02,0.00,0.00,0.00,anomaly
0,tcp,private,S0,0,0,0,0,0,0,0,0,0,0,0,0,0,0,0,0,0,0,207,2,1.00,1.00,0.00,0.00,0.01,0.07,0.00,255,20,0.08,0.07,0.00,0.00,1.00,1.00,0.00,0.00,anomaly
0,tcp,private,S0,0,0,0,0,0,0,0,0,0,0,0,0,0,0,0,0,0,0,143,13,1.00,1.00,0.00,0.00,0.09,0.06,0.00,255,6,0.02,0.06,0.00,0.00,1.00,1.00,0.00,0.00,anomaly
0,tcp,smtp,SF,711,399,0,0,0,0,0,1,0,0,0,0,0,0,0,0,0,0,1,2,0.00,0.00,0.00,0.00,1.00,0.00,1.00,225,162,0.72,0.02,0.00,0.01,0.00,0.00,0.00,0.00,normal
0,tcp,ftp_data,SF,965,0,0,0,0,0,0,0,0,0,0,0,0,0,0,0,0,0,11,11,0.00,0.00,0.00,0.00,1.00,0.00,0.00,255,49,0.19,0.02,0.19,0.00,0.00,0.00,0.00,0.00,normal
0,tcp,http,SF,260,2198,0,0,0,0,0,1,0,0,0,0,0,0,0,0,0,0,4,4,0.00,0.00,0.00,0.00,1.00,0.00,0.00,25,255,1.00,0.00,0.04,0.07,0.00,0.01,0.00,0.00,normal
0,tcp,http,SF,298,7299,0,0,0,0,0,1,0,0,0,0,0,0,0,0,0,0,1,1,0.00,0.00,0.00,0.00,1.00,0.00,0.00,255,255,1.00,0.00,0.00,0.00,0.00,0.00,0.00,0.00,normal
0,icmp,eco_i,SF,8,0,0,0,0,0,0,0,0,0,0,0,0,0,0,0,0,0,1,17,0.00,0.00,0.00,0.00,1.00,0.00,1.00,4,24,1.00,0.00,1.00,0.25,0.00,0.00,0.00,0.00,anomaly
0,tcp,http,SF,54540,8314,0,0,0,2,0,1,1,0,0,0,0,0,0,0,0,0,2,2,0.00,0.00,0.00,0.00,1.00,0.00,0.00,180,180,1.00,0.00,0.01,0.00,0.00,0.00,0.01,0.01,anomaly
0,tcp,private,S0,0,0,0,0,0,0,0,0,0,0,0,0,0,0,0,0,0,0,214,9,1.00,1.00,0.00,0.00,0.04,0.06,0.00,255,9,0.04,0.07,0.00,0.00,1.00,1.00,0.00,0.00,anomaly
0,udp,other,SF,516,4,0,0,0,0,0,0,0,0,0,0,0,0,0,0,0,0,308,308,0.00,0.00,0.00,0.00,1.00,0.00,0.00,255,255,1.00,0.00,1.00,0.00,0.00,0.00,0.00,0.00,normal
0,tcp,discard,S0,0,0,0,0,0,0,0,0,0,0,0,0,0,0,0,0,0,0,290,25,1.00,1.00,0.00,0.00,0.09,0.05,0.00,255,25,0.10,0.05,0.00,0.00,1.00,1.00,0.00,0.00,anomaly
0,tcp,ctf,S0,0,0,0,0,0,0,0,0,0,0,0,0,0,0,0,0,0,0,233,6,1.00,1.00,0.00,0.00,0.03,0.06,0.00,255,6,0.02,0.06,0.00,0.00,1.00,1.00,0.00,0.00,anomaly
0,tcp,private,S0,0,0,0,0,0,0,0,0,0,0,0,0,0,0,0,0,0,0,27,6,1.00,1.00,0.00,0.00,0.22,0.22,0.00,255,6,0.02,0.08,0.00,0.00,1.00,1.00,0.00,0.00,anomaly
0,tcp,private,S0,0,0,0,0,0,0,0,0,0,0,0,0,0,0,0,0,0,0,297,6,1.00,1.00,0.00,0.00,0.02,0.06,0.00,255,4,0.02,0.07,0.00,0.00,1.00,1.00,0.00,0.00,anomaly
0,tcp,http,SF,309,412,0,0,0,0,0,1,0,0,0,0,0,0,0,0,0,0,24,25,0.00,0.00,0.00,0.00,1.00,0.00,0.08,255,255,1.00,0.00,0.00,0.00,0.00,0.00,0.00,0.00,normal
0,tcp,http,REJ,0,0,0,0,0,0,0,0,0,0,0,0,0,0,0,0,0,0,1,1,0.00,0.00,1.00,1.00,1.00,0.00,0.00,28,255,1.00,0.00,0.04,0.11,0.00,0.00,1.00,1.00,normal
0,tcp,private,S0,0,0,0,0,0,0,0,0,0,0,0,0,0,0,0,0,0,0,158,25,1.00,1.00,0.00,0.00,0.16,0.05,0.00,255,25,0.10,0.05,0.00,0.00,1.00,1.00,0.00,0.00,anomaly
0,udp,other,SF,145,0,0,0,0,0,0,0,0,0,0,0,0,0,0,0,0,0,3,1,0.00,0.00,0.00,0.00,0.33,0.67,0.00,255,1,0.00,0.51,0.88,0.00,0.00,0.00,0.00,0.00,normal
0,tcp,private,REJ,0,0,0,0,0,0,0,0,0,0,0,0,0,0,0,0,0,0,80,1,0.01,0.00,0.93,1.00,0.01,1.00,0.00,255,1,0.00,0.34,0.00,0.00,0.00,0.00,0.30,1.00,anomaly
0,icmp,eco_i,SF,8,0,0,0,0,0,0,0,0,0,0,0,0,0,0,0,0,0,1,14,0.00,0.00,0.00,0.00,1.00,0.00,1.00,1,41,1.00,0.00,1.00,0.51,0.00,0.00,0.00,0.00,anomaly
0,tcp,ldap,S0,0,0,0,0,0,0,0,0,0,0,0,0,0,0,0,0,0,0,112,2,1.00,1.00,0.00,0.00,0.02,0.06,0.00,255,20,0.08,0.06,0.00,0.00,1.00,1.00,0.00,0.00,anomaly
1,tcp,ftp,SF,55,170,0,0,0,0,1,0,0,0,0,0,0,0,0,0,0,0,1,1,0.00,0.00,0.00,0.00,1.00,0.00,0.00,145,38,0.26,0.03,0.01,0.00,0.02,0.08,0.00,0.00,normal
0,tcp,http,SF,182,886,0,0,0,0,0,1,0,0,0,0,0,0,0,0,0,0,3,3,0.00,0.00,0.00,0.00,1.00,0.00,0.00,29,255,1.00,0.00,0.03,0.02,0.00,0.00,0.00,0.00,normal
0,tcp,http,SF,255,950,0,0,0,0,0,1,0,0,0,0,0,0,0,0,0,0,21,24,0.00,0.00,0.00,0.00,1.00,0.00,0.12,160,255,1.00,0.00,0.01,0.03,0.01,0.00,0.00,0.00,normal
41111,tcp,private,RSTR,1,0,0,0,0,0,0,0,0,0,0,0,0,0,0,0,0,0,2,2,0.00,0.00,1.00,1.00,1.00,0.00,0.00,255,2,0.01,0.31,0.61,0.00,0.00,0.00,0.61,1.00,anomaly
0,tcp,http,SF,302,3415,0,0,0,0,0,1,0,0,0,0,0,0,0,0,0,0,1,5,0.00,0.00,0.00,0.00,1.00,0.00,0.40,255,255,1.00,0.00,0.00,0.00,0.00,0.00,0.00,0.00,normal
0,tcp,http,SF,173,438,0,0,0,0,0,1,0,0,0,0,0,0,0,0,0,0,1,1,0.00,0.00,0.00,0.00,1.00,0.00,0.00,120,255,1.00,0.00,0.01,0.01,0.00,0.00,0.02,0.01,normal
0,tcp,private,REJ,0,0,0,0,0,0,0,0,0,0,0,0,0,0,0,0,0,0,230,1,0.06,0.00,0.89,1.00,0.00,1.00,0.00,255,1,0.00,0.91,0.00,0.00,0.05,0.00,0.80,1.00,anomaly
0,udp,domain_u,SF,44,74,0,0,0,0,0,0,0,0,0,0,0,0,0,0,0,0,127,130,0.00,0.00,0.00,0.00,1.00,0.00,0.02,255,225,0.88,0.01,0.00,0.00,0.00,0.00,0.00,0.00,normal
0,tcp,other,REJ,0,0,0,0,0,0,0,0,0,0,0,0,0,0,0,0,0,0,510,1,0.20,0.00,0.80,1.00,0.00,1.00,0.00,255,1,0.00,1.00,0.00,0.00,0.16,0.00,0.84,1.00,anomaly
0,tcp,finger,SF,0,0,0,0,0,0,0,0,0,0,0,0,0,0,0,0,0,0,1,1,0.00,0.00,0.00,0.00,1.00,0.00,0.00,60,9,0.02,1.00,0.02,0.22,0.00,0.00,0.92,0.00,anomaly
0,tcp,Z39_50,S0,0,0,0,0,0,0,0,0,0,0,0,0,0,0,0,0,0,0,119,15,1.00,1.00,0.00,0.00,0.13,0.06,0.00,255,15,0.06,0.07,0.00,0.00,1.00,1.00,0.00,0.00,anomaly
0,tcp,http,SF,334,2840,0,0,0,0,0,1,0,0,0,0,0,0,0,0,0,0,8,8,0.00,0.00,0.00,0.00,1.00,0.00,0.00,8,255,1.00,0.00,0.12,0.02,0.00,0.00,0.00,0.01,normal
1,tcp,smtp,SF,752,345,0,0,0,0,0,1,0,0,0,0,0,0,0,0,0,0,1,1,0.00,0.00,0.00,0.00,1.00,0.00,0.00,255,109,0.43,0.02,0.00,0.00,0.00,0.00,0.00,0.00,normal
0,tcp,http,SF,225,1675,0,0,0,0,0,1,0,0,0,0,0,0,0,0,0,0,1,2,0.00,0.00,0.00,0.00,1.00,0.00,1.00,9,255,1.00,0.00,0.11,0.04,0.00,0.00,0.00,0.00,normal
0,tcp,smtp,SF,1256,329,0,0,0,0,0,1,0,0,0,0,0,0,0,0,0,0,1,1,0.00,0.00,0.00,0.00,1.00,0.00,0.00,255,173,0.68,0.02,0.00,0.00,0.00,0.00,0.00,0.00,normal
2969,udp,other,SF,147,105,0,0,0,0,0,0,0,0,0,0,0,0,0,0,0,0,4,2,0.00,0.00,0.00,0.00,0.50,0.50,0.00,255,2,0.01,0.85,1.00,0.00,0.00,0.00,0.00,0.00,normal
0,icmp,eco_i,SF,8,0,0,0,0,0,0,0,0,0,0,0,0,0,0,0,0,0,1,3,0.00,0.00,0.00,0.00,1.00,0.00,1.00,2,10,1.00,0.00,1.00,0.30,0.00,0.00,0.00,0.00,anomaly
0,udp,private,SF,105,146,0,0,0,0,0,0,0,0,0,0,0,0,0,0,0,0,1,1,0.00,0.00,0.00,0.00,1.00,0.00,0.00,234,224,0.96,0.01,0.00,0.00,0.00,0.00,0.00,0.00,normal
0,tcp,private,REJ,0,0,0,0,0,0,0,0,0,0,0,0,0,0,0,0,0,0,120,19,0.00,0.00,1.00,1.00,0.16,0.07,0.00,255,18,0.07,0.09,0.00,0.00,0.00,0.00,1.00,1.00,anomaly
0,tcp,http,SF,316,473,0,0,0,0,0,1,0,0,0,0,0,0,0,0,0,0,1,27,0.00,0.00,0.00,0.00,1.00,0.00,0.11,255,255,1.00,0.00,0.00,0.00,0.00,0.00,0.00,0.00,normal
0,tcp,http,SF,209,934,0,0,0,0,0,1,0,0,0,0,0,0,0,0,0,0,2,2,0.00,0.00,0.00,0.00,1.00,0.00,0.00,255,255,1.00,0.00,0.00,0.00,0.00,0.00,0.00,0.00,normal
0,tcp,iso_tsap,S0,0,0,0,0,0,0,0,0,0,0,0,0,0,0,0,0,0,0,264,18,1.00,1.00,0.00,0.00,0.07,0.06,0.00,255,18,0.07,0.06,0.00,0.00,1.00,1.00,0.00,0.00,anomaly
0,tcp,echo,RSTR,0,0,0,0,0,0,0,0,0,0,0,0,0,0,0,0,0,0,1,1,0.00,0.00,1.00,1.00,1.00,0.00,0.00,133,1,0.01,0.08,0.10,0.00,0.00,0.00,0.10,1.00,anomaly
0,tcp,private,S0,0,0,0,0,0,0,0,0,0,0,0,0,0,0,0,0,0,0,211,19,1.00,1.00,0.00,0.00,0.09,0.06,0.00,255,19,0.07,0.07,0.00,0.00,1.00,1.00,0.00,0.00,anomaly
0,icmp,eco_i,SF,8,0,0,0,0,0,0,0,0,0,0,0,0,0,0,0,0,0,1,12,0.00,0.00,0.00,0.00,1.00,0.00,1.00,2,24,1.00,0.00,1.00,0.50,0.00,0.00,0.00,0.00,anomaly
0,tcp,smtp,SF,933,332,0,0,0,0,0,1,0,0,0,0,0,0,0,0,0,0,1,1,0.00,0.00,0.00,0.00,1.00,0.00,0.00,255,124,0.49,0.03,0.00,0.00,0.01,0.02,0.00,0.00,normal
0,tcp,courier,S0,0,0,0,0,0,0,0,0,0,0,0,0,0,0,0,0,0,0,128,6,1.00,1.00,0.00,0.00,0.05,0.06,0.00,255,15,0.06,0.07,0.00,0.00,1.00,1.00,0.00,0.00,anomaly
0,tcp,private,S0,0,0,0,0,0,0,0,0,0,0,0,0,0,0,0,0,0,0,267,4,1.00,1.00,0.00,0.00,0.01,0.06,0.00,255,1,0.00,0.04,0.00,0.00,1.00,1.00,0.00,0.00,anomaly
0,tcp,ftp_data,SF,9311,0,0,0,0,0,0,1,0,0,0,0,0,0,0,0,0,0,11,11,0.00,0.00,0.00,0.00,1.00,0.00,0.00,200,87,0.44,0.01,0.44,0.00,0.00,0.01,0.00,0.00,normal
687,udp,other,SF,146,105,0,0,0,0,0,0,0,0,0,0,0,0,0,0,0,0,4,2,0.00,0.00,0.00,0.00,0.50,0.50,0.00,255,2,0.01,0.56,0.89,0.00,0.00,0.00,0.00,0.00,normal
1,tcp,finger,SF,6,136,0,0,0,0,0,0,0,0,0,0,0,0,0,0,0,0,3,1,0.00,0.00,0.00,0.00,0.33,1.00,0.00,255,2,0.01,0.55,0.00,0.00,0.00,0.00,0.00,0.00,normal
0,udp,domain_u,SF,45,136,0,0,0,0,0,0,0,0,0,0,0,0,0,0,0,0,77,155,0.00,0.00,0.00,0.00,1.00,0.00,0.01,255,255,1.00,0.00,0.00,0.00,0.00,0.00,0.00,0.00,normal
0,tcp,telnet,S0,0,0,0,0,0,0,0,0,0,0,0,0,0,0,0,0,0,0,227,14,1.00,1.00,0.00,0.00,0.06,0.07,0.00,255,14,0.05,0.09,0.00,0.00,1.00,1.00,0.00,0.00,anomaly
0,icmp,eco_i,SF,8,0,0,0,0,0,0,0,0,0,0,0,0,0,0,0,0,0,1,3,0.00,0.00,0.00,0.00,1.00,0.00,1.00,3,215,1.00,0.00,1.00,0.25,0.00,0.00,0.00,0.00,anomaly
0,icmp,eco_i,SF,8,0,0,0,0,0,0,0,0,0,0,0,0,0,0,0,0,0,1,11,0.00,0.00,0.00,0.00,1.00,0.00,1.00,1,39,1.00,0.00,1.00,0.54,0.00,0.00,0.00,0.00,anomaly
0,tcp,http,SF,275,833,0,0,0,0,0,1,0,0,0,0,0,0,0,0,0,0,4,5,0.00,0.00,0.00,0.00,1.00,0.00,0.40,162,255,1.00,0.00,0.01,0.02,0.00,0.00,0.00,0.00,normal
0,tcp,smtp,SF,861,326,0,0,0,0,0,1,0,0,0,0,0,0,0,0,0,0,1,1,0.00,0.00,0.00,0.00,1.00,0.00,0.00,11,239,0.64,0.18,0.09,0.02,0.00,0.00,0.00,0.00,normal
0,tcp,http,SF,375,3119,0,0,0,0,0,1,0,0,0,0,0,0,0,0,0,0,6,8,0.00,0.00,0.00,0.00,1.00,0.00,0.38,255,255,1.00,0.00,0.00,0.00,0.00,0.00,0.00,0.00,normal
0,tcp,http,SF,210,274,0,0,0,0,0,1,0,0,0,0,0,0,0,0,0,0,42,42,0.00,0.00,0.00,0.00,1.00,0.00,0.00,255,255,1.00,0.00,0.00,0.00,0.00,0.00,0.00,0.00,normal
0,tcp,http,REJ,0,0,0,0,0,0,0,0,0,0,0,0,0,0,0,0,0,0,1,1,0.00,0.00,1.00,1.00,1.00,0.00,0.00,10,255,1.00,0.00,0.10,0.06,0.00,0.00,1.00,0.41,normal
0,tcp,ftp_data,SF,334,0,0,0,0,0,0,1,0,0,0,0,0,0,0,0,0,0,1,1,0.00,0.00,0.00,0.00,1.00,0.00,0.00,3,9,1.00,0.00,1.00,0.22,0.00,0.00,0.00,0.00,anomaly
0,tcp,ctf,S0,0,0,0,0,0,0,0,0,0,0,0,0,0,0,0,0,0,0,145,6,1.00,1.00,0.00,0.00,0.04,0.06,0.00,255,5,0.02,0.07,0.00,0.00,1.00,1.00,0.00,0.00,anomaly
0,tcp,http,SF,244,2211,0,0,0,0,0,1,0,0,0,0,0,0,0,0,0,0,11,11,0.00,0.00,0.00,0.00,1.00,0.00,0.00,38,255,1.00,0.00,0.03,0.02,0.00,0.00,0.00,0.00,normal
0,tcp,uucp,RSTO,0,0,0,0,0,0,0,0,0,0,0,0,0,0,0,0,0,0,118,13,0.00,0.00,1.00,1.00,0.11,0.08,0.00,255,13,0.05,0.07,0.00,0.00,0.00,0.00,1.00,1.00,anomaly
0,tcp,klogin,S0,0,0,0,0,0,0,0,0,0,0,0,0,0,0,0,0,0,0,106,1,1.00,1.00,0.00,0.00,0.01,0.07,0.00,255,1,0.00,0.05,0.00,0.00,1.00,1.00,0.00,0.00,anomaly
0,tcp,http,SF,350,937,0,0,0,0,0,1,0,0,0,0,0,0,0,0,0,0,22,22,0.00,0.00,0.00,0.00,1.00,0.00,0.00,135,255,1.00,0.00,0.01,0.02,0.00,0.00,0.00,0.00,normal
36,tcp,ftp,SF,1463,4152,0,0,0,30,0,1,0,0,0,0,0,0,0,0,0,1,1,1,0.00,0.00,0.00,0.00,1.00,0.00,0.00,2,1,0.50,1.00,0.50,0.00,0.00,0.00,0.00,0.00,normal
0,tcp,nnsp,S0,0,0,0,0,0,0,0,0,0,0,0,0,0,0,0,0,0,0,142,13,1.00,1.00,0.00,0.00,0.09,0.06,0.00,255,13,0.05,0.07,0.00,0.00,1.00,1.00,0.00,0.00,anomaly
0,tcp,http,SF,245,776,0,0,0,0,0,1,0,0,0,0,0,0,0,0,0,0,30,31,0.00,0.00,0.00,0.00,1.00,0.00,0.06,42,255,1.00,0.00,0.02,0.02,0.00,0.00,0.00,0.02,normal
0,tcp,http,SF,186,12984,0,0,0,0,0,1,0,0,0,0,0,0,0,0,0,0,4,4,0.00,0.00,0.00,0.00,1.00,0.00,0.00,93,255,1.00,0.00,0.01,0.02,0.00,0.00,0.00,0.00,normal
0,tcp,http,SF,210,1295,0,0,0,0,0,1,0,0,0,0,0,0,0,0,0,0,3,16,0.00,0.00,0.00,0.00,1.00,0.00,0.19,34,218,1.00,0.00,0.03,0.02,0.03,0.01,0.38,0.27,normal
0,icmp,ecr_i,SF,1032,0,0,0,0,0,0,0,0,0,0,0,0,0,0,0,0,0,511,511,0.00,0.00,0.00,0.00,1.00,0.00,0.00,255,127,0.50,0.01,0.50,0.00,0.00,0.00,0.00,0.00,anomaly
0,tcp,private,S0,0,0,0,0,0,0,0,0,0,0,0,0,0,0,0,0,0,0,179,4,1.00,1.00,0.00,0.00,0.02,0.06,0.00,255,18,0.07,0.07,0.00,0.00,1.00,1.00,0.00,0.00,anomaly
0,tcp,private,S0,0,0,0,0,0,0,0,0,0,0,0,0,0,0,0,0,0,0,123,16,1.00,1.00,0.00,0.00,0.13,0.06,0.00,255,12,0.05,0.06,0.00,0.00,1.00,1.00,0.00,0.00,anomaly
0,tcp,private,S0,0,0,0,0,0,0,0,0,0,0,0,0,0,0,0,0,0,0,205,2,1.00,1.00,0.00,0.00,0.01,0.07,0.00,255,4,0.02,0.07,0.00,0.00,1.00,1.00,0.00,0.00,anomaly
1,tcp,smtp,SF,1917,335,0,0,0,0,0,1,0,0,0,0,0,0,0,0,0,0,2,6,0.00,0.00,0.00,0.00,1.00,0.00,0.83,167,240,0.96,0.01,0.01,0.01,0.00,0.00,0.00,0.00,normal
0,tcp,http,SF,280,2446,0,0,0,0,0,1,0,0,0,0,0,0,0,0,0,0,11,13,0.00,0.00,0.00,0.00,1.00,0.00,0.15,255,255,1.00,0.00,0.00,0.00,0.00,0.00,0.00,0.00,normal
0,tcp,finger,S0,0,0,0,0,0,0,0,0,0,0,0,0,0,0,0,0,0,0,52,14,1.00,1.00,0.00,0.00,0.27,0.08,0.00,255,62,0.24,0.02,0.01,0.00,1.00,1.00,0.00,0.00,anomaly
0,tcp,http,SF,227,2047,0,0,0,0,0,1,0,0,0,0,0,0,0,0,0,0,4,4,0.00,0.00,0.00,0.00,1.00,0.00,0.00,255,255,1.00,0.00,0.00,0.00,0.01,0.01,0.00,0.00,normal
0,tcp,http,SF,231,2239,0,0,0,0,0,1,0,0,0,0,0,0,0,0,0,0,2,2,0.00,0.00,0.00,0.00,1.00,0.00,0.00,255,255,1.00,0.00,0.00,0.00,0.00,0.00,0.00,0.00,normal
0,udp,domain_u,SF,43,126,0,0,0,0,0,0,0,0,0,0,0,0,0,0,0,0,139,218,0.00,0.00,0.00,0.00,1.00,0.00,0.01,255,208,0.82,0.01,0.00,0.00,0.00,0.00,0.00,0.00,normal
0,tcp,http,S0,0,0,0,0,0,0,0,0,0,0,0,0,0,0,0,0,0,0,278,6,1.00,1.00,0.00,0.00,0.02,0.06,0.00,255,5,0.02,0.06,0.00,0.00,1.00,1.00,0.00,0.00,anomaly
0,tcp,private,S0,0,0,0,0,0,0,0,0,0,0,0,0,0,0,0,0,0,0,85,3,1.00,1.00,0.00,0.00,0.04,0.07,0.00,255,3,0.01,0.06,0.00,0.00,1.00,1.00,0.00,0.00,anomaly
0,tcp,domain,S0,0,0,0,0,0,0,0,0,0,0,0,0,0,0,0,0,0,0,290,8,1.00,1.00,0.00,0.00,0.03,0.06,0.00,255,8,0.03,0.07,0.00,0.00,1.00,1.00,0.00,0.00,anomaly
0,tcp,http,SF,247,2495,0,0,0,0,0,1,0,0,0,0,0,0,0,0,0,0,2,2,0.00,0.00,0.00,0.00,1.00,0.00,0.00,60,255,1.00,0.00,0.02,0.02,0.00,0.00,0.00,0.00,normal
6,tcp,smtp,S3,1493,365,0,0,0,0,0,1,0,0,0,0,0,0,0,0,0,0,1,1,1.00,1.00,0.00,0.00,1.00,0.00,0.00,132,145,0.32,0.05,0.01,0.01,0.02,0.01,0.00,0.00,normal
0,udp,domain_u,SF,33,0,0,0,0,0,0,0,0,0,0,0,0,0,0,0,0,0,1,2,0.00,0.00,0.00,0.00,1.00,0.00,1.00,59,4,0.07,0.10,0.07,0.00,0.00,0.00,0.00,0.00,normal
24,tcp,smtp,SF,847,334,0,0,0,0,0,1,0,0,0,0,0,0,0,0,0,0,1,1,0.00,0.00,0.00,0.00,1.00,0.00,0.00,71,129,0.58,0.06,0.01,0.02,0.00,0.09,0.00,0.00,normal
0,tcp,private,S0,0,0,0,0,0,0,0,0,0,0,0,0,0,0,0,0,0,0,227,1,1.00,1.00,0.00,0.00,0.00,0.07,0.00,255,1,0.00,0.08,0.00,0.00,1.00,1.00,0.00,0.00,anomaly
0,tcp,uucp_path,S0,0,0,0,0,0,0,0,0,0,0,0,0,0,0,0,0,0,0,298,18,1.00,1.00,0.00,0.00,0.06,0.06,0.00,255,18,0.07,0.07,0.00,0.00,1.00,1.00,0.00,0.00,anomaly
0,icmp,eco_i,SF,8,0,0,0,0,0,0,0,0,0,0,0,0,0,0,0,0,0,1,25,0.00,0.00,0.00,0.00,1.00,0.00,1.00,2,32,1.00,0.00,1.00,0.50,0.00,0.00,0.00,0.00,anomaly
0,tcp,time,RSTO,0,0,0,0,0,0,0,0,0,0,0,0,0,0,0,0,0,0,186,17,0.00,0.00,1.00,1.00,0.09,0.06,0.00,255,17,0.07,0.07,0.00,0.00,0.00,0.00,1.00,1.00,anomaly
0,icmp,eco_i,SF,8,0,0,0,0,0,0,0,0,0,0,0,0,0,0,0,0,0,1,50,0.00,0.00,0.00,0.00,1.00,0.00,1.00,1,9,1.00,0.00,1.00,0.56,0.00,0.00,0.00,0.00,anomaly
0,tcp,name,S0,0,0,0,0,0,0,0,0,0,0,0,0,0,0,0,0,0,0,178,5,1.00,1.00,0.00,0.00,0.03,0.07,0.00,255,5,0.02,0.07,0.00,0.00,1.00,1.00,0.00,0.00,anomaly
0,tcp,ftp_data,SF,1153,0,0,0,0,0,0,1,0,0,0,0,0,0,0,0,0,0,2,2,0.00,0.00,0.00,0.00,1.00,0.00,0.00,120,34,0.15,0.06,0.15,0.06,0.00,0.00,0.00,0.00,normal
0,tcp,smtp,S0,0,0,0,0,0,0,0,0,0,0,0,0,0,0,0,0,0,0,51,3,1.00,0.67,0.00,0.00,0.04,0.10,0.67,250,6,0.01,0.06,0.00,0.33,1.00,0.33,0.00,0.00,anomaly
0,tcp,Z39_50,REJ,0,0,0,0,0,0,0,0,0,0,0,0,0,0,0,0,0,0,256,8,0.00,0.00,1.00,1.00,0.03,0.06,0.00,255,8,0.03,0.06,0.00,0.00,0.00,0.00,1.00,1.00,anomaly
0,udp,other,SF,146,0,0,0,0,0,0,0,0,0,0,0,0,0,0,0,0,0,1,1,0.00,0.00,0.00,0.00,1.00,0.00,0.00,255,1,0.00,0.22,0.41,0.00,0.00,0.00,0.00,0.00,normal
0,tcp,http,REJ,0,0,0,0,0,0,0,0,0,0,0,0,0,0,0,0,0,0,1,2,0.00,0.00,1.00,1.00,1.00,0.00,1.00,21,255,1.00,0.00,0.05,0.17,0.00,0.00,1.00,0.98,normal
0,tcp,http,SF,142,27062,0,0,0,1,0,1,0,0,0,0,0,0,0,0,0,0,3,13,0.00,0.00,0.00,0.08,1.00,0.00,0.31,255,255,1.00,0.00,0.00,0.00,0.00,0.00,0.00,0.00,normal
0,tcp,telnet,S0,0,0,0,0,0,0,0,0,0,0,0,0,0,0,0,0,0,0,230,7,1.00,1.00,0.00,0.00,0.03,0.07,0.00,255,8,0.03,0.07,0.00,0.00,1.00,1.00,0.00,0.00,anomaly
0,tcp,nnsp,REJ,0,0,0,0,0,0,0,0,0,0,0,0,0,0,0,0,0,0,65,4,0.00,0.00,1.00,1.00,0.06,0.09,0.00,255,4,0.02,0.07,0.00,0.00,0.00,0.00,1.00,1.00,anomaly
0,tcp,http,SF,227,1074,0,0,0,0,0,1,0,0,0,0,0,0,0,0,0,0,17,17,0.00,0.00,0.00,0.00,1.00,0.00,0.00,138,255,1.00,0.00,0.01,0.05,0.01,0.01,0.00,0.00,normal
0,tcp,http,SF,297,7339,0,0,0,0,0,1,0,0,0,0,0,0,0,0,0,0,6,7,0.00,0.00,0.00,0.00,1.00,0.00,0.29,63,255,1.00,0.00,0.02,0.04,0.00,0.00,0.00,0.00,normal
0,tcp,private,S0,0,0,0,0,0,0,0,0,0,0,0,0,0,0,0,0,0,0,197,8,1.00,1.00,0.00,0.00,0.04,0.06,0.00,255,8,0.03,0.08,0.00,0.00,1.00,1.00,0.00,0.00,anomaly
0,tcp,private,S0,0,0,0,0,0,0,0,0,0,0,0,0,0,0,0,0,0,0,258,2,1.00,1.00,0.00,0.00,0.01,0.07,0.00,255,18,0.07,0.08,0.00,0.00,1.00,1.00,0.00,0.00,anomaly
0,icmp,ecr_i,SF,520,0,0,0,0,0,0,0,0,0,0,0,0,0,0,0,0,0,452,452,0.00,0.00,0.00,0.00,1.00,0.00,0.00,49,49,1.00,0.00,1.00,0.00,0.00,0.00,0.00,0.00,anomaly
0,tcp,ftp_data,SF,1030,0,0,0,0,0,0,1,0,0,0,0,0,0,0,0,0,0,4,4,0.00,0.00,0.00,0.00,1.00,0.00,0.00,26,38,0.38,0.19,0.38,0.05,0.00,0.00,0.00,0.00,normal
0,tcp,http,SF,243,30881,0,0,0,1,0,1,1,0,0,0,0,0,0,0,0,0,4,4,0.00,0.00,0.00,0.00,1.00,0.00,0.00,255,255,1.00,0.00,0.00,0.00,0.00,0.00,0.00,0.00,normal
0,tcp,http,SF,296,495,0,0,0,0,0,1,0,0,0,0,0,0,0,0,0,0,20,21,0.00,0.00,0.00,0.00,1.00,0.00,0.10,255,255,1.00,0.00,0.00,0.00,0.00,0.00,0.00,0.00,normal
0,tcp,ftp_data,SF,852,0,0,0,0,0,0,1,0,0,0,0,0,0,0,0,0,0,10,10,0.00,0.00,0.00,0.00,1.00,0.00,0.00,255,84,0.33,0.03,0.33,0.00,0.00,0.00,0.00,0.00,normal
0,udp,domain_u,SF,44,115,0,0,0,0,0,0,0,0,0,0,0,0,0,0,0,0,112,117,0.00,0.00,0.00,0.00,1.00,0.00,0.03,255,255,1.00,0.00,0.00,0.00,0.00,0.00,0.00,0.00,normal
0,tcp,http,REJ,0,0,0,0,0,0,0,0,0,0,0,0,0,0,0,0,0,0,1,1,0.00,0.00,1.00,1.00,1.00,0.00,0.00,11,243,1.00,0.00,0.09,0.19,0.00,0.00,1.00,0.98,normal
22,tcp,ftp,SF,332,1054,0,0,0,6,0,1,0,0,0,0,0,0,0,0,0,1,2,1,0.00,0.00,0.00,0.00,0.50,1.00,0.00,246,44,0.18,0.03,0.00,0.00,0.00,0.00,0.00,0.00,normal
0,icmp,ecr_i,SF,1032,0,0,0,0,0,0,0,0,0,0,0,0,0,0,0,0,0,511,511,0.00,0.00,0.00,0.00,1.00,0.00,0.00,255,212,0.83,0.10,0.83,0.00,0.00,0.00,0.00,0.00,anomaly
0,icmp,eco_i,SF,8,0,0,0,0,0,0,0,0,0,0,0,0,0,0,0,0,0,1,33,0.00,0.00,0.00,0.00,1.00,0.00,1.00,2,129,1.00,0.00,1.00,0.50,0.00,0.00,0.00,0.00,anomaly
0,tcp,private,S0,0,0,0,0,0,0,0,0,0,0,0,0,0,0,0,0,0,0,75,2,1.00,1.00,0.00,0.00,0.03,0.08,0.00,255,9,0.04,0.07,0.00,0.00,1.00,1.00,0.00,0.00,anomaly
0,tcp,private,REJ,0,0,0,0,0,0,0,0,0,0,0,0,0,0,0,0,0,0,1,1,0.00,0.00,1.00,1.00,1.00,0.00,0.00,50,1,0.02,1.00,0.02,0.00,0.00,0.00,0.96,1.00,anomaly
0,udp,private,SF,1,1,0,0,0,0,0,0,0,0,0,0,0,0,0,0,0,0,12,9,0.00,0.00,0.00,0.00,0.75,0.17,0.00,255,9,0.04,0.96,0.05,0.00,0.17,0.00,0.78,0.00,anomaly
0,icmp,eco_i,SF,18,0,0,0,0,0,0,0,0,0,0,0,0,0,0,0,0,0,1,1,0.00,0.00,0.00,0.00,1.00,0.00,0.00,3,239,1.00,0.00,1.00,0.25,0.00,0.00,0.00,0.00,anomaly
0,tcp,ftp_data,SF,212,0,0,0,0,0,0,1,0,0,0,1,0,0,0,0,0,0,1,1,0.00,0.00,0.00,0.00,1.00,0.00,0.00,152,62,0.13,0.03,0.13,0.03,0.00,0.00,0.00,0.00,normal
0,tcp,private,S0,0,0,0,0,0,0,0,0,0,0,0,0,0,0,0,0,0,0,98,18,1.00,1.00,0.00,0.00,0.18,0.05,0.00,255,17,0.07,0.07,0.00,0.00,1.00,1.00,0.00,0.00,anomaly
0,tcp,http,REJ,0,0,0,0,0,0,0,0,0,0,0,0,0,0,0,0,0,0,2,2,0.00,0.00,1.00,1.00,1.00,0.00,0.00,95,255,1.00,0.00,0.02,0.10,0.00,0.00,0.45,0.71,normal
0,tcp,private,REJ,0,0,0,0,0,0,0,0,0,0,0,0,0,0,0,0,0,0,96,8,0.00,0.00,1.00,1.00,0.08,0.07,0.00,255,8,0.03,0.07,0.00,0.00,0.00,0.00,1.00,1.00,anomaly
0,tcp,http,SF,308,1159,0,0,0,0,0,1,0,0,0,0,0,0,0,0,0,0,16,16,0.00,0.00,0.00,0.00,1.00,0.00,0.00,255,255,1.00,0.00,0.00,0.00,0.00,0.00,0.00,0.00,normal
0,tcp,ftp,S0,0,0,0,0,0,0,0,0,0,0,0,0,0,0,0,0,0,0,186,2,1.00,1.00,0.00,0.00,0.01,0.06,0.00,255,2,0.01,0.06,0.00,0.00,1.00,1.00,0.00,0.00,anomaly
0,tcp,http,SF,211,1792,0,0,0,0,0,1,0,0,0,0,0,0,0,0,0,0,7,7,0.00,0.00,0.00,0.00,1.00,0.00,0.00,73,255,1.00,0.00,0.01,0.04,0.00,0.00,0.00,0.00,normal
0,udp,domain_u,SF,44,79,0,0,0,0,0,0,0,0,0,0,0,0,0,0,0,0,167,167,0.00,0.00,0.00,0.00,1.00,0.00,0.00,255,234,0.92,0.01,0.00,0.00,0.00,0.00,0.00,0.00,normal
0,tcp,http,REJ,0,0,0,0,0,0,0,0,0,0,0,0,0,0,0,0,0,0,8,8,0.00,0.00,0.62,0.62,1.00,0.00,0.00,24,171,1.00,0.00,0.04,0.19,0.00,0.00,0.83,0.98,normal
0,tcp,smtp,SF,804,329,0,0,0,0,0,1,0,0,0,0,0,0,0,0,0,0,1,1,0.00,0.00,0.00,0.00,1.00,0.00,0.00,65,35,0.54,0.06,0.02,0.00,0.00,0.00,0.00,0.00,normal
0,tcp,courier,S0,0,0,0,0,0,0,0,0,0,0,0,0,0,0,0,0,0,0,123,4,1.00,1.00,0.00,0.00,0.03,0.06,0.00,255,4,0.02,0.07,0.00,0.00,1.00,1.00,0.00,0.00,anomaly
0,tcp,whois,S0,0,0,0,0,0,0,0,0,0,0,0,0,0,0,0,0,0,0,258,6,1.00,1.00,0.00,0.00,0.02,0.07,0.00,255,6,0.02,0.07,0.00,0.00,1.00,1.00,0.00,0.00,anomaly
0,tcp,auth,REJ,0,0,0,0,0,0,0,0,0,0,0,0,0,0,0,0,0,0,235,18,0.00,0.00,1.00,1.00,0.08,0.06,0.00,255,18,0.07,0.07,0.00,0.00,0.00,0.00,1.00,1.00,anomaly
0,tcp,http,SF,313,1422,0,0,0,0,0,1,0,0,0,0,0,0,0,0,0,0,8,10,0.00,0.00,0.00,0.00,1.00,0.00,0.20,8,162,1.00,0.00,0.12,0.05,0.00,0.00,0.00,0.00,normal
0,tcp,http,SF,301,416,0,0,0,0,0,1,0,0,0,0,0,0,0,0,0,0,9,9,0.00,0.00,0.00,0.00,1.00,0.00,0.00,9,203,1.00,0.00,0.11,0.03,0.00,0.00,0.00,0.00,normal
0,tcp,http,SF,216,3085,0,0,0,0,0,1,0,0,0,0,0,0,0,0,0,0,9,9,0.00,0.00,0.00,0.00,1.00,0.00,0.00,63,255,1.00,0.00,0.02,0.05,0.00,0.00,0.86,0.38,normal
0,tcp,http,SF,341,4291,0,0,0,0,0,1,0,0,0,0,0,0,0,0,0,0,17,17,0.00,0.00,0.00,0.00,1.00,0.00,0.00,56,255,1.00,0.00,0.02,0.01,0.00,0.00,0.00,0.00,normal
0,tcp,telnet,S0,0,0,0,0,0,0,0,0,0,0,0,0,0,0,0,0,0,0,7,7,1.00,1.00,0.00,0.00,1.00,0.00,0.00,49,29,0.59,0.04,0.02,0.00,0.96,0.93,0.00,0.00,anomaly
2,tcp,smtp,SF,2140,332,0,0,0,0,0,1,0,0,0,0,0,0,0,0,0,0,1,1,0.00,0.00,0.00,0.00,1.00,0.00,0.00,157,101,0.57,0.04,0.01,0.02,0.01,0.00,0.01,0.00,normal
0,tcp,http,SF,319,274,0,0,0,0,0,1,0,0,0,0,0,0,0,0,0,0,26,26,0.00,0.00,0.00,0.00,1.00,0.00,0.00,27,255,1.00,0.00,0.04,0.02,0.00,0.00,0.00,0.00,normal
0,tcp,http,SF,292,2159,0,0,0,0,0,1,0,0,0,0,0,0,0,0,0,0,8,8,0.00,0.00,0.00,0.00,1.00,0.00,0.00,130,255,1.00,0.00,0.01,0.01,0.00,0.00,0.00,0.00,normal
0,tcp,http,SF,288,2055,0,0,0,0,0,1,0,0,0,0,0,0,0,0,0,0,17,35,0.00,0.00,0.00,0.00,1.00,0.00,0.06,255,255,1.00,0.00,0.00,0.00,0.00,0.00,0.00,0.00,normal
31,tcp,ftp,SF,58,189,0,0,0,0,1,0,0,0,0,0,0,0,0,0,0,0,1,1,0.00,0.00,0.00,0.00,1.00,0.00,0.00,148,26,0.18,0.02,0.01,0.00,0.00,0.00,0.00,0.00,normal
0,tcp,smtp,SF,2780,339,0,0,0,0,0,1,0,0,0,0,0,0,0,0,0,0,1,1,0.00,0.00,0.00,0.00,1.00,0.00,0.00,99,147,0.38,0.04,0.01,0.01,0.00,0.00,0.00,0.00,normal
5080,tcp,ftp,SF,1042,2279,0,0,0,3,0,1,0,0,0,0,0,0,0,0,0,1,1,1,0.00,0.00,0.00,0.00,1.00,0.00,0.00,255,22,0.09,0.02,0.00,0.00,0.13,0.00,0.00,0.00,anomaly
0,tcp,http,SF,222,2522,0,0,0,0,0,1,0,0,0,0,0,0,0,0,0,0,6,9,0.00,0.00,0.00,0.00,1.00,0.00,0.33,30,255,1.00,0.00,0.03,0.04,0.00,0.00,0.00,0.00,normal
0,tcp,http,SF,302,11440,0,0,0,0,0,1,0,0,0,0,0,0,0,0,0,0,12,23,0.00,0.00,0.08,0.09,1.00,0.00,0.17,23,255,1.00,0.00,0.04,0.01,0.00,0.00,0.04,0.01,normal
0,tcp,csnet_ns,REJ,0,0,0,0,0,0,0,0,0,0,0,0,0,0,0,0,0,0,258,9,0.00,0.00,1.00,1.00,0.03,0.07,0.00,255,9,0.04,0.07,0.00,0.00,0.00,0.00,1.00,1.00,anomaly
0,tcp,http,SF,216,654,0,0,0,0,0,1,0,0,0,0,0,0,0,0,0,0,19,19,0.00,0.00,0.00,0.00,1.00,0.00,0.00,255,255,1.00,0.00,0.00,0.00,0.00,0.00,0.00,0.00,normal
0,udp,other,SF,516,4,0,0,0,0,0,0,0,0,0,0,0,0,0,0,0,0,195,195,0.00,0.00,0.00,0.00,1.00,0.00,0.00,195,195,1.00,0.00,1.00,0.00,0.00,0.00,0.00,0.00,normal
0,tcp,private,S0,0,0,0,0,0,0,0,0,0,0,0,0,0,0,0,0,0,0,146,17,1.00,1.00,0.00,0.00,0.12,0.06,0.00,255,7,0.03,0.08,0.00,0.00,1.00,1.00,0.00,0.00,anomaly
0,tcp,http,SF,333,261,0,0,0,0,0,1,0,0,0,0,0,0,0,0,0,0,7,24,0.00,0.00,0.00,0.00,1.00,0.00,0.12,145,255,1.00,0.00,0.01,0.03,0.00,0.01,0.00,0.00,normal
4,tcp,private,RSTR,0,0,0,0,0,0,0,0,0,0,0,0,0,0,0,0,0,0,2,2,0.00,0.00,1.00,1.00,1.00,0.00,0.00,255,2,0.01,0.02,0.01,0.00,0.00,0.00,0.84,1.00,anomaly
0,tcp,http,SF,245,15255,0,0,0,0,0,1,0,0,0,0,0,0,0,0,0,0,1,91,0.00,0.00,0.00,0.00,1.00,0.00,0.14,7,255,1.00,0.00,0.14,0.04,0.00,0.00,0.00,0.00,normal
0,tcp,http,REJ,0,0,0,0,0,0,0,0,0,0,0,0,0,0,0,0,0,0,1,1,0.00,0.00,1.00,1.00,1.00,0.00,0.00,83,206,1.00,0.00,0.01,0.02,0.00,0.00,0.83,0.93,normal
0,udp,domain_u,SF,46,46,0,0,0,0,0,0,0,0,0,0,0,0,0,0,0,0,115,114,0.00,0.00,0.00,0.00,0.99,0.02,0.00,255,254,1.00,0.01,0.01,0.00,0.00,0.00,0.00,0.00,normal
0,tcp,private,S0,0,0,0,0,0,0,0,0,0,0,0,0,0,0,0,0,0,0,53,2,1.00,1.00,0.00,0.00,0.04,0.09,0.00,255,13,0.05,0.08,0.00,0.00,1.00,1.00,0.00,0.00,anomaly
0,tcp,finger,RSTO,0,0,0,0,0,0,0,0,0,0,0,0,0,0,0,0,0,0,299,20,0.00,0.00,1.00,1.00,0.07,0.06,0.00,255,20,0.08,0.07,0.00,0.00,0.00,0.00,1.00,1.00,anomaly
0,tcp,smtp,SF,1507,329,0,0,0,0,0,1,0,0,0,0,0,0,0,0,0,0,1,1,0.00,0.00,0.00,0.00,1.00,0.00,0.00,88,54,0.61,0.03,0.01,0.00,0.00,0.00,0.00,0.00,normal
0,icmp,eco_i,SF,18,0,0,0,0,0,0,0,0,0,0,0,0,0,0,0,0,0,1,1,0.00,0.00,0.00,0.00,1.00,0.00,0.00,2,66,1.00,0.00,1.00,0.26,0.00,0.00,0.00,0.00,anomaly
0,tcp,http,SF,273,500,0,0,0,0,0,1,0,0,0,0,0,0,0,0,0,0,1,21,0.00,0.00,0.00,0.00,1.00,0.00,0.10,25,255,1.00,0.00,0.04,0.05,0.04,0.01,0.00,0.00,normal
0,icmp,ecr_i,SF,520,0,0,0,0,0,0,0,0,0,0,0,0,0,0,0,0,0,177,177,0.00,0.00,0.00,0.00,1.00,0.00,0.00,255,255,1.00,0.00,1.00,0.00,0.00,0.00,0.00,0.00,anomaly
0,tcp,http,SF,301,4724,0,0,0,0,0,1,0,0,0,0,0,0,0,0,0,0,5,5,0.00,0.00,0.00,0.00,1.00,0.00,0.00,13,255,1.00,0.00,0.08,0.04,0.00,0.00,0.00,0.00,normal
0,tcp,private,S0,0,0,0,0,0,0,0,0,0,0,0,0,0,0,0,0,0,0,279,11,1.00,1.00,0.00,0.00,0.04,0.05,0.00,255,2,0.01,0.08,0.00,0.00,1.00,1.00,0.00,0.00,anomaly
0,tcp,kshell,S0,0,0,0,0,0,0,0,0,0,0,0,0,0,0,0,0,0,0,136,4,1.00,1.00,0.00,0.00,0.03,0.06,0.00,255,4,0.02,0.06,0.00,0.00,1.00,1.00,0.00,0.00,anomaly
0,tcp,telnet,S0,0,0,0,0,0,0,0,0,0,0,0,0,0,0,0,0,0,0,297,10,1.00,1.00,0.00,0.00,0.03,0.05,0.00,255,2,0.01,0.09,0.00,0.00,1.00,1.00,0.00,0.00,anomaly
0,tcp,finger,S0,0,0,0,0,0,0,0,0,0,0,0,0,0,0,0,0,0,0,276,19,1.00,1.00,0.00,0.00,0.07,0.06,0.00,255,19,0.07,0.07,0.00,0.00,1.00,1.00,0.00,0.00,anomaly
0,tcp,private,S0,0,0,0,0,0,0,0,0,0,0,0,0,0,0,0,0,0,0,116,3,1.00,1.00,0.00,0.00,0.03,0.06,0.00,255,4,0.02,0.08,0.00,0.00,1.00,1.00,0.00,0.00,anomaly
0,tcp,http,SF,225,2239,0,0,0,0,0,1,0,0,0,0,0,0,0,0,0,0,6,7,0.00,0.00,0.00,0.14,1.00,0.00,0.29,255,241,0.95,0.01,0.00,0.00,0.00,0.00,0.00,0.00,normal
0,udp,domain_u,SF,44,44,0,0,0,0,0,0,0,0,0,0,0,0,0,0,0,0,114,114,0.00,0.00,0.00,0.00,1.00,0.00,0.00,255,203,0.80,0.01,0.01,0.00,0.00,0.00,0.00,0.00,normal
0,icmp,ecr_i,SF,1032,0,0,0,0,0,0,0,0,0,0,0,0,0,0,0,0,0,511,511,0.00,0.00,0.00,0.00,1.00,0.00,0.00,255,205,0.80,0.02,0.80,0.00,0.00,0.00,0.14,0.00,anomaly
0,tcp,private,REJ,0,0,0,0,0,0,0,0,0,0,0,0,0,0,0,0,0,0,107,15,0.00,0.00,1.00,1.00,0.14,0.07,0.00,255,12,0.05,0.07,0.00,0.00,0.00,0.00,1.00,1.00,anomaly
9431,tcp,IRC,RSTR,843,9547,0,0,0,0,0,1,0,0,0,0,0,0,0,0,0,0,2,1,0.00,0.00,0.50,1.00,0.50,1.00,0.00,145,23,0.16,0.01,0.01,0.00,0.00,0.00,0.12,0.74,normal
0,tcp,ftp_data,SF,15377,0,0,0,0,0,0,1,0,0,0,0,0,0,0,0,0,0,4,10,0.00,0.00,0.00,0.00,1.00,0.00,0.20,126,44,0.23,0.03,0.23,0.05,0.00,0.00,0.00,0.00,normal
0,udp,domain_u,SF,33,0,0,0,0,0,0,0,0,0,0,0,0,0,0,0,0,0,1,3,0.00,0.00,0.00,0.00,1.00,0.00,0.67,247,38,0.15,0.02,0.15,0.05,0.00,0.00,0.00,0.00,normal
0,tcp,http,SF,167,12937,0,0,0,0,0,1,0,0,0,0,0,0,0,0,0,0,9,11,0.00,0.00,0.00,0.00,1.00,0.00,0.18,9,255,1.00,0.00,0.11,0.04,0.00,0.00,0.00,0.01,normal
0,tcp,http,SF,242,3322,0,0,0,0,0,1,0,0,0,0,0,0,0,0,0,0,1,2,0.00,0.00,0.00,0.00,1.00,0.00,1.00,22,22,1.00,0.00,0.05,0.00,0.00,0.00,0.00,0.00,normal
0,tcp,private,S0,0,0,0,0,0,0,0,0,0,0,0,0,0,0,0,0,0,0,170,4,1.00,1.00,0.00,0.00,0.02,0.06,0.00,255,19,0.07,0.09,0.00,0.00,1.00,1.00,0.00,0.00,anomaly
0,udp,domain_u,SF,45,106,0,0,0,0,0,0,0,0,0,0,0,0,0,0,0,0,205,207,0.00,0.00,0.00,0.00,1.00,0.01,0.01,255,255,1.00,0.00,0.00,0.00,0.00,0.00,0.00,0.00,normal
0,tcp,netstat,REJ,0,0,0,0,0,0,0,0,0,0,0,0,0,0,0,0,0,0,107,5,0.00,0.00,1.00,1.00,0.05,0.07,0.00,255,5,0.02,0.07,0.00,0.00,0.00,0.00,1.00,1.00,anomaly
0,tcp,http,SF,221,2174,0,0,0,0,0,1,0,0,0,0,0,0,0,0,0,0,10,10,0.00,0.00,0.00,0.00,1.00,0.00,0.00,61,255,1.00,0.00,0.02,0.03,0.00,0.00,0.00,0.00,normal
0,tcp,http,SF,210,2942,0,0,0,0,0,1,0,0,0,0,0,0,0,0,0,0,39,39,0.00,0.00,0.00,0.00,1.00,0.00,0.00,255,255,1.00,0.00,0.00,0.00,0.00,0.00,0.00,0.00,normal
0,udp,domain_u,SF,46,143,0,0,0,0,0,0,0,0,0,0,0,0,0,0,0,0,74,154,0.00,0.00,0.00,0.00,1.00,0.00,0.01,255,254,1.00,0.01,0.00,0.00,0.00,0.00,0.00,0.00,normal
0,udp,domain_u,SF,45,73,0,0,0,0,0,0,0,0,0,0,0,0,0,0,0,0,235,235,0.00,0.00,0.00,0.00,1.00,0.01,0.01,255,255,1.00,0.00,0.00,0.00,0.00,0.00,0.00,0.00,normal
0,icmp,ecr_i,SF,520,0,0,0,0,0,0,0,0,0,0,0,0,0,0,0,0,0,181,181,0.00,0.00,0.00,0.00,1.00,0.00,0.00,255,255,1.00,0.00,1.00,0.00,0.00,0.00,0.00,0.00,anomaly
0,tcp,nnsp,S0,0,0,0,0,0,0,0,0,0,0,0,0,0,0,0,0,0,0,103,9,1.00,1.00,0.00,0.00,0.09,0.07,0.00,211,9,0.04,0.07,0.00,0.00,1.00,1.00,0.00,0.00,anomaly
0,tcp,smtp,SF,1917,388,0,0,0,0,0,1,0,0,0,0,0,0,0,0,0,0,1,1,0.00,0.00,0.00,0.00,1.00,0.00,0.00,255,76,0.30,0.34,0.00,0.00,0.34,0.00,0.00,0.00,normal
0,udp,domain_u,SF,44,130,0,0,0,0,0,0,0,0,0,0,0,0,0,0,0,0,67,145,0.00,0.00,0.00,0.00,1.00,0.00,0.01,255,195,0.76,0.02,0.00,0.00,0.00,0.00,0.00,0.00,normal
0,icmp,ecr_i,SF,1032,0,0,0,0,0,0,0,0,0,0,0,0,0,0,0,0,0,305,305,0.00,0.00,0.00,0.00,1.00,0.00,0.00,147,53,0.36,0.05,0.36,0.00,0.01,0.00,0.43,0.00,anomaly
0,tcp,http,SF,218,10179,0,0,0,0,0,1,0,0,0,0,0,0,0,0,0,0,30,32,0.00,0.00,0.00,0.00,1.00,0.00,0.06,63,255,1.00,0.00,0.02,0.05,0.00,0.00,0.00,0.00,normal
0,udp,domain_u,SF,41,130,0,0,0,0,0,0,0,0,0,0,0,0,0,0,0,0,67,148,0.00,0.00,0.00,0.00,1.00,0.00,0.01,255,235,0.92,0.01,0.00,0.00,0.00,0.00,0.00,0.00,normal
0,tcp,finger,S0,0,0,0,0,0,0,0,0,0,0,0,0,0,0,0,0,0,0,292,12,1.00,1.00,0.00,0.00,0.04,0.05,0.00,255,12,0.05,0.05,0.00,0.00,1.00,1.00,0.00,0.00,anomaly
0,tcp,csnet_ns,REJ,0,0,0,0,0,0,0,0,0,0,0,0,0,0,0,0,0,0,195,3,0.00,0.00,1.00,1.00,0.02,0.08,0.00,255,3,0.01,0.08,0.00,0.00,0.00,0.00,1.00,1.00,anomaly
0,tcp,smtp,SF,1182,336,0,0,0,0,0,1,0,0,0,0,0,0,0,0,0,0,1,1,0.00,0.00,0.00,0.00,1.00,0.00,0.00,84,191,0.94,0.02,0.01,0.01,0.00,0.00,0.00,0.00,normal
0,tcp,http,REJ,0,0,0,0,0,0,0,0,0,0,0,0,0,0,0,0,0,0,21,21,0.00,0.00,0.81,0.81,1.00,0.00,0.00,24,177,1.00,0.00,0.04,0.21,0.00,0.00,0.83,0.98,normal
0,tcp,uucp,S0,0,0,0,0,0,0,0,0,0,0,0,0,0,0,0,0,0,0,134,4,1.00,1.00,0.00,0.00,0.03,0.06,0.00,255,4,0.02,0.07,0.00,0.00,1.00,1.00,0.00,0.00,anomaly
0,tcp,http,SF,223,1630,0,0,0,0,0,1,0,0,0,0,0,0,0,0,0,0,10,11,0.00,0.00,0.00,0.00,1.00,0.00,0.18,53,255,1.00,0.00,0.02,0.03,0.00,0.00,0.00,0.00,normal
0,tcp,ftp_data,SF,71,0,0,0,0,0,0,0,0,0,0,0,0,0,0,0,0,0,1,1,0.00,0.00,0.00,0.00,1.00,0.00,0.00,255,17,0.07,0.01,0.07,0.00,0.78,0.00,0.00,0.00,normal
0,tcp,http,SF,208,757,0,0,0,0,0,1,0,0,0,0,0,0,0,0,0,0,2,9,0.00,0.00,0.00,0.00,1.00,0.00,0.22,150,255,1.00,0.00,0.01,0.02,0.00,0.00,0.00,0.00,normal
5,tcp,smtp,SF,2540,323,0,0,0,0,0,1,0,0,0,0,0,0,0,0,0,0,1,1,0.00,0.00,0.00,0.00,1.00,0.00,0.00,255,124,0.49,0.02,0.00,0.00,0.00,0.00,0.00,0.00,normal
0,udp,domain_u,SF,46,86,0,0,0,0,0,0,0,0,0,0,0,0,0,0,0,0,193,193,0.00,0.00,0.00,0.00,1.00,0.00,0.00,255,255,1.00,0.00,0.01,0.00,0.00,0.00,0.00,0.00,normal
0,tcp,private,S0,0,0,0,0,0,0,0,0,0,0,0,0,0,0,0,0,0,0,215,3,1.00,1.00,0.00,0.00,0.01,0.06,0.00,255,3,0.01,0.05,0.00,0.00,1.00,1.00,0.00,0.00,anomaly
0,udp,private,SF,28,0,0,3,0,0,0,0,0,0,0,0,0,0,0,0,0,0,67,66,0.01,0.00,0.00,0.00,0.99,0.03,0.00,255,66,0.26,0.01,0.26,0.00,0.00,0.00,0.00,0.00,anomaly
0,tcp,http,SF,228,1590,0,0,0,0,0,1,0,0,0,0,0,0,0,0,0,0,4,4,0.00,0.00,0.00,0.00,1.00,0.00,0.00,255,255,1.00,0.00,0.00,0.00,0.00,0.00,0.00,0.00,normal
0,tcp,http,SF,307,2769,0,0,0,0,0,1,0,0,0,0,0,0,0,0,0,0,2,10,0.00,0.00,0.00,0.00,1.00,0.00,0.20,5,141,1.00,0.00,0.20,0.10,0.00,0.00,0.00,0.00,normal
0,tcp,http,SF,206,5524,0,0,0,0,0,1,0,0,0,0,0,0,0,0,0,0,11,11,0.00,0.00,0.00,0.00,1.00,0.00,0.00,71,255,1.00,0.00,0.01,0.04,0.00,0.00,0.00,0.00,normal
0,tcp,ftp_data,S0,0,0,0,0,0,0,0,0,0,0,0,0,0,0,0,0,0,0,33,12,0.97,1.00,0.03,0.00,0.36,0.09,0.00,255,5,0.02,0.06,0.01,0.00,1.00,1.00,0.00,0.00,anomaly
0,tcp,http,SF,296,1415,0,0,0,0,0,1,0,0,0,0,0,0,0,0,0,0,8,8,0.00,0.00,0.00,0.00,1.00,0.00,0.00,255,255,1.00,0.00,0.01,0.00,0.00,0.00,0.00,0.00,normal
0,tcp,uucp,S0,0,0,0,0,0,0,0,0,0,0,0,0,0,0,0,0,0,0,15,5,1.00,1.00,0.00,0.00,0.33,0.20,0.00,255,5,0.02,0.08,0.00,0.00,1.00,1.00,0.00,0.00,anomaly
0,tcp,http,SF,200,14210,0,0,0,0,0,1,0,0,0,0,0,0,0,0,0,0,7,7,0.00,0.00,0.00,0.00,1.00,0.00,0.00,52,255,1.00,0.00,0.02,0.04,0.00,0.00,0.00,0.00,normal
0,tcp,systat,S0,0,0,0,0,0,0,0,0,0,0,0,0,0,0,0,0,0,0,200,8,1.00,1.00,0.00,0.00,0.04,0.06,0.00,255,15,0.06,0.05,0.00,0.00,1.00,1.00,0.00,0.00,anomaly
0,tcp,http,SF,241,2113,0,0,0,0,0,1,0,0,0,0,0,0,0,0,0,0,8,9,0.00,0.00,0.00,0.00,1.00,0.00,0.22,255,255,1.00,0.00,0.00,0.00,0.00,0.00,0.00,0.00,normal
0,tcp,vmnet,REJ,0,0,0,0,0,0,0,0,0,0,0,0,0,0,0,0,0,0,246,1,0.00,0.00,1.00,1.00,0.00,0.07,0.00,255,1,0.00,0.08,0.00,0.00,0.00,0.00,1.00,1.00,anomaly
0,tcp,http,SF,218,36749,0,0,0,0,0,1,0,0,0,0,0,0,0,0,0,0,5,6,0.00,0.00,0.00,0.00,1.00,0.00,0.33,61,255,1.00,0.00,0.02,0.04,0.00,0.00,0.00,0.00,normal
0,udp,domain_u,SF,44,129,0,0,0,0,0,0,0,0,0,0,0,0,0,0,0,0,79,159,0.00,0.00,0.00,0.00,1.00,0.00,0.01,255,254,1.00,0.01,0.00,0.00,0.00,0.00,0.00,0.00,normal
0,tcp,ftp_data,SF,151,0,0,0,0,0,0,0,0,0,0,0,0,0,0,0,0,0,1,1,0.00,0.00,0.00,0.00,1.00,0.00,0.00,11,77,0.82,0.18,0.82,0.03,0.00,0.00,0.00,0.00,normal
0,tcp,http,SF,337,578,0,0,0,0,0,1,0,0,0,0,0,0,0,0,0,0,7,7,0.00,0.00,0.00,0.00,1.00,0.00,0.00,65,255,1.00,0.00,0.02,0.05,0.00,0.00,0.00,0.00,normal
0,udp,other,SF,516,4,0,0,0,0,0,0,0,0,0,0,0,0,0,0,0,0,270,270,0.00,0.00,0.00,0.00,1.00,0.00,0.00,255,255,1.00,0.00,1.00,0.00,0.00,0.00,0.00,0.00,normal
0,tcp,http,SF,246,1718,0,0,0,0,0,1,0,0,0,0,0,0,0,0,0,0,4,4,0.00,0.00,0.00,0.00,1.00,0.00,0.00,255,255,1.00,0.00,0.00,0.00,0.01,0.01,0.00,0.00,normal
0,tcp,nnsp,S0,0,0,0,0,0,0,0,0,0,0,0,0,0,0,0,0,0,0,147,7,1.00,1.00,0.00,0.00,0.05,0.05,0.00,255,3,0.01,0.07,0.00,0.00,1.00,1.00,0.00,0.00,anomaly
0,tcp,ftp,S0,0,0,0,0,0,0,0,0,0,0,0,0,0,0,0,0,0,0,278,17,1.00,1.00,0.00,0.00,0.06,0.05,0.00,255,5,0.02,0.09,0.00,0.00,1.00,1.00,0.00,0.00,anomaly
0,tcp,http,SF,228,1728,0,0,0,0,0,1,0,0,0,0,0,0,0,0,0,0,1,25,0.00,0.00,0.00,0.00,1.00,0.00,0.24,255,255,1.00,0.00,0.00,0.00,0.00,0.00,0.00,0.00,normal
0,tcp,ftp_data,SF,20658,0,0,0,0,0,0,0,0,0,0,0,0,0,0,0,0,0,1,1,0.00,0.00,0.00,0.00,1.00,0.00,0.00,140,39,0.28,0.04,0.28,0.00,0.00,0.00,0.00,0.00,normal
0,udp,domain_u,SF,44,132,0,0,0,0,0,0,0,0,0,0,0,0,0,0,0,0,241,317,0.00,0.00,0.00,0.00,1.00,0.01,0.01,255,247,0.97,0.01,0.00,0.00,0.00,0.00,0.00,0.00,normal
37749,tcp,private,RSTR,1,0,0,0,0,0,0,0,0,0,0,0,0,0,0,0,0,0,2,2,0.00,0.00,1.00,1.00,1.00,0.00,0.00,255,2,0.01,0.50,1.00,0.00,0.00,0.00,1.00,1.00,anomaly
0,tcp,ftp_data,SF,3676,0,0,0,0,0,0,1,0,0,0,0,0,0,0,0,0,0,8,8,0.00,0.00,0.00,0.00,1.00,0.00,0.00,174,121,0.62,0.02,0.62,0.02,0.00,0.01,0.00,0.00,normal
0,tcp,http,SF,301,10063,0,0,0,0,0,1,0,0,0,0,0,0,0,0,0,0,9,10,0.00,0.00,0.00,0.00,1.00,0.00,0.20,255,255,1.00,0.00,0.00,0.00,0.00,0.00,0.00,0.00,normal
0,tcp,hostnames,S0,0,0,0,0,0,0,0,0,0,0,0,0,0,0,0,0,0,0,250,17,1.00,1.00,0.00,0.00,0.07,0.05,0.00,255,17,0.07,0.05,0.00,0.00,1.00,1.00,0.00,0.00,anomaly
1,tcp,smtp,SF,1186,370,0,0,0,0,0,1,0,0,0,0,0,0,0,0,0,0,1,2,0.00,0.00,0.00,0.00,1.00,0.00,1.00,2,158,1.00,0.00,0.50,0.02,0.00,0.00,0.00,0.04,normal
0,tcp,smtp,SF,1723,330,0,0,0,0,0,1,0,0,0,0,0,0,0,0,0,0,1,2,0.00,0.00,0.00,0.00,1.00,0.00,1.00,16,12,0.75,0.12,0.06,0.00,0.00,0.00,0.00,0.00,normal
0,tcp,private,S0,0,0,0,0,0,0,0,0,0,0,0,0,0,0,0,0,0,0,118,16,1.00,1.00,0.00,0.00,0.14,0.06,0.00,255,19,0.07,0.08,0.00,0.00,1.00,1.00,0.00,0.00,anomaly
0,tcp,private,S0,0,0,0,0,0,0,0,0,0,0,0,0,0,0,0,0,0,0,122,20,1.00,1.00,0.00,0.00,0.16,0.06,0.00,255,1,0.00,0.07,0.00,0.00,1.00,1.00,0.00,0.00,anomaly
4,tcp,private,RSTO,6,18056,0,0,0,0,0,1,0,0,0,0,0,0,0,0,0,0,77,1,0.00,0.00,0.94,1.00,0.01,1.00,0.00,202,1,0.00,0.44,0.00,0.00,0.00,0.00,0.37,1.00,anomaly
0,tcp,ssh,S0,0,0,0,0,0,0,0,0,0,0,0,0,0,0,0,0,0,0,204,2,1.00,1.00,0.00,0.00,0.01,0.07,0.00,255,2,0.01,0.08,0.00,0.00,1.00,1.00,0.00,0.00,anomaly
0,tcp,http,SF,220,3207,0,0,0,0,0,1,0,0,0,0,0,0,0,0,0,0,4,4,0.00,0.00,0.00,0.00,1.00,0.00,0.00,4,255,1.00,0.00,0.25,0.02,0.00,0.00,0.00,0.00,normal
0,tcp,http,REJ,0,0,0,0,0,0,0,0,0,0,0,0,0,0,0,0,0,0,215,7,0.00,0.00,1.00,1.00,0.03,0.07,0.00,255,7,0.03,0.07,0.00,0.00,0.00,0.00,1.00,1.00,anomaly
0,tcp,http,SF,207,3452,0,0,0,0,0,1,0,0,0,0,0,0,0,0,0,0,9,13,0.00,0.00,0.00,0.00,1.00,0.00,0.15,255,255,1.00,0.00,0.00,0.00,0.00,0.00,0.00,0.00,normal
0,tcp,private,S0,0,0,0,0,0,0,0,0,0,0,0,0,0,0,0,0,0,0,98,2,0.98,1.00,0.00,0.00,0.02,0.07,0.00,255,7,0.03,0.06,0.00,0.00,1.00,1.00,0.00,0.00,anomaly
0,tcp,smtp,S0,0,0,0,0,0,0,0,0,0,0,0,0,0,0,0,0,0,0,2,2,0.50,0.50,0.00,0.00,1.00,0.00,0.00,73,126,0.26,0.05,0.03,0.02,0.01,0.01,0.00,0.00,normal
1714,udp,other,SF,146,105,0,0,0,0,0,0,0,0,0,0,0,0,0,0,0,0,4,2,0.00,0.00,0.00,0.00,0.50,0.50,0.00,255,2,0.01,0.66,0.90,0.00,0.00,0.00,0.00,0.00,normal
0,tcp,http,SF,54540,8314,0,0,0,2,0,1,1,0,0,0,0,0,0,0,0,0,5,5,0.00,0.00,0.00,0.00,1.00,0.00,0.00,13,13,1.00,0.00,0.08,0.00,0.00,0.00,0.08,0.08,anomaly
0,tcp,netbios_ssn,S0,0,0,0,0,0,0,0,0,0,0,0,0,0,0,0,0,0,0,297,14,1.00,1.00,0.00,0.00,0.05,0.05,0.00,255,8,0.03,0.07,0.00,0.00,1.00,1.00,0.00,0.00,anomaly
0,udp,domain_u,SF,43,77,0,0,0,0,0,0,0,0,0,0,0,0,0,0,0,0,174,176,0.00,0.00,0.00,0.00,1.00,0.00,0.01,255,235,0.92,0.01,0.00,0.00,0.00,0.00,0.00,0.00,normal
0,tcp,smtp,SF,1267,330,0,0,0,0,0,1,0,0,0,0,0,0,0,0,0,0,1,1,0.00,0.00,0.00,0.00,1.00,0.00,0.00,175,136,0.78,0.02,0.01,0.00,0.00,0.00,0.00,0.00,normal
0,tcp,hostnames,S0,0,0,0,0,0,0,0,0,0,0,0,0,0,0,0,0,0,0,298,19,1.00,1.00,0.00,0.00,0.06,0.06,0.00,255,1,0.00,0.07,0.00,0.00,1.00,1.00,0.00,0.00,anomaly
0,udp,domain_u,SF,45,139,0,0,0,0,0,0,0,0,0,0,0,0,0,0,0,0,73,153,0.00,0.00,0.00,0.00,1.00,0.00,0.01,255,254,1.00,0.01,0.00,0.00,0.00,0.00,0.00,0.00,normal
0,icmp,eco_i,SF,30,0,0,0,0,0,0,0,0,0,0,0,0,0,0,0,0,0,8,1,0.00,0.00,0.00,0.00,0.12,0.38,0.00,255,7,0.03,0.01,0.09,0.00,0.00,0.00,0.00,0.00,normal
0,tcp,http,SF,54540,8314,0,0,0,2,0,1,1,0,0,0,0,0,0,0,0,0,2,2,0.00,0.00,0.00,0.00,1.00,0.00,0.00,254,254,1.00,0.00,0.00,0.00,0.00,0.00,0.02,0.02,anomaly
0,tcp,finger,SF,7,138,0,0,0,0,0,0,0,0,0,0,0,0,0,0,0,0,1,1,0.00,0.00,0.00,0.00,1.00,0.00,0.00,144,10,0.03,0.03,0.01,0.20,0.00,0.00,0.00,0.00,normal
0,tcp,ftp_data,S0,0,0,0,0,0,0,0,0,0,0,0,0,0,0,0,0,0,0,290,5,1.00,1.00,0.00,0.00,0.02,0.05,0.00,255,5,0.02,0.05,0.00,0.00,1.00,1.00,0.00,0.00,anomaly
0,tcp,http,SF,54540,8314,0,0,0,2,0,1,1,0,0,0,0,0,0,0,0,0,3,3,0.00,0.00,0.00,0.00,1.00,0.00,0.00,13,13,1.00,0.00,0.08,0.00,0.00,0.00,0.00,0.00,anomaly
0,tcp,http,SF,315,1086,0,0,0,0,0,1,0,0,0,0,0,0,0,0,0,0,8,17,0.00,0.00,0.12,0.06,1.00,0.00,0.24,255,255,1.00,0.00,0.00,0.00,0.01,0.01,0.00,0.00,normal
0,udp,domain_u,SF,42,42,0,0,0,0,0,0,0,0,0,0,0,0,0,0,0,0,176,176,0.00,0.00,0.00,0.00,1.00,0.00,0.00,255,255,1.00,0.00,0.00,0.00,0.00,0.00,0.00,0.00,normal
0,tcp,private,S0,0,0,0,0,0,0,0,0,0,0,0,0,0,0,0,0,0,0,190,3,1.00,1.00,0.00,0.00,0.02,0.06,0.00,255,14,0.05,0.07,0.00,0.00,1.00,1.00,0.00,0.00,anomaly
0,tcp,ftp_data,S0,0,0,0,0,0,0,0,0,0,0,0,0,0,0,0,0,0,0,4,3,1.00,1.00,0.00,0.00,0.75,0.50,0.00,255,60,0.24,0.04,0.00,0.00,1.00,1.00,0.00,0.00,anomaly
0,udp,domain_u,SF,44,44,0,0,0,0,0,0,0,0,0,0,0,0,0,0,0,0,84,164,0.00,0.00,0.00,0.00,1.00,0.00,0.01,255,246,0.96,0.01,0.01,0.00,0.00,0.00,0.00,0.00,normal
0,tcp,http,SF,218,2402,0,0,0,0,0,1,0,0,0,0,0,0,0,0,0,0,9,9,0.00,0.00,0.00,0.00,1.00,0.00,0.00,254,255,1.00,0.00,0.00,0.01,0.00,0.00,0.00,0.00,normal
39667,tcp,private,RSTR,1,0,0,0,0,0,0,0,0,0,0,0,0,0,0,0,0,0,2,2,0.00,0.00,1.00,1.00,1.00,0.00,0.00,255,2,0.01,0.50,1.00,0.00,0.00,0.00,1.00,1.00,anomaly
0,tcp,ftp_data,SF,374,0,0,0,0,0,0,1,0,0,0,0,0,0,0,0,0,0,155,5,0.97,0.00,0.00,0.00,0.03,0.06,0.00,255,11,0.04,0.06,0.04,0.00,0.96,0.00,0.00,0.00,normal
5,tcp,smtp,SF,1048,336,0,0,0,0,0,1,0,0,0,0,0,0,0,0,0,0,1,3,0.00,0.00,0.00,0.00,1.00,0.00,1.00,125,198,0.80,0.03,0.01,0.01,0.00,0.00,0.00,0.00,normal
0,tcp,other,REJ,0,0,0,0,0,0,0,0,0,0,0,0,0,0,0,0,0,0,511,1,0.05,0.00,0.94,1.00,0.00,0.96,0.00,255,1,0.00,0.96,0.00,0.00,0.03,0.00,0.97,1.00,anomaly
0,tcp,systat,S0,0,0,0,0,0,0,0,0,0,0,0,0,0,0,0,0,0,0,129,14,1.00,1.00,0.00,0.00,0.11,0.06,0.00,255,2,0.01,0.08,0.00,0.00,1.00,1.00,0.00,0.00,anomaly
0,tcp,http,SF,201,290,0,0,0,0,0,1,0,0,0,0,0,0,0,0,0,0,14,14,0.00,0.00,0.00,0.00,1.00,0.00,0.00,255,255,1.00,0.00,0.00,0.00,0.00,0.00,0.00,0.00,normal
0,tcp,http,SF,322,93111,0,0,0,0,0,1,0,0,0,0,0,0,0,0,0,0,12,12,0.00,0.00,0.00,0.00,1.00,0.00,0.00,38,255,1.00,0.00,0.03,0.03,0.03,0.01,0.00,0.00,normal
0,tcp,http,SF,274,3225,0,0,0,0,0,1,0,0,0,0,0,0,0,0,0,0,2,44,0.00,0.00,0.00,0.00,1.00,0.00,0.11,155,255,1.00,0.00,0.01,0.02,0.00,0.00,0.00,0.00,normal
0,tcp,smtp,SF,1505,329,0,0,0,0,0,1,0,0,0,0,0,0,0,0,0,0,1,1,0.00,0.00,0.00,0.00,1.00,0.00,0.00,6,191,1.00,0.00,0.17,0.02,0.00,0.00,0.00,0.00,normal
0,tcp,http,SF,218,1337,0,0,0,0,0,1,0,0,0,0,0,0,0,0,0,0,6,6,0.00,0.00,0.00,0.00,1.00,0.00,0.00,27,27,1.00,0.00,0.04,0.00,0.00,0.00,0.00,0.00,normal
0,tcp,gopher,S0,0,0,0,0,0,0,0,0,0,0,0,0,0,0,0,0,0,0,186,10,1.00,1.00,0.00,0.00,0.05,0.06,0.00,255,10,0.04,0.05,0.00,0.00,1.00,1.00,0.00,0.00,anomaly
0,tcp,http,SF,190,1227,0,0,0,0,0,1,0,0,0,0,0,0,0,0,0,0,39,57,0.00,0.00,0.00,0.00,1.00,0.00,0.07,220,255,1.00,0.00,0.00,0.02,0.00,0.00,0.00,0.00,normal
0,tcp,private,S0,0,0,0,0,0,0,0,0,0,0,0,0,0,0,0,0,0,0,131,6,1.00,1.00,0.00,0.00,0.05,0.06,0.00,255,7,0.03,0.06,0.00,0.00,1.00,1.00,0.00,0.00,anomaly
0,tcp,http,SF,223,5567,0,0,0,0,0,1,0,0,0,0,0,0,0,0,0,0,3,3,0.00,0.00,0.00,0.00,1.00,0.00,0.00,3,255,1.00,0.00,0.33,0.04,0.00,0.00,0.00,0.00,normal
0,icmp,urp_i,SF,182,0,0,0,0,0,0,0,0,0,0,0,0,0,0,0,0,0,1,1,0.00,0.00,0.00,0.00,1.00,0.00,0.00,4,1,0.25,0.50,0.25,0.00,0.00,0.00,0.00,0.00,normal
19,tcp,smtp,SF,955,281,0,0,0,0,0,1,0,0,0,0,0,0,0,0,0,0,1,1,0.00,0.00,0.00,0.00,1.00,0.00,0.00,212,156,0.56,0.07,0.00,0.01,0.00,0.00,0.00,0.00,normal
0,tcp,rje,S0,0,0,0,0,0,0,0,0,0,0,0,0,0,0,0,0,0,0,216,20,1.00,1.00,0.00,0.00,0.09,0.06,0.00,255,20,0.08,0.05,0.00,0.00,1.00,1.00,0.00,0.00,anomaly
0,tcp,http,SF,189,31876,0,0,0,0,0,1,0,0,0,0,0,0,0,0,0,0,1,1,0.00,0.00,0.00,0.00,1.00,0.00,0.00,25,255,1.00,0.00,0.04,0.03,0.00,0.00,0.00,0.00,normal
0,tcp,ftp_data,SF,879,0,0,0,0,0,0,1,0,0,0,0,0,0,0,0,0,0,14,14,0.00,0.00,0.00,0.00,1.00,0.00,0.00,255,128,0.50,0.02,0.50,0.00,0.00,0.00,0.00,0.00,normal
0,tcp,http,SF,328,14087,0,0,0,0,0,1,0,0,0,0,0,0,0,0,0,0,3,3,0.00,0.00,0.00,0.00,1.00,0.00,0.00,255,255,1.00,0.00,0.00,0.00,0.00,0.00,0.00,0.00,normal
0,udp,other,SF,147,147,0,0,0,0,0,0,0,0,0,0,0,0,0,0,0,0,2,2,0.00,0.00,0.00,0.00,1.00,0.00,0.00,255,2,0.01,0.59,0.98,0.00,0.00,0.00,0.00,0.00,normal
0,icmp,ecr_i,SF,30,0,0,0,0,0,0,0,0,0,0,0,0,0,0,0,0,0,1,1,0.00,0.00,0.00,0.00,1.00,0.00,0.00,253,253,1.00,0.00,1.00,0.00,0.00,0.00,0.00,0.00,normal
0,tcp,mtp,S0,0,0,0,0,0,0,0,0,0,0,0,0,0,0,0,0,0,0,267,19,1.00,1.00,0.00,0.00,0.07,0.06,0.00,255,2,0.01,0.07,0.00,0.00,1.00,1.00,0.00,0.00,anomaly
0,tcp,sql_net,REJ,0,0,0,0,0,0,0,0,0,0,0,0,0,0,0,0,0,0,65,12,0.00,0.00,1.00,1.00,0.18,0.08,0.00,255,11,0.04,0.08,0.00,0.00,0.00,0.00,1.00,1.00,anomaly
0,tcp,csnet_ns,S0,0,0,0,0,0,0,0,0,0,0,0,0,0,0,0,0,0,0,271,14,1.00,1.00,0.00,0.00,0.05,0.06,0.00,255,14,0.05,0.07,0.00,0.00,1.00,1.00,0.00,0.00,anomaly
0,tcp,http,SF,308,3307,0,0,0,0,0,1,0,0,0,0,0,0,0,0,0,0,3,6,0.00,0.00,0.00,0.00,1.00,0.00,0.50,85,121,1.00,0.00,0.01,0.02,0.00,0.00,0.00,0.00,normal
0,tcp,http,SF,328,1197,0,0,0,0,0,1,0,0,0,0,0,0,0,0,0,0,3,3,0.33,0.33,0.00,0.00,1.00,0.00,0.00,3,255,1.00,0.00,0.33,0.04,0.33,0.00,0.00,0.00,normal
0,tcp,telnet,S1,0,0,0,0,0,0,0,0,0,0,0,0,0,0,0,0,0,0,1,1,1.00,1.00,0.00,0.00,1.00,0.00,0.00,42,1,0.02,0.10,0.02,0.00,0.02,1.00,0.00,0.00,normal
5,tcp,http,SF,268,279,0,0,0,1,0,1,0,0,0,0,0,0,0,0,0,0,1,3,0.00,0.00,0.00,0.00,1.00,0.00,0.67,106,102,0.96,0.02,0.01,0.00,0.00,0.00,0.00,0.00,normal
0,tcp,http,SF,294,997,0,0,0,0,0,1,0,0,0,0,0,0,0,0,0,0,4,4,0.25,0.25,0.00,0.00,1.00,0.00,0.00,255,255,1.00,0.00,0.00,0.00,0.00,0.00,0.00,0.00,normal
0,tcp,http,SF,240,1137,0,0,0,0,0,1,0,0,0,0,0,0,0,0,0,0,5,5,0.00,0.00,0.00,0.00,1.00,0.00,0.00,202,255,1.00,0.00,0.00,0.01,0.00,0.00,0.00,0.00,normal
0,tcp,http,SF,306,2698,0,0,0,0,0,1,0,0,0,0,0,0,1,0,0,0,4,14,0.00,0.00,0.00,0.00,1.00,0.00,0.14,255,247,0.97,0.01,0.00,0.00,0.00,0.00,0.00,0.00,normal
0,tcp,http,S0,0,0,0,0,0,0,0,0,0,0,0,0,0,0,0,0,0,0,22,9,0.95,0.89,0.05,0.11,0.36,0.23,0.22,255,28,0.11,0.05,0.02,0.00,1.00,1.00,0.00,0.00,anomaly
0,tcp,http,SF,295,471,0,0,0,0,0,1,0,0,0,0,0,0,0,0,0,0,1,1,0.00,0.00,0.00,0.00,1.00,0.00,0.00,1,255,1.00,0.00,1.00,0.04,0.00,0.01,0.00,0.00,normal
0,tcp,private,S0,0,0,0,0,0,0,0,0,0,0,0,0,0,0,0,0,0,0,120,10,1.00,1.00,0.00,0.00,0.08,0.06,0.00,255,6,0.02,0.06,0.00,0.00,1.00,1.00,0.00,0.00,anomaly
0,tcp,http,SF,223,3521,0,0,0,0,0,1,0,0,0,0,0,0,0,0,0,0,19,19,0.00,0.00,0.00,0.00,1.00,0.00,0.00,255,255,1.00,0.00,0.00,0.00,0.00,0.00,0.00,0.00,normal
0,tcp,http,S0,0,0,0,0,0,0,0,0,0,0,0,0,0,0,0,0,0,0,2,3,0.50,0.33,0.00,0.00,1.00,0.00,0.67,3,12,1.00,0.00,0.67,0.33,0.33,0.08,0.00,0.00,normal
0,tcp,bgp,REJ,0,0,0,0,0,0,0,0,0,0,0,0,0,0,0,0,0,0,267,6,0.00,0.00,1.00,1.00,0.02,0.06,0.00,255,6,0.02,0.07,0.00,0.00,0.00,0.00,1.00,1.00,anomaly
0,udp,other,SF,146,0,0,0,0,0,0,0,0,0,0,0,0,0,0,0,0,0,3,1,0.00,0.00,0.00,0.00,0.33,0.67,0.00,255,1,0.00,0.62,0.92,0.00,0.00,0.00,0.00,0.00,normal
0,icmp,urp_i,SF,78,0,0,0,0,0,0,0,0,0,0,0,0,0,0,0,0,0,29,6,0.00,0.00,0.00,0.00,0.21,0.07,0.00,255,7,0.03,0.01,0.03,0.00,0.00,0.00,0.00,0.00,normal
0,tcp,http,SF,202,674,0,0,0,0,0,1,0,0,0,0,0,0,0,0,0,0,7,7,0.00,0.00,0.00,0.00,1.00,0.00,0.00,92,255,1.00,0.00,0.01,0.03,0.00,0.00,0.00,0.00,normal
0,tcp,telnet,S0,0,0,0,0,0,0,0,0,0,0,0,0,0,0,0,0,0,0,267,19,1.00,1.00,0.00,0.00,0.07,0.06,0.00,255,4,0.02,0.07,0.00,0.00,1.00,1.00,0.00,0.00,anomaly
0,tcp,http,SF,205,10044,0,0,0,0,0,1,0,0,0,0,0,0,0,0,0,0,11,12,0.00,0.00,0.00,0.00,1.00,0.00,0.17,255,255,1.00,0.00,0.00,0.00,0.00,0.00,0.00,0.00,normal
7,tcp,other,SF,1766,0,0,0,0,0,0,1,0,0,0,0,0,0,0,0,0,0,1,1,0.00,0.00,0.00,0.00,1.00,0.00,0.00,211,1,0.00,0.04,0.37,0.00,0.00,0.00,0.00,0.00,normal
0,tcp,http,SF,246,1817,0,0,0,0,0,1,0,0,0,0,0,0,0,0,0,0,25,25,0.00,0.00,0.00,0.00,1.00,0.00,0.00,255,255,1.00,0.00,0.00,0.00,0.00,0.00,0.00,0.00,normal
0,udp,domain_u,SF,46,73,0,0,0,0,0,0,0,0,0,0,0,0,0,0,0,0,149,151,0.00,0.00,0.00,0.00,1.00,0.00,0.01,255,225,0.88,0.01,0.00,0.00,0.00,0.00,0.00,0.00,normal
0,tcp,ftp_data,SF,5558,0,0,0,0,0,0,1,0,0,0,0,0,0,0,0,0,0,6,6,0.00,0.00,0.00,0.00,1.00,0.00,0.00,31,97,0.52,0.06,0.52,0.03,0.00,0.00,0.00,0.00,normal
0,tcp,netbios_ssn,S0,0,0,0,0,0,0,0,0,0,0,0,0,0,0,0,0,0,0,271,23,1.00,1.00,0.00,0.00,0.08,0.05,0.00,255,23,0.09,0.05,0.00,0.00,1.00,1.00,0.00,0.00,anomaly
0,tcp,http,SF,343,10925,0,0,0,0,0,1,0,0,0,0,0,0,0,0,0,0,5,21,0.00,0.00,0.00,0.00,1.00,0.00,0.10,5,255,1.00,0.00,0.20,0.03,0.00,0.00,0.00,0.00,normal
1,tcp,smtp,SF,897,329,0,0,0,0,0,1,0,0,0,0,0,0,0,0,0,0,1,2,0.00,0.00,0.00,0.00,1.00,0.00,1.00,181,134,0.43,0.03,0.01,0.01,0.00,0.00,0.00,0.00,normal
0,tcp,ssh,S0,0,0,0,0,0,0,0,0,0,0,0,0,0,0,0,0,0,0,209,16,1.00,1.00,0.00,0.00,0.08,0.06,0.00,255,16,0.06,0.06,0.00,0.00,1.00,1.00,0.00,0.00,anomaly
0,tcp,http,SF,338,1179,0,0,0,0,0,1,0,0,0,0,0,0,0,0,0,0,2,2,0.00,0.00,0.00,0.00,1.00,0.00,0.00,2,255,1.00,0.00,0.50,0.04,0.00,0.00,0.00,0.00,normal
0,tcp,auth,S0,0,0,0,0,0,0,0,0,0,0,0,0,0,0,0,0,0,0,103,3,1.00,1.00,0.00,0.00,0.03,0.07,0.00,255,3,0.01,0.07,0.00,0.00,1.00,1.00,0.00,0.00,anomaly
27,tcp,other,RSTR,0,0,0,0,0,0,0,0,0,0,0,0,0,0,0,0,0,0,1,1,0.00,0.00,1.00,1.00,1.00,0.00,0.00,255,1,0.00,1.00,1.00,0.00,0.00,0.00,0.99,1.00,anomaly
0,tcp,http,SF,305,660,0,0,0,0,0,1,0,0,0,0,0,0,0,0,0,0,13,13,0.00,0.00,0.00,0.00,1.00,0.00,0.00,13,255,1.00,0.00,0.08,0.09,0.00,0.00,0.00,0.00,normal
0,tcp,smtp,SF,1338,367,0,0,0,0,0,1,0,0,0,0,0,0,0,0,0,0,1,3,0.00,0.00,0.00,0.00,1.00,0.00,1.00,92,221,0.96,0.02,0.01,0.01,0.00,0.00,0.00,0.00,normal
0,tcp,uucp_path,REJ,0,0,0,0,0,0,0,0,0,0,0,0,0,0,0,0,0,0,492,1,0.06,0.00,0.93,1.00,0.00,1.00,0.00,255,1,0.00,1.00,0.00,0.00,0.08,0.00,0.92,1.00,anomaly
0,tcp,netbios_ns,S0,0,0,0,0,0,0,0,0,0,0,0,0,0,0,0,0,0,0,241,20,1.00,1.00,0.00,0.00,0.08,0.06,0.00,255,20,0.08,0.07,0.00,0.00,1.00,1.00,0.00,0.00,anomaly
0,tcp,exec,S0,0,0,0,0,0,0,0,0,0,0,0,0,0,0,0,0,0,0,150,20,1.00,1.00,0.00,0.00,0.13,0.06,0.00,255,13,0.05,0.07,0.00,0.00,1.00,1.00,0.00,0.00,anomaly
0,tcp,http,S0,0,0,0,0,0,0,0,0,0,0,0,0,0,0,0,0,0,0,38,10,1.00,1.00,0.00,0.00,0.26,0.11,0.00,255,30,0.12,0.06,0.01,0.00,1.00,1.00,0.00,0.00,anomaly
0,tcp,http,SF,225,901,0,0,0,0,0,1,0,0,0,0,0,0,0,0,0,0,52,52,0.00,0.00,0.00,0.00,1.00,0.00,0.00,255,255,1.00,0.00,0.00,0.00,0.00,0.00,0.00,0.00,normal
0,tcp,private,S0,0,0,0,0,0,0,0,0,0,0,0,0,0,0,0,0,0,0,60,1,1.00,1.00,0.00,0.00,0.02,0.10,0.00,255,21,0.08,0.05,0.00,0.00,1.00,1.00,0.00,0.00,anomaly
0,tcp,exec,S0,0,0,0,0,0,0,0,0,0,0,0,0,0,0,0,0,0,0,14,3,1.00,1.00,0.00,0.00,0.21,0.21,0.00,255,17,0.07,0.07,0.00,0.00,1.00,1.00,0.00,0.00,anomaly
0,tcp,ftp_data,SF,749,0,0,0,0,0,0,0,0,0,0,0,0,0,0,0,0,0,1,1,0.00,0.00,0.00,0.00,1.00,0.00,0.00,255,42,0.16,0.02,0.16,0.00,0.55,0.00,0.00,0.00,normal
0,tcp,Z39_50,S0,0,0,0,0,0,0,0,0,0,0,0,0,0,0,0,0,0,0,267,10,1.00,1.00,0.00,0.00,0.04,0.06,0.00,255,10,0.04,0.07,0.00,0.00,1.00,1.00,0.00,0.00,anomaly
0,tcp,http,SF,217,501,0,0,0,0,0,1,0,0,0,0,0,0,0,0,0,0,5,21,0.00,0.00,0.00,0.00,1.00,0.00,0.14,20,255,1.00,0.00,0.05,0.02,0.00,0.00,0.00,0.00,normal
0,udp,domain_u,SF,45,75,0,0,0,0,0,0,0,0,0,0,0,0,0,0,0,0,71,152,0.00,0.00,0.00,0.00,1.00,0.00,0.01,255,246,0.96,0.01,0.00,0.00,0.00,0.00,0.00,0.00,normal
0,tcp,http,SF,170,37014,0,0,0,0,0,1,0,0,0,0,0,0,0,0,0,0,1,1,0.00,0.00,0.00,0.00,1.00,0.00,0.00,255,255,1.00,0.00,0.00,0.00,0.00,0.00,0.00,0.00,normal
0,tcp,ssh,S0,0,0,0,0,0,0,0,0,0,0,0,0,0,0,0,0,0,0,287,6,1.00,1.00,0.00,0.00,0.02,0.06,0.00,255,7,0.03,0.07,0.00,0.00,1.00,1.00,0.00,0.00,anomaly
0,tcp,smtp,SF,2600,286,0,0,0,0,0,1,0,0,0,0,0,0,0,0,0,0,1,1,0.00,0.00,0.00,0.00,1.00,0.00,0.00,139,114,0.48,0.06,0.01,0.02,0.01,0.02,0.01,0.00,normal
0,tcp,login,S0,0,0,0,0,0,0,0,0,0,0,0,0,0,0,0,0,0,0,4,2,1.00,1.00,0.00,0.00,0.50,0.50,0.00,255,2,0.01,0.07,0.00,0.00,1.00,1.00,0.00,0.00,anomaly
0,udp,domain_u,SF,43,76,0,0,0,0,0,0,0,0,0,0,0,0,0,0,0,0,133,133,0.00,0.00,0.00,0.00,1.00,0.00,0.00,255,201,0.79,0.01,0.00,0.00,0.00,0.00,0.00,0.00,normal
0,tcp,ftp_data,SF,383,0,0,0,0,0,0,1,0,0,0,0,0,0,0,0,0,0,2,4,0.00,0.00,0.00,0.00,1.00,0.00,0.50,142,14,0.02,0.03,0.02,0.14,0.00,0.00,0.00,0.00,normal
0,tcp,http,SF,359,1402,0,0,0,0,0,1,0,0,0,0,0,0,0,0,0,0,2,2,0.00,0.00,0.00,0.00,1.00,0.00,0.00,255,255,1.00,0.00,0.00,0.00,0.00,0.00,0.00,0.00,normal
0,tcp,http,SF,296,9928,0,0,0,0,0,1,0,0,0,0,0,0,0,0,0,0,3,3,0.00,0.00,0.00,0.00,1.00,0.00,0.00,58,255,1.00,0.00,0.02,0.07,0.00,0.00,0.00,0.00,normal
0,tcp,http,SF,174,3159,0,0,0,0,0,1,0,0,0,0,0,0,0,0,0,0,1,1,0.00,0.00,0.00,0.00,1.00,0.00,0.00,26,26,1.00,0.00,0.04,0.00,0.00,0.00,0.00,0.00,normal
0,udp,domain_u,SF,42,42,0,0,0,0,0,0,0,0,0,0,0,0,0,0,0,0,10,16,0.00,0.00,0.00,0.00,1.00,0.00,0.12,255,255,1.00,0.00,0.00,0.00,0.00,0.00,0.00,0.00,normal
0,tcp,smtp,SF,1145,332,0,0,0,0,0,1,0,0,0,0,0,0,0,0,0,0,1,1,0.00,0.00,0.00,0.00,1.00,0.00,0.00,181,104,0.57,0.03,0.01,0.00,0.00,0.00,0.00,0.00,normal
0,icmp,ecr_i,SF,1032,0,0,0,0,0,0,0,0,0,0,0,0,0,0,0,0,0,511,511,0.00,0.00,0.00,0.00,1.00,0.00,0.00,255,174,0.68,0.02,0.68,0.00,0.00,0.00,0.00,0.00,anomaly
0,tcp,http,SF,380,1770,0,0,0,0,0,1,0,0,0,0,0,0,0,0,0,0,32,35,0.00,0.00,0.00,0.00,1.00,0.00,0.09,255,255,1.00,0.00,0.00,0.00,0.00,0.00,0.00,0.00,normal
0,tcp,klogin,S0,0,0,0,0,0,0,0,0,0,0,0,0,0,0,0,0,0,0,50,14,1.00,1.00,0.00,0.00,0.28,0.06,0.00,255,14,0.05,0.05,0.00,0.00,1.00,1.00,0.00,0.00,anomaly
0,udp,domain_u,SF,45,45,0,0,0,0,0,0,0,0,0,0,0,0,0,0,0,0,149,149,0.00,0.00,0.00,0.00,1.00,0.00,0.00,255,255,1.00,0.00,0.01,0.00,0.00,0.00,0.00,0.00,normal
0,tcp,http,SF,213,2325,0,0,0,0,0,1,0,0,0,0,0,0,0,0,0,0,10,11,0.00,0.00,0.00,0.00,1.00,0.00,0.18,198,255,1.00,0.00,0.01,0.02,0.00,0.00,0.00,0.00,normal
0,udp,domain_u,SF,44,137,0,0,0,0,0,0,0,0,0,0,0,0,0,0,0,0,68,149,0.00,0.00,0.00,0.00,1.00,0.00,0.01,255,214,0.84,0.02,0.00,0.00,0.00,0.00,0.00,0.00,normal
0,udp,domain_u,SF,44,89,0,0,0,0,0,0,0,0,0,0,0,0,0,0,0,0,176,176,0.00,0.00,0.00,0.00,1.00,0.00,0.00,255,250,0.98,0.01,0.01,0.00,0.00,0.00,0.00,0.00,normal
0,tcp,http,REJ,0,0,0,0,0,0,0,0,0,0,0,0,0,0,0,0,0,0,1,1,0.00,0.00,1.00,1.00,1.00,0.00,0.00,3,200,1.00,0.00,0.33,0.18,0.00,0.00,1.00,1.00,normal
0,udp,private,SF,1,0,0,0,0,0,0,0,0,0,0,0,0,0,0,0,0,0,10,10,0.00,0.00,0.00,0.00,1.00,0.00,0.00,255,81,0.32,0.11,0.95,0.00,0.00,0.00,0.05,0.00,anomaly
7,tcp,private,RSTR,0,0,0,0,0,0,0,0,0,0,0,0,0,0,0,0,0,0,2,2,0.00,0.00,1.00,1.00,1.00,0.00,0.00,255,2,0.01,0.51,1.00,0.00,0.00,0.00,1.00,1.00,anomaly
0,tcp,http,SF,298,2445,0,0,0,0,0,1,0,0,0,0,0,0,0,0,0,0,9,9,0.00,0.00,0.00,0.00,1.00,0.00,0.00,213,255,1.00,0.00,0.00,0.01,0.00,0.00,0.00,0.00,normal
0,tcp,netstat,S0,0,0,0,0,0,0,0,0,0,0,0,0,0,0,0,0,0,0,148,20,1.00,1.00,0.00,0.00,0.14,0.06,0.00,255,1,0.00,0.07,0.00,0.00,1.00,1.00,0.00,0.00,anomaly
25641,tcp,private,RSTR,1,0,0,0,0,0,0,0,0,0,0,0,0,0,0,0,0,0,2,2,0.00,0.00,1.00,1.00,1.00,0.00,0.00,255,2,0.01,0.64,1.00,0.00,0.00,0.00,1.00,1.00,anomaly
0,tcp,http,SF,198,1705,0,0,0,0,0,1,0,0,0,0,0,0,0,0,0,0,24,24,0.00,0.00,0.00,0.00,1.00,0.00,0.00,255,255,1.00,0.00,0.00,0.00,0.00,0.00,0.00,0.00,normal
0,tcp,http,SF,235,19714,0,0,0,0,0,1,0,0,0,0,0,0,0,0,0,0,1,1,0.00,0.00,0.00,0.00,1.00,0.00,0.00,31,255,1.00,0.00,0.03,0.04,0.00,0.00,0.03,0.00,normal
0,tcp,http,SF,191,13667,0,0,0,0,0,1,0,0,0,0,0,0,0,0,0,0,8,9,0.00,0.00,0.00,0.00,1.00,0.00,0.22,169,255,1.00,0.00,0.01,0.02,0.00,0.00,0.00,0.00,normal
0,tcp,private,REJ,0,0,0,0,0,0,0,0,0,0,0,0,0,0,0,0,0,0,297,17,0.00,0.00,1.00,1.00,0.06,0.06,0.00,255,17,0.07,0.08,0.00,0.00,0.00,0.00,1.00,1.00,anomaly
0,icmp,ecr_i,SF,1032,0,0,0,0,0,0,0,0,0,0,0,0,0,0,0,0,0,511,511,0.00,0.00,0.00,0.00,1.00,0.00,0.00,255,236,0.93,0.04,0.93,0.00,0.00,0.00,0.00,0.00,anomaly
0,tcp,http,SF,283,255,0,0,0,0,0,1,0,0,0,0,0,0,0,0,0,0,8,8,0.00,0.00,0.00,0.00,1.00,0.00,0.00,255,255,1.00,0.00,0.01,0.00,0.00,0.00,0.00,0.00,normal
0,tcp,private,REJ,0,0,0,0,0,0,0,0,0,0,0,0,0,0,0,0,0,0,225,6,0.00,0.00,1.00,1.00,0.03,0.07,0.00,255,6,0.02,0.09,0.00,0.00,0.00,0.00,1.00,1.00,anomaly
0,tcp,nnsp,S0,0,0,0,0,0,0,0,0,0,0,0,0,0,0,0,0,0,0,99,1,1.00,1.00,0.00,0.00,0.01,0.07,0.00,255,1,0.00,0.06,0.00,0.00,1.00,1.00,0.00,0.00,anomaly
0,tcp,http,SF,293,2325,0,0,0,0,0,1,0,0,0,0,0,0,0,0,0,0,10,11,0.00,0.00,0.00,0.00,1.00,0.00,0.18,239,255,1.00,0.00,0.00,0.01,0.00,0.00,0.00,0.00,normal
0,udp,domain_u,SF,45,131,0,0,0,0,0,0,0,0,0,0,0,0,0,0,0,0,207,208,0.00,0.00,0.00,0.00,1.00,0.00,0.01,255,166,0.65,0.01,0.00,0.00,0.00,0.00,0.00,0.00,normal
0,udp,domain_u,SF,33,87,0,0,0,0,0,0,0,0,0,0,0,0,0,0,0,0,1,3,0.00,0.00,0.00,0.00,1.00,0.00,1.00,255,245,0.96,0.01,0.01,0.00,0.00,0.00,0.00,0.00,normal
171,tcp,http,SF,330,538,0,0,0,0,0,1,0,0,0,0,0,0,1,0,0,0,2,3,0.00,0.00,0.00,0.00,1.00,0.00,0.67,7,255,1.00,0.00,0.14,0.05,0.00,0.00,0.00,0.00,normal
0,udp,domain_u,SF,45,78,0,0,0,0,0,0,0,0,0,0,0,0,0,0,0,0,124,124,0.00,0.00,0.00,0.00,1.00,0.00,0.00,255,245,0.96,0.01,0.01,0.00,0.00,0.00,0.00,0.00,normal
0,tcp,http,SF,290,6763,0,0,0,0,0,1,0,0,0,0,0,0,0,0,0,0,3,15,0.00,0.00,0.00,0.00,1.00,0.00,0.13,255,255,1.00,0.00,0.00,0.00,0.00,0.00,0.00,0.00,normal
0,tcp,http,SF,219,465,0,0,0,0,0,1,0,0,0,0,0,0,0,0,0,0,9,10,0.00,0.00,0.00,0.00,1.00,0.00,0.20,58,255,1.00,0.00,0.02,0.05,0.00,0.00,0.00,0.00,normal
0,tcp,vmnet,REJ,0,0,0,0,0,0,0,0,0,0,0,0,0,0,0,0,0,0,110,7,0.00,0.00,1.00,1.00,0.06,0.06,0.00,255,7,0.03,0.07,0.00,0.00,0.00,0.00,1.00,1.00,anomaly
38776,tcp,bgp,RSTR,1,0,0,0,0,0,0,0,0,0,0,0,0,0,0,0,0,0,2,2,0.00,0.00,1.00,1.00,1.00,0.00,0.00,255,2,0.01,0.51,1.00,0.00,0.00,0.00,1.00,1.00,anomaly
0,udp,other,SF,516,4,0,0,0,0,0,0,0,0,0,0,0,0,0,0,0,0,496,496,0.00,0.00,0.00,0.00,1.00,0.00,0.00,255,255,1.00,0.00,1.00,0.00,0.00,0.00,0.00,0.00,normal
0,tcp,http,SF,358,2085,0,0,0,0,0,1,0,0,0,0,0,0,0,0,0,0,10,12,0.00,0.00,0.00,0.00,1.00,0.00,0.17,255,255,1.00,0.00,0.00,0.00,0.01,0.01,0.00,0.00,normal
0,tcp,echo,S0,0,0,0,0,0,0,0,0,0,0,0,0,0,0,0,0,0,0,296,11,1.00,1.00,0.00,0.00,0.04,0.05,0.00,255,11,0.04,0.05,0.00,0.00,1.00,1.00,0.00,0.00,anomaly
0,tcp,private,S0,0,0,0,0,0,0,0,0,0,0,0,0,0,0,0,0,0,0,121,16,1.00,1.00,0.00,0.00,0.13,0.07,0.00,24,16,0.67,0.17,0.04,0.00,1.00,1.00,0.00,0.00,anomaly
0,tcp,time,S0,0,0,0,0,0,0,0,0,0,0,0,0,0,0,0,0,0,0,282,1,1.00,1.00,0.00,0.00,0.00,0.06,0.00,255,1,0.00,0.06,0.00,0.00,1.00,1.00,0.00,0.00,anomaly
0,tcp,private,S0,0,0,0,0,0,0,0,0,0,0,0,0,0,0,0,0,0,0,213,14,1.00,1.00,0.00,0.00,0.07,0.05,0.00,255,14,0.05,0.06,0.00,0.00,1.00,1.00,0.00,0.00,anomaly
1,tcp,ftp,SF,1170,2447,0,0,0,28,0,1,0,0,0,0,0,0,0,0,0,1,1,1,0.00,0.00,0.00,0.00,1.00,0.00,0.00,120,18,0.15,0.05,0.01,0.00,0.02,0.00,0.07,0.00,anomaly
0,udp,other,SF,145,0,0,0,0,0,0,0,0,0,0,0,0,0,0,0,0,0,1,1,0.00,0.00,0.00,0.00,1.00,0.00,0.00,255,2,0.01,0.64,0.95,0.00,0.00,0.00,0.00,0.00,normal
0,udp,domain_u,SF,44,127,0,0,0,0,0,0,0,0,0,0,0,0,0,0,0,0,74,74,0.00,0.00,0.00,0.00,1.00,0.00,0.00,212,149,0.70,0.02,0.00,0.00,0.00,0.00,0.00,0.00,normal
0,icmp,eco_i,SF,30,0,0,0,0,0,0,0,0,0,0,0,0,0,0,0,0,0,1,1,0.00,0.00,0.00,0.00,1.00,0.00,0.00,52,131,1.00,0.00,1.00,0.31,0.00,0.00,0.00,0.00,normal
0,tcp,http,SF,237,384,0,0,0,0,0,1,0,0,0,0,0,0,0,0,0,0,2,2,0.00,0.00,0.00,0.00,1.00,0.00,0.00,252,255,1.00,0.00,0.00,0.01,0.00,0.00,0.00,0.00,normal
0,tcp,http,SF,321,1116,0,0,0,0,0,1,0,0,0,0,0,0,0,0,0,0,19,19,0.00,0.00,0.00,0.00,1.00,0.00,0.00,61,255,1.00,0.00,0.02,0.03,0.00,0.00,0.00,0.00,normal
0,tcp,http,SF,226,11052,0,0,0,0,0,1,0,0,0,0,0,0,0,0,0,0,1,1,0.00,0.00,0.00,0.00,1.00,0.00,0.00,22,255,1.00,0.00,0.05,0.04,0.00,0.00,0.00,0.00,normal
0,udp,domain_u,SF,126,45,0,0,0,0,0,0,0,0,0,0,0,0,0,0,0,0,90,90,0.00,0.00,0.00,0.00,1.00,0.00,0.00,255,243,0.95,0.01,0.36,0.00,0.00,0.00,0.00,0.00,normal
0,icmp,eco_i,SF,30,0,0,0,0,0,0,0,0,0,0,0,0,0,0,0,0,0,1,1,0.00,0.00,0.00,0.00,1.00,0.00,0.00,44,90,0.98,0.05,0.98,0.28,0.00,0.00,0.00,0.00,normal
0,udp,domain_u,SF,46,46,0,0,0,0,0,0,0,0,0,0,0,0,0,0,0,0,208,209,0.00,0.00,0.00,0.00,1.00,0.00,0.01,255,166,0.65,0.01,0.00,0.00,0.00,0.00,0.00,0.00,normal
0,icmp,eco_i,SF,8,0,0,0,0,0,0,0,0,0,0,0,0,0,0,0,0,0,1,6,0.00,0.00,0.00,0.00,1.00,0.00,1.00,2,14,1.00,0.00,1.00,0.50,0.00,0.00,0.00,0.00,anomaly
0,udp,domain_u,SF,46,128,0,0,0,0,0,0,0,0,0,0,0,0,0,0,0,0,65,145,0.00,0.00,0.00,0.00,1.00,0.00,0.01,255,254,1.00,0.01,0.00,0.00,0.00,0.00,0.00,0.00,normal
0,tcp,http,SF,337,188,0,0,0,0,0,1,0,0,0,0,0,0,0,0,0,0,1,1,0.00,0.00,0.00,0.00,1.00,0.00,0.00,17,255,1.00,0.00,0.06,0.05,0.00,0.00,0.00,0.00,normal
0,tcp,private,S0,0,0,0,0,0,0,0,0,0,0,0,0,0,0,0,0,0,0,62,1,1.00,1.00,0.00,0.00,0.02,0.08,0.00,255,15,0.06,0.08,0.00,0.00,1.00,1.00,0.00,0.00,anomaly
0,tcp,ftp_data,SF,7162,0,0,0,0,0,0,1,0,0,0,0,0,0,0,0,0,0,7,7,0.00,0.00,0.00,0.00,1.00,0.00,0.00,255,13,0.05,0.07,0.05,0.00,0.89,0.00,0.00,0.00,normal
0,tcp,other,REJ,0,0,0,0,0,0,0,0,0,0,0,0,0,0,0,0,0,0,509,1,0.16,0.00,0.84,1.00,0.00,1.00,0.00,255,1,0.00,1.00,0.00,0.00,0.02,0.00,0.98,1.00,anomaly
20,tcp,smtp,SF,1205,333,0,0,0,0,0,1,0,0,0,0,0,0,0,0,0,0,1,1,0.00,0.00,0.00,0.00,1.00,0.00,0.00,104,178,0.70,0.03,0.01,0.01,0.00,0.00,0.00,0.00,normal
3,tcp,ftp_data,SF,2194619,0,0,0,0,0,0,0,0,0,0,0,0,0,0,0,0,0,2,2,0.00,0.00,0.00,0.00,1.00,0.00,0.00,16,35,0.38,0.12,0.38,0.06,0.00,0.00,0.00,0.00,normal
0,tcp,http,SF,346,280,0,0,0,0,0,1,0,0,0,0,0,0,0,0,0,0,10,10,0.00,0.00,0.00,0.00,1.00,0.00,0.00,255,255,1.00,0.00,0.00,0.00,0.00,0.00,0.00,0.00,normal
3,tcp,private,RSTR,0,0,0,0,0,0,0,0,0,0,0,0,0,0,0,0,0,0,335,2,0.00,0.00,1.00,1.00,0.01,0.52,0.00,255,2,0.01,0.52,1.00,0.00,0.00,0.00,1.00,1.00,anomaly
0,tcp,systat,S0,0,0,0,0,0,0,0,0,0,0,0,0,0,0,0,0,0,0,139,18,1.00,1.00,0.00,0.00,0.13,0.04,0.00,255,6,0.02,0.06,0.00,0.00,1.00,1.00,0.00,0.00,anomaly
0,tcp,finger,S0,0,0,0,0,0,0,0,0,0,0,0,0,0,0,0,0,0,0,140,18,1.00,1.00,0.00,0.00,0.13,0.05,0.00,255,7,0.03,0.06,0.00,0.00,1.00,1.00,0.00,0.00,anomaly
0,tcp,private,S0,0,0,0,0,0,0,0,0,0,0,0,0,0,0,0,0,0,0,117,2,1.00,1.00,0.00,0.00,0.02,0.06,0.00,255,8,0.03,0.06,0.00,0.00,1.00,1.00,0.00,0.00,anomaly
1,tcp,smtp,SF,1693,326,0,0,0,0,0,1,0,0,0,0,0,0,0,0,0,0,1,2,0.00,0.00,0.00,0.00,1.00,0.00,1.00,143,179,0.64,0.04,0.01,0.01,0.00,0.00,0.00,0.00,normal
0,tcp,vmnet,S0,0,0,0,0,0,0,0,0,0,0,0,0,0,0,0,0,0,0,294,20,1.00,1.00,0.00,0.00,0.07,0.04,0.00,255,20,0.08,0.05,0.00,0.00,1.00,1.00,0.00,0.00,anomaly
0,tcp,sql_net,S0,0,0,0,0,0,0,0,0,0,0,0,0,0,0,0,0,0,0,248,15,1.00,1.00,0.00,0.00,0.06,0.06,0.00,255,1,0.00,0.07,0.00,0.00,1.00,1.00,0.00,0.00,anomaly
0,tcp,smtp,SF,861,328,0,0,0,0,0,1,0,0,0,0,0,0,0,0,0,0,1,1,0.00,0.00,0.00,0.00,1.00,0.00,0.00,65,129,0.55,0.09,0.02,0.02,0.00,0.00,0.00,0.00,normal
0,tcp,smtp,SF,1132,279,0,0,0,0,0,1,0,0,0,0,0,0,0,0,0,0,1,1,0.00,0.00,0.00,0.00,1.00,0.00,0.00,119,141,0.54,0.06,0.01,0.01,0.00,0.00,0.00,0.00,normal
0,tcp,smtp,SF,1585,442,0,0,0,0,0,1,0,0,0,0,0,0,0,0,0,0,2,4,0.00,0.00,0.00,0.00,1.00,0.00,0.75,155,106,0.59,0.05,0.01,0.02,0.01,0.00,0.01,0.00,normal
0,tcp,netbios_ns,S0,0,0,0,0,0,0,0,0,0,0,0,0,0,0,0,0,0,0,241,3,1.00,1.00,0.00,0.00,0.01,0.07,0.00,255,3,0.01,0.07,0.00,0.00,1.00,1.00,0.00,0.00,anomaly
0,udp,other,SF,147,147,0,0,0,0,0,0,0,0,0,0,0,0,0,0,0,0,2,1,0.00,0.00,0.00,0.00,0.50,1.00,0.00,255,1,0.00,0.69,0.98,0.00,0.00,0.00,0.00,0.00,normal
0,tcp,private,S0,0,0,0,0,0,0,0,0,0,0,0,0,0,0,0,0,0,0,177,25,1.00,1.00,0.00,0.00,0.14,0.05,0.00,255,25,0.10,0.05,0.00,0.00,1.00,1.00,0.00,0.00,anomaly
0,tcp,finger,S0,0,0,0,0,0,0,0,0,0,0,0,0,0,0,0,0,0,0,33,8,1.00,1.00,0.00,0.00,0.24,0.12,0.00,255,63,0.25,0.02,0.01,0.00,1.00,1.00,0.00,0.00,anomaly
0,tcp,auth,REJ,0,0,0,0,0,0,0,0,0,0,0,0,0,0,0,0,0,0,225,1,0.00,0.00,1.00,1.00,0.00,0.07,0.00,255,1,0.00,0.08,0.00,0.00,0.00,0.00,1.00,1.00,anomaly
0,tcp,finger,SF,7,0,0,0,0,0,0,0,0,0,0,0,0,0,0,0,0,0,1,1,0.00,0.00,0.00,0.00,1.00,0.00,0.00,46,11,0.09,0.04,0.02,0.18,0.00,0.00,0.00,0.00,normal
0,tcp,supdup,S0,0,0,0,0,0,0,0,0,0,0,0,0,0,0,0,0,0,0,229,12,1.00,1.00,0.00,0.00,0.05,0.06,0.00,255,12,0.05,0.07,0.00,0.00,1.00,1.00,0.00,0.00,anomaly
0,tcp,private,S0,0,0,0,0,0,0,0,0,0,0,0,0,0,0,0,0,0,0,289,3,1.00,1.00,0.00,0.00,0.01,0.06,0.00,255,3,0.01,0.07,0.00,0.00,1.00,1.00,0.00,0.00,anomaly
0,tcp,http,SF,282,4624,0,0,0,0,0,1,0,0,0,0,0,0,0,0,0,0,5,5,0.00,0.00,0.00,0.00,1.00,0.00,0.00,26,255,1.00,0.00,0.04,0.03,0.00,0.00,0.00,0.00,normal
0,tcp,time,RSTO,0,0,0,0,0,0,0,0,0,0,0,0,0,0,0,0,0,0,170,9,0.00,0.00,1.00,1.00,0.05,0.07,0.00,255,9,0.04,0.08,0.00,0.00,0.00,0.00,1.00,1.00,anomaly
0,udp,domain_u,SF,43,125,0,0,0,0,0,0,0,0,0,0,0,0,0,0,0,0,74,153,0.00,0.00,0.00,0.00,1.00,0.00,0.01,255,255,1.00,0.00,0.00,0.00,0.00,0.00,0.00,0.00,normal
0,tcp,http,SF,191,2241,0,0,0,0,0,1,0,0,0,0,0,0,0,0,0,0,8,11,0.12,0.09,0.00,0.00,1.00,0.00,0.18,255,255,1.00,0.00,0.00,0.00,0.00,0.00,0.00,0.00,normal
0,tcp,http,SF,227,1522,0,0,0,0,0,1,0,0,0,0,0,0,0,0,0,0,2,2,0.00,0.00,0.00,0.00,1.00,0.00,0.00,114,255,1.00,0.00,0.01,0.02,0.00,0.00,0.00,0.00,normal
0,tcp,uucp,RSTO,0,0,0,0,0,0,0,0,0,0,0,0,0,0,0,0,0,0,72,1,0.00,0.00,1.00,1.00,0.01,0.08,0.00,255,1,0.00,0.07,0.00,0.00,0.00,0.00,1.00,1.00,anomaly
0,tcp,http,SF,200,1308,0,0,0,0,0,1,0,0,0,0,0,0,0,0,0,0,23,27,0.00,0.00,0.00,0.00,1.00,0.00,0.11,143,255,1.00,0.00,0.01,0.04,0.00,0.00,0.00,0.00,normal
0,tcp,private,S0,0,0,0,0,0,0,0,0,0,0,0,0,0,0,0,0,0,0,119,1,1.00,1.00,0.00,0.00,0.01,0.08,0.00,255,2,0.01,0.06,0.00,0.00,1.00,1.00,0.00,0.00,anomaly
0,udp,domain_u,SF,35,95,0,0,0,0,0,0,0,0,0,0,0,0,0,0,0,0,1,20,0.00,0.00,0.00,0.00,1.00,0.00,0.20,49,31,0.63,0.06,0.02,0.00,0.00,0.00,0.00,0.00,normal
2035,udp,other,SF,147,105,0,0,0,0,0,0,0,0,0,0,0,0,0,0,0,0,1,1,0.00,0.00,0.00,0.00,1.00,0.00,0.00,255,2,0.01,0.62,0.87,0.00,0.00,0.00,0.00,0.00,normal
1,tcp,smtp,SF,1737,441,0,0,0,0,0,1,0,0,0,0,0,0,0,0,0,0,1,1,0.00,0.00,0.00,0.00,1.00,0.00,0.00,19,178,0.95,0.11,0.05,0.02,0.00,0.00,0.00,0.00,normal
0,tcp,time,RSTO,0,0,0,0,0,0,0,0,0,0,0,0,0,0,0,0,0,0,251,1,0.00,0.00,1.00,1.00,0.00,0.06,0.00,255,1,0.00,0.07,0.00,0.00,0.00,0.00,1.00,1.00,anomaly
1,tcp,smtp,SF,1459,325,0,0,0,0,0,1,0,0,0,0,0,0,0,0,0,0,1,4,0.00,0.00,0.00,0.00,1.00,0.00,1.00,166,124,0.43,0.02,0.01,0.02,0.00,0.00,0.00,0.00,normal
0,tcp,telnet,S0,0,0,0,0,0,0,0,0,0,0,0,0,0,0,0,0,0,0,126,14,1.00,1.00,0.00,0.00,0.11,0.06,0.00,255,7,0.03,0.07,0.00,0.00,1.00,1.00,0.00,0.00,anomaly
0,tcp,http,SF,185,5717,0,0,0,0,0,1,0,0,0,0,0,0,0,0,0,0,9,11,0.00,0.00,0.00,0.00,1.00,0.00,0.18,10,255,1.00,0.00,0.10,0.04,0.00,0.00,0.00,0.00,normal
0,tcp,private,S0,0,0,0,0,0,0,0,0,0,0,0,0,0,0,0,0,0,0,118,13,1.00,1.00,0.00,0.00,0.11,0.06,0.00,255,20,0.08,0.06,0.00,0.00,1.00,1.00,0.00,0.00,anomaly
0,icmp,eco_i,SF,8,0,0,0,0,0,0,0,0,0,0,0,0,0,0,0,0,0,1,44,0.00,0.00,0.00,0.00,1.00,0.00,1.00,1,62,1.00,0.00,1.00,0.52,0.00,0.00,0.00,0.00,anomaly
0,tcp,uucp_path,S0,0,0,0,0,0,0,0,0,0,0,0,0,0,0,0,0,0,0,203,1,1.00,1.00,0.00,0.00,0.00,0.07,0.00,255,1,0.00,0.07,0.00,0.00,1.00,1.00,0.00,0.00,anomaly
0,tcp,ftp_data,SF,192,0,0,0,0,0,0,1,0,0,0,0,0,0,0,0,0,0,2,2,0.00,0.00,0.00,0.00,1.00,0.00,0.00,5,81,0.80,0.40,0.80,0.02,0.00,0.00,0.00,0.00,normal
0,icmp,eco_i,SF,8,0,0,0,0,0,0,0,0,0,0,0,0,0,0,0,0,0,1,40,0.00,0.00,0.00,0.00,1.00,0.00,1.00,1,143,1.00,0.00,1.00,0.50,0.00,0.00,0.00,0.00,anomaly
0,tcp,http,SF,362,242,0,0,0,0,0,1,0,0,0,0,0,0,0,0,0,0,7,9,0.00,0.00,0.00,0.00,1.00,0.00,0.33,236,255,1.00,0.00,0.00,0.01,0.00,0.00,0.00,0.00,normal
0,tcp,ftp_data,S0,0,0,0,0,0,0,0,0,0,0,0,0,0,0,0,0,0,0,145,16,1.00,1.00,0.00,0.00,0.11,0.06,0.00,255,4,0.02,0.07,0.00,0.00,1.00,1.00,0.00,0.00,anomaly
0,tcp,finger,RSTO,0,0,0,0,0,0,0,0,0,0,0,0,0,0,0,0,0,0,251,1,0.00,0.00,1.00,1.00,0.00,0.07,0.00,255,1,0.00,0.08,0.00,0.00,0.00,0.00,1.00,1.00,anomaly
0,tcp,http,S0,0,0,0,0,0,0,0,0,0,0,0,0,0,0,0,0,0,0,42,14,1.00,1.00,0.00,0.00,0.33,0.10,0.00,255,64,0.25,0.02,0.00,0.00,1.00,1.00,0.00,0.00,anomaly
0,tcp,smtp,SF,865,453,0,0,0,0,0,1,0,0,0,0,0,0,0,0,0,0,1,1,0.00,0.00,0.00,0.00,1.00,0.00,0.00,255,31,0.12,0.06,0.00,0.00,0.67,0.00,0.00,0.00,normal
0,tcp,http,SF,208,15642,0,0,0,0,0,1,0,0,0,0,0,0,0,0,0,0,5,6,0.00,0.00,0.00,0.00,1.00,0.00,0.33,5,255,1.00,0.00,0.20,0.03,0.00,0.00,0.00,0.00,normal
0,tcp,smtp,RSTO,0,0,0,0,0,0,0,0,0,0,0,0,0,0,0,0,0,0,1,1,0.00,0.00,1.00,1.00,1.00,0.00,0.00,169,110,0.65,0.02,0.01,0.00,0.00,0.00,0.01,0.02,normal
0,tcp,http,SF,215,12984,0,0,0,0,0,1,0,0,0,0,0,0,0,0,0,0,2,2,0.00,0.00,0.00,0.00,1.00,0.00,0.00,8,255,1.00,0.00,0.12,0.02,0.00,0.00,0.00,0.00,normal
0,tcp,http,REJ,0,0,0,0,0,0,0,0,0,0,0,0,0,0,0,0,0,0,1,1,0.00,0.00,1.00,1.00,1.00,0.00,0.00,2,247,1.00,0.00,0.50,0.11,0.00,0.00,1.00,0.88,normal
0,tcp,http,SF,54540,8314,0,0,0,2,0,1,1,0,0,0,0,0,0,0,0,0,3,3,0.00,0.00,0.00,0.00,1.00,0.00,0.00,80,80,1.00,0.00,0.01,0.00,0.01,0.01,0.01,0.01,anomaly
0,tcp,finger,SF,13,144,0,0,0,0,0,0,0,0,0,0,0,0,0,0,0,0,1,1,0.00,0.00,0.00,0.00,1.00,0.00,0.00,168,11,0.07,0.03,0.01,0.00,0.00,0.00,0.00,0.00,normal
0,tcp,ftp,RSTO,0,0,0,0,0,0,0,0,0,0,0,0,0,0,0,0,0,0,245,14,0.00,0.00,1.00,1.00,0.06,0.07,0.00,255,14,0.05,0.08,0.00,0.00,0.00,0.00,1.00,1.00,anomaly
0,icmp,urp_i,SF,78,0,0,0,0,0,0,0,0,0,0,0,0,0,0,0,0,0,21,7,0.00,0.00,0.00,0.00,0.14,0.10,0.43,255,7,0.03,0.01,0.03,0.00,0.00,0.00,0.00,0.00,normal
0,tcp,http,SF,258,7973,0,0,0,0,0,1,0,0,0,0,0,0,0,0,0,0,14,14,0.00,0.00,0.00,0.00,1.00,0.00,0.00,34,255,1.00,0.00,0.03,0.02,0.00,0.00,0.00,0.00,normal
3,tcp,smtp,SF,645,331,0,0,0,0,0,1,0,0,0,0,0,0,0,0,0,0,1,2,0.00,0.00,0.00,0.00,1.00,0.00,1.00,119,131,0.50,0.06,0.01,0.02,0.00,0.00,0.00,0.00,normal
0,tcp,http,SF,187,312,0,0,0,0,0,1,0,0,0,0,0,0,0,0,0,0,9,19,0.00,0.00,0.00,0.00,1.00,0.00,0.16,223,255,1.00,0.00,0.00,0.01,0.00,0.00,0.00,0.00,normal
0,icmp,ecr_i,SF,1032,0,0,0,0,0,0,0,0,0,0,0,0,0,0,0,0,0,354,354,0.00,0.00,0.00,0.00,1.00,0.00,0.00,255,255,1.00,0.00,1.00,0.00,0.00,0.00,0.00,0.00,anomaly
0,tcp,http,SF,350,143,0,0,0,0,0,1,0,0,0,0,0,0,0,0,0,0,1,11,0.00,0.00,0.00,0.00,1.00,0.00,0.36,2,11,1.00,0.00,0.50,0.45,0.00,0.00,0.50,0.91,normal
0,tcp,private,S0,0,0,0,0,0,0,0,0,0,0,0,0,0,0,0,0,0,0,106,7,1.00,1.00,0.00,0.00,0.07,0.06,0.00,17,2,0.12,0.29,0.06,0.00,1.00,1.00,0.00,0.00,anomaly
0,tcp,http,SF,367,2906,0,0,0,0,0,1,0,0,0,0,0,0,0,0,0,0,3,22,0.00,0.00,0.00,0.00,1.00,0.00,0.14,13,255,1.00,0.00,0.08,0.08,0.00,0.00,0.00,0.00,normal
0,tcp,http,SF,300,2647,0,0,0,0,0,1,0,0,0,0,0,0,0,0,0,0,6,6,0.00,0.00,0.00,0.00,1.00,0.00,0.00,255,255,1.00,0.00,0.00,0.00,0.00,0.00,0.00,0.00,normal
0,tcp,http,SF,213,2713,0,0,0,0,0,1,0,0,0,0,0,0,0,0,0,0,1,1,0.00,0.00,0.00,0.00,1.00,0.00,0.00,1,255,1.00,0.00,1.00,0.05,0.00,0.00,0.00,0.00,normal
0,tcp,Z39_50,S0,0,0,0,0,0,0,0,0,0,0,0,0,0,0,0,0,0,0,293,17,1.00,1.00,0.00,0.00,0.06,0.05,0.00,255,17,0.07,0.05,0.00,0.00,1.00,1.00,0.00,0.00,anomaly
0,tcp,http,SF,216,693,0,0,0,0,0,1,0,0,0,0,0,0,0,0,0,0,5,7,0.00,0.00,0.00,0.00,1.00,0.00,0.29,5,255,1.00,0.00,0.20,0.03,0.00,0.00,0.00,0.00,normal
0,tcp,auth,SF,10,36,0,0,0,0,0,0,0,0,0,0,0,0,0,0,0,0,1,1,0.00,0.00,0.00,0.00,1.00,0.00,0.00,194,8,0.03,0.02,0.01,0.25,0.00,0.00,0.03,0.00,normal
0,udp,domain_u,SF,46,72,0,0,0,0,0,0,0,0,0,0,0,0,0,0,0,0,107,109,0.00,0.00,0.00,0.00,1.00,0.00,0.03,255,229,0.90,0.01,0.00,0.00,0.00,0.00,0.00,0.00,normal
0,tcp,http,SF,339,678,0,0,0,0,0,1,0,0,0,0,0,0,0,0,0,0,8,8,0.00,0.00,0.00,0.00,1.00,0.00,0.00,22,255,1.00,0.00,0.05,0.02,0.00,0.00,0.00,0.00,normal
0,tcp,private,S0,0,0,0,0,0,0,0,0,0,0,0,0,0,0,0,0,0,0,204,5,1.00,1.00,0.00,0.00,0.02,0.06,0.00,255,15,0.06,0.07,0.00,0.00,1.00,1.00,0.00,0.00,anomaly
0,tcp,auth,S0,0,0,0,0,0,0,0,0,0,0,0,0,0,0,0,0,0,0,228,18,1.00,1.00,0.00,0.00,0.08,0.05,0.00,255,18,0.07,0.05,0.00,0.00,1.00,1.00,0.00,0.00,anomaly
0,tcp,private,S0,0,0,0,0,0,0,0,0,0,0,0,0,0,0,0,0,0,0,243,14,1.00,1.00,0.00,0.00,0.06,0.06,0.00,255,12,0.05,0.07,0.00,0.00,1.00,1.00,0.00,0.00,anomaly
0,udp,private,SF,1,0,0,0,0,0,0,0,0,0,0,0,0,0,0,0,0,0,12,2,0.00,0.00,0.00,0.00,0.17,0.67,0.00,255,2,0.01,0.26,1.00,0.00,0.00,0.00,0.00,0.00,anomaly
3,tcp,smtp,SF,992,279,0,0,0,0,0,1,0,0,0,0,0,0,0,0,0,0,1,2,0.00,0.00,0.00,0.00,1.00,0.00,1.00,22,25,0.82,0.14,0.05,0.08,0.00,0.00,0.00,0.00,normal
0,tcp,http,REJ,0,0,0,0,0,0,0,0,0,0,0,0,0,0,0,0,0,0,1,2,0.00,0.00,1.00,1.00,1.00,0.00,1.00,35,118,1.00,0.00,0.03,0.22,0.00,0.00,1.00,1.00,normal
0,tcp,private,REJ,0,0,0,0,0,0,0,0,0,0,0,0,0,0,0,0,0,0,170,19,0.00,0.00,1.00,1.00,0.11,0.06,0.00,255,19,0.07,0.07,0.00,0.00,0.00,0.00,1.00,1.00,anomaly
0,tcp,private,RSTR,0,0,0,0,0,0,0,0,0,0,0,0,0,0,0,0,0,0,1,1,0.00,0.00,1.00,1.00,1.00,0.00,0.00,255,1,0.00,0.63,1.00,0.00,0.00,0.00,1.00,1.00,anomaly
0,udp,domain_u,SF,34,34,0,0,0,0,0,0,0,0,0,0,0,0,0,0,0,0,1,5,0.00,0.00,0.00,0.00,1.00,0.00,0.80,88,42,0.48,0.03,0.01,0.00,0.00,0.00,0.00,0.00,normal
0,udp,domain_u,SF,44,133,0,0,0,0,0,0,0,0,0,0,0,0,0,0,0,0,9,29,0.00,0.00,0.00,0.00,1.00,0.00,0.07,255,255,1.00,0.00,0.00,0.00,0.00,0.00,0.00,0.00,normal
0,tcp,http,REJ,0,0,0,0,0,0,0,0,0,0,0,0,0,0,0,0,0,0,1,1,0.00,0.00,1.00,1.00,1.00,0.00,0.00,2,253,1.00,0.00,0.50,0.17,0.00,0.00,1.00,0.93,normal
20,tcp,telnet,SF,102,1341,0,0,0,0,0,1,0,0,0,0,0,0,0,0,0,0,1,1,0.00,0.00,0.00,0.00,1.00,0.00,0.00,108,1,0.01,0.07,0.01,0.00,0.01,0.00,0.00,0.00,normal
0,tcp,http,SF,211,8222,0,0,0,0,0,1,0,0,0,0,0,0,0,0,0,0,1,2,0.00,0.00,0.00,0.00,1.00,0.00,1.00,43,255,1.00,0.00,0.02,0.04,0.00,0.00,0.00,0.00,normal
0,tcp,iso_tsap,REJ,0,0,0,0,0,0,0,0,0,0,0,0,0,0,0,0,0,0,240,9,0.00,0.00,1.00,1.00,0.04,0.07,0.00,255,9,0.04,0.07,0.00,0.00,0.00,0.00,1.00,1.00,anomaly
0,tcp,http,SF,203,1762,0,0,0,0,0,1,0,0,0,0,0,0,0,0,0,0,5,5,0.00,0.00,0.00,0.00,1.00,0.00,0.00,35,255,1.00,0.00,0.03,0.03,0.00,0.00,0.00,0.00,normal
6,tcp,gopher,SF,0,0,0,0,0,0,0,0,0,0,0,0,0,0,0,0,0,0,1,1,0.00,0.00,0.00,0.00,1.00,0.00,0.00,51,2,0.02,1.00,0.02,1.00,0.00,0.00,0.92,0.50,anomaly
0,tcp,ftp,SF,1230,2449,0,0,0,28,0,1,0,0,0,0,0,0,0,0,0,1,1,1,0.00,0.00,0.00,0.00,1.00,0.00,0.00,173,1,0.01,0.03,0.01,0.00,0.01,0.00,0.01,0.00,anomaly
0,tcp,private,S0,0,0,0,0,0,0,0,0,0,0,0,0,0,0,0,0,0,0,286,14,1.00,1.00,0.00,0.00,0.05,0.06,0.00,255,10,0.04,0.08,0.00,0.00,1.00,1.00,0.00,0.00,anomaly
0,tcp,ftp_data,S0,0,0,0,0,0,0,0,0,0,0,0,0,0,0,0,0,0,0,8,2,1.00,1.00,0.00,0.00,0.25,0.38,0.00,248,62,0.25,0.02,0.00,0.00,1.00,1.00,0.00,0.00,anomaly
0,tcp,http,SF,320,709,0,0,0,0,0,1,0,0,0,0,0,0,0,0,0,0,19,19,0.00,0.00,0.00,0.00,1.00,0.00,0.00,94,255,1.00,0.00,0.01,0.03,0.00,0.00,0.00,0.00,normal
0,tcp,mtp,S0,0,0,0,0,0,0,0,0,0,0,0,0,0,0,0,0,0,0,289,3,1.00,1.00,0.00,0.00,0.01,0.05,0.00,255,3,0.01,0.05,0.00,0.00,1.00,1.00,0.00,0.00,anomaly
1,tcp,smtp,SF,1561,330,0,0,0,0,0,1,0,0,0,0,0,0,0,0,0,0,2,2,0.00,0.00,0.00,0.00,1.00,0.00,0.00,166,118,0.71,0.03,0.01,0.00,0.00,0.00,0.03,0.03,normal
0,tcp,telnet,S0,0,0,0,0,0,0,0,0,0,0,0,0,0,0,0,0,0,0,50,12,0.96,1.00,0.04,0.00,0.24,0.12,0.00,255,53,0.21,0.04,0.01,0.00,1.00,1.00,0.00,0.00,anomaly
0,icmp,eco_i,SF,30,0,0,0,0,0,0,0,0,0,0,0,0,0,0,0,0,0,1,1,0.00,0.00,0.00,0.00,1.00,0.00,0.00,82,131,1.00,0.00,1.00,0.20,0.00,0.00,0.00,0.00,normal
0,tcp,http_443,S0,0,0,0,0,0,0,0,0,0,0,0,0,0,0,0,0,0,0,150,17,1.00,1.00,0.00,0.00,0.11,0.05,0.00,255,17,0.07,0.06,0.00,0.00,1.00,1.00,0.00,0.00,anomaly
0,tcp,private,S0,0,0,0,0,0,0,0,0,0,0,0,0,0,0,0,0,0,0,259,10,1.00,1.00,0.00,0.00,0.04,0.05,0.00,200,10,0.05,0.06,0.00,0.00,0.93,1.00,0.00,0.00,anomaly
0,tcp,http,S0,0,0,0,0,0,0,0,0,0,0,0,0,0,0,0,0,0,0,6,2,1.00,1.00,0.00,0.00,0.33,0.67,0.00,255,62,0.24,0.02,0.01,0.00,1.00,1.00,0.00,0.00,anomaly
0,tcp,nnsp,S0,0,0,0,0,0,0,0,0,0,0,0,0,0,0,0,0,0,0,137,19,1.00,1.00,0.00,0.00,0.14,0.06,0.00,248,19,0.08,0.06,0.00,0.00,1.00,1.00,0.00,0.00,anomaly
1,tcp,private,RSTR,0,0,0,0,0,0,0,0,0,0,0,0,0,0,0,0,0,0,56,2,0.00,0.00,1.00,1.00,0.04,0.54,0.00,226,2,0.01,0.14,0.25,0.00,0.01,0.00,0.46,1.00,anomaly
0,tcp,ssh,REJ,0,0,0,0,0,0,0,0,0,0,0,0,0,0,0,0,0,0,1,1,0.00,0.00,1.00,1.00,1.00,0.00,0.00,3,2,0.33,1.00,0.33,1.00,0.00,0.00,1.00,1.00,anomaly
0,tcp,smtp,SF,1195,331,0,0,0,0,0,1,0,0,0,0,0,0,0,0,0,0,1,2,0.00,0.00,0.00,0.00,1.00,0.00,1.00,77,122,0.73,0.04,0.01,0.02,0.00,0.00,0.00,0.00,normal
0,icmp,ecr_i,SF,1032,0,0,0,0,0,0,0,0,0,0,0,0,0,0,0,0,0,231,231,0.00,0.00,0.00,0.00,1.00,0.00,0.00,255,255,1.00,0.00,1.00,0.00,0.00,0.00,0.00,0.00,anomaly
0,tcp,http,S0,0,0,0,0,0,0,0,0,0,0,0,0,0,0,0,0,0,0,298,18,1.00,1.00,0.00,0.00,0.06,0.06,0.00,255,5,0.02,0.08,0.00,0.00,1.00,1.00,0.00,0.00,anomaly
0,icmp,ecr_i,SF,1032,0,0,0,0,0,0,0,0,0,0,0,0,0,0,0,0,0,511,511,0.00,0.00,0.00,0.00,1.00,0.00,0.00,255,248,0.97,0.01,0.97,0.00,0.00,0.00,0.00,0.00,anomaly
0,udp,domain_u,SF,45,78,0,0,0,0,0,0,0,0,0,0,0,0,0,0,0,0,176,176,0.00,0.00,0.00,0.00,1.00,0.00,0.00,255,255,1.00,0.00,0.01,0.00,0.00,0.00,0.00,0.00,normal
0,udp,private,SF,28,0,0,3,0,0,0,0,0,0,0,0,0,0,0,0,0,0,97,95,0.01,0.00,0.01,0.00,0.98,0.03,0.00,255,95,0.37,0.02,0.37,0.00,0.00,0.00,0.47,0.00,anomaly
0,tcp,http,SF,54540,8314,0,0,0,2,0,1,1,0,0,0,0,0,0,0,0,0,4,4,0.00,0.00,0.00,0.00,1.00,0.00,0.00,63,63,1.00,0.00,0.02,0.00,0.00,0.00,0.19,0.19,anomaly
0,tcp,ftp_data,SF,1376,0,0,0,0,0,0,1,0,0,0,0,0,0,0,0,0,0,3,3,0.00,0.00,0.00,0.00,1.00,0.00,0.00,26,15,0.35,0.19,0.35,0.13,0.00,0.00,0.00,0.00,normal
0,icmp,ecr_i,SF,1032,0,0,0,0,0,0,0,0,0,0,0,0,0,0,0,0,0,380,380,0.00,0.00,0.00,0.00,1.00,0.00,0.00,255,255,1.00,0.00,1.00,0.00,0.00,0.00,0.00,0.00,anomaly
0,tcp,iso_tsap,S0,0,0,0,0,0,0,0,0,0,0,0,0,0,0,0,0,0,0,188,3,1.00,1.00,0.00,0.00,0.02,0.06,0.00,255,3,0.01,0.07,0.00,0.00,1.00,1.00,0.00,0.00,anomaly
0,tcp,http,SF,243,13335,0,0,0,0,0,1,0,0,0,0,0,0,0,0,0,0,12,21,0.00,0.00,0.00,0.00,1.00,0.00,0.10,255,255,1.00,0.00,0.00,0.00,0.00,0.00,0.00,0.00,normal
0,tcp,private,REJ,0,0,0,0,0,0,0,0,0,0,0,0,0,0,0,0,0,0,509,1,0.05,0.00,0.94,1.00,0.00,1.00,0.00,255,1,0.00,1.00,0.00,0.00,0.06,0.00,0.92,1.00,anomaly
0,tcp,http,SF,201,1474,0,0,0,0,0,1,0,0,0,0,0,0,0,0,0,0,7,7,0.00,0.00,0.00,0.00,1.00,0.00,0.00,7,255,1.00,0.00,0.14,0.06,0.00,0.00,0.00,0.00,normal
0,tcp,ftp_data,SF,172,0,0,0,0,0,0,1,0,0,0,0,0,0,0,0,0,0,1,1,0.00,0.00,0.00,0.00,1.00,0.00,0.00,104,31,0.30,0.68,0.29,0.00,0.00,0.00,0.64,0.03,normal
0,tcp,auth,SF,10,39,0,0,0,0,0,0,0,0,0,0,0,0,0,0,0,0,1,1,0.00,0.00,0.00,0.00,1.00,0.00,0.00,69,3,0.01,0.06,0.01,0.67,0.00,0.00,0.00,0.00,normal
0,tcp,private,REJ,0,0,0,0,0,0,0,0,0,0,0,0,0,0,0,0,0,0,164,1,0.05,0.00,0.94,1.00,0.01,1.00,0.00,255,1,0.00,0.81,0.00,0.00,0.03,0.00,0.62,1.00,anomaly
37688,tcp,private,RSTR,1,0,0,0,0,0,0,0,0,0,0,0,0,0,0,0,0,0,2,2,0.00,0.00,1.00,1.00,1.00,0.00,0.00,255,2,0.01,0.50,1.00,0.00,0.00,0.00,1.00,1.00,anomaly
0,udp,private,SF,1,0,0,0,0,0,0,0,0,0,0,0,0,0,0,0,0,0,2,2,0.00,0.00,0.00,0.00,1.00,0.00,0.00,255,33,0.13,0.45,0.67,0.00,0.03,0.00,0.31,0.00,anomaly
0,tcp,http,SF,195,318,0,0,0,0,0,1,0,0,0,0,0,0,0,0,0,0,9,9,0.00,0.00,0.00,0.00,1.00,0.00,0.00,130,255,1.00,0.00,0.01,0.02,0.00,0.00,0.00,0.00,normal
0,tcp,netbios_ssn,S0,0,0,0,0,0,0,0,0,0,0,0,0,0,0,0,0,0,0,300,20,1.00,1.00,0.00,0.00,0.07,0.06,0.00,255,20,0.08,0.07,0.00,0.00,1.00,1.00,0.00,0.00,anomaly
0,tcp,private,S0,0,0,0,0,0,0,0,0,0,0,0,0,0,0,0,0,0,0,254,11,1.00,1.00,0.00,0.00,0.04,0.06,0.00,255,11,0.04,0.05,0.00,0.00,1.00,1.00,0.00,0.00,anomaly
0,tcp,smtp,SF,1130,339,0,0,0,0,0,1,0,0,0,0,0,0,0,0,0,0,1,1,0.00,0.00,0.00,0.00,1.00,0.00,0.00,85,167,0.67,0.05,0.01,0.01,0.00,0.00,0.00,0.00,normal
318,tcp,http,SF,334,281,0,0,0,0,0,1,0,0,0,0,0,0,0,0,0,0,5,6,0.00,0.00,0.00,0.17,1.00,0.00,0.33,255,246,0.96,0.01,0.00,0.00,0.00,0.00,0.02,0.02,normal
0,icmp,eco_i,SF,8,0,0,0,0,0,0,0,0,0,0,0,0,0,0,0,0,0,1,32,0.00,0.00,0.00,0.00,1.00,0.00,1.00,1,69,1.00,0.00,1.00,0.51,0.00,0.00,0.00,0.00,anomaly
0,tcp,http,SF,313,313,0,0,0,0,0,1,0,0,0,0,0,0,0,0,0,0,10,12,0.00,0.00,0.00,0.00,1.00,0.00,0.25,255,255,1.00,0.00,0.00,0.00,0.00,0.00,0.00,0.00,normal
0,tcp,private,S0,0,0,0,0,0,0,0,0,0,0,0,0,0,0,0,0,0,0,192,3,1.00,1.00,0.00,0.00,0.02,0.06,0.00,255,6,0.02,0.07,0.00,0.00,1.00,1.00,0.00,0.00,anomaly
0,tcp,http,SF,296,1511,0,0,0,0,0,1,0,0,0,0,0,0,0,0,0,0,4,4,0.00,0.00,0.00,0.00,1.00,0.00,0.00,255,255,1.00,0.00,0.00,0.00,0.00,0.00,0.00,0.00,normal
0,tcp,http,SF,217,15560,0,0,0,0,0,1,0,0,0,0,0,0,0,0,0,0,2,19,0.00,0.00,0.00,0.00,1.00,0.00,0.16,75,255,1.00,0.00,0.01,0.01,0.00,0.00,0.00,0.00,normal
0,tcp,smtp,SF,512,307,0,0,0,0,0,1,0,0,0,0,0,0,0,0,0,0,1,1,0.00,0.00,0.00,0.00,1.00,0.00,0.00,240,67,0.24,0.30,0.01,0.03,0.00,0.00,0.27,0.00,normal
0,tcp,http,S2,54540,8315,0,0,0,0,0,1,0,0,0,0,0,0,0,0,0,0,2,2,0.50,0.50,0.00,0.00,1.00,0.00,0.00,255,255,1.00,0.00,0.00,0.00,0.00,0.00,0.04,0.04,anomaly
0,tcp,http,SF,54540,8314,0,0,0,2,0,1,1,0,0,0,0,0,0,0,0,0,2,2,0.00,0.00,0.00,0.00,1.00,0.00,0.00,246,246,1.00,0.00,0.00,0.00,0.00,0.00,0.02,0.02,anomaly
0,tcp,kshell,S0,0,0,0,0,0,0,0,0,0,0,0,0,0,0,0,0,0,0,109,7,1.00,1.00,0.00,0.00,0.06,0.06,0.00,255,20,0.08,0.05,0.00,0.00,1.00,1.00,0.00,0.00,anomaly
0,tcp,http,SF,199,19271,0,0,0,0,0,1,0,0,0,0,0,0,0,0,0,0,19,19,0.00,0.00,0.00,0.00,1.00,0.00,0.00,47,255,1.00,0.00,0.02,0.07,0.00,0.00,0.00,0.00,normal
0,tcp,http,SF,221,545,0,0,0,0,0,1,0,0,0,0,0,0,0,0,0,0,2,2,0.00,0.00,0.00,0.00,1.00,0.00,0.00,2,255,1.00,0.00,0.50,0.04,0.00,0.00,0.00,0.00,normal
0,tcp,ftp_data,SF,319,0,0,0,0,0,0,0,0,0,0,0,0,0,0,0,0,0,3,2,0.00,0.00,0.00,0.00,0.67,0.67,0.00,20,10,0.10,0.20,0.10,0.20,0.00,0.00,0.00,0.00,normal
0,tcp,whois,S0,0,0,0,0,0,0,0,0,0,0,0,0,0,0,0,0,0,0,252,10,1.00,1.00,0.00,0.00,0.04,0.06,0.00,255,10,0.04,0.07,0.00,0.00,1.00,1.00,0.00,0.00,anomaly
0,icmp,ecr_i,SF,1032,0,0,0,0,0,0,0,0,0,0,0,0,0,0,0,0,0,511,511,0.00,0.00,0.00,0.00,1.00,0.00,0.00,255,162,0.64,0.03,0.64,0.00,0.00,0.00,0.00,0.00,anomaly
32,tcp,ftp,SF,104,449,0,0,0,2,0,1,0,0,0,0,1,0,1,0,0,1,1,1,0.00,0.00,0.00,0.00,1.00,0.00,0.00,1,1,1.00,0.00,1.00,0.00,0.00,0.00,0.00,0.00,anomaly
0,tcp,ftp_data,SF,6601,0,0,0,0,0,0,1,0,0,0,0,0,0,0,0,0,0,18,18,0.00,0.00,0.00,0.00,1.00,0.00,0.00,178,87,0.35,0.03,0.35,0.02,0.00,0.00,0.02,0.00,normal
0,tcp,private,SH,0,0,0,0,0,0,0,0,0,0,0,0,0,0,0,0,0,0,2,1,1.00,1.00,0.00,0.00,0.50,1.00,0.00,25,2,0.08,0.72,0.68,0.00,0.68,1.00,0.00,0.00,anomaly
0,tcp,ftp_data,SF,37,0,0,0,0,0,0,1,0,0,0,0,0,0,0,0,0,0,151,1,0.99,0.00,0.00,0.00,0.01,0.07,0.00,255,3,0.01,0.06,0.01,0.00,0.99,0.00,0.00,0.00,normal
0,icmp,ecr_i,SF,520,0,0,0,0,0,0,0,0,0,0,0,0,0,0,0,0,0,269,269,0.00,0.00,0.00,0.00,1.00,0.00,0.00,255,255,1.00,0.00,1.00,0.00,0.00,0.00,0.00,0.00,anomaly
0,tcp,private,S0,0,0,0,0,0,0,0,0,0,0,0,0,0,0,0,0,0,0,171,1,1.00,1.00,0.00,0.00,0.01,0.06,0.00,255,1,0.00,0.05,0.00,0.00,1.00,1.00,0.00,0.00,anomaly
0,tcp,ftp_data,SF,37,0,0,0,0,0,0,0,0,0,0,0,0,0,0,0,0,0,1,1,0.00,0.00,0.00,0.00,1.00,0.00,0.00,232,11,0.03,0.01,0.03,0.18,0.86,0.00,0.00,0.00,normal
0,tcp,http,SF,236,285,0,0,0,0,0,1,0,0,0,0,0,0,0,0,0,0,4,6,0.00,0.00,0.00,0.00,1.00,0.00,0.33,22,255,1.00,0.00,0.05,0.02,0.00,0.00,0.00,0.00,normal
0,tcp,whois,S0,0,0,0,0,0,0,0,0,0,0,0,0,0,0,0,0,0,0,202,4,1.00,1.00,0.00,0.00,0.02,0.06,0.00,255,4,0.02,0.07,0.00,0.00,1.00,1.00,0.00,0.00,anomaly
0,tcp,private,S0,0,0,0,0,0,0,0,0,0,0,0,0,0,0,0,0,0,0,2,1,1.00,1.00,0.00,0.00,0.50,1.00,0.00,255,1,0.00,1.00,1.00,0.00,0.05,1.00,0.95,0.00,anomaly
0,tcp,http,SF,341,546,0,0,0,0,0,1,0,0,0,0,0,0,0,0,0,0,35,44,0.00,0.00,0.00,0.00,1.00,0.00,0.09,255,255,1.00,0.00,0.00,0.00,0.00,0.00,0.00,0.00,normal
0,tcp,finger,S0,0,0,0,0,0,0,0,0,0,0,0,0,0,0,0,0,0,0,47,17,0.98,1.00,0.02,0.00,0.36,0.09,0.00,255,8,0.03,0.07,0.01,0.00,1.00,1.00,0.00,0.00,anomaly
915,udp,other,SF,147,105,0,0,0,0,0,0,0,0,0,0,0,0,0,0,0,0,1,1,0.00,0.00,0.00,0.00,1.00,0.00,0.00,255,1,0.00,0.53,0.93,0.00,0.00,0.00,0.00,0.00,normal
0,udp,domain_u,SF,44,76,0,0,0,0,0,0,0,0,0,0,0,0,0,0,0,0,112,112,0.00,0.00,0.00,0.00,1.00,0.00,0.00,255,245,0.96,0.01,0.02,0.00,0.00,0.00,0.00,0.00,normal
0,tcp,http,SF,317,398,0,0,0,0,0,1,0,0,0,0,0,0,0,0,0,0,4,4,0.00,0.00,0.00,0.00,1.00,0.00,0.00,4,255,1.00,0.00,0.25,0.05,0.00,0.00,0.00,0.00,normal
0,tcp,http,SF,331,508,0,0,0,0,0,1,0,0,0,0,0,0,0,0,0,0,8,8,0.00,0.00,0.00,0.00,1.00,0.00,0.00,31,255,1.00,0.00,0.03,0.03,0.00,0.00,0.00,0.00,normal
0,tcp,http,SF,339,2289,0,0,0,0,0,1,0,0,0,0,0,0,0,0,0,0,8,9,0.00,0.00,0.00,0.00,1.00,0.00,0.22,17,255,1.00,0.00,0.06,0.06,0.00,0.00,0.00,0.00,normal
0,tcp,ftp_data,SF,383,0,0,0,0,0,0,1,0,0,0,0,0,0,0,0,0,0,2,3,0.00,0.00,0.00,0.00,1.00,0.00,0.67,88,114,0.35,0.09,0.40,0.02,0.01,0.00,0.00,0.00,normal
0,tcp,http,S2,179,273545,0,0,0,0,0,1,0,0,0,0,0,0,0,0,0,0,2,1,0.50,1.00,0.00,0.00,0.50,1.00,0.00,255,218,0.85,0.04,0.00,0.00,0.02,0.01,0.00,0.00,normal
0,tcp,http,SF,298,702,0,0,0,0,0,1,0,0,0,0,0,0,0,0,0,0,13,16,0.00,0.00,0.00,0.00,1.00,0.00,0.19,255,255,1.00,0.00,0.00,0.00,0.01,0.01,0.00,0.00,normal
0,tcp,private,S0,0,0,0,0,0,0,0,0,0,0,0,0,0,0,0,0,0,0,259,10,1.00,1.00,0.00,0.00,0.04,0.07,0.00,255,10,0.04,0.07,0.00,0.00,1.00,1.00,0.00,0.00,anomaly
0,tcp,smtp,S0,0,0,0,0,0,0,0,0,0,0,0,0,0,0,0,0,0,0,4,4,1.00,1.00,0.00,0.00,1.00,0.00,0.00,186,138,0.45,0.01,0.01,0.01,0.99,0.61,0.00,0.00,anomaly
0,tcp,http,SF,218,1785,0,0,0,0,0,1,0,0,0,0,0,0,0,0,0,0,9,41,0.00,0.00,0.00,0.00,1.00,0.00,0.05,49,255,1.00,0.00,0.02,0.06,0.00,0.00,0.00,0.00,normal
0,tcp,vmnet,REJ,0,0,0,0,0,0,0,0,0,0,0,0,0,0,0,0,0,0,203,2,0.00,0.00,1.00,1.00,0.01,0.07,0.00,255,2,0.01,0.07,0.00,0.00,0.00,0.00,1.00,1.00,anomaly
0,tcp,kshell,S0,0,0,0,0,0,0,0,0,0,0,0,0,0,0,0,0,0,0,103,3,1.00,1.00,0.00,0.00,0.03,0.07,0.00,255,3,0.01,0.07,0.00,0.00,1.00,1.00,0.00,0.00,anomaly
0,tcp,http,SF,336,1282,0,0,0,0,0,1,0,0,0,0,0,0,0,0,0,0,11,19,0.00,0.00,0.00,0.00,1.00,0.00,0.16,23,255,1.00,0.00,0.04,0.05,0.00,0.00,0.00,0.00,normal
0,tcp,kshell,REJ,0,0,0,0,0,0,0,0,0,0,0,0,0,0,0,0,0,0,136,9,0.00,0.00,1.00,1.00,0.07,0.06,0.00,255,4,0.02,0.07,0.00,0.00,0.00,0.00,1.00,1.00,anomaly
6214,udp,other,SF,146,105,0,0,0,0,0,0,0,0,0,0,0,0,0,0,0,0,1,1,0.00,0.00,0.00,0.00,1.00,0.00,0.00,255,1,0.00,0.61,0.93,0.00,0.00,0.00,0.00,0.00,normal
0,tcp,http,SF,342,269,0,0,0,0,0,1,0,0,0,0,0,0,0,0,0,0,19,19,0.00,0.00,0.00,0.00,1.00,0.00,0.00,255,255,1.00,0.00,0.00,0.00,0.00,0.00,0.00,0.00,normal
0,tcp,http,SF,212,1448,0,0,0,0,0,1,0,0,0,0,0,0,0,0,0,0,8,10,0.00,0.00,0.00,0.00,1.00,0.00,0.30,167,255,1.00,0.00,0.01,0.02,0.00,0.00,0.00,0.00,normal
0,icmp,ecr_i,SF,1032,0,0,0,0,0,0,0,0,0,0,0,0,0,0,0,0,0,187,187,0.00,0.00,0.00,0.00,1.00,0.00,0.00,222,128,0.58,0.03,0.58,0.00,0.01,0.00,0.28,0.00,anomaly
0,tcp,private,S0,0,0,0,0,0,0,0,0,0,0,0,0,0,0,0,0,0,0,237,7,1.00,1.00,0.00,0.00,0.03,0.05,0.00,255,7,0.03,0.05,0.00,0.00,1.00,1.00,0.00,0.00,anomaly
0,tcp,private,REJ,0,0,0,0,0,0,0,0,0,0,0,0,0,0,0,0,0,0,267,16,0.00,0.00,1.00,1.00,0.06,0.06,0.00,255,26,0.10,0.07,0.00,0.00,0.00,0.00,1.00,1.00,anomaly
0,icmp,ecr_i,SF,1032,0,0,0,0,0,0,0,0,0,0,0,0,0,0,0,0,0,311,311,0.00,0.00,0.00,0.00,1.00,0.00,0.00,255,255,1.00,0.00,1.00,0.00,0.00,0.00,0.00,0.00,anomaly
0,tcp,http,SF,202,4798,0,0,0,0,0,1,0,0,0,0,0,0,0,0,0,0,14,14,0.00,0.00,0.00,0.00,1.00,0.00,0.00,137,255,1.00,0.00,0.01,0.02,0.00,0.00,0.00,0.00,normal
0,tcp,ftp_data,SF,7196,0,0,0,0,0,0,1,0,0,0,0,0,0,0,0,0,0,9,9,0.00,0.00,0.00,0.00,1.00,0.00,0.00,90,28,0.17,0.07,0.17,0.07,0.00,0.00,0.00,0.00,normal
0,tcp,discard,S0,0,0,0,0,0,0,0,0,0,0,0,0,0,0,0,0,0,0,191,10,1.00,1.00,0.00,0.00,0.05,0.07,0.00,255,10,0.04,0.08,0.00,0.00,1.00,1.00,0.00,0.00,anomaly
0,udp,private,SF,28,0,0,3,0,0,0,0,0,0,0,0,0,0,0,0,0,0,43,43,0.00,0.00,0.00,0.00,1.00,0.00,0.00,255,10,0.04,0.01,0.04,0.00,0.00,0.00,0.00,0.00,anomaly
0,tcp,http,REJ,0,0,0,0,0,0,0,0,0,0,0,0,0,0,0,0,0,0,1,1,0.00,0.00,1.00,1.00,1.00,0.00,0.00,7,255,1.00,0.00,0.14,0.02,0.00,0.00,1.00,0.39,normal
0,tcp,gopher,S0,0,0,0,0,0,0,0,0,0,0,0,0,0,0,0,0,0,0,214,8,1.00,1.00,0.00,0.00,0.04,0.08,0.00,255,8,0.03,0.08,0.00,0.00,1.00,1.00,0.00,0.00,anomaly
0,tcp,name,S0,0,0,0,0,0,0,0,0,0,0,0,0,0,0,0,0,0,0,214,14,1.00,1.00,0.00,0.00,0.07,0.06,0.00,255,14,0.05,0.07,0.00,0.00,1.00,1.00,0.00,0.00,anomaly
0,tcp,private,S0,0,0,0,0,0,0,0,0,0,0,0,0,0,0,0,0,0,0,145,18,1.00,1.00,0.00,0.00,0.12,0.06,0.00,255,6,0.02,0.06,0.00,0.00,1.00,1.00,0.00,0.00,anomaly
0,tcp,smtp,S0,0,0,0,0,0,0,0,0,0,0,0,0,0,0,0,0,0,0,204,1,1.00,1.00,0.00,0.00,0.00,0.07,0.00,255,1,0.00,0.07,0.00,0.00,1.00,1.00,0.00,0.00,anomaly
0,tcp,ftp,S0,0,0,0,0,0,0,0,0,0,0,0,0,0,0,0,0,0,0,273,12,1.00,1.00,0.00,0.00,0.04,0.05,0.00,255,10,0.04,0.09,0.00,0.00,1.00,1.00,0.00,0.00,anomaly
0,tcp,other,REJ,0,0,0,0,0,0,0,0,0,0,0,0,0,0,0,0,0,0,511,1,0.16,0.00,0.82,1.00,0.00,1.00,0.00,255,1,0.00,1.00,0.00,0.00,0.20,0.00,0.80,1.00,anomaly
0,udp,domain_u,SF,43,135,0,0,0,0,0,0,0,0,0,0,0,0,0,0,0,0,53,132,0.00,0.00,0.00,0.00,1.00,0.00,0.02,255,255,1.00,0.00,0.00,0.00,0.00,0.00,0.00,0.00,normal
22,tcp,ftp,SF,230,769,0,0,0,4,0,1,0,0,0,0,0,0,0,0,0,1,1,1,0.00,0.00,0.00,0.00,1.00,0.00,0.00,77,15,0.19,0.04,0.01,0.00,0.05,0.13,0.01,0.00,normal
0,tcp,other,REJ,0,0,0,0,0,0,0,0,0,0,0,0,0,0,0,0,0,0,361,1,0.06,0.00,0.91,1.00,0.00,1.00,0.00,255,1,0.00,1.00,0.00,0.00,0.08,0.00,0.90,1.00,anomaly
0,tcp,telnet,S0,0,0,0,0,0,0,0,0,0,0,0,0,0,0,0,0,0,0,23,6,1.00,1.00,0.00,0.00,0.26,0.17,0.00,255,37,0.15,0.05,0.01,0.00,1.00,1.00,0.00,0.00,anomaly
0,tcp,nnsp,S0,0,0,0,0,0,0,0,0,0,0,0,0,0,0,0,0,0,0,133,17,1.00,1.00,0.00,0.00,0.13,0.06,0.00,255,17,0.07,0.07,0.00,0.00,1.00,1.00,0.00,0.00,anomaly
0,tcp,http,SF,266,5627,0,0,0,0,0,1,0,0,0,0,0,0,0,0,0,0,2,2,0.00,0.00,0.00,0.00,1.00,0.00,0.00,255,255,1.00,0.00,0.00,0.00,0.00,0.00,0.00,0.00,normal
0,tcp,http,SF,258,1270,0,0,0,0,0,1,0,0,0,0,0,0,0,0,0,0,27,27,0.04,0.04,0.00,0.00,1.00,0.00,0.00,255,255,1.00,0.00,0.00,0.00,0.00,0.00,0.00,0.00,normal
0,tcp,http,SF,316,9586,0,0,0,0,0,1,0,0,0,0,0,0,0,0,0,0,2,2,0.00,0.00,0.00,0.00,1.00,0.00,0.00,28,255,1.00,0.00,0.04,0.04,0.00,0.00,0.00,0.00,normal
0,tcp,finger,SF,12,226,0,0,0,0,0,0,0,0,0,0,0,0,0,0,0,0,1,1,0.00,0.00,0.00,0.00,1.00,0.00,0.00,205,10,0.05,0.03,0.00,0.00,0.00,0.00,0.02,0.00,normal
0,tcp,ftp_data,S0,0,0,0,0,0,0,0,0,0,0,0,0,0,0,0,0,0,0,215,16,1.00,1.00,0.00,0.00,0.07,0.07,0.00,255,15,0.06,0.07,0.00,0.00,1.00,1.00,0.00,0.00,anomaly
0,tcp,domain,SF,48,497,0,0,0,0,0,1,0,0,0,0,0,0,0,0,0,0,69,1,0.00,0.00,0.00,0.00,0.01,0.04,0.00,255,1,0.00,0.02,0.00,0.00,0.00,0.00,0.00,0.00,normal
0,icmp,eco_i,SF,8,0,0,0,0,0,0,0,0,0,0,0,0,0,0,0,0,0,1,44,0.00,0.00,0.00,0.00,1.00,0.00,1.00,1,255,1.00,0.00,1.00,0.25,0.00,0.00,0.00,0.00,anomaly
0,icmp,ecr_i,SF,1032,0,0,0,0,0,0,0,0,0,0,0,0,0,0,0,0,0,511,511,0.00,0.00,0.00,0.00,1.00,0.00,0.00,156,62,0.40,0.04,0.40,0.00,0.01,0.00,0.40,0.00,anomaly
0,tcp,daytime,S0,0,0,0,0,0,0,0,0,0,0,0,0,0,0,0,0,0,0,262,24,1.00,1.00,0.00,0.00,0.09,0.05,0.00,255,24,0.09,0.05,0.00,0.00,1.00,1.00,0.00,0.00,anomaly
0,icmp,eco_i,SF,8,0,0,0,0,0,0,0,0,0,0,0,0,0,0,0,0,0,1,39,0.00,0.00,0.00,0.00,1.00,0.00,1.00,2,150,1.00,0.00,1.00,0.50,0.00,0.00,0.00,0.00,anomaly
0,tcp,ftp,S0,0,0,0,0,0,0,0,0,0,0,0,0,0,0,0,0,0,0,135,18,1.00,1.00,0.00,0.00,0.13,0.04,0.00,255,6,0.02,0.06,0.00,0.00,1.00,1.00,0.00,0.00,anomaly
0,icmp,ecr_i,SF,1032,0,0,0,0,0,0,0,0,0,0,0,0,0,0,0,0,0,81,81,0.00,0.00,0.00,0.00,1.00,0.00,0.00,255,255,1.00,0.00,1.00,0.00,0.00,0.00,0.00,0.00,anomaly
0,tcp,http,S0,0,0,0,0,0,0,0,0,0,0,0,0,0,0,0,0,0,0,37,20,1.00,0.95,0.00,0.05,0.51,0.05,0.10,197,59,0.30,0.02,0.01,0.00,1.00,1.00,0.00,0.00,anomaly
0,tcp,http,SF,320,269,0,0,0,0,0,1,0,0,0,0,0,0,0,0,0,0,15,21,0.00,0.00,0.00,0.00,1.00,0.00,0.14,113,255,1.00,0.00,0.01,0.03,0.00,0.00,0.00,0.00,normal
0,tcp,finger,S0,0,0,0,0,0,0,0,0,0,0,0,0,0,0,0,0,0,0,10,3,1.00,1.00,0.00,0.00,0.30,0.40,0.00,255,63,0.25,0.02,0.02,0.00,1.00,1.00,0.00,0.00,anomaly
0,tcp,private,REJ,0,0,0,0,0,0,0,0,0,0,0,0,0,0,0,0,0,0,240,5,0.00,0.00,1.00,1.00,0.02,0.07,0.00,255,5,0.02,0.09,0.00,0.00,0.00,0.00,1.00,1.00,anomaly
0,tcp,http,SF,206,867,0,0,0,0,0,1,0,0,0,0,0,0,0,0,0,0,1,1,0.00,0.00,0.00,0.00,1.00,0.00,0.00,13,255,1.00,0.00,0.08,0.03,0.00,0.00,0.00,0.00,normal
28,tcp,ftp,SF,1039,3081,0,0,0,22,0,1,0,0,0,0,0,0,0,0,0,1,1,1,0.00,0.00,0.00,0.00,1.00,0.00,0.00,33,3,0.09,0.09,0.03,0.00,0.00,0.00,0.00,0.00,normal
0,tcp,ctf,S0,0,0,0,0,0,0,0,0,0,0,0,0,0,0,0,0,0,0,281,6,1.00,1.00,0.00,0.00,0.02,0.06,0.00,255,6,0.02,0.07,0.00,0.00,1.00,1.00,0.00,0.00,anomaly
0,udp,domain_u,SF,36,0,0,0,0,0,0,0,0,0,0,0,0,0,0,0,0,0,2,4,0.00,0.00,0.00,0.00,1.00,0.00,0.50,39,46,0.23,0.10,0.23,0.04,0.00,0.00,0.00,0.00,normal
0,tcp,exec,S0,0,0,0,0,0,0,0,0,0,0,0,0,0,0,0,0,0,0,149,13,1.00,1.00,0.00,0.00,0.09,0.05,0.00,255,13,0.05,0.05,0.00,0.00,1.00,1.00,0.00,0.00,anomaly
0,tcp,ftp_data,SF,884,0,0,0,0,0,0,0,0,0,0,0,0,0,0,0,0,0,2,2,0.00,0.00,0.00,0.00,1.00,0.00,0.00,13,6,0.46,0.23,0.46,0.00,0.00,0.00,0.00,0.00,normal
0,tcp,http,SF,312,306,0,0,0,0,0,1,0,0,0,0,0,0,0,0,0,0,17,17,0.00,0.00,0.00,0.00,1.00,0.00,0.00,255,255,1.00,0.00,0.00,0.00,0.00,0.00,0.00,0.00,normal
0,tcp,http,SF,212,460,0,0,0,0,0,1,0,0,0,0,0,0,0,0,0,0,5,13,0.00,0.00,0.00,0.00,1.00,0.00,0.15,5,255,1.00,0.00,0.20,0.02,0.00,0.00,0.00,0.00,normal
0,tcp,http,SF,54540,8314,0,0,0,2,0,1,1,0,0,0,0,0,0,0,0,0,2,3,0.00,0.00,0.00,0.33,1.00,0.00,0.67,155,155,1.00,0.00,0.01,0.00,0.00,0.00,0.01,0.01,anomaly
0,tcp,ftp_data,SF,12,0,0,0,0,0,0,1,0,0,0,0,0,0,0,0,0,0,1,1,0.00,0.00,0.00,0.00,1.00,0.00,0.00,25,95,0.72,0.08,0.72,0.02,0.00,0.00,0.00,0.00,normal
0,tcp,private,S0,0,0,0,0,0,0,0,0,0,0,0,0,0,0,0,0,0,0,79,15,1.00,1.00,0.00,0.00,0.19,0.06,0.00,255,1,0.00,0.08,0.00,0.00,1.00,1.00,0.00,0.00,anomaly
0,tcp,private,S0,0,0,0,0,0,0,0,0,0,0,0,0,0,0,0,0,0,0,129,15,1.00,1.00,0.00,0.00,0.12,0.05,0.00,255,9,0.04,0.07,0.00,0.00,1.00,1.00,0.00,0.00,anomaly
0,tcp,http,SF,315,663,0,0,0,0,0,1,0,0,0,0,0,0,0,0,0,0,39,39,0.00,0.00,0.00,0.00,1.00,0.00,0.00,255,255,1.00,0.00,0.01,0.00,0.00,0.00,0.00,0.00,normal
0,tcp,http,SF,254,3938,0,0,0,0,0,1,0,0,0,0,0,0,0,0,0,0,2,2,0.00,0.00,0.00,0.00,1.00,0.00,0.00,8,255,1.00,0.00,0.12,0.03,0.00,0.00,0.00,0.00,normal
8257,tcp,other,RSTR,1,0,0,0,0,0,0,0,0,0,0,0,0,0,0,0,0,0,2,2,0.00,0.00,1.00,1.00,1.00,0.00,0.00,255,2,0.01,0.65,1.00,0.00,0.00,0.00,1.00,1.00,anomaly
0,tcp,http,S0,0,0,0,0,0,0,0,0,0,0,0,0,0,0,0,0,0,0,3,3,1.00,1.00,0.00,0.00,1.00,0.00,0.00,255,64,0.25,0.02,0.00,0.00,1.00,1.00,0.00,0.00,anomaly
0,tcp,other,REJ,0,0,0,0,0,0,0,0,0,0,0,0,0,0,0,0,0,0,1,1,0.00,0.00,1.00,1.00,1.00,0.00,0.00,21,21,1.00,0.00,0.05,0.00,0.00,0.00,1.00,1.00,normal
0,tcp,private,S0,0,0,0,0,0,0,0,0,0,0,0,0,0,0,0,0,0,0,128,4,1.00,1.00,0.00,0.00,0.03,0.06,0.00,255,5,0.02,0.07,0.00,0.00,1.00,1.00,0.00,0.00,anomaly
0,icmp,ecr_i,SF,1032,0,0,0,0,0,0,0,0,0,0,0,0,0,0,0,0,0,112,112,0.00,0.00,0.00,0.00,1.00,0.00,0.00,255,112,0.44,0.02,0.44,0.00,0.00,0.00,0.00,0.00,anomaly
0,tcp,smtp,SF,741,327,0,0,0,0,0,1,0,0,0,0,0,0,0,0,0,0,1,1,0.00,0.00,0.00,0.00,1.00,0.00,0.00,43,130,0.67,0.14,0.02,0.02,0.00,0.02,0.00,0.00,normal
0,icmp,ecr_i,SF,1480,0,0,1,0,0,0,0,0,0,0,0,0,0,0,0,0,0,2,2,0.00,0.00,0.00,0.00,1.00,0.00,0.00,2,2,1.00,0.00,1.00,0.00,0.00,0.00,0.00,0.00,anomaly
0,tcp,private,S0,0,0,0,0,0,0,0,0,0,0,0,0,0,0,0,0,0,0,226,15,1.00,1.00,0.00,0.00,0.07,0.05,0.00,255,15,0.06,0.08,0.00,0.00,1.00,1.00,0.00,0.00,anomaly
0,tcp,http,SF,228,1305,0,0,0,0,0,1,0,0,0,0,0,0,0,0,0,0,8,8,0.00,0.00,0.00,0.00,1.00,0.00,0.00,8,255,1.00,0.00,0.12,0.05,0.00,0.00,0.00,0.00,normal
0,tcp,ftp_data,S0,0,0,0,0,0,0,0,0,0,0,0,0,0,0,0,0,0,0,6,3,1.00,1.00,0.00,0.00,0.50,0.33,0.00,255,23,0.09,0.07,0.00,0.00,1.00,1.00,0.00,0.00,anomaly
0,tcp,ftp_data,SF,259,0,0,0,0,0,0,0,0,0,0,0,0,0,0,0,0,0,3,2,0.00,0.00,0.00,0.00,0.67,0.67,0.00,255,89,0.35,0.08,0.42,0.00,0.00,0.01,0.00,0.00,normal
0,tcp,private,RSTR,0,0,0,0,0,0,0,0,0,0,0,0,0,0,0,0,0,0,1,1,0.00,0.00,1.00,1.00,1.00,0.00,0.00,255,1,0.00,0.49,0.48,0.00,0.00,0.00,0.49,1.00,anomaly
0,tcp,http,SF,267,1436,0,0,0,0,0,1,0,0,0,0,0,0,0,0,0,0,33,34,0.00,0.00,0.00,0.00,1.00,0.00,0.06,33,255,1.00,0.00,0.03,0.02,0.00,0.00,0.00,0.00,normal
0,tcp,domain,SF,48,491,0,0,0,0,0,1,0,0,0,0,0,0,0,0,0,0,65,1,0.00,0.00,0.00,0.00,0.02,0.03,0.00,255,1,0.00,0.02,0.00,0.00,0.00,0.00,0.00,0.00,normal
0,tcp,http,S1,264,14600,0,0,0,0,0,1,0,0,0,0,0,0,0,0,0,0,1,3,1.00,0.33,0.00,0.00,1.00,0.00,1.00,255,255,1.00,0.00,0.00,0.00,0.01,0.01,0.00,0.00,normal
0,tcp,telnet,S0,0,0,0,0,0,0,0,0,0,0,0,0,0,0,0,0,0,0,17,4,1.00,1.00,0.00,0.00,0.24,0.12,0.00,44,5,0.09,0.07,0.02,0.40,1.00,0.80,0.00,0.00,anomaly
0,tcp,private,S0,0,0,0,0,0,0,0,0,0,0,0,0,0,0,0,0,0,0,88,8,1.00,1.00,0.00,0.00,0.09,0.07,0.00,255,18,0.07,0.08,0.00,0.00,1.00,1.00,0.00,0.00,anomaly
0,tcp,private,S0,0,0,0,0,0,0,0,0,0,0,0,0,0,0,0,0,0,0,88,5,1.00,1.00,0.00,0.00,0.06,0.07,0.00,255,20,0.08,0.07,0.00,0.00,1.00,1.00,0.00,0.00,anomaly
0,tcp,http,SF,320,911,0,0,0,0,0,1,0,0,0,0,0,0,0,0,0,0,30,61,0.00,0.00,0.00,0.00,1.00,0.00,0.08,159,255,1.00,0.00,0.01,0.02,0.00,0.00,0.00,0.00,normal
0,tcp,private,REJ,0,0,0,0,0,0,0,0,0,0,0,0,0,0,0,0,0,0,213,10,0.00,0.00,1.00,1.00,0.05,0.08,0.00,255,10,0.04,0.09,0.00,0.00,0.00,0.00,1.00,1.00,anomaly
0,tcp,smtp,SF,807,339,0,0,0,0,0,1,0,0,0,0,0,0,0,0,0,0,1,1,0.00,0.00,0.00,0.00,1.00,0.00,0.00,218,145,0.60,0.03,0.00,0.01,0.00,0.00,0.00,0.00,normal
1,tcp,smtp,SF,1386,328,0,0,0,0,0,1,0,0,0,0,0,0,0,0,0,0,1,2,0.00,0.00,0.00,0.00,1.00,0.00,1.00,183,99,0.54,0.02,0.01,0.00,0.00,0.00,0.00,0.00,normal
0,tcp,http,SF,294,685,0,0,0,0,0,1,0,0,0,0,0,0,0,0,0,0,11,14,0.00,0.00,0.00,0.00,1.00,0.00,0.21,255,255,1.00,0.00,0.00,0.00,0.00,0.00,0.00,0.00,normal
0,tcp,http,SF,192,2491,0,0,0,0,0,1,0,0,0,0,0,0,0,0,0,0,8,8,0.00,0.00,0.00,0.00,1.00,0.00,0.00,8,255,1.00,0.00,0.12,0.04,0.00,0.01,0.00,0.00,normal
0,tcp,csnet_ns,S0,0,0,0,0,0,0,0,0,0,0,0,0,0,0,0,0,0,0,257,7,1.00,1.00,0.00,0.00,0.03,0.07,0.00,255,7,0.03,0.08,0.00,0.00,1.00,1.00,0.00,0.00,anomaly
0,tcp,time,S0,0,0,0,0,0,0,0,0,0,0,0,0,0,0,0,0,0,0,257,2,1.00,1.00,0.00,0.00,0.01,0.06,0.00,255,2,0.01,0.07,0.00,0.00,1.00,1.00,0.00,0.00,anomaly
0,tcp,kshell,REJ,0,0,0,0,0,0,0,0,0,0,0,0,0,0,0,0,0,0,149,19,0.00,0.00,1.00,1.00,0.13,0.05,0.00,255,19,0.07,0.07,0.00,0.00,0.00,0.00,1.00,1.00,anomaly
3,tcp,smtp,SF,2432,334,0,0,0,0,0,1,0,0,0,0,0,0,0,0,0,0,1,2,0.00,0.00,0.00,0.00,1.00,0.00,1.00,74,98,0.85,0.04,0.01,0.02,0.01,0.01,0.00,0.00,normal
0,icmp,eco_i,SF,8,0,0,0,0,0,0,0,0,0,0,0,0,0,0,0,0,0,1,30,0.00,0.00,0.00,0.00,1.00,0.00,1.00,1,31,1.00,0.00,1.00,0.52,0.00,0.00,0.00,0.00,anomaly
0,tcp,private,S0,0,0,0,0,0,0,0,0,0,0,0,0,0,0,0,0,0,0,128,15,1.00,1.00,0.00,0.00,0.12,0.07,0.00,255,15,0.06,0.08,0.00,0.00,1.00,1.00,0.00,0.00,anomaly
0,tcp,exec,RSTO,0,0,0,0,0,0,0,0,0,0,0,0,0,0,0,0,0,0,99,2,0.00,0.00,1.00,1.00,0.02,0.07,0.00,255,2,0.01,0.06,0.00,0.00,0.00,0.00,1.00,1.00,anomaly
0,icmp,eco_i,SF,8,0,0,0,0,0,0,0,0,0,0,0,0,0,0,0,0,0,1,14,0.00,0.00,0.00,0.00,1.00,0.00,1.00,1,143,1.00,0.00,1.00,0.50,0.00,0.00,0.00,0.00,anomaly
0,tcp,ftp_data,SF,192,0,0,0,0,0,0,0,0,0,0,0,0,0,0,0,0,0,1,1,0.00,0.00,0.00,0.00,1.00,0.00,0.00,255,125,0.49,0.02,0.49,0.00,0.00,0.00,0.00,0.00,normal
2670,tcp,telnet,SF,176,13070,0,0,0,0,0,1,2,0,1,2,0,0,1,0,0,0,1,1,0.00,0.00,0.00,0.00,1.00,0.00,0.00,255,65,0.25,0.02,0.00,0.00,0.99,0.98,0.00,0.00,normal
0,tcp,klogin,S0,0,0,0,0,0,0,0,0,0,0,0,0,0,0,0,0,0,0,148,3,1.00,1.00,0.00,0.00,0.02,0.05,0.00,255,3,0.01,0.05,0.00,0.00,1.00,1.00,0.00,0.00,anomaly
0,icmp,eco_i,SF,8,0,0,0,0,0,0,0,0,0,0,0,0,0,0,0,0,0,1,26,0.00,0.00,0.00,0.00,1.00,0.00,1.00,4,108,1.00,0.00,1.00,0.25,0.00,0.00,0.00,0.00,anomaly
0,udp,domain_u,SF,45,133,0,0,0,0,0,0,0,0,0,0,0,0,0,0,0,0,75,154,0.00,0.00,0.00,0.00,1.00,0.00,0.01,255,255,1.00,0.00,0.00,0.00,0.00,0.00,0.00,0.00,normal
0,tcp,private,S0,0,0,0,0,0,0,0,0,0,0,0,0,0,0,0,0,0,0,230,16,1.00,1.00,0.00,0.00,0.07,0.06,0.00,255,13,0.05,0.07,0.00,0.00,1.00,1.00,0.00,0.00,anomaly
0,tcp,http,SF,360,9768,0,0,0,0,0,1,0,0,0,0,0,0,0,0,0,0,37,37,0.00,0.00,0.00,0.00,1.00,0.00,0.00,255,255,1.00,0.00,0.00,0.00,0.00,0.00,0.00,0.00,normal
0,tcp,private,S0,0,0,0,0,0,0,0,0,0,0,0,0,0,0,0,0,0,0,105,13,1.00,1.00,0.00,0.00,0.12,0.06,0.00,255,10,0.04,0.08,0.00,0.00,1.00,1.00,0.00,0.00,anomaly
0,tcp,private,S0,0,0,0,0,0,0,0,0,0,0,0,0,0,0,0,0,0,0,190,5,1.00,1.00,0.00,0.00,0.03,0.06,0.00,255,13,0.05,0.07,0.00,0.00,1.00,1.00,0.00,0.00,anomaly
0,tcp,http,SF,229,2090,0,0,0,0,0,1,0,0,0,0,0,0,0,0,0,0,11,28,0.00,0.00,0.00,0.00,1.00,0.00,0.07,255,255,1.00,0.00,0.00,0.00,0.00,0.00,0.00,0.00,normal
0,icmp,eco_i,SF,18,0,0,0,0,0,0,0,0,0,0,0,0,0,0,0,0,0,1,1,0.00,0.00,0.00,0.00,1.00,0.00,0.00,1,191,1.00,0.00,1.00,1.00,0.00,0.00,0.00,0.00,anomaly
0,tcp,smtp,SF,926,333,0,0,0,0,0,1,0,0,0,0,0,0,0,0,0,0,1,1,0.00,0.00,0.00,0.00,1.00,0.00,0.00,128,126,0.59,0.02,0.01,0.02,0.00,0.00,0.00,0.00,normal
0,tcp,http,SF,226,650,0,0,0,0,0,1,0,0,0,0,0,0,0,0,0,0,10,10,0.00,0.00,0.00,0.00,1.00,0.00,0.00,89,255,1.00,0.00,0.01,0.04,0.00,0.01,0.01,0.01,normal
0,tcp,private,S0,0,0,0,0,0,0,0,0,0,0,0,0,0,0,0,0,0,0,234,3,1.00,1.00,0.00,0.00,0.01,0.07,0.00,255,3,0.01,0.06,0.00,0.00,1.00,1.00,0.00,0.00,anomaly
0,tcp,smtp,SF,1891,335,0,0,0,0,0,1,0,0,0,0,0,0,0,0,0,0,1,1,0.00,0.00,0.00,0.00,1.00,0.00,0.00,186,141,0.59,0.02,0.01,0.01,0.00,0.00,0.00,0.00,normal
0,icmp,eco_i,SF,8,0,0,0,0,0,0,0,0,0,0,0,0,0,0,0,0,0,1,13,0.00,0.00,0.00,0.00,1.00,0.00,1.00,1,69,1.00,0.00,1.00,0.51,0.00,0.00,0.00,0.00,anomaly
0,tcp,whois,S0,0,0,0,0,0,0,0,0,0,0,0,0,0,0,0,0,0,0,227,4,1.00,1.00,0.00,0.00,0.02,0.06,0.00,255,4,0.02,0.06,0.00,0.00,1.00,1.00,0.00,0.00,anomaly
0,tcp,http,SF,162,18666,0,0,0,0,0,1,0,0,0,0,0,0,0,0,0,0,1,12,0.00,0.00,0.00,0.00,1.00,0.00,0.33,27,255,1.00,0.00,0.04,0.01,0.00,0.00,0.00,0.00,normal
0,tcp,http,SF,297,2084,0,0,0,0,0,1,0,0,0,0,0,0,0,0,0,0,11,12,0.00,0.00,0.00,0.00,1.00,0.00,0.17,74,255,1.00,0.00,0.01,0.04,0.00,0.00,0.00,0.00,normal
0,tcp,ftp_data,SF,151,0,0,0,0,0,0,1,0,0,0,0,0,0,0,0,0,0,2,2,0.00,0.00,0.00,0.00,1.00,0.00,0.00,121,56,0.46,0.02,0.46,0.00,0.00,0.00,0.00,0.00,normal
0,tcp,ftp_data,SF,884,0,0,0,0,0,0,1,0,0,0,0,0,0,0,0,0,0,2,2,0.00,0.00,0.00,0.00,1.00,0.00,0.00,166,61,0.26,0.04,0.26,0.03,0.00,0.00,0.00,0.00,normal
0,tcp,csnet_ns,S0,0,0,0,0,0,0,0,0,0,0,0,0,0,0,0,0,0,0,199,6,1.00,1.00,0.00,0.00,0.03,0.08,0.00,255,6,0.02,0.08,0.00,0.00,1.00,1.00,0.00,0.00,anomaly
2,tcp,ftp_data,SF,2194619,0,0,0,0,0,0,1,0,0,0,0,0,0,0,0,0,0,1,1,0.00,0.00,0.00,0.00,1.00,0.00,0.00,6,56,0.83,0.33,0.83,0.04,0.00,0.00,0.00,0.00,normal
0,tcp,http,SF,321,8064,0,0,0,0,0,1,0,0,0,0,0,0,0,0,0,0,17,17,0.00,0.00,0.00,0.00,1.00,0.00,0.00,150,255,1.00,0.00,0.01,0.02,0.00,0.00,0.00,0.00,normal
0,tcp,Z39_50,S0,0,0,0,0,0,0,0,0,0,0,0,0,0,0,0,0,0,0,296,18,1.00,1.00,0.00,0.00,0.06,0.05,0.00,255,18,0.07,0.05,0.00,0.00,1.00,1.00,0.00,0.00,anomaly
0,tcp,http,SF,332,1505,0,0,0,0,0,1,0,0,0,0,0,0,0,0,0,0,5,5,0.00,0.00,0.00,0.00,1.00,0.00,0.00,255,255,1.00,0.00,0.00,0.00,0.00,0.00,0.00,0.00,normal
0,tcp,courier,S0,0,0,0,0,0,0,0,0,0,0,0,0,0,0,0,0,0,0,125,7,1.00,1.00,0.00,0.00,0.06,0.06,0.00,255,13,0.05,0.06,0.00,0.00,1.00,1.00,0.00,0.00,anomaly
0,tcp,http_443,S0,0,0,0,0,0,0,0,0,0,0,0,0,0,0,0,0,0,0,52,14,1.00,1.00,0.00,0.00,0.27,0.12,0.00,255,14,0.05,0.09,0.00,0.00,1.00,1.00,0.00,0.00,anomaly
0,tcp,courier,S0,0,0,0,0,0,0,0,0,0,0,0,0,0,0,0,0,0,0,109,5,1.00,1.00,0.00,0.00,0.05,0.06,0.00,255,5,0.02,0.06,0.00,0.00,1.00,1.00,0.00,0.00,anomaly
0,icmp,eco_i,SF,8,0,0,0,0,0,0,0,0,0,0,0,0,0,0,0,0,0,1,1,0.00,0.00,0.00,0.00,1.00,0.00,0.00,5,3,0.60,0.60,0.60,0.00,0.00,0.00,0.00,0.00,anomaly
3660,udp,other,SF,147,105,0,0,0,0,0,0,0,0,0,0,0,0,0,0,0,0,4,2,0.00,0.00,0.00,0.00,0.50,0.50,0.00,255,3,0.01,0.79,0.98,0.00,0.00,0.00,0.00,0.00,normal
0,tcp,http,SF,309,10378,0,0,0,0,0,1,0,0,0,0,0,0,0,0,0,0,11,11,0.00,0.00,0.00,0.00,1.00,0.00,0.00,30,255,1.00,0.00,0.03,0.04,0.00,0.00,0.00,0.00,normal
0,tcp,http,SF,229,695,0,0,0,0,0,1,0,0,0,0,0,0,0,0,0,0,10,10,0.00,0.00,0.00,0.00,1.00,0.00,0.00,140,255,1.00,0.00,0.01,0.01,0.00,0.00,0.00,0.00,normal
0,udp,domain_u,SF,44,131,0,0,0,0,0,0,0,0,0,0,0,0,0,0,0,0,1,3,0.00,0.00,0.00,0.00,1.00,0.00,0.67,3,1,0.33,1.00,0.33,0.00,0.00,0.00,0.00,0.00,normal
0,tcp,http,SF,297,1719,0,0,0,0,0,1,0,0,0,0,0,0,0,0,0,0,27,27,0.00,0.00,0.00,0.00,1.00,0.00,0.00,27,255,1.00,0.00,0.04,0.01,0.00,0.00,0.00,0.00,normal
0,tcp,link,S0,0,0,0,0,0,0,0,0,0,0,0,0,0,0,0,0,0,0,300,8,1.00,1.00,0.00,0.00,0.03,0.06,0.00,255,4,0.02,0.08,0.00,0.00,1.00,1.00,0.00,0.00,anomaly
0,tcp,kshell,REJ,0,0,0,0,0,0,0,0,0,0,0,0,0,0,0,0,0,0,148,20,0.00,0.00,1.00,1.00,0.14,0.06,0.00,255,20,0.08,0.07,0.00,0.00,0.00,0.00,1.00,1.00,anomaly
0,icmp,eco_i,SF,8,0,0,0,0,0,0,0,0,0,0,0,0,0,0,0,0,0,1,34,0.00,0.00,0.00,0.00,1.00,0.00,1.00,2,76,1.00,0.00,1.00,0.50,0.00,0.00,0.00,0.00,anomaly
0,tcp,ftp_data,SF,748,0,0,0,0,0,0,1,0,0,0,9,0,0,0,0,0,0,1,1,0.00,0.00,0.00,0.00,1.00,0.00,0.00,107,108,0.78,0.03,0.78,0.02,0.00,0.00,0.00,0.00,normal
0,tcp,ftp,RSTO,0,133,0,0,0,0,0,0,0,0,0,0,0,0,0,0,0,0,1,1,0.00,0.00,1.00,1.00,1.00,0.00,0.00,2,2,0.50,1.00,0.50,1.00,0.00,0.00,1.00,1.00,anomaly
0,udp,domain_u,SF,46,46,0,0,0,0,0,0,0,0,0,0,0,0,0,0,0,0,86,152,0.00,0.00,0.00,0.00,1.00,0.00,0.01,255,255,1.00,0.00,0.01,0.00,0.00,0.00,0.00,0.00,normal
0,tcp,Z39_50,S0,0,0,0,0,0,0,0,0,0,0,0,0,0,0,0,0,0,0,205,12,1.00,1.00,0.00,0.00,0.06,0.06,0.00,255,17,0.07,0.07,0.00,0.00,1.00,1.00,0.00,0.00,anomaly
0,tcp,http,SF,290,751,0,0,0,0,0,1,0,0,0,0,0,0,0,0,0,0,14,19,0.00,0.00,0.00,0.00,1.00,0.00,0.16,255,255,1.00,0.00,0.00,0.00,0.00,0.00,0.00,0.00,normal
0,tcp,http,REJ,0,0,0,0,0,0,0,0,0,0,0,0,0,0,0,0,0,0,1,1,0.00,0.00,1.00,1.00,1.00,0.00,0.00,11,238,1.00,0.00,0.09,0.22,0.00,0.00,1.00,1.00,normal
407,tcp,telnet,SF,284,8734,0,0,0,0,0,1,3,0,0,0,0,0,0,0,0,0,1,1,0.00,0.00,0.00,0.00,1.00,0.00,0.00,255,19,0.07,0.07,0.00,0.00,0.66,0.00,0.01,0.11,normal
0,tcp,http,SF,346,1943,0,0,0,0,0,1,0,0,0,0,0,0,0,0,0,0,36,36,0.00,0.00,0.00,0.00,1.00,0.00,0.00,255,255,1.00,0.00,0.00,0.00,0.00,0.00,0.00,0.00,normal
0,tcp,http,SF,257,15697,0,0,0,0,0,1,0,0,0,0,0,0,0,0,0,0,2,23,0.00,0.00,0.00,0.00,1.00,0.00,0.22,39,255,1.00,0.00,0.03,0.01,0.00,0.00,0.00,0.00,normal
0,tcp,pop_3,SF,38,130,0,0,0,0,0,1,0,0,0,0,0,0,0,0,0,0,1,1,0.00,0.00,0.00,0.00,1.00,0.00,0.00,130,4,0.02,0.05,0.01,0.50,0.00,0.00,0.01,0.00,normal
0,tcp,private,S0,0,0,0,0,0,0,0,0,0,0,0,0,0,0,0,0,0,0,239,19,1.00,1.00,0.00,0.00,0.08,0.06,0.00,255,18,0.07,0.07,0.00,0.00,1.00,1.00,0.00,0.00,anomaly
0,tcp,finger,S0,0,0,0,0,0,0,0,0,0,0,0,0,0,0,0,0,0,0,8,4,0.88,1.00,0.12,0.00,0.50,0.50,0.00,255,2,0.01,0.08,0.01,0.00,1.00,1.00,0.00,0.00,anomaly
0,tcp,http,SF,220,406,0,0,0,0,0,1,0,0,0,0,0,0,0,0,0,0,6,6,0.17,0.17,0.00,0.00,1.00,0.00,0.00,255,255,1.00,0.00,0.00,0.00,0.00,0.00,0.00,0.00,normal
0,udp,domain_u,SF,43,43,0,0,0,0,0,0,0,0,0,0,0,0,0,0,0,0,166,166,0.00,0.00,0.00,0.00,1.00,0.00,0.00,255,255,1.00,0.00,0.00,0.00,0.00,0.00,0.00,0.00,normal
0,tcp,http,SF,243,261,0,0,0,0,0,1,0,0,0,0,0,0,0,0,0,0,2,3,0.50,0.33,0.00,0.00,1.00,0.00,0.67,255,255,1.00,0.00,0.01,0.00,0.00,0.00,0.00,0.00,normal
0,icmp,eco_i,SF,8,0,0,0,0,0,0,0,0,0,0,0,0,0,0,0,0,0,1,51,0.00,0.00,0.00,0.00,1.00,0.00,1.00,1,37,1.00,0.00,1.00,0.51,0.00,0.00,0.00,0.00,anomaly
0,tcp,ftp_data,SF,965,0,0,0,0,0,0,1,0,0,0,0,0,0,0,0,0,0,1,1,0.00,0.00,0.00,0.00,1.00,0.00,0.00,69,60,0.36,0.06,0.36,0.03,0.00,0.00,0.00,0.00,normal
0,tcp,http,SF,293,1651,0,0,0,0,0,1,0,0,0,0,0,0,0,0,0,0,13,28,0.00,0.00,0.00,0.00,1.00,0.00,0.18,255,255,1.00,0.00,0.00,0.00,0.00,0.00,0.00,0.00,normal
0,tcp,http,REJ,0,0,0,0,0,0,0,0,0,0,0,0,0,0,0,0,0,0,1,1,0.00,0.00,1.00,1.00,1.00,0.00,0.00,17,255,1.00,0.00,0.06,0.16,0.00,0.00,1.00,0.92,normal
0,tcp,http,SF,208,885,0,0,0,0,0,1,0,0,0,0,0,0,0,0,0,0,11,15,0.00,0.00,0.00,0.00,1.00,0.00,0.20,255,255,1.00,0.00,0.00,0.00,0.01,0.01,0.00,0.00,normal
0,tcp,private,S0,0,0,0,0,0,0,0,0,0,0,0,0,0,0,0,0,0,0,196,16,1.00,1.00,0.00,0.00,0.08,0.07,0.00,255,16,0.06,0.08,0.00,0.00,1.00,1.00,0.00,0.00,anomaly
0,tcp,private,S0,0,0,0,0,0,0,0,0,0,0,0,0,0,0,0,0,0,0,111,8,1.00,1.00,0.00,0.00,0.07,0.06,0.00,255,15,0.06,0.07,0.00,0.00,1.00,1.00,0.00,0.00,anomaly
1,tcp,smtp,SF,13891,328,0,0,0,0,0,1,0,0,0,0,0,0,0,0,0,0,1,1,0.00,0.00,0.00,0.00,1.00,0.00,0.00,25,131,0.12,0.08,0.04,0.02,0.00,0.00,0.00,0.00,normal
0,tcp,http,SF,225,7464,0,0,0,0,0,1,0,0,0,0,0,0,0,0,0,0,2,2,0.00,0.00,0.00,0.00,1.00,0.00,0.00,115,255,1.00,0.00,0.01,0.02,0.00,0.00,0.00,0.00,normal
0,udp,domain_u,SF,45,131,0,0,0,0,0,0,0,0,0,0,0,0,0,0,0,0,72,149,0.00,0.00,0.00,0.00,1.00,0.00,0.01,255,254,1.00,0.01,0.00,0.00,0.00,0.00,0.00,0.00,normal
0,tcp,time,S0,0,0,0,0,0,0,0,0,0,0,0,0,0,0,0,0,0,0,228,6,1.00,1.00,0.00,0.00,0.03,0.07,0.00,255,15,0.06,0.07,0.00,0.00,1.00,1.00,0.00,0.00,anomaly
0,tcp,private,S0,0,0,0,0,0,0,0,0,0,0,0,0,0,0,0,0,0,0,139,3,1.00,1.00,0.00,0.00,0.02,0.06,0.00,255,11,0.04,0.07,0.00,0.00,1.00,1.00,0.00,0.00,anomaly
0,tcp,http,SF,418,537,0,0,0,0,0,1,0,0,0,0,0,0,0,0,0,0,1,17,0.00,0.00,0.00,0.00,1.00,0.00,0.12,2,255,1.00,0.00,0.50,0.02,0.00,0.00,0.00,0.00,normal
0,tcp,private,S0,0,0,0,0,0,0,0,0,0,0,0,0,0,0,0,0,0,0,268,3,1.00,1.00,0.00,0.00,0.01,0.07,0.00,255,18,0.07,0.07,0.00,0.00,1.00,1.00,0.00,0.00,anomaly
0,tcp,csnet_ns,S0,0,0,0,0,0,0,0,0,0,0,0,0,0,0,0,0,0,0,241,16,1.00,1.00,0.00,0.00,0.07,0.05,0.00,255,16,0.06,0.05,0.00,0.00,1.00,1.00,0.00,0.00,anomaly
0,icmp,eco_i,SF,8,0,0,0,0,0,0,0,0,0,0,0,0,0,0,0,0,0,1,11,0.00,0.00,0.00,0.00,1.00,0.00,1.00,1,255,1.00,0.00,1.00,0.50,0.00,0.00,0.00,0.00,anomaly
0,tcp,http,SF,375,1798,0,0,0,0,0,1,0,0,0,0,0,0,0,0,0,0,13,13,0.00,0.00,0.00,0.00,1.00,0.00,0.00,255,255,1.00,0.00,0.00,0.00,0.00,0.00,0.00,0.00,normal
0,icmp,eco_i,SF,8,0,0,0,0,0,0,0,0,0,0,0,0,0,0,0,0,0,1,50,0.00,0.00,0.00,0.00,1.00,0.00,1.00,2,70,1.00,0.00,1.00,0.26,0.00,0.00,0.00,0.00,anomaly
2,tcp,ftp_data,SF,2194619,0,0,0,0,0,0,0,0,0,0,0,0,0,0,0,0,0,1,1,0.00,0.00,0.00,0.00,1.00,0.00,0.00,135,85,0.24,0.03,0.24,0.02,0.00,0.00,0.00,0.00,normal
1,tcp,smtp,SF,2370,366,0,0,0,0,0,1,0,0,0,0,0,0,0,0,0,0,1,2,0.00,0.00,0.00,0.00,1.00,0.00,1.00,185,133,0.42,0.04,0.01,0.02,0.00,0.00,0.00,0.00,normal
0,tcp,http,SF,201,3142,0,0,0,0,0,1,0,0,0,0,0,0,0,0,0,0,42,42,0.00,0.00,0.00,0.00,1.00,0.00,0.00,255,255,1.00,0.00,0.00,0.00,0.00,0.00,0.00,0.00,normal
0,tcp,http,S0,0,0,0,0,0,0,0,0,0,0,0,0,0,0,0,0,0,0,270,17,1.00,1.00,0.00,0.00,0.06,0.05,0.00,255,17,0.07,0.05,0.00,0.00,1.00,1.00,0.00,0.00,anomaly
0,tcp,imap4,REJ,0,0,0,0,0,0,0,0,0,0,0,0,0,0,0,0,0,0,263,10,0.00,0.00,1.00,1.00,0.04,0.06,0.00,255,10,0.04,0.07,0.00,0.00,0.00,0.00,1.00,1.00,anomaly
0,tcp,private,S0,0,0,0,0,0,0,0,0,0,0,0,0,0,0,0,0,0,0,193,5,1.00,1.00,0.00,0.00,0.03,0.06,0.00,255,16,0.06,0.06,0.00,0.00,1.00,1.00,0.00,0.00,anomaly
0,udp,private,SF,207,207,0,0,0,0,0,0,0,0,0,0,0,0,0,0,0,0,2,2,0.00,0.00,0.00,0.00,1.00,0.00,0.00,255,214,0.84,0.01,0.84,0.00,0.00,0.00,0.00,0.00,normal
0,icmp,eco_i,SF,8,0,0,0,0,0,0,0,0,0,0,0,0,0,0,0,0,0,1,6,0.00,0.00,0.00,0.00,1.00,0.00,1.00,1,107,1.00,0.00,1.00,0.50,0.00,0.00,0.00,0.00,anomaly
0,tcp,smtp,SF,1782,493,0,0,0,0,0,1,0,0,0,0,0,0,0,0,0,0,1,1,0.00,0.00,0.00,0.00,1.00,0.00,0.00,255,11,0.04,0.01,0.00,0.00,0.00,0.00,0.02,0.00,normal
0,udp,domain_u,SF,43,67,0,0,0,0,0,0,0,0,0,0,0,0,0,0,0,0,143,143,0.00,0.00,0.00,0.00,0.99,0.01,0.01,255,255,1.00,0.00,0.00,0.00,0.00,0.00,0.00,0.00,normal
0,tcp,discard,S0,0,0,0,0,0,0,0,0,0,0,0,0,0,0,0,0,0,0,211,20,1.00,1.00,0.00,0.00,0.09,0.07,0.00,255,20,0.08,0.08,0.00,0.00,1.00,1.00,0.00,0.00,anomaly
0,tcp,http,SF,254,388,0,0,0,0,0,1,0,0,0,0,0,0,0,0,0,0,18,18,0.00,0.00,0.00,0.00,1.00,0.00,0.00,255,255,1.00,0.00,0.00,0.00,0.00,0.00,0.00,0.00,normal
0,tcp,private,S0,0,0,0,0,0,0,0,0,0,0,0,0,0,0,0,0,0,0,179,9,1.00,1.00,0.00,0.00,0.05,0.06,0.00,255,9,0.04,0.06,0.00,0.00,1.00,1.00,0.00,0.00,anomaly
0,tcp,name,REJ,0,0,0,0,0,0,0,0,0,0,0,0,0,0,0,0,0,0,102,4,0.00,0.00,1.00,1.00,0.04,0.08,0.00,255,4,0.02,0.08,0.00,0.00,0.00,0.00,1.00,1.00,anomaly
0,tcp,http,SF,208,767,0,0,0,0,0,1,0,0,0,0,0,0,0,0,0,0,6,6,0.17,0.17,0.00,0.00,1.00,0.00,0.00,255,255,1.00,0.00,0.00,0.00,0.00,0.00,0.00,0.00,normal
730,udp,other,SF,145,105,0,0,0,0,0,0,0,0,0,0,0,0,0,0,0,0,1,1,0.00,0.00,0.00,0.00,1.00,0.00,0.00,255,1,0.00,0.66,0.96,0.00,0.00,0.00,0.00,0.00,normal
0,tcp,http,SF,151,9578,0,0,0,0,0,1,0,0,0,0,0,0,0,0,0,0,1,1,0.00,0.00,0.00,0.00,1.00,0.00,0.00,1,255,1.00,0.00,1.00,0.07,0.00,0.01,0.00,0.00,normal
0,tcp,ftp_data,SF,1874,0,0,0,0,0,0,1,0,0,0,0,0,0,0,0,0,0,11,11,0.00,0.00,0.00,0.00,1.00,0.00,0.00,255,125,0.49,0.03,0.49,0.00,0.00,0.00,0.00,0.00,normal
0,tcp,private,REJ,0,0,0,0,0,0,0,0,0,0,0,0,0,0,0,0,0,0,115,9,0.00,0.00,1.00,1.00,0.08,0.07,0.00,255,9,0.04,0.06,0.00,0.00,0.00,0.00,1.00,1.00,anomaly
0,tcp,http,REJ,0,0,0,0,0,0,0,0,0,0,0,0,0,0,0,0,0,0,1,1,0.00,0.00,1.00,1.00,1.00,0.00,0.00,83,249,1.00,0.00,0.01,0.11,0.00,0.00,0.53,0.79,normal
0,icmp,ecr_i,SF,1032,0,0,0,0,0,0,0,0,0,0,0,0,0,0,0,0,0,511,511,0.00,0.00,0.00,0.00,1.00,0.00,0.00,255,27,0.11,0.24,0.11,0.00,0.00,0.00,0.00,0.00,anomaly
0,tcp,csnet_ns,S0,0,0,0,0,0,0,0,0,0,0,0,0,0,0,0,0,0,0,24,4,1.00,1.00,0.00,0.00,0.17,0.21,0.00,255,5,0.02,0.08,0.00,0.00,1.00,1.00,0.00,0.00,anomaly
0,tcp,login,S0,0,0,0,0,0,0,0,0,0,0,0,0,0,0,0,0,0,0,149,25,1.00,1.00,0.00,0.00,0.17,0.05,0.00,255,25,0.10,0.05,0.00,0.00,1.00,1.00,0.00,0.00,anomaly
0,tcp,ftp_data,SF,1153,0,0,0,0,0,0,1,0,0,0,0,0,0,0,0,0,0,1,21,0.00,0.95,0.00,0.00,1.00,0.00,0.10,79,87,0.20,0.08,0.20,0.03,0.00,0.00,0.00,0.00,normal
0,tcp,http,SF,304,1860,0,0,0,0,0,1,0,0,0,0,0,0,0,0,0,0,4,4,0.00,0.00,0.00,0.00,1.00,0.00,0.00,9,87,1.00,0.00,0.11,0.05,0.00,0.00,0.00,0.00,normal
0,udp,domain_u,SF,44,78,0,0,0,0,0,0,0,0,0,0,0,0,0,0,0,0,244,243,0.00,0.00,0.00,0.00,1.00,0.01,0.00,255,250,0.98,0.01,0.00,0.00,0.00,0.00,0.00,0.00,normal
0,tcp,http,S0,0,0,0,0,0,0,0,0,0,0,0,0,0,0,0,0,0,0,2,2,0.50,0.50,0.00,0.00,1.00,0.00,0.00,2,255,1.00,0.00,1.00,0.04,0.50,0.00,0.00,0.00,normal
0,tcp,whois,S0,0,0,0,0,0,0,0,0,0,0,0,0,0,0,0,0,0,0,215,15,1.00,1.00,0.00,0.00,0.07,0.06,0.00,255,6,0.02,0.08,0.00,0.00,1.00,1.00,0.00,0.00,anomaly
0,udp,domain_u,SF,46,46,0,0,0,0,0,0,0,0,0,0,0,0,0,0,0,0,88,168,0.00,0.00,0.00,0.00,1.00,0.00,0.01,255,250,0.98,0.01,0.01,0.00,0.00,0.00,0.00,0.00,normal
0,tcp,http,SF,314,1410,0,0,0,0,0,1,0,0,0,0,0,0,0,0,0,0,21,21,0.00,0.00,0.00,0.00,1.00,0.00,0.00,255,255,1.00,0.00,0.00,0.00,0.00,0.00,0.00,0.00,normal
0,udp,private,SF,1,0,0,0,0,0,0,0,0,0,0,0,0,0,0,0,0,0,16,2,0.00,0.00,0.00,0.00,0.12,0.19,0.00,255,51,0.20,0.32,0.88,0.00,0.00,0.00,0.12,0.00,anomaly
0,tcp,ftp_data,S1,88382,0,0,0,0,0,0,1,0,0,0,1,0,0,0,0,0,0,14,14,0.07,0.07,0.00,0.00,1.00,0.00,0.00,232,82,0.35,0.03,0.35,0.00,0.02,0.04,0.00,0.00,normal
0,tcp,http,SF,263,1630,0,0,0,0,0,1,0,0,0,0,0,0,0,0,0,0,2,2,0.00,0.00,0.00,0.00,1.00,0.00,0.00,14,2,0.14,0.21,0.07,0.00,0.50,0.00,0.00,0.00,normal
0,tcp,uucp,S0,0,0,0,0,0,0,0,0,0,0,0,0,0,0,0,0,0,0,135,11,1.00,1.00,0.00,0.00,0.08,0.05,0.00,255,11,0.04,0.05,0.00,0.00,1.00,1.00,0.00,0.00,anomaly
1,tcp,smtp,SF,1208,433,0,0,0,0,0,1,0,0,0,0,0,0,0,0,0,0,1,1,0.00,0.00,0.00,0.00,1.00,0.00,0.00,14,155,0.50,0.21,0.07,0.01,0.00,0.00,0.00,0.00,normal
0,tcp,http,SF,323,2052,0,0,0,0,0,1,0,0,0,0,0,0,0,0,0,0,21,21,0.00,0.00,0.00,0.00,1.00,0.00,0.00,255,255,1.00,0.00,0.00,0.00,0.00,0.00,0.00,0.00,normal
0,tcp,finger,S0,0,0,0,0,0,0,0,0,0,0,0,0,0,0,0,0,0,0,127,2,1.00,1.00,0.00,0.00,0.02,0.06,0.00,255,2,0.01,0.05,0.00,0.00,1.00,1.00,0.00,0.00,anomaly
0,tcp,private,REJ,0,0,0,0,0,0,0,0,0,0,0,0,0,0,0,0,0,0,228,14,0.00,0.00,1.00,1.00,0.06,0.07,0.00,255,25,0.10,0.08,0.00,0.00,0.00,0.00,1.00,1.00,anomaly
0,tcp,courier,S0,0,0,0,0,0,0,0,0,0,0,0,0,0,0,0,0,0,0,118,11,1.00,1.00,0.00,0.00,0.09,0.06,0.00,255,11,0.04,0.07,0.00,0.00,1.00,1.00,0.00,0.00,anomaly
0,tcp,echo,RSTO,0,0,0,0,0,0,0,0,0,0,0,0,0,0,0,0,0,0,197,1,0.00,0.00,1.00,1.00,0.01,0.06,0.00,255,1,0.00,0.06,0.00,0.00,0.00,0.00,1.00,1.00,anomaly
0,udp,domain_u,SF,44,44,0,0,0,0,0,0,0,0,0,0,0,0,0,0,0,0,191,191,0.00,0.00,0.00,0.00,1.00,0.00,0.00,255,206,0.81,0.01,0.00,0.00,0.00,0.00,0.00,0.00,normal
0,udp,domain_u,SF,45,139,0,0,0,0,0,0,0,0,0,0,0,0,0,0,0,0,260,260,0.00,0.00,0.00,0.00,1.00,0.00,0.00,255,251,0.98,0.01,0.00,0.00,0.00,0.00,0.00,0.00,normal
0,tcp,http,REJ,0,0,0,0,0,0,0,0,0,0,0,0,0,0,0,0,0,0,1,1,0.00,0.00,1.00,1.00,1.00,0.00,0.00,11,251,1.00,0.00,0.09,0.20,0.00,0.00,1.00,0.92,normal
0,tcp,http,SF,299,1107,0,0,0,0,0,1,0,0,0,0,0,0,0,0,0,0,28,28,0.00,0.00,0.00,0.00,1.00,0.00,0.00,28,255,1.00,0.00,0.04,0.07,0.00,0.00,0.00,0.00,normal
0,icmp,eco_i,SF,8,0,0,0,0,0,0,0,0,0,0,0,0,0,0,0,0,0,1,45,0.00,0.00,0.00,0.00,1.00,0.00,1.00,1,69,1.00,0.00,1.00,0.26,0.00,0.00,0.00,0.00,anomaly
0,tcp,http,SF,206,5739,0,0,0,0,0,1,0,0,0,0,0,0,0,0,0,0,13,14,0.00,0.00,0.00,0.00,1.00,0.00,0.14,222,255,1.00,0.00,0.00,0.01,0.00,0.00,0.00,0.00,normal
0,tcp,smtp,RSTO,0,0,0,0,0,0,0,0,0,0,0,0,0,0,0,0,0,0,202,2,0.00,0.00,1.00,1.00,0.01,0.06,0.00,255,2,0.01,0.09,0.00,0.00,0.00,0.00,1.00,1.00,anomaly
0,tcp,courier,S0,0,0,0,0,0,0,0,0,0,0,0,0,0,0,0,0,0,0,136,15,1.00,1.00,0.00,0.00,0.11,0.04,0.00,255,15,0.06,0.05,0.00,0.00,1.00,1.00,0.00,0.00,anomaly
0,tcp,netbios_dgm,S0,0,0,0,0,0,0,0,0,0,0,0,0,0,0,0,0,0,0,280,18,1.00,1.00,0.00,0.00,0.06,0.05,0.00,255,4,0.02,0.07,0.00,0.00,1.00,1.00,0.00,0.00,anomaly
0,tcp,http,SF,308,4504,0,0,0,0,0,1,0,0,0,0,0,0,0,0,0,0,10,38,0.00,0.00,0.00,0.00,1.00,0.00,0.08,10,255,1.00,0.00,0.10,0.05,0.00,0.00,0.00,0.01,normal
0,tcp,ftp,S0,0,0,0,0,0,0,0,0,0,0,0,0,0,0,0,0,0,0,225,2,1.00,1.00,0.00,0.00,0.01,0.07,0.00,255,3,0.01,0.08,0.00,0.00,1.00,1.00,0.00,0.00,anomaly
0,tcp,ftp,S0,0,0,0,0,0,0,0,0,0,0,0,0,0,0,0,0,0,0,273,7,1.00,1.00,0.00,0.00,0.03,0.06,0.00,255,7,0.03,0.07,0.00,0.00,1.00,1.00,0.00,0.00,anomaly
0,tcp,ftp_data,S0,0,0,0,0,0,0,0,0,0,0,0,0,0,0,0,0,0,0,137,1,1.00,1.00,0.00,0.00,0.01,0.06,0.00,255,1,0.00,0.06,0.00,0.00,1.00,1.00,0.00,0.00,anomaly
0,tcp,http,SF,215,597,0,0,0,0,0,1,0,0,0,0,0,0,0,0,0,0,29,47,0.00,0.00,0.00,0.00,1.00,0.00,0.04,29,255,1.00,0.00,0.03,0.02,0.00,0.00,0.00,0.00,normal
0,tcp,smtp,SF,3248,328,0,0,0,0,0,1,0,0,0,0,0,0,0,0,0,0,1,1,0.00,0.00,0.00,0.00,1.00,0.00,0.00,107,137,0.82,0.04,0.01,0.01,0.00,0.00,0.00,0.00,normal
0,tcp,private,S0,0,0,0,0,0,0,0,0,0,0,0,0,0,0,0,0,0,0,75,18,1.00,1.00,0.00,0.00,0.24,0.07,0.00,255,2,0.01,0.08,0.00,0.00,1.00,1.00,0.00,0.00,anomaly
0,tcp,http,SF,339,3088,0,0,0,0,0,1,0,0,0,0,0,0,0,0,0,0,10,37,0.00,0.00,0.00,0.00,1.00,0.00,0.14,42,255,1.00,0.00,0.02,0.07,0.00,0.00,0.00,0.00,normal
0,tcp,sql_net,S0,0,0,0,0,0,0,0,0,0,0,0,0,0,0,0,0,0,0,122,22,1.00,1.00,0.00,0.00,0.18,0.05,0.00,255,22,0.09,0.05,0.00,0.00,1.00,1.00,0.00,0.00,anomaly
0,tcp,netbios_ns,REJ,0,0,0,0,0,0,0,0,0,0,0,0,0,0,0,0,0,0,144,15,0.00,0.00,1.00,1.00,0.10,0.06,0.00,255,7,0.03,0.07,0.00,0.00,0.00,0.00,1.00,1.00,anomaly
0,tcp,http,SF,273,8193,0,0,0,0,0,1,0,0,0,0,0,0,0,0,0,0,1,1,0.00,0.00,0.00,0.00,1.00,0.00,0.00,182,255,1.00,0.00,0.01,0.03,0.00,0.00,0.01,0.01,normal
0,tcp,imap4,S0,0,0,0,0,0,0,0,0,0,0,0,0,0,0,0,0,0,0,288,17,1.00,1.00,0.00,0.00,0.06,0.06,0.00,255,7,0.03,0.07,0.00,0.00,1.00,1.00,0.00,0.00,anomaly
6,tcp,smtp,SF,1580,333,0,0,0,0,0,1,0,0,0,0,0,0,0,0,0,0,1,1,0.00,0.00,0.00,0.00,1.00,0.00,0.00,89,59,0.66,0.04,0.01,0.00,0.00,0.00,0.00,0.00,normal
0,icmp,eco_i,SF,8,0,0,0,0,0,0,0,0,0,0,0,0,0,0,0,0,0,1,7,0.00,0.00,0.00,0.00,1.00,0.00,1.00,1,41,1.00,0.00,1.00,0.27,0.00,0.00,0.00,0.00,anomaly
0,tcp,http,SF,192,318,0,0,0,0,0,1,0,0,0,0,0,0,0,0,0,0,3,29,0.00,0.03,0.00,0.00,1.00,0.00,0.24,255,255,1.00,0.00,0.00,0.00,0.00,0.00,0.00,0.00,normal
0,tcp,http,SF,295,332,0,0,0,0,0,1,0,0,0,0,0,0,0,0,0,0,16,16,0.00,0.00,0.00,0.00,1.00,0.00,0.00,97,206,1.00,0.00,0.01,0.03,0.00,0.00,0.00,0.00,normal
0,tcp,ftp_data,REJ,0,0,0,0,0,0,0,0,0,0,0,0,0,0,0,0,0,0,273,10,0.00,0.00,1.00,1.00,0.04,0.06,0.00,255,10,0.04,0.07,0.00,0.00,0.00,0.00,1.00,1.00,anomaly
0,tcp,netbios_dgm,S0,0,0,0,0,0,0,0,0,0,0,0,0,0,0,0,0,0,0,207,5,1.00,1.00,0.00,0.00,0.02,0.07,0.00,255,5,0.02,0.06,0.00,0.00,1.00,1.00,0.00,0.00,anomaly
0,tcp,netbios_ns,REJ,0,0,0,0,0,0,0,0,0,0,0,0,0,0,0,0,0,0,191,2,0.00,0.00,1.00,1.00,0.01,0.07,0.00,255,2,0.01,0.08,0.00,0.00,0.00,0.00,1.00,1.00,anomaly
0,tcp,ftp,SF,1259,2453,0,0,0,28,0,1,0,0,0,0,0,0,0,0,0,1,1,1,0.00,0.00,0.00,0.00,1.00,0.00,0.00,255,55,0.22,0.02,0.00,0.00,0.00,0.00,0.00,0.00,anomaly
0,tcp,supdup,REJ,0,0,0,0,0,0,0,0,0,0,0,0,0,0,0,0,0,0,246,2,0.00,0.00,1.00,1.00,0.01,0.07,0.00,255,2,0.01,0.08,0.00,0.00,0.00,0.00,1.00,1.00,anomaly
0,tcp,http,SF,302,2348,0,0,0,0,0,1,0,0,0,0,0,0,0,0,0,0,4,4,0.00,0.00,0.00,0.00,1.00,0.00,0.00,255,255,1.00,0.00,0.00,0.00,0.00,0.00,0.00,0.00,normal
0,tcp,private,S0,0,0,0,0,0,0,0,0,0,0,0,0,0,0,0,0,0,0,104,3,1.00,1.00,0.00,0.00,0.03,0.08,0.00,255,15,0.06,0.06,0.00,0.00,1.00,1.00,0.00,0.00,anomaly
0,tcp,pop_2,REJ,0,0,0,0,0,0,0,0,0,0,0,0,0,0,0,0,0,0,266,19,0.00,0.00,1.00,1.00,0.07,0.06,0.00,255,19,0.07,0.07,0.00,0.00,0.00,0.00,1.00,1.00,anomaly
0,tcp,ftp_data,SF,748,0,0,0,0,0,0,1,0,0,0,9,0,0,0,0,0,0,1,1,0.00,0.00,0.00,0.00,1.00,0.00,0.00,2,107,0.50,1.00,0.50,0.03,0.50,0.00,0.00,0.00,normal
0,tcp,http,SF,296,1509,0,0,0,0,0,1,0,0,0,0,0,0,0,0,0,0,23,24,0.00,0.00,0.00,0.00,1.00,0.00,0.08,255,255,1.00,0.00,0.00,0.00,0.00,0.00,0.00,0.00,normal
0,tcp,ctf,S0,0,0,0,0,0,0,0,0,0,0,0,0,0,0,0,0,0,0,222,1,1.00,1.00,0.00,0.00,0.00,0.07,0.00,255,1,0.00,0.07,0.00,0.00,1.00,1.00,0.00,0.00,anomaly
0,tcp,http,SF,214,1032,0,0,0,0,0,1,0,0,0,0,0,0,0,0,0,0,13,13,0.00,0.00,0.00,0.00,1.00,0.00,0.00,13,255,1.00,0.00,0.08,0.02,0.00,0.00,0.00,0.00,normal
0,tcp,bgp,S0,0,0,0,0,0,0,0,0,0,0,0,0,0,0,0,0,0,0,263,10,1.00,1.00,0.00,0.00,0.04,0.07,0.00,255,10,0.04,0.08,0.00,0.00,1.00,1.00,0.00,0.00,anomaly
0,icmp,eco_i,SF,8,0,0,0,0,0,0,0,0,0,0,0,0,0,0,0,0,0,1,48,0.00,0.00,0.00,0.00,1.00,0.00,1.00,1,11,1.00,0.00,1.00,0.55,0.00,0.00,0.00,0.00,anomaly
0,tcp,supdup,S0,0,0,0,0,0,0,0,0,0,0,0,0,0,0,0,0,0,0,260,14,1.00,1.00,0.00,0.00,0.05,0.05,0.00,255,14,0.05,0.05,0.00,0.00,1.00,1.00,0.00,0.00,anomaly
0,tcp,http,S0,0,0,0,0,0,0,0,0,0,0,0,0,0,0,0,0,0,0,111,2,1.00,1.00,0.00,0.00,0.02,0.06,0.00,255,16,0.06,0.07,0.00,0.00,1.00,1.00,0.00,0.00,anomaly
0,tcp,netbios_ns,S0,0,0,0,0,0,0,0,0,0,0,0,0,0,0,0,0,0,0,244,9,1.00,1.00,0.00,0.00,0.04,0.07,0.00,255,9,0.04,0.08,0.00,0.00,1.00,1.00,0.00,0.00,anomaly
0,tcp,other,REJ,0,0,0,0,0,0,0,0,0,0,0,0,0,0,0,0,0,0,1,1,0.00,0.00,1.00,1.00,1.00,0.00,0.00,29,29,1.00,0.00,0.03,0.00,0.00,0.00,1.00,1.00,normal
0,tcp,private,REJ,0,0,0,0,0,0,0,0,0,0,0,0,0,0,0,0,0,0,356,1,0.00,0.00,1.00,1.00,0.00,0.52,0.00,255,1,0.00,0.52,1.00,0.00,0.00,0.00,1.00,1.00,anomaly
0,tcp,http,SF,222,955,0,0,0,0,0,1,0,0,0,0,0,0,0,0,0,0,7,7,0.00,0.00,0.00,0.00,1.00,0.00,0.00,101,255,1.00,0.00,0.01,0.06,0.00,0.00,0.00,0.00,normal
0,tcp,private,SH,0,0,0,0,0,0,0,0,0,0,0,0,0,0,0,0,0,0,1,1,1.00,1.00,0.00,0.00,1.00,0.00,0.00,39,1,0.03,0.74,0.79,0.00,0.79,1.00,0.00,0.00,anomaly
0,tcp,http,SF,381,622,0,0,0,0,0,1,0,0,0,0,0,0,0,0,0,0,12,17,0.00,0.00,0.00,0.00,1.00,0.00,0.12,255,255,1.00,0.00,0.00,0.00,0.00,0.00,0.00,0.00,normal
0,tcp,http,SF,320,289,0,0,0,0,0,1,0,0,0,0,0,0,0,0,0,0,8,29,0.00,0.00,0.00,0.00,1.00,0.00,0.14,255,255,1.00,0.00,0.00,0.00,0.00,0.00,0.00,0.00,normal
2,tcp,ftp_data,SF,2194619,0,0,0,0,0,0,1,0,0,0,0,0,0,0,0,0,0,1,1,0.00,0.00,0.00,0.00,1.00,0.00,0.00,98,86,0.39,0.06,0.39,0.02,0.00,0.00,0.00,0.00,normal
0,tcp,http,SF,329,282,0,0,0,0,0,1,0,0,0,0,0,0,0,0,0,0,14,14,0.00,0.00,0.00,0.00,1.00,0.00,0.00,44,255,1.00,0.00,0.02,0.06,0.00,0.01,0.00,0.00,normal
0,tcp,private,S0,0,0,0,0,0,0,0,0,0,0,0,0,0,0,0,0,0,0,147,5,1.00,1.00,0.00,0.00,0.03,0.06,0.00,255,5,0.02,0.09,0.00,0.00,1.00,1.00,0.00,0.00,anomaly
0,tcp,private,S0,0,0,0,0,0,0,0,0,0,0,0,0,0,0,0,0,0,0,296,15,1.00,1.00,0.00,0.00,0.05,0.05,0.00,255,13,0.05,0.06,0.00,0.00,1.00,1.00,0.00,0.00,anomaly
0,tcp,courier,S0,0,0,0,0,0,0,0,0,0,0,0,0,0,0,0,0,0,0,120,18,1.00,1.00,0.00,0.00,0.15,0.06,0.00,255,18,0.07,0.05,0.00,0.00,1.00,1.00,0.00,0.00,anomaly
0,tcp,whois,RSTR,0,0,0,0,0,0,0,0,0,0,0,0,0,0,0,0,0,0,1,1,0.00,0.00,1.00,1.00,1.00,0.00,0.00,255,1,0.00,0.18,0.17,0.00,0.00,0.00,0.17,1.00,anomaly
0,tcp,private,S0,0,0,0,0,0,0,0,0,0,0,0,0,0,0,0,0,0,0,138,2,1.00,1.00,0.00,0.00,0.01,0.06,0.00,255,30,0.12,0.06,0.00,0.00,1.00,1.00,0.00,0.00,anomaly
0,tcp,systat,S0,0,0,0,0,0,0,0,0,0,0,0,0,0,0,0,0,0,0,231,7,1.00,1.00,0.00,0.00,0.03,0.06,0.00,255,7,0.03,0.06,0.00,0.00,1.00,1.00,0.00,0.00,anomaly
7701,udp,other,SF,147,105,0,0,0,0,0,0,0,0,0,0,0,0,0,0,0,0,1,1,0.00,0.00,0.00,0.00,1.00,0.00,0.00,255,1,0.00,0.53,0.91,0.00,0.00,0.00,0.00,0.00,normal
0,tcp,http,SF,256,398,0,0,0,0,0,1,0,0,0,0,0,0,0,0,0,0,9,10,0.00,0.00,0.00,0.00,1.00,0.00,0.20,255,255,1.00,0.00,0.00,0.00,0.00,0.00,0.00,0.00,normal
0,tcp,telnet,S0,0,0,0,0,0,0,0,0,0,0,0,0,0,0,0,0,0,0,28,6,1.00,1.00,0.00,0.00,0.21,0.14,0.00,255,64,0.25,0.02,0.00,0.00,1.00,1.00,0.00,0.00,anomaly
0,tcp,http,SF,374,267,0,0,0,0,0,1,0,0,0,0,0,0,0,0,0,0,5,5,0.20,0.20,0.00,0.00,1.00,0.00,0.00,255,255,1.00,0.00,0.00,0.00,0.00,0.00,0.00,0.00,normal
0,tcp,http,SF,209,955,0,0,0,0,0,1,0,0,0,0,0,0,0,0,0,0,17,21,0.00,0.00,0.00,0.00,1.00,0.00,0.19,255,255,1.00,0.00,0.00,0.00,0.00,0.00,0.00,0.00,normal
0,tcp,http,SF,232,3270,0,0,0,0,0,1,0,0,0,0,0,0,0,0,0,0,1,1,0.00,0.00,0.00,0.00,1.00,0.00,0.00,6,37,1.00,0.00,0.17,0.05,0.00,0.00,0.00,0.00,normal
0,tcp,private,SH,0,0,0,0,0,0,0,0,0,0,0,0,0,0,0,0,0,0,1,1,1.00,1.00,0.00,0.00,1.00,0.00,0.00,223,1,0.00,0.96,0.96,0.00,0.96,1.00,0.00,0.00,anomaly
0,udp,domain_u,SF,46,80,0,0,0,0,0,0,0,0,0,0,0,0,0,0,0,0,61,141,0.00,0.00,0.00,0.00,1.00,0.00,0.01,255,217,0.85,0.01,0.00,0.00,0.00,0.00,0.00,0.00,normal
1,udp,private,SF,105,146,0,0,0,0,0,0,0,0,0,0,0,0,0,0,0,0,3,2,0.00,0.00,0.00,0.00,0.67,0.67,0.00,255,244,0.96,0.01,0.01,0.00,0.00,0.00,0.00,0.00,normal
0,tcp,http,SF,54540,8314,0,0,0,2,0,1,1,0,0,0,0,0,0,0,0,0,4,4,0.00,0.00,0.00,0.00,1.00,0.00,0.00,104,104,1.00,0.00,0.01,0.00,0.00,0.00,0.05,0.05,anomaly
0,icmp,ecr_i,SF,520,0,0,0,0,0,0,0,0,0,0,0,0,0,0,0,0,0,458,458,0.00,0.00,0.00,0.00,1.00,0.00,0.00,52,52,1.00,0.00,1.00,0.00,0.00,0.00,0.00,0.00,anomaly
0,tcp,ftp_data,SF,374,0,0,0,0,0,0,1,0,0,0,0,0,0,0,0,0,0,3,3,0.00,0.00,0.00,0.00,1.00,0.00,0.00,9,96,1.00,0.00,1.00,0.02,0.00,0.01,0.00,0.00,normal
0,tcp,private,S0,0,0,0,0,0,0,0,0,0,0,0,0,0,0,0,0,0,0,133,12,1.00,1.00,0.00,0.00,0.09,0.06,0.00,255,12,0.05,0.04,0.00,0.00,1.00,1.00,0.00,0.00,anomaly
0,tcp,auth,REJ,0,0,0,0,0,0,0,0,0,0,0,0,0,0,0,0,0,0,231,7,0.00,0.00,1.00,1.00,0.03,0.06,0.00,255,7,0.03,0.07,0.00,0.00,0.00,0.00,1.00,1.00,anomaly
0,icmp,eco_i,SF,8,0,0,0,0,0,0,0,0,0,0,0,0,0,0,0,0,0,1,8,0.00,0.00,0.00,0.00,1.00,0.00,1.00,1,33,1.00,0.00,1.00,0.52,0.00,0.00,0.00,0.00,anomaly
0,tcp,private,S0,0,0,0,0,0,0,0,0,0,0,0,0,0,0,0,0,0,0,225,18,1.00,1.00,0.00,0.00,0.08,0.06,0.00,255,18,0.07,0.08,0.00,0.00,1.00,1.00,0.00,0.00,anomaly
0,icmp,ecr_i,SF,30,0,0,0,0,0,0,0,0,0,0,0,0,0,0,0,0,0,2,2,0.00,0.00,0.00,0.00,1.00,0.00,0.00,156,156,1.00,0.00,1.00,0.00,0.00,0.00,0.00,0.00,normal
0,udp,ntp_u,SF,48,48,0,0,0,0,0,0,0,0,0,0,0,0,0,0,0,0,2,2,0.00,0.00,0.00,0.00,1.00,0.00,0.00,156,61,0.39,0.01,0.39,0.00,0.00,0.00,0.00,0.00,normal
0,tcp,http,S1,307,27740,0,0,0,0,0,1,0,0,0,0,0,0,0,0,0,0,4,4,0.25,0.25,0.00,0.00,1.00,0.00,0.00,255,255,1.00,0.00,0.00,0.00,0.00,0.00,0.00,0.00,normal
0,tcp,http,SF,267,3403,0,0,0,0,0,1,0,0,0,0,0,0,0,0,0,0,10,10,0.00,0.00,0.00,0.00,1.00,0.00,0.00,24,255,1.00,0.00,0.04,0.04,0.00,0.01,0.00,0.00,normal
0,tcp,private,S0,0,0,0,0,0,0,0,0,0,0,0,0,0,0,0,0,0,0,234,16,1.00,1.00,0.00,0.00,0.07,0.05,0.00,255,16,0.06,0.05,0.00,0.00,1.00,1.00,0.00,0.00,anomaly
0,tcp,ftp_data,SF,1199,0,0,0,0,0,0,1,0,0,0,0,0,0,0,0,0,0,2,2,0.00,0.00,0.00,0.00,1.00,0.00,0.00,198,36,0.13,0.04,0.13,0.06,0.00,0.00,0.00,0.00,normal
0,tcp,Z39_50,S0,0,0,0,0,0,0,0,0,0,0,0,0,0,0,0,0,0,0,200,1,1.00,1.00,0.00,0.00,0.00,0.05,0.00,255,1,0.00,0.06,0.00,0.00,1.00,1.00,0.00,0.00,anomaly
0,tcp,http,SF,218,5280,0,0,0,0,0,1,0,0,0,0,0,0,0,0,0,0,4,4,0.00,0.00,0.00,0.00,1.00,0.00,0.00,63,255,1.00,0.00,0.02,0.02,0.00,0.00,0.00,0.00,normal
0,tcp,http,SF,222,1529,0,0,0,0,0,1,0,0,0,0,0,0,0,0,0,0,3,3,0.00,0.00,0.00,0.00,1.00,0.00,0.00,255,255,1.00,0.00,0.00,0.00,0.00,0.00,0.00,0.00,normal
0,tcp,http,SF,249,1218,0,0,0,0,0,1,0,0,0,0,0,0,0,0,0,0,3,3,0.00,0.00,0.00,0.00,1.00,0.00,0.00,88,255,1.00,0.00,0.01,0.03,0.00,0.00,0.00,0.00,normal
0,tcp,private,REJ,0,0,0,0,0,0,0,0,0,0,0,0,0,0,0,0,0,0,188,1,0.02,0.00,0.95,1.00,0.01,1.00,0.00,255,1,0.00,0.76,0.00,0.00,0.01,0.00,0.71,1.00,anomaly
0,udp,domain_u,SF,44,44,0,0,0,0,0,0,0,0,0,0,0,0,0,0,0,0,124,124,0.00,0.00,0.00,0.00,1.00,0.00,0.00,255,205,0.80,0.01,0.01,0.00,0.00,0.00,0.00,0.00,normal
0,tcp,private,REJ,0,0,0,0,0,0,0,0,0,0,0,0,0,0,0,0,0,0,124,5,0.00,0.00,1.00,1.00,0.04,0.06,0.00,255,4,0.02,0.07,0.00,0.00,0.00,0.00,1.00,1.00,anomaly
27,tcp,ftp,SF,694,2077,0,0,0,14,0,1,0,0,0,0,0,0,0,0,0,1,1,1,0.00,0.00,0.00,0.00,1.00,0.00,0.00,224,42,0.19,0.04,0.00,0.00,0.00,0.00,0.01,0.05,normal
0,tcp,private,S0,0,0,0,0,0,0,0,0,0,0,0,0,0,0,0,0,0,0,95,11,1.00,1.00,0.00,0.00,0.12,0.06,0.00,255,11,0.04,0.05,0.00,0.00,1.00,1.00,0.00,0.00,anomaly
0,tcp,http,SF,235,460,0,0,0,0,0,1,0,0,0,0,0,0,0,0,0,0,6,6,0.17,0.17,0.00,0.00,1.00,0.00,0.00,6,16,1.00,0.00,0.17,0.19,0.17,0.06,0.00,0.00,normal
0,tcp,smtp,SF,1527,522,0,0,0,0,0,1,0,0,0,0,0,0,0,0,0,0,1,2,0.00,0.00,0.00,0.00,1.00,0.00,1.00,70,243,0.93,0.03,0.01,0.01,0.00,0.00,0.00,0.00,normal
0,tcp,private,S0,0,0,0,0,0,0,0,0,0,0,0,0,0,0,0,0,0,0,175,14,1.00,1.00,0.00,0.00,0.08,0.06,0.00,255,10,0.04,0.07,0.00,0.00,1.00,1.00,0.00,0.00,anomaly
0,udp,private,SF,105,147,0,0,0,0,0,0,0,0,0,0,0,0,0,0,0,0,1,1,0.00,0.00,0.00,0.00,1.00,0.00,0.00,86,85,0.99,0.02,0.01,0.00,0.00,0.00,0.00,0.00,normal
0,tcp,private,S0,0,0,0,0,0,0,0,0,0,0,0,0,0,0,0,0,0,0,157,20,1.00,1.00,0.00,0.00,0.13,0.06,0.00,255,20,0.08,0.07,0.00,0.00,1.00,1.00,0.00,0.00,anomaly
0,tcp,http,SF,218,3298,0,0,0,0,0,1,0,0,0,0,0,0,0,0,0,0,50,61,0.00,0.00,0.00,0.00,1.00,0.00,0.03,219,219,1.00,0.00,0.00,0.00,0.00,0.00,0.00,0.00,normal
29,udp,domain_u,SF,46,46,0,0,0,0,0,0,0,0,0,0,0,0,0,0,0,0,2,5,0.00,0.00,0.00,0.00,0.50,1.00,0.40,125,120,0.96,0.02,0.01,0.00,0.00,0.00,0.00,0.00,normal
26,tcp,smtp,SF,2091,326,0,0,0,0,0,1,0,0,0,0,0,0,0,0,0,0,1,1,0.00,0.00,0.00,0.00,1.00,0.00,0.00,99,44,0.44,0.03,0.01,0.00,0.00,0.00,0.00,0.00,normal
0,tcp,http,SF,314,1451,0,0,0,0,0,1,0,0,0,0,0,0,0,0,0,0,7,7,0.00,0.00,0.00,0.00,1.00,0.00,0.00,60,255,1.00,0.00,0.02,0.02,0.00,0.00,0.00,0.00,normal
0,tcp,http,SF,358,1640,0,0,0,0,0,1,0,0,0,0,0,0,0,0,0,0,7,9,0.00,0.00,0.00,0.00,1.00,0.00,0.22,255,255,1.00,0.00,0.00,0.00,0.00,0.00,0.00,0.00,normal
0,tcp,ftp_data,SF,59,0,0,0,0,0,0,0,0,0,0,0,0,0,0,0,0,0,11,11,0.00,0.00,0.00,0.00,1.00,0.00,0.00,33,68,0.52,0.12,0.52,0.03,0.00,0.00,0.00,0.00,normal
0,tcp,http,SF,198,2656,0,0,0,0,0,1,0,0,0,0,0,0,0,0,0,0,8,9,0.00,0.00,0.00,0.00,1.00,0.00,0.22,117,255,1.00,0.00,0.01,0.01,0.00,0.00,0.00,0.00,normal
0,tcp,http,SF,216,2654,0,0,0,0,0,1,0,0,0,0,0,0,0,0,0,0,13,14,0.00,0.00,0.00,0.00,1.00,0.00,0.14,13,41,1.00,0.00,0.08,0.07,0.00,0.00,0.00,0.00,normal
0,tcp,http,SF,303,1349,0,0,0,0,0,1,0,0,0,0,0,0,0,0,0,0,20,21,0.00,0.00,0.00,0.00,1.00,0.00,0.10,150,255,1.00,0.00,0.01,0.04,0.00,0.00,0.00,0.00,normal
0,tcp,name,S0,0,0,0,0,0,0,0,0,0,0,0,0,0,0,0,0,0,0,286,21,1.00,1.00,0.00,0.00,0.07,0.05,0.00,255,21,0.08,0.05,0.00,0.00,1.00,1.00,0.00,0.00,anomaly
9,tcp,smtp,SF,1357,406,0,0,0,0,0,1,0,0,0,0,0,0,0,0,0,0,1,1,0.00,0.00,0.00,0.00,1.00,0.00,0.00,9,158,0.89,0.22,0.11,0.02,0.00,0.00,0.00,0.00,normal
0,icmp,eco_i,SF,18,0,0,0,0,0,0,0,0,0,0,0,0,0,0,0,0,0,1,1,0.00,0.00,0.00,0.00,1.00,0.00,0.00,1,77,1.00,0.00,1.00,1.00,0.00,0.00,0.00,0.00,anomaly
0,tcp,http,REJ,0,0,0,0,0,0,0,0,0,0,0,0,0,0,0,0,0,0,2,2,0.00,0.00,1.00,1.00,1.00,0.00,0.00,20,20,1.00,0.00,0.05,0.00,0.00,0.00,1.00,1.00,normal
0,icmp,ecr_i,SF,520,0,0,0,0,0,0,0,0,0,0,0,0,0,0,0,0,0,482,482,0.00,0.00,0.00,0.00,1.00,0.00,0.00,90,90,1.00,0.00,1.00,0.00,0.00,0.00,0.00,0.00,anomaly
0,icmp,urp_i,SF,78,0,0,0,0,0,0,0,0,0,0,0,0,0,0,0,0,0,19,4,0.00,0.00,0.00,0.00,0.21,0.11,0.00,255,16,0.06,0.01,0.06,0.00,0.00,0.00,0.00,0.00,normal
0,tcp,auth,REJ,0,0,0,0,0,0,0,0,0,0,0,0,0,0,0,0,0,0,216,8,0.00,0.00,1.00,1.00,0.04,0.06,0.00,255,8,0.03,0.08,0.00,0.00,0.00,0.00,1.00,1.00,anomaly
0,tcp,ftp_data,REJ,0,0,0,0,0,0,0,0,0,0,0,0,0,0,0,0,0,0,242,6,0.00,0.00,1.00,1.00,0.02,0.07,0.00,255,6,0.02,0.07,0.00,0.00,0.00,0.00,1.00,1.00,anomaly
0,tcp,http,SF,226,447,0,0,0,0,0,1,0,0,0,0,0,0,0,0,0,0,35,40,0.00,0.00,0.00,0.00,1.00,0.00,0.08,255,255,1.00,0.00,0.00,0.00,0.00,0.00,0.00,0.00,normal
0,tcp,private,S0,0,0,0,0,0,0,0,0,0,0,0,0,0,0,0,0,0,0,245,2,1.00,1.00,0.00,0.00,0.01,0.06,0.00,255,6,0.02,0.08,0.00,0.00,1.00,1.00,0.00,0.00,anomaly
0,tcp,private,S0,0,0,0,0,0,0,0,0,0,0,0,0,0,0,0,0,0,0,194,22,1.00,1.00,0.00,0.00,0.11,0.05,0.00,255,22,0.09,0.05,0.00,0.00,1.00,1.00,0.00,0.00,anomaly
0,tcp,http,S0,0,0,0,0,0,0,0,0,0,0,0,0,0,0,0,0,0,0,248,11,1.00,1.00,0.00,0.00,0.04,0.06,0.00,255,11,0.04,0.07,0.00,0.00,1.00,1.00,0.00,0.00,anomaly
0,tcp,private,S0,0,0,0,0,0,0,0,0,0,0,0,0,0,0,0,0,0,0,281,24,1.00,1.00,0.00,0.00,0.09,0.04,0.00,255,24,0.09,0.05,0.00,0.00,1.00,1.00,0.00,0.00,anomaly
0,tcp,Z39_50,REJ,0,0,0,0,0,0,0,0,0,0,0,0,0,0,0,0,0,0,145,18,0.00,0.00,1.00,1.00,0.12,0.06,0.00,255,8,0.03,0.06,0.00,0.00,0.00,0.00,1.00,1.00,anomaly
0,tcp,private,S0,0,0,0,0,0,0,0,0,0,0,0,0,0,0,0,0,0,0,216,8,1.00,1.00,0.00,0.00,0.04,0.06,0.00,255,13,0.05,0.06,0.00,0.00,1.00,1.00,0.00,0.00,anomaly
0,tcp,private,REJ,0,0,0,0,0,0,0,0,0,0,0,0,0,0,0,0,0,0,249,13,0.00,0.00,1.00,1.00,0.05,0.06,0.00,255,13,0.05,0.09,0.00,0.00,0.00,0.00,1.00,1.00,anomaly
0,udp,domain_u,SF,42,42,0,0,0,0,0,0,0,0,0,0,0,0,0,0,0,0,140,142,0.00,0.00,0.00,0.00,1.00,0.00,0.02,255,193,0.76,0.01,0.01,0.00,0.00,0.00,0.00,0.00,normal
0,tcp,http,SF,207,626,0,0,0,0,0,1,0,0,0,0,0,0,0,0,0,0,16,17,0.00,0.00,0.00,0.00,1.00,0.00,0.12,255,255,1.00,0.00,0.00,0.00,0.00,0.00,0.00,0.00,normal
22861,tcp,private,RSTR,1,0,0,0,0,0,0,0,0,0,0,0,0,0,0,0,0,0,2,2,0.00,0.00,1.00,1.00,1.00,0.00,0.00,255,2,0.01,0.73,1.00,0.00,0.00,0.00,1.00,1.00,anomaly
3,tcp,smtp,SF,2010,334,0,0,0,0,0,1,0,0,0,0,0,0,0,0,0,0,1,2,0.00,0.00,0.00,0.00,1.00,0.00,1.00,213,148,0.61,0.07,0.00,0.01,0.00,0.00,0.00,0.00,normal
0,tcp,csnet_ns,S0,0,0,0,0,0,0,0,0,0,0,0,0,0,0,0,0,0,0,255,10,1.00,1.00,0.00,0.00,0.04,0.06,0.00,255,10,0.04,0.07,0.00,0.00,1.00,1.00,0.00,0.00,anomaly
0,tcp,http,SF,186,256,0,0,0,0,0,1,0,0,0,0,0,0,0,0,0,0,6,7,0.00,0.00,0.00,0.00,1.00,0.00,0.29,26,255,1.00,0.00,0.04,0.03,0.00,0.00,0.00,0.00,normal
0,icmp,ecr_i,SF,1032,0,0,0,0,0,0,0,0,0,0,0,0,0,0,0,0,0,511,511,0.00,0.00,0.00,0.00,1.00,0.00,0.00,255,46,0.18,0.04,0.18,0.00,0.04,0.00,0.00,0.00,anomaly
0,tcp,http,SF,380,1398,0,0,0,0,0,1,0,0,0,0,0,0,0,0,0,0,14,27,0.00,0.00,0.00,0.00,1.00,0.00,0.11,255,255,1.00,0.00,0.00,0.00,0.00,0.00,0.00,0.00,normal
0,tcp,http,SF,226,9284,0,0,0,0,0,1,0,0,0,0,0,0,0,0,0,0,14,18,0.00,0.00,0.00,0.00,1.00,0.00,0.22,255,255,1.00,0.00,0.00,0.00,0.00,0.00,0.00,0.00,normal
0,icmp,urp_i,SF,78,0,0,0,0,0,0,0,0,0,0,0,0,0,0,0,0,0,6,1,0.00,0.00,0.00,0.00,0.17,0.33,0.00,255,22,0.09,0.01,0.09,0.00,0.00,0.00,0.00,0.00,normal
0,tcp,http,SF,319,595,0,0,0,0,0,1,0,0,0,0,0,0,0,0,0,0,4,4,0.00,0.00,0.00,0.00,1.00,0.00,0.00,255,255,1.00,0.00,0.00,0.00,0.00,0.00,0.00,0.00,normal
0,tcp,finger,S0,0,0,0,0,0,0,0,0,0,0,0,0,0,0,0,0,0,0,285,19,1.00,1.00,0.00,0.00,0.07,0.06,0.00,255,19,0.07,0.08,0.00,0.00,1.00,1.00,0.00,0.00,anomaly
0,icmp,ecr_i,SF,1032,0,0,0,0,0,0,0,0,0,0,0,0,0,0,0,0,0,511,511,0.00,0.00,0.00,0.00,1.00,0.00,0.00,255,188,0.74,0.03,0.74,0.00,0.00,0.00,0.00,0.00,anomaly
0,tcp,private,S0,0,0,0,0,0,0,0,0,0,0,0,0,0,0,0,0,0,0,112,3,1.00,1.00,0.00,0.00,0.03,0.09,0.00,255,3,0.01,0.08,0.00,0.00,1.00,1.00,0.00,0.00,anomaly
0,tcp,nntp,S0,0,0,0,0,0,0,0,0,0,0,0,0,0,0,0,0,0,0,100,1,1.00,1.00,0.00,0.00,0.01,0.06,0.00,255,1,0.00,0.07,0.00,0.00,1.00,1.00,0.00,0.00,anomaly
0,udp,domain_u,SF,46,132,0,0,0,0,0,0,0,0,0,0,0,0,0,0,0,0,62,212,0.00,0.00,0.00,0.00,1.00,0.00,0.02,202,196,0.80,0.01,0.72,0.01,0.00,0.00,0.07,0.00,normal
0,tcp,http,SF,314,575,0,0,0,0,0,1,0,0,0,0,0,0,0,0,0,0,28,32,0.00,0.00,0.00,0.00,1.00,0.00,0.09,255,255,1.00,0.00,0.00,0.00,0.00,0.00,0.00,0.00,normal
0,tcp,ftp_data,SF,26,0,0,0,0,0,0,0,0,0,0,0,0,0,0,0,0,0,2,3,0.00,0.00,0.00,0.00,1.00,0.00,0.67,255,28,0.11,0.07,0.11,0.00,0.82,0.00,0.00,0.00,normal
0,tcp,smtp,SF,834,278,0,0,0,0,0,1,0,0,0,0,0,0,0,0,0,0,1,1,0.00,0.00,0.00,0.00,1.00,0.00,0.00,251,182,0.73,0.02,0.00,0.00,0.00,0.00,0.00,0.00,normal
0,tcp,http,SF,293,1924,0,0,0,0,0,1,0,0,0,0,0,0,0,0,0,0,14,18,0.00,0.00,0.00,0.00,1.00,0.00,0.22,14,255,1.00,0.00,0.07,0.07,0.00,0.01,0.00,0.00,normal
27018,tcp,private,RSTR,1,0,0,0,0,0,0,0,0,0,0,0,0,0,0,0,0,0,2,2,0.00,0.00,1.00,1.00,1.00,0.00,0.00,255,2,0.01,0.74,1.00,0.00,0.00,0.00,1.00,1.00,anomaly
0,tcp,private,S0,0,0,0,0,0,0,0,0,0,0,0,0,0,0,0,0,0,0,200,9,1.00,1.00,0.00,0.00,0.05,0.07,0.00,255,9,0.04,0.06,0.00,0.00,1.00,1.00,0.00,0.00,anomaly
10,tcp,smtp,SF,954,328,0,0,0,0,0,1,0,0,0,0,0,0,0,0,0,0,1,1,0.00,0.00,0.00,0.00,1.00,0.00,0.00,138,139,0.66,0.03,0.01,0.02,0.00,0.00,0.00,0.00,normal
0,tcp,http,SF,217,1046,0,0,0,0,0,1,0,0,0,0,0,0,0,0,0,0,2,4,0.00,0.00,0.00,0.00,1.00,0.00,0.75,255,255,1.00,0.00,0.00,0.00,0.00,0.00,0.00,0.00,normal
0,tcp,private,S0,0,0,0,0,0,0,0,0,0,0,0,0,0,0,0,0,0,0,249,23,1.00,1.00,0.00,0.00,0.09,0.05,0.00,207,23,0.11,0.06,0.00,0.00,0.99,1.00,0.00,0.00,anomaly
0,tcp,http,REJ,0,0,0,0,0,0,0,0,0,0,0,0,0,0,0,0,0,0,1,1,0.00,0.00,1.00,1.00,1.00,0.00,0.00,2,54,1.00,0.00,0.50,0.22,0.00,0.02,1.00,0.96,normal
0,tcp,private,S0,0,0,0,0,0,0,0,0,0,0,0,0,0,0,0,0,0,0,129,1,1.00,1.00,0.00,0.00,0.01,0.05,0.00,255,1,0.00,0.05,0.00,0.00,1.00,1.00,0.00,0.00,anomaly
0,tcp,ftp_data,SF,740,0,0,0,0,0,0,1,0,0,0,9,0,0,0,0,0,0,1,1,0.00,0.00,0.00,0.00,1.00,0.00,0.00,36,85,0.89,0.06,0.89,0.04,0.00,0.00,0.00,0.00,normal
0,tcp,nnsp,REJ,0,0,0,0,0,0,0,0,0,0,0,0,0,0,0,0,0,0,116,10,0.00,0.00,1.00,1.00,0.09,0.07,0.00,255,10,0.04,0.07,0.00,0.00,0.00,0.00,1.00,1.00,anomaly
0,tcp,ldap,S0,0,0,0,0,0,0,0,0,0,0,0,0,0,0,0,0,0,0,149,9,1.00,1.00,0.00,0.00,0.06,0.05,0.00,255,2,0.01,0.08,0.00,0.00,1.00,1.00,0.00,0.00,anomaly
0,tcp,sunrpc,S0,0,0,0,0,0,0,0,0,0,0,0,0,0,0,0,0,0,0,130,1,1.00,1.00,0.00,0.00,0.01,0.06,0.00,255,13,0.05,0.06,0.00,0.00,1.00,1.00,0.00,0.00,anomaly
0,tcp,ftp_data,SF,4539,0,0,0,0,0,0,1,0,0,0,0,0,0,0,0,0,0,22,23,0.00,0.00,0.00,0.00,1.00,0.00,0.09,255,101,0.40,0.02,0.40,0.00,0.00,0.00,0.02,0.00,normal
0,tcp,http,SF,326,942,0,0,0,0,0,1,0,0,0,0,0,0,0,0,0,0,4,11,0.00,0.00,0.00,0.00,1.00,0.00,0.18,219,255,1.00,0.00,0.00,0.01,0.00,0.00,0.00,0.00,normal
0,udp,private,SF,1,0,0,0,0,0,0,0,0,0,0,0,0,0,0,0,0,0,151,131,0.00,0.00,0.00,0.00,0.87,0.03,0.00,255,168,0.66,0.04,1.00,0.00,0.00,0.00,0.00,0.00,anomaly
0,tcp,http,SF,226,312,0,0,0,0,0,1,0,0,0,0,0,0,0,0,0,0,14,15,0.00,0.00,0.00,0.00,1.00,0.00,0.13,78,255,1.00,0.00,0.01,0.05,0.00,0.00,0.00,0.00,normal
0,tcp,finger,RSTO,0,0,0,0,0,0,0,0,0,0,0,0,0,0,0,0,0,0,246,9,0.00,0.00,1.00,1.00,0.04,0.07,0.00,255,9,0.04,0.07,0.00,0.00,0.00,0.00,1.00,1.00,anomaly
0,tcp,iso_tsap,S0,0,0,0,0,0,0,0,0,0,0,0,0,0,0,0,0,0,0,149,19,1.00,1.00,0.00,0.00,0.13,0.05,0.00,255,6,0.02,0.06,0.00,0.00,1.00,1.00,0.00,0.00,anomaly
0,tcp,http,SF,207,1345,0,0,0,0,0,1,0,0,0,0,0,0,0,0,0,0,5,5,0.00,0.00,0.00,0.00,1.00,0.00,0.00,54,255,1.00,0.00,0.02,0.03,0.00,0.00,0.00,0.00,normal
0,tcp,private,S0,0,0,0,0,0,0,0,0,0,0,0,0,0,0,0,0,0,0,246,18,1.00,1.00,0.00,0.00,0.07,0.07,0.00,255,18,0.07,0.05,0.00,0.00,1.00,1.00,0.00,0.00,anomaly
0,tcp,http,SF,334,2783,0,0,0,0,0,1,0,0,0,0,0,0,0,0,0,0,1,2,0.00,0.00,0.00,0.00,1.00,0.00,1.00,5,255,1.00,0.00,0.20,0.03,0.00,0.00,0.00,0.00,normal
0,tcp,http,SF,213,1713,0,0,0,0,0,1,0,0,0,0,0,0,0,0,0,0,12,13,0.00,0.00,0.00,0.00,1.00,0.00,0.15,41,255,1.00,0.00,0.02,0.04,0.00,0.00,0.00,0.00,normal
[truncated: 18,344,553 more chars]
