# Supplementary material for: The proposed hybrid deep learning intrusion prediction IoT (HDLIP-IoT) framework
Source: PLoS One. 2022 Jul 29;17(7):e0271436. doi: 10.1371/journal.pone.0271436 (PMC9337696; doi:10.1371/journal.pone.0271436)
Supplement: S4 File — (ZIP) [file pone.0271436.s004.zip › MWOA.txt]

%%capture

import time
import random
import numpy
import math
import time
import h2o
from h2o.estimators.deeplearning import H2ODeepLearningEstimator


class solution:
    def __init__(self):
        self.best = 0
        self.bestIndividual=[]
        self.convergence = []
        self.values = []
        self.optimizer=""
        self.objfname=""
        self.startTime=0
        self.endTime=0
        self.executionTime=0
        self.lb=0
        self.ub=0
        self.dim=0
        self.popnum=0
        self.maxiers=0
 

def WOA(objf, lb, ub, dim, SearchAgents_no, Max_iter):

    # dim=30
    # SearchAgents_no=50
    # lb=-100
    # ub=100
    # Max_iter=500
    if not isinstance(lb, list):
        lb = [lb] * dim
    if not isinstance(ub, list):
        ub = [ub] * dim

    # initialize position vector and score for the leader
    Leader_pos = numpy.zeros(dim)
    Leader_score = float("inf")  # change this to -inf for maximization problems

    # Initialize the positions of search agents
    Positions = numpy.zeros((SearchAgents_no, dim))
    for i in range(dim):
        Positions[:, i] = (
            numpy.random.uniform(0, 1, SearchAgents_no) * (ub[i] - lb[i]) + lb[i]
        )

    # Initialize convergence
    convergence_curve = numpy.zeros(Max_iter)

    ############################
    s = solution()

    print('WOA is optimizing  "' + objf.__name__ + '"')

    timerStart = time.time()
    s.startTime = time.strftime("%Y-%m-%d-%H-%M-%S")
    ############################

    t = 0  # Loop counter

    # Main loop
    while t < Max_iter:
        for i in range(0, SearchAgents_no):

            # Return back the search agents that go beyond the boundaries of the search space

            # Positions[i,:]=checkBounds(Positions[i,:],lb,ub)
            for j in range(dim):
                Positions[i, j] = numpy.clip(Positions[i, j], lb[j], ub[j])

            # Calculate objective function for each search agent
            fitness = objf(Positions[i, :])

            # Update the leader
            if fitness < Leader_score:  # Change this to > for maximization problem
                Leader_score = fitness
                # Update alpha
                Leader_pos = Positions[
                    i, :
                ].copy()  # copy current whale position into the leader position

        a = 2 - t * ((2) / Max_iter)
        # a decreases linearly fron 2 to 0 in Eq. (2.3)

        # a2 linearly decreases from -1 to -2 to calculate t in Eq. (3.12)
        a2 = -1 + t * ((-1) / Max_iter)

        # Update the Position of search agents
        for i in range(0, SearchAgents_no):
            r1 = random.random()  # r1 is a random number in [0,1]
            r2 = random.random()  # r2 is a random number in [0,1]

            A = 2 * a * r1 - a  # Eq. (2.3) in the paper
            C = 2 * r2  # Eq. (2.4) in the paper

            b = 1
            #  parameters in Eq. (2.5)
            l = (a2 - 1) * random.random() + 1  #  parameters in Eq. (2.5)

            p = random.random()  # p in Eq. (2.6)

            for j in range(0, dim):

                if p < 0.5:
                    if abs(A) >= 1:
                        rand_leader_index = math.floor(
                            SearchAgents_no * random.random()
                        )
                        X_rand = Positions[rand_leader_index, :]
                        D_X_rand = abs(C * X_rand[j] - Positions[i, j])
                        Positions[i, j] = X_rand[j] - A * D_X_rand

                    elif abs(A) < 1:
                        D_Leader = abs(C * Leader_pos[j] - Positions[i, j])
                        Positions[i, j] = Leader_pos[j] - A * D_Leader

                elif p >= 0.5:

                    distance2Leader = abs(Leader_pos[j] - Positions[i, j])
                    # Eq. (2.5)
                    Positions[i, j] = (
                        distance2Leader * math.exp(b * l) * math.cos(l * 2 * math.pi)
                        + Leader_pos[j]
                    )

        convergence_curve[t] = Leader_score
        if t % 1 == 0:
          with open("/content/drive/My Drive/Research/compareds/TestWhaleResults.txt", "a") as f:
            f.write(str('At iteration '+ str(t)+ ' the best fitness is '+ str(Leader_score) + 'at' + str(Leader_pos))+ "\n")
        t = t + 1

    timerEnd = time.time()
    s.endTime = time.strftime("%Y-%m-%d-%H-%M-%S")
    s.executionTime = timerEnd - timerStart
    s.convergence = convergence_curve
    s.optimizer = "WOA"
    s.objfname = objf.__name__
    s.best = Leader_score
    s.bestIndividual = Leader_pos
    with open("/content/drive/My Drive/Research/compareds/TestWhaleReturns.txt", "a") as f:
      f.write(str(str(s.executionTime))+ "\n"+str(s.convergence))

    return s

def F1(z):
  score2 = 999999
  x = list(train.columns)
  del x[77]  #Remove the 14th
  print(x)
  xnew = []
  zeros = True
  count1 = 0
  for index in range(77) :
    if (z[index].round() == 1) :
      xnew.append(x[index])
      zeros = False
    count1+=1
  if zeros == False:
    x = xnew
    print(x)
    model = H2ODeepLearningEstimator(activation = "Tanh", hidden = [10], epochs = 10)
    model.train(x=x, y=y, training_frame=train)
    perf = model.model_performance(test)
		#score = (perf.mse()+perf.logloss())
		#print(perf.confusion_matrix())
    score0 = perf.logloss()
    score1 = perf.mse()
    score2 = perf.mean_per_class_error()
    with open("/content/drive/My Drive/Research/compareds/OutputWOA.txt", "a") as f:
      f.write(str(z))
      f.write("\r\n")
      f.write(str(perf.confusion_matrix().to_list()))
      f.write("\r\n")
		#  f.write(perf.show())
		#  f.write("\r\n")
    for i in range(0, 9):
      model.train(x=x, y=y, training_frame=train)
      perf = model.model_performance(test)
      score0 = score0 + perf.logloss()
      score1 = score1 + perf.mse()
      score2 = score2 + perf.mean_per_class_error()
    score0 = score0 / 10;
    score1 = score1 / 10;
    score2 = score2 / 10;
    with open("/content/drive/My Drive/Research/compareds/TestWOACombination.txt", "a") as f:
      f.write(str(z))
      f.write(",")
      f.write(str(score0))
      f.write(",")
      f.write(str(score1))
      f.write(",")
      f.write(str(score2))
      f.write("\r\n")
  return score2


h2o.init()
y = 'Label'
train = h2o.import_file(path="/content/drive/My Drive/Research/compareds/trainds.csv")
train[y] = train[y].asfactor()
test = h2o.import_file(path="/content/drive/My Drive/Research/compareds/testds.csv")
test[y] = test[y].asfactor()

start_time = time.time()
s= WOA(F1,0,1,77,10,50)
print("\n--- %s seconds ---" % (time.time() - start_time))
print('\nConvergence ' + str(s.convergence));
print('\nValues ' + str(s.values));
  
