# Supplementary material for: The proposed hybrid deep learning intrusion prediction IoT (HDLIP-IoT) framework
Source: PLoS One. 2022 Jul 29;17(7):e0271436. doi: 10.1371/journal.pone.0271436 (PMC9337696; doi:10.1371/journal.pone.0271436)
Supplement: S5 File — (ZIP) [file pone.0271436.s005.zip]

Archive with 2 entries (2 files):
- OutputMWOA.txt
- TestMWOACombination.txt
