# Supplementary material for: The proposed hybrid deep learning intrusion prediction IoT (HDLIP-IoT) framework
Source: PLoS One. 2022 Jul 29;17(7):e0271436. doi: 10.1371/journal.pone.0271436 (PMC9337696; doi:10.1371/journal.pone.0271436)
Supplement: S5 File — (ZIP) [file pone.0271436.s005.zip › OutputMWOA.txt]

[0.27741782 0.5213962  0.95320503 0.80051862 0.50060141 0.43764999
 0.32887621 0.50983054 0.77543128 0.85362917 0.53282954 0.86647863
 0.70601098 0.18454603 0.66847404 0.53572167 0.74905368 0.67631798
 0.0166392  0.1678822  0.49580671 0.16328258 0.7604761  0.40488628
 0.35939774 0.95198263 0.47504293 0.88419287 0.28887866 0.23327697
 0.24025457 0.25189094 0.45928883 0.77987005 0.17484291 0.04096229
 0.51857078 0.01202571 0.47758896 0.77336429 0.45438497 0.94212105
 0.46437874 0.29918734 0.40638149 0.97471156 0.99921713 0.22882573
 0.94774947 0.71612785 0.13057659 0.18702457 0.20813674 0.67854496
 0.16726631 0.72475211 0.58925251 0.07388712 0.31536006 0.71872897
 0.93927683 0.71828106 0.12244106 0.52585121 0.14954605 0.27775644
 0.19726013 0.98539037 0.76144376 0.47075358 0.09751941 0.90418344
 0.62248405 0.51494182 0.25455898 0.67318324 0.80501682]
[[29318, 29], [68, 38341]]
[8.46620916e-01 6.37315867e-01 4.84600219e-01 8.80034016e-01
 2.74965600e-01 1.79777790e-02 1.91379859e-01 3.82233783e-02
 6.44522799e-01 3.20296169e-01 9.80358498e-01 1.68286779e-01
 9.24762607e-02 7.14510075e-01 1.25671968e-01 7.71759550e-01
 9.61581060e-01 2.06639879e-01 7.60125777e-01 4.05556064e-01
 9.74058908e-01 2.15433577e-01 1.36978927e-01 4.28233785e-01
 7.92125763e-01 2.24414556e-01 8.52070589e-02 9.64878465e-01
 2.54923067e-01 4.38175398e-01 7.69086985e-01 9.30401006e-01
 2.55899813e-02 6.08083832e-01 4.74116887e-01 7.95006625e-01
 5.92075158e-01 1.29824741e-01 3.92346233e-01 4.44683805e-01
 1.38964967e-01 3.54939126e-01 5.05461685e-01 2.82262173e-01
 6.27798025e-01 4.14212383e-03 6.48331116e-04 2.14068624e-01
 4.63761553e-02 6.61320582e-01 8.91959132e-02 5.10159473e-01
 6.52577585e-01 9.34775157e-01 2.39266217e-01 7.90445974e-01
 5.34632443e-01 4.53816495e-02 6.10772033e-01 4.01328950e-01
 8.88038014e-01 7.54917124e-01 4.67864105e-01 2.53870680e-01
 3.02551568e-02 7.44485811e-02 6.12958721e-01 4.79692355e-01
 9.82027786e-01 8.89181945e-01 9.09102706e-01 1.57605342e-01
 9.34569212e-02 8.66127774e-01 7.44556502e-01 4.45444052e-01
 7.26686540e-01]
[[29294, 53], [48, 38361]]
[0.8466355  0.38775741 0.77529382 0.86379845 0.19899811 0.52838575
 0.43201268 0.50261383 0.60214291 0.83466632 0.14444797 0.64615382
 0.37495914 0.75891391 0.83866019 0.89044155 0.30057213 0.95987444
 0.96938926 0.35036314 0.50064157 0.08790611 0.76672091 0.39731821
 0.05688492 0.9761309  0.37446408 0.02627776 0.01986281 0.6633212
 0.10321034 0.03717981 0.27656141 0.66947523 0.26843826 0.54872646
 0.81115631 0.80317191 0.16341569 0.08086109 0.65271183 0.09311405
 0.00288516 0.79898416 0.83025411 0.25754655 0.83677694 0.56225237
 0.01360655 0.56693092 0.02661512 0.51567636 0.25566231 0.3282026
 0.07823398 0.6115249  0.92203999 0.76634406 0.94364768 0.81870778
 0.54650234 0.18149562 0.01882178 0.62451547 0.04350034 0.64854639
 0.01623861 0.73925894 0.13982049 0.56397108 0.1107157  0.21469644
 0.80721996 0.16038252 0.24478128 0.07591027 0.62499964]
[[29286, 61], [45, 38364]]
[0.90707733 0.49586662 0.4228167  0.24337498 0.16270687 0.37884284
 0.10806156 0.99045693 0.0492498  0.95970025 0.14985731 0.89521366
 0.48182371 0.6409486  0.23553039 0.33987715 0.10099575 0.90062122
 0.91020622 0.64930523 0.90891886 0.63561254 0.35305723 0.96478159
 0.8816304  0.31123953 0.43503942 0.05355896 0.41918848 0.75338231
 0.65233351 0.48978977 0.54783003 0.93354129 0.73507453 0.95232769
 0.71048968 0.25333817 0.53996204 0.16941542 0.91199407 0.6186752
 0.6528943  0.69026263 0.72642568 0.17298401 0.71713802 0.71332617
 0.65421898 0.98742991 0.88837367 0.98854009 0.68416901 0.02634327
 0.16666736 0.35785277 0.93991428 0.29594864 0.32306081 0.27965746
 0.95180888 0.55305442 0.6773568  0.73011591 0.28943746 0.49384731
 0.22270645 0.40968903 0.58063646 0.78916666 0.89661299 0.40203152
 0.14758939 0.11178283 0.90065843 0.29143622 0.99559169]
[[29296, 51], [62, 38347]]
[0.56985684 0.17721274 0.87560956 0.59296208 0.77342868 0.42439766
 0.24533269 0.77494392 0.05561621 0.98670151 0.49682972 0.080773
 0.81463208 0.26920037 0.49660854 0.47408215 0.44850807 0.78778423
 0.89178661 0.15641203 0.24524054 0.0620162  0.17348969 0.53914678
 0.63936679 0.86797341 0.48336302 0.44402695 0.85717427 0.74343475
 0.27237862 0.02838614 0.26457209 0.36725921 0.72957483 0.7451277
 0.79922009 0.6661714  0.29388668 0.81945128 0.67018886 0.8199002
 0.73149146 0.32799235 0.05341267 0.45787384 0.39416736 0.31352816
 0.65395958 0.18225867 0.46508765 0.78270796 0.78028012 0.45469536
 0.1721144  0.22706473 0.76879809 0.82833524 0.55850299 0.52411081
 0.47990883 0.66147437 0.79007216 0.28573742 0.96017309 0.95630225
 0.40026478 0.07930147 0.59044682 0.10473063 0.0676923  0.87331765
 0.29568102 0.19426242 0.0301108  0.71397995 0.72093331]
[[29319, 28], [55, 38354]]
[0.25458107 0.68384743 0.63966917 0.75501231 0.96537148 0.19642853
 0.40649538 0.31134904 0.94877874 0.79044486 0.4377908  0.85831804
 0.48331624 0.46814085 0.7036718  0.48814426 0.95000244 0.03785578
 0.48934401 0.97896238 0.57613364 0.10477863 0.05639311 0.43015121
 0.85156583 0.77129716 0.5785456  0.57395108 0.94194804 0.27897437
 0.54131558 0.73647956 0.24728897 0.1048138  0.67597503 0.08398641
 0.99145096 0.97796754 0.57253112 0.9688106  0.19617653 0.69357635
 0.61279858 0.70533934 0.46732057 0.09500343 0.31296381 0.09380145
 0.16844487 0.63145876 0.64687364 0.88766183 0.81585566 0.71672518
 0.58307146 0.95852664 0.01881409 0.84886766 0.91759565 0.10645076
 0.083115   0.44229763 0.25516192 0.91548843 0.61455077 0.21608398
 0.91503657 0.66252563 0.15379493 0.65931335 0.04933713 0.79435528
 0.75889499 0.03004627 0.71472814 0.49908579 0.17502488]
[[29310, 37], [75, 38334]]
[0.88317066 0.41886864 0.54902255 0.95437327 0.66062759 0.93793885
 0.58558826 0.45152    0.94033641 0.16671295 0.79418775 0.9069026
 0.44327791 0.30718731 0.0343448  0.57047689 0.90517971 0.4754244
 0.01766609 0.16811037 0.92335645 0.32086274 0.85964393 0.82404441
 0.19361843 0.93915    0.91021119 0.56535173 0.69014019 0.12811985
 0.53919403 0.52395008 0.96427051 0.36392792 0.80572142 0.52468566
 0.48141437 0.77746771 0.79446387 0.86478742 0.46127715 0.7088299
 0.41369085 0.22476581 0.63011373 0.13627879 0.52662808 0.45040088
 0.14748491 0.99402185 0.11891446 0.88155455 0.3019412  0.09017904
 0.45483513 0.93126114 0.09455673 0.63446029 0.51889623 0.33547825
 0.24091233 0.49205691 0.92339675 0.98410616 0.35988461 0.83571846
 0.82242128 0.19969009 0.46857507 0.84740233 0.74444118 0.53862103
 0.02494055 0.42070383 0.63488155 0.22956862 0.40000516]
[[29269, 78], [64, 38345]]
[0.89642588 0.43873539 0.71521829 0.33731473 0.72304408 0.43024896
 0.76514544 0.45122602 0.27508433 0.65985896 0.98758596 0.85888853
 0.4076461  0.45871298 0.97650987 0.35268815 0.87273274 0.28437127
 0.26201365 0.98252982 0.64257629 0.2719862  0.23975862 0.3743444
 0.65250546 0.04176812 0.09181053 0.94676865 0.17698331 0.26558362
 0.50916472 0.53325341 0.87939909 0.24155504 0.49632643 0.46480837
 0.08959638 0.29301402 0.97481109 0.53824855 0.41773669 0.63908567
 0.72156325 0.69815413 0.46953349 0.45536361 0.84881655 0.08594552
 0.10687625 0.30434723 0.11552167 0.62629055 0.88515753 0.59093195
 0.09299889 0.59166164 0.39240918 0.54083704 0.90561744 0.41710334
 0.48006381 0.05063521 0.86435672 0.18993032 0.07742212 0.5175842
 0.67294644 0.57149099 0.28652214 0.39468307 0.19520177 0.81468933
 0.60020939 0.35364015 0.62000208 0.63449631 0.07936213]
[[29330, 17], [63, 38346]]
[0.66671721 0.91430676 0.72361417 0.01826227 0.76047966 0.84708969
 0.06127438 0.37047717 0.54205477 0.47594309 0.80900751 0.61464496
 0.77087463 0.16758609 0.74808095 0.63464343 0.4764994  0.23571231
 0.45988093 0.30433289 0.03711765 0.89365814 0.38549462 0.75606014
 0.34539083 0.50612733 0.59747653 0.09118592 0.08075653 0.60974783
 0.2177498  0.45648972 0.47872385 0.12463875 0.48737863 0.40296585
 0.31974716 0.23296951 0.90740969 0.46179604 0.79318452 0.78902937
 0.2945477  0.1423648  0.62095433 0.0549902  0.16798299 0.27080276
 0.14233115 0.72090223 0.92527661 0.08129901 0.51120651 0.60129551
 0.93605587 0.24399572 0.85746679 0.67674463 0.10958556 0.63197483
 0.02095324 0.31461447 0.95591907 0.59783195 0.10654837 0.2640469
 0.55109641 0.91944936 0.31396028 0.87090606 0.60413628 0.57319866
 0.74883959 0.4540537  0.47905772 0.95615626 0.71196153]
[[29310, 37], [66, 38343]]
[0.54931555 0.22198851 0.7461935  0.39534283 0.4996623  0.32985905
 0.65177753 0.45291552 0.24101043 0.38703506 0.27446997 0.35912097
 0.91457124 0.39802448 0.31201072 0.53068825 0.10888744 0.32483222
 0.74250565 0.21563102 0.28560539 0.54236238 0.73594464 0.50225344
 0.46983005 0.44308878 0.7683797  0.50594233 0.15301962 0.35112751
 0.9583625  0.12565609 0.72852118 0.54134653 0.8871671  0.19852734
 0.91894844 0.66147324 0.12174359 0.30640071 0.91240186 0.55756693
 0.78461227 0.84316516 0.49839911 0.21929374 0.44390591 0.79665038
 0.38144091 0.15572009 0.6351426  0.67007715 0.93486003 0.63222838
 0.4118249  0.96970325 0.54116905 0.26942845 0.9571384  0.6502813
 0.25489207 0.3243711  0.36521821 0.43906247 0.95405203 0.04817404
 0.55718948 0.50877561 0.28734586 0.68816963 0.95223085 0.73830906
 0.18616575 0.40316779 0.15943084 0.48911495 0.75245191]
[[29299, 48], [53, 38356]]
[1.         0.44037148 0.78091068 0.58256184 0.93931716 0.47361486
 1.         0.46566655 0.54993336 0.7047181  1.         0.94984414
 0.54443068 0.67714543 1.         0.42517886 1.         0.49200782
 0.44097662 1.         0.80369494 0.36862083 0.53097551 0.39736083
 0.90406935 0.59281014 0.31555786 1.         0.22559875 0.31486495
 0.73000287 0.7643747  1.         0.54331538 0.74783205 0.77529908
 0.34151586 0.4971696  1.         0.6218839  0.44185444 0.75296371
 0.95888158 1.         0.5603445  0.72174879 0.85146468 0.16360936
 0.6083389  0.52186927 0.11918747 0.96416723 1.         0.60321113
 0.12798928 0.60706547 0.46891012 0.88610442 1.         0.55482609
 0.70698732 0.45260097 1.         0.37387356 0.1128375  0.72160444
 1.         0.76057496 0.54457591 0.39719852 0.27656219 0.85072301
 0.65341048 0.4127575  0.91210966 0.68149357 0.51354544]
[[29308, 39], [47, 38362]]
[0.94631413 0.6376479  0.94622197 0.88094147 1.         0.84320949
 1.         0.86491922 0.64514052 0.99998952 0.99482551 1.
 0.72334292 0.71493778 1.         0.77246026 0.96172962 0.36223264
 0.76095865 1.         0.97461316 0.32863339 0.34271017 0.42832389
 0.79235922 0.22471995 0.09842505 0.96490875 0.25505339 0.43846398
 0.76952159 0.93106506 1.         0.60869669 0.5185731  0.79555873
 0.59291533 0.45647616 1.         0.63196973 0.69697453 0.92370732
 0.93802614 1.         0.62806265 0.90733956 1.         0.21428285
 0.1674775  0.66191746 0.14189144 0.7426158  1.         0.93535008
 0.23951078 0.79077835 0.53487025 1.         1.         0.4329041
 0.88872017 0.75609472 1.         0.25397759 0.12466794 0.96146076
 0.73303446 0.66344311 0.98319071 0.89000877 0.91029639 1.
 1.         0.86698468 0.74476476 0.82386467 0.7277689 ]
[[29332, 15], [78, 38331]]
[0.93495779 0.47818636 0.7617097  0.74475132 1.         0.50619532
 1.         0.49099415 0.52818928 0.79513934 1.         1.
 0.43294197 0.69103326 1.         0.76884615 1.         0.80713143
 0.80943933 1.         0.7524171  0.41444259 0.64756558 0.39212343
 1.         0.76485522 0.3105512  1.         0.29857614 0.57338582
 0.82332576 0.91715615 1.         0.57271503 0.67268511 0.52975112
 0.64799906 0.68781634 1.         0.89221275 0.59957986 1.
 1.         0.77618474 0.7486889  0.60845079 0.85813379 0.45455111
 0.17905605 0.50755618 0.1843249  0.71189294 1.         0.79425362
 0.1044252  0.60703347 0.80228125 0.715353   0.93504838 0.72789803
 0.53147943 0.1519058  1.         0.52624821 0.10367359 0.61893356
 1.         0.70132369 0.40005199 0.52569212 0.26058407 1.
 0.76041127 0.50319886 0.91037893 1.         0.50162151]
[[29313, 34], [48, 38361]]
[0.89931697 0.45424233 0.79458388 0.36281248 0.87513454 0.44420196
 0.94349553 0.59758766 0.33638185 0.74124388 1.         0.86874814
 0.42777988 0.50817658 1.         0.3561654  1.         0.45163794
 0.43795039 1.         0.71486876 0.37068409 0.27051089 0.53460479
 0.71469607 0.11490984 0.184972   1.         0.24272425 0.39798519
 0.54802455 0.5450506  0.96939578 0.42937856 0.56112903 0.59713411
 0.25812338 0.3037831  1.         0.63835969 0.55189132 0.64462562
 0.74020183 0.7002961  0.53926088 0.53200896 0.88455761 0.25623336
 0.25543966 0.48975408 0.32529431 0.72461473 0.93971117 0.74417637
 0.11299448 0.6551236  0.54101666 0.60730628 1.         0.45440981
 0.608108   0.18700518 0.91511348 0.33655109 0.13496873 0.52402702
 0.79515358 0.61540835 0.36635261 0.50175643 0.38558348 0.92669566
 0.72306252 0.41928667 0.6961797  0.72761196 0.32805126]
[[29323, 24], [60, 38349]]
[1.         0.61357899 0.82244948 0.50823033 0.75672921 0.43416091
 1.         0.66765087 0.42181195 0.87837283 1.         1.
 0.67974066 0.58541353 1.         0.43384733 1.         0.62093306
 0.68305468 1.         0.90821909 0.41236376 0.28406338 0.48452469
 0.66128945 0.59413596 0.35358688 1.         0.6317318  0.58505579
 0.66747045 0.87078749 1.         0.32559583 0.65226699 0.65221867
 0.56402244 0.54249213 1.         0.72624945 0.58651612 0.75997104
 0.72820086 0.9456295  0.74773523 0.45704185 1.         0.23809818
 0.4726343  0.38597077 0.34922751 0.73086498 0.95527437 0.68201429
 0.14589236 0.83541656 0.64404776 0.73304685 1.         0.48864425
 0.48016742 0.45901786 0.9140204  0.25398312 0.66759414 0.81089355
 0.8552505  0.90054923 0.48971404 0.58853368 0.28044951 0.85388588
 0.80380489 0.46019373 1.         0.68763589 0.50829098]
[[29310, 37], [80, 38329]]
[0.79427282 0.39972449 0.70319424 0.27083591 0.68447637 0.39303518
 0.70806435 0.42896384 0.16786223 0.63907551 0.9000831  0.85879773
 0.39560279 0.45721248 0.93308622 0.33112958 0.86043485 0.245137
 0.22583279 0.98196204 0.63200158 0.24537422 0.21057501 0.36546244
 0.62082392 0.         0.01434402 0.88743272 0.05523505 0.26345242
 0.50404774 0.50090887 0.77879536 0.21979193 0.46773438 0.4041985
 0.         0.18399997 0.91078606 0.46972227 0.38247419 0.63041318
 0.70425276 0.69701057 0.46918129 0.39801034 0.76353269 0.08469521
 0.09707727 0.25228567 0.03095414 0.5846919  0.87412776 0.57091128
 0.0150012  0.5332731  0.33294951 0.49181231 0.90371105 0.3676613
 0.41688726 0.         0.76740008 0.07445384 0.         0.46959881
 0.63441649 0.55700233 0.26539789 0.35256573 0.17198663 0.81145306
 0.57495372 0.30213844 0.60492592 0.61294499 0.06413688]
[[29325, 22], [54, 38355]]
[1.         1.         1.         1.         1.         1.
 1.         1.         1.         0.77047637 1.         1.
 1.         0.76160853 1.         1.         1.         1.
 0.70102442 1.         1.         0.75964374 1.         1.
 1.         1.         1.         1.         1.         0.34150611
 1.         1.         1.         0.83023191 1.         1.
 1.         1.         1.         1.         1.         1.
 1.         1.         1.         0.34309916 1.         0.94833706
 0.32816521 1.         0.27542332 1.         1.         0.82466943
 0.93756542 1.         0.88734203 1.         1.         0.77701679
 0.65409445 0.99367402 1.         1.         0.7557467  1.
 1.         0.56474272 1.         1.         1.         1.
 1.         0.97394301 1.         0.91944908 1.        ]
[[29309, 38], [49, 38360]]
[1.         1.         1.         1.         1.         0.67315628
 0.83553094 0.83281994 1.         1.         1.         1.
 0.59937937 0.54605328 1.         1.         0.85136046 0.31977916
 1.         1.         0.97162923 1.         0.51643348 1.
 1.         1.         1.         1.         0.19153227 0.65768575
 1.         1.         0.89464822 0.6459852  1.         1.
 0.94369656 0.49279089 1.         1.         1.         1.
 1.         1.         1.         0.35437398 1.         0.54380983
 0.36050811 0.30932408 0.15090069 0.84719574 1.         1.
 0.31421138 0.73946362 0.85795873 1.         1.         0.88077419
 0.75142576 1.         1.         1.         0.27182679 1.
 1.         1.         0.44828504 1.         1.         1.
 1.         1.         1.         0.92397677 0.91738088]
[[29306, 41], [73, 38336]]
[0.93285409 0.51415358 0.71654975 0.38791147 0.72898078 0.49635339
 0.8767684  0.46403152 0.31742167 0.68902515 1.         0.89762174
 0.46524847 0.50488115 1.         0.39740186 0.93556916 0.29208782
 0.29339231 1.         0.73859257 0.37057366 0.26287008 0.43487855
 0.70120904 0.11540823 0.17200126 1.         0.19224338 0.32016269
 0.55537858 0.54542693 0.94293993 0.26009614 0.49774541 0.47461563
 0.1260947  0.30253614 0.9854999  0.55037272 0.47727685 0.6628644
 0.78928125 0.78629364 0.49354647 0.51885658 0.95678611 0.11526099
 0.11249884 0.37040635 0.24393616 0.71271769 0.94446032 0.59257545
 0.22669456 0.64679603 0.46616005 0.56238986 1.         0.4511786
 0.55287158 0.0924982  0.87887708 0.25461715 0.08204109 0.55779125
 0.69226995 0.62667175 0.2908734  0.47020459 0.2600524  0.85298598
 0.62377982 0.36956417 0.64235366 0.68550655 0.17968251]
[[29337, 10], [51, 38358]]
[0.81269987 0.41691067 0.73264672 0.29494828 0.69059831 0.40482372
 0.71083488 0.44827756 0.20657051 0.66646999 0.93772662 0.89525406
 0.3989474  0.45937732 0.97672351 0.33776965 0.89087775 0.26252286
 0.24030365 1.         0.64565781 0.2471921  0.23914078 0.38183793
 0.62182709 0.07458902 0.05144334 0.92277878 0.07358914 0.27168147
 0.50435738 0.50611333 0.79441151 0.24823643 0.4768823  0.4283413
 0.04297047 0.21313855 0.95037337 0.47678253 0.39634092 0.65016408
 0.71150469 0.69777359 0.48388635 0.41653915 0.79506608 0.08989929
 0.15598972 0.27213049 0.04032898 0.59981877 0.90705747 0.59869817
 0.02838076 0.55373947 0.33441771 0.51398519 0.94201345 0.37069919
 0.43013046 0.05694751 0.78094671 0.1079739  0.01419753 0.4751081
 0.64502133 0.56246323 0.28571838 0.36661943 0.17554954 0.8517827
 0.59715855 0.30507624 0.60982801 0.63851602 0.11710454]
[[29307, 40], [47, 38362]]
[1.         1.         1.         1.         1.         1.
 1.         1.         1.         1.         1.         1.
 1.         1.         1.         1.         1.         0.6596471
 1.         1.         1.         0.80601248 1.         1.
 1.         1.         0.16356897 1.         0.64418979 0.88082611
 1.         1.         1.         1.         0.96201152 1.
 1.         0.65313602 1.         1.         1.         1.
 1.         1.         1.         1.         1.         0.35755111
 0.23963046 1.         0.21670448 1.         1.         1.
 0.48159279 1.         1.         1.         1.         0.96288495
 1.         1.         1.         0.47566618 0.86170406 1.
 1.         1.         1.         1.         1.         1.
 1.         1.         1.         1.         1.        ]
[[29310, 37], [68, 38341]]
[0.7560534  0.38117416 0.66346207 0.24584294 0.66888472 0.37801012
 0.68885893 0.40707732 0.14642641 0.61215095 0.85145962 0.81649934
 0.37364483 0.44885622 0.87940653 0.31322284 0.81788564 0.21063801
 0.18817028 0.92079437 0.60234684 0.24478039 0.18502589 0.34447811
 0.61498409 0.         0.         0.84074734 0.03704252 0.25262657
 0.50032627 0.49577294 0.74875366 0.20233701 0.45612813 0.38956607
 0.         0.15078614 0.86052285 0.4620352  0.37740384 0.62310424
 0.68563129 0.65951799 0.46413845 0.39135172 0.72316448 0.05709175
 0.09596505 0.24562584 0.01924121 0.55866748 0.82948075 0.55435069
 0.0079771  0.50576514 0.31233673 0.48032631 0.84873333 0.35900693
 0.40046516 0.         0.73910418 0.03888075 0.         0.45290837
 0.62649422 0.53427652 0.26045166 0.34548129 0.16890068 0.77640806
 0.5547526  0.30077163 0.59352099 0.60831225 0.02918169]
[[29309, 38], [47, 38362]]
[0.88843831 0.44859631 0.78511932 0.35328714 0.85538946 0.43890299
 0.91911364 0.58012452 0.3189295  0.73066305 0.98965233 0.86771765
 0.42444753 0.5028986  0.99307023 0.35357263 0.98554625 0.43025214
 0.41598292 0.99813194 0.70628681 0.35770665 0.26430377 0.51708795
 0.70497442 0.10300947 0.16730131 0.98834223 0.22330736 0.38405261
 0.54347019 0.54047917 0.94965668 0.4076732  0.55145682 0.57715318
 0.23139142 0.29137804 0.99076076 0.62089514 0.53434602 0.64315374
 0.73647885 0.69995584 0.53200324 0.5181317  0.87202394 0.2384684
 0.23903922 0.46516121 0.29481164 0.71012394 0.93291918 0.72623257
 0.10284603 0.64250443 0.51946866 0.59534541 0.99002805 0.4454259
 0.58830466 0.16763841 0.89981588 0.30940759 0.12099101 0.51839029
 0.77850721 0.60935966 0.35589746 0.48630584 0.36346281 0.91476083
 0.70772397 0.40715448 0.68672921 0.71573674 0.30071957]
[[29330, 17], [66, 38343]]
[0.56755812 0.08964655 0.706507   0.38799685 0.39708791 0.
 0.44354795 0.22397557 0.         0.50503612 0.82920622 0.15843247
 0.57859784 0.37825672 0.81310824 0.         0.76342718 0.47403717
 0.14134593 0.76342718 0.56928709 0.0225398  0.22806646 0.
 0.         0.         0.         0.79982817 0.20885545 0.05553792
 0.26267395 0.66478284 0.80080527 0.         0.26867194 0.19254033
 0.00680777 0.45105461 0.80027315 0.19454385 0.42568516 0.
 0.51057835 0.49558862 0.33299191 0.         0.         0.
 0.         0.         0.         0.54437829 0.69607527 0.
 0.         0.51576844 0.3110464  0.2133889  0.76342718 0.08190205
 0.16517338 0.         0.69778802 0.         0.         0.61905818
 0.         0.10910508 0.40462053 0.         0.21410278 0.68338452
 0.46797874 0.         0.12181888 0.50409607 0.05928175]
[[29320, 27], [65, 38344]]
[0.78404999 0.39457976 0.69414366 0.26735007 0.6756667  0.38797655
 0.69895108 0.42344279 0.16570173 0.63085018 0.88849842 0.84774442
 0.39051111 0.45132784 0.92107676 0.32686772 0.84936047 0.24198192
 0.22292617 0.96932352 0.62386729 0.24221608 0.20786477 0.36075869
 0.6128335  0.         0.01415941 0.87601086 0.05452414 0.2600616
 0.4975603  0.49446184 0.76877173 0.21696306 0.46171432 0.39899619
 0.         0.18163177 0.89906363 0.46367663 0.37755149 0.62229934
 0.69518855 0.68803957 0.46314261 0.39288768 0.75370551 0.08360512
 0.09582782 0.24903858 0.03055574 0.57716651 0.86287715 0.56356326
 0.01480813 0.52640951 0.32866422 0.48548235 0.89207967 0.36292925
 0.41152164 0.         0.75752312 0.07349556 0.         0.46355476
 0.62625112 0.54983333 0.26198203 0.34802797 0.16977304 0.80100911
 0.56755367 0.29824971 0.59714011 0.60505598 0.0633114 ]
[[29328, 19], [54, 38355]]
[0.80800777 0.40510302 0.71251698 0.28245831 0.69289234 0.39873777
 0.71762302 0.4329259  0.18447309 0.65097113 0.91894391 0.87565852
 0.40118099 0.46051736 0.95354583 0.33983112 0.87737494 0.25800436
 0.23223784 1.         0.63787547 0.252283   0.22511669 0.37250076
 0.62615632 0.02474276 0.0383919  0.9056807  0.077302   0.26776528
 0.50437244 0.50138563 0.79178051 0.22968658 0.46981824 0.40936029
 0.02474276 0.19982905 0.93016537 0.47170984 0.3886884  0.63621012
 0.71362678 0.70603375 0.47119506 0.40880231 0.77577847 0.10405671
 0.10049418 0.26480672 0.03626933 0.58827392 0.8917312  0.57816387
 0.03747244 0.53436419 0.33877541 0.49272974 0.92274761 0.36907588
 0.42089882 0.02458624 0.77983321 0.09558976 0.01869926 0.47159236
 0.64040736 0.57001243 0.27728373 0.36022881 0.18839767 0.82602028
 0.57806398 0.3115997  0.60948816 0.61988876 0.0857726 ]
[[29330, 17], [69, 38340]]
[1.         0.91091059 1.         1.         0.81360854 0.57781107
 0.77281727 0.73703655 1.         1.         1.         1.
 0.77412952 0.64737912 1.         0.98124657 1.         0.26344397
 1.         1.         0.74106844 0.99740896 0.713599   1.
 0.85146181 1.         1.         1.         0.20094776 0.7693508
 0.91924073 0.9227737  0.96850261 0.65015421 1.         0.93472986
 1.         0.60152893 1.         0.93648043 0.99320523 0.83319567
 0.91306446 0.80615462 0.94104174 0.91583768 1.         0.61343847
 0.29569385 0.37757878 0.17260638 0.68642737 1.         1.
 0.2469745  0.56903674 1.         0.91101204 0.98812048 1.
 0.91723354 1.         0.81170984 1.         0.32054224 0.94780719
 1.         1.         0.3719686  1.         1.         0.79989827
 1.         0.99801712 1.         0.7544131  1.        ]
[[29315, 32], [52, 38357]]
[1.         0.58572371 0.724903   0.46113683 0.75681624 0.56097417
 0.98228501 0.48596474 0.41096421 0.72026634 1.         0.92190437
 0.50880864 0.53469571 1.         0.43885211 0.98256221 0.3214534
 0.33564767 1.         0.80526032 0.44888015 0.29557823 0.47829513
 0.75148622 0.18759077 0.2706086  1.         0.27793577 0.35563236
 0.58748365 0.57327093 1.         0.28530456 0.51651592 0.5186583
 0.20496113 0.37667505 1.         0.60081586 0.53657154 0.68316114
 0.84246264 0.84213609 0.50878576 0.59444033 1.         0.13437848
 0.12214433 0.44428539 0.37714659 0.79279193 0.9884501  0.60612539
 0.359099   0.71779939 0.54947711 0.60653287 1.         0.50341482
 0.63792349 0.15035156 0.9486008  0.367301   0.13335401 0.61295156
 0.72845462 0.67024676 0.30680716 0.54378228 0.31513348 0.87896291
 0.65431829 0.41173586 0.66576298 0.73089046 0.25195098]
[[29308, 39], [49, 38360]]
[1.         0.         1.         0.71139239 1.         0.
 1.         1.         0.48686012 1.         0.         1.
 0.87346855 1.         1.         0.77038519 1.         1.
 0.52540833 1.         1.         0.84306859 0.53121439 0.8999429
 0.         0.         0.12124533 1.         0.18219088 1.
 1.         1.         0.         0.96083331 1.         0.
 0.0583155  0.42808272 1.         1.         0.91608857 0.40841561
 1.         1.         0.78481912 1.         1.         1.
 0.36764772 1.         0.88888603 1.         1.         1.
 1.         1.         0.78817954 1.         1.         0.46126545
 1.         0.35435929 0.         0.25448061 1.         0.
 1.         1.         1.         0.86407487 0.40013323 1.
 1.         1.         1.         1.         0.0608095 ]
[[29311, 36], [48, 38361]]
[1.         0.81751127 1.         1.         1.         0.67503476
 1.         0.40165293 0.31130662 1.         1.         1.
 1.         1.         1.         1.         1.         0.45343977
 0.38634872 1.         1.         0.42416455 0.36515003 1.
 1.         0.1279896  0.44964902 1.         1.         1.
 1.         1.         1.         0.54542544 0.9460344  0.73500406
 0.05643192 1.         1.         1.         0.61906026 1.
 0.57331642 1.         0.34398962 0.63357444 1.         1.
 0.15858541 0.80681213 0.63765195 0.992039   1.         0.96114356
 0.03301484 0.86209544 1.         1.         1.         1.
 1.         0.08582124 1.         1.         0.03887085 1.
 1.         1.         0.8734892  0.56096634 1.         1.
 1.         0.52348974 1.         0.98780914 0.09905235]
[[29305, 42], [48, 38361]]
[0.84883914 0.53162096 0.77365658 0.43505935 0.75820555 0.52660942
 0.7776767  0.5535267  0.35791285 0.72519981 0.93618227 0.90210247
 0.52853304 0.57525022 0.96342533 0.48023057 0.90345386 0.34342254
 0.39551938 1.         0.71488923 0.37004577 0.38991269 0.50595229
 0.70566241 0.23215269 0.06501356 0.92573978 0.19786318 0.39814617
 0.60977856 0.60742696 0.83606297 0.39351069 0.57449399 0.53497283
 0.23215269 0.29623476 0.94501724 0.58406237 0.51869727 0.71357805
 0.77453036 0.76855214 0.58365708 0.53453352 0.82346411 0.15796788
 0.13008457 0.42116176 0.07464284 0.67583654 0.91475694 0.66787662
 0.13192441 0.6333919  0.47939938 0.60061194 0.93917703 0.49536246
 0.54405744 0.23202946 0.82665652 0.17642138 0.1979828  0.58396988
 0.71688266 0.66145875 0.43098526 0.49629025 0.36100279 0.8630209
 0.66779797 0.45800319 0.6925391  0.70072778 0.28020319]
[[29317, 30], [52, 38357]]
[0.81936077 0.41033192 0.7232364  0.29045945 0.69813846 0.40326714
 0.72390851 0.4385743  0.192787   0.65945407 0.93369049 0.88858591
 0.40719816 0.46306553 0.96974665 0.34564553 0.89037447 0.26835479
 0.24186743 1.         0.64563914 0.25392247 0.23387728 0.37862423
 0.62859766 0.03014951 0.04678125 0.91986986 0.08609945 0.27107338
 0.5052566  0.50261211 0.80118269 0.23566297 0.47280979 0.4136857
 0.03014951 0.21054584 0.94538356 0.47382392 0.39115428 0.639074
 0.71974432 0.71619831 0.47273706 0.41261559 0.7872756  0.11431944
 0.10148388 0.2689981  0.03999029 0.59474348 0.90533408 0.5833675
 0.04391772 0.54061362 0.34455276 0.49544012 0.93892111 0.37127614
 0.42536396 0.02995879 0.78873326 0.10798174 0.0227854  0.47567516
 0.64344765 0.57782139 0.28096185 0.36345142 0.19265813 0.83686148
 0.58315795 0.31396583 0.61297728 0.62241844 0.09813877]
[[29317, 30], [48, 38361]]
[0.70585083 0.34986105 0.62030286 0.19249676 0.4865005  0.34772287
 0.46170452 0.24596509 0.01369648 0.54975236 0.82913529 0.86557261
 0.37162955 0.40668783 0.90334486 0.32237768 0.73998373 0.03922795
 0.         0.99762733 0.55098443 0.11838167 0.17534416 0.18885679
 0.5260474  0.         0.         0.80069014 0.         0.12006571
 0.45471337 0.45173192 0.59125787 0.00362112 0.36612695 0.19624217
 0.         0.08355028 0.85320157 0.28222568 0.20368484 0.62739086
 0.68460178 0.69831404 0.39396099 0.2699402  0.65353458 0.
 0.         0.01033124 0.         0.43350901 0.83941727 0.39009796
 0.         0.39701244 0.10927219 0.3623949  0.83729296 0.27210173
 0.2082723  0.         0.62744008 0.         0.         0.41215308
 0.46500315 0.52003647 0.17743437 0.20009509 0.         0.7133086
 0.41337944 0.19023307 0.51138227 0.49814973 0.        ]
[[29321, 26], [66, 38343]]
[0.44179321 0.         0.70336354 0.12171883 0.2423702  0.
 0.30019558 0.11468607 0.         0.42870619 0.78226976 0.
 0.13096794 0.33523108 0.73965368 0.         0.70382788 0.
 0.09380578 0.63969    0.53341259 0.         0.22062407 0.
 0.         0.         0.         0.744463   0.         0.
 0.13625583 0.25252506 0.77803545 0.         0.16346426 0.07913469
 0.         0.         0.73233425 0.0495748  0.33234083 0.
 0.40437579 0.38551729 0.26070606 0.         0.         0.
 0.         0.         0.         0.5214191  0.59373928 0.
 0.         0.5060421  0.296543   0.06728231 0.68009613 0.
 0.0314186  0.         0.65487506 0.         0.         0.24699593
 0.         0.         0.08334461 0.         0.14924776 0.60878024
 0.41039969 0.         0.         0.4435318  0.04542596]
[[29291, 56], [88, 38321]]
[0.62033231 0.31152221 0.54796867 0.21453445 0.53309697 0.30648855
 0.55183807 0.33352462 0.13704747 0.49948846 0.70440055 0.67159856
 0.30842066 0.35509005 0.73062214 0.25990502 0.67289927 0.1951962
 0.17746122 0.76737748 0.49140477 0.19279512 0.16918854 0.28574026
 0.48252392 0.0107323  0.02152608 0.69434959 0.05229629 0.20565272
 0.39002473 0.38766276 0.60803517 0.17430221 0.36269918 0.31488887
 0.0107323  0.149191   0.71290425 0.36419506 0.29854148 0.49014276
 0.54880969 0.54305563 0.36378797 0.31254441 0.5959087  0.0739104
 0.07657194 0.20057552 0.0262487  0.45381634 0.68377855 0.44474909
 0.02135053 0.41296315 0.26006542 0.38081766 0.70728302 0.28500176
 0.32420479 0.01066441 0.59898141 0.0667583  0.0081109  0.36410216
 0.49332346 0.43648778 0.21044237 0.27603557 0.14015105 0.63398232
 0.44607918 0.23780973 0.46989265 0.47712845 0.05899486]
[[29296, 51], [77, 38332]]
[0.83154324 0.41690277 0.73327102 0.29068569 0.71307476 0.41035212
 0.73852579 0.44553607 0.18984638 0.66993248 0.94571071 0.90116451
 0.41286651 0.47393121 0.98132051 0.34972965 0.90293093 0.26551946
 0.23900242 1.         0.65645537 0.25963145 0.23167384 0.38335088
 0.64439487 0.02546346 0.03951017 0.93206118 0.07955364 0.27556469
 0.51906369 0.51598989 0.81484333 0.23637684 0.48350301 0.42128405
 0.02546346 0.20564962 0.95725902 0.4854497  0.40001003 0.65474152
 0.73441315 0.72659895 0.48491993 0.42070982 0.79837517 0.10708765
 0.10342135 0.27251995 0.03732577 0.60540903 0.91770535 0.59500451
 0.03856393 0.54992903 0.34864319 0.50708187 0.9496252  0.37982624
 0.43315868 0.02530238 0.80254802 0.09837408 0.01924393 0.4853288
 0.65906101 0.58661562 0.28536039 0.37072148 0.19388528 0.85008042
 0.5949017  0.32067591 0.6272412  0.63794474 0.08827096]
[[29322, 25], [48, 38361]]
[0.82002202 0.49511278 0.72963409 0.43077337 0.71349427 0.41258267
 0.75533446 0.47367695 0.36268049 0.68686403 0.96480144 0.90831098
 0.46031419 0.4718278  1.         0.46624608 0.91055104 0.27494017
 0.39587366 1.         0.65870294 0.40919608 0.32376833 0.49334658
 0.63478955 0.25167908 0.26116428 0.94749203 0.10083864 0.36647906
 0.56605138 0.56480418 0.80622998 0.31206726 0.56097543 0.50365654
 0.25167908 0.27991648 0.97944623 0.54739559 0.50300259 0.63749311
 0.71723329 0.73239255 0.54810742 0.49883885 0.77796053 0.21615401
 0.13917208 0.27255856 0.06567819 0.60678194 0.92928695 0.63626807
 0.08395244 0.56395227 0.46990982 0.55603101 0.9725511  0.49096653
 0.50757239 0.25157031 0.82740339 0.30091279 0.08815689 0.54996991
 0.67952295 0.63060338 0.27991371 0.48481844 0.36540781 0.89045038
 0.63619865 0.45055965 0.65803626 0.63209991 0.29409055]
[[29321, 26], [82, 38327]]
[0.71705889 0.31954097 0.70664959 0.19781629 0.66261088 0.32188456
 0.59224966 0.40780081 0.0771817  0.61814522 0.88054673 0.85375134
 0.35019657 0.42537824 0.93153997 0.29292377 0.82754656 0.22794784
 0.18325145 1.         0.55858338 0.15915273 0.19173827 0.32238478
 0.56678614 0.         0.         0.86100059 0.         0.22614167
 0.46500173 0.46733276 0.69314461 0.20333971 0.44769703 0.3575846
 0.         0.11605511 0.89708392 0.41055086 0.31863449 0.6139689
 0.65259579 0.64156054 0.45338792 0.3208635  0.66956221 0.08969295
 0.09023826 0.17978566 0.         0.49139144 0.84591437 0.56491819
 0.         0.44746888 0.23896365 0.43881992 0.88615229 0.30543802
 0.3180918  0.         0.6998861  0.         0.         0.40462891
 0.59869839 0.5225303  0.26329815 0.27327748 0.1283615  0.80094076
 0.54194146 0.26416408 0.58283014 0.567306   0.00705203]
[[29331, 16], [55, 38354]]
[0.69250515 0.16147696 0.65444184 0.18880743 0.64661932 0.15893973
 0.65647714 0.32285697 0.11506751 0.62990923 0.36629762 0.71947122
 0.31889162 0.36704172 0.75051766 0.25883128 0.7201554  0.04273886
 0.17727834 0.76903463 0.6246892  0.09170843 0.16372385 0.26315648
 0.24959039 0.00986264 0.01656791 0.73143828 0.05630237 0.05836994
 0.43727094 0.43248789 0.31560938 0.01189938 0.3819361  0.16317394
 0.01802121 0.1614312  0.74119804 0.38496528 0.28309844 0.40488627
 0.65488422 0.65185758 0.46384983 0.28422562 0.67965832 0.
 0.02474385 0.05363211 0.         0.57163017 0.72587791 0.55544002
 0.         0.48529951 0.25054916 0.41862641 0.73824127 0.31798168
 0.30359689 0.         0.31084709 0.05881015 0.         0.18798009
 0.62569843 0.54238635 0.0736127  0.25679078 0.15347835 0.69968507
 0.55528005 0.12856605 0.6056025  0.61751957 0.05671508]
[[29318, 29], [55, 38354]]
[0.70323449 0.18004515 0.55563284 0.         0.52529871 0.24795802
 0.56352532 0.41585973 0.11525797 0.46050042 0.87471029 0.80780336
 0.07439575 0.16611293 0.92819503 0.         0.81045646 0.15135209
 0.14813704 1.         0.44025824 0.15848445 0.14869822 0.03006425
 0.42214376 0.         0.         0.85420913 0.         0.
 0.23390044 0.22928369 0.67815176 0.05738275 0.20993937 0.23165121
 0.00744947 0.         0.89205548 0.18341333 0.26297073 0.43768409
 0.63705714 0.54561159 0.40177699 0.28614052 0.65341714 0.
 0.06879285 0.         0.         0.36793276 0.83264716 0.36916565
 0.03503986 0.35551593 0.         0.21590414 0.88058973 0.02477036
 0.10487392 0.         0.65968462 0.         0.00769129 0.18323173
 0.44417183 0.33536123 0.         0.25068309 0.         0.73107673
 0.34780665 0.19596787 0.39637951 0.41910863 0.07852562]
[[29314, 33], [76, 38333]]
[0.79416982 0.39872961 0.6994513  0.27270588 0.68649796 0.393217
 0.70996176 0.42604118 0.17433943 0.64063146 0.9009696  0.85990159
 0.39384679 0.45741144 0.93379897 0.33274406 0.86153009 0.24538843
 0.22050053 1.         0.62841249 0.2502847  0.21443858 0.36503698
 0.62318062 0.01815257 0.02816629 0.88838583 0.06657897 0.26373312
 0.50329475 0.49989071 0.7803204  0.22240207 0.46617191 0.40408814
 0.01815257 0.18676656 0.91161622 0.46913302 0.38568278 0.6327194
 0.70617024 0.69364437 0.46931554 0.40415438 0.76176484 0.09154769
 0.09928785 0.25969793 0.03173392 0.5803883  0.87515091 0.57182128
 0.02961641 0.52674689 0.33173352 0.48942611 0.90303405 0.36639404
 0.41545636 0.01803774 0.76898511 0.08048542 0.01371875 0.46661591
 0.63670163 0.56049424 0.27280054 0.35630084 0.18320469 0.81280616
 0.57185504 0.30871566 0.60523533 0.61680538 0.07069972]
[[29314, 33], [47, 38362]]
[0.76746942 0.38651656 0.67768932 0.27320335 0.67636024 0.37899285
 0.68229542 0.39754891 0.1300554  0.62647971 0.86145108 0.78827495
 0.37191184 0.43551547 0.87532469 0.31176521 0.84478404 0.19056313
 0.1562843  0.89625903 0.60856906 0.2208928  0.2230248  0.33222556
 0.60378538 0.01665062 0.0258358  0.85613321 0.05202033 0.23203879
 0.47297519 0.47029898 0.78814289 0.15613108 0.46537307 0.36021928
 0.01665062 0.17055319 0.86595031 0.43930644 0.34952201 0.57336553
 0.65139676 0.63539924 0.45518098 0.39166779 0.74729051 0.0700249
 0.06762749 0.1826627  0.02440742 0.58307475 0.82089851 0.55752561
 0.02521705 0.53103643 0.27516419 0.48807014 0.86297617 0.3658673
 0.37317894 0.01654529 0.76393939 0.06432706 0.01258365 0.44785257
 0.6317576  0.5318752  0.26321693 0.32882004 0.12678209 0.78815256
 0.56751171 0.29183653 0.58799851 0.60751466 0.05772061]
[[29316, 31], [54, 38355]]
[0.73218052 0.19569851 0.53658869 0.23063303 0.52226304 0.19262356
 0.57895344 0.29787969 0.08911587 0.64619243 0.78866602 0.42301601
 0.29514265 0.43917538 0.87412921 0.16416674 0.78630519 0.1246376
 0.18477414 0.97805498 0.55486634 0.12187371 0.17077141 0.1799489
 0.30248567 0.01195281 0.01854649 0.79780051 0.03734331 0.12935294
 0.34908431 0.43760685 0.59904612 0.11095775 0.35344477 0.25898702
 0.01195281 0.09653408 0.84432654 0.26623454 0.33245321 0.30734249
 0.65763424 0.63937407 0.42935248 0.19748557 0.37476563 0.05026806
 0.04854706 0.12792371 0.01752111 0.48890509 0.89019693 0.27930132
 0.01810231 0.41902676 0.28443859 0.29009042 0.87349461 0.1782944
 0.22763991 0.0118772  0.67622063 0.04617782 0.0090333  0.41893595
 0.30937011 0.27536349 0.19844053 0.17402053 0.17030043 0.78194927
 0.55932074 0.15052861 0.29443355 0.59712887 0.07658446]
[[29275, 72], [84, 38325]]
[0.7575874  0.37996186 0.66830989 0.26421007 0.64996216 0.37395435
 0.67308369 0.40622103 0.17173185 0.61027422 0.86130529 0.82083634
 0.37626026 0.43219355 0.89365577 0.3183584  0.82244108 0.24113049
 0.21752171 0.93750428 0.59852506 0.23630115 0.21009119 0.34919192
 0.58756844 0.02097875 0.03386078 0.84890507 0.07058404 0.2510783
 0.4736521  0.47083316 0.742416   0.21480716 0.44103994 0.38397986
 0.02097875 0.18622477 0.8717966  0.44282521 0.36446978 0.59696807
 0.66934748 0.6622485  0.44233937 0.38294193 0.72745515 0.09595769
 0.0940673  0.24755054 0.03357721 0.55215092 0.83586322 0.54232103
 0.03314117 0.50174892 0.3176294  0.46266375 0.86486149 0.34648876
 0.39492127 0.02084604 0.73124607 0.08784398 0.01585462 0.44271434
 0.60089221 0.53414006 0.25932631 0.33760969 0.17543587 0.7744279
 0.54260531 0.29177549 0.57198481 0.58153517 0.07857857]
[[29325, 22], [52, 38357]]
[0.79711443 0.39964153 0.70291103 0.27865028 0.68355096 0.3933621
 0.70794823 0.42708932 0.18198607 0.64219492 0.90655496 0.86385313
 0.39577238 0.45430879 0.94069039 0.33524961 0.86554642 0.25452602
 0.22910688 0.96618991 0.62927581 0.24888179 0.22208173 0.36747881
 0.61771466 0.02440918 0.03787431 0.89347057 0.07625984 0.26415535
 0.49757263 0.49462609 0.78110595 0.22659    0.46348429 0.40384141
 0.02440918 0.19713501 0.91762514 0.46535037 0.38344821 0.62763291
 0.70400587 0.6965152  0.46484254 0.40329095 0.76531964 0.10265385
 0.09913935 0.26123667 0.03578036 0.58034297 0.87970912 0.57036923
 0.03696725 0.52716004 0.33420814 0.4860869  0.91030738 0.3641001
 0.41522438 0.02425477 0.76931971 0.09430104 0.01844716 0.46523448
 0.63177357 0.56232768 0.27354546 0.35537231 0.18585775 0.8148841
 0.57027068 0.3073988  0.6012712  0.61153159 0.08461624]
[[29306, 41], [43, 38366]]
[0.66123694 0.39635546 0.58948588 0.19248793 0.57712822 0.33406913
 0.61377884 0.38792519 0.04597212 0.55842275 0.78358193 0.735845
 0.38042952 0.38124168 0.8119791  0.28258743 0.73773795 0.2239807
 0.11739403 0.80377846 0.53312795 0.14796285 0.17258021 0.32712703
 0.51175421 0.         0.         0.76895472 0.06939711 0.22353647
 0.4658682  0.46517283 0.65058108 0.1939974  0.46699211 0.39724602
 0.         0.16052927 0.79595742 0.45334573 0.35289405 0.51262972
 0.57713333 0.59333453 0.45413441 0.40075438 0.62569312 0.01458475
 0.08229696 0.22044515 0.01455635 0.49098551 0.75357062 0.52167581
 0.         0.45851592 0.27669803 0.45810044 0.79050753 0.32200586
 0.41852125 0.         0.67344668 0.         0.         0.4558901
 0.55309105 0.51756165 0.22545289 0.30877698 0.0518405  0.7270988
 0.52162539 0.2365184  0.53748565 0.51022395 0.        ]
[[29320, 27], [51, 38358]]
[0.88302263 0.40387254 0.83466301 0.23857301 0.80942177 0.39711447
 0.72546384 0.50115986 0.13385305 0.73774036 1.         1.
 0.42836745 0.52325925 1.         0.35897261 1.         0.28041092
 0.22459184 1.         0.68812018 0.2741045  0.23408359 0.39667238
 0.63421554 0.03260534 0.         1.         0.1358938  0.26250474
 0.57213716 0.5735431  0.84652522 0.24751584 0.55004338 0.43461977
 0.03260534 0.12764553 1.         0.50617632 0.39152809 0.74457438
 0.8006563  0.78690913 0.55628709 0.41114221 0.82537703 0.10630063
 0.10982209 0.29546684 0.06214154 0.60281182 1.         0.6921854
 0.         0.54902468 0.29319792 0.53756882 1.         0.36302866
 0.3795853  0.03239908 0.86161751 0.18466081 0.0310466  0.48720872
 0.72811829 0.62283869 0.32348356 0.33435515 0.15742792 0.941
 0.66566476 0.32527174 0.71321186 0.69367386 0.10270198]
[[29322, 25], [50, 38359]]
[0.70180405 0.18109083 0.65911736 0.19634708 0.65034467 0.17824541
 0.66139988 0.33171841 0.12065522 0.63160488 0.41079011 0.73204557
 0.32551658 0.37456727 0.76686307 0.26535243 0.73281285 0.06006947
 0.18170302 0.78762921 0.6257508  0.10463598 0.16866647 0.27195957
 0.27990699 0.01106061 0.01832492 0.74546621 0.05799301 0.07522796
 0.44267316 0.43803472 0.353945   0.02943301 0.38901132 0.18299393
 0.01856235 0.16452254 0.75641144 0.39194892 0.29159928 0.42350971
 0.65961347 0.6562192  0.46444118 0.29425505 0.68739677 0.00837741
 0.03084236 0.07063337 0.00291997 0.57297012 0.73923044 0.55726947
 0.00301683 0.48924962 0.25765209 0.42459233 0.75309553 0.32209518
 0.31304065 0.00197939 0.34860427 0.0617712  0.00150544 0.21081317
 0.62688262 0.54461047 0.09000986 0.26511837 0.15628963 0.70985607
 0.55711434 0.14330174 0.60591532 0.61771031 0.05905445]
[[29328, 19], [57, 38352]]
[0.90809027 0.41966691 0.77657072 0.33972051 0.74954168 0.41094855
 0.78360327 0.5012108  0.19032571 0.69180356 1.         1.
 0.45459465 0.49154334 1.         0.4087244  1.         0.26249443
 0.24074506 1.         0.67376688 0.26060937 0.23527815 0.4367355
 0.65762609 0.02975881 0.04617501 1.         0.09297328 0.3220488
 0.51885186 0.51699197 0.88574046 0.25471763 0.48628394 0.41329847
 0.0269634  0.24033998 1.         0.49851289 0.40856998 0.6714732
 0.80800995 0.76764135 0.52643719 0.43330069 0.86370082 0.12515192
 0.10593567 0.31849045 0.04362214 0.60708086 1.         0.59948305
 0.04302441 0.55944074 0.40745466 0.51160196 1.         0.43460283
 0.46687292 0.02957055 0.86928542 0.11496848 0.01960397 0.49843973
 0.67725406 0.58029904 0.33349689 0.38126902 0.22659115 0.93289892
 0.59138846 0.32196654 0.63466901 0.6514902  0.09785078]
[[29306, 41], [52, 38357]]
[0.56484512 0.28337633 0.49780787 0.19584032 0.48617035 0.27917095
 0.5031815  0.30281473 0.12666634 0.45533297 0.6416613  0.61188718
 0.2802969  0.32349945 0.66546244 0.23714573 0.61306783 0.17766726
 0.15979862 0.7046853  0.44639266 0.17712363 0.15512842 0.26004379
 0.44026557 0.01527083 0.02369486 0.63253812 0.05095083 0.1873656
 0.3550698  0.35282797 0.55419118 0.15946363 0.32987611 0.28673816
 0.01527083 0.13652527 0.64938005 0.33156044 0.27291558 0.44718114
 0.50043266 0.49346141 0.33142677 0.28655003 0.54207589 0.06921774
 0.07042047 0.18492705 0.02406848 0.41195738 0.62294287 0.4053399
 0.02382539 0.37405613 0.23641663 0.34613409 0.64377033 0.2592013
 0.29481324 0.01517423 0.54597315 0.06239858 0.01154088 0.33068933
 0.45006824 0.39855244 0.19392494 0.25255752 0.13105506 0.57774321
 0.40531341 0.21863226 0.42810019 0.43581353 0.05549091]
[[28843, 504], [88, 38321]]
[0.91788175 0.45547922 0.80691292 0.30754269 0.7377005  0.45225384
 0.81337395 0.52881072 0.33196525 0.71735202 1.         1.
 0.48051127 0.52828176 1.         0.41590017 0.96570841 0.44079519
 0.4381002  1.         0.71730673 0.33736213 0.23078647 0.48166154
 0.6867899  0.04667546 0.07242359 1.         0.14582474 0.36459738
 0.58947068 0.58564203 0.80163982 0.42904932 0.48186633 0.54255071
 0.04667546 0.27917751 1.         0.55953509 0.49484387 0.80654234
 0.8822933  0.89747953 0.51459917 0.45524323 0.85299141 0.1962956
 0.18957513 0.48744756 0.06841951 0.60236558 1.         0.63410124
 0.07068909 0.54338366 0.51118549 0.505359   1.         0.37777233
 0.55023747 0.04638019 0.82291137 0.18032329 0.03527482 0.53593599
 0.66385145 0.6733785  0.31540997 0.44535827 0.35539883 0.9286559
 0.60666457 0.36516524 0.66773308 0.65342715 0.16180391]
[[29322, 25], [63, 38346]]
[0.76424255 0.28424099 0.61097643 0.25254631 0.59441021 0.27977481
 0.63758708 0.35498126 0.12943575 0.64821301 0.84375141 0.61440679
 0.33997883 0.4481994  0.90770893 0.23844289 0.8248122  0.18102905
 0.20484321 0.98733399 0.58996508 0.17701465 0.19375022 0.26136558
 0.43934329 0.01736078 0.02693772 0.84341548 0.05423904 0.18787781
 0.41474477 0.46457443 0.68053998 0.16115985 0.40265095 0.32256933
 0.01736078 0.14021028 0.88062176 0.35311563 0.35623113 0.44639755
 0.68130956 0.66755977 0.44704477 0.2868366  0.54432584 0.07301151
 0.07051185 0.18580193 0.02544842 0.5309212  0.89084566 0.40566934
 0.02629258 0.46779487 0.30741382 0.37577238 0.89432025 0.25896251
 0.30935555 0.01725096 0.72003112 0.06707066 0.01312036 0.44120065
 0.44934255 0.39994986 0.23177779 0.25275496 0.17795249 0.80058381
 0.56724594 0.21863428 0.42764805 0.60675243 0.08046948]
[[29302, 45], [64, 38345]]
[0.74763554 0.37499955 0.65958439 0.26060828 0.6414887  0.36906265
 0.66429262 0.40095008 0.16921701 0.60224155 0.8499287  0.81001566
 0.37134146 0.42660306 0.88183481 0.31412016 0.81159835 0.23779997
 0.21461707 0.92516901 0.59075816 0.23314669 0.20712549 0.34459128
 0.57995205 0.02023582 0.03296643 0.83769883 0.06925806 0.24778466
 0.46758859 0.46480278 0.73267254 0.2118703  0.43535974 0.37897033
 0.02023582 0.18353959 0.8602759  0.43712403 0.35968956 0.58922256
 0.66060773 0.65360626 0.4366439  0.37783767 0.71791721 0.09435912
 0.09279877 0.24414456 0.03304585 0.54502104 0.82483612 0.53524645
 0.03228628 0.49531139 0.31345565 0.45672939 0.85343606 0.34203057
 0.38979388 0.0201078  0.72165605 0.08631513 0.01529315 0.43701446
 0.5930928  0.52705966 0.25578192 0.33314518 0.1728775  0.76424471
 0.53560656 0.28786263 0.56458249 0.57396502 0.07715862]
[[29339, 8], [71, 38338]]
[1.         0.61464721 0.94275927 0.30062101 0.61345262 0.43823673
 0.57123553 0.42666511 0.15004068 0.72026037 1.         1.
 0.43058195 0.81759229 1.         0.34749468 0.7009374  0.2033798
 1.         0.91596197 0.66088286 0.46329989 0.36934979 0.43636263
 0.68818336 0.10862376 0.0440733  1.         0.33936533 0.40626996
 0.76526488 1.         1.         0.41529793 0.98916713 0.41408527
 0.02421824 0.15895331 0.97989683 0.48138144 0.94535982 0.50607111
 0.56799101 0.97880095 0.91155999 0.32552207 0.73131715 0.16952319
 0.07993774 0.34721644 0.0557129  0.97792302 1.         0.76510033
 0.07619229 0.91382264 0.27101054 0.5348703  0.89816858 0.29329538
 0.43920612 0.02822461 0.87714722 0.11954055 0.03051878 0.78567916
 0.50854449 0.80829775 0.36400384 0.6292336  0.15121289 1.
 0.86741809 0.2478633  1.         0.49205348 0.06957252]
[[29304, 43], [48, 38361]]
[1.         0.71997614 1.         0.69641005 1.         0.43895586
 1.         0.52442065 0.32299915 1.         1.         0.59400734
 0.66190353 0.67111882 1.         0.91780922 1.         0.34079669
 0.60880304 1.         1.         0.87613228 0.3134904  0.41731422
 1.         0.05567197 0.10571562 0.55733359 0.37114472 0.17958841
 1.         0.75795671 0.51656218 1.         1.         0.66298799
 0.05567197 0.18614954 1.         0.82349846 0.66282048 0.72130904
 0.80239645 1.         1.         0.90269971 1.         0.18125737
 0.14949168 1.         0.02644148 0.39438633 1.         1.
 0.         0.86264547 0.37344649 0.56812854 1.         0.38352126
 0.33113518 0.0486602  0.51559214 0.38333854 0.0370089  0.96456698
 1.         0.56299267 0.40953315 0.56089061 0.34819032 1.
 0.57454259 0.15589391 0.62411443 1.         0.31378452]
[[29316, 31], [52, 38357]]
[0.83770753 0.40559019 0.76087685 0.29983331 0.73902849 0.39938046
 0.72072734 0.45994099 0.20451449 0.68532467 0.95103551 0.92488761
 0.41194461 0.48535803 0.97193789 0.34740959 0.92592447 0.26687553
 0.23526503 1.         0.65776828 0.26092254 0.22866685 0.38207075
 0.62934711 0.0278557  0.05359196 0.94302345 0.10049958 0.26984803
 0.53120174 0.52995411 0.81345495 0.23674551 0.50158086 0.41936099
 0.0278557  0.22840783 0.95781419 0.48535575 0.38981268 0.67911353
 0.74808337 0.7380538  0.50488456 0.40972872 0.79541545 0.10494512
 0.10418727 0.27694563 0.04651262 0.59402974 0.93459681 0.6233071
 0.05230847 0.54016855 0.35682038 0.51048236 0.95333326 0.37147009
 0.43725561 0.02767948 0.81221312 0.13085463 0.0235878  0.47777516
 0.67513374 0.59092732 0.29557509 0.37047267 0.20065917 0.87154287
 0.61274675 0.31701271 0.65055428 0.64910164 0.09247525]
[[29306, 41], [50, 38359]]
[0.8378127  0.46796963 0.72750301 0.3066245  0.70483289 0.46061658
 0.73340144 0.4613287  0.20238288 0.65640607 1.         0.91596195
 0.4224154  0.48463833 1.         0.36073277 0.91794474 0.31355266
 0.2464199  1.         0.64127813 0.29371856 0.24095884 0.40071656
 0.72332748 0.02858251 0.04402348 0.95064318 0.08272087 0.32179882
 0.52168768 0.51916439 0.91465435 0.28588559 0.49249584 0.47288758
 0.02647722 0.20973744 0.97892754 0.49409388 0.41593541 0.69590221
 0.72878504 0.72001366 0.47309046 0.44094877 0.80058184 0.13090808
 0.12004122 0.31929938 0.04562847 0.59256876 0.9345289  0.58402766
 0.04714203 0.54702511 0.3615418  0.51185178 0.97035865 0.38226051
 0.45116807 0.0309306  0.90085298 0.10508057 0.02352452 0.54477724
 0.64420294 0.57714121 0.32984012 0.38692054 0.19740845 0.85862052
 0.58394327 0.35883071 0.61049083 0.62050011 0.09327076]
[[29324, 23], [70, 38339]]
[0.55309496 0.29829061 0.50199406 0.18021792 0.49149214 0.29485572
 0.5047265  0.28770367 0.13629294 0.46905844 0.64834583 0.59004357
 0.27242137 0.33056539 0.69495209 0.2168237  0.59235547 0.19279763
 0.17091119 0.75752246 0.46205044 0.18620244 0.16454174 0.24431745
 0.45577906 0.01578671 0.02449533 0.63048126 0.04932128 0.17084327
 0.37353922 0.37061243 0.54441111 0.15923932 0.34619292 0.30777843
 0.01743434 0.12749766 0.66346031 0.34153296 0.2827219  0.46115924
 0.48495846 0.49852463 0.32438088 0.29523748 0.53584778 0.06639169
 0.07291936 0.16895561 0.02314105 0.43454581 0.61169229 0.4254065
 0.02511386 0.39001264 0.21615012 0.36213048 0.65346914 0.2409614
 0.29174298 0.01568685 0.53801764 0.06098949 0.01363187 0.34141784
 0.46340535 0.42573424 0.17691636 0.26048023 0.12020406 0.56273417
 0.43004294 0.22993351 0.44685926 0.45095362 0.05785573]
[[29288, 59], [81, 38328]]
[0.74129249 0.37166675 0.65366761 0.2590308  0.63579945 0.36584304
 0.65847005 0.39719162 0.16909174 0.59723938 0.84302085 0.80334115
 0.36804648 0.42259626 0.87474042 0.31174485 0.80491459 0.23652543
 0.21289579 0.91780035 0.58523901 0.23150249 0.20638275 0.34172096
 0.57462256 0.02256732 0.0350164  0.83086248 0.07071742 0.24566844
 0.46289005 0.46013979 0.72645021 0.21064991 0.431121   0.37559774
 0.02256732 0.18312251 0.85330756 0.43288009 0.35667377 0.58383887
 0.6548067  0.64773183 0.4324226  0.37509904 0.71170866 0.09523452
 0.09220767 0.24292993 0.03319056 0.53974858 0.81807497 0.53050273
 0.03422343 0.49027598 0.31077689 0.45215655 0.84647452 0.33868035
 0.38618415 0.02242456 0.71549811 0.08740779 0.01705518 0.43272071
 0.58768648 0.5229531  0.25439478 0.33053374 0.17279988 0.75783779
 0.53041392 0.28592435 0.55929707 0.56886787 0.07839827]
[[29326, 21], [53, 38356]]
[0.76264203 0.38332178 0.67302248 0.26932479 0.66409554 0.37649472
 0.67770672 0.40104893 0.14908118 0.61895011 0.87632868 0.82541706
 0.37358922 0.43360976 0.91702693 0.31464464 0.83444918 0.21330974
 0.18355473 0.97166562 0.60355645 0.22773441 0.21757857 0.33962071
 0.59601384 0.01955603 0.03034396 0.8607287  0.06109749 0.2403743
 0.47267714 0.46994714 0.76732949 0.18240505 0.45404217 0.37052133
 0.01955603 0.17793873 0.88952719 0.44038228 0.35596432 0.5833473
 0.65891108 0.64687439 0.44896706 0.38772109 0.73800574 0.08224371
 0.07942798 0.21176927 0.02866633 0.56872352 0.8443215  0.55034169
 0.02961724 0.51737865 0.29391526 0.47618562 0.88080253 0.35683975
 0.38252069 0.01943232 0.74892681 0.07555165 0.01477941 0.44507057
 0.61746705 0.53272113 0.26162952 0.33261135 0.14890461 0.78162456
 0.55583553 0.29181554 0.58030648 0.59546535 0.06779242]
[[29334, 13], [73, 38336]]
[0.64475353 0.2578789  0.67916762 0.21422981 0.658252   0.30344441
 0.39419453 0.15241901 0.14494222 0.44825459 0.78774271 0.66648674
 0.37250601 0.46931861 0.97398249 0.25870401 0.65569129 0.1535632
 0.19156295 0.86553082 0.50220815 0.17046573 0.21580286 0.26421673
 0.         0.0119376  0.02932571 0.68770591 0.05273923 0.188218
 0.46655661 0.4733591  0.57728801 0.15938021 0.34156048 0.2736289
 0.01807751 0.15354845 0.74701324 0.09739785 0.28637983 0.48532355
 0.51936132 0.6989273  0.43678785 0.31121732 0.59170924 0.
 0.05981375 0.12037636 0.02768123 0.14858527 0.13867083 0.29321204
 0.02230345 0.50641619 0.34267126 0.31875994 0.76713939 0.27232183
 0.31055962 0.01756043 0.20848152 0.07319939 0.01112973 0.3555181
 0.48215905 0.39626063 0.2463199  0.26634604 0.         0.88010995
 0.45596247 0.21043773 0.         0.43095897 0.        ]
[[29330, 17], [79, 38330]]
[0.81782072 0.40999606 0.7211207  0.28600983 0.70124754 0.40356119
 0.72629139 0.43812328 0.18695282 0.65889169 0.93016171 0.88632817
 0.40603114 0.46602982 0.96520181 0.34401021 0.88806633 0.2612884
 0.23510194 1.         0.64553396 0.25539344 0.228041   0.37703719
 0.63366641 0.02547532 0.03927376 0.91673054 0.07860947 0.27101296
 0.51035132 0.50733185 0.80138798 0.23258245 0.47541916 0.4142999
 0.02547532 0.20247675 0.94152527 0.47733144 0.39340189 0.64384753
 0.72224455 0.71455536 0.47681104 0.41383533 0.78518329 0.10563297
 0.101745   0.26816516 0.03679328 0.59530428 0.90260439 0.58513971
 0.0383154  0.54071187 0.34289091 0.49858127 0.93401358 0.37347185
 0.42595465 0.02531416 0.78928938 0.09709726 0.01925289 0.47721268
 0.64809792 0.57699401 0.28077865 0.36463101 0.19092034 0.83606134
 0.58496505 0.31545794 0.61678716 0.62735324 0.08717272]
[[29327, 20], [51, 38358]]
[0.65174914 0.27373039 0.54619854 0.25074967 0.67315154 0.34748801
 0.70805674 0.40028788 0.18351105 0.565053   0.80550121 0.74550978
 0.35445748 0.25553131 0.85345778 0.30832355 0.86686699 0.25363143
 0.         0.95718005 0.57469826 0.13277654 0.13910435 0.31200208
 0.54567646 0.         0.03257814 0.78711906 0.         0.18093051
 0.3408073  0.22678585 0.62925896 0.1239292  0.18810596 0.37351585
 0.02295545 0.19711246 0.83046411 0.42842725 0.0961706  0.62756112
 0.70408407 0.52034162 0.22634285 0.40340478 0.73285407 0.064862
 0.099128   0.20447364 0.02418775 0.35754322 0.76778572 0.44315565
 0.01626858 0.31283301 0.33488744 0.43252113 0.85844128 0.36392517
 0.37774836 0.02086309 0.67020921 0.07652459 0.01163011 0.28581958
 0.63129625 0.41163699 0.2139078  0.20470891 0.18646967 0.6767136
 0.39512123 0.30736476 0.37661066 0.61097721 0.08523617]
[[29323, 24], [69, 38340]]
[0.7336532  0.28315926 0.60118084 0.12214349 0.57395599 0.38316214
 0.60826434 0.39749191 0.13082485 0.51579958 0.88755259 0.76658093
 0.30020862 0.37895583 0.9355551  0.11599233 0.82988483 0.22594063
 0.08640204 1.         0.49763224 0.01067927 0.1908914  0.35514545
 0.48137451 0.01276453 0.01231884 0.77077318 0.         0.23361623
 0.31242629 0.40202104 0.68519423 0.         0.26448998 0.31113561
 0.01276453 0.19453126 0.90311988 0.33546948 0.28252279 0.6032531
 0.67924815 0.59218678 0.2664     0.21752621 0.68894217 0.07415852
 0.08151847 0.         0.03246321 0.51318532 0.84980096 0.41479559
 0.02296015 0.40722774 0.32534803 0.46352937 0.89282938 0.36348149
 0.38613525 0.0152629  0.67749819 0.         0.01160832 0.28067363
 0.50114468 0.56729382 0.2260663  0.28251671 0.12651334 0.75864159
 0.57670022 0.25129811 0.6038237  0.47267965 0.        ]
[[29315, 32], [55, 38354]]
[0.79362812 0.40486715 0.68910273 0.27404591 0.67055474 0.3984266
 0.71612001 0.41984609 0.1747697  0.63433828 0.90340621 0.85182342
 0.3959696  0.44849032 0.944641   0.33616188 0.85386886 0.25370923
 0.23077218 1.         0.62824403 0.24810003 0.22339782 0.36786729
 0.62461145 0.02323557 0.03103253 0.88760057 0.0660705  0.26675689
 0.49138258 0.48755372 0.78128647 0.22626887 0.45443983 0.40451829
 0.02323557 0.18599214 0.91677872 0.46510293 0.38814405 0.61543771
 0.69694404 0.69053069 0.45488371 0.40835377 0.76627088 0.10362657
 0.09870611 0.25892946 0.03130987 0.58548713 0.87097708 0.55630701
 0.03028932 0.53155391 0.33003863 0.48413451 0.90793905 0.36791668
 0.41297941 0.02308859 0.76415592 0.07851567 0.01633239 0.46859884
 0.623594   0.55988612 0.26842765 0.35526908 0.18246106 0.80397974
 0.56127173 0.3089789  0.58960529 0.60574484 0.08252739]
[[29335, 12], [51, 38358]]
[0.81402542 0.41779587 0.71554268 0.28733749 0.69530316 0.41123118
 0.7208087  0.43866046 0.1880891  0.65206845 0.93530924 0.88379583
 0.40546825 0.46538741 0.96292499 0.34405119 0.88556604 0.26921963
 0.23510122 1.         0.63856247 0.2606489  0.22831524 0.37819757
 0.6457753  0.02551801 0.03952892 0.91475869 0.07839608 0.27867473
 0.50786841 0.50497519 0.8165889  0.24103323 0.47439688 0.42218653
 0.02509295 0.20182956 0.94001051 0.4762292  0.3941896  0.64826203
 0.71668726 0.70885631 0.47157774 0.41529272 0.7807863  0.10947804
 0.10444075 0.27580886 0.03815895 0.58914105 0.90037211 0.57934778
 0.03942474 0.53692045 0.34337197 0.49659051 0.93236034 0.37173788
 0.42701022 0.02586717 0.80426725 0.09750597 0.01967348 0.48636848
 0.6411737  0.57145174 0.28789493 0.36561791 0.19021696 0.83260231
 0.57925102 0.3211357  0.6096906  0.62001219 0.08728649]
[[29308, 39], [49, 38360]]
[1.         0.74048518 1.         0.57658287 1.         0.72546937
 1.         0.84627553 0.3279496  1.         1.         1.
 0.76472278 0.82943521 1.         0.68759215 1.         0.4755751
 0.40842778 1.         1.         0.46166996 0.40051709 0.73970201
 1.         0.05179455 0.0801228  1.         0.15690414 0.56984231
 0.87058545 0.86778286 1.         0.46189396 0.82057451 0.73111244
 0.0457728  0.40254132 1.         0.83993737 0.69517584 1.
 1.         1.         0.8690402  0.7394671  1.         0.22582024
 0.18955513 0.56433509 0.07871043 1.         1.         0.99502158
 0.07806714 0.93360238 0.68689771 0.85966084 1.         0.72486186
 0.79226022 0.05335619 1.         0.19610814 0.03598712 0.87776566
 1.         0.96491961 0.5875604  0.64951175 0.3792665  1.
 0.98214418 0.56740078 1.         1.         0.1667557 ]
[[29313, 34], [57, 38352]]
[0.64111207 0.36267197 0.57001223 0.24875379 0.63189121 0.36603634
 0.61533738 0.35983845 0.1442931  0.53295374 0.75617395 0.69690883
 0.35075148 0.40702395 0.74571987 0.25955846 0.68516769 0.23125745
 0.16914154 0.79022516 0.52040026 0.20514189 0.21547569 0.30762981
 0.49574723 0.01943005 0.03013857 0.76928859 0.06205092 0.22603656
 0.41095545 0.39190645 0.66318504 0.19069293 0.38754761 0.3479216
 0.01936612 0.18488523 0.78572098 0.41603026 0.30643607 0.55707595
 0.61350514 0.58374079 0.37204564 0.34789123 0.63574394 0.0851855
 0.075139   0.1984283  0.03102332 0.48208865 0.68983619 0.52415884
 0.02894991 0.44363867 0.30352738 0.39638076 0.71830933 0.30472384
 0.35250227 0.01969482 0.68037555 0.07353506 0.01415392 0.40807106
 0.49999803 0.46547805 0.26226432 0.3411415  0.155395   0.64427192
 0.51753136 0.25281313 0.49457832 0.5033644  0.07151975]
[[29303, 44], [71, 38338]]
[1.         0.54297588 0.91493546 0.3704363  0.88851206 0.53443012
 0.9216761  0.56399411 0.24289478 0.83241001 1.         1.
 0.52052209 0.59730291 1.         0.44216175 1.         0.35248339
 0.30225668 1.         0.81484475 0.33906675 0.29385455 0.48688944
 0.83913317 0.03328037 0.05150227 1.         0.10102954 0.36413058
 0.65032025 0.64671469 1.         0.31655333 0.60856521 0.5486601
 0.03239686 0.25916955 1.         0.61083352 0.50703691 0.83623195
 0.91631712 0.90623491 0.60156572 0.53476752 0.99972648 0.14416768
 0.13634773 0.36057159 0.05025345 0.75195159 1.         0.73969152
 0.05198007 0.68672703 0.44159753 0.63627689 1.         0.47612497
 0.54941672 0.03413114 1.         0.12613621 0.02595871 0.63204826
 0.81812929 0.72988972 0.3756544  0.4705376  0.24407075 1.
 0.73956816 0.41713947 0.77754805 0.79062174 0.1127833 ]
[[29331, 16], [82, 38327]]
[0.82842518 0.42745694 0.72745861 0.2923854  0.70404882 0.42096578
 0.73288767 0.44920078 0.19902073 0.66134959 0.95183804 0.90015599
 0.41440207 0.47429283 0.97578753 0.35229213 0.8998911  0.28488791
 0.24954668 1.         0.64837261 0.2698729  0.2313241  0.3890084
 0.65972053 0.0271888  0.04210293 0.92990013 0.08324386 0.28940809
 0.51773047 0.5147915  0.83039343 0.25746328 0.48010112 0.43666527
 0.02664462 0.20852477 0.95415804 0.486275   0.40490192 0.66645384
 0.73287854 0.72622622 0.47791419 0.42301944 0.79277519 0.11711023
 0.11145037 0.29375541 0.04081918 0.59486289 0.91607982 0.58747649
 0.04217321 0.54239687 0.3572318  0.5023088  0.94680898 0.37591295
 0.43947804 0.02767049 0.81977595 0.10365848 0.02104501 0.49794187
 0.64781728 0.58230566 0.29525559 0.37486772 0.2017944  0.84688839
 0.58581301 0.32935243 0.61792525 0.62689123 0.09274953]
[[29329, 18], [66, 38343]]
[1.         0.35144964 0.92560194 0.4561257  0.90099104 0.41065715
 0.90988373 0.68281946 0.19818628 0.7166107  1.         0.90831984
 0.5402126  0.63960973 1.         1.         0.89224567 0.36655889
 0.26592882 1.         0.6810846  0.29314484 0.29412151 0.3804354
 1.         0.03530687 0.06406248 0.92800455 0.07144539 0.28062929
 1.         0.64365586 0.78278769 0.42315606 1.         1.
 0.02665548 0.20725077 1.         0.81445292 0.40306723 0.65485162
 0.70781032 0.95207271 0.6049964  1.         1.         0.23963016
 0.08252254 0.36020451 0.03755767 0.77708383 1.         0.77230977
 0.03008918 0.68900689 0.46780891 0.43442121 1.         0.36963638
 0.68662161 0.0238336  0.28412853 0.09975961 0.02737991 0.79235335
 0.99466884 1.         0.33343598 0.35888141 0.4994159  1.
 0.6242178  0.28483709 1.         0.58733138 0.16886699]
[[29332, 15], [83, 38326]]
[1.         1.         0.68554248 0.35986224 1.         0.5958623
 0.84969849 0.70901107 0.30191639 1.         1.         1.
 0.67863691 0.59102125 1.         0.55555364 1.         1.
 0.56357545 1.         1.         0.2790582  0.36902207 0.64167287
 1.         0.01919627 0.03502849 1.         0.08832083 0.69266803
 1.         1.         0.82281773 0.60555718 0.71031906 0.69066415
 0.01919627 0.305228   1.         0.76784013 0.63747506 0.96197148
 1.         0.62211041 0.77303913 0.65330548 1.         0.0843983
 0.16431142 0.43306893 0.07044352 0.96137688 1.         1.
 0.03989763 0.37649232 0.59301819 1.         1.         0.60981712
 1.         0.11767302 1.         0.10909259 0.02309442 0.79573969
 1.         0.94635282 0.47292662 1.         0.30832367 1.
 0.8797962  0.48728068 0.66140471 0.67359376 0.35871399]
[[29334, 13], [69, 38340]]
[0.76632594 0.37544927 0.66576567 0.27658287 0.68879191 0.39249451
 0.71706039 0.42738123 0.18674343 0.62649114 0.89715347 0.84314804
 0.39047414 0.40370232 0.9307482  0.33354941 0.88006964 0.26463764
 0.16599558 0.98741351 0.61979023 0.2230621  0.20209259 0.35874007
 0.61635225 0.01801725 0.03748581 0.8772403  0.05535234 0.2499438
 0.45876248 0.42320423 0.76152515 0.20661168 0.39024454 0.40788027
 0.02446465 0.20044302 0.90781045 0.4621783  0.30658991 0.64217721
 0.71298267 0.65344431 0.39949341 0.41179838 0.7666971  0.0963636
 0.10287912 0.25484059 0.03405226 0.5210652  0.86139967 0.53931547
 0.03261822 0.4710522  0.34087803 0.47775796 0.91063258 0.36944141
 0.4125302  0.02439627 0.76486224 0.0913387  0.01730921 0.42741914
 0.63827032 0.5244758  0.26614716 0.31832033 0.18911548 0.78678039
 0.52512792 0.31708787 0.54117909 0.61735645 0.08668382]
[[29329, 18], [52, 38357]]
[0.8436469  0.46741669 0.75769116 0.34822036 0.7400261  0.42157613
 0.76228735 0.45383329 0.20919405 0.70229086 0.95291013 0.92699582
 0.44426207 0.49724209 0.97301226 0.42810313 0.90608755 0.28517027
 0.28990485 1.         0.69050283 0.35277613 0.24210793 0.38669351
 0.70636583 0.03021835 0.0495573  0.96782508 0.10728925 0.2952812
 0.57989933 0.54291932 0.8650149  0.32986692 0.55175885 0.46311477
 0.02963664 0.20451938 0.95360669 0.52810672 0.43534482 0.66485024
 0.73048558 0.7518553  0.54719676 0.4881803  0.81463579 0.12249518
 0.11288884 0.37745924 0.04025814 0.61713482 0.91901029 0.6399941
 0.04549283 0.58471917 0.35001477 0.50877531 0.94692962 0.3747808
 0.44207485 0.02977542 0.85098847 0.13344215 0.02264593 0.56217808
 0.69278191 0.57298415 0.3106821  0.39624516 0.21369517 0.85986081
 0.58019112 0.3468746  0.61185286 0.67431215 0.11945625]
[[29332, 15], [67, 38342]]
[0.82158864 0.42258977 0.72534648 0.29226595 0.70447974 0.41597905
 0.72254725 0.44563674 0.19302786 0.65864271 0.94713872 0.89565105
 0.4089903  0.47165277 0.9697046  0.34697651 0.89731919 0.27497081
 0.2367064  1.         0.6423885  0.26530195 0.23013859 0.38202798
 0.65362276 0.02636432 0.04267934 0.92482878 0.08296634 0.2830938
 0.51398128 0.51143498 0.82967887 0.24650778 0.48179685 0.42873783
 0.02578165 0.207702   0.94862475 0.48035477 0.39643126 0.66043313
 0.72400794 0.71565136 0.47776781 0.41786565 0.78616854 0.11164773
 0.10656713 0.28206765 0.04069856 0.5904959  0.91127164 0.58789118
 0.04281211 0.53891033 0.34831591 0.50120913 0.94141563 0.37315475
 0.43221278 0.02689746 0.81914034 0.10454747 0.02091235 0.49295737
 0.64769216 0.57574021 0.2951133  0.3694552  0.19309281 0.84321542
 0.58591765 0.32564338 0.61713813 0.62530245 0.08905113]
[[29319, 28], [48, 38361]]
[0.81402542 0.41779587 0.71554268 0.28733749 0.69530316 0.41123118
 0.7208087  0.43866046 0.1880891  0.65206845 0.93530924 0.88379583
 0.40546825 0.46538741 0.96292499 0.34405119 0.88556604 0.26921963
 0.23510122 1.         0.63856247 0.2606489  0.22831524 0.37819757
 0.6457753  0.02551801 0.03952892 0.91475869 0.07839608 0.27867473
 0.50786841 0.50497519 0.8165889  0.24103323 0.47439688 0.42218653
 0.02509295 0.20182956 0.94001051 0.4762292  0.3941896  0.64826203
 0.71668726 0.70885631 0.47157774 0.41529272 0.7807863  0.10947804
 0.10444075 0.27580886 0.03815895 0.58914105 0.90037211 0.57934778
 0.03942474 0.53692045 0.34337197 0.49659051 0.93236034 0.37173788
 0.42701022 0.02586717 0.80426725 0.09750597 0.01967348 0.48636848
 0.6411737  0.57145174 0.28789493 0.36561791 0.19021696 0.83260231
 0.57925102 0.3211357  0.6096906  0.62001219 0.08728649]
[[29335, 12], [54, 38355]]
[0.88908801 0.53813273 0.82381968 0.39286765 0.80868677 0.52862756
 0.82732921 0.58959247 0.24460545 0.78108448 0.96886642 0.93545733
 0.53826318 0.5998587  0.98434821 0.47084244 0.93528609 0.3523082
 0.30572146 1.         0.77269571 0.33768561 0.2911448  0.51300135
 0.7800314  0.03588853 0.05554542 0.95468498 0.10928755 0.38855979
 0.6424876  0.63959685 0.89036036 0.32974279 0.60048055 0.54077145
 0.03340768 0.27712221 0.97036615 0.6113176  0.50753258 0.78438405
 0.82732331 0.82302301 0.61620262 0.53490422 0.86604261 0.15554627
 0.13906547 0.38942288 0.05421619 0.73810515 0.94575105 0.73157013
 0.05486404 0.6807134  0.47379009 0.62865593 0.96561546 0.49928903
 0.56420943 0.03675205 0.88349684 0.13634543 0.02632801 0.63223422
 0.77233673 0.71758452 0.39860431 0.4719722  0.2645423  0.90102328
 0.72594179 0.41351797 0.75301346 0.75880939 0.11891552]
[[29327, 20], [48, 38361]]
[0.57631124 0.31880123 0.51080483 0.21852238 0.54832108 0.31992683
 0.54223973 0.32070468 0.13191056 0.47429967 0.6753169  0.62640383
 0.30849702 0.35683538 0.67248146 0.23628378 0.61846082 0.20544164
 0.15747388 0.70665548 0.46358337 0.18524702 0.18544402 0.27504664
 0.44899072 0.01783086 0.02764566 0.68029412 0.05631577 0.20272214
 0.36708907 0.35376264 0.59150141 0.1733553  0.34475391 0.31049389
 0.01769253 0.16087609 0.69559543 0.36499172 0.27702805 0.49141744
 0.54100583 0.5198222  0.33394482 0.30808294 0.56645559 0.07780794
 0.07005956 0.18491554 0.02801582 0.42844259 0.62443665 0.45544328
 0.02685853 0.39339158 0.2667208  0.35458513 0.64896972 0.2707981
 0.3140674  0.01809331 0.60120303 0.06761582 0.01320606 0.36168253
 0.44976439 0.41507118 0.22811181 0.29510801 0.13986314 0.58167086
 0.4506945  0.22772851 0.44088275 0.44836259 0.06434934]
[[29301, 46], [64, 38345]]
[0.7528403  0.37656669 0.64486831 0.25800117 0.62278613 0.37098065
 0.64971958 0.39863019 0.17969264 0.58599132 0.93062097 0.85617111
 0.36765239 0.42010246 0.96512106 0.31270133 0.85578954 0.25510967
 0.22632603 1.         0.57503565 0.23939052 0.20377719 0.34588829
 0.58068281 0.02450525 0.03796219 0.89901862 0.07540863 0.25649015
 0.4593199  0.4566746  0.75567564 0.23143199 0.42350806 0.38732752
 0.02411056 0.18621392 0.93396301 0.43140249 0.35990778 0.59166047
 0.65206725 0.64692592 0.42344125 0.37379039 0.7016057  0.10519045
 0.10048219 0.26432048 0.03666304 0.52565967 0.87910996 0.52042029
 0.03785294 0.47881424 0.32006566 0.44329104 0.92337642 0.33176595
 0.3910461  0.02482433 0.74038077 0.09375623 0.01888035 0.43886318
 0.57278872 0.51728958 0.25983703 0.33272169 0.18317015 0.77943723
 0.51807834 0.29067908 0.54760566 0.55476206 0.08392394]
[[29335, 12], [52, 38357]]
[0.82842518 0.42745694 0.72745861 0.2923854  0.70404882 0.42096578
 0.73288767 0.44920078 0.19902073 0.66134959 0.95183804 0.90015599
 0.41440207 0.47429283 0.97578753 0.35229213 0.8998911  0.28488791
 0.24954668 1.         0.64837261 0.2698729  0.2313241  0.3890084
 0.65972053 0.0271888  0.04210293 0.92990013 0.08324386 0.28940809
 0.51773047 0.5147915  0.83039343 0.25746328 0.48010112 0.43666527
 0.02664462 0.20852477 0.95415804 0.486275   0.40490192 0.66645384
 0.73287854 0.72622622 0.47791419 0.42301944 0.79277519 0.11711023
 0.11145037 0.29375541 0.04081918 0.59486289 0.91607982 0.58747649
 0.04217321 0.54239687 0.3572318  0.5023088  0.94680898 0.37591295
 0.43947804 0.02767049 0.81977595 0.10365848 0.02104501 0.49794187
 0.64781728 0.58230566 0.29525559 0.37486772 0.2017944  0.84688839
 0.58581301 0.32935243 0.61792525 0.62689123 0.09274953]
[[29312, 35], [49, 38360]]
[0.73606181 0.38654015 0.62079269 0.20423957 0.5980295  0.41541637
 0.6376059  0.32343752 0.19857152 0.63160104 0.92591115 0.89576117
 0.34667486 0.38529827 0.9627533  0.00361345 0.89577536 0.24092221
 0.24072773 1.         0.63076286 0.25734499 0.19751855 0.38439332
 0.47653889 0.02281863 0.03028152 0.92887969 0.07689242 0.28468223
 0.25811172 0.44542033 0.80476598 0.16826637 0.20022547 0.13340693
 0.02663878 0.20783894 0.92948007 0.30960794 0.40391426 0.66020805
 0.71938364 0.60464694 0.4095024  0.11241518 0.68122046 0.05115444
 0.09587773 0.25798406 0.03906342 0.49676843 0.87090331 0.48797573
 0.03566805 0.46347272 0.29770515 0.46576308 0.91817481 0.3725341
 0.30643397 0.02560498 0.53142245 0.10155961 0.01763476 0.33945219
 0.4610977  0.35744949 0.27470205 0.36626185 0.04157669 0.76446427
 0.56513867 0.30538862 0.41224406 0.60559509 0.05177344]
[[29328, 19], [76, 38333]]
[0.83501555 0.72877674 0.85448843 0.29441666 0.79296912 0.47283684
 0.76073868 0.5506249  0.23626724 0.78305934 1.         0.96182964
 0.52342601 0.48216538 1.         0.43152166 0.96136134 0.69568883
 0.41272645 1.         0.7800476  0.30142581 0.28601211 0.49426107
 0.78268126 0.03598212 0.05238155 1.         0.09156397 0.50325057
 0.74972773 0.74904564 0.95004409 0.44099424 0.55861984 0.53616494
 0.03502006 0.24055786 1.         0.59626629 0.49530687 0.7603023
 0.79966002 0.89224467 0.59759903 0.50947803 0.81356104 0.15390639
 0.1293115  0.34082343 0.05382266 0.74331288 0.98998164 0.76591462
 0.04944033 0.72188375 0.45625467 0.74614861 1.         0.47116637
 0.73156664 0.08050539 0.81982747 0.114578   0.02266624 0.61653874
 0.77991872 0.73093985 0.36626484 0.71657165 0.2409448  0.86765697
 0.68985172 0.38321506 0.67603902 0.68421627 0.24736158]
[[29322, 25], [87, 38322]]
[0.81133355 0.41314283 0.71047881 0.28803606 0.69984965 0.41312961
 0.72853152 0.44319536 0.19564164 0.65175547 0.93678716 0.88446565
 0.40781637 0.45486414 0.96339132 0.34713355 0.89443563 0.27931441
 0.22655084 0.99653581 0.64050586 0.25698913 0.22327869 0.38067763
 0.64778425 0.02466451 0.04083216 0.91540652 0.07556726 0.2785463
 0.50150066 0.48958386 0.81143876 0.24346735 0.45536982 0.42874275
 0.02604463 0.20630042 0.94140175 0.47964284 0.37784342 0.65977216
 0.72740258 0.70619439 0.45633038 0.41993106 0.7855977  0.11140012
 0.1090913  0.28304485 0.03895671 0.57455149 0.90103016 0.57422109
 0.03954338 0.52276061 0.35273074 0.49555165 0.93685212 0.37413178
 0.43206116 0.02676932 0.804662   0.10026769 0.0200168  0.47853184
 0.64518966 0.5663891  0.28724405 0.35930413 0.19830477 0.83034482
 0.5691106  0.32597685 0.59680234 0.62426697 0.09108006]
[[29316, 31], [50, 38359]]
[0.84050384 0.45916558 0.75144858 0.33669125 0.73259732 0.4214501
 0.75621674 0.45287674 0.20709341 0.69383708 0.95268876 0.92145379
 0.43809642 0.4925034  0.97798974 0.41244926 0.90480808 0.28511197
 0.28157148 1.         0.68180355 0.33565782 0.23988123 0.3908453
 0.69673425 0.02959279 0.04801808 0.95999413 0.10232422 0.29406849
 0.56706237 0.53711134 0.85786607 0.31491662 0.53696257 0.45765333
 0.02901883 0.2117031  0.95459554 0.51946908 0.42905881 0.66772631
 0.73477739 0.74656327 0.53289092 0.47472553 0.8101219  0.12138327
 0.11259182 0.36017562 0.04126437 0.61253599 0.91840519 0.62914998
 0.04480738 0.57598023 0.36295862 0.50744007 0.94690471 0.37681133
 0.44153864 0.02934078 0.84454354 0.12729226 0.02231536 0.54891424
 0.68349737 0.58970241 0.30749675 0.39183103 0.21123783 0.8571822
 0.59027406 0.34325653 0.62274377 0.66452042 0.1139417 ]
[[29328, 19], [67, 38342]]
[0.82505488 0.42505751 0.72641737 0.29232651 0.70383639 0.41850741
 0.72779002 0.44744377 0.19606635 0.66001515 0.94952136 0.89793513
 0.41173416 0.47299132 0.97278875 0.34967162 0.8986232  0.27999895
 0.24321665 1.         0.64542255 0.2676195  0.23073967 0.38556718
 0.65671444 0.02678235 0.04181877 0.92740004 0.08310705 0.28629526
 0.51588218 0.5131368  0.83004117 0.25206241 0.47926515 0.43275718
 0.02621919 0.20811916 0.95143022 0.48335643 0.40072603 0.66348573
 0.72850549 0.721013   0.47784203 0.42047871 0.78951823 0.11441731
 0.10904302 0.28799355 0.04075971 0.59271004 0.91370947 0.58727205
 0.04185825 0.54067806 0.35283642 0.50176668 0.94415015 0.37455321
 0.43589639 0.0272894  0.8194626  0.10322022 0.02097961 0.49548459
 0.6477556  0.57906901 0.29518544 0.37219944 0.19750467 0.84507768
 0.58576143 0.32752393 0.61753721 0.62610799 0.09092629]
[[29323, 24], [45, 38364]]
[0.83735136 0.43344568 0.7348451  0.29551452 0.70947012 0.4270001
 0.74037523 0.45573455 0.20579708 0.66710282 0.96208398 0.91029739
 0.41994001 0.47981315 0.98376081 0.35740055 0.90877098 0.29460042
 0.25850119 1.         0.65445376 0.27559071 0.23318924 0.39570987
 0.66836495 0.0282245  0.04369852 0.93928607 0.08624893 0.29606154
 0.52384379 0.52087648 0.83895064 0.267648   0.48363708 0.4456404
 0.02760648 0.21267501 0.96292786 0.49250223 0.4115423  0.67773064
 0.74291526 0.73699354 0.48184206 0.4278091  0.80020691 0.1218413
 0.11579552 0.30488019 0.04246821 0.59840977 0.92581677 0.59251535
 0.04387694 0.54579161 0.36582328 0.50585348 0.95576546 0.37850101
 0.44720664 0.02878833 0.82938953 0.10747232 0.02189519 0.50511602
 0.65193553 0.58903383 0.29981834 0.38060152 0.20897107 0.85574411
 0.58988068 0.33444585 0.62302977 0.63115544 0.09613599]
[[29325, 22], [48, 38361]]
[0.91259859 0.48130238 0.80702628 0.33246697 0.78254863 0.47381862
 0.812703   0.50894503 0.22331084 0.73790161 1.         0.9876015
 0.46877622 0.53440057 1.         0.40025544 0.98732453 0.31994237
 0.27987447 1.         0.72433267 0.30359746 0.26045371 0.44106363
 0.73619824 0.03083148 0.0477399  1.         0.09431893 0.3290412
 0.58172838 0.57852536 0.91465663 0.29063214 0.54006282 0.49049601
 0.02998316 0.23670824 1.         0.54741646 0.45561686 0.74323869
 0.81269345 0.80573768 0.54002415 0.47661523 0.87532237 0.13292674
 0.12532659 0.33333138 0.04633208 0.66838202 1.         0.66042776
 0.04771804 0.61044292 0.40538824 0.56509651 1.         0.42668247
 0.49627335 0.03140757 0.90355481 0.11748321 0.02367422 0.56137014
 0.723752   0.65362482 0.33597727 0.42209454 0.22859129 0.93190403
 0.6580911  0.37069441 0.6924964  0.70187139 0.10471517]
[[29303, 44], [50, 38359]]
[0.92335865 1.         0.62483824 0.25908344 0.78289472 0.44584898
 0.64288762 0.50242419 0.22452636 0.73817655 1.         1.
 0.43251801 0.61470232 1.         0.49171532 1.         0.30339435
 0.3516561  1.         0.77584182 0.36291778 0.23476545 0.42357893
 0.88987696 0.02670361 0.06766341 0.9831603  0.11522801 0.26323394
 0.5705365  0.58201698 0.96789206 0.29469608 0.52780494 0.47602268
 0.03250397 0.21673402 1.         0.51328899 0.37688373 0.89098519
 0.78282083 0.80007441 0.63508611 0.33107498 0.70799569 0.13510214
 0.16520508 0.28396078 0.04278553 0.65914986 1.         0.68796438
 0.05463432 0.65364221 0.32164271 0.49169638 1.         0.41403458
 0.37102913 0.0284456  0.71279541 0.16398976 0.02111181 0.54325622
 0.53324746 0.48204531 0.33066823 0.3702051  0.19294857 0.97395632
 0.74558956 0.39632625 0.52271725 0.65212844 0.10091472]
[[29308, 39], [47, 38362]]
[0.75090794 0.37526566 0.64275685 0.25712212 0.62070862 0.36970276
 0.64759335 0.39733733 0.17919851 0.58406475 0.93007854 0.85504662
 0.36645721 0.41871706 0.96484837 0.31168917 0.85466206 0.25434837
 0.22573239 1.         0.57316075 0.23861123 0.20307294 0.3447859
 0.57866218 0.02443664 0.03785633 0.89822912 0.07520832 0.25564859
 0.4578266  0.45518881 0.75376545 0.23076649 0.42206123 0.38606618
 0.02404577 0.18564353 0.93344671 0.42999965 0.35875748 0.58974834
 0.65000127 0.64489857 0.42204862 0.37253183 0.69927491 0.10488571
 0.10020178 0.26356796 0.03655679 0.52389045 0.87816481 0.51870597
 0.03774249 0.47718872 0.31911549 0.44178222 0.92277736 0.33063731
 0.38980791 0.02475157 0.738351   0.09350307 0.018825   0.4373528
 0.57087058 0.51562741 0.25893153 0.33164421 0.18269401 0.77771281
 0.51634667 0.28969038 0.54580791 0.55291805 0.08369831]
[[29314, 33], [47, 38362]]
[0.957967   0.49429889 0.84121217 0.33810605 0.81414177 0.48679269
 0.84749018 0.51944283 0.23014184 0.76476561 1.         1.
 0.47920262 0.54845856 1.         0.40738046 1.         0.32943617
 0.28856859 1.         0.7497594  0.31207324 0.26749652 0.44983811
 0.76288181 0.03144035 0.04868662 1.         0.0962608  0.33466318
 0.59868859 0.59529006 0.96024304 0.29772312 0.55517509 0.50494713
 0.03081107 0.24113203 1.         0.5623144  0.46821691 0.77066801
 0.84747962 0.83978707 0.5526462  0.48916749 0.91674238 0.13542289
 0.128878   0.33969029 0.04720212 0.6878823  1.         0.67934088
 0.04876789 0.62721211 0.41309256 0.58085542 1.         0.4346949
 0.50819974 0.03199735 0.94796528 0.11986767 0.02433584 0.57580562
 0.74911724 0.67336148 0.34142506 0.43348622 0.23334923 0.97931733
 0.67741728 0.38085366 0.71455095 0.72491896 0.10725289]
[[29318, 29], [48, 38361]]
[0.78358512 0.40759288 0.67567502 0.24959285 0.65257914 0.41827168
 0.6866308  0.38814592 0.19880265 0.64690743 0.9392512  0.89802242
 0.38152224 0.43108824 0.96945974 0.18301752 0.89789302 0.26354368
 0.24526531 1.         0.63982353 0.26379092 0.21491237 0.3867679
 0.57079051 0.02506719 0.03636394 0.92940473 0.0801604  0.28711381
 0.39169218 0.48111357 0.81795196 0.21416045 0.34422862 0.28944108
 0.02664178 0.20819181 0.94217751 0.40050764 0.40442243 0.66342166
 0.72632711 0.66720258 0.44470201 0.27222899 0.73861821 0.08509037
 0.10389025 0.27638933 0.0399668  0.54724053 0.89414777 0.53917141
 0.03901512 0.50408121 0.32833313 0.48456678 0.93290782 0.37427261
 0.37488853 0.02666774 0.67978767 0.10263953 0.01938942 0.42099917
 0.55716968 0.47314372 0.28527737 0.37068979 0.12401278 0.80687358
 0.57577615 0.31771861 0.51807227 0.6165525  0.07285668]
[[29308, 39], [54, 38355]]
[0.83229468 0.60437528 0.80204351 0.29357804 0.75625791 0.4514216
 0.74924024 0.50875142 0.22088982 0.73281083 0.98011608 0.93636735
 0.47841491 0.47891515 0.99000375 0.39881133 0.93598303 0.52608752
 0.34535683 1.         0.72568489 0.28839903 0.26343388 0.45080696
 0.73191628 0.03235175 0.04813797 0.9710589  0.08812897 0.41496459
 0.65394644 0.65233259 0.90064569 0.36522252 0.52620297 0.49508598
 0.03156222 0.22733283 0.98107391 0.55085581 0.45798271 0.72155647
 0.77208894 0.82370308 0.54818652 0.47378315 0.80497949 0.1387149
 0.12193744 0.32139115 0.0484541  0.68202453 0.95947088 0.69224551
 0.04644006 0.64778165 0.41537256 0.64547807 0.97803981 0.4318405
 0.61097633 0.05869222 0.8198062  0.11006982 0.02199691 0.5675754
 0.72537995 0.66957544 0.3369483  0.5754974  0.22478135 0.85908256
 0.64689879 0.36097759 0.65204645 0.66054933 0.18352919]
[[29325, 22], [48, 38361]]
[0.83363956 0.43182395 0.73263887 0.29371232 0.70532992 0.42335647
 0.73421666 0.45103293 0.20005164 0.6642766  0.95642982 0.90494286
 0.41641127 0.48022021 0.97956941 0.35386593 0.90155548 0.28658829
 0.25656234 1.         0.65077263 0.27380353 0.23377863 0.39154999
 0.6633621  0.02795892 0.04249063 0.9343219  0.08558587 0.29272185
 0.52268192 0.52248195 0.8361762  0.26173321 0.48764624 0.4390823
 0.02682767 0.20920338 0.95804978 0.48829836 0.41315703 0.66849231
 0.73454917 0.73233761 0.48449907 0.42396165 0.79496493 0.11885229
 0.11217008 0.29702303 0.04138739 0.60105957 0.92067123 0.5915205
 0.04297553 0.54838757 0.358605   0.5043703  0.94984666 0.37645635
 0.44174081 0.02794542 0.82438697 0.10469295 0.0213587  0.50386355
 0.64861893 0.58716155 0.29769978 0.37961592 0.20285903 0.85193557
 0.59090865 0.33038227 0.6243695  0.62769186 0.09325886]
[[29315, 32], [48, 38361]]
[0.75427917 0.4328253  0.67977094 0.26299244 0.66385457 0.39129752
 0.70876047 0.33788007 0.19504572 0.64266596 0.85382707 0.86037542
 0.4074182  0.43981279 0.90540002 0.38203075 0.8390291  0.25873673
 0.17432537 0.89380364 0.6405971  0.21861067 0.2239749  0.36321283
 0.47743638 0.02660325 0.03734741 0.89525122 0.09477772 0.27238067
 0.3584585  0.48048041 0.80013081 0.14522609 0.13471752 0.41006657
 0.02687866 0.19151778 0.85802102 0.48904612 0.40422289 0.61972134
 0.6782064  0.67585043 0.31808386 0.43916132 0.70594546 0.1131715
 0.10532617 0.24196029 0.03351543 0.55372538 0.84850393 0.42235521
 0.04065136 0.51078344 0.28921588 0.47091387 0.87787539 0.34968169
 0.312458   0.01859097 0.78225768 0.05921778 0.02076274 0.50843131
 0.6423213  0.54621132 0.21883816 0.36925916 0.19533325 0.7943849
 0.46432725 0.32254316 0.57681585 0.61551143 0.10553839]
[[29343, 4], [71, 38338]]
[0.83159881 0.42958619 0.73008482 0.29349793 0.70597633 0.42311124
 0.73554981 0.45152381 0.20143001 0.66339511 0.95548091 0.90376169
 0.41637104 0.47625554 0.97862237 0.35410839 0.90304828 0.28834112
 0.25273039 1.         0.65053472 0.27190582 0.23198724 0.39139106
 0.66279399 0.02755704 0.04267023 0.93323723 0.08431229 0.29177367
 0.51990401 0.51695497 0.83343588 0.26108438 0.4813583  0.43985631
 0.0269866  0.21000035 0.95727608 0.48848904 0.40726285 0.67046322
 0.73644702 0.73005446 0.47931071 0.42472237 0.79541748 0.11879232
 0.11299525 0.29771074 0.04140548 0.59612395 0.91954172 0.58926802
 0.04277896 0.54360384 0.36028644 0.50356908 0.94999339 0.37683311
 0.44222588 0.02806793 0.82319398 0.10501446 0.02134729 0.50049258
 0.64928149 0.58469781 0.29687784 0.37690633 0.20434601 0.85003697
 0.58725924 0.33116335 0.61974012 0.62840734 0.09395356]
[[29340, 7], [67, 38342]]
[1.         0.53928784 0.8927117  0.37563031 0.86708407 0.53073518
 0.89865511 0.57328285 0.24946854 0.8203395  1.         1.
 0.52733105 0.59912984 1.         0.45190653 1.         0.35769207
 0.31253407 1.         0.80613308 0.33991501 0.29182301 0.49712124
 0.81855611 0.03475423 0.05381029 1.         0.10624553 0.37172159
 0.65064692 0.64715953 1.         0.32635127 0.60463483 0.54846566
 0.0335784  0.26705867 1.         0.61325892 0.51023114 0.82592733
 0.89864512 0.89136255 0.60690958 0.53433185 0.96421639 0.14995933
 0.14026971 0.37595024 0.05226885 0.74755384 1.         0.73898807
 0.05368919 0.68372086 0.45724729 0.63271179 1.         0.48135551
 0.5574355  0.03543198 0.9937752  0.13237089 0.02650558 0.62967524
 0.80552514 0.73042752 0.37982993 0.47295251 0.25744852 1.
 0.73592646 0.41521506 0.77280113 0.78261656 0.11760081]
[[29315, 32], [46, 38363]]
[0.79585159 0.23100586 0.69224749 0.28095883 0.67699521 0.41242785
 0.70200684 0.43093875 0.19026924 0.63498871 0.9353127  0.8658975
 0.40818613 0.4261155  0.96747974 0.30445322 0.86554172 0.27853797
 0.21451088 1.         0.60463535 0.23794732 0.2301433  0.37714656
 0.58074922 0.02702232 0.03333262 0.91162549 0.07226946 0.28042721
 0.49961165 0.49172509 0.78321488 0.24468795 0.46373297 0.42316095
 0.02463416 0.205708   0.93842874 0.47700595 0.39528831 0.5894126
 0.71574233 0.70088741 0.42398534 0.39147144 0.76368563 0.11093684
 0.09300604 0.29039467 0.04014448 0.57280473 0.88728511 0.55299707
 0.03789755 0.50422634 0.34502046 0.49866747 0.92855807 0.36283265
 0.41599184 0.02740453 0.78306877 0.08295759 0.02102209 0.48239359
 0.60850606 0.54790431 0.2831048  0.37326788 0.19875922 0.80328882
 0.53099045 0.30637236 0.58525746 0.61823184 0.08994789]
[[29331, 16], [69, 38340]]
[0.82858263 0.42756295 0.72763065 0.29245703 0.7042181  0.4210699
 0.73306092 0.44930612 0.199061   0.66150657 0.95188224 0.90024762
 0.41449946 0.47440571 0.97580975 0.3523746  0.89998297 0.28494994
 0.24959505 1.         0.64852538 0.2699364  0.23138148 0.38909823
 0.65988517 0.02719439 0.04211156 0.92996446 0.08326018 0.28947666
 0.51785214 0.51491256 0.83054908 0.2575175  0.480219   0.43676804
 0.0266499  0.20857124 0.95420011 0.4863893  0.40499564 0.66660964
 0.73304688 0.72639141 0.47802766 0.42312198 0.7929651  0.11713506
 0.11147322 0.29381672 0.04082784 0.59500705 0.91615683 0.58761617
 0.04218221 0.54252931 0.35730922 0.50243174 0.94685779 0.37600491
 0.43957893 0.02767641 0.81994133 0.1036791  0.02104952 0.49806493
 0.64797357 0.58244109 0.29532937 0.37495551 0.2018332  0.8470289
 0.58595411 0.32943299 0.61807173 0.62704149 0.09276792]
[[29326, 21], [53, 38356]]
[0.82960043 0.42797757 0.72881584 0.29350698 0.70539783 0.42103639
 0.73410005 0.45080101 0.19902645 0.66172812 0.95216794 0.90021191
 0.41526385 0.47542521 0.97595338 0.35672877 0.89994347 0.28544733
 0.2496589  1.         0.64859668 0.27003231 0.23175425 0.38906713
 0.66205137 0.02724441 0.04225335 0.92991312 0.08332468 0.28946823
 0.5210339  0.51567419 0.83071952 0.25859823 0.4836623  0.44052398
 0.0266447  0.20853349 0.95447204 0.48852294 0.40491448 0.66653331
 0.73305025 0.72777321 0.47878467 0.42697161 0.79419463 0.11794946
 0.11164852 0.29421057 0.04084152 0.59611106 0.91665465 0.58874255
 0.04225598 0.54340111 0.35798923 0.50277381 0.94717332 0.37595594
 0.44117091 0.02769677 0.823445   0.10368518 0.0210884  0.49995851
 0.65019313 0.58516677 0.29551712 0.37497722 0.20383303 0.84793717
 0.58607607 0.32965735 0.62054237 0.62716221 0.09327092]
[[29324, 23], [66, 38343]]
[0.46313492 0.34179405 0.44853415 0.16335768 0.42235816 0.25208954
 0.41732434 0.28489941 0.12357208 0.40992097 0.5461384  0.52205057
 0.26816354 0.26657045 0.55119592 0.22332813 0.52183301 0.26950846
 0.19514406 0.55630897 0.40614111 0.16102272 0.1475624  0.25273521
 0.40944646 0.01816025 0.02696975 0.54150568 0.04918086 0.23480478
 0.36808841 0.36723236 0.50325091 0.20657203 0.29418409 0.27726159
 0.0177133  0.12705993 0.54662833 0.30848096 0.25645246 0.40314461
 0.43075551 0.46130489 0.30717534 0.26516937 0.44820187 0.0778491
 0.06816533 0.17966358 0.02719603 0.38216281 0.5351295  0.38840363
 0.02596947 0.36368739 0.23290748 0.36359647 0.5450764  0.24199901
 0.34529549 0.02171247 0.45606649 0.06143485 0.01226707 0.31794142
 0.40597935 0.37524068 0.18876109 0.32647616 0.12577219 0.47829957
 0.3618004  0.20181157 0.36381444 0.36853008 0.08053968]
[[28807, 540], [776, 37633]]
[0.71972078 0.29274755 0.60823127 0.24334867 0.15624462 0.09041801
 0.60812942 0.38098113 0.         0.56099207 0.7925315  0.
 0.30402957 0.39921273 0.13319886 0.29364594 0.74673109 0.21117237
 0.21504657 0.8282697  0.54276469 0.22820812 0.19451504 0.33475056
 0.57988359 0.02342081 0.03708885 0.77549505 0.01405918 0.20581587
 0.38576958 0.43479253 0.19124745 0.22306646 0.         0.3695452
 0.02222055 0.17352366 0.79380869 0.40514618 0.34437731 0.57166285
 0.         0.60741434 0.05422774 0.         0.         0.10053499
 0.09290708 0.24719662 0.0344861  0.         0.70003322 0.43560026
 0.0316476  0.47048516 0.26067435 0.         0.         0.27315458
 0.         0.01058871 0.68445286 0.07651534 0.01579426 0.41947157
 0.18532046 0.48806749 0.21631273 0.         0.17079506 0.64243117
 0.39258057 0.28249269 0.         0.46281213 0.07723905]
[[29269, 78], [74, 38335]]
[0.83412796 0.42786984 0.7311264  0.2946461  0.70714028 0.42324765
 0.73474336 0.45776277 0.19932646 0.6627866  0.95937634 0.90321563
 0.41493922 0.47694479 0.98120123 0.35457941 0.90457217 0.28689927
 0.25533217 1.         0.64897065 0.27381563 0.23188935 0.39099242
 0.67374053 0.02723384 0.04246869 0.93256508 0.08413096 0.29071772
 0.52998053 0.51743047 0.83272102 0.26609576 0.50666556 0.43871105
 0.02666262 0.20983282 0.96155221 0.48648813 0.40495414 0.67004817
 0.73708353 0.73010076 0.4902072  0.42426096 0.79945351 0.11741317
 0.1119214  0.29773912 0.04138093 0.59802689 0.92127727 0.60017644
 0.04229026 0.54482835 0.3624631  0.50472347 0.95211086 0.37793047
 0.44924751 0.02836882 0.82266158 0.10707654 0.02106672 0.49874864
 0.64823999 0.58508178 0.30113307 0.37529909 0.20229134 0.85092659
 0.59515683 0.32987615 0.62108709 0.62776649 0.09373316]
[[29319, 28], [48, 38361]]
[1.         0.73721698 1.         0.50396984 1.         0.72606358
 1.         0.77479096 0.34445875 1.         1.         1.
 0.71462011 0.81764994 1.         0.60763607 1.         0.49307874
 0.43204706 1.         1.         0.46602903 0.39853543 0.671288
 1.         0.04709104 0.07291983 1.         0.14412789 0.4999224
 0.89256026 0.88749546 1.         0.44604179 0.82703734 0.7539695
 0.04613233 0.36000857 1.         0.83847945 0.69861234 1.
 1.         1.         0.82339449 0.72921713 1.         0.20291742
 0.1930626  0.50876491 0.07072757 1.         1.         1.
 0.07307371 0.934167   0.61719631 0.86524578 1.         0.64750446
 0.75842844 0.04794477 1.         0.17949552 0.03646478 0.85883971
 1.         1.         0.50934483 0.64666549 0.3493526  1.
 1.         0.56816637 1.         1.         0.16059761]
[[29296, 51], [50, 38359]]
[0.86037254 0.44199457 0.75429331 0.30176521 0.72976097 0.435313
 0.75998271 0.46392958 0.20592468 0.68501419 1.         0.94210412
 0.4281186  0.49036041 1.         0.36365113 0.94180231 0.2947212
 0.25822573 1.         0.67141493 0.2790981  0.23919299 0.40170862
 0.68330702 0.02807569 0.04347698 0.97599522 0.08597273 0.29869939
 0.53554979 0.53249245 0.86261521 0.2660916  0.49651854 0.4517199
 0.02755388 0.21528408 1.         0.50283263 0.41872266 0.6903632
 0.75997315 0.75300183 0.49383665 0.43735247 0.822742   0.12090838
 0.11526901 0.3032995  0.04214304 0.61533927 0.96024806 0.60763875
 0.04356718 0.56089179 0.36883326 0.51947654 0.99526151 0.38810465
 0.45417538 0.0285679  0.85103752 0.10705073 0.02176452 0.51475448
 0.67083297 0.60246225 0.30468468 0.38761578 0.20841831 0.88140991
 0.60599915 0.34057882 0.63950753 0.64890346 0.09585492]
[[29334, 13], [71, 38338]]
[0.82388636 0.40008335 0.72255227 0.29079322 0.70027916 0.4197761
 0.72858472 0.44665614 0.1978013  0.65767645 0.94953539 0.8953824
 0.41353594 0.46757977 0.97462992 0.34562623 0.89510484 0.2840031
 0.24466478 1.         0.64227824 0.26542437 0.23115957 0.38735557
 0.64871663 0.0271656  0.04088087 0.92735373 0.08171468 0.28815669
 0.51520578 0.51157742 0.82381955 0.25568316 0.47782037 0.43478357
 0.02636448 0.20813228 0.95196631 0.48498345 0.40356235 0.65571887
 0.73049077 0.7226955  0.47039972 0.41862352 0.78872184 0.11625003
 0.10888033 0.29328712 0.04072517 0.5917893  0.91206755 0.58267211
 0.04157744 0.53707817 0.35553027 0.50180142 0.94426589 0.37409033
 0.43620546 0.02763343 0.81466115 0.100774   0.02104181 0.49577536
 0.64233964 0.57751216 0.29356249 0.37464479 0.20137148 0.84081321
 0.57817401 0.32615038 0.6133733  0.62568463 0.09235915]
[[29322, 25], [50, 38359]]
[1.         0.79325011 1.         0.54259131 1.         0.78120395
 1.         0.83359578 0.36932332 1.         1.         1.
 0.76901892 0.88016132 1.         0.65375927 1.         0.52867112
 0.46308261 1.         1.         0.50081167 0.42927803 0.7218937
 1.         0.05045441 0.07813062 1.         0.15447541 0.53706417
 0.96076867 0.95531481 1.         0.47777718 0.89094313 0.81033357
 0.0494444  0.38696373 1.         0.90239579 0.75138793 1.
 1.         1.         0.88688137 0.78501318 1.         0.21732277
 0.20681902 0.54512437 0.07574861 1.         1.         1.
 0.07826135 1.         0.66292054 0.93215448 1.         0.69759662
 0.81555109 0.05134848 1.         0.19235902 0.0390535  0.92405163
 1.         1.         0.5479189  0.69565351 0.37446864 1.
 1.         0.6111924  1.         1.         0.17211523]
[[29311, 36], [39, 38370]]
[0.74695129 0.38541744 0.65591457 0.26362991 0.63480709 0.37956467
 0.6608097  0.40502282 0.17944746 0.59630724 0.87569829 0.81872776
 0.3736465  0.42764712 0.90209845 0.31764493 0.81843577 0.25686978
 0.22500429 0.92878852 0.58460652 0.24333146 0.20857386 0.35075024
 0.5948384  0.02451484 0.0379622  0.85151553 0.075057   0.26094541
 0.46681276 0.46416283 0.74872597 0.2321423  0.43288417 0.39372015
 0.02402418 0.18801679 0.87825568 0.43845087 0.36508066 0.60090949
 0.66080147 0.65480339 0.43091233 0.38141636 0.7148074  0.10559268
 0.10048946 0.26486518 0.0368047  0.53635937 0.83628103 0.5296994
 0.03802556 0.48905327 0.3220988  0.45290778 0.87015461 0.33894269
 0.39625629 0.02494915 0.73915269 0.09346388 0.01897528 0.44897032
 0.5841058  0.52503711 0.26621782 0.33800026 0.18194834 0.76359869
 0.52819952 0.29696131 0.55715359 0.56523779 0.08362781]
[[29335, 12], [50, 38359]]
[0.80978282 0.41782714 0.71112842 0.28589286 0.68824852 0.41142772
 0.71641651 0.43921094 0.194508   0.646398   0.9302927  0.87974893
 0.40511039 0.46367628 0.95367883 0.34484963 0.87948961 0.27849611
 0.24390123 0.97732176 0.63369628 0.26377231 0.2261311  0.38019362
 0.64504654 0.02657906 0.04116665 0.90881324 0.081366   0.28285224
 0.50639644 0.50322574 0.81160177 0.25176436 0.46965222 0.4272381
 0.02604038 0.20379687 0.93255812 0.47552422 0.395721   0.65134963
 0.71627931 0.70994737 0.46718324 0.41391325 0.77497141 0.11455782
 0.1089473  0.28714966 0.03989622 0.5815263  0.89537559 0.57430962
 0.041227   0.53022005 0.34922377 0.49097464 0.92538193 0.3673932
 0.42972012 0.02704621 0.80163713 0.10131098 0.02057309 0.486898
 0.63341878 0.56945266 0.28859195 0.36637987 0.19746934 0.82781173
 0.57256023 0.32192088 0.60423438 0.61270785 0.0907104 ]
[[29312, 35], [44, 38365]]
[0.66834993 0.41125286 0.62710146 0.23579049 0.59563836 0.35571496
 0.59857583 0.39485327 0.17239151 0.57217666 0.78137698 0.74429869
 0.36939085 0.38400551 0.79269304 0.30956525 0.74401823 0.23400728
 0.24430819 0.80413335 0.56504627 0.2274779  0.20415196 0.34772026
 0.57128155 0.02477961 0.03726514 0.77101139 0.06969842 0.27517552
 0.49326309 0.49164824 0.70742758 0.24702618 0.41210499 0.38413483
 0.02420343 0.17830506 0.78247317 0.42750707 0.35557672 0.56704133
 0.61147925 0.6390405  0.4239986  0.36883686 0.64439032 0.10637519
 0.09554436 0.251828   0.03713649 0.52758053 0.76115887 0.53158604
 0.03632293 0.49568381 0.3201016  0.48478944 0.77900076 0.33387365
 0.42868989 0.02701822 0.65922627 0.08697655 0.01746065 0.43974271
 0.56474114 0.51754392 0.26097413 0.3349703  0.17525331 0.68789882
 0.50557481 0.28270609 0.51616695 0.52311523 0.08310572]
[[29320, 27], [47, 38362]]
[6.31910057e-01 2.45712551e-01 5.47166196e-01 1.74317051e-01
 4.23661209e-02 2.92594135e-02 5.57641634e-01 3.45684970e-01
 0.00000000e+00 4.94938047e-01 6.85944175e-01 0.00000000e+00
 3.02388196e-02 2.87648881e-01 0.00000000e+00 2.55489086e-01
 0.00000000e+00 1.84590148e-01 1.88596452e-01 7.29581138e-01
 4.72374450e-01 2.05807515e-01 1.69552293e-01 2.96274767e-01
 5.12728444e-01 2.14084436e-02 3.32019126e-02 6.80822770e-01
 4.23266027e-04 1.33826218e-01 2.46452316e-01 3.13844562e-01
 7.95046254e-02 1.98601154e-01 0.00000000e+00 2.66810786e-01
 1.99782770e-02 1.52223792e-01 7.10010138e-01 3.66206293e-01
 0.00000000e+00 5.17144062e-01 0.00000000e+00 5.46473782e-01
 0.00000000e+00 0.00000000e+00 0.00000000e+00 8.89950863e-02
 6.38909557e-02 2.25956946e-01 3.10948584e-02 0.00000000e+00
 5.91837287e-01 2.77303527e-01 2.67274733e-02 4.17763933e-01
 2.38276639e-01 0.00000000e+00 0.00000000e+00 2.28459504e-01
 0.00000000e+00 6.35912506e-03 5.94884033e-01 6.99409773e-02
 1.38498201e-02 3.65836074e-01 1.69397322e-01 3.51605542e-01
 1.81409166e-01 0.00000000e+00 1.18512524e-01 5.64859020e-01
 3.25616720e-01 2.05471894e-01 0.00000000e+00 4.11911588e-01
 7.06024987e-02]
[[29270, 77], [77, 38332]]
[0.57545932 0.29614899 0.50491009 0.20317985 0.48852052 0.29223059
 0.50811053 0.31372211 0.13791977 0.45843991 0.66149144 0.62431841
 0.28714662 0.32927474 0.67742115 0.24467453 0.62463541 0.19791074
 0.17460115 0.69251784 0.44919418 0.18810868 0.16037052 0.2700076
 0.46119535 0.01884263 0.02926992 0.64479494 0.05792165 0.20082447
 0.36231843 0.35731679 0.57578065 0.18096223 0.3406774  0.3030299
 0.01845743 0.14481084 0.66305359 0.3368199  0.28041792 0.46264052
 0.50882929 0.50412045 0.3347582  0.29333169 0.55107215 0.08119442
 0.07732675 0.20466039 0.02844139 0.4129297  0.63600575 0.41075764
 0.02924183 0.37636996 0.24900398 0.34860307 0.65731848 0.26094911
 0.30736162 0.01937784 0.56860009 0.07284029 0.01458074 0.34508263
 0.44875549 0.40411388 0.20628378 0.25973572 0.1398996  0.58773167
 0.40856982 0.22824407 0.42890012 0.4344035  0.06453429]
[[29303, 44], [70, 38339]]
[0.7791661  0.40242379 0.68545818 0.27557255 0.66143225 0.39277701
 0.68633895 0.41869058 0.18646863 0.62003374 0.89271863 0.8408798
 0.38779069 0.44442817 0.91444586 0.32830924 0.84241312 0.26682293
 0.23265545 0.93754866 0.60513172 0.25229196 0.21780882 0.36279907
 0.61848928 0.02556612 0.03947063 0.87032203 0.07793734 0.27234041
 0.48958551 0.47984216 0.77954386 0.24100137 0.45468398 0.4091406
 0.02492927 0.19606033 0.89353743 0.45358999 0.37945397 0.62463287
 0.6897238  0.67679546 0.45347891 0.39476955 0.74270816 0.10906822
 0.10423672 0.27477887 0.03824809 0.55446685 0.8588451  0.54737473
 0.03957709 0.50614253 0.33309692 0.47296537 0.88837623 0.35065685
 0.41419271 0.02595958 0.76840981 0.09669721 0.01978392 0.46681953
 0.60473005 0.54701976 0.27940204 0.35152897 0.18809501 0.79626251
 0.55157911 0.3085307  0.578162   0.59021233 0.08685949]
[[29335, 12], [66, 38343]]
[0.7871085  0.35286408 0.66182832 0.24143406 0.63278126 0.34749563
 0.66856474 0.37079588 0.16399802 0.57979968 0.94024023 0.8761127
 0.34210701 0.39160951 0.96995696 0.29080313 0.87578403 0.23475378
 0.20559903 1.         0.56369774 0.22263683 0.19105819 0.32103307
 0.57777833 0.02239617 0.03468196 0.91301949 0.06858247 0.23871445
 0.42746825 0.42504121 0.78955073 0.21205196 0.39655591 0.3602557
 0.02195182 0.17204617 0.9431189  0.40146116 0.33417394 0.58613307
 0.66855341 0.66029916 0.39471959 0.34928442 0.74287369 0.09644713
 0.09179745 0.24197929 0.03361698 0.49730242 0.89587112 0.48813731
 0.03473211 0.44805528 0.29463013 0.41491048 0.93400013 0.3105114
 0.36267206 0.02278826 0.77637646 0.08539627 0.0173318  0.41103459
 0.56300868 0.4817213  0.24370107 0.30941649 0.16626113 0.81001781
 0.48607325 0.271844   0.52591839 0.53704346 0.07641114]
[[29320, 27], [48, 38361]]
[0.48692926 0.2521644  0.42815638 0.17274845 0.41449995 0.24832088
 0.4313235  0.2652492  0.11734223 0.38959076 0.55408422 0.52569056
 0.24464036 0.27982329 0.57985213 0.20811585 0.52554743 0.16799255
 0.14712172 0.60590299 0.38202045 0.15918073 0.13646139 0.22973194
 0.38864042 0.01605692 0.02486446 0.54176346 0.04915507 0.17098609
 0.30531892 0.30359384 0.48799285 0.15194225 0.28317811 0.25750075
 0.01571668 0.12316874 0.55658037 0.28685299 0.2388352  0.39256839
 0.43131817 0.42743745 0.28208569 0.24957187 0.46625973 0.06917222
 0.06573326 0.17350133 0.02411022 0.35080481 0.53429535 0.34647701
 0.02489768 0.31994682 0.21099485 0.29628115 0.55090052 0.22203638
 0.25937295 0.01634382 0.482011   0.06121254 0.01241305 0.29380213
 0.38169649 0.34334665 0.17446434 0.22114157 0.11915443 0.49690626
 0.34545788 0.19427895 0.36425855 0.36948899 0.05473761]
[[28702, 645], [672, 37737]]
[0.82947635 0.43379657 0.7285949  0.29275415 0.70492187 0.4212413
 0.73388422 0.44979011 0.19930315 0.66220028 0.95237133 0.90126154
 0.41460267 0.47584755 0.97605563 0.35383593 0.90099959 0.28509282
 0.25067731 1.         0.64978405 0.27090316 0.23136221 0.3893912
 0.662269   0.02719417 0.04238596 0.93048987 0.08359802 0.28969791
 0.51831517 0.51553587 0.83191592 0.25787555 0.48062933 0.43710106
 0.0267095  0.20861567 0.95466563 0.48657412 0.40521215 0.66894002
 0.73343154 0.72704392 0.47965452 0.42403751 0.79371393 0.11730945
 0.11204558 0.29386386 0.04084095 0.59557472 0.91700904 0.58858917
 0.04231119 0.54362866 0.35762587 0.50242631 0.94739795 0.37633506
 0.44023596 0.02767907 0.82096052 0.10432651 0.02104575 0.49844362
 0.64908588 0.58341582 0.29564771 0.37491934 0.20189235 0.84829539
 0.58758218 0.33009401 0.61897946 0.62717068 0.09283994]
[[29327, 20], [66, 38343]]
[0.92292943 0.60838677 0.86854211 0.41614309 0.85593204 0.59914797
 0.87146656 0.63933159 0.2832565  0.83293139 0.98940783 0.96156843
 0.58980391 0.67504491 1.         0.50140488 0.96142574 0.4054689
 0.35516674 1.         0.82594112 0.38410065 0.32923673 0.55366133
 0.83205387 0.03869653 0.0599231  0.97759061 0.11847671 0.41190461
 0.73686759 0.7326847  0.92398967 0.36643582 0.68331317 0.6214904
 0.03792195 0.29678492 0.99065753 0.69209814 0.57628208 0.83568087
 0.87146165 0.86787826 0.68019897 0.60207001 0.90372597 0.16667775
 0.158622   0.41808853 0.05809611 0.79711722 0.97014606 0.79313841
 0.06002327 0.76885552 0.50843275 0.71492051 0.98669884 0.5350252
 0.62549266 0.03938219 0.91827038 0.14753191 0.02995244 0.70870569
 0.82564198 0.79035306 0.42022874 0.53353593 0.28720328 0.93287495
 0.79224235 0.46875706 0.80954014 0.81436982 0.13200573]
[[29304, 43], [49, 38360]]
[1.         0.82559519 1.         0.56471648 1.         0.81305808
 1.         0.86759148 0.38439091 1.         1.         1.
 0.80038087 0.91605455 1.         0.68042102 1.         0.55023574
 0.4819773  1.         1.         0.52123558 0.44678199 0.75133525
 1.         0.05251276 0.08131808 1.         0.16077814 0.55896608
 0.9999505  0.99427415 1.         0.4972675  0.92727274 0.84338026
 0.05146173 0.4027471  1.         0.93919705 0.78203216 1.
 1.         1.         0.9230489  0.81702454 1.         0.22618802
 0.21525651 0.56736253 0.07883862 1.         1.         1.
 0.08145382 1.         0.68996156 0.97016492 1.         0.72604253
 0.84881287 0.05344309 1.         0.20020716 0.04064657 0.96173057
 1.         1.         0.57026    0.72402376 0.38974799 1.
 1.         0.63611502 1.         1.         0.1791375 ]
[[29315, 32], [69, 38340]]
[0.81954949 0.42287942 0.71965626 0.28923453 0.69649664 0.4164692
 0.7250311  0.44436318 0.19689559 0.65427841 0.9416665  0.89054336
 0.40995512 0.46919941 0.96536451 0.34841591 0.89028139 0.28183163
 0.24687931 0.98932275 0.64144398 0.26698728 0.22884307 0.38485335
 0.65261627 0.02689706 0.0416495  0.91997102 0.08235296 0.28631646
 0.51211712 0.50927213 0.82151869 0.25468494 0.47488289 0.43190312
 0.02636013 0.20629807 0.94396214 0.4810248  0.40057835 0.65933589
 0.72504897 0.71843213 0.47278888 0.41840057 0.78427383 0.11583812
 0.11025526 0.29060714 0.04038276 0.58847912 0.90628374 0.58117113
 0.04172078 0.5365796  0.35339797 0.4969335  0.93669024 0.37189812
 0.43474186 0.02737436 0.81092814 0.102551   0.02081918 0.49257308
 0.64083895 0.57601427 0.29209631 0.37086233 0.19958708 0.83781884
 0.57955134 0.32582797 0.61125984 0.62019076 0.09174574]
[[29343, 4], [77, 38332]]
[1.         0.46831717 0.98051929 0.43509518 0.97741675 0.5855023
 1.         0.5862435  0.26616901 0.88620814 1.         1.
 0.52790243 0.70196141 1.         0.46003225 1.         0.41318855
 0.26275607 1.         0.85848838 0.37677618 0.29984138 0.49312063
 0.88272835 0.03326383 0.05430192 1.         0.11740007 0.32529697
 0.57942742 0.57314958 1.         0.28378147 0.6515602  0.56912608
 0.03280034 0.2847268  1.         0.63446426 0.52928038 0.91713249
 1.         0.94607381 0.6138678  0.55964627 1.         0.14417971
 0.15155897 0.39947961 0.05010545 0.76452216 1.         0.72840991
 0.05692529 0.66018855 0.45085934 0.54648564 1.         0.48191927
 0.46668144 0.02931524 1.         0.14572363 0.03008332 0.6446969
 0.85730216 0.74560891 0.38169976 0.47547306 0.26872044 1.
 0.78814172 0.44697589 0.87451906 0.88857291 0.11706739]
[[29308, 39], [49, 38360]]
[0.92350859 0.51539357 0.8146927  0.34951251 1.         0.61049204
 0.81768008 0.49928667 0.29531648 0.74186745 1.         1.
 0.60027862 0.56460009 1.         0.39913007 1.         0.33341676
 0.27903732 1.         0.73352893 0.3008708  0.26121225 0.43387737
 0.73084233 0.02998562 0.04640967 1.         0.12331643 0.36468604
 0.6489878  0.61201924 1.         0.28594359 0.71239699 0.51884899
 0.02987012 0.23576587 1.         0.54436998 0.60081282 0.73869704
 1.         0.81319904 0.70915192 0.62769646 1.         0.13071368
 0.13446189 0.32655955 0.04552427 0.88268599 1.         0.737553
 0.0496466  0.60270024 0.41478799 0.74534981 1.         0.44725797
 0.65211852 0.03798194 0.92858941 0.11997261 0.02452638 0.56186096
 0.87929973 0.69392941 0.35033993 0.55624664 0.24209015 0.98334769
 0.71170841 0.38929175 0.91690702 0.73090866 0.10346533]
[[29299, 48], [40, 38369]]
[0.7820565  0.40338818 0.68666543 0.27603401 0.66454246 0.3973686
 0.69168599 0.42436752 0.18782092 0.62415622 0.89861747 0.84959492
 0.39107613 0.44771099 0.92109693 0.33256581 0.8494367  0.26894498
 0.23580916 0.94363848 0.61186318 0.25488551 0.2183183  0.36719554
 0.62333084 0.02565895 0.03975064 0.87764031 0.0786023  0.2731707
 0.48924342 0.48592637 0.78372288 0.24344063 0.45454473 0.41216989
 0.02514391 0.19684599 0.90079855 0.45887986 0.38208398 0.62909483
 0.69181028 0.6855142  0.45167368 0.39924765 0.74847099 0.11052686
 0.1051955  0.27742428 0.03855033 0.56151451 0.8647422  0.5550839
 0.03980289 0.51196411 0.33739363 0.47413452 0.89374533 0.35484006
 0.41526108 0.02615044 0.77373538 0.0980095  0.01986011 0.46992275
 0.61132923 0.54964308 0.27894705 0.35376401 0.19044907 0.79938493
 0.55332431 0.31081925 0.58327691 0.59160821 0.08757767]
[[29325, 22], [60, 38349]]
[0.8636866  0.44589343 0.75921371 0.30519168 0.73354147 0.43689315
 0.76220987 0.46592485 0.20703919 0.68824412 0.99076239 0.93484424
 0.43079848 0.49343256 1.         0.36537365 0.93569184 0.29630458
 0.25887421 1.         0.67301464 0.28039275 0.24132127 0.40362546
 0.68653798 0.02834229 0.04381381 0.96677912 0.08656217 0.30181537
 0.54143168 0.53396755 0.86480967 0.26769522 0.5025098  0.4542681
 0.02769613 0.21735931 0.99232166 0.50459581 0.42127131 0.69343851
 0.76433977 0.75319814 0.50076683 0.43907267 0.82467337 0.121415
 0.1158243  0.30530724 0.04246588 0.61701491 0.95332986 0.60922275
 0.04391252 0.56296005 0.37061293 0.52401989 0.98576365 0.39008266
 0.45871785 0.02880691 0.85301656 0.10756777 0.02193464 0.51818184
 0.67251174 0.60667419 0.30889644 0.39016257 0.20931158 0.88276612
 0.61112555 0.34259056 0.64232241 0.6539507  0.0964609 ]
[[29255, 92], [74, 38335]]
[0.80190322 0.36197438 0.67563326 0.24766364 0.64635671 0.35646785
 0.68242291 0.38037009 0.16824782 0.59295656 0.94743131 0.89161061
 0.35093852 0.40171572 0.96537877 0.2983118  0.89127933 0.24083717
 0.21092867 0.98352332 0.5767274  0.22839251 0.19598555 0.32932647
 0.59091924 0.02297697 0.03558134 0.92880897 0.07036037 0.24488783
 0.43850021 0.43601055 0.80436474 0.21755261 0.40678171 0.36956807
 0.02252089 0.17649292 0.94916989 0.41182384 0.34280549 0.59933998
 0.68241149 0.67409202 0.40489964 0.35829783 0.75731893 0.09894936
 0.09417843 0.2482543  0.03448914 0.50980752 0.91152513 0.50057
 0.0356332  0.4596067  0.30225103 0.42560897 0.94366259 0.31851769
 0.37204176 0.02337948 0.79108639 0.08761032 0.01778145 0.42164751
 0.57603289 0.4941033  0.24999466 0.31740695 0.17057078 0.82499353
 0.49848963 0.27886439 0.53864957 0.54986254 0.07839213]
[[29281, 66], [51, 38358]]
[0.63856414 0.32999978 0.56105594 0.225871   0.54306872 0.32498062
 0.56522743 0.34692946 0.15361004 0.51026018 0.73069937 0.69196493
 0.32001987 0.36617385 0.75565984 0.27213463 0.69176774 0.21989775
 0.19260161 0.7808944  0.50028915 0.20833152 0.1785834  0.30045568
 0.50900848 0.02099982 0.03251888 0.71410829 0.06429156 0.22356917
 0.3996363  0.39737221 0.64002942 0.19879689 0.37061809 0.3370554
 0.02056903 0.16106949 0.7331173  0.3754026  0.31257402 0.5141821
 0.56522042 0.56010901 0.36903968 0.32658802 0.61124281 0.09045819
 0.08603309 0.2268979  0.03152952 0.45917423 0.7038196  0.45348832
 0.03256856 0.4187216  0.27592863 0.38776388 0.72669627 0.29036239
 0.33934525 0.02137322 0.63198921 0.08005986 0.01624591 0.38444656
 0.49986245 0.44945193 0.22809944 0.28940079 0.15584916 0.65230928
 0.45218308 0.2542558  0.47689451 0.48378364 0.07161609]
[[29318, 29], [69, 38340]]
[0.82846506 0.42769746 0.72750172 0.29239939 0.70408195 0.42097623
 0.73292548 0.44922314 0.19903145 0.66138187 0.95185827 0.90019794
 0.41440968 0.47435181 0.9757977  0.3523507  0.89993316 0.28489568
 0.24958958 1.         0.64842616 0.26991199 0.23132555 0.38902293
 0.65981722 0.02718901 0.04211367 0.92992251 0.0832573  0.28941909
 0.51775265 0.51481974 0.8304512  0.25747892 0.48012116 0.4366818
 0.02664708 0.20852821 0.9541773  0.48628635 0.40491369 0.66654816
 0.73289952 0.72625724 0.47798022 0.42305806 0.7928108  0.11711779
 0.11147295 0.29375952 0.04082    0.5948899  0.91611507 0.5875187
 0.04217845 0.5424436  0.35724675 0.50231326 0.94683132 0.37592896
 0.43950679 0.02767081 0.81982089 0.10368382 0.02104504 0.4979609
 0.64786541 0.58234778 0.29527047 0.37486968 0.20179812 0.84694177
 0.58588013 0.32938056 0.61796524 0.62690184 0.09275296]
[[29326, 21], [50, 38359]]
[0.80734555 0.38709968 0.69598926 0.26478066 0.67017054 0.38122139
 0.70197698 0.40679119 0.18023154 0.62307745 0.94345792 0.88645765
 0.37527785 0.42951411 0.97038682 0.31903181 0.88616551 0.25799174
 0.22598762 1.         0.6087651  0.24439385 0.20948422 0.35228178
 0.62128076 0.02462195 0.03812806 0.91926254 0.07538501 0.26208466
 0.46885088 0.46618938 0.80951635 0.23315643 0.43477369 0.39543914
 0.02412916 0.18883792 0.94601665 0.44036516 0.36667475 0.62870693
 0.70196691 0.69463005 0.4327936  0.38308135 0.76802708 0.10605395
 0.10092851 0.26602231 0.03696547 0.54974909 0.90402008 0.54160261
 0.03819167 0.49188418 0.3235057  0.45488474 0.93791135 0.3404222
 0.39798659 0.02505813 0.79780629 0.0938723  0.01905816 0.45092998
 0.60815263 0.53589969 0.26737973 0.33947601 0.18274354 0.82770868
 0.53976796 0.29825756 0.57518462 0.58507324 0.08399325]
[[29331, 16], [54, 38355]]
[0.88248189 0.47302578 0.74600878 0.32355501 0.71436656 0.46584263
 0.75334706 0.49708761 0.22023724 0.66604774 1.         0.97943801
 0.45857921 0.52485459 1.         0.38984806 0.97907997 0.31525825
 0.27614949 1.         0.65763432 0.29864257 0.2559843  0.43047846
 0.66499156 0.03008725 0.0465913  1.         0.09211804 0.32026031
 0.57292287 0.5696706  0.88514231 0.28491003 0.53128207 0.48321576
 0.02948506 0.23075445 1.         0.53811411 0.44806629 0.66935699
 0.75333472 0.744343   0.52886201 0.46811522 0.834295   0.12959471
 0.12333148 0.32507106 0.04517069 0.62294217 1.         0.61815332
 0.04666907 0.58892668 0.39531433 0.55585719 1.         0.41598697
 0.48632839 0.03062028 0.87079101 0.11470894 0.0232885  0.55102472
 0.65727429 0.61480089 0.32673117 0.41483031 0.22330659 0.90743799
 0.61707483 0.36446289 0.63789427 0.64370722 0.10263705]
[[29311, 36], [49, 38360]]
[0.86672025 0.43657684 0.78394111 0.32423786 0.76506386 0.45768992
 0.79250647 0.47978837 0.21400806 0.71153745 0.96258767 0.92244092
 0.43973507 0.52510788 0.98119169 0.37633945 0.92223516 0.31352429
 0.25249498 1.         0.69526992 0.29373344 0.24661699 0.41224599
 0.70949532 0.02854473 0.04482572 0.94554625 0.09086744 0.2974184
 0.53150107 0.52781688 0.86824919 0.26333743 0.51837035 0.46623019
 0.02801856 0.22553287 0.96438985 0.51935047 0.43266287 0.72240468
 0.79249938 0.77529565 0.50825869 0.4535142  0.83902724 0.12315207
 0.12040251 0.31735279 0.04289185 0.63273041 0.93481059 0.61893247
 0.04546584 0.56868767 0.37812923 0.51216896 0.95868108 0.39957329
 0.44554977 0.02803759 0.8600015  0.11304731 0.02306234 0.53069722
 0.69457378 0.61875453 0.31454971 0.39732258 0.21673212 0.88106252
 0.63097227 0.35560569 0.67519634 0.68529793 0.09817722]
[[29335, 12], [81, 38328]]
[0.71595627 0.35831585 0.62762866 0.2459558  0.5469879  0.32346359
 0.63319643 0.38863676 0.15101189 0.57024572 0.84006986 0.77894098
 0.31861863 0.39965187 0.86839701 0.3026344  0.77862768 0.24168726
 0.21542515 0.89703521 0.55727946 0.23322778 0.19896526 0.33613283
 0.57146934 0.02359012 0.03653715 0.81412198 0.06322185 0.23809841
 0.42691539 0.43400307 0.69642671 0.22281532 0.36428856 0.36821995
 0.02297947 0.17926985 0.84281392 0.41960503 0.30722931 0.57718891
 0.58108732 0.62659782 0.36262918 0.32097643 0.65193232 0.10116478
 0.09339931 0.25413509 0.03527175 0.45136689 0.79777548 0.48410241
 0.03569532 0.46931727 0.3040027  0.38113919 0.83412155 0.31682016
 0.3334648  0.02187488 0.70427421 0.0883235  0.0178833  0.42840637
 0.5149683  0.49045196 0.24911419 0.28444012 0.16950208 0.72069517
 0.48952002 0.27831294 0.46886602 0.53262031 0.08013754]
[[29306, 41], [49, 38360]]
[0.62512299 0.32259444 0.54895501 0.22062786 0.53129656 0.31766686
 0.55308015 0.33887925 0.1501958  0.49909696 0.71823419 0.67929868
 0.31274005 0.35790698 0.73634146 0.26583893 0.67907386 0.21497335
 0.18824342 0.75469774 0.48931615 0.20361189 0.17457109 0.29355328
 0.49767418 0.02051864 0.03176937 0.70175258 0.06281032 0.21839551
 0.39054179 0.38847143 0.62666028 0.19417432 0.36192306 0.32951886
 0.02010836 0.15735307 0.7199873  0.36698737 0.30557776 0.50291598
 0.55303717 0.54802175 0.36049188 0.31923274 0.59820303 0.08837817
 0.0841041  0.22163533 0.03079751 0.44889306 0.69128351 0.44317204
 0.03182623 0.40930833 0.26952165 0.37905421 0.71447313 0.28366965
 0.33152297 0.02087212 0.61863871 0.0781783  0.01588229 0.3757832
 0.48889974 0.43942211 0.22273842 0.28290519 0.15228614 0.63908271
 0.44196819 0.24855349 0.4662982  0.47309995 0.06998275]
[[29310, 37], [80, 38329]]
[0.80669444 0.41609499 0.70788872 0.28449321 0.68587323 0.41115013
 0.71481712 0.43889414 0.19407915 0.64477515 0.92784992 0.87877848
 0.40429737 0.46249748 0.96086597 0.3442303  0.87782799 0.27785209
 0.24379836 1.         0.63318633 0.26338977 0.22516309 0.38000027
 0.6431936  0.02647794 0.04104856 0.90717252 0.08119887 0.28176179
 0.50312399 0.50297377 0.80918355 0.25115759 0.4662912  0.42581708
 0.02599661 0.20308025 0.93063873 0.47498433 0.39481386 0.64982384
 0.71348976 0.70960408 0.46383067 0.41312622 0.77311713 0.1144573
 0.10875482 0.2866363  0.03980436 0.58121114 0.89312353 0.57407481
 0.04110132 0.52972428 0.34898534 0.48892879 0.92280217 0.3671805
 0.42762101 0.02697013 0.79929057 0.10124927 0.02049675 0.48546846
 0.6325987  0.56728793 0.28684907 0.36544187 0.19716175 0.82477783
 0.57021351 0.32119409 0.60288987 0.61021515 0.09046231]
[[29324, 23], [50, 38359]]
[0.82031104 0.40742317 0.71160313 0.2787032  0.68639847 0.40123325
 0.71744845 0.42814268 0.18960605 0.64042539 0.95048984 0.89754161
 0.394986   0.45208854 0.97260307 0.33577736 0.89725641 0.271411
 0.23773187 0.99495912 0.62645343 0.25718237 0.2205126  0.37074928
 0.63867143 0.02590023 0.04010771 0.9295663  0.07930228 0.27578754
 0.49349072 0.49068921 0.8224302  0.24525299 0.45766973 0.41613751
 0.025383   0.19872492 0.95263196 0.46349737 0.3859041  0.64592099
 0.71743862 0.71027625 0.45557608 0.40321847 0.78192768 0.11155408
 0.10616618 0.27983477 0.03888256 0.568841   0.91468635 0.56088827
 0.04017236 0.517068   0.34041095 0.47884321 0.94584637 0.35835341
 0.41884654 0.02635769 0.81099865 0.09874869 0.02004655 0.47460033
 0.62585552 0.55532098 0.28140843 0.35728814 0.19224183 0.84018987
 0.55909725 0.31390609 0.5936716  0.60332503 0.08835702]
[[29323, 24], [50, 38359]]
[0.71188028 0.36763353 0.62531347 0.25155599 0.60523229 0.36204595
 0.62997058 0.38642223 0.17114569 0.5686044  0.81609359 0.77235934
 0.35646621 0.40792474 0.84066366 0.303088   0.77213601 0.24499414
 0.21459134 0.86550353 0.5574726  0.23209615 0.19894959 0.33465092
 0.56720697 0.02338974 0.03621983 0.79743779 0.07161012 0.24899332
 0.44523917 0.44271448 0.7135398  0.22145132 0.41289571 0.37552044
 0.02291516 0.17939467 0.8184737  0.41821674 0.34822707 0.57298288
 0.62996275 0.62425631 0.41108232 0.36382567 0.68134279 0.10075006
 0.09584815 0.25271539 0.03511678 0.51157134 0.78578534 0.50522878
 0.03627746 0.46647966 0.30732441 0.43199619 0.81169431 0.32339833
 0.37801221 0.02380495 0.70450435 0.08917263 0.01809911 0.42827355
 0.55699623 0.50075431 0.25403225 0.32240443 0.17359123 0.72744734
 0.5037852  0.28325488 0.5313545  0.53904562 0.07977692]
[[29314, 33], [49, 38360]]
[0.82360422 0.42499368 0.72322611 0.29068387 0.69995157 0.41851491
 0.72862296 0.44658676 0.19786267 0.65750096 0.94629606 0.89491744
 0.41198913 0.47153671 0.97010493 0.35024658 0.89465411 0.28322937
 0.24809787 0.99417525 0.64460192 0.26830528 0.22997685 0.38674413
 0.65588851 0.02703046 0.04185888 0.92448617 0.08276047 0.28772358
 0.51471726 0.51179609 0.82556298 0.25596535 0.47730686 0.43412363
 0.0264897  0.20731054 0.94860243 0.48344382 0.40254476 0.66258233
 0.72861202 0.72199956 0.47513775 0.42055972 0.78816141 0.11642893
 0.11080369 0.29204481 0.04058151 0.59140095 0.91074777 0.58405925
 0.04192814 0.5392427  0.35515267 0.49938347 0.94129652 0.37372512
 0.43692137 0.02750935 0.81500592 0.10305749 0.02092243 0.49504358
 0.64404922 0.57891853 0.29353744 0.37268442 0.20061941 0.84196138
 0.58240821 0.32743714 0.6143304  0.62324092 0.09220967]
[[29329, 18], [66, 38343]]
[0.83004557 0.4305592  0.72987765 0.29450737 0.70665304 0.42402092
 0.73526377 0.4524608  0.20046506 0.66429156 0.95248222 0.90120898
 0.41740955 0.47773496 0.97620268 0.35484884 0.90094619 0.28695541
 0.25135766 1.         0.65141723 0.27183147 0.23300293 0.39183157
 0.66267539 0.02738612 0.04240848 0.93071784 0.08384797 0.29150844
 0.52148783 0.51852754 0.83199825 0.25933174 0.48358543 0.43983432
 0.02683799 0.21003809 0.95478387 0.48980408 0.40784043 0.66935544
 0.73525471 0.72865501 0.48138261 0.42608947 0.79467757 0.11796012
 0.11225918 0.29588725 0.04111541 0.59833078 0.91700685 0.59100281
 0.04247927 0.54627977 0.35982432 0.50595428 0.94749294 0.37864112
 0.44266748 0.0278713  0.82146475 0.10441074 0.02119774 0.50155566
 0.6508663  0.58587288 0.2973984  0.37758827 0.20325884 0.84836274
 0.58935249 0.33174269 0.62121071 0.63010578 0.09342263]
[[29312, 35], [47, 38362]]
[1.         0.66514075 1.         0.45496382 1.         0.65504023
 1.         0.69897506 0.30968452 0.98522127 1.         1.
 0.64482683 0.73801933 1.         0.54818118 1.         0.44329741
 0.388305   1.         0.96899287 0.41993344 0.3599499  0.60531323
 0.98318405 0.0423069  0.06551391 1.         0.12953091 0.45033101
 0.8056101  0.80103695 1.         0.40062355 0.74705727 0.67946929
 0.04146014 0.32447319 1.         0.75666409 0.63004419 0.9916044
 1.         1.         0.74365432 0.65823581 1.         0.18222838
 0.1734214  0.45709561 0.06351633 0.90207612 1.         0.89283903
 0.06562327 0.83646457 0.55586751 0.78161335 1.         0.58493615
 0.68384607 0.04305642 1.         0.16129689 0.03274691 0.77481821
 0.9682984  0.88637264 0.45942996 0.58330973 0.31400046 1.
 0.89075876 0.51248605 0.93091682 0.94212927 0.14432212]
[[29318, 29], [64, 38345]]
[0.48323573 0.24934456 0.42433619 0.17054539 0.41068053 0.2455634
 0.42750488 0.26201565 0.11609577 0.38578411 0.55523689 0.52509218
 0.24172513 0.2766583  0.56920943 0.20545162 0.52493771 0.16617854
 0.14556808 0.58333539 0.37821602 0.15742452 0.13493441 0.22692167
 0.38481057 0.01585953 0.02455834 0.5424435  0.04855813 0.16882127
 0.30197116 0.30028559 0.484394   0.15017392 0.28001756 0.25467635
 0.01554275 0.12163977 0.55659041 0.28363464 0.23619347 0.38876516
 0.42751195 0.42361503 0.27877389 0.24671513 0.46243692 0.06830454
 0.06501058 0.17135251 0.023811   0.34698971 0.53437493 0.34268075
 0.02460014 0.31638733 0.20837693 0.29300896 0.55230285 0.21928282
 0.25634293 0.01614086 0.47816062 0.06046734 0.01227578 0.29044309
 0.37786645 0.33964542 0.17222992 0.2186723  0.11768953 0.49400748
 0.34172233 0.1921193  0.36042649 0.36568462 0.05409787]
[[28336, 1011], [560, 37849]]
[0.80713986 0.42238788 0.69606427 0.27468103 0.6701352  0.40055362
 0.6997501  0.43219946 0.19069042 0.63345397 0.94586314 0.88776949
 0.40032139 0.44604859 0.97278376 0.33892605 0.88747174 0.26897112
 0.24790794 1.         0.62230596 0.25661064 0.22282395 0.37609239
 0.63205451 0.02643514 0.04058954 0.92120364 0.07900649 0.28495577
 0.51007643 0.50755168 0.80935229 0.25419828 0.45883015 0.42023237
 0.02588095 0.19907125 0.94847095 0.46789086 0.3894717  0.63535501
 0.69973984 0.69895225 0.46104799 0.40606971 0.76706718 0.11375203
 0.10647455 0.28063942 0.03966714 0.57381521 0.9056688  0.5699925
 0.04034309 0.5277838  0.34561651 0.49682829 0.94021018 0.36276196
 0.43610323 0.02746644 0.79741761 0.09843993 0.01992373 0.47973565
 0.62182889 0.5620465  0.28453145 0.36238676 0.19349165 0.82789359
 0.56071241 0.31476023 0.58609259 0.59442739 0.08973269]
[[29331, 16], [68, 38341]]
[0.83120555 0.43558919 0.72897991 0.29720412 0.75463155 0.45430387
 0.73518142 0.45107055 0.21642917 0.66243454 0.97006564 0.90403164
 0.44704941 0.48152837 1.         0.35268556 0.9036932  0.28782758
 0.25017537 1.         0.64883926 0.27077301 0.23136911 0.39025983
 0.66306633 0.02735974 0.0423736  0.94203564 0.09047484 0.29878773
 0.5336709  0.5224503  0.84589064 0.25859078 0.52209579 0.44309076
 0.02669287 0.20863886 0.9730299  0.48734539 0.44031888 0.66973644
 0.77545534 0.72777287 0.51971758 0.46002115 0.81871887 0.11746341
 0.11359133 0.29496574 0.04095125 0.64689583 0.92437747 0.60584411
 0.04267962 0.54469735 0.36010684 0.54624599 0.96364002 0.38159099
 0.47791939 0.02933364 0.82064781 0.10439748 0.02123669 0.49794767
 0.68431161 0.59137366 0.29948089 0.40765758 0.20533387 0.85370695
 0.59828235 0.33369499 0.67197546 0.63267836 0.0930435 ]
[[29306, 41], [52, 38357]]
[0.82964071 0.42808379 0.72852581 0.29281445 0.70508162 0.42158337
 0.73396257 0.44986065 0.1993126  0.66231954 0.9532348  0.90147633
 0.41500979 0.47498866 0.9772191  0.35280902 0.90121129 0.28530593
 0.24991341 1.         0.64932341 0.27026917 0.23166337 0.38957909
 0.66068986 0.02722868 0.04216472 0.93126403 0.08336605 0.28983264
 0.51849134 0.51554672 0.83161138 0.25784201 0.48080883 0.43730585
 0.0266837  0.20883071 0.95555817 0.48698806 0.40549564 0.66743157
 0.73395376 0.72729164 0.47861669 0.42363989 0.79393859 0.11728199
 0.11161386 0.29418671 0.04087911 0.59573559 0.91742381 0.5883397
 0.04223507 0.54319253 0.35775635 0.50304568 0.94819804 0.37646444
 0.44012383 0.02771116 0.8209784  0.10381095 0.02107587 0.49867212
 0.64876725 0.58315989 0.29568935 0.37541745 0.20209036 0.84813077
 0.58667331 0.32983544 0.61883176 0.62781058 0.09288567]
[[29320, 27], [47, 38362]]
[0.82502584 0.42567959 0.72439729 0.29115082 0.70120561 0.41943032
 0.73006089 0.44758851 0.19824772 0.65875685 0.94808558 0.8968119
 0.41282139 0.47244768 0.97345335 0.35103102 0.89643977 0.28378729
 0.24864747 1.         0.64599702 0.26885874 0.23036033 0.38759926
 0.65713522 0.0270776  0.041938   0.92634485 0.08292396 0.28821198
 0.51544557 0.51294285 0.82707557 0.25647688 0.47794083 0.43496828
 0.02654325 0.20767308 0.95047891 0.4845088  0.40332384 0.6638524
 0.72984555 0.72362602 0.47571111 0.42147184 0.78970008 0.11669523
 0.1110287  0.29264177 0.04066043 0.59272735 0.91248876 0.58538006
 0.04200554 0.54041449 0.35594181 0.50021576 0.94305359 0.37454693
 0.43762324 0.02756093 0.81657142 0.1032816  0.02095924 0.49599065
 0.64543664 0.57995644 0.29394056 0.37339323 0.20106971 0.84342964
 0.58337278 0.32807622 0.61557326 0.62428259 0.09239174]
[[29328, 19], [50, 38359]]
[0.82618452 0.42192475 0.72308023 0.28860716 0.6991748  0.41551678
 0.72862424 0.44338573 0.19642093 0.65557152 0.95146575 0.89943405
 0.40904046 0.46816127 0.97490816 0.34773169 0.89916355 0.28116635
 0.2462841  0.99860799 0.64231978 0.2663685  0.22833858 0.38396627
 0.65390797 0.02683297 0.04155197 0.92980795 0.08215542 0.28564687
 0.51103683 0.50813582 0.82819444 0.25409149 0.47390685 0.43099667
 0.02629624 0.20581861 0.95373662 0.47998511 0.3996558  0.66078383
 0.72861491 0.72182175 0.47174568 0.41755154 0.78977973 0.11557594
 0.10999118 0.28991132 0.0402844  0.58767713 0.91569502 0.58013434
 0.04162069 0.53540247 0.35258684 0.49582894 0.94654316 0.371064
 0.4337808  0.02730797 0.81735216 0.10230267 0.02076929 0.49149626
 0.64175269 0.57485403 0.29143179 0.37001324 0.19915652 0.84503864
 0.57843564 0.32508703 0.61122777 0.62038359 0.09153657]
[[29337, 10], [59, 38350]]
[0.9194033  0.4716051  0.80582044 0.32263315 0.77948036 0.46444049
 0.81192908 0.49563836 0.21954851 0.7314363  1.         0.99957822
 0.45723373 0.52328794 1.         0.3887272  0.99928215 0.31427634
 0.27528222 1.         0.71683494 0.29773392 0.25522094 0.42922364
 0.72960333 0.0299973  0.04645198 1.         0.09184221 0.31933279
 0.57118956 0.56794851 0.92160326 0.28403797 0.52969211 0.48173622
 0.02939386 0.2300835  1.         0.53649872 0.44671253 0.73717946
 0.81191881 0.80443379 0.52731188 0.46671829 0.87931295 0.12920795
 0.12294743 0.32410259 0.04503588 0.6566272  1.         0.64831295
 0.04652766 0.59842931 0.39415708 0.55419507 1.         0.41479682
 0.48488165 0.0305289  0.9096935  0.11436565 0.02321599 0.54937892
 0.7162101  0.64247512 0.32579804 0.41358253 0.22263769 0.94004
 0.6464328  0.36336425 0.68257636 0.69266466 0.10232429]
[[29323, 24], [49, 38360]]
[0.70738827 0.36342214 0.62029609 0.24857879 0.60010259 0.35789073
 0.62497883 0.38189557 0.16919233 0.56327078 0.81357031 0.76926237
 0.35231123 0.40323295 0.83385901 0.29950933 0.76903389 0.24218965
 0.21214626 0.8543705  0.55207818 0.22943443 0.1966668  0.33071946
 0.56186909 0.02311355 0.03579283 0.79491819 0.07076773 0.24603959
 0.44016015 0.43766185 0.70908703 0.21887273 0.40817337 0.37123225
 0.02265117 0.17727799 0.81553568 0.413416   0.34423204 0.56767701
 0.62497004 0.61923238 0.4063157  0.35964101 0.67663685 0.09955667
 0.09474635 0.24972546 0.03470072 0.50591999 0.78299768 0.49954942
 0.03585204 0.46113873 0.30369899 0.42705338 0.80930996 0.31959487
 0.37362706 0.0235229  0.69992783 0.08812303 0.01789052 0.42333346
 0.55159886 0.49508912 0.25101591 0.31869854 0.17154923 0.72331511
 0.49811588 0.28000446 0.52581397 0.5335463  0.07884803]
[[29322, 25], [69, 38340]]
[0.82199841 0.41256338 0.71571054 0.28221021 0.69106697 0.40629667
 0.72142573 0.43354664 0.19203634 0.64611734 0.95036369 0.89750969
 0.39996679 0.45778158 0.97350466 0.34001535 0.89723084 0.27488992
 0.2407834  0.9970988  0.63245643 0.2604456  0.22328155 0.3754388
 0.64440242 0.02623326 0.04062334 0.92882145 0.08032038 0.27929182
 0.49970596 0.49686924 0.82407039 0.24841007 0.46341343 0.421415
 0.02570888 0.20124389 0.95260121 0.4693395  0.39078211 0.65149059
 0.72141612 0.71441319 0.46129743 0.4082948  0.78446953 0.11299103
 0.10753223 0.28343229 0.03938342 0.57612655 0.91427275 0.56835086
 0.04068982 0.52360943 0.34474004 0.48485116 0.94551342 0.36284898
 0.42414595 0.02669721 0.81289333 0.10001713 0.02030478 0.48058997
 0.63187183 0.56290751 0.28496286 0.36180047 0.19470884 0.8414347
 0.56659971 0.31787104 0.60040438 0.6098429  0.08949173]
[[29314, 33], [47, 38362]]
[0.46646932 0.36413654 0.50999533 0.24907106 0.52008713 0.35860728
 0.5076549  0.38266001 0.16954939 0.52644616 0.41358121 0.43554665
 0.35301484 0.40403163 0.40368487 0.30010654 0.43566085 0.24270122
 0.21259453 0.39367986 0.51881028 0.2299008  0.1970539  0.33138668
 0.52548759 0.02316292 0.03586867 0.42272416 0.0709174  0.24654387
 0.44103469 0.43853111 0.46562082 0.21934126 0.40897426 0.37198808
 0.02269918 0.17763853 0.41262254 0.41424022 0.34492511 0.52944958
 0.50765883 0.5105266  0.40711236 0.36035348 0.48183779 0.09977023
 0.094948   0.25025844 0.03477526 0.48732426 0.428682   0.48297798
 0.03592881 0.45590263 0.30432318 0.42789149 0.4156593  0.32022108
 0.37438092 0.02357344 0.47019795 0.08830927 0.01792897 0.42418083
 0.51848352 0.47993537 0.25151963 0.31933873 0.1719131  0.45850996
 0.48199916 0.28056574 0.50089454 0.50617028 0.0790156 ]
[[29311, 36], [66, 38343]]
[1.         0.56401383 0.96904278 0.38581001 0.93669849 0.55544314
 0.97654244 0.59271171 0.26255441 0.87769343 1.         1.
 0.54679485 0.62582988 1.         0.464874   1.         0.37583836
 0.32920583 1.         0.85976222 0.35606448 0.30524029 0.51326455
 0.87546178 0.03586765 0.0555432  1.         0.10981681 0.38183197
 0.6831652  0.6792635  1.         0.33964911 0.63354017 0.57616508
 0.03514982 0.2751249  1.         0.64164478 0.53423794 0.88474279
 0.97651962 0.9673419  0.63062359 0.55820491 1.         0.15449551
 0.14702469 0.38752341 0.0538473  0.78584038 1.         0.77563511
 0.05563408 0.71572247 0.47131803 0.6628151  1.         0.4960288
 0.5798693  0.03650209 1.         0.13674663 0.02776219 0.65702776
 0.85901605 0.76850645 0.38957332 0.49461556 0.26623009 1.
 0.77332692 0.43456229 0.81771798 0.83008287 0.12236067]
[[29323, 24], [67, 38342]]
[0.79637368 0.42119982 0.68079182 0.26680843 0.65371876 0.39209476
 0.68342721 0.42587572 0.18745089 0.62095065 0.94269592 0.88117537
 0.39539239 0.43354803 0.97158282 0.33394811 0.88086222 0.262077
 0.24374228 0.99642907 0.6109919  0.2510944  0.21970646 0.37164119
 0.61970048 0.02621025 0.04004548 0.91633953 0.07722637 0.28456509
 0.50953351 0.50722146 0.7987006  0.25392433 0.45030712 0.41414719
 0.02564619 0.19525689 0.9454942  0.46105383 0.38371451 0.62097979
 0.68341642 0.68602384 0.45500045 0.3995789  0.75422751 0.11272095
 0.10448656 0.2753979  0.03931819 0.5659789  0.90000086 0.56425919
 0.03962085 0.52347687 0.34167609 0.49426465 0.93663007 0.35806871
 0.43014547 0.02705991 0.78614838 0.09625628 0.01944572 0.47308723
 0.61056573 0.55480624 0.28063061 0.35807543 0.19028923 0.81820129
 0.55069325 0.30892237 0.57188337 0.57975403 0.08871294]
[[29324, 23], [56, 38353]]
[0.82588601 0.42111239 0.72272949 0.28809606 0.69587785 0.41321085
 0.72823441 0.44292886 0.19523143 0.6551635  0.95035997 0.89916072
 0.4067808  0.46736658 0.97341643 0.34743718 0.89889426 0.28077034
 0.24605276 0.99852524 0.64193219 0.26610665 0.22815841 0.38359212
 0.6533635  0.02680166 0.04150312 0.929081   0.08166083 0.28486564
 0.50969121 0.50728482 0.82714239 0.253824   0.47104197 0.43027767
 0.02627266 0.20565094 0.95258962 0.47954754 0.39723835 0.66025159
 0.72583021 0.72146795 0.46889371 0.41502668 0.78805927 0.11546373
 0.10977715 0.28961083 0.04024475 0.58415652 0.91517884 0.57860587
 0.04155774 0.53484989 0.35213977 0.4928316  0.94552674 0.37043817
 0.43115672 0.02718754 0.81715623 0.10217814 0.0207415  0.49111272
 0.63922253 0.57387192 0.29095327 0.36777525 0.19878927 0.8445233
 0.57725573 0.32457528 0.60761627 0.61965266 0.09144698]
[[29326, 21], [56, 38353]]
[0.81556877 0.41671008 0.71390315 0.28503992 0.69033129 0.41038135
 0.71936979 0.43790594 0.19399447 0.64733642 0.93913623 0.88779618
 0.40398495 0.46237484 0.9622983  0.34343405 0.88752947 0.27769301
 0.24324182 0.98564573 0.63426959 0.26307697 0.22551609 0.37922111
 0.64569616 0.02650153 0.04103871 0.91774625 0.08114058 0.28211725
 0.50472055 0.50185534 0.81755063 0.25095306 0.46804897 0.42567071
 0.0259714  0.20327521 0.94137995 0.47405269 0.39471663 0.65247601
 0.71936061 0.71266223 0.46591454 0.41239059 0.77967196 0.1141484
 0.10863257 0.28633028 0.03978682 0.58038941 0.90383027 0.57295194
 0.04110661 0.52878411 0.3482302  0.48969988 0.93427249 0.36647717
 0.42842011 0.02697068 0.80685963 0.10103899 0.02051276 0.4854218
 0.63371041 0.56774524 0.28783008 0.36544029 0.19669635 0.8341598
 0.57127692 0.32106934 0.60361144 0.61263949 0.09040585]
[[29330, 17], [72, 38337]]
[0.82497398 0.41800186 0.72170422 0.28594964 0.69705309 0.41142807
 0.72712328 0.43899484 0.19451238 0.65224361 0.94793428 0.89669454
 0.4050903  0.463683   0.97338823 0.34428469 0.89631785 0.2784281
 0.24381495 0.99715368 0.63847796 0.26376679 0.22622634 0.38017068
 0.65053627 0.02657739 0.04114866 0.92618984 0.08135248 0.28296695
 0.50643075 0.50311363 0.82702549 0.25159934 0.46969231 0.42684729
 0.02603816 0.20388113 0.9503331  0.47525896 0.39582358 0.65757791
 0.7273292  0.71993672 0.46760276 0.41345577 0.78969651 0.11440654
 0.10890721 0.28705867 0.03989153 0.58240086 0.91234525 0.57465382
 0.04121862 0.53016612 0.34908171 0.49124577 0.9428974  0.36742519
 0.42976636 0.02704368 0.81653647 0.10127993 0.02057084 0.48680071
 0.63790386 0.56952324 0.28881074 0.36648196 0.1971577  0.84335762
 0.57327752 0.32196405 0.60668778 0.61631007 0.09064312]
[[29318, 29], [48, 38361]]
[0.82618452 0.42192475 0.72308023 0.28860716 0.6991748  0.41551678
 0.72862424 0.44338573 0.19642093 0.65557152 0.95146575 0.89943405
 0.40904046 0.46816127 0.97490816 0.34773169 0.89916355 0.28116635
 0.2462841  0.99860799 0.64231978 0.2663685  0.22833858 0.38396627
 0.65390797 0.02683297 0.04155197 0.92980795 0.08215542 0.28564687
 0.51103683 0.50813582 0.82819444 0.25409149 0.47390685 0.43099667
 0.02629624 0.20581861 0.95373662 0.47998511 0.3996558  0.66078383
 0.72861491 0.72182175 0.47174568 0.41755154 0.78977973 0.11557594
 0.10999118 0.28991132 0.0402844  0.58767713 0.91569502 0.58013434
 0.04162069 0.53540247 0.35258684 0.49582894 0.94654316 0.371064
 0.4337808  0.02730797 0.81735216 0.10230267 0.02076929 0.49149626
 0.64175269 0.57485403 0.29143179 0.37001324 0.19915652 0.84503864
 0.57843564 0.32508703 0.61122777 0.62038359 0.09153657]
[[29329, 18], [53, 38356]]
[0.9327131  0.47666421 0.8165017  0.32605736 0.78955648 0.46942453
 0.82275069 0.50091682 0.22190403 0.74040862 1.         1.
 0.46211321 0.52889968 1.         0.39285382 1.         0.31764474
 0.27823621 1.         0.7254718  0.30092669 0.25796203 0.43378863
 0.73853354 0.030315   0.04694401 1.         0.09281621 0.32271439
 0.57733417 0.57405704 0.93497623 0.28706122 0.53538776 0.48691164
 0.02970806 0.23252592 1.         0.54225666 0.45150589 0.74628373
 0.82274018 0.81508319 0.53295195 0.47172384 0.89168267 0.13057425
 0.12426199 0.32753262 0.04551211 0.66388082 1.         0.65537836
 0.04702147 0.60486179 0.39833936 0.56015391 1.         0.41921159
 0.49006239 0.03085173 0.9227612  0.11557795 0.02346404 0.55526345
 0.7248326  0.64942341 0.3292497  0.41801804 0.22499963 0.95394239
 0.65346229 0.36726288 0.69042615 0.70074622 0.10341385]
[[29334, 13], [67, 38342]]
[0.8375047  0.42663454 0.73240055 0.29183427 0.70803173 0.42016094
 0.73805223 0.44834094 0.19861032 0.66358275 0.96503934 0.9121749
 0.41361291 0.47339446 0.98869558 0.3516168  0.91189916 0.28430053
 0.24902781 1.         0.65007342 0.26934204 0.23089295 0.388256
 0.6618852  0.02713193 0.04201465 0.94313845 0.08307067 0.28883568
 0.51675029 0.51381668 0.83955313 0.25692155 0.47920837 0.43580967
 0.02658924 0.20811733 0.96733093 0.48535095 0.4041214  0.66889449
 0.73804318 0.73111799 0.47702118 0.42221958 0.80039393 0.11686306
 0.11121592 0.29314144 0.04073307 0.59437165 0.92875145 0.58668215
 0.04208413 0.54139219 0.35652233 0.50137638 0.96007185 0.3752153
 0.43862649 0.02761212 0.8285009  0.10344203 0.02100063 0.4969894
 0.64949548 0.58129943 0.29468839 0.37414848 0.20137614 0.85672415
 0.58494983 0.32871939 0.61837872 0.62771292 0.09255658]
[[29334, 13], [72, 38337]]
[0.82634647 0.42228694 0.72336535 0.28885465 0.69948848 0.41587349
 0.72890274 0.44376639 0.19659057 0.65593729 0.95150838 0.8995085
 0.40939151 0.46856285 0.97496246 0.34803023 0.89923833 0.28140918
 0.24649692 0.99866638 0.64270139 0.26659765 0.22853423 0.38429619
 0.65427573 0.02685617 0.04158789 0.92984611 0.08222642 0.28589274
 0.51147521 0.50857172 0.828354   0.2543113  0.47431283 0.43136738
 0.02631896 0.2059956  0.95378055 0.48039698 0.39999911 0.66114338
 0.72889343 0.72210838 0.47214991 0.41790967 0.78998517 0.11567594
 0.11008631 0.29016199 0.04031925 0.58812401 0.91575005 0.58059023
 0.0416567  0.53585874 0.35289043 0.49625366 0.946583   0.37138183
 0.43415356 0.0273316  0.81752466 0.1023911  0.02078726 0.49191822
 0.64213498 0.57531623 0.29168207 0.37033098 0.1993286  0.84517808
 0.57889356 0.32536621 0.61164652 0.6207914  0.09161568]
[[29340, 7], [72, 38337]]
[1.         0.57192466 1.         0.39123033 1.         0.56323581
 1.         0.60101046 0.26617096 0.99074005 1.         1.
 0.55446522 0.6346215  1.         0.47135149 1.         0.38100964
 0.33373157 1.         0.96291132 0.3610271  0.30954369 0.52044625
 0.98724658 0.03635928 0.05630401 1.         0.11132578 0.38714587
 0.69274021 0.6888076  1.         0.34429207 0.64245127 0.58416427
 0.03563306 0.27896516 1.         0.65063804 0.54171932 1.
 1.         1.         0.63951328 0.56601958 1.         0.15660255
 0.1490385  0.39283765 0.05458436 0.84816138 1.         0.83232147
 0.05639501 0.74175889 0.47786402 0.67217305 1.         0.50303613
 0.58796406 0.03700162 1.         0.13862513 0.02814188 0.66622579
 0.96172043 0.82123279 0.39503113 0.50154821 0.26987182 1.
 0.82875419 0.44065018 0.89761788 0.91684517 0.12403706]
[[29328, 19], [68, 38341]]
[1.         0.65804146 1.         0.45013412 1.         0.64803959
 1.         0.69152837 0.30631833 1.         1.         1.
 0.63795401 0.73016729 1.         0.54239308 1.         0.43848768
 0.38407939 1.         1.         0.41542091 0.3561301  0.59882786
 1.         0.04184636 0.06480191 1.         0.12812178 0.44548258
 0.79707137 0.79250746 1.         0.39626698 0.73917773 0.67223047
 0.04100869 0.32098843 1.         0.74862328 0.62329785 1.
 1.         1.         0.73576127 0.65128247 1.         0.1802506
 0.17153167 0.45211833 0.06282257 0.91697517 1.         0.905008
 0.06490746 0.83504946 0.54988856 0.77331841 1.         0.57872442
 0.67654356 0.04258632 1.         0.15953996 0.03238974 0.76656845
 1.         0.8966562  0.45451861 0.57707132 0.31061611 1.
 0.90229648 0.50700769 0.95436316 0.96885164 0.14275857]
[[29314, 33], [66, 38343]]
[0.80972277 0.42152444 0.69972828 0.27656975 0.67407366 0.40258298
 0.70366612 0.43371658 0.19146761 0.63645363 0.94662299 0.88935148
 0.4015039  0.4490476  0.97307188 0.3401203  0.88905743 0.27062508
 0.24488049 0.99740478 0.62502031 0.25793403 0.22357186 0.37716028
 0.63501836 0.0264891  0.04072007 0.92237059 0.07943356 0.2850495
 0.51020668 0.50763091 0.81190774 0.25399918 0.46087491 0.42169227
 0.02593728 0.19998635 0.9491851  0.46953113 0.39085291 0.63880376
 0.70365599 0.7020539  0.46249885 0.40762692 0.77014754 0.11399939
 0.10695149 0.28189691 0.03975085 0.57569521 0.90702859 0.57136797
 0.04051636 0.52881708 0.34656185 0.49496513 0.94106908 0.36388791
 0.43177334 0.02717099 0.80012121 0.09896381 0.02003841 0.48133067
 0.62453104 0.5637835  0.2854673  0.3634211  0.19425994 0.83021887
 0.5631161  0.31616079 0.58950152 0.59794767 0.08997734]
[[29329, 18], [71, 38338]]
[0.82848747 0.4230934  0.72509477 0.28940704 0.70108935 0.41665067
 0.73065381 0.4446183  0.19695582 0.65739696 0.95410931 0.90194176
 0.4101568  0.46945918 0.97761281 0.34869907 0.90167056 0.28194677
 0.246969   1.         0.64410846 0.26710912 0.22897396 0.3850339
 0.65572723 0.02690752 0.04166741 0.93239533 0.08237918 0.28643545
 0.51244821 0.50954469 0.8304945  0.25479778 0.47519743 0.4321917
 0.02636938 0.20639126 0.95638606 0.48132007 0.40074416 0.66262242
 0.73061743 0.72383274 0.47303038 0.41868864 0.791965   0.1158973
 0.11029581 0.29071723 0.0403964  0.5892779  0.91824538 0.58173655
 0.04173616 0.53689083 0.35356605 0.49717923 0.94917399 0.37209278
 0.43496209 0.02738284 0.81963161 0.10258685 0.02082696 0.49286396
 0.64351561 0.57644766 0.29223993 0.37102088 0.19970833 0.84739178
 0.58003704 0.32598874 0.61289326 0.62210716 0.09179109]
[[29329, 18], [60, 38349]]
[0.80847975 0.41322781 0.70777485 0.28265779 0.68442574 0.40695201
 0.71318982 0.43424663 0.19237412 0.64183716 0.93090278 0.88002461
 0.40060897 0.45851076 0.95387766 0.34056416 0.87976043 0.27537357
 0.24121024 0.97698974 0.6288938  0.26087894 0.22363129 0.37605237
 0.64021246 0.02628019 0.04069596 0.90969166 0.08046288 0.27976022
 0.50050264 0.49766133 0.81044287 0.24885727 0.46413718 0.42211412
 0.02575449 0.20157676 0.93312837 0.47009112 0.39141834 0.6469282
 0.71318074 0.70654566 0.4620206  0.4089442  0.77292217 0.11319511
 0.10772532 0.28393892 0.03945455 0.5755228  0.89590719 0.56815565
 0.04076332 0.52436447 0.3453209  0.48560699 0.92607835 0.36341416
 0.42484033 0.02674544 0.7998529  0.10019513 0.02034145 0.48136537
 0.62833991 0.56299811 0.28542491 0.36238656 0.19505349 0.82689509
 0.56649645 0.31838639 0.59852538 0.60746811 0.08965078]
[[29310, 37], [48, 38361]]
[0.82616734 0.42186909 0.7230607  0.28856944 0.69914469 0.41545876
 0.72860294 0.44332342 0.19639385 0.65552429 0.95141563 0.89939517
 0.40898441 0.46809772 0.97488659 0.34768277 0.89912317 0.2811275
 0.24624906 0.99858736 0.64226526 0.26633158 0.22830861 0.38391241
 0.65386012 0.02682935 0.04154624 0.9297566  0.08214403 0.28560884
 0.51097146 0.50806456 0.82817785 0.25405613 0.47384704 0.43093779
 0.02629257 0.20579111 0.95368832 0.47991805 0.39960142 0.66073834
 0.72859667 0.721795   0.47168689 0.41749342 0.78977854 0.11555934
 0.1099758  0.28987084 0.04027882 0.58760225 0.91564749 0.58005657
 0.04161498 0.53532817 0.3525371  0.4957639  0.94649143 0.37101237
 0.43372383 0.02730422 0.81734058 0.10228816 0.02076648 0.49142963
 0.64169808 0.57477838 0.2913946  0.36996313 0.19912816 0.84501479
 0.57836244 0.32504271 0.61116335 0.62032579 0.09152389]
[[29317, 30], [48, 38361]]
[0.82618452 0.42192475 0.72308023 0.28860716 0.6991748  0.41551678
 0.72862424 0.44338573 0.19642093 0.65557152 0.95146575 0.89943405
 0.40904046 0.46816127 0.97490816 0.34773169 0.89916355 0.28116635
 0.2462841  0.99860799 0.64231978 0.2663685  0.22833858 0.38396627
 0.65390797 0.02683297 0.04155197 0.92980795 0.08215542 0.28564687
 0.51103683 0.50813582 0.82819444 0.25409149 0.47390685 0.43099667
 0.02629624 0.20581861 0.95373662 0.47998511 0.3996558  0.66078383
 0.72861491 0.72182175 0.47174568 0.41755154 0.78977973 0.11557594
 0.10999118 0.28991132 0.0402844  0.58767713 0.91569502 0.58013434
 0.04162069 0.53540247 0.35258684 0.49582894 0.94654316 0.371064
 0.4337808  0.02730797 0.81735216 0.10230267 0.02076929 0.49149626
 0.64175269 0.57485403 0.29143179 0.37001324 0.19915652 0.84503864
 0.57843564 0.32508703 0.61122777 0.62038359 0.09153657]
[[29324, 23], [50, 38359]]
[0.81217343 0.41472519 0.71079304 0.28368155 0.68728742 0.4084266
 0.71624433 0.435819   0.19306929 0.64441338 0.94508232 0.88620719
 0.40206011 0.4601727  0.97160798 0.34179704 0.88590112 0.27636856
 0.24208163 0.99842491 0.63138328 0.26182326 0.22444238 0.37741343
 0.64277766 0.026375   0.04084278 0.92057599 0.08075327 0.2807716
 0.50231712 0.49946559 0.81415005 0.24975517 0.46582062 0.4236425
 0.0258475  0.20230595 0.94765187 0.4717949  0.39283626 0.64953852
 0.71623516 0.70955561 0.46369557 0.41042657 0.77637702 0.1136033
 0.10811422 0.28496321 0.03959682 0.5776545  0.90460687 0.57023793
 0.04091036 0.52626689 0.34656928 0.48736865 0.93951229 0.36473143
 0.4263784  0.02684188 0.80348831 0.10055665 0.02041487 0.48310933
 0.63082567 0.56504635 0.28645782 0.36369944 0.19575753 0.83071516
 0.56856782 0.31953988 0.60081127 0.60981396 0.08997442]
[[29315, 32], [54, 38355]]
[0.82094345 0.4197442  0.71876507 0.28711305 0.69507418 0.4133666
 0.72425922 0.44109154 0.19540728 0.65186244 0.94518139 0.89353523
 0.40692349 0.46573838 0.9685248  0.34593294 0.89326717 0.27971528
 0.24501381 0.99796352 0.63872997 0.2649918  0.22715595 0.3819802
 0.65021463 0.02669456 0.04133775 0.92363613 0.08173168 0.2841705
 0.50839158 0.50550568 0.82293555 0.25278122 0.47145232 0.42876833
 0.02616058 0.20475433 0.94744267 0.47750082 0.3975883  0.65702872
 0.72424977 0.71751773 0.4693032  0.41539031 0.78486551 0.11498002
 0.10942414 0.28841583 0.04007666 0.58457767 0.9096501  0.5771028
 0.04140612 0.53262933 0.35076477 0.49326056 0.94027959 0.36914202
 0.43153731 0.02716715 0.81219046 0.10177517 0.02066219 0.48895302
 0.63816791 0.57186991 0.28992404 0.36809868 0.19812887 0.83962843
 0.57541967 0.32340531 0.60791699 0.61699023 0.09106432]
[[29320, 27], [48, 38361]]
[0.91553296 0.46739879 0.80119865 0.31971268 0.77468947 0.46030016
 0.80734651 0.49117274 0.21759014 0.72633695 1.         0.99676076
 0.4531259  0.51861873 1.         0.38520935 0.9964608  0.31146897
 0.27282723 1.         0.71164185 0.29507678 0.25294856 0.42534906
 0.72449221 0.02972487 0.04603019 1.         0.09100967 0.31643283
 0.56611531 0.56290164 0.9177618  0.28147592 0.52498384 0.47744805
 0.0291303  0.22800107 1.         0.53171684 0.4427296  0.73211699
 0.80733617 0.79980309 0.52258969 0.4625544  0.87516299 0.12803199
 0.12184536 0.32115626 0.044626   0.65104757 1.         0.64268323
 0.04610631 0.59310872 0.39058729 0.54926869 1.         0.41105677
 0.48053242 0.03025105 0.90573859 0.11332827 0.02300768 0.54446852
 0.711013   0.63682779 0.32284155 0.40989231 0.22062051 0.93644066
 0.64079951 0.36012406 0.67716333 0.68731639 0.10140186]
[[29305, 42], [47, 38362]]
[0.98775269 0.56135543 0.9804878  0.38399934 0.97880338 0.5528273
 0.98087844 0.58990397 0.26125627 0.96712355 0.9965802  0.99291397
 0.54421836 0.62289245 0.99823199 0.46264104 0.99289491 0.37397453
 0.32756989 0.99990192 0.94032193 0.3543573  0.30382185 0.51082966
 0.96375902 0.03568804 0.05526456 0.99505416 0.10927039 0.37999409
 0.6799371  0.67607718 0.98789431 0.3379364  0.63057537 0.57337184
 0.03497517 0.27381114 0.99674021 0.63861357 0.5317093  0.9760983
 0.98087778 0.98039912 0.62769211 0.55555829 0.98518755 0.15371175
 0.14628717 0.3855853  0.05357677 0.82980725 0.99405974 0.81455197
 0.05535399 0.72721869 0.46903679 0.65974757 0.99623335 0.49373716
 0.57710007 0.03631859 0.98713035 0.13606579 0.0276224  0.65391407
 0.939175   0.80387255 0.38773136 0.49228005 0.26488911 0.98908118
 0.81111635 0.43250742 0.87743839 0.89595602 0.12174702]
[[29315, 32], [49, 38360]]
[1.         1.         1.         0.71641221 1.         1.
 1.         1.         0.48748479 1.         1.         1.
 1.         1.         1.         0.86329346 1.         0.69783275
 0.61123567 1.         1.         0.66113464 0.56679512 0.95302838
 1.         0.06659602 0.10312957 1.         0.20389756 0.70897262
 1.         1.         1.         0.63064406 1.         1.
 0.06526224 0.51084651 1.         1.         0.991973   1.
 1.         1.         1.         1.         1.         0.28686713
 0.2729815  0.71951749 0.09997688 1.         1.         1.
 0.10329584 1.         0.87514153 1.         1.         0.92105376
 1.         0.06777276 1.         0.25389593 0.05154612 1.
 1.         1.         0.72336812 0.9184077  0.49435786 1.
 1.         0.80690491 1.         1.         0.22719831]
[[29332, 15], [63, 38346]]
[0.71963027 0.37101447 0.62590676 0.24863209 0.60410993 0.35988875
 0.6300808  0.38583611 0.17063299 0.56836979 0.8349347  0.78686518
 0.35655458 0.40349682 0.85687475 0.30258521 0.78661689 0.24274116
 0.21605467 0.87800198 0.5575078  0.23064525 0.19879436 0.33481539
 0.56700624 0.02345582 0.03619121 0.81474503 0.07108464 0.25103725
 0.44922291 0.44681316 0.72147515 0.22349745 0.41121464 0.37509652
 0.02297702 0.17851575 0.83706004 0.41769088 0.34774388 0.57170202
 0.63007224 0.62636905 0.41097081 0.36299653 0.68621472 0.10098798
 0.09543407 0.25154106 0.0352067  0.51176424 0.80179094 0.5065365
 0.03613237 0.46813851 0.30755121 0.43582898 0.83032759 0.32330251
 0.38074112 0.0239643  0.71152314 0.08853908 0.01795181 0.42794413
 0.55704297 0.50088216 0.25377634 0.3226338  0.17306448 0.73693625
 0.50217249 0.28208774 0.52821605 0.53596016 0.07984685]
[[29333, 14], [61, 38348]]
[0.80363356 0.41040478 0.70334308 0.28072744 0.68007488 0.40416398
 0.70873557 0.43128185 0.19105379 0.63767661 0.92549127 0.874884
 0.39786466 0.45537943 0.94829186 0.33823938 0.8746209  0.27349031
 0.23956097 0.97071351 0.62478667 0.25909703 0.22210551 0.37348458
 0.63605776 0.02610045 0.04041762 0.90442654 0.07991056 0.27784655
 0.49708192 0.49426265 0.80558474 0.24715508 0.46095749 0.41922958
 0.0255784  0.20020025 0.92769995 0.46688241 0.38873533 0.64274602
 0.70871412 0.70211893 0.45885538 0.40614207 0.76821503 0.11242089
 0.10698803 0.28199709 0.03918469 0.5716192  0.89069989 0.56429258
 0.04048439 0.52078665 0.34296122 0.48228058 0.9207035  0.36093316
 0.42192787 0.02656202 0.7950428  0.09950984 0.02020228 0.47807966
 0.62422398 0.55915921 0.28347515 0.35990274 0.19371896 0.82197198
 0.56264205 0.31621164 0.5945266  0.60344742 0.08903776]
[[29332, 15], [51, 38358]]
[0.88014821 0.44944457 0.77028803 0.30743145 0.7448162  0.44261863
 0.77619531 0.4723053  0.20923217 0.69835582 1.         0.95819741
 0.43571992 0.49869689 1.         0.37041229 0.95790919 0.29950497
 0.26234755 1.         0.68423577 0.28374213 0.24323192 0.4090102
 0.69658326 0.0285831  0.04426212 0.99056155 0.08751386 0.30427789
 0.54436898 0.54127877 0.88228984 0.27066411 0.50481731 0.45910804
 0.02801136 0.21924295 1.         0.51129192 0.42572308 0.70390967
 0.77618537 0.76894709 0.50251517 0.44478617 0.841358   0.12311415
 0.11716514 0.30882025 0.04291186 0.62601266 0.97552388 0.61797562
 0.04433532 0.57032404 0.37558393 0.5281693  1.         0.3952666
 0.46207382 0.02908907 0.87073711 0.10897518 0.02212393 0.52355383
 0.68363153 0.61234933 0.31044025 0.39414713 0.21214616 0.90023775
 0.61616562 0.34629063 0.65110646 0.66086221 0.09750688]
[[29315, 32], [49, 38360]]
[0.8261808  0.4219127  0.723076   0.28859899 0.69916828 0.41550421
 0.72861962 0.44337224 0.19641507 0.65556129 0.95145489 0.89942563
 0.40902832 0.46814751 0.97490349 0.3477211  0.89915481 0.28115794
 0.24627652 0.99860353 0.64230798 0.2663605  0.22833209 0.38395461
 0.65389761 0.02683219 0.04155073 0.92979683 0.08215296 0.28563864
 0.51102267 0.50812039 0.82819085 0.25408383 0.4738939  0.43098392
 0.02629544 0.20581265 0.95372617 0.47997059 0.39964403 0.66077398
 0.72861096 0.72181595 0.47173295 0.41753895 0.78977947 0.11557234
 0.10998785 0.28990256 0.04028319 0.58766091 0.91568473 0.5801175
 0.04161945 0.53538639 0.35257607 0.49581486 0.94653196 0.37105282
 0.43376846 0.02730715 0.81734965 0.10229953 0.02076868 0.49148183
 0.64174087 0.57483765 0.29142374 0.37000239 0.19915038 0.84503348
 0.57841979 0.32507743 0.61121382 0.62037108 0.09153383]
[[29315, 32], [46, 38363]]
[0.82618452 0.42192475 0.72308023 0.28860716 0.6991748  0.41551678
 0.72862424 0.44338573 0.19642093 0.65557152 0.95146575 0.89943405
 0.40904046 0.46816127 0.97490816 0.34773169 0.89916355 0.28116635
 0.2462841  0.99860799 0.64231978 0.2663685  0.22833858 0.38396627
 0.65390797 0.02683297 0.04155197 0.92980795 0.08215542 0.28564687
 0.51103683 0.50813582 0.82819444 0.25409149 0.47390685 0.43099667
 0.02629624 0.20581861 0.95373662 0.47998511 0.3996558  0.66078383
 0.72861491 0.72182175 0.47174568 0.41755154 0.78977973 0.11557594
 0.10999118 0.28991132 0.0402844  0.58767713 0.91569502 0.58013434
 0.04162069 0.53540247 0.35258684 0.49582894 0.94654316 0.371064
 0.4337808  0.02730797 0.81735216 0.10230267 0.02076929 0.49149626
 0.64175269 0.57485403 0.29143179 0.37001324 0.19915652 0.84503864
 0.57843564 0.32508703 0.61122777 0.62038359 0.09153657]
[[29323, 24], [51, 38358]]
[0.82837746 0.42304687 0.72500072 0.28937475 0.70103212 0.41662184
 0.73055938 0.44456496 0.19694332 0.65731361 0.95350686 0.90172077
 0.41012834 0.46940635 0.97683861 0.34865654 0.90145155 0.28191412
 0.2469391  1.         0.64402685 0.26707691 0.22894584 0.38498748
 0.65564566 0.02690434 0.04166248 0.93195129 0.08237393 0.28640661
 0.51239591 0.50948719 0.83039268 0.25476728 0.47516719 0.4321429
 0.02636617 0.20636602 0.95576701 0.48126163 0.40071869 0.6625397
 0.73055003 0.72373891 0.47300031 0.41866202 0.79187648 0.11588334
 0.11028371 0.2906824  0.04039154 0.5892398  0.91790498 0.58167707
 0.04173139 0.53682637 0.3535246  0.49714758 0.94860751 0.37205089
 0.43493446 0.0273806  0.81952178 0.10257477 0.02082453 0.49280341
 0.64345827 0.57638279 0.29220691 0.37099729 0.19968621 0.84728126
 0.57997387 0.3259516  0.61285268 0.62203269 0.09178002]
[[29315, 32], [67, 38342]]
[0.82485356 0.42137101 0.7219844  0.28822773 0.69813346 0.41497074
 0.72751575 0.44280313 0.19616352 0.6546296  0.94986985 0.89793606
 0.40850286 0.46754598 0.97328712 0.3472749  0.89766618 0.28079786
 0.24596151 0.99844433 0.64140816 0.26601889 0.22803825 0.38346191
 0.65297005 0.02679782 0.04149757 0.92824063 0.08204781 0.28527195
 0.51036507 0.5074679  0.82685896 0.25375875 0.47328352 0.43043079
 0.02626179 0.20554834 0.95213829 0.47935423 0.39913076 0.65983023
 0.7275064  0.72072875 0.47112542 0.4170027  0.78853177 0.11542461
 0.10984718 0.28953154 0.04023164 0.58689003 0.91415993 0.57936449
 0.0415662  0.53469824 0.35212413 0.49517671 0.94495254 0.37057592
 0.43321107 0.02727221 0.81604136 0.10216872 0.02074209 0.49085041
 0.64084235 0.57409622 0.2910489  0.36952704 0.19889555 0.84366473
 0.57766974 0.32465996 0.610387   0.61952185 0.09141664]
[[29328, 19], [50, 38359]]
[0.68741996 0.35130031 0.6017567  0.24029804 0.58189509 0.34596497
 0.60636289 0.36916906 0.16354364 0.5456677  0.87608856 0.74827866
 0.34057261 0.38979721 0.93593873 0.28952619 0.74805392 0.23410421
 0.20506072 0.99644611 0.53465762 0.22178248 0.19011751 0.31969584
 0.54428556 0.02234164 0.03459696 0.82079464 0.06840413 0.23783406
 0.42549598 0.42308057 0.68908989 0.21156151 0.39458059 0.35885434
 0.02189474 0.17136765 0.88188627 0.39964202 0.33275909 0.54999831
 0.60635514 0.6007111  0.39278127 0.34765885 0.65717337 0.09623079
 0.09158077 0.24138568 0.03354158 0.48925827 0.78476332 0.48299141
 0.0346542  0.44578053 0.29356941 0.41283316 0.86352084 0.30895235
 0.36117216 0.02273715 0.68008167 0.08517913 0.01729292 0.40922654
 0.53418646 0.47860432 0.24265018 0.30807818 0.1658214  0.70308474
 0.48158006 0.270672   0.50882511 0.51643214 0.07621506]
[[29321, 26], [65, 38344]]
[0.87493911 0.46399917 0.80075519 0.31739257 0.78355515 0.45695142
 0.80474413 0.48759888 0.21598556 0.74958504 0.96507942 0.92764242
 0.44983156 0.51485275 0.98194633 0.38240658 0.9274478  0.30917202
 0.27081279 0.99899845 0.73224452 0.29291988 0.25111631 0.4222484
 0.74740821 0.02950507 0.04568986 0.94949656 0.0903376  0.31411696
 0.56200395 0.55881359 0.87638526 0.27939242 0.52118293 0.47395961
 0.02891518 0.22633594 0.96671333 0.52785263 0.43950409 0.75593271
 0.80473742 0.79984971 0.51880387 0.45919627 0.84874573 0.12708375
 0.12094381 0.31878177 0.04429548 0.66074199 0.93934225 0.65087189
 0.04576483 0.59328468 0.38772662 0.54529281 0.96153761 0.40808169
 0.47702863 0.030027   0.8685842  0.11249099 0.02283728 0.54050724
 0.73150245 0.64396235 0.32049102 0.40690831 0.2189919  0.88850473
 0.64864906 0.35750207 0.69155913 0.70353996 0.10065284]
[[29327, 20], [62, 38347]]
[0.91642242 0.72203782 0.86684567 0.51070607 0.85535096 0.7189566
 0.86951145 0.73235713 0.3475294  0.83438472 0.97666275 0.95164378
 0.71584252 0.74427022 0.98793482 0.61539031 0.95151372 0.49748253
 0.43575206 0.99933067 0.82801275 0.47131496 0.4040514  0.67940008
 0.83358482 0.04747632 0.07352054 0.96624879 0.14535897 0.50542032
 0.76488654 0.76349162 0.91738887 0.44958221 0.74703293 0.72639996
 0.0465258  0.36417664 0.97775468 0.74995561 0.7071627  0.83689101
 0.86950697 0.86624054 0.74599375 0.71993499 0.89891751 0.20450333
 0.1946091  0.5129453  0.07127429 0.80173832 0.95946272 0.79811144
 0.07363991 0.77660254 0.6238759  0.75757397 0.97429577 0.65659622
 0.72773868 0.04831563 0.91217546 0.1810037  0.03674737 0.75549064
 0.82774007 0.79557246 0.5156755  0.65471725 0.352413   0.92548825
 0.79729464 0.5752272  0.81306244 0.81746493 0.1619666 ]
[[29304, 43], [52, 38357]]
[0.86530135 0.44061429 0.75875331 0.30328229 0.7340738  0.43593823
 0.76480025 0.46451261 0.20588788 0.6875839  0.99424514 0.9407589
 0.42830841 0.49190006 1.         0.36430529 0.94048025 0.29527252
 0.25738155 1.         0.67345488 0.27948276 0.23918448 0.40200992
 0.68581022 0.02807275 0.04351994 0.97204838 0.08621959 0.29835232
 0.53372916 0.53064782 0.86737187 0.26532278 0.49692161 0.45151802
 0.02751474 0.21584168 0.99656944 0.50285378 0.41871304 0.69348641
 0.76479064 0.75686312 0.49405657 0.43757908 0.82779919 0.12093128
 0.1153352  0.30399732 0.04214845 0.6155453  0.95751004 0.60715264
 0.04363549 0.56009556 0.36911974 0.51785536 0.98920674 0.38859759
 0.45325204 0.02853545 0.85620275 0.10735539 0.02180361 0.51482671
 0.67285025 0.60200964 0.30525538 0.38740657 0.2087351  0.88472381
 0.60643239 0.34087238 0.64170197 0.65137605 0.09582795]
[[29330, 17], [55, 38354]]
[0.81869777 0.41810021 0.71652764 0.28599115 0.69283377 0.41174773
 0.72202135 0.43936733 0.19463908 0.64963054 0.94284241 0.89128361
 0.40533018 0.46391779 0.96607175 0.34458031 0.89101558 0.27861796
 0.24405207 0.98934723 0.63649892 0.26395443 0.22626925 0.38048643
 0.64798183 0.02658978 0.04117537 0.92138151 0.08141015 0.28305722
 0.5064039  0.50353003 0.82068819 0.25178865 0.46960776 0.42709008
 0.02605792 0.20395335 0.94509264 0.47563512 0.39603028 0.65479541
 0.722008   0.71528056 0.46746619 0.41376368 0.78262041 0.11452849
 0.10899416 0.28728386 0.0399193  0.58234602 0.90739683 0.57487499
 0.04124345 0.53055013 0.34939121 0.49133098 0.93796459 0.36770064
 0.42984571 0.02706032 0.80994562 0.10137547 0.02058105 0.48704205
 0.63593329 0.56964347 0.28879025 0.36665663 0.19735129 0.83738068
 0.57319228 0.32214047 0.60568311 0.61476091 0.09070698]
[[29323, 24], [50, 38359]]
[0.7438752  0.3798858  0.65104037 0.25985146 0.62951598 0.37411629
 0.65603218 0.39920848 0.17685029 0.5902557  0.85515452 0.80982889
 0.36828525 0.4215155  0.87347161 0.31308505 0.80958534 0.25315199
 0.22174527 0.89198984 0.57832387 0.23982856 0.20558781 0.34570935
 0.58875784 0.02415943 0.03741188 0.83717747 0.07396976 0.25718611
 0.4601191  0.45750714 0.74568493 0.22877476 0.42668861 0.38805381
 0.02367618 0.18531163 0.8569289  0.43216126 0.35983563 0.59494885
 0.65602378 0.64990723 0.42474278 0.37594832 0.71109642 0.10406038
 0.09903206 0.26102564 0.03627061 0.52912376 0.82447023 0.52233225
 0.03747376 0.48205707 0.31745643 0.44642648 0.85130818 0.33409264
 0.39056054 0.0245871  0.73592257 0.09210962 0.01869992 0.44252547
 0.57781327 0.51757788 0.26239465 0.33314654 0.17931331 0.76085141
 0.52080275 0.29269661 0.5503287  0.55857258 0.08241621]
[[29328, 19], [61, 38348]]
[0.82618377 0.42192235 0.72307938 0.28860553 0.6991735  0.41551427
 0.72862332 0.44338304 0.19641976 0.65556948 0.95146358 0.89943237
 0.40903804 0.46815852 0.97490723 0.34772958 0.89916181 0.28116467
 0.24628259 0.9986071  0.64231743 0.2663669  0.22833729 0.38396395
 0.6539059  0.02683282 0.04155172 0.92980573 0.08215493 0.28564523
 0.511034   0.50813274 0.82819373 0.25408996 0.47390426 0.43099413
 0.02629608 0.20581742 0.95373454 0.47998222 0.39965345 0.66078187
 0.72861413 0.72182059 0.47174314 0.41754903 0.78977967 0.11557522
 0.10999051 0.28990957 0.04028415 0.58767389 0.91569297 0.58013098
 0.04162044 0.53539927 0.35258469 0.49582613 0.94654093 0.37106177
 0.43377833 0.0273078  0.81735166 0.10230205 0.02076917 0.49149338
 0.64175034 0.57485076 0.29143019 0.37001107 0.1991553  0.84503761
 0.57843248 0.32508512 0.61122499 0.62038109 0.09153602]
[[29321, 26], [48, 38361]]
[0.59491693 0.30381855 0.52067385 0.20781954 0.50346008 0.29920431
 0.52466596 0.31927211 0.14143831 0.47206234 0.68512913 0.64766227
 0.29454086 0.33711242 0.70200949 0.25039379 0.6474675  0.20246158
 0.17734366 0.71907521 0.46252006 0.19180598 0.16442149 0.2764855
 0.47086445 0.01932182 0.02992064 0.66953384 0.05915828 0.2056879
 0.36798615 0.3658972  0.59636423 0.18296558 0.34124968 0.31035103
 0.01893533 0.14820536 0.68676434 0.34562651 0.28778317 0.47581561
 0.52465925 0.51976764 0.33969348 0.30066949 0.56870266 0.08322364
 0.07920218 0.20875864 0.02900789 0.42317311 0.65937143 0.41774172
 0.02997012 0.38553131 0.25388987 0.35703529 0.68158449 0.26719486
 0.31235582 0.01966385 0.58855695 0.07366586 0.0149555  0.35391543
 0.46211171 0.41393948 0.20985349 0.26643823 0.14340814 0.60849336
 0.41651852 0.23408787 0.4401314  0.4467243  0.06591343]
[[29310, 37], [76, 38333]]
[0.6989231  0.35693269 0.61170002 0.24415093 0.59147676 0.35151178
 0.61639008 0.37508786 0.16616482 0.55458972 0.80509242 0.76092824
 0.34603304 0.39604706 0.82499019 0.29416809 0.76069864 0.2378563
 0.20834721 0.8452701  0.54337916 0.22533787 0.19316597 0.3248212
 0.55318241 0.0226997  0.03515142 0.78670941 0.06950043 0.24164663
 0.4323182  0.42986406 0.70062344 0.21495196 0.40090761 0.3646072
 0.02224564 0.17411489 0.80701992 0.4060496  0.33809398 0.55899918
 0.61638219 0.61063538 0.39907933 0.35323311 0.66812575 0.09777295
 0.09304845 0.2452542  0.0340791  0.49715314 0.77473045 0.49077218
 0.03520956 0.45293064 0.29827536 0.41945289 0.80091416 0.31390636
 0.36696245 0.02310152 0.69145118 0.08654426 0.01757005 0.4157876
 0.54289942 0.48630521 0.24654046 0.31301747 0.16847902 0.71487317
 0.48933513 0.27501157 0.51707627 0.52482181 0.07743654]
[[29270, 77], [46, 38363]]
[0.83117945 0.42447483 0.72745139 0.29035148 0.70340133 0.41802813
 0.73302893 0.44606552 0.19760808 0.65953425 0.9572185  0.90487214
 0.41151267 0.4709908  0.98080256 0.34983335 0.90460001 0.2828657
 0.24777262 1.         0.64620234 0.26797841 0.22971864 0.38628694
 0.65786063 0.02699515 0.0418031  0.9354298  0.08265196 0.2873733
 0.5141255  0.51120696 0.83320154 0.25562719 0.47677111 0.43360158
 0.02645517 0.20706256 0.9595031  0.48288611 0.40207129 0.6647781
 0.73301956 0.72618529 0.47459688 0.42007519 0.79455441 0.11627447
 0.11065595 0.29166352 0.04052787 0.5912291  0.92123149 0.58364068
 0.04187224 0.53863841 0.35471785 0.4988257  0.95226617 0.37330669
 0.43640253 0.02747301 0.82229366 0.10292098 0.02089482 0.49446683
 0.64563182 0.57832842 0.29319319 0.37224957 0.20036021 0.85014765
 0.5819317  0.32705183 0.61492222 0.62413344 0.09208981]
[[29322, 25], [47, 38362]]
[0.94691585 0.48351279 0.82870975 0.33073498 0.80130286 0.47616943
 0.83506579 0.50810639 0.2250921  0.75131295 1.         1.
 0.4687478  0.53649848 1.         0.39848981 1.         0.32220763
 0.28223366 1.         0.73612022 0.30524998 0.26166907 0.44001346
 0.74940574 0.03074972 0.04761721 1.         0.09414747 0.32734236
 0.58563255 0.58230809 0.94922017 0.29118062 0.54308287 0.49390875
 0.03013464 0.23586171 1.         0.55004821 0.45799319 0.75728872
 0.83505511 0.82726693 0.54060621 0.47850129 0.9051788  0.13244627
 0.12604633 0.33222901 0.04616461 0.67347399 1.         0.6648264
 0.04769596 0.61355558 0.40405345 0.56820493 1.         0.4252281
 0.49709935 0.03129404 0.9367898  0.11723557 0.02380093 0.56323958
 0.73547007 0.65877267 0.33397184 0.42402376 0.22822697 0.96853156
 0.66287889 0.3725397  0.70047412 0.71097101 0.10489796]
[[29332, 15], [61, 38348]]
[0.75384841 0.35949988 0.60783562 0.24589887 0.57398156 0.35404113
 0.61568685 0.37778766 0.16739334 0.51608575 0.93126744 0.85758191
 0.34851961 0.39888617 0.96446579 0.29628532 0.85719885 0.23961496
 0.20989143 0.99802869 0.50890047 0.2269748  0.19454377 0.32716794
 0.51518375 0.02286845 0.03541267 0.9005964  0.07001571 0.24340643
 0.43541805 0.43294636 0.7566948  0.21655307 0.40376437 0.36725352
 0.02241057 0.1753775  0.93448337 0.40896516 0.34053378 0.51961357
 0.61567365 0.6060534  0.40192649 0.35576418 0.70229318 0.09850205
 0.09374101 0.24707688 0.03433323 0.47927242 0.88061015 0.47518261
 0.03547212 0.44952394 0.30045073 0.42244051 0.92429624 0.31614168
 0.36961495 0.0232738  0.74134032 0.0871865  0.01770107 0.41877976
 0.50859298 0.47231955 0.24831727 0.31527285 0.16972722 0.78054898
 0.47426155 0.27699357 0.49204192 0.49700634 0.07801097]
[[29299, 48], [47, 38362]]
[0.78233289 0.38710622 0.68153244 0.26396807 0.65816118 0.38084143
 0.68695257 0.40808765 0.17965436 0.6155322  0.90481474 0.85394567
 0.37450982 0.43230959 0.92773333 0.31804206 0.85368122 0.25716528
 0.22526123 0.9509036  0.60257657 0.24362987 0.20884507 0.35118856
 0.61390582 0.02454248 0.03800496 0.88364088 0.07514257 0.26126283
 0.4742271  0.47139092 0.7842979  0.23240137 0.43792678 0.39597543
 0.0240516  0.18824888 0.90703487 0.44386923 0.36553867 0.62062804
 0.68694346 0.68030208 0.43581391 0.38283072 0.74674155 0.10570966
 0.10060225 0.26516425 0.03684576 0.54915489 0.8698433  0.54178065
 0.03806793 0.49804831 0.32248789 0.45935903 0.90000214 0.33938644
 0.39869734 0.02497698 0.77369788 0.09357014 0.01899641 0.45512317
 0.60202215 0.53661832 0.26655298 0.33842634 0.18215431 0.80076572
 0.5401199  0.29733514 0.5721793  0.58113054 0.08372248]
[[29326, 21], [53, 38356]]
[0.76131388 0.39093038 0.66392065 0.26427018 0.64129894 0.38165022
 0.66863062 0.4083493  0.18072114 0.60248278 0.8805212  0.83090169
 0.37708686 0.42879331 0.93329632 0.32024634 0.83064472 0.25777295
 0.22788031 0.99629952 0.59068592 0.24462005 0.21035195 0.35404303
 0.60100186 0.02477695 0.03828832 0.85975721 0.07541549 0.2645764
 0.47340428 0.47080235 0.76322333 0.23546572 0.43573959 0.39696444
 0.02427548 0.18919652 0.88270348 0.44206015 0.36805163 0.60655049
 0.66862176 0.66370978 0.4347457  0.38433824 0.72672896 0.10669473
 0.10112876 0.26655136 0.03719308 0.54146107 0.84634978 0.53532769
 0.03827938 0.49445192 0.32516898 0.45930074 0.87579068 0.34198662
 0.40149004 0.02527233 0.75292305 0.09392335 0.019054   0.45280548
 0.59018109 0.52981967 0.26850701 0.34116845 0.18327159 0.7792255
 0.53200634 0.2989089  0.56068992 0.56898628 0.08441982]
[[29330, 17], [66, 38343]]
[0.82453928 0.4210843  0.72164028 0.28803228 0.69778134 0.41468852
 0.72717323 0.44250267 0.19602937 0.65426597 0.94957074 0.89764297
 0.40822512 0.46722875 0.97296633 0.34703916 0.89737301 0.28060634
 0.24579361 0.99657292 0.64104063 0.265838   0.22788384 0.38320157
 0.65260568 0.02677953 0.04146921 0.92795621 0.08199165 0.28507779
 0.51001873 0.50712369 0.82654492 0.25358544 0.47296211 0.43013819
 0.02624387 0.20540871 0.95183708 0.47902919 0.39885908 0.65946786
 0.72716303 0.7203843  0.47080525 0.41671915 0.78820645 0.11534576
 0.10977208 0.28933393 0.04020416 0.5865056  0.91387147 0.57897858
 0.04153779 0.53433616 0.35188459 0.4948405  0.94465799 0.37032489
 0.43291605 0.02725355 0.81572455 0.10209892 0.02072793 0.49051744
 0.64047386 0.57370899 0.29085131 0.36927561 0.19875982 0.84335578
 0.5772834  0.32443951 0.61000931 0.61914799 0.09135427]
[[29315, 32], [48, 38361]]
[0.69859355 0.35675849 0.61140835 0.2440318  0.59119387 0.35134022
 0.61609638 0.37490481 0.16608369 0.55432285 0.80216985 0.7605335
 0.34586418 0.39585379 0.8176673  0.29402454 0.76030477 0.23774017
 0.20824548 0.83333492 0.54311715 0.22522787 0.19307171 0.32466268
 0.55291615 0.02268861 0.03513426 0.78621774 0.0694665  0.2415287
 0.43210721 0.42965427 0.70029315 0.21484701 0.40071197 0.36442922
 0.02223478 0.17402992 0.80367109 0.40585144 0.33792897 0.55873039
 0.61608849 0.61034418 0.3988846  0.35306073 0.66780958 0.09772521
 0.09300302 0.24513446 0.03406246 0.49691121 0.77428382 0.49053301
 0.03519237 0.45270962 0.29812978 0.41924821 0.7989156  0.31375321
 0.36678335 0.02309025 0.69112489 0.08650201 0.01756147 0.41558468
 0.54263762 0.48606797 0.24642016 0.3128647  0.16839676 0.71453664
 0.48909659 0.27487734 0.51682568 0.52456787 0.07739873]
[[29316, 31], [46, 38363]]
[0.82618497 0.42192624 0.72308075 0.28860816 0.6991756  0.41551832
 0.7286248  0.44338739 0.19642166 0.65557277 0.95146708 0.89943508
 0.40904195 0.46816296 0.97490874 0.34773299 0.89916463 0.28116739
 0.24628504 0.99860854 0.64232123 0.26636948 0.22833938 0.38396771
 0.65390924 0.02683307 0.04155212 0.92980931 0.08215573 0.28564789
 0.51103857 0.50813772 0.82819488 0.25409243 0.47390844 0.43099824
 0.02629633 0.20581934 0.95373791 0.4799869  0.39965725 0.66078504
 0.7286154  0.72182246 0.47174724 0.41755309 0.78977976 0.11557638
 0.10999159 0.2899124  0.04028454 0.58767912 0.91569629 0.58013641
 0.04162084 0.53540445 0.35258817 0.49583067 0.94654454 0.37106538
 0.43378231 0.02730807 0.81735246 0.10230306 0.02076937 0.49149804
 0.64175415 0.57485604 0.29143279 0.37001457 0.19915728 0.84503928
 0.57843759 0.32508821 0.61122949 0.62038513 0.09153691]
[[29339, 8], [72, 38337]]
[0.44362105 0.22655315 0.38825905 0.15496806 0.37542299 0.22311238
 0.39123591 0.23807665 0.10546852 0.35201014 0.51089101 0.4829525
 0.21963491 0.25137992 0.52347845 0.18671507 0.48280726 0.15097271
 0.13224263 0.53620411 0.3448946  0.14302698 0.12260675 0.20617128
 0.3511169  0.01440801 0.02231139 0.49926182 0.04411348 0.15337853
 0.27440202 0.27284432 0.44470029 0.13643482 0.25446501 0.23142433
 0.0141198  0.11051462 0.51211036 0.25772875 0.2145958  0.3548089
 0.39123091 0.3875833  0.25330457 0.22420494 0.42407345 0.06205868
 0.05905993 0.15566833 0.02163077 0.31555414 0.49168386 0.31150403
 0.02234829 0.28748519 0.18932205 0.26623612 0.50824782 0.19924339
 0.23291927 0.01466306 0.43887851 0.05493158 0.0111521  0.26390968
 0.3445901  0.30866876 0.15648475 0.19867918 0.1069374  0.45374481
 0.31059191 0.17455598 0.3281997  0.33311593 0.0491507 ]
[[27744, 1603], [1246, 37163]]
[0.8353022  0.42658094 0.73105999 0.2917921  0.70689073 0.42010225
 0.73666519 0.44827874 0.19858855 0.66280621 0.96199488 0.9093661
 0.41355446 0.4733277  0.98570631 0.35156911 0.9090925  0.28426919
 0.24900199 1.         0.64940823 0.26930803 0.23085843 0.38820356
 0.6611243  0.02712909 0.04201052 0.94008855 0.08306205 0.28879915
 0.51667642 0.5137434  0.83733431 0.25689554 0.47913668 0.43575297
 0.02658643 0.20808993 0.96429182 0.48528203 0.40406623 0.66807605
 0.73665576 0.72978762 0.47695166 0.42215946 0.79849562 0.11685138
 0.11120499 0.29311066 0.04072896 0.5941625  0.92581368 0.58653647
 0.04208    0.54131095 0.35647784 0.5013007  0.95701581 0.37515891
 0.43856782 0.02760933 0.82637236 0.10343164 0.02099849 0.49692021
 0.64883488 0.58119788 0.29464791 0.37409655 0.20135433 0.85436442
 0.58481902 0.32867455 0.61797306 0.62722993 0.09254673]
[[29342, 5], [73, 38336]]
[0.70276692 0.35889672 0.61506472 0.2454944  0.59473038 0.35344598
 0.61978055 0.37715181 0.16707915 0.55764071 0.80933322 0.76507418
 0.34793711 0.39822633 0.82927377 0.29578678 0.76484409 0.23916512
 0.20949365 0.85054207 0.54636856 0.2265778  0.19422887 0.32660856
 0.55622567 0.02282461 0.03534484 0.79091071 0.06988287 0.24297633
 0.43469704 0.4322294  0.7044766  0.21613476 0.40311362 0.36661346
 0.02236805 0.17507298 0.81126487 0.4082839  0.33995435 0.56207439
 0.61977262 0.61399424 0.40127529 0.35517679 0.67180041 0.09831095
 0.09356046 0.24660374 0.03426663 0.49988863 0.77890603 0.49347261
 0.0354033  0.4554229  0.29991666 0.42176094 0.80514598 0.31563366
 0.36898168 0.02322864 0.69525397 0.08702048 0.01766673 0.41807549
 0.54588619 0.48898109 0.24789708 0.31473986 0.16940609 0.71880455
 0.49202766 0.27652483 0.51992119 0.52770928 0.07786264]
[[29295, 52], [48, 38361]]
[1.         0.53692326 0.92019065 0.36726905 0.88976525 0.52876874
 0.92724673 0.56423356 0.24995672 0.83426961 1.         1.
 0.52052726 0.59576188 1.         0.44250835 1.         0.35780005
 0.31341041 1.         0.8174036  0.33896902 0.29057387 0.4886189
 0.83215235 0.03414647 0.05287722 1.         0.10454741 0.36350184
 0.65032346 0.64663177 1.         0.32334573 0.6030735  0.54846772
 0.03346344 0.26191586 1.         0.61080838 0.50858472 0.84090354
 0.92723486 0.91858893 0.60032328 0.53135812 1.         0.14707688
 0.13996997 0.36892849 0.05126416 0.74785771 1.         0.73825771
 0.05296467 0.68133041 0.44868673 0.63097062 1.         0.47220012
 0.55201071 0.03475092 1.         0.13018592 0.02643009 0.62545695
 0.81668185 0.73153724 0.37086353 0.47086289 0.25343791 1.
 0.7360957  0.41369173 0.77783156 0.78948454 0.11648545]
[[29304, 43], [53, 38356]]
[0.89888732 0.48466608 0.83890906 0.33153194 0.82500269 0.47730407
 0.84213414 0.50931633 0.22559568 0.79576439 0.97176645 0.94149835
 0.46986811 0.53778755 0.98540347 0.39943885 0.94134099 0.32292838
 0.28286126 0.99919024 0.77641545 0.3059619  0.26230471 0.44105254
 0.79333543 0.0308176  0.04772239 0.95916758 0.09435667 0.32810144
 0.58703895 0.58370645 0.90005654 0.29182021 0.54440489 0.49506296
 0.0302016  0.23641404 0.97308747 0.5513651  0.45907753 0.80266973
 0.84212872 0.83817697 0.5419188  0.47965212 0.87770977 0.13273637
 0.12632373 0.33296291 0.04626573 0.69663137 0.95095775 0.6856181
 0.04780043 0.62171636 0.40498725 0.56958941 0.96890286 0.42626474
 0.49827192 0.03136259 0.89374932 0.11749548 0.02385307 0.56458139
 0.77558744 0.67790829 0.33476488 0.42503113 0.22873502 0.90985522
 0.68313782 0.3734243  0.73101781 0.74438628 0.10513074]
[[29328, 19], [63, 38346]]
[0.87049317 0.45710617 0.76506103 0.31350303 0.74061587 0.45055352
 0.77073021 0.47905168 0.21336225 0.69602813 0.99860296 0.9453965
 0.44393098 0.5043866  1.         0.37773075 0.9451199  0.30541757
 0.26752608 1.         0.6824772  0.28934411 0.24803525 0.4170856
 0.69432702 0.02914734 0.04513594 0.97645618 0.08924136 0.31028505
 0.54823018 0.54526368 0.87254848 0.27600767 0.51026189 0.46638291
 0.02856427 0.22357145 1.         0.5164774  0.4341285  0.70135813
 0.77072067 0.76377413 0.50805193 0.45263422 0.83326644 0.12554505
 0.11947795 0.31491631 0.04375886 0.62660084 0.96202461 0.61888775
 0.04521048 0.57314595 0.38299948 0.53267894 0.99356923 0.40307171
 0.46922989 0.02966325 0.8614614  0.11112622 0.02256065 0.52824844
 0.68189731 0.61348823 0.3165699  0.40192933 0.21633593 0.88977298
 0.6171507  0.35312816 0.6506832  0.66004574 0.0994321 ]
[[29299, 48], [45, 38364]]
[0.63341918 0.32404583 0.5537405  0.22082606 0.53525576 0.31824022
 0.55788551 0.33987613 0.15051871 0.50218661 0.73046506 0.69013084
 0.31364642 0.35823992 0.75668295 0.2665508  0.68992141 0.21521638
 0.18906815 0.78574068 0.49213637 0.20399892 0.17504733 0.29443883
 0.50092496 0.02058576 0.03185678 0.71364709 0.06291043 0.21935895
 0.39246117 0.39025588 0.63497531 0.19515734 0.36308183 0.330386
 0.02017243 0.15767494 0.73222982 0.36793223 0.30634891 0.5059883
 0.5578783  0.55302659 0.36168876 0.32001527 0.60523366 0.08866098
 0.08426824 0.22211143 0.03090422 0.45054111 0.7027205  0.44497434
 0.03189036 0.41077025 0.27039182 0.38077784 0.72663959 0.28450269
 0.33303896 0.02096518 0.62658094 0.07834172 0.01590105 0.37679411
 0.49170629 0.44075615 0.22342382 0.28373679 0.15262387 0.64801652
 0.44320753 0.24906507 0.46794293 0.47492534 0.07019792]
[[29310, 37], [79, 38330]]
[0.82346381 0.4205349  0.720699   0.28765649 0.69687045 0.4141471
 0.72622473 0.44192543 0.1957734  0.65341255 0.948332   0.89647216
 0.40769213 0.46661918 0.97169698 0.34658647 0.89620255 0.28024026
 0.24547298 0.99524261 0.64020446 0.26549122 0.22758658 0.38270169
 0.65175439 0.0267446  0.04141511 0.92674575 0.08188459 0.28470579
 0.50935321 0.50646207 0.82546665 0.25325463 0.47234454 0.42957701
 0.02620963 0.20514077 0.95059537 0.47840431 0.39833828 0.65860762
 0.72621394 0.71944466 0.4701905  0.41617502 0.78717801 0.11519529
 0.10962886 0.28895649 0.04015172 0.58573978 0.91267943 0.57822308
 0.0414836  0.53363912 0.35142554 0.49419437 0.94342568 0.36984175
 0.43235077 0.02721797 0.8146606  0.10196573 0.02070088 0.48987759
 0.63963791 0.57296049 0.29047185 0.36879344 0.1985005  0.84225572
 0.57653019 0.32401624 0.60921282 0.61834029 0.0912351 ]
[[29317, 30], [66, 38343]]
[0.90639227 0.46288816 0.79327953 0.31662715 0.76705357 0.45585805
 0.7993617  0.48643271 0.21549086 0.71921767 1.         0.98675223
 0.44875297 0.51361363 1.         0.38149191 0.98645547 0.30846396
 0.2701951  1.         0.70467957 0.29222942 0.25050728 0.42124441
 0.71739264 0.02943811 0.04558613 1.         0.09013165 0.31337947
 0.56065185 0.5574692  0.90859731 0.27876049 0.51991703 0.47284085
 0.02884926 0.22580092 1.         0.52658542 0.43845718 0.72493595
 0.79935147 0.79189888 0.51754604 0.45809036 0.86645363 0.12679687
 0.1206699  0.31805796 0.04419549 0.64473269 1.         0.63645771
 0.04566152 0.58738308 0.38681845 0.54396747 1.         0.40708948
 0.47589527 0.02995922 0.89670255 0.11223494 0.02278572 0.53921415
 0.70405743 0.63066483 0.31972603 0.40593671 0.21849204 0.92707659
 0.63459412 0.35664875 0.67056942 0.68061401 0.10042359]
[[29326, 21], [49, 38360]]
[0.82618426 0.42192392 0.72307993 0.28860659 0.69917435 0.4155159
 0.72862392 0.44338479 0.19642053 0.65557081 0.95146499 0.89943346
 0.40903962 0.46816031 0.97490784 0.34773095 0.89916295 0.28116577
 0.24628358 0.99860768 0.64231896 0.26636794 0.22833813 0.38396546
 0.65390725 0.02683292 0.04155188 0.92980718 0.08215525 0.2856463
 0.51103584 0.50813475 0.82819419 0.25409096 0.47390595 0.43099579
 0.02629618 0.20581819 0.9537359  0.47998411 0.39965498 0.66078315
 0.72861464 0.72182134 0.47174479 0.41755066 0.78977971 0.11557569
 0.10999095 0.28991071 0.04028431 0.587676   0.91569431 0.58013317
 0.0416206  0.53540136 0.35258609 0.49582796 0.94654238 0.37106323
 0.43377994 0.02730791 0.81735198 0.10230246 0.02076925 0.49149526
 0.64175187 0.57485289 0.29143124 0.37001248 0.1991561  0.84503828
 0.57843454 0.32508636 0.6112268  0.62038272 0.09153638]
[[29325, 22], [48, 38361]]
[0.8219917  0.41978358 0.71941069 0.28714254 0.69562659 0.41340813
 0.72492657 0.44113565 0.19542414 0.65224461 0.94662387 0.89486674
 0.40696468 0.46578546 0.96994258 0.34596703 0.89459768 0.2797395
 0.24503427 0.99796787 0.63906013 0.26501674 0.22717982 0.38201774
 0.6505895  0.0266968  0.0413411  0.92508036 0.0817385  0.28419728
 0.50844343 0.50555715 0.82399143 0.25280204 0.47150188 0.42880946
 0.02616279 0.20477413 0.94888276 0.4775493  0.39762764 0.65743047
 0.72491729 0.7181586  0.46935168 0.41543256 0.78577168 0.11498942
 0.109433   0.28844009 0.04007996 0.58469479 0.91104191 0.57719029
 0.04140947 0.53268543 0.35079755 0.49331272 0.94172726 0.36918094
 0.43157946 0.02716939 0.81320417 0.10178351 0.02066389 0.48900203
 0.63849592 0.57193678 0.28995285 0.36813551 0.19814585 0.84075014
 0.57550021 0.32343729 0.60812591 0.61723527 0.09107204]
[[29324, 23], [48, 38361]]
[0.88520877 0.4520678  0.77473846 0.30922576 0.74912517 0.44520203
 0.78067854 0.47506198 0.21045359 0.70240676 1.         0.96369142
 0.43826303 0.50160753 1.         0.37257425 0.9634016  0.30125337
 0.26387907 1.         0.68820829 0.28539833 0.24465149 0.4113975
 0.70062436 0.02874997 0.04452051 0.99623531 0.08802475 0.30605399
 0.5475462  0.54443794 0.88736229 0.27224423 0.50776358 0.46178783
 0.02817489 0.22052265 1.         0.5142761  0.42820791 0.70799145
 0.78066855 0.77339006 0.50544802 0.44738215 0.84620313 0.12383288
 0.11784914 0.3106231  0.04316238 0.62966182 0.98111412 0.62158016
 0.04459414 0.57365257 0.37777626 0.53125183 1.         0.39757347
 0.46477086 0.0292589  0.8757454  0.10961136 0.02225309 0.52660962
 0.68760068 0.61592261 0.31225219 0.39644763 0.21338461 0.90540988
 0.6197601  0.34831182 0.65489498 0.66470492 0.0980761 ]
[[29315, 32], [67, 38342]]
[1.         0.53771475 0.92154728 0.36781045 0.89107702 0.52954821
 0.92861377 0.56506531 0.25032519 0.83549953 1.         1.
 0.52129459 0.5966401  1.         0.44316067 1.         0.35832749
 0.31387241 1.         0.81860864 0.33946871 0.29100221 0.48933919
 0.83337914 0.03419681 0.05295517 1.         0.10470152 0.36403768
 0.65128212 0.64758499 1.         0.32382238 0.6039625  0.54927623
 0.03351277 0.26230196 1.         0.61170879 0.50933444 0.84214323
 0.92860189 0.9199432  0.60120823 0.5321414  1.         0.14729369
 0.1401763  0.36947234 0.05133973 0.74896018 1.         0.73934601
 0.05304275 0.68233478 0.44934815 0.63190075 1.         0.4728962
 0.55282444 0.03480215 1.         0.13037783 0.02646905 0.62637895
 0.81788582 0.73261564 0.37141023 0.471557   0.25381151 1.
 0.73718082 0.41430156 0.77897823 0.7906484  0.11665716]
[[29317, 30], [73, 38336]]
[0.82310644 0.41926843 0.7181763  0.28678982 0.69384753 0.41290084
 0.72381848 0.44059438 0.19518574 0.64963607 0.95060626 0.89765314
 0.40646515 0.46521345 0.97446381 0.34554252 0.89737786 0.27939824
 0.24473551 0.99858334 0.63664247 0.2646922  0.22690053 0.38154937
 0.64800492 0.02666427 0.04129073 0.92856493 0.08163885 0.28384944
 0.50781907 0.50493633 0.82515196 0.25249414 0.47092212 0.42828425
 0.02613089 0.20452327 0.95291735 0.47696305 0.39714002 0.6547767
 0.723809   0.71689553 0.46877471 0.41492234 0.78605697 0.1148494
 0.10929969 0.28808862 0.04003116 0.58306425 0.91420208 0.57566839
 0.04135905 0.53174814 0.35036833 0.49270609 0.9455965  0.36872693
 0.43105039 0.0271363  0.81411767 0.10165944 0.02063873 0.488402
 0.63608643 0.57049094 0.28959717 0.3676839  0.19790424 0.84229445
 0.57400278 0.32304054 0.60615613 0.6151336  0.09096102]
[[29324, 23], [49, 38360]]
[0.87122798 0.4441628  0.7623073  0.30376789 0.7370533  0.43739333
 0.76816406 0.46683445 0.20673921 0.69099023 1.         0.94860973
 0.43055167 0.49300765 1.         0.3659981  0.94832397 0.29593639
 0.25922176 1.         0.67699093 0.28036114 0.24033338 0.40413644
 0.68923284 0.02824255 0.04373474 0.9806971  0.08647116 0.30065225
 0.53830194 0.53523728 0.8733513  0.26743924 0.49907735 0.45374649
 0.02767762 0.2166305  1.         0.50549851 0.42065015 0.69649659
 0.76815421 0.76097782 0.49679426 0.43954288 0.8327695  0.12164727
 0.11576917 0.30514077 0.0424006  0.61926573 0.96578803 0.61129743
 0.04380708 0.56404212 0.37110861 0.52223613 0.9983764  0.39055632
 0.45668768 0.0287425  0.86189737 0.10767678 0.02186033 0.51765903
 0.67639185 0.60571924 0.306741   0.38945042 0.20961837 0.89114572
 0.6095029  0.34216418 0.64414493 0.65381726 0.09634509]
[[29338, 9], [49, 38360]]
[0.86238437 0.44035066 0.75483067 0.3013006  0.72989477 0.43375841
 0.76062899 0.46281935 0.20503518 0.684342   0.9930473  0.93878364
 0.42695818 0.48874866 1.         0.362973   0.93850151 0.2935235
 0.25704851 1.         0.67049778 0.27806345 0.23834505 0.40078359
 0.68260407 0.02800722 0.04337263 0.97046362 0.08576339 0.29812387
 0.53335699 0.53032683 0.86448072 0.26518681 0.49469876 0.44988656
 0.02744717 0.21484989 0.99541512 0.50102278 0.4171734  0.68980371
 0.76061927 0.75348992 0.49241438 0.43585908 0.82441417 0.12063444
 0.11481698 0.30263105 0.04204743 0.61342869 0.95574384 0.60553205
 0.04344643 0.55883039 0.36802806 0.51748532 0.98791459 0.38732078
 0.45273663 0.02850138 0.85317222 0.10679505 0.02168173 0.51303435
 0.66990534 0.60003874 0.30420228 0.38621968 0.20788978 0.88204923
 0.60380912 0.33934961 0.63808191 0.64764292 0.09554529]
[[29316, 31], [46, 38363]]
[0.78507245 0.40092934 0.68709879 0.27424576 0.66438355 0.39484055
 0.69236693 0.42132231 0.186647   0.62294942 0.90411967 0.85467697
 0.38868649 0.44486506 0.92639564 0.33042812 0.85441994 0.26717519
 0.2340287  0.94894181 0.61035711 0.25311367 0.21697616 0.36485964
 0.62136868 0.02549773 0.03948429 0.88353952 0.07806735 0.27143284
 0.48560718 0.48285043 0.78698252 0.24144759 0.45032516 0.40954981
 0.0249877  0.19557681 0.90627756 0.45610046 0.37976886 0.62790239
 0.69235857 0.68590293 0.44827153 0.3967741  0.75047951 0.10982474
 0.1045179  0.27548498 0.03827979 0.55843421 0.87012883 0.55126634
 0.0395496  0.50876019 0.3350417  0.47115641 0.89944202 0.35259946
 0.41219579 0.02594911 0.77667958 0.09721197 0.01973579 0.46703878
 0.60981869 0.54624867 0.27692983 0.35160132 0.18924628 0.80298841
 0.5496521  0.30891034 0.58081295 0.58951256 0.0869816 ]
[[29317, 30], [48, 38361]]
[0.80327488 0.41022443 0.70302929 0.28060384 0.67978667 0.40399415
 0.70841958 0.43109027 0.19097402 0.63739235 0.93760297 0.87449347
 0.39769743 0.45517877 0.96774121 0.3380888  0.87423047 0.27336937
 0.23945444 0.9982104  0.62450804 0.25898188 0.22200656 0.37331857
 0.63577492 0.02608887 0.0403997  0.90975908 0.07987718 0.27772564
 0.49686535 0.49404479 0.80522907 0.24704532 0.46076502 0.41904477
 0.02556702 0.20011108 0.94052247 0.46667473 0.38857301 0.64246014
 0.70841052 0.7018057  0.45866378 0.40597249 0.76787946 0.11237092
 0.10694103 0.28187183 0.03916727 0.57138042 0.8916151  0.56404676
 0.04046651 0.52055532 0.34280931 0.48207919 0.93127435 0.36077409
 0.42175169 0.02655069 0.79468741 0.09946573 0.02019334 0.47786666
 0.62395667 0.55891286 0.28335015 0.35975246 0.19363374 0.82160625
 0.56239516 0.3160721  0.59427809 0.60318005 0.08899818]
[[29326, 21], [53, 38356]]
[0.7516064  0.3838385  0.65780915 0.2625552  0.63606164 0.37800897
 0.66285272 0.40336225 0.17869044 0.59639439 0.86557879 0.81824388
 0.37211725 0.42590135 0.88690504 0.31634269 0.8179978  0.25578607
 0.22405257 0.90846554 0.58433888 0.24232398 0.20772694 0.34930646
 0.594881   0.02441082 0.03780116 0.84587601 0.07473943 0.25986214
 0.46490661 0.46226749 0.75343489 0.2311552  0.43112828 0.39209152
 0.02392253 0.1872398  0.86764468 0.43665789 0.36357972 0.60113619
 0.66284423 0.65666428 0.42916219 0.37986005 0.71848777 0.10514315
 0.10006251 0.26374165 0.03664801 0.53462876 0.83303702 0.52776685
 0.03786368 0.48707284 0.32075958 0.45107152 0.86110057 0.33756885
 0.39462432 0.02484294 0.74357131 0.09306803 0.01889449 0.44712994
 0.58382298 0.52296318 0.26512486 0.33661293 0.18117909 0.76875861
 0.52622148 0.29574212 0.5560535  0.56438283 0.08327376]
[[29332, 15], [71, 38338]]
[0.85686395 0.43759246 0.749931   0.29932426 0.72513787 0.43094653
 0.75568088 0.45985036 0.20371481 0.67991543 0.98679736 0.93283353
 0.42422972 0.48554591 1.         0.36064432 0.93255299 0.29160715
 0.25542959 1.         0.66617161 0.27625979 0.23681768 0.39822443
 0.67819011 0.02782939 0.04309495 0.96433532 0.08520617 0.29625405
 0.53001361 0.52700488 0.85894852 0.26352689 0.49150485 0.44700125
 0.02727272 0.21346145 0.98915256 0.49780883 0.41449657 0.6853213
 0.75567121 0.74862579 0.48926342 0.43305685 0.81910731 0.11986772
 0.11407558 0.30067685 0.04178031 0.60949986 0.94969833 0.60167698
 0.04316623 0.55528405 0.36567976 0.51424099 0.98169198 0.38484305
 0.44988876 0.02832202 0.84770361 0.10610157 0.02154054 0.50974743
 0.66558346 0.59620059 0.30225379 0.38375326 0.20655198 0.87641821
 0.5999152  0.33715877 0.63392503 0.64342084 0.09493568]
[[29334, 13], [70, 38339]]
[0.89885144 0.45903509 0.78667864 0.31399156 0.76067062 0.4520635
 0.79271027 0.48238367 0.21369711 0.71323222 1.         0.97854281
 0.44501756 0.50933834 1.         0.37831639 0.97824854 0.30589631
 0.26794599 1.         0.69881493 0.28979691 0.24842207 0.41773798
 0.71142235 0.02919306 0.04520667 1.         0.08938139 0.31077091
 0.55598501 0.55282885 0.90103815 0.27644008 0.51558926 0.46890493
 0.02860912 0.22392136 1.         0.52220215 0.43480748 0.71890298
 0.79270013 0.78530947 0.51323801 0.45427723 0.85924467 0.1257414
 0.11966544 0.31541044 0.0438276  0.63936619 0.99623304 0.63115998
 0.04528143 0.58249373 0.38359857 0.53943951 1.         0.40370089
 0.47193393 0.02970984 0.88924223 0.11130069 0.02259605 0.53472576
 0.69819796 0.62541524 0.31706464 0.40255771 0.21667331 0.91936387
 0.62931187 0.35368002 0.66498823 0.67494935 0.09958766]
[[29311, 36], [45, 38364]]
[0.8057226  0.41147508 0.70517189 0.28145931 0.68185853 0.4052258
 0.71057859 0.43240453 0.19155624 0.63933516 0.93464039 0.87715797
 0.39890988 0.45656646 0.96620958 0.33911953 0.87689417 0.27420279
 0.24018446 0.99812543 0.62641163 0.25977143 0.22268339 0.3744567
 0.63771281 0.02616841 0.04052286 0.9067796  0.0801207  0.27857235
 0.49838014 0.49555098 0.80768275 0.24779849 0.46216974 0.42032231
 0.02564497 0.20072116 0.93769851 0.46809747 0.38975765 0.64441838
 0.7105695  0.70394458 0.4600621  0.40721017 0.77021945 0.1127135
 0.10726706 0.28273118 0.03928668 0.57312231 0.89301621 0.56576633
 0.04058988 0.52214233 0.34385443 0.4835489  0.9280113  0.36187398
 0.42303748 0.02663164 0.79710899 0.09976898 0.02025491 0.47932353
 0.62585859 0.5606168  0.28421399 0.36084923 0.19422408 0.82410977
 0.5641097  0.3170357  0.59608967 0.60501873 0.08926951]
[[29327, 20], [66, 38343]]
[0.78850347 0.39682292 0.68005503 0.27143686 0.65757278 0.39079617
 0.68526898 0.4170071  0.18473516 0.61656535 0.94094412 0.87763259
 0.38470515 0.44030865 0.96946856 0.32704387 0.87730346 0.26443877
 0.23163179 0.99830623 0.60410254 0.25052128 0.21475388 0.36112273
 0.61500084 0.02523658 0.03907989 0.91459118 0.07726771 0.26865271
 0.48063338 0.47790497 0.79094912 0.2389747  0.44571239 0.40535513
 0.02473178 0.19357372 0.94370729 0.45142905 0.37587883 0.62146736
 0.68526021 0.67887147 0.4436798  0.39270987 0.74420657 0.10869992
 0.10344742 0.27266348 0.03788774 0.55271296 0.89741874 0.54561922
 0.03914453 0.50354937 0.33161019 0.46633026 0.93495438 0.34898804
 0.40797361 0.02568332 0.77775636 0.09621633 0.01953365 0.46225536
 0.60356921 0.54065326 0.27409346 0.34799981 0.187308   0.81144494
 0.54402165 0.30574642 0.57486155 0.58347229 0.08609074]
[[29310, 37], [46, 38363]]
[0.82922295 0.42454688 0.72792101 0.29040109 0.70443347 0.41809903
 0.73336811 0.44614114 0.19764022 0.66143054 0.95231416 0.90119202
 0.4115826  0.47107113 0.97534679 0.34989266 0.90092626 0.2829117
 0.24781276 0.99863233 0.64792399 0.26802321 0.22975811 0.38635206
 0.659735   0.0269995  0.04180985 0.93103496 0.08266534 0.28742116
 0.51421315 0.51129411 0.83119774 0.25566827 0.47685314 0.43367417
 0.02645945 0.20709727 0.95454534 0.48296827 0.40213919 0.66671361
 0.73335895 0.72668453 0.47467839 0.42014688 0.79345455 0.11629312
 0.11067376 0.29171056 0.04053437 0.5922306  0.91716874 0.58454278
 0.04187896 0.53900975 0.35477679 0.49891158 0.94747763 0.37337098
 0.43647605 0.02747742 0.82054499 0.10293762 0.02089817 0.49455068
 0.64734599 0.57916093 0.2932428  0.37231258 0.20039268 0.84774749
 0.58281141 0.32710717 0.6162341  0.62556598 0.09210471]
[[29326, 21], [64, 38345]]
[0.79856123 0.40828708 0.6990239  0.27930971 0.6759455  0.40210079
 0.70437611 0.4290056  0.19009317 0.63385069 0.92170171 0.86927665
 0.39584853 0.45292402 0.95952038 0.33652966 0.86901551 0.2721085
 0.23834997 0.99775434 0.62105741 0.25778739 0.22098267 0.37159675
 0.6322447  0.02596854 0.04021336 0.89859975 0.07950876 0.2764447
 0.49431627 0.49151563 0.80050162 0.24590588 0.45847082 0.41704515
 0.02544909 0.19918813 0.92536522 0.46433881 0.38678084 0.63888269
 0.70436711 0.69780896 0.45638442 0.40406516 0.76341589 0.11185264
 0.10644778 0.28057173 0.03898662 0.56830515 0.88497507 0.56102331
 0.04027986 0.51783897 0.34122821 0.47963451 0.914756   0.35911018
 0.41973296 0.02642823 0.79003443 0.09900696 0.0201002  0.47545172
 0.62050994 0.55592568 0.2820433  0.35809322 0.19274071 0.81676309
 0.55938338 0.31461433 0.59104105 0.59988012 0.08858771]
[[29332, 15], [56, 38353]]
[0.84488343 0.43147567 0.73944385 0.29513793 0.71499694 0.4249202
 0.74511304 0.45342065 0.2008663  0.67040779 0.97300288 0.91979233
 0.41829833 0.47875518 0.99742386 0.35560171 0.91951571 0.28752899
 0.2518589  1.         0.65685643 0.27239657 0.23350649 0.39265669
 0.66870663 0.02744032 0.04249241 0.95085431 0.08401462 0.29211287
 0.52260487 0.51963826 0.84693889 0.25984327 0.48463201 0.44075122
 0.02689143 0.21047653 0.97532522 0.49084837 0.40870099 0.67573754
 0.74510351 0.73815758 0.48242266 0.42700161 0.80765393 0.11819189
 0.11248043 0.29647241 0.0411962  0.60097788 0.93642168 0.59326498
 0.04256263 0.54752095 0.36056708 0.50705272 0.96796874 0.37946228
 0.44359978 0.0279261  0.83585098 0.10461782 0.0212393  0.50262015
 0.65627652 0.58786469 0.2980277  0.37838784 0.20366382 0.86416467
 0.59152655 0.3324442  0.62505974 0.63442268 0.09360836]
[[29322, 25], [49, 38360]]
[0.85362574 0.4359387  0.7470969  0.29819305 0.72239732 0.42931781
 0.75282505 0.45811251 0.20294488 0.67734593 0.98306808 0.92930822
 0.42262639 0.48371094 1.         0.35928138 0.92902874 0.29050511
 0.25446428 1.         0.66365404 0.27521576 0.23592271 0.39671947
 0.67562712 0.02772421 0.04293209 0.96069095 0.08488414 0.29513443
 0.52801055 0.52501322 0.85570239 0.26253098 0.48964724 0.44531194
 0.02716965 0.21265475 0.98541438 0.49592752 0.41293002 0.68273136
 0.7528153  0.74579662 0.48741429 0.43142014 0.81601172 0.11941472
 0.11364446 0.29954054 0.04162242 0.60719631 0.94610928 0.59940309
 0.04300309 0.55318553 0.36429779 0.51229746 0.977982   0.38338865
 0.44818844 0.02821498 0.84450003 0.10570059 0.02145913 0.50782101
 0.66306801 0.59394742 0.30111151 0.3823029  0.20577137 0.87310609
 0.59764799 0.33588458 0.63152917 0.64098924 0.0945769 ]
[[29328, 19], [55, 38354]]
[0.83467589 0.42626144 0.73051203 0.29157355 0.70636094 0.41978759
 0.73611301 0.44794299 0.19843981 0.66230956 0.95660393 0.90867818
 0.41324471 0.47297318 0.97756456 0.35130579 0.9084049  0.28405627
 0.24881549 0.99875536 0.64892164 0.26910632 0.23068552 0.38791281
 0.66062891 0.02710877 0.04197905 0.93723898 0.08299984 0.28858285
 0.51628943 0.51335861 0.83670647 0.25670313 0.47877781 0.4354266
 0.02656652 0.20793408 0.9586344  0.48491856 0.40376359 0.66757544
 0.7361036  0.72924062 0.47659443 0.42184327 0.79789698 0.11676387
 0.1111217  0.29289113 0.04069845 0.59371744 0.92462015 0.58609714
 0.04204848 0.54090552 0.35621084 0.50092523 0.95220249 0.37487792
 0.43823934 0.02758865 0.82575276 0.10335418 0.02098277 0.49654802
 0.64834872 0.58076256 0.29442723 0.37381636 0.20120352 0.85372377
 0.58438098 0.32842838 0.6175101  0.62676002 0.09247741]
[[29330, 17], [52, 38357]]
[0.89276086 0.45592458 0.78134812 0.3118639  0.7555163  0.44900023
 0.78733888 0.47911493 0.21224906 0.70839931 1.         0.97191301
 0.44200203 0.50588696 1.         0.37575284 0.97162072 0.30382349
 0.26613033 1.         0.69407969 0.28783318 0.24673872 0.4149073
 0.7066017  0.02899525 0.04490034 1.         0.08877573 0.30866506
 0.55221755 0.54908276 0.89493275 0.27456686 0.51209554 0.46572754
 0.02841526 0.22240402 1.         0.5186636  0.43186113 0.71403165
 0.78732881 0.77998821 0.50976022 0.45119896 0.85342249 0.12488935
 0.11885456 0.31327315 0.04353062 0.63503373 0.98948432 0.62688312
 0.0449746  0.57854664 0.38099923 0.53578417 1.         0.40096533
 0.46873602 0.02950852 0.88321677 0.1105465  0.02244294 0.53110235
 0.69346691 0.62117731 0.31491615 0.39982989 0.21520509 0.91313429
 0.62504754 0.35128341 0.66048218 0.67037581 0.09891283]
[[29310, 37], [53, 38356]]
[0.88502559 0.45197435 0.77457819 0.30916183 0.74897021 0.44510999
 0.78051705 0.47496378 0.21041009 0.70226149 1.         0.96349198
 0.43817243 0.50150384 1.         0.37249723 0.96320222 0.30119109
 0.26382452 1.         0.68806597 0.28533933 0.24460091 0.41131245
 0.70047946 0.02874402 0.04451131 0.99602911 0.08800655 0.30599072
 0.547433   0.54432539 0.88717867 0.27218795 0.50765861 0.46169237
 0.02816906 0.22047706 1.         0.51416978 0.42811939 0.70784503
 0.78050706 0.77323008 0.50534353 0.44728967 0.84602804 0.12380729
 0.11782478 0.31055888 0.04315346 0.62953165 0.98091106 0.62145166
 0.04458493 0.57353398 0.37769817 0.53114201 1.         0.39749128
 0.46467478 0.02925285 0.87556419 0.1095887  0.02224849 0.52650075
 0.68745849 0.61579528 0.31218764 0.39636568 0.2133405  0.90522252
 0.61963198 0.34823981 0.65475957 0.66456747 0.09805583]
[[29306, 41], [49, 38360]]
[0.99870728 0.515332   0.88316425 0.35250007 0.85396569 0.5075054
 0.88993581 0.54154408 0.2399053  0.80070779 1.         1.
 0.49959534 0.57180453 1.         0.4247138  1.         0.34341196
 0.30080735 1.         0.78452186 0.32533812 0.27888902 0.46897013
 0.79867589 0.03277335 0.05075089 1.         0.10034328 0.34888441
 0.62417203 0.6206288  1.         0.31034317 0.57882209 0.52641228
 0.03211779 0.25138348 1.         0.58624598 0.48813306 0.80707421
 0.88992442 0.88162711 0.57618247 0.50999063 0.9633447  0.14116255
 0.13434141 0.35409292 0.0492027  0.71778025 1.         0.70856734
 0.05083483 0.65393189 0.43064379 0.60559738 1.         0.45321152
 0.52981277 0.0333535  0.99012778 0.1249508  0.02536727 0.6003055
 0.78382921 0.70211787 0.35595003 0.45192812 0.2432465  1.
 0.70649251 0.39705598 0.74654547 0.75772857 0.11180126]
[[29316, 31], [56, 38353]]
[0.831787   0.41737031 0.71526672 0.2854918  0.69162055 0.41103151
 0.72075061 0.43859963 0.19430071 0.64849014 0.99813741 0.92986213
 0.4046251  0.46310772 1.         0.34397812 0.92949996 0.27813136
 0.24362564 1.         0.63538212 0.26349321 0.22587378 0.37982158
 0.64684463 0.02654333 0.04110344 0.9705303  0.08126861 0.28256349
 0.50552046 0.50265077 0.83447813 0.25134876 0.46879127 0.42634432
 0.02601239 0.20359692 1.         0.47480394 0.39534175 0.65364593
 0.72074139 0.71402189 0.46665343 0.41304429 0.78304396 0.11432838
 0.1088039  0.28678194 0.03984955 0.58133206 0.95163424 0.57387108
 0.04117142 0.52962302 0.34878088 0.49047672 0.99192383 0.36705856
 0.42909838 0.0270132  0.81996119 0.10119839 0.0205451  0.48619084
 0.63482118 0.56864803 0.28828595 0.36601915 0.19700677 0.85703113
 0.5721908  0.3215779  0.6046273  0.61368383 0.0905485 ]
[[29316, 31], [47, 38362]]
[0.77929651 0.39218941 0.67211437 0.26826743 0.64989463 0.38623304
 0.67726744 0.41213792 0.1825781  0.60936603 0.92995719 0.86738492
 0.38021315 0.43516738 0.95814856 0.32322514 0.86705963 0.26135105
 0.22892715 0.9866495  0.59704874 0.24759607 0.21224631 0.35690608
 0.60781978 0.02494191 0.03862358 0.90391196 0.07636549 0.26551579
 0.47502127 0.47232471 0.78171361 0.23618431 0.44050803 0.400622
 0.024443   0.19131345 0.9326881  0.44615794 0.37148988 0.6142108
 0.67725877 0.67094462 0.43849917 0.3881244  0.73551684 0.10743069
 0.10223951 0.26947972 0.03744534 0.5462592  0.88694004 0.5392483
 0.03868746 0.49766968 0.32773814 0.46088515 0.92403739 0.34491309
 0.4032099  0.02538343 0.76867489 0.09509286 0.01930557 0.45685784
 0.59652164 0.53434033 0.27089301 0.34393639 0.1851209  0.8019701
 0.53766938 0.30217638 0.56814918 0.57665938 0.0850855 ]
[[29327, 20], [48, 38361]]
[0.79964257 0.40342057 0.69141031 0.27594987 0.66863181 0.39729362
 0.69669297 0.42394033 0.18780641 0.62706184 0.94913184 0.88704608
 0.39110135 0.44762936 0.97710402 0.33248135 0.88672332 0.2688351
 0.23548268 1.         0.61436808 0.2546864  0.21832449 0.36712676
 0.62546833 0.02565614 0.0397296  0.92328911 0.07855228 0.27311926
 0.48862454 0.48585076 0.80204087 0.24294761 0.45312304 0.4120945
 0.02514295 0.19679205 0.95184152 0.45893462 0.38212821 0.63205064
 0.69668408 0.69021115 0.45105664 0.3992392  0.7562033  0.11050703
 0.10516722 0.27719649 0.03851761 0.56202624 0.90644915 0.55480105
 0.0397953  0.51195988 0.33712342 0.47408372 0.94325807 0.35479052
 0.41475658 0.0261103  0.78910354 0.09781592 0.0198584  0.4699409
 0.61382487 0.54974307 0.27865057 0.35378569 0.190422   0.82213987
 0.55317387 0.3108298  0.58458525 0.59335555 0.087522  ]
[[29332, 15], [67, 38342]]
[0.79208273 0.40090268 0.6868055  0.27423858 0.66411109 0.39481916
 0.69206865 0.42127702 0.18664192 0.6227167  0.94779193 0.88060623
 0.38867076 0.44479809 0.97300883 0.33041958 0.8802529  0.26716821
 0.2340226  0.99850263 0.61013628 0.25310708 0.21697052 0.36485013
 0.62113743 0.02549707 0.03948326 0.92028206 0.07806523 0.27142566
 0.48550272 0.48274861 0.79434858 0.2414413  0.45025274 0.40951527
 0.02498705 0.19557172 0.95023471 0.45602326 0.37975854 0.62766497
 0.6920598  0.68561077 0.448201   0.39675089 0.75104261 0.10982188
 0.10451516 0.2754778  0.0382788  0.55826176 0.90184709 0.55110109
 0.03954856 0.50863462 0.33503296 0.47106485 0.9421424  0.35259022
 0.41215842 0.02594841 0.78212577 0.09720943 0.01973527 0.46695156
 0.60959792 0.54608827 0.27692258 0.35159176 0.18924134 0.81333751
 0.54948844 0.30890225 0.58061936 0.58931136 0.08697934]
[[29305, 42], [46, 38363]]
[0.78230478 0.39301302 0.67352553 0.26883105 0.65125928 0.38704441
 0.67868943 0.41300361 0.18296162 0.61064565 0.93741942 0.87299734
 0.38101175 0.43608164 0.96639502 0.32390408 0.87266244 0.26190012
 0.22940793 0.99812    0.59830252 0.2481162  0.21269213 0.35765573
 0.60909616 0.0249943  0.03870471 0.91060423 0.07652592 0.26607339
 0.47601883 0.47331661 0.78479333 0.2366803  0.44143337 0.40146351
 0.02449434 0.19171534 0.94023106 0.4470951  0.3722702  0.61550063
 0.67868074 0.67235326 0.43942022 0.38893967 0.73723085 0.10765633
 0.10245428 0.27004581 0.03752399 0.54740647 0.89313057 0.54038081
 0.03876873 0.49871492 0.32842652 0.46185303 0.93132462 0.34563755
 0.40405669 0.02543674 0.77136915 0.09529263 0.01934613 0.45781746
 0.59777431 0.53546261 0.27146201 0.3446588  0.18550976 0.80564867
 0.53879872 0.30281114 0.56934251 0.57787055 0.08526421]
[[29319, 28], [50, 38359]]
[0.80657277 0.40767627 0.69865696 0.27886083 0.67555947 0.40148467
 0.70401358 0.42841251 0.18978776 0.63342998 0.95263214 0.89197089
 0.39522706 0.45235136 0.97794004 0.33598872 0.89165554 0.27167133
 0.23796706 0.99877619 0.62062614 0.25737319 0.22062754 0.37099966
 0.63182265 0.02592682 0.04014875 0.92738236 0.07938102 0.27600053
 0.493779   0.49097597 0.80891604 0.2455108  0.45790288 0.41644184
 0.02540821 0.19886808 0.95527965 0.46377592 0.38615932 0.63846612
 0.70400454 0.69744101 0.45581469 0.40345071 0.76413015 0.11167293
 0.10627676 0.28012099 0.03892399 0.56783031 0.91092878 0.56054249
 0.04021515 0.51732178 0.34067993 0.47908466 0.94689314 0.35853309
 0.41913191 0.02638577 0.79627555 0.0988479  0.02006791 0.47489834
 0.62007819 0.55544065 0.28159009 0.3575178  0.19243098 0.82855389
 0.5589012  0.31410878 0.59058496 0.59943136 0.08844537]
[[29322, 25], [49, 38360]]
[0.76016436 0.37875452 0.64908618 0.25907762 0.62762821 0.37300219
 0.65406259 0.39801967 0.17632369 0.58848906 0.93133264 0.85857784
 0.36718851 0.42026023 0.9644995  0.3121527  0.85821442 0.2523982
 0.221085   0.99803056 0.57659405 0.23911439 0.20497557 0.34467986
 0.58699583 0.0240875  0.03730049 0.9006907  0.07374951 0.25642026
 0.45874887 0.45614469 0.76286477 0.22809357 0.42541792 0.38689825
 0.02360568 0.1847598  0.93454553 0.4308743  0.35876408 0.59316774
 0.65405422 0.64795654 0.42347788 0.37482875 0.71125317 0.10375054
 0.09873719 0.26024841 0.03616261 0.52754576 0.88072342 0.5207752
 0.03736218 0.4806214  0.31651111 0.445097   0.92436806 0.33309769
 0.3893975  0.02451389 0.74829776 0.09183535 0.01864424 0.44120766
 0.57608502 0.5160355  0.26161326 0.33215446 0.17877939 0.78549558
 0.51925042 0.29182498 0.54868527 0.55690371 0.08217081]
[[29328, 19], [51, 38358]]
[0.78678636 0.39603134 0.67869854 0.2708954  0.65626113 0.39001662
 0.6839021  0.41617526 0.18436665 0.61533548 0.93817992 0.87548327
 0.38393775 0.43943032 0.96628887 0.32639148 0.87515574 0.26391127
 0.23116974 0.99470648 0.60289752 0.25002154 0.21432549 0.36040236
 0.61377409 0.02518624 0.03900194 0.91221084 0.07711357 0.26811681
 0.47967462 0.47695165 0.78922015 0.23849799 0.44482328 0.40454653
 0.02468245 0.19318758 0.94090284 0.45052854 0.37512903 0.62022771
 0.68389335 0.67751734 0.44279475 0.3919265  0.74270426 0.10848309
 0.10324106 0.27211957 0.03781216 0.55161042 0.89517348 0.54453083
 0.03906644 0.50254489 0.33094869 0.46540003 0.93227742 0.34829188
 0.40715978 0.02563209 0.77609137 0.0960244  0.01949469 0.46133326
 0.60236526 0.53957478 0.2735467  0.34730562 0.18693436 0.80961658
 0.54293645 0.30513652 0.57371484 0.58230841 0.085919  ]
[[29324, 23], [50, 38359]]
[0.77612659 0.38975093 0.66793447 0.26659945 0.64585302 0.3838316
 0.67305547 0.40957541 0.1814429  0.60557667 0.93337147 0.86662298
 0.37784913 0.43246168 0.96555356 0.32121545 0.86628879 0.25972608
 0.22750377 0.99808904 0.59333604 0.24605661 0.21092664 0.35468698
 0.60404005 0.02478683 0.03838343 0.90414852 0.07589068 0.26386492
 0.47206777 0.46938798 0.77860976 0.23471581 0.43776912 0.39813109
 0.02429102 0.19012394 0.93648897 0.44338391 0.3691801  0.61039128
 0.67304686 0.66677201 0.43577275 0.38571119 0.73115016 0.10676273
 0.10160383 0.26780421 0.03721252 0.54286261 0.88671265 0.53589534
 0.03844692 0.49457535 0.32570039 0.45801955 0.92661368 0.34276855
 0.4007029  0.02522561 0.76521462 0.09450161 0.01918554 0.45401728
 0.59281222 0.53101792 0.2692087  0.34179793 0.18396989 0.79941998
 0.53432625 0.30029756 0.56461635 0.57307358 0.08455647]
[[29330, 17], [67, 38342]]
[0.61931468 0.30581112 0.52407715 0.2091825  0.50675217 0.30116662
 0.52809506 0.32136604 0.14236596 0.47515157 0.79364512 0.71946053
 0.29647258 0.33932334 0.82746377 0.25203598 0.71908997 0.20378946
 0.1785068  0.86165379 0.46554764 0.19306394 0.16549982 0.27829882
 0.47394595 0.01944855 0.03011688 0.762401   0.05954628 0.20703692
 0.37039955 0.36829691 0.6218665  0.18416561 0.34348772 0.31238647
 0.01905952 0.14917737 0.79692115 0.34789327 0.28967059 0.47892909
 0.5280883  0.52316509 0.34192131 0.3026414  0.57495849 0.08376948
 0.07972165 0.21012783 0.02919814 0.42594648 0.74204131 0.42048
 0.03016669 0.38805968 0.25555502 0.35937686 0.78654367 0.26894722
 0.3144044  0.01979282 0.60855319 0.07414901 0.01505359 0.35623656
 0.46513666 0.4166532  0.21122981 0.26818565 0.14434871 0.64494206
 0.4192489  0.23562313 0.44301433 0.44964983 0.06634574]
[[29313, 34], [78, 38331]]
[0.75124459 0.37394537 0.64084415 0.25578804 0.6196587  0.36826608
 0.64575736 0.3929659  0.17408486 0.58101662 0.92301288 0.8497002
 0.36252622 0.41492407 0.96007832 0.30818921 0.84933662 0.24919343
 0.21827783 0.99778529 0.56927268 0.23607829 0.20237293 0.34030337
 0.57954235 0.02378165 0.03682687 0.89199298 0.07281309 0.25316442
 0.45292401 0.4503529  0.75394615 0.2251974  0.42001627 0.38198569
 0.02330595 0.18241385 0.92639393 0.42540336 0.35420875 0.58563588
 0.6457491  0.63972886 0.41810086 0.37006945 0.70231245 0.10243319
 0.0974835  0.25694397 0.03570344 0.52084729 0.87189229 0.51416273
 0.03688778 0.47451881 0.31249228 0.43944548 0.91595477 0.32886825
 0.38445321 0.02420263 0.7393729  0.09066929 0.01840751 0.43560552
 0.56877011 0.50948321 0.25829149 0.327937   0.17650938 0.77658665
 0.5126573  0.2881196  0.54171833 0.5498324  0.08112746]
[[29332, 15], [64, 38345]]
[0.77927704 0.39217574 0.67209092 0.26825808 0.64987196 0.38621957
 0.67724382 0.41212355 0.18257173 0.60934478 0.9327067  0.86737595
 0.38019989 0.43515221 0.97084397 0.32321387 0.86705062 0.26134194
 0.22891916 1.         0.59702792 0.24758743 0.21223891 0.35689364
 0.60779859 0.02494104 0.03862223 0.90390868 0.07636283 0.26550653
 0.4750047  0.47230824 0.78169442 0.23617607 0.44049267 0.40060803
 0.02444215 0.19130678 0.93640107 0.44614238 0.37147693 0.61418938
 0.67723515 0.67092122 0.43848388 0.38811086 0.73549215 0.10742694
 0.10223595 0.26947033 0.03744403 0.54624016 0.88693371 0.53922949
 0.03868611 0.49765232 0.32772671 0.46086908 0.9246984  0.34490106
 0.40319584 0.02538254 0.76865415 0.09508954 0.0193049  0.45684191
 0.59650084 0.53432169 0.27088356 0.34392439 0.18511444 0.80195333
 0.53765063 0.30216584 0.56812936 0.57663927 0.08508253]
[[29322, 25], [52, 38357]]
[0.79800736 0.40239889 0.68965722 0.27525101 0.66693342 0.39628745
 0.69492719 0.42286668 0.18733079 0.62546413 0.94839459 0.88586691
 0.39011087 0.44649571 0.97658194 0.33163933 0.88554246 0.26815428
 0.23488632 0.99991842 0.61280346 0.2540414  0.21777157 0.366197
 0.62387478 0.02559117 0.03962898 0.92235308 0.07835335 0.27242758
 0.48738707 0.48462032 0.80041818 0.24233235 0.45197548 0.41105086
 0.02507927 0.19629367 0.95112511 0.45777235 0.38116046 0.63044009
 0.69491833 0.68846094 0.44991431 0.3982281  0.75434144 0.11022718
 0.10490088 0.27649449 0.03842007 0.56059804 0.90538358 0.55339168
 0.03969452 0.51066182 0.33626965 0.47288308 0.94247563 0.35389199
 0.41370619 0.02604418 0.78741334 0.0975682  0.01980811 0.46875075
 0.61226167 0.54834689 0.27794487 0.35288972 0.18993976 0.82062205
 0.55176875 0.31004261 0.58309825 0.59184569 0.08730035]
[[29324, 23], [48, 38361]]
[0.76160819 0.3797564  0.65079241 0.25976343 0.62927851 0.37398909
 0.65578179 0.39907172 0.17679044 0.59003735 0.93207718 0.85957429
 0.36816026 0.4213702  0.96488442 0.312979   0.85921133 0.25306632
 0.22167024 0.99805191 0.57811134 0.23974735 0.20551816 0.34559227
 0.58854023 0.02415126 0.03739923 0.90157692 0.07394473 0.25709903
 0.45995909 0.45734812 0.76428894 0.22869736 0.42654132 0.38792133
 0.02366817 0.18524888 0.93525523 0.43201191 0.35971376 0.59472822
 0.6557734  0.64965983 0.42459623 0.3758204  0.71305305 0.10402517
 0.09899856 0.26093732 0.03625834 0.5289352  0.88167895 0.522147
 0.03746108 0.48188858 0.31734895 0.44627166 0.92517208 0.33397943
 0.39042709 0.02457878 0.74982797 0.09207845 0.01869359 0.44237219
 0.57760098 0.51739494 0.26230578 0.33303371 0.17925263 0.78675501
 0.52061824 0.29259747 0.55012981 0.55836967 0.08238832]
[[29316, 31], [48, 38361]]
[0.75103764 0.37287689 0.63901179 0.25505707 0.61788701 0.36721371
 0.64391091 0.39184299 0.17358741 0.57935568 0.92882355 0.85263383
 0.3614903  0.41373833 0.96371813 0.30730855 0.85225865 0.24848131
 0.21765413 0.99799369 0.56764539 0.23540366 0.20179465 0.33933095
 0.57788564 0.0237137  0.03672164 0.89660415 0.07260502 0.25244104
 0.45162985 0.44906609 0.75382538 0.22455395 0.41881603 0.38089416
 0.02323936 0.18189259 0.93220184 0.42418776 0.35319659 0.58396168
 0.64390267 0.63789973 0.41690613 0.36901195 0.70054465 0.10214049
 0.09720493 0.25620973 0.03560142 0.51935877 0.87560894 0.51269338
 0.03678237 0.47316289 0.31159934 0.43818983 0.92150043 0.32792851
 0.38335469 0.02413348 0.73878727 0.09041019 0.0183549  0.43436077
 0.56714427 0.50802726 0.25755341 0.32699992 0.17600499 0.77718808
 0.51119222 0.28729627 0.54016994 0.54826076 0.08089564]
[[29335, 12], [68, 38341]]
[0.7911816  0.39462201 0.67627935 0.26993138 0.65392236 0.38862869
 0.68146426 0.41469424 0.18371057 0.6131434  0.96680126 0.89225563
 0.38257145 0.43786655 1.         0.32522997 0.89188238 0.26297213
 0.2303471  1.         0.60075003 0.24913181 0.21356278 0.35911983
 0.61158761 0.02509662 0.03886315 0.93542636 0.07683916 0.26716269
 0.47796763 0.47525435 0.79395502 0.23764928 0.44324031 0.4031069
 0.02459461 0.1925001  0.97009101 0.44892528 0.37379408 0.6180181
 0.68145554 0.67510239 0.44121899 0.39053177 0.74094812 0.10809704
 0.10287367 0.27115122 0.0376776  0.54964675 0.91498146 0.54259254
 0.03892742 0.50075648 0.32977098 0.46374382 0.95967009 0.34705243
 0.40571085 0.02554087 0.77899419 0.09568269 0.01942532 0.45969154
 0.60021967 0.53765425 0.27257325 0.34606969 0.18626914 0.81719764
 0.54100387 0.30405065 0.57167194 0.58023472 0.08561326]
[[29333, 14], [76, 38333]]
[0.76016436 0.37875452 0.64908618 0.25907762 0.62762821 0.37300219
 0.65406259 0.39801967 0.17632369 0.58848906 0.93133264 0.85857784
 0.36718851 0.42026023 0.9644995  0.3121527  0.85821442 0.2523982
 0.221085   0.99803056 0.57659405 0.23911439 0.20497557 0.34467986
 0.58699583 0.0240875  0.03730049 0.9006907  0.07374951 0.25642026
 0.45874887 0.45614469 0.76286477 0.22809357 0.42541792 0.38689825
 0.02360568 0.1847598  0.93454553 0.4308743  0.35876408 0.59316774
 0.65405422 0.64795654 0.42347788 0.37482875 0.71125317 0.10375054
 0.09873719 0.26024841 0.03616261 0.52754576 0.88072342 0.5207752
 0.03736218 0.4806214  0.31651111 0.445097   0.92436806 0.33309769
 0.3893975  0.02451389 0.74829776 0.09183535 0.01864424 0.44120766
 0.57608502 0.5160355  0.26161326 0.33215446 0.17877939 0.78549558
 0.51925042 0.29182498 0.54868527 0.55690371 0.08217081]
[[29333, 14], [67, 38342]]
[0.76919696 0.38277815 0.6559811  0.26182989 0.63429525 0.37696472
 0.66101036 0.40224796 0.17819684 0.59474046 0.94546199 0.87034435
 0.37108927 0.42472479 0.97976218 0.3154688  0.86997084 0.25507951
 0.22343366 1.         0.58271913 0.24165458 0.20715309 0.34834151
 0.59323137 0.02434339 0.03769674 0.913773   0.07453298 0.25914429
 0.46362231 0.46099046 0.77197239 0.23051668 0.42993727 0.39100839
 0.02385645 0.18672256 0.94878467 0.43545161 0.36257534 0.59946882
 0.6610019  0.65483947 0.42797662 0.37881068 0.71892701 0.10485271
 0.09978611 0.26301312 0.03654678 0.53314995 0.8931371  0.5263075
 0.03775909 0.48572719 0.31987351 0.44982541 0.93825943 0.33663629
 0.39353419 0.02477431 0.7570007  0.09281095 0.0188423  0.44589475
 0.58220469 0.52151746 0.26439246 0.33568304 0.18067862 0.79523188
 0.52476652 0.29492513 0.55451396 0.56281968 0.08304373]
[[29319, 28], [50, 38359]]
[0.86239455 0.43010397 0.73708616 0.29420194 0.71271897 0.42357178
 0.74273725 0.45198098 0.20022869 0.66827343 1.         0.97268849
 0.41696991 0.4772368  1.         0.35447264 0.9722812  0.28661695
 0.25105849 1.         0.65476573 0.2715322  0.23276502 0.39140966
 0.66657775 0.02735315 0.04235748 1.         0.08374806 0.2911843
 0.52094352 0.51798628 0.86542095 0.25901724 0.48309374 0.43935178
 0.02680601 0.20980851 1.         0.48928986 0.40740333 0.67358643
 0.74272775 0.73580336 0.48089068 0.42564597 0.8075788  0.11781646
 0.11212344 0.29553146 0.04106534 0.59906758 0.99747026 0.59137909
 0.04242754 0.5457814  0.35942194 0.5054408  1.         0.37825724
 0.44218986 0.02783735 0.84909541 0.10428588 0.02117192 0.50102416
 0.65418768 0.58599679 0.29708135 0.37718613 0.20301731 0.89078375
 0.58964758 0.33138901 0.62307313 0.63240581 0.09331107]
[[29327, 20], [68, 38341]]
