# Supplementary material for: The proposed hybrid deep learning intrusion prediction IoT (HDLIP-IoT) framework
Source: PLoS One. 2022 Jul 29;17(7):e0271436. doi: 10.1371/journal.pone.0271436 (PMC9337696; doi:10.1371/journal.pone.0271436)
Supplement: S5 File — (ZIP) [file pone.0271436.s005.zip › TestMWOACombination.txt]

[0.74415039 0.74115969 0.8062567  0.97214412 0.75846847 0.69249171
 0.86941002 0.99455825 0.754072   0.93236562 0.11071066 0.85474813
 0.23007563 0.55671651 0.64241225 0.89959488 0.68701455 0.71356121
 0.45947559 0.66261177 0.54413499 0.85193551 0.92816128 0.45160024
 0.98434408 0.87925444 0.34352138 0.46265071 0.65213298 0.81936165
 0.19314941 0.04325989 0.58660438 0.2265148  0.92027655 0.26500102
 0.90058646 0.54026232 0.66236004 0.33023095 0.46278666 0.40698456
 0.39341843 0.32694606 0.66811446 0.29566505 0.58218179 0.01716315
 0.79968082 0.84861437 0.63649874 0.59468789 0.37306398 0.5028587
 0.10402332 0.59548995 0.46582643 0.89922367 0.44389564 0.2303845
 0.11116219 0.74001966 0.86059749 0.69113182 0.93545789 0.48582056
 0.76401453 0.01325337 0.66222986 0.50514993 0.10882754 0.77806432
 0.63731236 0.33347708 0.98631549 0.99791783 0.03611735],0.02484636834509983,0.002105676169740459,[[0.8362873749862823, 0.0014935814801295688], [0.9670619168113689, 0.0016178224100593663], [0.9899008432926377, 0.001396334694108825], [0.9056699480628555, 0.0017981542034724018], [0.9942697002937795, 0.0018381661296719143], [0.9893511997657529, 0.0017300041370260644], [0.9212284021211896, 0.0018774048935539245], [0.9811761337569715, 0.00162375930303571], [0.9939354190166367, 0.0018171088787394263], [0.8801772855613219, 0.001809254827107587]]
[0.74570063 0.28088304 0.71965727 0.74140656 0.84648695 0.56032044
 0.67213345 0.34090989 0.70958642 0.24814058 0.80312452 0.6271511
 0.99958222 0.14929801 0.30331146 0.56607031 0.67091829 0.1674859
 0.42375867 0.76899253 0.50335351 0.21454967 0.50957663 0.24264055
 0.63881048 0.21996845 0.74215996 0.00206946 0.81127203 0.71778077
 0.72981929 0.74179962 0.99989236 0.15082802 0.14994332 0.30286829
 0.35182283 0.37707219 0.19496634 0.97254792 0.31286568 0.97827969
 0.07645028 0.60603946 0.91281168 0.12981508 0.20512727 0.80269024
 0.19430252 0.90320412 0.22657001 0.26950018 0.46299394 0.06779353
 0.96377153 0.26457139 0.2292305  0.99415717 0.71023371 0.85241651
 0.46076812 0.9291251  0.85868623 0.58447153 0.81983743 0.07140153
 0.40482834 0.77845905 0.02929845 0.26780885 0.84612116 0.05827164
 0.0643858  0.46640554 0.33891433 0.04520278 0.05876044],0.019922165964779567,0.0015981651096838869,[[0.5512841205472071, 0.0015586703915826394], [0.9412864410472798, 0.0015757079081941683], [0.9886594230021014, 0.0015445086129541874], [0.9824821439204751, 0.0013151668453718068], [0.7941372332375624, 0.0015094750004032154], [0.9390051412919703, 0.0013442635649463242], [0.973461100298143, 0.0014654433398828548], [0.9365974881036164, 0.0014093524763993948], [0.9488414251789048, 0.00151157757606879], [0.9796633557453268, 0.0014363466203082265]]
[0.8212142  0.02219461 0.6028387  0.02071599 0.51278478 0.61020246
 0.99357068 0.34030448 0.1468722  0.46841577 0.58787277 0.26470716
 0.4515196  0.42601472 0.96026353 0.65925883 0.41327807 0.71753719
 0.33513573 0.47639498 0.8980469  0.52187248 0.82847559 0.83148204
 0.15955103 0.56082499 0.63864362 0.34273818 0.77644884 0.38705408
 0.70444683 0.69975564 0.09265176 0.5292134  0.60982313 0.08781812
 0.98935749 0.3222304  0.38161045 0.18488863 0.66912954 0.82230126
 0.43794547 0.00610032 0.29141388 0.65905128 0.74056348 0.493334
 0.12582709 0.35185144 0.63832989 0.46339686 0.43646579 0.84746443
 0.26149508 0.0118108  0.23674632 0.25279213 0.23580473 0.80297684
 0.6099511  0.02677006 0.45015763 0.02652556 0.52491241 0.54430231
 0.32466244 0.36860633 0.21386875 0.98821954 0.2935865  0.81907269
 0.1530069  0.80885088 0.91409607 0.12103937 0.10242103],0.014507382494328916,0.0017130699104852278,[[0.7801194553906416, 0.0011821132844826998], [0.9488236171187866, 0.001424658251365729], [0.9886607793956586, 0.0016149466720762895], [0.9160373015135502, 0.0013764214395141083], [0.9960427814303965, 0.0014614236055618957], [0.9564297121706381, 0.0012661568712026838], [0.8803052539822853, 0.0012973561664427757], [0.9701753207352285, 0.001711234878769341], [0.9849274876212791, 0.0010507914652386763], [0.9057987038434894, 0.0015619169635860963]]
[7.25522115e-01 9.42534334e-01 5.79914756e-01 2.74756148e-01
 7.44529392e-01 1.62434153e-01 7.19450586e-01 8.99911437e-01
 7.55072009e-01 1.61548412e-01 9.51346071e-01 6.39235101e-01
 4.90306849e-01 5.74936634e-04 4.77599026e-01 2.61823117e-01
 1.02935006e-01 2.70564158e-02 3.17184938e-01 5.86350251e-01
 1.15109456e-01 7.47532740e-01 5.61740485e-01 2.77912697e-01
 5.37588535e-01 7.44126829e-01 3.99812807e-01 3.36317319e-01
 9.97032653e-01 2.01051691e-01 5.23295380e-01 8.56958181e-01
 2.82821242e-01 3.68774813e-01 7.31837379e-01 1.22521712e-01
 2.53251137e-01 3.69320550e-02 1.75622389e-01 3.02680200e-01
 9.40664057e-01 3.14204778e-01 2.10111845e-01 1.51149438e-01
 2.42994503e-01 2.56657443e-01 9.54831060e-01 6.33076297e-01
 8.57910682e-01 1.67529553e-01 5.66525318e-01 1.02894608e-01
 9.26342747e-01 8.14105095e-01 6.16817401e-01 8.03587744e-01
 3.60437361e-01 8.04451804e-01 4.75918039e-02 5.69387843e-01
 1.48433757e-01 6.49232726e-01 2.68005703e-01 9.79073939e-01
 2.57151666e-01 5.47827930e-01 2.35576199e-01 8.88914682e-01
 1.04687436e-02 7.75042608e-01 9.39029007e-01 9.66713398e-01
 1.30690768e-01 3.96359988e-01 3.90239477e-01 7.66269516e-01
 6.89942532e-01],0.01099488312494018,0.001251543192563122,[[0.9970968631463286, 0.0009324874282853335], [0.9826237960513042, 0.001213900325029993], [0.9831248869616759, 0.0009535446792179325], [0.948865207595645, 0.0010768270298198157], [0.5697506748274892, 0.00120412911474288], [0.9952132075219448, 0.0010586455168705156], [0.9699179646198528, 0.0009615841478598508], [0.7863354452208472, 0.0009996789154039787], [0.9594396139685901, 0.0009144913323460013], [0.9880160302610218, 0.0013951906977709427]]
[0.95205609 0.73448556 0.80394383 0.23122801 0.89802718 0.5549355
 0.04270706 0.60631357 0.23768704 0.51668785 0.89266384 0.40865897
 0.55383288 0.65854689 0.10949667 0.56922878 0.34648624 0.79688417
 0.15076053 0.71834713 0.69249064 0.76219401 0.95519244 0.0936794
 0.9925158  0.12210954 0.88718211 0.00562209 0.04711603 0.88951901
 0.44659066 0.83637851 0.27076246 0.94556219 0.64123103 0.5064393
 0.0988834  0.65866076 0.31902126 0.25155069 0.41131842 0.80679392
 0.10649448 0.33926989 0.04578205 0.76360362 0.53872932 0.47608229
 0.929639   0.44820455 0.79976977 0.8608507  0.5345103  0.27725579
 0.10900786 0.76966849 0.12073509 0.95808623 0.50770497 0.97883632
 0.26821823 0.57290744 0.81607834 0.34844424 0.49268615 0.09694003
 0.84933744 0.86111065 0.71534788 0.50059389 0.13001662 0.93363754
 0.09955392 0.46354225 0.59450438 0.86668544 0.48096038],0.018479861538979615,0.0016499388348093723,[[0.9462670501577267, 0.000997576339738293], [0.9599953067884055, 0.0010998014394079103], [0.9783258343441485, 0.0009303848526197589], [0.9359960970783116, 0.001389439221804678], [0.8628706999363226, 0.0009083690223594676], [0.8537836025510859, 0.0010536672032217531], [0.9919778590455136, 0.0011177975353471314], [0.8809012753965088, 0.0011137778010261723], [0.9837282396108679, 0.0010506060482284862], [0.9765928438055287, 0.0010205507493263877]]
[0.10112489 0.95866285 0.86049318 0.70379013 0.10141127 0.85643052
 0.91390204 0.40653812 0.01529453 0.00124712 0.74342067 0.28510292
 0.96047833 0.25208503 0.83370507 0.34719988 0.15674564 0.56152672
 0.77315631 0.93096534 0.03459606 0.74597034 0.09240062 0.45076052
 0.84927645 0.97913899 0.58955617 0.84472751 0.72391652 0.47525236
 0.02607824 0.82130092 0.54387958 0.72294482 0.77188873 0.79307238
 0.9177376  0.95123717 0.12312256 0.69107165 0.96693562 0.26281044
 0.52305703 0.90585563 0.65670278 0.91928522 0.43817016 0.47036138
 0.15378816 0.39972364 0.76115924 0.98434924 0.94925355 0.68548568
 0.11482805 0.15858648 0.61324875 0.99374157 0.5127758  0.51940008
 0.74635888 0.63899823 0.24408883 0.15090178 0.90671392 0.6689817
 0.56075609 0.94815007 0.83844389 0.19362462 0.55980645 0.98196873
 0.07608627 0.72098626 0.59122051 0.79337253 0.85888927],0.02118479624286758,0.0021432485926060375,[[0.9719308129028434, 0.0018904226758444942], [0.703746870393995, 0.0024576390376753743], [0.9700736728631466, 0.0016279644543668592], [0.9961324300063451, 0.0014443860889502558], [0.9912135960870202, 0.001546796605629952], [0.9802567887816486, 0.0015276565133527376], [0.9963958411058883, 0.001647877708961465], [0.9918036874430184, 0.00167601584920829], [0.995082098336413, 0.0015877671111570457], [0.9754738389090305, 0.0015557946535995626]]
[0.31039941 0.04859651 0.41072567 0.48883046 0.20982016 0.4244077
 0.40439879 0.6772455  0.80810914 0.86395073 0.02740565 0.88225157
 0.784289   0.92096369 0.88903458 0.84135493 0.57578731 0.43130164
 0.24594386 0.63470819 0.11669202 0.64372208 0.84467184 0.1105911
 0.18851512 0.44653969 0.73330027 0.69684969 0.93988081 0.2592699
 0.45884841 0.21150366 0.34042235 0.18796242 0.9565169  0.53007715
 0.51646008 0.2107923  0.46381776 0.14185596 0.51628959 0.81689887
 0.77817228 0.7748988  0.57341207 0.0348749  0.70486876 0.1032626
 0.9971132  0.30007552 0.20639496 0.87607121 0.69818375 0.13904525
 0.7680349  0.27951085 0.96000785 0.90408531 0.06653277 0.17559204
 0.04801935 0.21821343 0.43724586 0.18297799 0.50947548 0.21396189
 0.28101067 0.51881527 0.4017072  0.01606231 0.9428665  0.89294324
 0.34360724 0.40039922 0.78947328 0.2776656  0.43819559],0.02109186499382588,0.001961472984931754,[[0.9960312940645026, 0.0015785836461772451], [0.9839959651820216, 0.0018211286130602744], [0.988697714642604, 0.0016176369930491763], [0.9748242735308974, 0.001518658465383127], [0.8892808282751367, 0.0015638341222414809], [0.9848743723956482, 0.0016126586794005249], [0.9302716881302463, 0.0015776250668495528], [0.992891149678117, 0.001469463074203814], [0.9369599551593725, 0.001637735664653972], [0.9562701672489105, 0.0014654433398828548]]
[0.07306993 0.68637059 0.82054094 0.77946302 0.61129446 0.74753546
 0.22563378 0.78029468 0.03541796 0.15772629 0.55872869 0.1385753
 0.26440556 0.57302065 0.23772954 0.09310292 0.98823941 0.23182022
 0.57035289 0.97728634 0.66138163 0.46318711 0.91524425 0.86241265
 0.4105552  0.50339286 0.65794815 0.37773134 0.91962684 0.80721496
 0.06037732 0.42692591 0.48637106 0.9465238  0.31715451 0.82519272
 0.64588534 0.35286244 0.08140489 0.52822434 0.15892767 0.38357626
 0.15220516 0.53788991 0.9976326  0.30487723 0.20891522 0.88103273
 0.83595573 0.24449526 0.91660974 0.30427024 0.49840857 0.20577182
 0.97494215 0.90259556 0.75849808 0.4175716  0.48263895 0.15927961
 0.53273038 0.88691274 0.65093855 0.83895566 0.18479001 0.98810615
 0.15368228 0.9255784  0.50783287 0.18813719 0.91446417 0.05597989
 0.10258296 0.07543857 0.73541491 0.75282695 0.28146201],0.019260722964818195,0.00207243548828765,[[0.986178579715105, 0.0017439804986444374], [0.9876680063362364, 0.001644816553968198], [0.9860953436184574, 0.001795093048479135], [0.9927392269100465, 0.001588725690484738], [0.9847674531632046, 0.0016578343362587677], [0.9748674011103248, 0.0016557317605931932], [0.9648005634079375, 0.0017120080410868432], [0.9720602218101816, 0.0018040910964487455], [0.9601938299897907, 0.0019503478566387233], [0.9745905180129244, 0.0018431444433206767]]
[0.98695859 0.3412429  0.13207646 0.30472979 0.65227187 0.36151986
 0.13339397 0.74808447 0.44849758 0.5686972  0.06479802 0.37658172
 0.51552313 0.59114786 0.4828233  0.16051242 0.14464939 0.98736647
 0.07487032 0.7547633  0.46830208 0.73115104 0.24522207 0.29766533
 0.14805849 0.89395922 0.21809522 0.33798493 0.52613845 0.74942212
 0.62726832 0.89247182 0.46068368 0.52062343 0.14715699 0.21707393
 0.99148473 0.69059872 0.88035503 0.43898445 0.45291954 0.67513825
 0.04308331 0.34492698 0.34996334 0.95236528 0.25964995 0.03753262
 0.87450532 0.18020011 0.85833832 0.24714784 0.46590586 0.65899654
 0.06669529 0.79077684 0.70839259 0.77052422 0.90116885 0.19179512
 0.59524206 0.7772856  0.64748831 0.79997118 0.55398507 0.21790682
 0.4301795  0.34000189 0.77043414 0.17588153 0.07001416 0.23298841
 0.63366621 0.05935678 0.80502637 0.05163909 0.9583734 ],0.02282112912453617,0.0017979875621801406,[[0.9893883134102941, 0.001616863830731563], [0.9005283812048469, 0.0017992981998102842], [0.9369327844218099, 0.0015377985576602304], [0.98322351761177, 0.0019204779747468148], [0.8990395035618286, 0.0016570611739412655], [0.9865235551361505, 0.0017522053842964347], [0.9637961912398929, 0.0016229861407180968], [0.9859335868809644, 0.0018664896869289294], [0.9059560687315, 0.0014395931923116834], [0.9367727447419579, 0.0016369625023364698]]
[0.93586107 0.6327012  0.62213713 0.66731587 0.08141024 0.85668654
 0.77214908 0.06524459 0.88090005 0.18390522 0.20829134 0.78589316
 0.08200661 0.89138439 0.85487473 0.0800484  0.74944619 0.49267624
 0.97690033 0.07300232 0.50730367 0.89674124 0.5331811  0.47155385
 0.76928526 0.61573881 0.94362997 0.40944469 0.56648285 0.27638715
 0.57973244 0.71582274 0.45192987 0.85495313 0.89472727 0.78678187
 0.0188313  0.22782131 0.28854283 0.31147887 0.14768873 0.98300773
 0.59459526 0.7153077  0.32361938 0.65787043 0.44362312 0.26886879
 0.976863   0.14774621 0.30450771 0.59243767 0.67228546 0.43996328
 0.33171365 0.44665782 0.69473194 0.37477076 0.86248272 0.26156003
 0.97829505 0.65353193 0.60277829 0.07230571 0.8925712  0.75666874
 0.49595287 0.36950541 0.66992855 0.55803314 0.60420372 0.96402394
 0.47764178 0.68708957 0.59895214 0.49021669 0.04871324],0.018559053276948383,0.0016714941528880828,[[0.9698798909860802, 0.0014233288380176568], [0.9903777390323082, 0.0014403663546291856], [0.9841143059632721, 0.0013111471110508477], [0.9486927158385193, 0.001668934959893953], [0.9847136982185917, 0.0014353880409805342], [0.9409769801963851, 0.0013302872033280622], [0.9067420347230598, 0.0013662793952065044], [0.9769112881733694, 0.001277072077827679], [0.9234671524940832, 0.0014614236055618957], [0.9966284906506735, 0.0012129417457023006]]
[0.99735359 0.49876805 0.15301744 0.27678897 0.40545375 0.3115755
 0.14640128 0.37404785 0.60253309 0.72292158 0.11582256 0.14101279
 0.93145267 0.62442262 0.65370988 0.85211965 0.54650751 0.24481447
 0.69063518 0.32946088 0.36926176 0.89341607 0.13750611 0.34381678
 0.48113668 0.84861371 0.53898854 0.86978831 0.56977641 0.70483257
 0.48839522 0.71082194 0.22284207 0.16590828 0.13531012 0.12836461
 0.54430754 0.68939653 0.94894991 0.88949376 0.89543702 0.86791659
 0.92342238 0.20190379 0.02644358 0.22357315 0.99590274 0.63503042
 0.12508911 0.08945903 0.5920597  0.12355241 0.90241482 0.77096496
 0.80418    0.72513463 0.29916098 0.61309333 0.18360838 0.19687324
 0.68560795 0.41808506 0.34930556 0.36316713 0.38053174 0.76588729
 0.46627415 0.42379399 0.36503633 0.17779188 0.81808406 0.53608385
 0.59965752 0.94540275 0.46578744 0.39175514 0.95472969],0.02714444699022383,0.005750490947382768,[[0.948304680050429, 0.0038899344293857885], [0.9359322620940809, 0.0039670825438017365], [0.9477047298949285, 0.004043272078889992], [0.9603585292646329, 0.0035321465805426833], [0.9792434025516409, 0.003454039886799043], [0.9009569442963277, 0.0034590182004476944], [0.9278133700919972, 0.003936068665571835], [0.9783264219836472, 0.0011769495538238584], [0.9672444157008917, 0.005126592252716833], [0.9927232760446061, 0.0029174665691777957]]
[0.66468971 0.85154414 0.62650795 0.95533916 0.12632557 0.21916217
 0.43557625 0.57567886 0.97552026 0.82014428 0.65101377 0.42100199
 0.12014928 0.45036821 0.93831881 0.57356981 0.88578087 0.97461428
 0.48759495 0.63124905 0.86489397 0.05109733 0.55480658 0.90720462
 0.97590318 0.14088605 0.01608485 0.33753544 0.6935959  0.01705917
 0.04524646 0.86926361 0.27276555 0.14519808 0.52954328 0.87893585
 0.81095118 0.59276754 0.58653182 0.25741068 0.85830815 0.38593788
 0.71089397 0.74521348 0.55318377 0.97552374 0.7254415  0.97052951
 0.0425427  0.26570477 0.7790465  0.56280663 0.17906985 0.08633757
 0.07160842 0.48045805 0.92235623 0.93725264 0.8585114  0.29383373
 0.20540492 0.88642626 0.02846025 0.14149251 0.54178508 0.08246621
 0.99331943 0.8435243  0.74070566 0.96539216 0.14091291 0.09523886
 0.81847003 0.31762286 0.44727382 0.35801143 0.91045073],0.02097009286508872,0.002391327245781183,[[0.9860947197392411, 0.0017372704433504804], [0.9904141708781306, 0.0015948480004712717], [0.9889840990376443, 0.0017922173104960581], [0.9868090972456695, 0.0017171717717456847], [0.9748736908205367, 0.0016400236573297367], [0.9394520148975108, 0.0019826911482166976], [0.9839277384372825, 0.001588911107494928], [0.9887224560567411, 0.001357466764247084], [0.969427623216548, 0.0016561025946135732], [0.9639760921948484, 0.0015408597126536083]]
[0.49559903 0.05843564 0.34372584 0.32638068 0.14692219 0.26537939
 0.84029221 0.4332047  0.9906783  0.85190674 0.03302366 0.51455693
 0.27868857 0.46789619 0.6479462  0.51227727 0.61376361 0.43595377
 0.38533268 0.08455746 0.00226199 0.85914807 0.93884101 0.9400856
 0.55319873 0.5155241  0.2676475  0.29979398 0.67244899 0.08401757
 0.08248279 0.30387212 0.44360314 0.77898337 0.32755059 0.7338281
 0.21397636 0.88067583 0.79652772 0.6148673  0.85350644 0.06885452
 0.64419554 0.10896275 0.67245426 0.46290127 0.58425375 0.06278201
 0.48664896 0.68939003 0.38924633 0.43694775 0.60664659 0.18653185
 0.71310027 0.55654509 0.2755119  0.80382354 0.80512781 0.0175997
 0.08017341 0.84243689 0.98651807 0.46626163 0.8990837  0.38170364
 0.0885436  0.47292122 0.32238405 0.46223012 0.00707678 0.43158779
 0.90946401 0.00446913 0.43114358 0.45838829 0.62078819],0.02633499316320966,0.002041533143274627,[[0.9736435673067516, 0.0017200475097287615], [0.9754490092955242, 0.0018452470189862513], [0.9621805159587953, 0.0016859724765055928], [0.8952583779905144, 0.0016048046277686856], [0.9549502392338565, 0.0016989902587962735], [0.9754268485596063, 0.0015496723436130289], [0.9573453067486866, 0.0016989902587962735], [0.9783420648631665, 0.0016178224100593663], [0.9662869862436184, 0.0015797276425151274], [0.9608891900028094, 0.0018102134064352793]]
[0.54250154 0.63344178 0.80386104 0.77061567 0.8416924  0.07634095
 0.57305194 0.36693449 0.43079358 0.33771272 0.12289283 0.02697813
 0.91364245 0.32424264 0.92853559 0.07376496 0.04176398 0.29815817
 0.60521202 0.8769206  0.82111452 0.79615465 0.51769679 0.38942484
 0.30032791 0.25071516 0.27776938 0.52440505 0.76405218 0.55994731
 0.58869979 0.13029937 0.39940771 0.77213611 0.4430176  0.12441561
 0.32494637 0.10134207 0.06065072 0.96337245 0.16856724 0.35395368
 0.47137315 0.6946484  0.33924622 0.00872968 0.23789337 0.09457137
 0.40165896 0.17015011 0.81154036 0.44559611 0.08501558 0.11674734
 0.18231932 0.11534273 0.09027116 0.71507498 0.38309474 0.44464332
 0.02384706 0.95142106 0.58195459 0.69707145 0.75109596 0.11883596
 0.33095832 0.81535625 0.95659072 0.11969936 0.64480419 0.76265346
 0.15217503 0.73699067 0.97061217 0.94900982 0.58892123],0.019441811201286182,0.0016511069789782375,[[0.9199990511299726, 0.0014053327420784356], [0.969708691081831, 0.0014053327420784356], [0.9870728977245474, 0.001375277443176226], [0.9922478761515268, 0.0013842754911458366], [0.9883116283766074, 0.0013722162881829592], [0.9546403387875437, 0.0012380187309559698], [0.9932936938100315, 0.0014434275096225635], [0.96935701642196, 0.0014514669782644818], [0.9849001624839271, 0.0013601570852199707], [0.9358749321275847, 0.0013863780668115222]]
[0.95205609 0.73448556 0.80394383 0.23122801 0.89802718 0.5549355
 0.04270706 0.60631357 0.23768704 0.51668785 0.89266384 0.40865897
 0.55383288 0.65854689 0.10949667 0.56922878 0.34648624 0.79688417
 0.15076053 0.71834713 0.69249064 0.76219401 0.95519244 0.0936794
 0.9925158  0.12210954 0.88718211 0.00562209 0.04711603 0.88951901
 0.44659066 0.83637851 0.27076246 0.94556219 0.64123103 0.5064393
 0.0988834  0.65866076 0.31902126 0.25155069 0.41131842 0.80679392
 0.10649448 0.33926989 0.04578205 0.76360362 0.53872932 0.47608229
 0.929639   0.44820455 0.79976977 0.8608507  0.5345103  0.27725579
 0.10900786 0.76966849 0.12073509 0.95808623 0.50770497 0.97883632
 0.26821823 0.57290744 0.81607834 0.34844424 0.49268615 0.09694003
 0.84933744 0.86111065 0.71534788 0.50059389 0.13001662 0.93363754
 0.09955392 0.46354225 0.59450438 0.86668544 0.48096038],0.019004344834756683,0.0020670295992420338,[[0.9777704881835726, 0.0009294262732920666], [0.9925059732801158, 0.0010576869375427123], [0.965333760593885, 0.0009294262732920666], [0.9454156491649289, 0.0010867836571173406], [0.9549476480321157, 0.0010406494209311834], [0.9911060798634618, 0.0010416080002588757], [0.9939133819082514, 0.0010125112806844694], [0.985547697950965, 0.0013712577088552669], [0.8317731893296206, 0.0009545032585456248], [0.9414282987673817, 0.001199923963411731]]
[1.         0.76913253 0.81268363 0.30426327 1.         0.60153206
 0.1773517  0.6371892  0.27205817 0.59635007 0.91572963 0.42775477
 0.61668061 0.72136625 0.22142429 0.60354372 0.37581097 0.83325905
 0.24695284 0.75120763 0.79416935 0.7647014  1.         0.14886689
 1.         0.25456487 0.93318069 0.13530723 0.15171668 0.95354461
 0.51158155 0.83870878 0.31297317 0.97996808 0.66142439 0.55073892
 0.22543869 0.70387893 0.34929774 0.31947938 0.49718999 0.89086748
 0.17087492 0.42683666 0.14020087 0.78766447 0.5542709  0.47696647
 1.         0.45569735 0.80573709 0.87993761 0.59860956 0.3403484
 0.10990738 0.86411223 0.19685389 0.96359682 0.50848868 1.
 0.34211567 0.58312188 0.90448027 0.37897475 0.55667484 0.18535002
 0.89393817 0.87456274 0.73437257 0.5480365  0.19644136 0.94110721
 0.10318089 0.50333065 0.5950119  0.87801608 0.53936992],0.013094960900970348,0.0012186563228241023,[[0.9964514778890626, 0.0010506060482284862], [0.9981576574106354, 0.0009734579338125382], [0.9499485299730827, 0.0009234893803156119], [0.9948469474611752, 0.000864337361839107], [0.9962851690894886, 0.000990495450424178], [0.9749969900636862, 0.0009876197124409902], [0.9933687391652009, 0.0009123887566804267], [0.9824592696292457, 0.0009284676939643743], [0.9834834485528477, 0.0009284676939643743], [0.9872748981064554, 0.0010065743877081257]]
[0.59112567 0.38354387 0.55560927 0.16185829 0.52606886 0.43703272
 0.         0.55860118 0.05030064 0.44841178 0.45412013 0.27910048
 0.53449468 0.63996274 0.         0.53595954 0.30205697 0.55991512
 0.13317153 0.59813296 0.38853304 0.62335124 0.79560651 0.08856825
 0.5649439  0.01392268 0.71950101 0.         0.         0.54062125
 0.39625931 0.49606493 0.26388204 0.54139502 0.60043465 0.45306129
 0.         0.40745762 0.30330599 0.1789151  0.40054346 0.71129449
 0.         0.21558676 0.         0.39280581 0.53549906 0.27586358
 0.84080353 0.33675802 0.4759277  0.76063841 0.5308629  0.19062465
 0.         0.48873556 0.         0.81961073 0.27763174 0.55323601
 0.15155989 0.36765134 0.57171353 0.24269596 0.43840038 0.06442984
 0.52890578 0.62507833 0.50814609 0.2549279  0.         0.8032263
 0.01911778 0.38248576 0.59365229 0.53625837 0.40549912],0.02205544442572143,0.0023429236924085344,[[0.9032805576322279, 0.0012481607752634627], [0.9843922264721304, 0.0012931510151115155], [0.9805245821925445, 0.0011959042290907718], [0.9860534494454942, 0.0011798252918069352], [0.9386432747716696, 0.0011398133656073117], [0.9949863910462269, 0.0013031076424090404], [0.9474281627723365, 0.0015707295945455169], [0.9798284097389725, 0.0014775025428457322], [0.9964801686873933, 0.0014784611221734245], [0.9758457569062917, 0.0010747244541543521]]
[0.         0.51935233 0.         0.         0.15740766 0.
 0.14802793 0.         0.         0.09985548 0.42277023 0.
 0.         0.43358445 0.         0.         0.01637647 0.12602104
 0.40561296 0.26539272 0.50044407 0.03016855 0.14873163 0.
 0.2044534  0.         0.         0.31574209 0.0634727  0.54951499
 0.03354249 0.2715652  0.         0.         0.         0.00467377
 0.48871857 0.         0.         0.07571758 0.         0.31229281
 0.         0.         0.3479375  0.         0.1365043  0.
 0.08069825 0.0384611  0.         0.         0.24767545 0.
 0.         0.68296211 0.61123257 0.01664046 0.34653397 0.02034468
 0.         0.26897367 0.49254217 0.65370096 0.         0.61866599
 0.01230501 0.78241364 0.38402596 0.         0.2854735  0.
 0.         0.         0.55646243 0.56963751 0.02095793],0.05294644784517115,0.009990094776953371,[[0.7325083135234226, 0.01037553977098482], [0.8211164286612658, 0.010695232852283798], [0.8036099300808337, 0.010009897870509876], [0.7208491255293715, 0.010100620018246964], [0.8377551727937603, 0.009942118638083919], [0.58955072743189, 0.009758911106687695], [0.8419016603446556, 0.010340876992454229], [0.5636548517894453, 0.010544554029475739], [0.7635612570111951, 0.011151999228792953], [0.5677558257753236, 0.009781700099265489]]
[1.         1.         1.         0.36440296 1.         0.90537759
 0.20701905 0.86318262 0.61964625 0.61092151 1.         0.46677847
 0.62324479 0.78066451 0.78591231 1.         0.71218639 1.
 0.28826297 0.78432814 1.         0.81843953 1.         0.46327337
 1.         1.         1.         0.60781706 0.91503765 1.
 0.7739533  0.93801175 0.61487315 1.         1.         1.
 1.         0.71652788 1.         0.59115446 0.48669383 1.
 0.22138666 0.34951976 0.596916   1.         1.         1.
 1.         0.93379109 0.90588779 1.         0.65881194 0.96891663
 0.18567232 0.80791388 1.         1.         1.         1.
 0.86073967 0.94321207 1.         1.         0.60375121 0.31611494
 1.         1.         0.81515647 1.         0.2387327  1.
 1.         1.         0.97594078 1.         1.        ],0.020514623884383805,0.002156392487294616,[[0.99379703477266, 0.0013233917310240262], [0.9910105850996875, 0.0015638341222414809], [0.9881861691397287, 0.0018153771370941207], [0.9103718961815679, 0.0015368399783325382], [0.8977867315895568, 0.001973693100246976], [0.9949084296025056, 0.0013503858749328579], [0.9724603288310344, 0.0015067846794303286], [0.99534607533636, 0.0015427768713088819], [0.974447539763791, 0.0015799130595253175], [0.9959292765596698, 0.0014954986387849534]]
[0.99077376 0.97782294 1.         1.         1.         1.
 1.         1.         1.         1.         1.         1.
 1.         1.         1.         1.         1.         1.
 1.         1.         1.         1.         1.         0.99706948
 1.         1.         1.         0.9710468  1.         1.
 0.7648947  1.         0.70388209 1.         1.         1.
 0.29026517 1.         0.39188651 0.39482188 1.         1.
 1.         1.         0.71001189 1.         0.76610112 0.97147069
 1.         1.         1.         1.         0.86389144 0.66624301
 0.64143392 1.         1.         1.         1.         1.
 1.         0.76565761 1.         1.         1.         1.
 1.         1.         0.82393253 0.63791476 1.         1.
 1.         0.99798017 0.60513771 1.         1.        ],0.01682646684519629,0.001477350744506062,[[0.9895931141057337, 0.0010167164320156186], [0.9948490591312584, 0.0010257144799852291], [0.9968466702476, 0.00100465722905263], [0.9859384165509683, 0.0012921924357838233], [0.9937472376057216, 0.0012259595279929814], [0.9922388553671472, 0.0011489968305872234], [0.9922111641552759, 0.0012259595279929814], [0.9892769082885619, 0.0013021490630812371], [0.99125273150355, 0.0011319593139755835], [0.9686094426823977, 0.0011700540815198224]]
[0.93662075 0.65416373 0.58213766 0.2157029  0.73018051 0.47200945
 0.00737278 0.52716795 0.11336406 0.44641275 0.62795159 0.3174573
 0.4251572  0.64691889 0.         0.47283241 0.27832808 0.60876387
 0.         0.58583234 0.58234891 0.71747949 0.67656205 0.00844394
 0.818261   0.         0.76853354 0.         0.         0.82658625
 0.43234556 0.79359453 0.25443336 0.67989152 0.46883614 0.37760861
 0.         0.6481874  0.10437017 0.03416864 0.24635277 0.78596609
 0.         0.29246176 0.03919238 0.57958575 0.38294537 0.42191998
 0.65548492 0.32596036 0.72899161 0.60961291 0.40914514 0.10902212
 0.         0.75449337 0.05993564 0.84052831 0.39726757 0.71237879
 0.12599076 0.520151   0.65702336 0.34342734 0.45446902 0.
 0.71880686 0.71209298 0.5959776  0.39059761 0.         0.79816929
 0.         0.29934606 0.55064349 0.70485075 0.31952131],0.015842157241201575,0.0023073612389808177,[[0.9341066236405986, 0.0023293783734246176], [0.9242668108577685, 0.001651897443282424], [0.7982461948917311, 0.0016388796609918543], [0.8055239967968709, 0.0023745540302830825], [0.7352780179400416, 0.0019055430338006385], [0.990244261394831, 0.0017780555318676061], [0.9577775263416498, 0.001588725690484738], [0.9554447776227074, 0.0018433298603307557], [0.9509980300199165, 0.0022972204988568334], [0.8042633278069357, 0.0017211915060666438]]
[0.75045976 0.65236537 0.67946712 0.         0.35665483 0.31938021
 0.         0.58482238 0.         0.30380385 0.7231389  0.39999997
 0.24959053 0.51250316 0.         0.56618341 0.         0.67220104
 0.         0.65724516 0.57154442 0.26333788 0.67430948 0.
 0.98086153 0.10893725 0.27608066 0.         0.         0.27746167
 0.16503539 0.8133086  0.26935723 0.38408222 0.56287864 0.24512155
 0.         0.61243464 0.1313544  0.24743972 0.09774142 0.5115505
 0.         0.05448801 0.         0.61493516 0.407745   0.1292124
 0.30731374 0.32017536 0.78523176 0.65176364 0.28515792 0.1433208
 0.08277101 0.5667785  0.         0.94347083 0.26160351 0.498286
 0.22415277 0.35296437 0.26354009 0.20326126 0.45824175 0.0867862
 0.74832967 0.84877329 0.69755861 0.17452365 0.12237255 0.34547515
 0.         0.36117532 0.49121763 0.50983502 0.17965973],0.02306679237428323,0.0025654633296040602,[[0.7812133582729284, 0.0017621620115939596], [0.7775061305102244, 0.001844288439658448], [0.9491946162846933, 0.0019886280411930413], [0.9921894980940787, 0.00151157757606879], [0.6551896774765614, 0.0018142331407563494], [0.9076827721832883, 0.0016819527421846336], [0.9870363629151775, 0.001469463074203814], [0.9690297490026103, 0.001672954694214912], [0.9904102895215705, 0.001689806793816362], [0.9612315361466448, 0.0016608954912521456]]
[1.         1.         1.         0.32165929 1.         0.83012407
 0.8007167  0.77083293 0.95331551 0.83527346 1.         0.50930237
 0.81532476 0.83973766 0.62122879 0.62335441 0.60050153 1.
 0.3736934  1.         1.         0.85433729 0.97073252 0.89808763
 1.         0.4960032  1.         0.28519742 0.64142049 1.
 0.7926318  1.         0.43502693 1.         0.9393469  0.72254526
 0.20826555 0.86965962 0.77283425 0.59683983 0.83156544 1.
 0.61751526 0.55814938 0.64135931 1.         0.58199486 0.86887495
 1.         0.67742261 1.         1.         0.60306725 0.36347809
 0.68312571 0.97221688 0.267832   1.         0.79036993 1.
 0.44693243 0.82906306 0.97806099 0.46041563 0.8789186  0.3675739
 1.         1.         1.         0.53705408 0.2468563  1.
 0.86927695 0.89983654 0.74975934 1.         0.61385005],0.01588793183394516,0.0014611687404728329,[[0.9920013548743741, 0.0013412024099530573], [0.9645397933227388, 0.0012301646793241305], [0.9773815143328464, 0.0011880501774590435], [0.9866260100735134, 0.0012339989966350107], [0.9952174824818757, 0.0011880501774590435], [0.9710961205760134, 0.0010797027678030036], [0.977921518615744, 0.0012651982918749916], [0.9956807245171644, 0.0012990879080879703], [0.9959864172836953, 0.0010167164320156186], [0.8703741291277495, 0.0014145162070582362]]
[1.         1.         1.         0.85155583 1.         1.
 0.77325211 1.         0.7422082  1.         1.         1.
 1.         0.43751933 0.87509172 1.         0.6830559  1.
 0.81664756 0.93798538 1.         0.63019267 1.         0.50070218
 0.40524981 0.24661431 1.         0.67798462 0.89464178 0.72793216
 0.65806823 1.         1.         1.         0.91532297 1.
 0.45323602 1.         0.7246775  1.         0.87054958 1.
 0.54356793 0.93732924 1.         1.         1.         0.12761062
 1.         0.96621019 1.         1.         0.64492993 0.35324839
 1.         1.         1.         1.         1.         1.
 1.         0.86475892 0.75813453 0.68312349 1.         0.10234593
 1.         1.         0.99409703 1.         0.94375611 1.
 0.24380097 0.6312051  0.8762368  1.         0.66339503],0.018618102150995543,0.0018555892304292557,[[0.9941161961896243, 0.0012510365132465395], [0.9883134451526605, 0.0012590759818884578], [0.9894276631053598, 0.0014543427162475586], [0.9838162521128424, 0.0011449770962661532], [0.9975272990159244, 0.0011918844947698126], [0.9748379037991672, 0.0014214116793622722], [0.9898694027243647, 0.001319186579692877], [0.8497978868800607, 0.0022451493696944436], [0.9899954196193277, 0.0016086389450795657], [0.986886889529819, 0.001281091812148638]]
[0.94861344 0.73199771 0.80331627 0.22598366 0.89070495 0.5515896
 0.03303881 0.60409652 0.235219   0.51096764 0.89100759 0.40728779
 0.54932005 0.6540361  0.10145963 0.56676477 0.34438056 0.79427224
 0.14385337 0.71598755 0.68518953 0.76201396 0.951975   0.08971663
 0.99197839 0.11259849 0.88387915 0.         0.03960511 0.88492161
 0.44192394 0.83621118 0.26773149 0.94309165 0.63978103 0.50325834
 0.08979601 0.65541383 0.31684724 0.24667302 0.40515235 0.80075696
 0.1018716  0.33298209 0.03900224 0.76187591 0.53761334 0.4760188
 0.92458668 0.44766652 0.79934128 0.85948016 0.52990761 0.27272538
 0.10894327 0.76288689 0.11526932 0.95769054 0.5076487  0.97731665
 0.26291197 0.57217398 0.80973057 0.34625197 0.4880914  0.09059169
 0.84613485 0.86014471 0.71398179 0.49718724 0.12524695 0.93310118
 0.09929349 0.46068521 0.59446793 0.86587184 0.47676624],0.01894731653430118,0.0019267826854515197,[[0.9248731074685222, 0.0010276316386406137], [0.9560189790071907, 0.0010446691552521425], [0.9926344048212841, 0.0008913315057479387], [0.9877029130996388, 0.001063623830519167], [0.8865518912662922, 0.0013984372697743996], [0.9912858428438083, 0.0009254065389711075], [0.9902592941805782, 0.001178866712479243], [0.9207104863062766, 0.0012971707494325857], [0.9838216860341866, 0.0010877422364449219], [0.9700889013041195, 0.000997576339738293]]
[0.85452627 0.50630523 0.77558353 0.12908784 0.         0.31121009
 0.         0.6341095  0.         0.         0.90169779 0.30448305
 0.53570255 0.53724284 0.         0.31057427 0.30424954 0.8292317
 0.01697839 0.66942244 0.79033092 0.75662711 0.27244954 0.08072178
 0.99516675 0.09252222 0.         0.03246714 0.15098339 0.94797819
 0.         0.77829132 0.         0.         0.59046284 0.51576996
 0.16886196 0.         0.27560085 0.00601883 0.47149564 0.48808375
 0.         0.12659164 0.09537783 0.40056588 0.55087744 0.
 0.99516675 0.         0.06998565 0.85789324 0.54339797 0.18864587
 0.10937617 0.20014313 0.         0.63942999 0.50603103 0.00378383
 0.         0.53207163 0.89273543 0.32063301 0.48878417 0.15760436
 0.88961754 0.85131513 0.         0.4516915  0.19549191 0.619375
 0.         0.39742004 0.59092897 0.11540162 0.        ],0.021038983994497766,0.0022773551397491623,[[0.9839819604581486, 0.001084681081451766], [0.9938029485435108, 0.0010716632991610853], [0.9750105185770639, 0.0014876445871532251], [0.9678316472655875, 0.0013944175354533295], [0.9577064445268824, 0.0010366296866102243], [0.9915493791374093, 0.0013733602845208415], [0.9898788029240917, 0.0013433049856186319], [0.981455162859148, 0.0012029851184049978], [0.9793687039040965, 0.0014926229008018765], [0.8768625776808687, 0.0014866860078255328]]
[0.93150179 0.70453534 0.76961628 0.28040634 0.9206029  0.57397369
 0.14764019 0.62402345 0.23490741 0.57156615 0.83839676 0.4028509
 0.60291211 0.70772882 0.18432935 0.59222142 0.36345505 0.78746608
 0.22789119 0.72556322 0.7262136  0.74102119 0.96575821 0.13876513
 0.92711559 0.21425039 0.8973832  0.11263938 0.12629977 0.88436807
 0.49226176 0.78130608 0.30474899 0.90649448 0.65120686 0.53437511
 0.18767122 0.65421984 0.3415928  0.29593082 0.48099891 0.86078384
 0.14224846 0.39144622 0.11671319 0.72151429 0.55112608 0.44327595
 0.97333001 0.43577159 0.75048453 0.85995156 0.58726005 0.31526537
 0.09149473 0.80122584 0.16387521 0.93947501 0.4698135  0.92515418
 0.31019209 0.54702437 0.84873227 0.35614414 0.53686046 0.16509242
 0.83278475 0.83276692 0.69647313 0.49893238 0.16353178 0.91800819
 0.0890979  0.48308566 0.59478413 0.82076183 0.51694271],0.019149339604957277,0.0019038609613946285,[[0.988851833931524, 0.0009213868046501483], [0.9854713414155275, 0.0010787441884753113], [0.9933668187589152, 0.0011528311478979925], [0.8977694811739363, 0.0010276316386406137], [0.984525728965868, 0.000934404586940718], [0.9865738687139216, 0.0009644598858429276], [0.9586148570359807, 0.0011137778010261723], [0.9050701002753768, 0.0010957817050869512], [0.9649947430843681, 0.001011552701356777], [0.8972141442119302, 0.00111281922169848]]
[0.06165451 0.6666579  0.62654954 0.04820446 0.76347609 0.13764706
 0.39235368 0.63374102 0.9099298  0.18490717 0.47320473 0.72793212
 0.67791095 0.41441895 0.2802786  0.35317536 0.81388559 0.39873477
 0.17490501 0.81058754 0.22051981 0.37532991 0.18317336 0.08835129
 0.75613154 0.8956957  0.57054156 0.93213599 0.42004564 0.013824
 0.36922793 0.62218634 0.29792206 0.70417749 0.48767461 0.21071879
 0.55518043 0.78184238 0.03970849 0.95033487 0.66939411 0.23317916
 0.86390406 0.58004255 0.42551924 0.69586671 0.41441453 0.25299847
 0.60760501 0.46756584 0.33023968 0.37510409 0.19322049 0.72704322
 0.93027856 0.26727412 0.90772459 0.32149155 0.31693667 0.25096158
 0.11543037 0.37073807 0.85296229 0.66573038 0.05623947 0.37192144
 0.2930258  0.64696962 0.69107543 0.19128232 0.25155766 0.28483213
 0.62917866 0.78292692 0.94375157 0.95220828 0.84784184],0.013276594783155076,0.0016910099498731537,[[0.962184859199191, 0.0011800107088171252], [0.9948916659213665, 0.0014723388121868908], [0.9805278353040153, 0.001274010922834412], [0.9964330162116403, 0.0012990879080879703], [0.9864771726997361, 0.0011497699929048366], [0.995455275550084, 0.001189781919104238], [0.9768699738351961, 0.0011537897272256847], [0.9913569870469895, 0.0012971707494325857], [0.9250178783732217, 0.0012299792623139405], [0.9981942789456826, 0.001375092026166036]]
[0.63955404 0.48667321 0.69268477 0.10235833 0.69941482 0.0764945
 0.93219984 0.26700537 0.51456197 0.57577176 0.23669593 0.79047588
 0.5469886  0.0530816  0.89903842 0.77816378 0.38167729 0.36521136
 0.20526984 0.80599446 0.44797658 0.9353266  0.54009399 0.55137159
 0.42342189 0.63099102 0.9674407  0.60236193 0.02448607 0.48904768
 0.57203557 0.54787268 0.5495403  0.52090515 0.84736183 0.55054862
 0.57167195 0.20341645 0.05444817 0.74099693 0.91248371 0.28779135
 0.90875205 0.34857078 0.4760947  0.99954559 0.40430337 0.88443196
 0.62040505 0.9404273  0.29289399 0.55838484 0.93501112 0.24485142
 0.28160197 0.55253729 0.70123516 0.12505016 0.86688643 0.77662409
 0.9065321  0.0283116  0.10480905 0.66876857 0.64055465 0.66340461
 0.96839092 0.34076937 0.2250196  0.04695992 0.0157549  0.58590811
 0.32531888 0.56648753 0.94459369 0.89288037 0.69686955],0.02793373857865398,0.0026186083028951696,[[0.9716336110379623, 0.0017841778418541399], [0.9056792070772813, 0.0018523279083004773], [0.9537800186420606, 0.0019124385061047855], [0.9749085328047903, 0.002144841428680322], [0.9687272663220057, 0.0019936063548418037], [0.9882802017135903, 0.0021146007127680333], [0.9940508710251404, 0.002259898893630208], [0.9454174231499177, 0.0021500051593391634], [0.9777799684758468, 0.0018142331407563494], [0.9365310236907441, 0.001962592476611791]]
[0.89072714 0.60381835 0.42263699 0.33850235 0.15312495 0.98440678
 0.00214589 0.63542907 0.49257461 0.99666961 0.85394155 0.90429401
 0.80206852 0.22082361 0.0011664  0.95566343 0.98019641 0.12130621
 0.42552868 0.90484362 0.58976469 0.77515953 0.41735472 0.65052629
 0.21480243 0.19743715 0.49827069 0.00108099 0.16823932 0.51258044
 0.00181043 0.72402389 0.63143312 0.83213005 0.67021662 0.78991265
 0.63732784 0.3721701  0.41184818 0.00777456 0.10515978 0.81789478
 0.18124683 0.9668521  0.30068925 0.46446851 0.842149   0.46161029
 0.35829977 0.65272345 0.59487743 0.37339899 0.4607596  0.5941997
 0.89753476 0.7217149  0.56437042 0.92436649 0.0997082  0.27524165
 0.02476869 0.41224579 0.74614213 0.29515744 0.25821274 0.11114132
 0.34114115 0.11008471 0.35676201 0.38093355 0.6069308  0.74704238
 0.88458909 0.89578771 0.53910823 0.61515742 0.18957943],0.023592198568718775,0.0026658668739901734,[[0.9187227893625449, 0.0020246202330715946], [0.8808126348539662, 0.0017730772182189547], [0.8910158101776346, 0.0015567532329272549], [0.978714138675932, 0.0016417553989749312], [0.9493239224671585, 0.0017049271517726172], [0.7542725776226002, 0.001690177627836742], [0.9468230558921499, 0.0016019288897856088], [0.8996237899193705, 0.002281326978583076], [0.9363566723443384, 0.001952450432304298], [0.8513954816554833, 0.0016088243620897558]]
[0.88729189 0.37917145 0.98267681 0.03833764 0.32521942 0.09410584
 0.85128932 0.4795077  0.99418518 0.79021877 0.57507241 0.31179283
 0.19386394 0.07830169 0.67305579 0.45793639 0.67436908 0.71484022
 0.08514227 0.64655495 0.12955323 0.13891017 0.91918476 0.63149445
 0.66345671 0.84950217 0.90444033 0.66279259 0.09726299 0.57944351
 0.91391491 0.27105319 0.44156406 0.89534757 0.2234512  0.23309713
 0.32401551 0.72717304 0.77727583 0.58688507 0.91757757 0.36182334
 0.59631273 0.94093442 0.03698223 0.45345841 0.64623193 0.11544648
 0.25939492 0.56100298 0.86541413 0.86379515 0.47471182 0.89135824
 0.33048457 0.20065208 0.62556955 0.19741768 0.75638515 0.65406119
 0.39810486 0.50776073 0.84141629 0.3633078  0.16859516 0.11241102
 0.13940645 0.35578652 0.81414889 0.76677676 0.75349675 0.78837354
 0.8101808  0.23872721 0.04560813 0.88859146 0.64408276],0.016695642000698254,0.0016120979251301698,[[0.9976534958611569, 0.0010276316386406137], [0.9914922798343011, 0.001207004852725957], [0.9958290171677009, 0.0011047797530565617], [0.9978077792308079, 0.0011378962069520382], [0.9838038493605152, 0.0012299792623139405], [0.9637118740759721, 0.0014185359413791954], [0.9787755723794768, 0.0013944175354533295], [0.9755894896666415, 0.0014796051185113068], [0.9991535755549307, 0.001267115450530376], [0.9984643805697269, 0.00102169474566427]]
[0.686993   0.1165865  0.31889185 0.2710038  0.38016887 0.90906206
 0.15905099 0.86064954 0.41453815 0.59494479 0.25683832 0.06390781
 0.60817715 0.0948383  0.04482587 0.63285674 0.64681632 0.07955637
 0.8891441  0.46826473 0.40468014 0.94722538 0.16873189 0.0791504
 0.72526928 0.07008185 0.49314092 0.28654007 0.54542245 0.22935171
 0.59824876 0.25695487 0.92456654 0.76551689 0.22802771 0.74287253
 0.81053298 0.83415693 0.63904571 0.78318663 0.02606024 0.48978924
 0.63010293 0.22715764 0.3661077  0.29371474 0.8876282  0.28543011
 0.18798722 0.87482537 0.67598674 0.1571274  0.60462223 0.55012827
 0.99422437 0.7372222  0.62350685 0.86304636 0.13919604 0.77063654
 0.56067877 0.13216107 0.7653118  0.47089491 0.64319231 0.62590661
 0.85964516 0.63735533 0.31274289 0.16632915 0.70640617 0.52395023
 0.81022048 0.97215284 0.06086177 0.05939452 0.00424607],0.016296961938726293,0.0017622759299873547,[[0.9781997446744255, 0.001270176605523643], [0.9957942214587291, 0.0013073127937400786], [0.995802161578135, 0.001157994878556834], [0.9937759044411195, 0.0009665624615085022], [0.9990285298861684, 0.0012339989966350107], [0.9974679769140309, 0.0013362240963044059], [0.9740029487056316, 0.0015446940299643774], [0.9968926395159063, 0.0014024570040953588], [0.9913432366114856, 0.0013835023288283343], [0.9870980523442161, 0.0013073127937400786]]
[0.27683555 0.63852002 0.91328214 0.0980797  0.89872626 0.86578267
 0.40748495 0.09919836 0.79602871 0.81224276 0.68809546 0.4497413
 0.95505945 0.54099886 0.91045398 0.88255858 0.06697087 0.95197744
 0.84501179 0.32923005 0.92163567 0.75895005 0.40169825 0.26801357
 0.79372316 0.29355505 0.4365082  0.32812954 0.2215371  0.51196039
 0.51662919 0.04182214 0.71204362 0.64873998 0.99829088 0.15115682
 0.28763415 0.91269421 0.31179588 0.03861545 0.29171803 0.62991023
 0.07050151 0.68570457 0.78479055 0.00144749 0.62433311 0.67263857
 0.99211171 0.67678689 0.13826805 0.94960979 0.8359237  0.09177388
 0.80730967 0.06224741 0.22788614 0.11499078 0.03271423 0.83875599
 0.19648742 0.50975342 0.44279156 0.16264717 0.11412064 0.37964797
 0.42983602 0.56631879 0.83379739 0.65634194 0.72982766 0.26100317
 0.91642069 0.57558993 0.54727044 0.82559988 0.21296641],0.01786781228324434,0.0017119135996861892,[[0.9877823545876244, 0.0012361015723004742], [0.9839172566439667, 0.0010948231257592589], [0.9956643565121321, 0.0012801332328209458], [0.993545739411568, 0.0014024570040953588], [0.9873848290849315, 0.001298129328760167], [0.9876645290411493, 0.001284152967141905], [0.7270591466913433, 0.002145026845690512], [0.9763142325271514, 0.0012902752771284387], [0.953815174410977, 0.001162014612877793], [0.9891741531638871, 0.0012020265390773055]]
[0.64452149 0.28719353 0.99992976 0.352442   0.35505696 0.08587315
 0.82182666 0.04474106 0.71376257 0.05002082 0.97947077 0.06217657
 0.32075743 0.65781087 0.97732305 0.30278981 0.19929789 0.30613978
 0.35980043 0.01322135 0.29383851 0.41762625 0.76387241 0.2462663
 0.10001014 0.75216277 0.14463262 0.25888538 0.96263985 0.13942894
 0.0498275  0.59605482 0.19880702 0.55740265 0.12394549 0.02738229
 0.34823364 0.76152199 0.95918706 0.08900966 0.30263867 0.93482667
 0.44824057 0.77319875 0.95100417 0.21280102 0.71232761 0.05040157
 0.0367158  0.12497341 0.85761969 0.67080214 0.53741298 0.34855587
 0.93668249 0.31568317 0.33375287 0.38563902 0.63182051 0.12801192
 0.77548873 0.72645136 0.34696771 0.49366136 0.03486847 0.90010138
 0.62181305 0.63028841 0.73324462 0.94634087 0.66028351 0.49652704
 0.63509156 0.02962358 0.91957311 0.50896289 0.57659285],0.010570113149399402,0.0014292315324002456,[[0.9879736655194604, 0.0011438330999283819], [0.9988503933263663, 0.001098657443070028], [0.966997407225222, 0.0012190640556888344], [0.9994717572667748, 0.0010835370851138837], [0.9948328686581664, 0.0010737658748266599], [0.9391538798178335, 0.0011319593139755835], [0.9891365013758385, 0.0012680740298580684], [0.9958713836132208, 0.0012037582807225], [0.9880751653162568, 0.0012169614800233708], [0.9983422437597346, 0.0011668075095163655]]
[0.50731612 0.00505674 0.94372032 0.66475332 0.99114079 0.24587284
 0.90639901 0.43526995 0.90019042 0.94706598 0.84809347 0.28996474
 0.45426574 0.27503544 0.91001871 0.47414391 0.40952827 0.03230815
 0.4285026  0.39894426 0.92324414 0.28020018 0.89335407 0.47061294
 0.29443943 0.42142879 0.76533551 0.79135467 0.27156693 0.80937504
 0.84526616 0.69918944 0.17461087 0.26755683 0.36319116 0.88140678
 0.59227179 0.98218264 0.75235966 0.24971277 0.46146237 0.32029069
 0.06479347 0.66896215 0.31664059 0.3004077  0.8227612  0.49669245
 0.77603835 0.19344995 0.5854668  0.48123538 0.36175987 0.49054098
 0.76010086 0.62878239 0.92930458 0.87218854 0.6895989  0.9497849
 0.7429175  0.48790762 0.70731897 0.4213338  0.59737773 0.38947151
 0.27071959 0.99772302 0.83003369 0.57055402 0.18201033 0.84223197
 0.48661874 0.6457518  0.47472582 0.13792407 0.1866299 ],0.01153539987218439,0.0016690730152777126,[[0.9891073961912711, 0.0010446691552521425], [0.9904658249932782, 0.001150913989242608], [0.9893460094319749, 0.001651897443282424], [0.989788467558095, 0.0014665873362207371], [0.989671769181612, 0.001211024587046916], [0.9930755581186369, 0.0012150443213678752], [0.9796154127388885, 0.0016159052514038708], [0.9966762355925799, 0.0014583624505685178], [0.9857510744175891, 0.0011989653840840386], [0.9809831751646345, 0.0012500779339188473]]
[0.0693493  0.56024662 0.77952642 0.99741032 0.9608985  0.04626857
 0.05103977 0.02770576 0.56405787 0.05106917 0.9194892  0.74735105
 0.069644   0.58505022 0.08577879 0.24360586 0.48487939 0.89129163
 0.21362988 0.48408156 0.38594236 0.93614497 0.27302834 0.21040544
 0.95454645 0.47386784 0.17954408 0.7288718  0.93543368 0.65166734
 0.95492866 0.99653241 0.273006   0.78431494 0.28582176 0.17181554
 0.83839292 0.81399303 0.84987212 0.8286149  0.42447001 0.62976201
 0.94871401 0.86030978 0.18855146 0.58538481 0.19351903 0.28224605
 0.98042318 0.79469623 0.54031253 0.28747703 0.29712328 0.42808794
 0.01012361 0.02458659 0.39146272 0.12519641 0.29505625 0.0396313
 0.73540527 0.47781589 0.69976739 0.65290851 0.59898877 0.17810457
 0.00984175 0.95487335 0.40643102 0.32327444 0.68296307 0.27977665
 0.8614103  0.46677745 0.33381568 0.36292898 0.82934716],0.01752037584748959,0.0019900555045084174,[[0.9587260181897003, 0.0020586952662947633], [0.9974936595643757, 0.0015795422255049374], [0.9754686974348035, 0.0013844609081560266], [0.9076207838811509, 0.0015198024617208983], [0.9885486458087839, 0.00171488377906992], [0.9919425148185209, 0.0014713802328591985], [0.910881561028707, 0.0012431824616148113], [0.9839884671418145, 0.0018843003658579605], [0.9782807820701885, 0.0015435500336264951], [0.9505829200504806, 0.0014514669782644818]]
[0.61167571 0.16667708 0.57159078 0.10372749 0.75711054 0.96794544
 0.86830131 0.06183484 0.86210274 0.79593412 0.13914049 0.30382191
 0.16837451 0.13485072 0.63261187 0.42613734 0.77639118 0.81719875
 0.61460611 0.99911553 0.54618608 0.86181616 0.47915688 0.36564807
 0.62216294 0.58242312 0.78027439 0.93652322 0.8601299  0.67203304
 0.5453024  0.48618795 0.04479281 0.76101962 0.32040718 0.43995684
 0.01641279 0.3639827  0.91014916 0.60563918 0.0568901  0.54782678
 0.03253529 0.12313294 0.110988   0.28050301 0.14936985 0.24648079
 0.4255795  0.96982424 0.77323497 0.13742116 0.22555747 0.12060473
 0.86912916 0.41331875 0.14297698 0.7124403  0.3636683  0.7226677
 0.49576013 0.49079102 0.84763661 0.99946807 0.29247887 0.13920009
 0.26818773 0.21117572 0.54897416 0.29957608 0.70877711 0.83633995
 0.6193928  0.80591637 0.88958199 0.06375594 0.47276758],0.023573049378950866,0.0017386177096413266,[[0.9910594025595736, 0.0013362240963044059], [0.9848368106425557, 0.001438449195973912], [0.9909938291232178, 0.0015877671111570457], [0.9515971202883344, 0.0015236367790317784], [0.925886964468181, 0.0014424689302947602], [0.9865287179313698, 0.001417391945041313], [0.9752164546336709, 0.001417391945041313], [0.9394335285601577, 0.0015205756240384005], [0.9777414706679228, 0.0015667098602245577], [0.9733815502310921, 0.001546611188619762]]
[0.66210424 0.29767326 1.         0.36164155 0.36627347 0.08723911
 0.83525686 0.06155635 0.71840661 0.05381725 0.99531703 0.08116727
 0.33055197 0.66568488 0.99863271 0.30381916 0.21663485 0.30837397
 0.36559055 0.03605006 0.29634138 0.41940963 0.78155636 0.251128
 0.11867302 0.75524614 0.1566382  0.27782166 0.97950398 0.14321867
 0.05891105 0.59612171 0.2013749  0.56084542 0.13419776 0.03259793
 0.35368674 0.76198181 0.98684527 0.11356727 0.31273313 0.95621007
 0.45953714 0.77979126 0.96736215 0.22635103 0.72183841 0.05613758
 0.05302315 0.13461864 0.87390419 0.68019265 0.54801046 0.35892364
 0.93814773 0.31750221 0.34974208 0.38800473 0.64170741 0.13135961
 0.79546244 0.73763762 0.3609911  0.4979161  0.0354331  0.91646693
 0.63208462 0.63067293 0.73545625 0.9692704  0.67289819 0.50327215
 0.63613004 0.05116731 0.92013867 0.52096667 0.5835759 ],0.010632010235243548,0.001417369814608185,[[0.990820437759434, 0.0012150443213678752], [0.4432592856226404, 0.0012031705354151878], [0.9991421054846622, 0.0009964323434005218], [0.9673184268657914, 0.0010858250777896483], [0.9871089968786635, 0.001063809247529246], [0.9997386103751087, 0.0010976988637423357], [0.9023446032902213, 0.0010978842807525258], [0.702037444704292, 0.0011279395796546243], [0.9363367433100103, 0.001063809247529246], [0.9980465807723654, 0.0010716632991610853]]
[0.84226079 0.57647467 1.         0.49103863 0.8101828  0.10352484
 1.         0.28049951 0.73954783 0.59013935 1.         0.80814108
 0.64727612 1.         1.         0.87215466 0.44388103 0.46133527
 0.40077761 0.80809668 0.53998538 1.         0.78090249 0.62802806
 0.45403518 0.86785092 1.         0.68288744 1.         0.53198972
 0.58635156 0.73544933 0.61115311 0.69629588 0.88446524 0.55780338
 0.68060764 1.         1.         0.76729868 1.         1.
 1.         0.95356438 1.         1.         0.79553509 0.8981199
 0.63043814 0.97761531 1.         0.76963514 1.         0.35473675
 1.         0.65120147 0.80524331 0.52427355 1.         0.81520031
 1.         1.         0.47938147 0.82356476 0.64994975 0.9470889
 1.         0.72083896 1.         1.         1.         0.74182782
 0.7443327  0.57441163 1.         1.         0.87788883],0.01831338248859535,0.00187088582246765,[[0.9907287640120334, 0.0015274710963425475], [0.9768022519330822, 0.0015196170447107082], [0.9946319088016968, 0.001221166631354409], [0.9976774060375335, 0.0014394077753016044], [0.9716979419170206, 0.001424472834355539], [0.9752533126155883, 0.0013153522623819969], [0.9985973996765383, 0.0014983743767680302], [0.9896652441818239, 0.0015335934063290813], [0.9931936096588581, 0.0015335934063290813], [0.9911242489436243, 0.0012510365132465395]]
[0.85742106 0.56098615 1.         0.36449593 0.52967212 0.86285542
 1.         0.55552229 0.90502878 0.86860935 1.         0.79037449
 0.73695797 1.         1.         0.86734433 0.87455843 0.46596954
 0.41663713 0.78422721 0.54973254 0.72679333 1.         0.59583902
 0.19927362 1.         0.45043143 0.48181464 1.         0.46210145
 0.09134894 0.70671256 0.57290855 0.79496562 0.59631844 0.68675947
 0.59821991 1.         1.         0.15925548 0.47340312 1.
 0.67911608 0.94065516 1.         0.43042357 0.82458709 0.40598301
 0.3147967  0.58133075 1.         0.92797335 0.60369688 0.56096963
 0.9705344  0.66678795 0.53317305 0.8514888  1.         0.25532478
 1.         0.99815199 0.69214283 0.66531217 0.22799929 1.
 0.86451636 1.         1.         1.         0.70641881 0.71315329
 0.85083769 0.77861521 1.         0.60079169 0.91125207],0.016811323047890337,0.0018414852304095724,[[0.9832026426748123, 0.001256014826895191], [0.9903971978216032, 0.001197048225428654], [0.9682862726951228, 0.0015054552660822562], [0.9938643987677523, 0.0012893166978007464], [0.9490958111915108, 0.0013111471110508477], [0.9956143236785665, 0.001361301081557853], [0.9966121416878195, 0.0013101885317231554], [0.9899852195840328, 0.0014543427162475586], [0.8471402655605647, 0.0023222974841103916], [0.9925390853504548, 0.0014334708823251496]]
[1.         0.41704949 1.         1.         0.8500332  0.15080333
 1.         0.87007316 1.         1.         1.         1.
 1.         0.92826824 1.         1.         1.         1.
 1.         1.         1.         1.         1.         1.
 1.         1.         1.         1.         0.18941565 1.
 0.66145023 0.45970469 0.35075812 0.69707856 0.68110743 0.21229576
 1.         1.         1.         1.         1.         1.
 1.         1.         1.         0.32124775 1.         1.
 1.         0.87680927 1.         0.92117734 1.         1.
 1.         0.27950341 0.48780649 1.         1.         1.
 0.41271882 0.75657879 1.         1.         1.         0.47796479
 1.         0.69287957 1.         0.94819548 1.         0.59545785
 1.         0.46491139 1.         1.         1.        ],0.016657678369180872,0.0016432116050701415,[[0.988675922101651, 0.0012261449450031714], [0.9988710710484193, 0.00120394369773269], [0.9396224578109283, 0.0014304097273318828], [0.9510044717083233, 0.0014596918639165901], [0.9699684224218545, 0.0013534470299261248], [0.966842725829408, 0.0013915417974702526], [0.9834477466442475, 0.00147654396351804], [0.907944882608126, 0.0013915417974702526], [0.9778642517263096, 0.0013584253435747762], [0.9940795382590367, 0.001157994878556834]]
[0.68629909 0.45501314 1.         0.43254965 0.37975858 0.8956126
 1.         0.84731904 1.         0.58604169 1.         0.06387953
 0.60348121 1.         1.         0.62746403 0.63950465 0.52902122
 0.88049556 0.46083012 0.40286918 0.93857266 1.         0.41065183
 0.71505365 1.         0.48744691 0.28608824 1.         0.22788253
 0.58928852 0.92961448 0.91270891 0.76211667 0.22632719 0.73118268
 0.80297982 0.83297021 1.         0.771845   0.5746983  1.
 0.62713162 1.         1.         0.29239275 0.8847641  0.28159016
 0.18551571 0.86257411 1.         1.         0.60352415 0.54683493
 0.99328424 0.730335   0.61877278 0.85524636 1.         0.76013719
 0.98678907 1.         0.7584768  0.51605584 0.63325337 1.
 0.85575941 0.63723986 1.         1.         0.70565261 0.52350218
 0.80735918 0.95675358 1.         0.95118611 1.        ],0.015577005783286375,0.0016867915651097125,[[0.9933778550131335, 0.0014495498196090972], [0.9957183149927263, 0.0014715656498693885], [0.9691672365216192, 0.0012332258343173974], [0.9863725004242714, 0.0013844609081560266], [0.9981371108525038, 0.0014284925686764982], [0.9961681047751113, 0.001183071863810392], [0.9668278246371215, 0.0017351678676849058], [0.9058532772070502, 0.0015318616646837757], [0.9890686779075359, 0.0013454075612842065], [0.9880534781300968, 0.001396520111119015]]
[0.9962684  0.62329016 1.         0.59577781 0.87515843 0.83197392
 1.         0.09683766 0.79246251 0.77920076 1.         0.43294053
 0.92756272 0.76955912 1.         0.85742585 0.32588859 0.92398065
 0.82397808 0.3155312  0.89442092 0.74415381 1.         0.26707083
 0.76365099 1.         0.42385551 0.32512783 1.         0.49581131
 0.49639354 1.         0.68979503 0.64478055 0.96038837 0.14579125
 0.40620618 0.90614096 1.         0.13721929 0.31308591 1.
 0.80960481 0.85690009 1.         0.41499246 0.7965076  0.64566485
 0.9506957  0.652866   1.         0.9375236  0.82298339 0.59420645
 1.         0.5581326  0.43503031 0.64455477 1.         0.80794553
 1.         0.93375554 0.43863764 0.81032623 0.1106851  1.
 0.80546796 0.69148498 0.82943847 1.         0.72681295 0.72184105
 0.90422519 0.55192252 1.         0.81187379 0.92445624],0.015212776437900519,0.0014902185718501941,[[0.9981114481242573, 0.0010477303102454094], [0.9871779584834318, 0.001438449195973912], [0.9982181891809305, 0.0011248784246613575], [0.9919464908705935, 0.001218105476361142], [0.995988804233902, 0.0010948231257592589], [0.9886047055908771, 0.0010898448121104964], [0.9892189397715819, 0.0011118606423707877], [0.9752205339218357, 0.00120412911474288], [0.9971710285903793, 0.0012160029006956785], [0.9980433613373648, 0.0012540976682398064]]
[0.64452149 0.28719353 0.99992976 0.352442   0.35505696 0.08587315
 0.82182666 0.04474106 0.71376257 0.05002082 0.97947077 0.06217657
 0.32075743 0.65781087 0.97732305 0.30278981 0.19929789 0.30613978
 0.35980043 0.01322135 0.29383851 0.41762625 0.76387241 0.2462663
 0.10001014 0.75216277 0.14463262 0.25888538 0.96263985 0.13942894
 0.0498275  0.59605482 0.19880702 0.55740265 0.12394549 0.02738229
 0.34823364 0.76152199 0.95918706 0.08900966 0.30263867 0.93482667
 0.44824057 0.77319875 0.95100417 0.21280102 0.71232761 0.05040157
 0.0367158  0.12497341 0.85761969 0.67080214 0.53741298 0.34855587
 0.93668249 0.31568317 0.33375287 0.38563902 0.63182051 0.12801192
 0.77548873 0.72645136 0.34696771 0.49366136 0.03486847 0.90010138
 0.62181305 0.63028841 0.73324462 0.94634087 0.66028351 0.49652704
 0.63509156 0.02962358 0.91957311 0.50896289 0.57659285],0.010676130831671161,0.0013444716500236543,[[0.497012482433087, 0.001130042155320199], [0.9967049148159449, 0.0011658489301886732], [0.9991434552745526, 0.0011798252918069352], [0.9998411841960108, 0.0012619517198715346], [0.9994010862220788, 0.0010404640039209934], [0.9949364561117895, 0.0011208586903403983], [0.9397581822979028, 0.001084866498461845], [0.8940184157322413, 0.0010467717309177171], [0.9969435963958234, 0.001070704719833282], [0.97886410051411, 0.0011149217973640546]]
[0.52720756 0.         0.54071841 0.13809296 0.63316907 0.21299795
 0.84785428 0.         0.50739816 0.14234968 0.89693303 0.
 0.         0.         0.9441258  0.         0.20883957 0.
 0.30435206 0.         0.06521175 0.28686639 0.         0.22155439
 0.25854515 0.42113633 0.79435011 0.         0.24014684 0.42856251
 0.25130251 0.72518206 0.18387627 0.25345838 0.         0.
 0.62317851 0.46002353 0.7878289  0.23623342 0.         0.26559158
 0.01787492 0.70349961 0.         0.12673034 0.55937765 0.51638149
 0.72591367 0.14071268 0.59928816 0.         0.20374354 0.47238755
 0.79169082 0.13931802 0.61083756 0.         0.70067007 0.
 0.00706655 0.49864753 0.74133244 0.44253124 0.56214893 0.36824119
 0.25323368 0.35647839 0.19092188 0.0185721  0.1702542  0.77555765
 0.48331029 0.22731801 0.1505209  0.0707979  0.14118072],0.017054034830649656,0.002012225693367621,[[0.9932660261703551, 0.0017941344691514427], [0.8036156875490696, 0.0017051125687828073], [0.9989947785556936, 0.0013010050667433548], [0.9982016113203493, 0.0013951906977709427], [0.998757174093146, 0.0014993329560957225], [0.9992389202454044, 0.0015594435539001417], [0.9991930270288176, 0.0017508759709485844], [0.9996800951236895, 0.0015334079893190022], [0.9997349216564997, 0.0016607100742419556], [0.9886511089991943, 0.0015485283472751465]]
[0.347171   0.1460315  0.88598642 0.01900855 0.04185113 0.06539851
 0.42334797 0.03593421 0.63636876 0.04947884 0.94846171 0.
 0.19093769 0.62019532 0.51641564 0.2721931  0.05165897 0.00363004
 0.28423369 0.         0.24622299 0.14956426 0.51011757 0.22772708
 0.         0.60829083 0.12658421 0.01591345 0.9485749  0.
 0.         0.38901733 0.16044789 0.44009433 0.04025927 0.
 0.09483283 0.73439569 0.90267381 0.         0.23965474 0.77711542
 0.18950758 0.72816439 0.55683405 0.02018397 0.44411578 0.
 0.         0.         0.69357935 0.47263208 0.41318886 0.30743965
 0.45767334 0.16519309 0.30391823 0.25099632 0.45772131 0.08232122
 0.75476652 0.59791267 0.16457857 0.41133433 0.         0.52684601
 0.30543828 0.46248563 0.56428968 0.62423018 0.64855872 0.38447219
 0.51809009 0.         0.6167503  0.4334668  0.44592482],0.01879065870139924,0.002117564432645021,[[0.9841094956083263, 0.0016988048417860835], [0.981738713855943, 0.0016978462624583912], [0.994735430502635, 0.0017799726905229907], [0.9666306125726423, 0.0015065992624201385], [0.9704893391417114, 0.0017279015613604898], [0.9847473396098037, 0.001900193886131718], [0.8963192340797216, 0.0016978462624583912], [0.9943556734296604, 0.0016706667015392584], [0.9774827830151844, 0.0017920318934858681], [0.983966674728433, 0.0016436725576303157]]
[0.6355607  0.25431494 0.88307282 0.28458916 0.24537105 0.
 0.80914772 0.04007763 0.67329327 0.         0.75021678 0.
 0.27918521 0.51513994 0.88328096 0.26913886 0.04185867 0.16671566
 0.29028583 0.         0.22499452 0.29644495 0.68619798 0.21369726
 0.         0.70585539 0.         0.07401618 0.93467368 0.
 0.         0.56608158 0.15678976 0.50185305 0.07034797 0.
 0.25770822 0.65306764 0.94580883 0.         0.23559498 0.82924762
 0.33483029 0.59585159 0.72183587 0.19433096 0.55874477 0.
 0.         0.         0.83459835 0.52528826 0.45233438 0.28636757
 0.91825298 0.28904681 0.2817065  0.29648301 0.5586648  0.
 0.69917481 0.66215988 0.21037815 0.35567013 0.         0.69251674
 0.52533906 0.51594854 0.68297303 0.76989428 0.64705377 0.40382127
 0.63080872 0.         0.91139111 0.38750414 0.54826785],0.00999712884442243,0.0013625945636399277,[[0.999116334504903, 0.0011507285722324179], [0.9992717931430964, 0.0010766416128097367], [0.9822151698702832, 0.0010687875611780084], [0.9724182835318722, 0.0012711351848513353], [0.992566299681758, 0.001157994878556834], [0.9986573608802574, 0.0010887008157726141], [0.9983779317549307, 0.0011076554910396386], [0.9963924131247174, 0.0010094501256910915], [0.9588262842265204, 0.0011109020630430955], [0.9981668728521278, 0.000983414561109841]]
[0.66160381 0.29737499 0.999998   0.36137972 0.36595423 0.08720023
 0.83487461 0.06107776 0.71827444 0.05370919 0.99486602 0.08062677
 0.3302732  0.66546077 0.9980262  0.30378986 0.21614141 0.30831038
 0.36542575 0.03540032 0.29627015 0.41935887 0.78105305 0.25098963
 0.11814184 0.75515838 0.1562965  0.2772827  0.979024   0.1431108
 0.05865251 0.59611981 0.20130181 0.56074743 0.13390596 0.03244948
 0.35353153 0.76196872 0.98605807 0.11286832 0.31244582 0.95560146
 0.45921562 0.77960362 0.96689658 0.22596537 0.72156772 0.05597432
 0.05255901 0.13434412 0.8734407  0.67992538 0.54770884 0.35862856
 0.93810602 0.31745044 0.349287   0.3879374  0.64142601 0.13126433
 0.79489396 0.73731924 0.36059197 0.49779501 0.03541703 0.91600114
 0.63179227 0.63066198 0.73539331 0.96861779 0.67253916 0.50308017
 0.63610048 0.05055415 0.92012257 0.52062502 0.58337715],0.010564055826598997,0.0013579708893525565,[[0.9961674719481916, 0.0010737658748266599], [0.9959968386642785, 0.0010306927936338806], [0.9890843709918586, 0.00102169474566427], [0.9487707068887654, 0.0011539751442358748], [0.7827378826128794, 0.001232081837979515], [0.9988158414409666, 0.0010165310150054285], [0.998049276459459, 0.0012129417457023006], [0.937855615554882, 0.001136937627624235], [0.9882877454715981, 0.001246058199597888], [0.7972815227026924, 0.0009535446792179325]]
[0.33520402 0.         0.99981988 0.13563957 0.         0.05826115
 0.5431156  0.         0.67342749 0.         0.94735754 0.
 0.         0.12253496 0.9418502  0.         0.         0.06337227
 0.29570108 0.         0.         0.         0.73723279 0.
 0.         0.57119535 0.         0.         0.90419852 0.
 0.         0.37800429 0.         0.34013624 0.         0.
 0.         0.38847819 0.89534463 0.         0.         0.83287804
 0.         0.49105836 0.87436151 0.         0.58216873 0.
 0.         0.         0.63489857 0.51620073 0.         0.3388873
 0.83763685 0.         0.         0.1687773  0.0558887  0.
 0.42429267 0.29854766 0.13983695 0.         0.         0.82660026
 0.03022687 0.48864297 0.31596741 0.86240355 0.1288755  0.11281061
 0.46420901 0.         0.79376382 0.         0.10528485],0.030960126942470294,0.004961547638657022,[[0.9794362797202104, 0.00455823189454807], [0.7731333415043247, 0.00452721801631828], [0.9606956082604482, 0.004658354418552113], [0.816346211327569, 0.0043206652413136926], [0.6553676267483557, 0.0052127384151023914], [0.8020821484234154, 0.005119511363402607], [0.8679391651510473, 0.005178663381879223], [0.8442345755663647, 0.004561293049541448], [0.7860849182586532, 0.004347844802232825], [0.9170192383576973, 0.004356842850202547]]
[0.89518906 0.         0.75148574 0.27391349 0.         0.
 0.40668136 0.         0.19474004 0.         0.75148574 0.59395516
 0.89817058 0.33515839 0.         0.         0.         0.
 0.07388942 0.00506835 0.77340551 0.         0.75148574 0.44776453
 0.         0.75148574 0.         0.         0.         0.
 0.22427623 0.27701264 0.         0.59740533 0.81490289 0.
 0.82456793 0.32144515 0.3681656  0.         0.35575569 0.75148574
 0.         0.27843048 0.75148574 0.         0.93657619 0.08035538
 0.         0.78292879 0.45266188 0.8274861  0.4536696  0.48160818
 0.72934277 0.61588928 0.         0.90819031 0.75148574 0.
 0.34587115 0.25922746 0.         0.49997261 0.         0.19596933
 0.03689507 0.75148574 0.44333977 0.50289632 0.         0.64866772
 0.90887734 0.         0.75148574 0.         0.        ],0.019490485703788498,0.0019661758206568607,[[0.9899069807900704, 0.0017129666204145355], [0.9746421923338225, 0.0015075578417478308], [0.9978719654394955, 0.0016216567273701354], [0.995882634174817, 0.0015594435539001417], [0.9812807949648642, 0.001644816553968198], [0.9948105088948099, 0.001473297391514583], [0.9732933114879311, 0.0014824808564943837], [0.8963330423979863, 0.0015295736720082331], [0.9955331077090184, 0.0016266350410187869], [0.9945616106001074, 0.0015355105649845768]]
[0.51577455 0.24016239 0.99990432 0.11790992 0.17578683 0.06235678
 0.75729597 0.         0.61009331 0.         0.97203551 0.
 0.07474986 0.55985682 0.96910993 0.05027473 0.         0.054838
 0.12793341 0.         0.03808146 0.20670255 0.6783519  0.
 0.         0.66240126 0.         0.         0.68259408 0.
 0.         0.54667163 0.14377348 0.50681493 0.         0.
 0.11217738 0.6751502  0.94440546 0.         0.05006886 0.91122224
 0.24840475 0.69105604 0.9332589  0.17352386 0.60813864 0.
 0.         0.         0.8060525  0.58012144 0.36987355 0.11261631
 0.9137502  0.30257962 0.27795784 0.16313021 0.49847354 0.
 0.64410099 0.71553983 0.11045296 0.310276   0.         0.74721226
 0.48484158 0.60761919 0.63663135 0.94566917 0.53724525 0.46069636
 0.50292929 0.         0.89044416 0.33111944 0.42324356],0.010961752653599388,0.0013985825620384308,[[0.9986770195129505, 0.0011116752253605977], [0.9932010022989798, 0.0011158803766917469], [0.9856598368737025, 0.0011388547862796194], [0.9898894660319241, 0.0012361015723004742], [0.9894651400086972, 0.0011599120372123295], [0.9644048470095179, 0.001218105476361142], [0.9927350176674683, 0.001217920059351063], [0.9944805735232651, 0.0011348350519586603], [0.5198589813609199, 0.0011981922217665364], [0.6253443082294478, 0.0011780935501617407]]
[0.47666642 0.09679415 0.6609338  0.17413005 0.         0.5918513
 0.         0.         0.50516365 0.         0.66083405 0.
 0.         0.         0.         0.         0.         0.
 0.58186144 0.         0.         0.         0.6681099  0.
 0.         0.58797815 0.         0.         0.66083405 0.0022124
 0.         0.         0.         0.56861391 0.14956471 0.
 0.         0.55045507 0.         0.         0.10150952 0.70450914
 0.38298057 0.75995991 0.70450914 0.         0.05951633 0.18608437
 0.1225951  0.         0.66083405 0.         0.39882931 0.12093401
 0.69794868 0.         0.         0.         0.42343812 0.47584807
 0.         0.47638837 0.         0.         0.         0.70735299
 0.         0.39106862 0.         0.         0.49877157 0.34600088
 0.62837426 0.         0.         0.         0.        ],0.01207683052173812,0.0018503084829918509,[[0.9803807700658337, 0.0011367522106141559], [0.9352829983965455, 0.0011317738969653934], [0.9162709723512459, 0.0013390998342874827], [0.9394680736055772, 0.0012510365132465395], [0.9650542417247815, 0.0015134947347241745], [0.9797695669688836, 0.001403415583423051], [0.9694730794516968, 0.001682911321512437], [0.9639381084205019, 0.001525553937687163], [0.9943399186884598, 0.0012087365943711514], [0.9723083068256699, 0.0017139251997422278]]
[1.         1.         1.         0.79590972 1.         1.
 1.         0.2998812  0.95167323 1.         1.         0.62746321
 1.         0.81677277 1.         1.         0.39499376 1.
 1.         0.4553349  1.         1.         1.         0.29871962
 1.         1.         0.44985971 0.6280859  1.         0.55231956
 0.69667153 1.         1.         0.68433884 1.         0.52871775
 0.8994048  1.         1.         0.20167832 0.41437617 1.
 1.         0.9594158  1.         1.         0.87803256 0.91405032
 1.         0.92339564 1.         1.         1.         0.63066194
 1.         0.75485579 0.52120271 1.         1.         0.98635285
 1.         1.         0.59286937 1.         1.         1.
 1.         0.82274992 0.98319141 1.         0.85987367 0.88950423
 1.         1.         1.         0.97919907 1.        ],0.014786591503187679,0.0016192868469319817,[[0.9978824393624041, 0.001213900325029993], [0.992003442101243, 0.001063809247529246], [0.9613065745161816, 0.0015408597126536083], [0.9801839873566717, 0.001455672129595631], [0.9795039665949674, 0.001214085742040183], [0.9747407553241865, 0.0012682594468682584], [0.984650848945289, 0.0014516523952745608], [0.9700733730314977, 0.0013875220631494045], [0.9822462189920418, 0.001546796605629952], [0.9973338490627649, 0.0011710126608475147]]
[0.         0.08792464 0.         0.         0.         0.
 0.7287863  0.03680956 0.01643653 0.         0.24545891 0.
 1.         0.         0.         0.         0.         0.08012076
 0.         0.         0.07744702 0.10737343 0.17202104 0.01068419
 0.0250629  0.1931884  0.         0.         0.26691265 0.
 0.         0.         0.         0.15725357 0.         0.
 0.08726861 0.         0.         0.02230614 0.15906914 0.23427094
 0.         0.08455779 0.         0.         0.         0.
 0.00920111 0.         0.         0.         0.15080978 0.
 0.         0.         0.10797944 0.         0.17338694 0.59572766
 0.         0.19907976 0.         0.         0.         0.
 0.         0.         0.         0.         0.14709835 0.
 0.         0.93374365 0.         0.14582083 0.        ],0.21226045958019926,0.07241380418680013,[[0.6335593008655968, 0.10001578856892301], [0.5378063291252412, 0.10036859810411747], [0.4369326014131831, 0.10022023876826192], [0.8147973055660793, 0.07693311319028995], [0.5460848194473664, 0.10014404923317366], [0.4712810659059746, 0.10014711038816693], [0.5561416243443481, 0.1002322979712249], [0.7553343651337212, 0.08272200657529005], [0.7731844460744856, 0.07708645083979415], [0.7355098019705941, 0.07586775761812559]]
[0.68811361 0.39391037 1.         0.43209092 0.45839928 0.13311083
 0.83149814 0.06136617 0.79044452 0.08432885 1.         0.08528046
 0.43994612 0.90224361 0.98965866 0.415302   0.20284344 0.41989677
 0.38040421 0.01813421 0.37879281 0.46621466 1.         0.25544888
 0.15891939 0.87516727 0.38605798 0.35508334 1.         0.24686667
 0.12469262 0.64403658 0.20435506 0.67034382 0.1700018  0.03755714
 0.45039907 0.87355433 1.         0.14371582 0.4150947  1.
 0.60815805 0.79909791 1.         0.24478361 0.76916155 0.22355278
 0.29281148 0.13082189 0.95361185 0.92006225 0.66139958 0.39456988
 0.99055924 0.38121784 0.43671342 0.52893675 0.65740399 0.17557925
 1.         0.81109987 0.49350778 0.51266055 0.23079805 1.
 0.75877166 0.73203214 0.93476369 1.         0.84237112 0.60021067
 0.69149123 0.10308389 1.         0.67177849 0.73838552],0.011993070433444058,0.0013907206991274896,[[0.9330496885924012, 0.0012010679597496132], [0.9647728738902849, 0.0012902752771284387], [0.9937784191896214, 0.0011518725685703002], [0.8840017714557621, 0.001333348358321329], [0.9759334374667065, 0.0011589534578845262], [0.941943041120539, 0.0013974786904467074], [0.9727521215319695, 0.0012010679597496132], [0.9187400840568365, 0.0012010679597496132], [0.9982894286058346, 0.001227876686648477], [0.9989427835327012, 0.000983414561109841]]
[1.         0.55250602 1.         0.44157901 0.50901411 1.
 0.62617799 0.10485401 1.         1.         1.         0.
 0.66739019 1.         1.         0.55621506 0.14514059 0.43842953
 1.         0.         1.         0.         1.         0.62663621
 0.02657424 1.         0.23669894 0.         1.         0.00234581
 0.13221181 1.         0.28497273 0.97070022 1.         0.0398219
 0.60056642 1.         1.         0.15238215 0.83751725 1.
 0.         1.         0.90224113 0.         1.         0.
 0.         0.14244532 1.         0.04283674 1.         0.94565586
 1.         0.11234824 1.         0.96637716 1.         1.
 1.         1.         0.46239852 0.1263815  0.03755274 1.
 0.8581567  1.         1.         1.         0.73108532 1.
 0.94606209 0.         1.         1.         1.        ],0.013304481334312876,0.0015054174648653283,[[0.9932880156204951, 0.0011800107088171252], [0.9855778424482393, 0.0010557697788873277], [0.989308620485452, 0.001193028491107695], [0.9927562648905451, 0.0009916394467619494], [0.9564222090955441, 0.001140957361945194], [0.9924853092659786, 0.001171971240175207], [0.9932641106585935, 0.0013833169118181443], [0.9936589716916853, 0.001494540059457261], [0.9832765330403844, 0.0015276565133527376], [0.9969141929159245, 0.0013884806424769858]]
[0.64542191 0.2904973  1.         0.35926013 0.36607864 0.09450203
 0.82310069 0.04520966 0.71782909 0.05504711 1.         0.06842432
 0.32493478 0.67214702 0.98677278 0.30617119 0.21511802 0.32014968
 0.36678553 0.01454989 0.30075623 0.42980303 0.77167745 0.24953897
 0.11005956 0.75681592 0.15916589 0.27746178 0.96545    0.15343932
 0.05483437 0.59906665 0.20302908 0.56298449 0.12933119 0.03013377
 0.35733    0.77241992 0.96053136 0.09795371 0.30937549 0.94543568
 0.4596365  0.79101931 0.97403193 0.21465697 0.72776024 0.05546613
 0.04040515 0.13753124 0.85993297 0.68542397 0.54596202 0.3548048
 0.93853436 0.3183597  0.33898269 0.39459778 0.6391715  0.14087508
 0.78315706 0.73291163 0.36069278 0.50752728 0.0383722  0.92096033
 0.63150715 0.64177774 0.73829611 0.96407094 0.66161289 0.50584249
 0.63552192 0.03260027 0.92039528 0.52116756 0.57943906],0.012454620202526925,0.0015504187932812966,[[0.9479557279162647, 0.0011660343471988632], [0.9560051497034188, 0.0011700540815198224], [0.9957858108602617, 0.0014884177494707274], [0.9935933848869554, 0.0010557697788873277], [0.9957119414994104, 0.001281091812148638], [0.9982347662599469, 0.001326082051996913], [0.9102503193762295, 0.0013794825945073752], [0.9854288500098087, 0.0010387322622757988], [0.9932014780374774, 0.0011109020630430955], [0.973730632230448, 0.0011558923028912593]]
[0.68384453 0.30343375 1.         0.37414612 0.37597774 0.09158569
 0.87632371 0.04956875 0.76449573 0.05189415 1.         0.06676423
 0.33982121 0.70282536 1.         0.32476753 0.20569039 0.32778231
 0.38370301 0.02330298 0.31443768 0.44776305 0.81200601 0.262191
 0.10163048 0.80650275 0.14955087 0.2689261  1.         0.14794242
 0.05053072 0.64026849 0.21232035 0.59711112 0.12817779 0.02787722
 0.37144094 0.81782813 1.         0.09430324 0.32021212 0.99385767
 0.47603972 0.8273997  1.         0.22203108 0.76059577 0.05136322
 0.04189306 0.12957618 0.91339049 0.71604609 0.57217032 0.36940537
 1.         0.33823531 0.3507793  0.41311916 0.67393024 0.13589212
 0.82337498 0.77495599 0.36592777 0.52824472 0.03718319 0.95898639
 0.66299349 0.67688937 0.78660274 1.         0.70318417 0.53011627
 0.68173215 0.03786493 0.9875604  0.54092684 0.61601018],0.011114109389471367,0.001442880579438686,[[0.9292311370543944, 0.0011991508010942287], [0.9604556483748729, 0.0011329178933032757], [0.948657660008097, 0.0010257144799852291], [0.9978147450411208, 0.0011518725685703002], [0.9991555344352556, 0.001210839170036837], [0.9980760692673646, 0.0011497699929048366], [0.9978532043853948, 0.0012370601516281665], [0.9538128078401426, 0.0010908033914382997], [0.7982159049628745, 0.0011681369228643268], [0.9945899008794976, 0.0010477303102454094]]
[1.         0.7823494  1.         0.18338403 1.         0.07876879
 1.         0.11656498 1.         0.         1.         0.
 1.         0.15026772 1.         0.7894074  0.5303357  0.12089799
 0.58101752 0.         0.81072106 0.         1.         0.
 0.28376879 0.93562934 0.61028567 0.         1.         0.00604824
 0.         0.51105992 0.         1.         0.38562573 1.
 1.         0.33932232 0.99758384 0.05751238 1.         1.
 0.98744658 0.61500697 1.         0.4474001  1.         0.
 0.31608944 0.         0.59659615 0.69790081 0.         0.39304565
 1.         0.9829017  0.         0.19241587 1.         0.35037341
 1.         0.82464686 1.         0.         0.         0.80899311
 0.04086657 0.66064287 0.71588555 1.         1.         1.
 1.         0.08405394 1.         0.         1.        ],0.013622836624965995,0.0015896877418235353,[[0.9760835554440785, 0.0012161883177057575], [0.979472057484062, 0.0014826662735045737], [0.9947020351419495, 0.0012521805095844218], [0.9875851315413661, 0.0016670178012385684], [0.9884971439990281, 0.0011530165649081825], [0.9948444622182695, 0.0013383266719699805], [0.9448284311872781, 0.0010618920888738614], [0.9907454704946126, 0.0013103739487333455], [0.9809439091919245, 0.0014516523952745608], [0.9907233860051199, 0.0012382041479660488]]
[1.         0.43997067 1.         0.40859482 0.54393512 0.13155473
 0.89727639 0.06854177 0.92024295 0.07663018 1.         0.55741057
 0.94902806 0.70962788 1.         0.46386363 0.30531756 0.46899568
 0.48547897 0.01574648 0.82545335 0.63978913 1.         0.51353756
 0.15321211 1.         0.22157222 0.39660355 1.         0.21360036
 0.22280966 0.66673907 0.30456555 0.79226215 0.78284859 0.04194873
 0.89641995 0.88070739 1.         0.13635975 0.45808196 1.
 0.68668924 0.93685637 1.         0.32600389 1.         0.09506397
 0.05624734 0.75488945 0.91121145 1.         0.65505659 0.59151575
 1.         0.69557023 0.51129798 0.98830718 0.96414333 0.19610989
 0.88037758 0.88232163 0.53154267 0.67576483 0.05341731 1.
 0.91977899 0.96342625 0.73752434 1.         1.         0.80936703
 1.         0.04538231 1.         0.77971375 0.88332053],0.011944998088673088,0.0014316997869093322,[[0.9769182295188432, 0.0014053327420784356], [0.9942699230528468, 0.0010586455168705156], [0.9975567788664766, 0.0013180425833549947], [0.9534342906531219, 0.001105923749394444], [0.998674078760261, 0.00102169474566427], [0.9921078033776198, 0.001305024801064314], [0.9798970443003823, 0.0014436129266326425], [0.9762833164218637, 0.0009996789154039787], [0.9975786178721269, 0.0014432420926123735], [0.9611210689255087, 0.001732106712691639]]
[0.48863715 0.23024912 0.99989896 0.06847503 0.1380001  0.05739998
 0.74369413 0.         0.58824181 0.         0.9704683  0.
 0.02289615 0.53920997 0.96737876 0.         0.         0.00186837
 0.07906027 0.         0.         0.16224385 0.6603258  0.
 0.         0.64348124 0.         0.         0.62356577 0.
 0.         0.53626259 0.13217346 0.496152   0.         0.
 0.06242122 0.65694467 0.94128978 0.         0.         0.90624688
 0.20628317 0.67374192 0.92951853 0.16524499 0.58617759 0.
 0.         0.         0.79518312 0.56100767 0.33455944 0.06288475
 0.90891651 0.29981764 0.26619731 0.1162296  0.47036654 0.
 0.61640696 0.71323989 0.06060016 0.27162187 0.         0.71498615
 0.4559706  0.60284095 0.61626712 0.94552759 0.51131113 0.45314393
 0.475072   0.         0.88430434 0.29363342 0.39092045],0.016108651735455073,0.0016730970451097789,[[0.9984716465054878, 0.0014342440446426519], [0.9994959273383034, 0.0013381412549597904], [0.9968976170537331, 0.001175805557485976], [0.9992482943028067, 0.0014562598749030542], [0.997100203459708, 0.001231896420969325], [0.9933188320786535, 0.0012328550002971284], [0.99694133636489, 0.001245872782587698], [0.995696560723686, 0.0013341215206388313], [0.9990772340262724, 0.0012929655981014365], [0.9974791320445299, 0.001266930033520186]]
[0.56684661 0.22907887 0.86344654 0.29237616 0.25888069 0.
 0.59921387 0.0326218  0.62312569 0.0364714  0.84850912 0.04533446
 0.23387207 0.47962596 0.71259009 0.22077144 0.14531296 0.22321399
 0.33896429 0.00964001 0.21424483 0.30450149 0.69279033 0.17955877
 0.07291983 0.66796109 0.10545517 0.18875965 0.83623728 0.10211084
 0.03633045 0.43459812 0.14495505 0.52201983 0.12077944 0.01996509
 0.25390565 0.66715637 0.69936669 0.06489911 0.24129897 0.82483752
 0.40468629 0.71826427 0.83663294 0.15515842 0.53147562 0.02622163
 0.0217366  0.09112116 0.75966452 0.48909821 0.47292624 0.27872748
 0.82485685 0.23017231 0.24334736 0.28117882 0.54676426 0.06594335
 0.56542776 0.62652715 0.25298263 0.35994054 0.02542346 0.80009665
 0.45337907 0.53906617 0.53462655 0.69000022 0.58283324 0.43237485
 0.59081448 0.02159927 0.6704832  0.37109727 0.42040792],0.010685935359060464,0.001475346992322627,[[0.9961237913640907, 0.00120394369773269], [0.9971065621692791, 0.0013452221442740164], [0.9938248089423944, 0.0011398133656073117], [0.9965861582045795, 0.0011909259154421203], [0.9995355544911722, 0.0012198372180064476], [0.9996100319256417, 0.0012058608563880746], [0.9879843059707281, 0.0012150443213678752], [0.9995620577469854, 0.0010955962880767611], [0.9979076269551816, 0.0012328550002971284], [0.9969177778256049, 0.0011528311478979925]]
[1.         1.         1.         1.         1.         1.
 1.         0.4739631  1.         1.         1.         1.
 1.         0.92523235 1.         1.         0.52851689 1.
 1.         0.75698861 1.         1.         1.         0.33450848
 1.         1.         0.65811589 0.8799911  1.         0.83403448
 1.         1.         1.         0.77094729 1.         0.8707785
 1.         1.         1.         0.27855205 0.49061456 1.
 1.         1.         1.         1.         0.9910929  1.
 1.         1.         1.         1.         1.         0.82314268
 1.         1.         0.64909958 1.         1.         1.
 1.         1.         0.76064786 1.         1.         1.
 1.         0.95406624 1.         1.         0.99605387 1.
 1.         1.         1.         1.         1.        ],0.016457325427645914,0.0016780892552978512,[[0.9911454627286249, 0.00120412911474288], [0.9891929045080385, 0.0013714431258653459], [0.9948958844113474, 0.001144018516938572], [0.9571801827031082, 0.0015619169635860963], [0.9987459217496003, 0.0011838450261278943], [0.9924452677682909, 0.0016138026757384072], [0.9984307765734393, 0.0012079634320536492], [0.9908751447707919, 0.0014775025428457322], [0.9917049905501795, 0.0013702991295275746], [0.9958015874213075, 0.0011660343471988632]]
[0.79989357 0.42597377 1.         0.47793374 0.59539427 0.11053911
 1.         0.0825656  0.82115515 0.06438866 1.         0.
 1.         0.63071439 1.         0.         0.62033415 0.4795381
 1.         0.         0.87840993 0.25550007 1.         0.02089019
 0.11257807 1.         0.12335101 0.         1.         0.
 0.05910583 1.         1.         0.83471608 0.15127881 0.
 0.15000063 0.39690562 1.         0.07284565 0.52359671 1.
 0.24128961 0.16533108 1.         0.28632361 0.         0.
 0.00392506 0.         1.         0.57209862 0.6229644  1.
 1.         0.         0.66041768 0.48322586 0.7257542  0.78712902
 1.         0.38924942 0.54086796 0.59365512 1.         0.
 0.53334923 0.         0.92008994 1.         0.74933066 0.53004287
 1.         1.         1.         0.5967653  0.49175152],0.015724715751946016,0.001730404612816084,[[0.9768246455844696, 0.0012100660077192238], [0.9222099597400498, 0.001165075767871171], [0.9801231685962276, 0.0011520579855804902], [0.9804970400067041, 0.0012341844136450897], [0.9874577640329364, 0.0011890087567867358], [0.8629130736224442, 0.0015356959819947669], [0.9614624675813667, 0.0011920699117800027], [0.9813502621830337, 0.0010408348379413734], [0.9854361647680561, 0.0011589534578845262], [0.994614217508964, 0.0012852969634797873]]
[0.63985434 0.22740625 0.96250784 0.3129938  0.30004343 0.05786286
 0.79742566 0.03542697 0.68981482 0.02921469 0.95634057 0.0492328
 0.2539829  0.52086933 0.94885666 0.23975573 0.1941739  0.24240832
 0.35966168 0.01046896 0.24868707 0.40115413 0.6363955  0.24310891
 0.0648137  0.69903085 0.         0.20499122 0.95126695 0.0736282
 0.00220252 0.58666965 0.19502524 0.50362557 0.09814281 0.02168191
 0.29374246 0.71599427 0.95022612 0.05617962 0.23963606 0.92677055
 0.35931784 0.76134773 0.94775943 0.19963174 0.70144728 0.
 0.         0.12415686 0.82629675 0.53115611 0.47558492 0.33119751
 0.93616389 0.28418827 0.27819343 0.30535759 0.62505838 0.1013627
 0.65612644 0.6977125  0.26309377 0.48772343 0.         0.86778778
 0.55457197 0.58664487 0.62749917 0.94632805 0.56464994 0.44658891
 0.6216042  0.         0.90086157 0.42039959 0.49123995],0.010941319888090438,0.0013856795556478388,[[0.9926288582175884, 0.001232081837979515], [0.9350421871247172, 0.0011258370039890497], [0.9170723346220832, 0.0011800107088171252], [0.9569072510584283, 0.0012581174025607655], [0.9719631379973173, 0.0011359790482965426], [0.9061281374998157, 0.0010808467641408859], [0.934678500241565, 0.0012571588232330733], [0.9984313311108316, 0.0012309378416416328], [0.9955901946720784, 0.0011578094615466439], [0.9980311513436624, 0.0012029851184049978]]
[8.91351674e-02 0.00000000e+00 9.99820016e-01 2.13177678e-01
 1.14520067e-01 0.00000000e+00 5.16152486e-01 0.00000000e+00
 2.66555918e-01 0.00000000e+00 9.47396676e-01 0.00000000e+00
 0.00000000e+00 1.23187363e-01 9.41893436e-01 0.00000000e+00
 1.14684554e-01 9.94552240e-02 0.00000000e+00 0.00000000e+00
 0.00000000e+00 0.00000000e+00 3.94955498e-01 0.00000000e+00
 0.00000000e+00 3.64951139e-01 7.91642480e-04 0.00000000e+00
 9.04269752e-01 0.00000000e+00 0.00000000e+00 0.00000000e+00
 6.41849322e-02 0.00000000e+00 0.00000000e+00 7.94709789e-03
 0.00000000e+00 3.88932859e-01 8.95422444e-01 0.00000000e+00
 0.00000000e+00 8.33002292e-01 0.00000000e+00 4.18852952e-01
 8.74818625e-01 0.00000000e+00 2.62879037e-01 0.00000000e+00
 0.00000000e+00 9.76759484e-02 6.35170029e-01 0.00000000e+00
 0.00000000e+00 0.00000000e+00 8.37757572e-01 0.00000000e+00
 0.00000000e+00 0.00000000e+00 5.65906552e-02 0.00000000e+00
 4.24720713e-01 2.99069193e-01 1.66622940e-01 0.00000000e+00
 3.06746755e-02 7.44023519e-01 2.52558560e-01 5.26648458e-02
 3.16475993e-01 8.62505857e-01 5.49665422e-01 0.00000000e+00
 1.49242836e-01 0.00000000e+00 7.93917156e-01 0.00000000e+00
 0.00000000e+00],0.03821823672841638,0.008166662257257096,[[0.9646688097405584, 0.0013720308711727691], [0.9560841336353603, 0.0014011275907472864], [0.9852518014553135, 0.0020271251370342913], [0.9490869761881502, 0.004303442307691974], [0.9763509853552329, 0.0016815819081643646], [0.9881935971891008, 0.0017727063841985746], [0.9834652751246802, 0.001536283727302079], [0.9851310780451524, 0.001756627446914738], [0.9790039682421691, 0.003960589399794934], [0.9907357393561742, 0.0017045563177522371]]
[0.64576924 0.29177172 1.         0.3618902  0.37033022 0.09783059
 0.82359215 0.04539042 0.71939773 0.05698598 1.         0.07083437
 0.32654617 0.67767714 0.99041798 0.30747555 0.22122057 0.32555395
 0.36948001 0.01506236 0.30342472 0.43450018 0.77468822 0.25080139
 0.11393608 0.75861085 0.16477204 0.28462756 0.96653401 0.15884377
 0.05676575 0.60022846 0.20465772 0.56513767 0.1314087  0.03119514
 0.36083889 0.77662375 0.96104992 0.10140384 0.3119742  0.94952806
 0.46403243 0.79789352 0.9829148  0.21537289 0.73371332 0.05741976
 0.0418283  0.14237538 0.86082531 0.69106428 0.54925978 0.3572153
 0.93924871 0.31939217 0.34100008 0.39805358 0.64200711 0.14583699
 0.78611509 0.73540365 0.36598718 0.512876   0.03972375 0.92900658
 0.63524661 0.64620971 0.74024471 0.97091024 0.6621257  0.50943589
 0.63568793 0.03374852 0.92071242 0.52587546 0.58053698],0.011973252930740757,0.0014352987430638973,[[0.9959405472361714, 0.0012060462733982646], [0.9482284366846758, 0.001218105476361142], [0.9962707704579127, 0.0010877422364449219], [0.9943923464618425, 0.0010908033914382997], [0.9938750511468373, 0.001136937627624235], [0.9864294533723496, 0.0010888862327828042], [0.9492216327621208, 0.0012261449450031714], [0.9347715194143642, 0.0010978842807525258], [0.9877838024161391, 0.0011258370039890497], [0.8803894129816404, 0.001347324719939591]]
[0.67880857 0.30135393 0.999991   0.37136655 0.3732985  0.0908541
 0.86934448 0.04895049 0.75799853 0.05165424 0.9973709  0.0661767
 0.33737978 0.69706053 0.99709585 0.32195293 0.20487172 0.32501063
 0.3806419  0.02201186 0.31179962 0.44390354 0.80584172 0.26015158
 0.10142297 0.79954364 0.14892101 0.26764022 0.99521543 0.14685213
 0.05044066 0.63460621 0.21058975 0.5920258  0.12763578 0.02781384
 0.36846887 0.81061721 0.99477324 0.09362531 0.31796156 0.98629779
 0.47247959 0.82045839 0.99372529 0.22084902 0.75441425 0.05124007
 0.04123003 0.12898672 0.90624814 0.71025187 0.56771908 0.36673525
 0.99189116 0.33534714 0.34859879 0.40959988 0.66853741 0.13488293
 0.81724236 0.76874418 0.36349962 0.52381576 0.03688676 0.95144521
 0.65771966 0.67092136 0.77976937 0.99312808 0.69769005 0.52581462
 0.67575907 0.03680949 0.97885352 0.53683333 0.61096215],0.011877902908218793,0.0013154224490000833,[[0.8273493594717644, 0.0013163108417096892], [0.9967510007196907, 0.0012780306571553712], [0.8614979685605963, 0.0011028625944011772], [0.9928304923356821, 0.001214085742040183], [0.9955728508889297, 0.0010978842807525258], [0.9885803695110869, 0.001140957361945194], [0.9985508805275046, 0.0011388547862796194], [0.7518778075086512, 0.0011319593139755835], [0.9961666349521435, 0.0011918844947698126], [0.7807663876840832, 0.001298314745770357]]
[0.51002576 0.0998507  0.99990318 0.28847871 0.11104197 0.0831852
 0.75441456 0.01756639 0.60546429 0.03109538 0.97170351 0.03865199
 0.06376517 0.46578129 0.9687432  0.11867744 0.07404933 0.23605332
 0.27610267 0.00821904 0.09827536 0.25961684 0.67453325 0.15309114
 0.03048482 0.68274796 0.         0.16093578 0.94850459 0.08896419
 0.0309752  0.5638969  0.12358814 0.38994539 0.02493846 0.
 0.10163704 0.60178222 0.94465959 0.07709262 0.03879116 0.91016826
 0.24423132 0.71334669 0.93246654 0.12404017 0.60348641 0.03133208
 0.         0.07768956 0.75886112 0.66054933 0.33408212 0.3317231
 0.91272623 0.06324022 0.20747706 0.3125328  0.49251935 0.04388118
 0.69054461 0.68929897 0.09989214 0.30688398 0.02167594 0.86563045
 0.40201124 0.61880376 0.7266768  0.92603887 0.53175136 0.30603743
 0.497028   0.00902978 0.8891435  0.31639616 0.41639623],0.011605269588400037,0.0014501259403817207,[[0.9818861997657351, 0.0012020265390773055], [0.9943168850512426, 0.0010908033914382997], [0.9134576452882321, 0.0015335934063290813], [0.9982762236034166, 0.0012510365132465395], [0.5338731926633389, 0.0011470796719317278], [0.9882226260397639, 0.0011589534578845262], [0.9027665246007635, 0.0011880501774590435], [0.9984549878558292, 0.0011277541626444343], [0.9983317247459136, 0.0011147363803538646], [0.9101754727465773, 0.001221166631354409]]
[1.         0.46418608 1.         0.4686771  0.5738726  0.13879533
 1.         0.07231422 1.         0.08084781 1.         0.45579936
 0.87026466 0.83401898 1.         0.48939408 0.32212183 0.49480859
 0.53101195 0.01790359 0.76345676 0.67500229 1.         0.50279657
 0.1616447  1.         0.23376727 0.41843209 1.         0.22535665
 0.19314493 0.77396523 0.32132844 0.85351697 0.65620148 0.04425753
 0.84186866 1.         1.         0.14386482 0.48488289 1.
 0.72448371 1.         1.         0.34394672 1.         0.09518656
 0.05934312 0.63515741 1.         1.         0.73926836 0.60760146
 1.         0.67318267 0.53943915 0.9289139  1.         0.20690352
 1.         0.99688492 0.56079809 0.73600289 0.05635733 1.
 0.97979622 1.         0.8885446  1.         1.         0.8399721
 1.         0.04788009 1.         0.82262818 0.93193734],0.013142288263896646,0.0014307880914863603,[[0.9482907730933358, 0.001101904015073485], [0.9994165444867865, 0.001227876686648477], [0.9617228148716754, 0.0009916394467619494], [0.9932228553541169, 0.0015446940299643774], [0.9982462520065737, 0.001445344668277837], [0.970480934638164, 0.0011920699117800027], [0.9915348649207727, 0.0012519950925742318], [0.9987653189947406, 0.0014022715870851687], [0.9583407764852951, 0.0011319593139755835], [0.9959786040240743, 0.0012640542955371092]]
[0.         0.00496317 0.25675362 0.44067358 0.9275     0.02959692
 0.         0.07675138 0.12918012 0.07515455 0.06535652 0.06584625
 0.24815589 0.18771576 0.06544753 0.28582329 0.10660853 0.3045636
 0.31362003 0.         0.70969457 0.         0.         0.31095258
 0.         0.06440705 0.21730551 0.19055586 0.4246252  0.06844334
 0.05276834 0.08711727 0.93353435 0.0252521  0.         0.00738747
 0.         0.08605119 0.03273062 0.08703227 0.         0.13186727
 0.85678282 0.1563217  0.10104946 0.8992839  0.         0.
 0.         0.59042999 0.         0.01950741 0.01163333 0.28939383
 0.06077106 0.41008248 0.09746039 0.21416831 0.01635563 0.
 0.         0.         0.11559604 0.50652733 0.92958057 0.1884234
 0.01585505 0.02096204 0.31288001 0.         0.53665741 0.00874014
 0.17337016 0.02007826 0.03592905 0.14590322 0.24913003],0.05459392241010806,0.01697988777420257,[[0.7502784354645229, 0.012195867276101668], [0.22434667402747058, 0.013636387553464191], [0.577871949982632, 0.014031713918821076], [0.7466183170212253, 0.013574359797004498], [0.6905108942874811, 0.01371736998519102], [0.6802452864402463, 0.013309428165840798], [0.8795101080848545, 0.013058070567998348], [0.09095330504087382, 0.014326700848886875], [0.5588459368621438, 0.013313262483151567], [0.726224763782067, 0.013415302165810994]]
[0.53678783 0.20658954 0.81063    0.26913176 0.22166221 0.
 0.51306674 0.02793186 0.58805086 0.03122802 0.79782932 0.03881686
 0.200249   0.41067161 0.61014321 0.18903181 0.12442176 0.1911232
 0.33090109 0.0082541  0.18344351 0.26072425 0.66528285 0.15374416
 0.06243637 0.63537656 0.09029421 0.16162225 0.78732177 0.08766941
 0.03110733 0.37211728 0.12411531 0.50832731 0.11955423 0.01709477
 0.21740241 0.63063858 0.5988209  0.05556877 0.21756162 0.78227371
 0.38783156 0.69700561 0.79237333 0.13285177 0.46148915 0.01686442
 0.01593992 0.07802095 0.72175764 0.41878207 0.44797104 0.25170516
 0.78158235 0.19708114 0.20836206 0.24075461 0.51384902 0.04192393
 0.48413795 0.58785828 0.21661209 0.308193   0.0217684  0.76139662
 0.38819816 0.50376481 0.45776494 0.59080102 0.55286139 0.40754911
 0.57368005 0.01849401 0.5740899  0.31774576 0.35996717],0.0102666423293962,0.0015724183028814752,[[0.9985086045400794, 0.0012778452401451812], [0.9992594750375141, 0.0013138374320238455], [0.9941821562237243, 0.0013230208970036461], [0.9941450669882166, 0.0013109616940407687], [0.9987941762700814, 0.0013940467014330604], [0.9990142899373863, 0.0013900269671121013], [0.7525786609492271, 0.0015075578417478308], [0.9997807195749088, 0.0014281217346561181], [0.998293844450844, 0.0013720308711727691], [0.9979847659604922, 0.0013019636460711581]]
[0.6802709  0.39219588 1.         0.43174293 0.43332785 0.27017575
 0.92741671 0.13050219 0.77678609 0.24844568 1.         0.25581327
 0.41253894 0.71510389 1.         0.40164877 0.23607868 0.40367919
 0.43620286 0.17313394 0.3962234  0.47125105 0.84663423 0.27030508
 0.27874417 0.83031215 0.23121529 0.34886102 1.         0.26643413
 0.24832851 0.61271317 0.33862488 0.60879871 0.29325137 0.20653764
 0.42919225 0.84335798 1.         0.11470872 0.31483145 1.
 0.48980637 0.85963422 1.         0.34710664 0.77672879 0.24867645
 0.24038151 0.29387439 0.97730864 0.71690352 0.5438537  0.39080999
 1.         0.40946343 0.34387422 0.45186362 0.66256699 0.29571603
 0.86282623 0.794473   0.37621554 0.51733588 0.23926186 1.
 0.64861758 0.67045084 0.80394213 1.         0.70310235 0.51907276
 0.66712651 0.23608293 1.         0.52661012 0.58558511],0.01178294024625965,0.00145722793960187,[[0.9678843978113811, 0.001193028491107695], [0.9965194992705919, 0.0013421609892807496], [0.8548783013778127, 0.0012583028195709556], [0.9374017794971589, 0.0011028625944011772], [0.8294926582599509, 0.0012502633509290373], [0.9862755095921368, 0.0012290206829863592], [0.9847052783474264, 0.0010347125279548397], [0.7016014354905739, 0.0012732377605169098], [0.9973747120303826, 0.0013691551331896923], [0.9981229017432866, 0.0011116752253605977]]
[0.52398828 0.17953178 0.99987527 0.2550891  0.16861014 0.066738
 0.68360487 0.01539786 0.63045047 0.03887466 0.96354478 0.01394176
 0.         0.6367902  0.95973092 0.06789412 0.         0.17162232
 0.         0.0029646  0.         0.29185339 0.58069137 0.07142595
 0.09026029 0.55989772 0.12812295 0.0580495  0.93365691 0.03126395
 0.04262964 0.28268569 0.         0.34227081 0.10274109 0.00613989
 0.19445013 0.47866303 0.92752554 0.07647008 0.13122574 0.88426706
 0.28769393 0.30163237 0.91299461 0.1557643  0.1597242  0.01130147
 0.01127768 0.02802261 0.74716512 0.59423077 0.47104463 0.
 0.88756257 0.07078518 0.08033564 0.30993394 0.55894944 0.
 0.6013193  0.46485973 0.19654543 0.41608906 0.         0.20182844
 0.55318534 0.14132866 0.58829536 0.90471365 0.59120328 0.47052642
 0.35200602 0.         0.85718023 0.4408483  0.51077537],0.01786628201344385,0.00242935454100695,[[0.9327545270212687, 0.0014574038712408255], [0.9353802152857892, 0.0017730772182189547], [0.96711288736395, 0.001469463074203814], [0.8933476096120303, 0.0016949705244753144], [0.9726403932366648, 0.0016819527421846336], [0.9965576605388947, 0.0011938016534251972], [0.9329074492414873, 0.0012609931405438424], [0.9966500224931545, 0.0014614236055618957], [0.9565304424225903, 0.0016919093694820475], [0.97064442654986, 0.001312105690378651]]
[1.         0.54599343 1.         0.47793784 0.57181297 0.16325638
 1.         0.08505876 1.         0.09509628 1.         0.118206
 0.60980291 1.         1.         0.57564404 0.27554586 0.4923903
 0.68402888 0.02513556 0.55862643 0.79396352 1.         0.46818527
 0.19013268 1.         0.27425263 0.49217584 1.         0.26507311
 0.09472876 1.         0.32011957 1.         0.23563701 0.044896
 0.66203887 1.         1.         0.1692193  0.57535672 1.
 0.85216546 1.         1.         0.40456329 1.         0.09582015
 0.06980165 0.14957208 1.         1.         1.         0.66265146
 1.         0.60015607 0.63450897 0.73315151 1.         0.24336784
 1.         1.         0.50948255 0.93851647 0.03864765 1.
 0.95456088 1.         1.         1.         0.75996526 0.94396452
 1.         0.05631839 1.         0.96760674 1.        ],0.013551293428572284,0.0016670919648739534,[[0.9966312585611613, 0.0011989653840840386], [0.9304394612489547, 0.00120412911474288], [0.9960915311676157, 0.0015337788233392713], [0.9864153257101905, 0.0012081488490638392], [0.9794951466207664, 0.0013172694210374924], [0.9978538884193177, 0.0013272260483347953], [0.9939001339423654, 0.0013523030335882424], [0.9954204862471564, 0.0015425914542988028], [0.9970854700851067, 0.0013151668453718068], [0.9988172280295593, 0.0012429970446046212]]
[0.64497713 0.28886531 0.99995541 0.35589213 0.36063419 0.09023956
 0.82247135 0.04497818 0.71582033 0.05256424 0.98696729 0.06533808
 0.32287127 0.66506529 0.98210483 0.30450087 0.20730324 0.31322912
 0.36333505 0.01389362 0.29733904 0.42378798 0.76782194 0.24792235
 0.10509538 0.75451737 0.15198679 0.26828547 0.96406185 0.14651852
 0.05236109 0.59757888 0.20094348 0.56022719 0.12667078 0.0287746
 0.35283661 0.76703659 0.9598673  0.09353556 0.30604766 0.94019507
 0.45400718 0.78221637 0.96265675 0.21374017 0.72013688 0.05296436
 0.03858269 0.13132796 0.85879027 0.67820113 0.54173899 0.35171797
 0.93761958 0.31703756 0.33639928 0.39017236 0.63554028 0.13452098
 0.77936908 0.72972041 0.35391292 0.50067784 0.03664144 0.91065649
 0.62671849 0.63610228 0.73580079 0.9553127  0.66095621 0.50124088
 0.63530933 0.03112985 0.91998915 0.51513874 0.5780331 ],0.012016272664557855,0.001510787500615566,[[0.9326238773376317, 0.0011700540815198224], [0.8889167061806513, 0.0010347125279548397], [0.9653282691497469, 0.001162014612877793], [0.8651559475939653, 0.001406476738416318], [0.941263210337333, 0.0011750323951684738], [0.990699189111732, 0.0010096355427012815], [0.9882384712768231, 0.0012581174025607655], [0.9789702295921694, 0.001122961266005973], [0.9771772914952777, 0.0010818053434685782], [0.9775951309804307, 0.0010678289818502051]]
[0.5270008  0.29988552 0.99502998 0.11571439 0.37147953 0.
 0.86510844 0.00980463 0.64482042 0.03780726 0.99903892 0.
 0.20746037 0.5440165  0.         0.27705177 0.         0.24576038
 0.3098773  0.0219046  0.         0.39179486 0.45291621 0.25888394
 0.         0.78858029 0.11662121 0.26633609 0.83752011 0.09047434
 0.02929806 0.         0.14978291 0.58914104 0.         0.
 0.36667344 0.72310704 0.99709626 0.         0.30864038 0.8670217
 0.         0.50993502 0.99553711 0.         0.         0.00156009
 0.03445596 0.         0.         0.57378245 0.36172072 0.17291435
 0.7280166  0.28825156 0.25813343 0.         0.58335004 0.10075873
 0.49867759 0.         0.         0.         0.         0.84553329
 0.         0.58119857 0.         0.82171058 0.67101464 0.
 0.57203214 0.         0.97341074 0.48035119 0.35922762],0.010555800357836178,0.0017047384448646442,[[0.9953164972481673, 0.0013390998342874827], [0.6892013557656801, 0.0012962121701048934], [0.8762049097092948, 0.0016249032993735923], [0.9934621075383312, 0.0015514040852582234], [0.8976051859479939, 0.001462382184889477], [0.9892147171540241, 0.001368196553862], [0.3330101210973179, 0.0013484687162774733], [0.9624013602052877, 0.001427348572338616], [0.9856442694645817, 0.0014011275907472864], [0.9626913296126546, 0.0014112696350547793]]
[0.61032096 0.21958923 0.99995537 0.33773285 0.26688171 0.08774227
 0.82270895 0.03621565 0.69610416 0.04331199 0.98695575 0.0550079
 0.22635419 0.60321351 0.98559109 0.2394691  0.15178745 0.2889141
 0.33822263 0.0164151  0.22515711 0.36912486 0.75256021 0.21670928
 0.07263814 0.75215103 0.08849279 0.22434237 0.9762614  0.12336273
 0.04254209 0.60591424 0.17528679 0.5100269  0.08596391 0.01652771
 0.26019555 0.72587748 0.97443844 0.08691678 0.20468157 0.95540644
 0.37986246 0.77699529 0.9688681  0.18156654 0.69317171 0.04316193
 0.02449997 0.10817169 0.84644237 0.69008389 0.47291536 0.35252824
 0.95976812 0.22493333 0.29133531 0.37021262 0.59711392 0.09795682
 0.76583176 0.73650741 0.25653466 0.43579056 0.03071461 0.91662384
 0.55395993 0.64977341 0.7582258  0.96590505 0.63035651 0.43663484
 0.60323472 0.02553721 0.94245156 0.44738574 0.53201243],0.010877954147438508,0.0012508899786323729,[[0.9130239495161745, 0.001122961266005973], [0.9306334795132155, 0.0011849890224657766], [0.9146245062401361, 0.0012020265390773055], [0.9990018172489573, 0.0011308153176377012], [0.996603192990917, 0.0011258370039890497], [0.9990057380248454, 0.0010546257825494454], [0.9987981972627582, 0.001077785609147619], [0.7638001936755243, 0.001136937627624235], [0.9974847874476606, 0.0011436476829181919], [0.9974048067597338, 0.0011118606423707877]]
[1.         0.49359945 1.         0.53992659 0.65646495 0.17245932
 1.         0.07451807 1.         0.09127188 1.         0.58723072
 1.         1.         1.         0.55731    0.35018584 0.57429039
 0.54719509 0.02620848 0.94862874 0.75563295 1.         0.51811981
 0.21973577 1.         0.31619935 0.44593805 1.         0.24894368
 0.23095072 0.79755262 1.         0.87952878 0.81535932 0.05342529
 0.90566164 1.         1.         0.20829878 0.60248841 1.
 0.81964629 1.         1.         0.35375873 1.         0.11794266
 0.45800384 0.72688975 1.         1.         0.80323955 0.6720933
 1.         0.78875801 0.62609002 1.         1.         0.39705724
 1.         1.         0.64241356 0.84915818 0.06351288 1.
 1.         1.         0.94326038 1.         1.         1.
 1.         0.05557113 1.         0.91290733 0.96033909],0.01392455376078745,0.001651225945807909,[[0.9921285423864131, 0.0015996408971098441], [0.985156188742822, 0.001434614878663032], [0.9910869155887192, 0.0013212891553584516], [0.9892781169391416, 0.001042751996596758], [0.9980306102767507, 0.0015795422255049374], [0.9759257654825937, 0.0010808467641408859], [0.9878676628322913, 0.0012472021959356594], [0.993821537109279, 0.0015146387310620568], [0.9547076500612957, 0.0011870915981313512], [0.9902870874683468, 0.0011288981589823166]]
[0.87661319 0.38562198 1.         0.57802972 0.92725607 0.09618075
 1.         0.08952833 0.8865746  0.0903032  1.         0.09394267
 0.41638494 0.76605317 1.         0.43236836 0.22134832 0.44792576
 0.49381729 0.02842611 0.72804707 0.5732569  1.         0.40653181
 0.1309776  0.98650895 0.26079914 0.32580989 1.         0.15296503
 0.0734474  0.75728142 0.81627239 0.74649829 0.16482881 0.03064013
 0.47584059 0.98534374 1.         0.12853104 0.41061546 1.
 0.94700551 0.94784147 1.         0.79906878 0.97425034 0.06617141
 0.05324445 0.51328638 1.         0.90328021 0.72483976 0.46665242
 1.         0.53064777 0.38054095 0.44327461 0.85166224 0.17418778
 1.         0.99275601 0.38682521 0.73311048 0.69036126 1.
 0.83804989 0.85144941 0.78342838 1.         0.87784702 0.67279166
 0.74879499 0.04042995 1.         0.5890126  0.61098275],0.012920549907655917,0.00135475064824443,[[0.9955749688712046, 0.0012079634320536492], [0.9714403973648791, 0.0010808467641408859], [0.9974404150707387, 0.001182886446800202], [0.9044879346230353, 0.0013745042808587238], [0.992205671497678, 0.001197048225428654], [0.8585468791246565, 0.0012332258343173974], [0.9815315772451806, 0.0013243503103517185], [0.9959125932284295, 0.0011629731922054853], [0.9955420468818886, 0.0011980068047563464], [0.9930028479774446, 0.0012060462733982646]]
[0.53687157 0.24719193 0.7853542  0.30056213 0.31576314 0.08980244
 0.73623253 0.04172252 0.60267287 0.04353775 0.78627589 0.0561106
 0.28540417 0.59052842 0.83837279 0.27292898 0.17252241 0.27543846
 0.29270767 0.01996329 0.2642176  0.37628493 0.62951773 0.22025953
 0.08517367 0.6314923  0.12544758 0.22563641 0.78702767 0.12408722
 0.04234381 0.53811003 0.17839214 0.45702637 0.09575075 0.02336537
 0.31206634 0.64401622 0.83918287 0.0792022  0.26092996 0.77941551
 0.36972156 0.63545112 0.78411061 0.1863322  0.63436503 0.04712705
 0.03725913 0.10870749 0.71532669 0.60160917 0.44928114 0.30074023
 0.78526656 0.28423201 0.29448903 0.34715686 0.53288275 0.12474508
 0.6916001  0.61359665 0.30726012 0.44387567 0.0312391  0.74998539
 0.55700355 0.53810837 0.66105292 0.83975667 0.55148617 0.41817164
 0.52349173 0.03207469 0.82998024 0.45437816 0.51758286],0.010805954901066343,0.001343741545870789,[[0.9958040701996321, 0.0010546257825494454], [0.9962604373735492, 0.001192843074097505], [0.9720252745186189, 0.0012540976682398064], [0.993191445097379, 0.00102169474566427], [0.7887823578926552, 0.0013915417974702526], [0.9502958442846413, 0.0011158803766917469], [0.9550478667735549, 0.0010086769633735893], [0.8752345410918821, 0.001070890136843472], [0.9956294408805987, 0.0012720937641790275], [0.8562913534989895, 0.001105923749394444]]
[0.67641987 0.15296398 0.99997631 0.272742   0.27524079 0.
 0.77448375 0.         0.72730913 0.         0.99307627 0.
 0.21460763 0.66758676 0.99235193 0.19177011 0.15389529 0.19650587
 0.2898833  0.         0.17389375 0.3992315  0.73920732 0.24356588
 0.         0.7492834  0.01449366 0.13496639 0.98739984 0.
 0.         0.59884402 0.0014449  0.56462733 0.         0.
 0.26927749 0.75713531 0.98623535 0.05918567 0.31284855 0.9639153
 0.44417637 0.75646483 0.98347557 0.01460774 0.71796354 0.
 0.         0.         0.79017111 0.69938643 0.52873508 0.32740926
 0.97864541 0.21427849 0.34088122 0.34056225 0.65878477 0.
 0.74278132 0.72671627 0.34272823 0.5132309  0.         0.87213116
 0.64285145 0.67015276 0.74028326 0.98190282 0.68884907 0.51480182
 0.66165782 0.         0.94431085 0.52013376 0.56950887],0.012092775882110314,0.0013931668342634235,[[0.9927389953532503, 0.0012621371368817247], [0.9365758324101308, 0.0011870915981313512], [0.9928905439740833, 0.0013201451590205693], [0.981964372545206, 0.0012822358084865204], [0.9724813723371114, 0.0010737658748266599], [0.9841368520628448, 0.001140957361945194], [0.8800043192723846, 0.0013984372697743996], [0.9503233381047356, 0.0011920699117800027], [0.8906382355934358, 0.0009826413987923388], [0.9967317312396099, 0.001199923963411731]]
[0.04199472 0.         0.         0.         0.00590453 0.
 0.         0.01899599 0.         0.         0.         0.
 0.         0.         0.         0.36016224 0.15307374 0.00075852
 0.30009437 0.01693259 0.49565176 0.11796909 0.17058058 0.
 0.05077562 0.         0.         0.14622257 0.         0.
 0.         0.3390704  0.15828177 0.01855239 0.         0.
 0.06161276 0.         0.         0.         0.43664029 0.
 0.         0.30440986 0.         0.         0.51678387 0.03230714
 0.4264627  0.50534283 0.05160714 0.         0.         0.59632737
 0.         0.12419262 0.5535589  0.         0.         0.02290671
 0.0415325  0.         0.         0.         0.03429085 0.6537759
 0.         0.456046   0.         0.         0.         0.21217636
 0.48566273 0.02265837 0.         0.         0.        ],0.2797428893644714,0.0987859282989038,[[0.6210644875155351, 0.032948269134117414], [0.596939523694155, 0.18208185718659697], [0.6177741299512421, 0.18248577927162613], [0.43074713936120046, 0.03700319808767316], [0.600758854425091, 0.0372757983534584], [0.47160733930482196, 0.18318929576634957], [0.4665050332753234, 0.037190610770400534], [0.41208741747245214, 0.03700319808767316], [0.5700120496043056, 0.1826731919543536], [0.5572176168708631, 0.03700319808767316]]
[1.         0.6431291  1.         0.64231903 0.79666833 0.19389466
 1.         0.08942594 1.         0.11023697 1.         0.14122983
 0.72001305 1.         1.         0.6870901  0.38977805 0.69361564
 0.69277949 0.04253152 0.6654216  0.78736261 1.         0.55519786
 0.21645003 1.         0.31781712 0.51605457 1.         0.31340185
 0.10764704 1.         0.42274782 1.         0.27239162 0.0593584
 0.78636127 1.         1.         0.19980879 0.67857199 1.
 0.97105366 1.         1.         0.471321   1.         0.10935308
 0.08799033 0.27527471 1.         1.         0.96458729 0.63165775
 1.         0.71567512 0.61276728 0.87414028 1.         0.26847134
 1.         1.         0.65205183 1.         0.07872121 1.
 1.         1.         1.         1.         1.         1.
 1.         0.07855631 1.         1.         1.        ],0.014101581578938063,0.0016090977962625042,[[0.989215191976981, 0.001091761970765992], [0.9952931346630771, 0.0016428993953128135], [0.9930356720340128, 0.0014304097273318828], [0.9589588343586848, 0.0015067846794303286], [0.9853304006922442, 0.0014886031664809174], [0.9861824687588439, 0.0012200226350165266], [0.9737952993611775, 0.0013494272956051656], [0.9950301659948804, 0.0013452221442740164], [0.9599076597945999, 0.0010888862327828042], [0.9967829448406086, 0.0011428745206006896]]
[0.97764237 0.52896446 0.99999937 0.47051958 0.55799469 0.15821657
 0.99090528 0.08254532 0.98315466 0.09207235 0.99981699 0.11458433
 0.59083996 0.97891286 0.99979785 0.55798501 0.27062634 0.48073926
 0.66291059 0.02491813 0.5414452  0.7695964  0.98648495 0.45370438
 0.18395774 0.98604655 0.2655285  0.47654627 0.99966695 0.25684393
 0.09164594 0.97456551 0.31249537 0.97160156 0.22811922 0.04370694
 0.64160393 0.98681736 0.99963617 0.16395732 0.55743985 0.99904621
 0.82573613 0.98750239 0.99956323 0.39177523 0.98290516 0.092717
 0.06781283 0.14813916 0.99347408 0.97983109 0.96990961 0.6420532
 0.99943556 0.58172313 0.61460722 0.71062959 0.97692741 0.23581637
 0.98727853 0.98390265 0.4993209  0.90964981 0.03852508 0.99662018
 0.93389823 0.97709335 0.98467009 0.99952166 0.75563038 0.91485777
 0.9774301  0.05496041 0.99852803 0.93762128 0.97291969],0.013426385684087045,0.0015742248416341135,[[0.9854892890417344, 0.0014514669782644818], [0.9957776671712603, 0.001098842860080218], [0.9987301491413536, 0.0016748718528704076], [0.9906968062812697, 0.0014003544284297842], [0.955160191257469, 0.0013011904837535448], [0.9988740856581564, 0.0013071273767299996], [0.9870841103005118, 0.0011329178933032757], [0.8469347205941177, 0.0014125990484028517], [0.993244087623659, 0.0013302872033280622], [0.9957945089850412, 0.0013702991295275746]]
[0.68991008 0.30545196 1.         0.37644435 0.37745418 0.09105576
 0.8847255  0.05025397 0.77183895 0.05195285 1.         0.06645189
 0.34214063 0.70755949 1.         0.32767968 0.20566961 0.32887663
 0.38632099 0.02467579 0.31654474 0.45050429 0.81831759 0.2641645
 0.10262804 0.81431862 0.14992702 0.26785195 1.         0.1469616
 0.05107084 0.64675642 0.21375509 0.60246024 0.12795243 0.0281291
 0.37359846 0.82491782 1.         0.09365477 0.321871   1.
 0.47854116 0.83300718 1.         0.22318173 0.76566207 0.05180588
 0.04209873 0.12975498 0.92182104 0.72076905 0.57624423 0.37166304
 1.         0.34135527 0.35260196 0.41597486 0.67936513 0.1350017
 0.82967016 0.78154951 0.36664542 0.53140827 0.03696725 0.96482968
 0.66789243 0.68234695 0.79419728 1.         0.70974394 0.53387829
 0.6890323  0.03867321 0.99816937 0.54395223 0.62176753],0.011257760014362942,0.001418240186716947,[[0.8468088905819857, 0.0010548111995596354], [0.986280979634004, 0.0010347125279548397], [0.9490409127668674, 0.0014365320373184165], [0.9938755469884516, 0.0011288981589823166], [0.9857764843357507, 0.001232081837979515], [0.9950747097824976, 0.0011308153176377012], [0.990161347538106, 0.0012690326091857607], [0.9110205791051991, 0.0011800107088171252], [0.8712912515230372, 0.0010929059671038743], [0.9648836333137699, 0.0010687875611780084]]
[0.51068124 0.2110708  0.88964793 0.21181846 0.25370895 0.0429346
 0.75064355 0.0216661  0.60006113 0.03640519 0.88489984 0.02691681
 0.19423131 0.51404953 0.48227564 0.2286484  0.07427359 0.24025326
 0.29017823 0.01598469 0.11017529 0.33825847 0.55047522 0.21020172
 0.03554375 0.68532714 0.08676199 0.21693512 0.81468083 0.09676635
 0.03260484 0.29648977 0.14603656 0.48660642 0.0420644  0.00808745
 0.24554204 0.64612808 0.87799318 0.04253067 0.18502774 0.81634571
 0.18587669 0.58537308 0.87464015 0.08884528 0.33918714 0.02174796
 0.02314834 0.05293125 0.41418651 0.56853362 0.37694577 0.24207224
 0.76255225 0.22382484 0.24641624 0.18115477 0.52689042 0.08847243
 0.57538112 0.36039244 0.12552915 0.21324378 0.01502947 0.78872265
 0.27106716 0.55179247 0.37101982 0.80325234 0.57842814 0.21365691
 0.52533181 0.01249603 0.85281145 0.41218361 0.40486043],0.011496796375660047,0.001557364283903205,[[0.9958080199449999, 0.0013992104320919019], [0.9945347226963552, 0.001287987284452674], [0.8323155391545469, 0.0016440433916506958], [0.7701491043198405, 0.0012933364321217056], [0.987003658835545, 0.0015494869266028388], [0.8193239451428133, 0.0012271035243308637], [0.9968628015482358, 0.0013040662217366217], [0.9990133489194927, 0.00156748302254206], [0.9964951046939241, 0.0014933960631193788], [0.9738505196553449, 0.0015234513620215884]]
[0.56444489 0.92382022 0.31611144 0.71143724 0.3804639  0.35230178
 0.48971997 0.09653493 0.8828581  0.94444294 0.90523135 0.42130412
 0.24636949 0.8516397  0.45456464 0.1552282  0.42967547 0.11980362
 0.91233156 0.11276728 0.96571856 0.95226886 0.89929245 0.32113159
 0.68920025 0.69219161 0.5171212  0.61284204 0.85036225 0.52298776
 0.7424835  0.35374454 0.95727157 0.39218039 0.71004796 0.30429097
 0.0126832  0.39117004 0.94339698 0.38515046 0.81491687 0.73467668
 0.10692172 0.9863803  0.3750978  0.12706084 0.84353452 0.33655291
 0.5318527  0.26017367 0.67677508 0.35605094 0.7707271  0.16187423
 0.13042555 0.07202271 0.09103441 0.57816579 0.34625902 0.69575435
 0.34612971 0.75051587 0.72678965 0.95375258 0.43985435 0.33997553
 0.85099468 0.3736434  0.32500567 0.12533147 0.06125722 0.40516843
 0.34661968 0.16108117 0.80128213 0.02171034 0.95967173],0.02091570894907429,0.001720915681656198,[[0.7962736612537173, 0.0017232940817322184], [0.9782987087019043, 0.0015858499525016612], [0.9785460080257046, 0.001605948624106568], [0.9837367512052116, 0.0015427768713088819], [0.9419782389630824, 0.0015508163399509112], [0.9795456275033798, 0.0016109269377552193], [0.9563852822300953, 0.001633901347343203], [0.9740915051557235, 0.0015437354506366852], [0.9751906196433873, 0.0016118855170829116], [0.902991296514534, 0.0016080511997721425]]
[0.34091647 0.60257664 0.72024431 0.84941443 0.56946647 0.51308626
 0.56670925 0.60092121 0.401481   0.84229633 0.98213286 0.06290796
 0.84648717 0.95465836 0.37506964 0.45964063 0.17228995 0.4559775
 0.17349726 0.8811336  0.67677137 0.9465006  0.02916118 0.73217745
 0.33490831 0.88004267 0.06523032 0.66470833 0.27755984 0.7057489
 0.04298529 0.78631557 0.58734751 0.89173089 0.64733354 0.31858448
 0.72374648 0.90447666 0.39658409 0.8089881  0.11676537 0.55278413
 0.23688011 0.23641418 0.37250176 0.22674597 0.3913709  0.17628371
 0.34932166 0.79065018 0.5163573  0.89040697 0.02225055 0.2367455
 0.2445318  0.18807289 0.4599009  0.31579924 0.27142914 0.02994025
 0.17583871 0.0442768  0.93821617 0.97061104 0.84604194 0.21029578
 0.7267455  0.02701282 0.71690872 0.07877817 0.53279695 0.9060675
 0.20540723 0.75981629 0.64790872 0.26116862 0.90118122],0.02548396671527927,0.0022478150260050954,[[0.7734270753695202, 0.0015879525281672358], [0.762847179665034, 0.002233275583741756], [0.9786667212719483, 0.0016369625023364698], [0.9940712851392024, 0.0015929308418158872], [0.9812852115655526, 0.001704153989455115], [0.9752156986071302, 0.0015588558085928295], [0.9031412438424081, 0.0014847688491701483], [0.9624317843559906, 0.0017682843215804933], [0.9822859051138757, 0.0014776879598559223], [0.9688624609321532, 0.0016440433916506958]]
[1.53733229e-01 6.09290311e-01 5.84263209e-01 3.04547344e-01
 5.36516908e-01 7.82465066e-01 6.42352755e-01 1.39041128e-01
 6.05607440e-04 2.47264023e-01 7.96251844e-02 8.34139756e-01
 8.84721965e-01 7.18989425e-02 6.07527277e-01 7.38135307e-01
 4.02502295e-01 1.92795254e-01 2.64141100e-01 5.91909120e-01
 8.42661762e-01 3.85125694e-01 8.12716983e-01 8.73783613e-01
 3.27068729e-02 1.13304474e-01 7.38249617e-01 4.98502515e-01
 5.98591629e-01 1.34737017e-01 6.48174061e-01 6.92368185e-01
 1.67105408e-01 8.89544391e-01 8.68966072e-01 7.45913731e-01
 6.51047997e-01 7.11898885e-02 3.56895802e-02 2.49972740e-01
 6.14293248e-01 5.77469970e-01 4.50476013e-01 5.31685490e-01
 5.73054265e-01 4.26969231e-01 7.10161481e-01 6.91072987e-01
 2.54569982e-01 8.27771032e-01 2.26102006e-01 1.70050302e-01
 9.71527302e-01 3.94163586e-01 6.70911910e-01 1.56530055e-01
 2.03440488e-01 7.08122968e-01 9.98527067e-01 7.14634622e-02
 3.33097556e-01 9.57465594e-01 3.80119456e-01 8.34327352e-01
 9.74057802e-01 3.32383133e-01 6.34133857e-01 9.15845371e-01
 8.59521470e-01 6.33214040e-01 9.27018019e-01 3.15641574e-01
 7.62689214e-01 7.77807261e-01 5.75202887e-01 4.36655374e-02
 8.79538448e-01],0.01944142900221551,0.0018347471038678517,[[0.9876242116787277, 0.0016808087458467513], [0.9878528842787317, 0.0015594435539001417], [0.9267106213461478, 0.001532820244011579], [0.9696224298337859, 0.0014082084800615124], [0.97429643576483, 0.0016607100742419556], [0.9867994986902497, 0.0016266350410187869], [0.8924622001523949, 0.0015969505761368463], [0.9971625067871037, 0.0018971327311384512], [0.8762405528672633, 0.0013714431258653459], [0.991640054413954, 0.0014683190778659316]]
[0.9713218  0.06395542 0.21186334 0.33130748 0.11120801 0.49230703
 0.55445644 0.84294451 0.1268363  0.55835776 0.90852984 0.9986635
 0.64547846 0.94654914 0.90754619 0.02955754 0.6590135  0.09763411
 0.88995251 0.04429899 0.296196   0.73482942 0.85006471 0.42762023
 0.89419688 0.67365815 0.80008157 0.63164116 0.73567034 0.44531192
 0.41611763 0.62579858 0.48168452 0.33129426 0.16541028 0.72074144
 0.15013686 0.8803041  0.3571717  0.50831392 0.26522553 0.1599698
 0.91859316 0.35482268 0.05606221 0.06621812 0.35149709 0.04715666
 0.43749423 0.32795067 0.93295333 0.46888464 0.90465671 0.52433696
 0.66756146 0.83785836 0.33856135 0.09461318 0.58405276 0.66903374
 0.15644747 0.17359718 0.32633183 0.04376014 0.19173514 0.50084182
 0.90528453 0.60133213 0.99668682 0.41918556 0.24323056 0.85136204
 0.39074674 0.30066163 0.49333899 0.45085902 0.55511171],0.016901000289178007,0.0015369080845029407,[[0.9878819577349127, 0.0011796398747967451], [0.9893015299603187, 0.001227876686648477], [0.9950220061786701, 0.0013770091848214205], [0.9697286761799887, 0.0012479753582532727], [0.9855328943612461, 0.0012257741109827913], [0.9863547760591379, 0.0013720308711727691], [0.9932567457676316, 0.00122079579733414], [0.9850239621141051, 0.001077600192137429], [0.9881772062582661, 0.0013710722918451879], [0.9769857801044012, 0.0009874342954308002]]
[0.99922968 0.15422189 0.91770056 0.41674397 0.82681437 0.9826436
 0.32992474 0.06304688 0.51338047 0.67605575 0.753595   0.55177206
 0.31827077 0.12022068 0.32311363 0.73192443 0.94326671 0.18585715
 0.9036351  0.94592894 0.47830783 0.3206299  0.62810489 0.49513717
 0.85626964 0.03058385 0.11445815 0.40783587 0.09498874 0.50566334
 0.62915898 0.01600621 0.90227403 0.65647723 0.60123061 0.02818309
 0.72577407 0.78545353 0.49534445 0.0627994  0.93082381 0.17639318
 0.65725717 0.17087731 0.27676857 0.26245947 0.81370289 0.41816695
 0.79114566 0.95620981 0.46170977 0.49473981 0.55800788 0.27246317
 0.4452156  0.63914332 0.00701464 0.3495774  0.6328693  0.54226843
 0.1492385  0.17462474 0.70860343 0.62490465 0.70241693 0.24544898
 0.57003959 0.66874767 0.86403262 0.81404857 0.11606204 0.14408577
 0.84699301 0.8158406  0.27390729 0.27474103 0.29206788],0.017975042918024785,0.001893454464414055,[[0.8990282798251034, 0.0012682594468682584], [0.9866385971229167, 0.0014072499007338202], [0.9938650622048921, 0.0016417553989749312], [0.9147891680827158, 0.0014826662735045737], [0.9849694480026552, 0.0013781531811593029], [0.9918821451854296, 0.0014434275096225635], [0.9608681047554899, 0.0012391627272938521], [0.9906071839159978, 0.0015927454248058082], [0.9823326317557443, 0.0015475697679474543], [0.9966325048912634, 0.0015565678159170648]]
[0.98589581 0.6973836  0.62132679 0.17436726 0.5758362  0.07925464
 0.64759143 0.81340302 0.70576455 0.02534585 0.86960465 0.99682112
 0.98053733 0.87748038 0.5455145  0.23251685 0.13316578 0.11226642
 0.35148919 0.38395361 0.93855377 0.16245005 0.4089594  0.42918232
 0.43424961 0.69467381 0.89033746 0.85949953 0.40528181 0.44689614
 0.92345619 0.74641966 0.54204736 0.92672952 0.39964138 0.71851743
 0.61363438 0.26199654 0.09629385 0.85573086 0.51972807 0.15377646
 0.4516904  0.35679941 0.22414118 0.7730775  0.26942092 0.2557279
 0.5101557  0.42876247 0.69007607 0.54937528 0.05369835 0.91467857
 0.7391734  0.88232189 0.62957833 0.33881626 0.21392923 0.06106127
 0.88159378 0.74396485 0.85338613 0.62790875 0.59985609 0.14035839
 0.61078533 0.66943077 0.26919616 0.35671367 0.24219366 0.47524593
 0.87608224 0.72063202 0.73537073 0.98797685 0.23923784],0.014375436750065718,0.0018053479845197226,[[0.9986479153509112, 0.0011957188120805817], [0.9918625160969051, 0.0013371826756320981], [0.9933851912505433, 0.0013781531811593029], [0.9929049501944204, 0.0015194316277005182], [0.9985750436157088, 0.0013360386792942158], [0.9983108199117506, 0.001571502756863019], [0.926270186489672, 0.0012990879080879703], [0.9798619916412044, 0.0014413249339568779], [0.9965096408871073, 0.0015485283472751465], [0.9991697948248263, 0.0015835619598258965]]
[0.94906954 0.14850929 0.26440815 0.86448386 0.05464527 0.8980456
 0.42836638 0.28027555 0.3423706  0.6227549  0.96740806 0.52324843
 0.34479768 0.98065976 0.8914009  0.83364249 0.3267925  0.78621257
 0.70004675 0.8053348  0.61359127 0.39007176 0.20171683 0.6246702
 0.88870969 0.62082067 0.69225492 0.5146438  0.13526603 0.82250856
 0.8130391  0.55176177 0.63806244 0.15629204 0.12267523 0.21955215
 0.56998664 0.56846922 0.98871398 0.49696209 0.85853924 0.56685708
 0.52295737 0.5188441  0.42076967 0.34950569 0.62112635 0.9154858
 0.69916954 0.43992091 0.43880494 0.16985926 0.72558236 0.59588019
 0.547393   0.42653171 0.63829992 0.27773886 0.52135746 0.95997222
 0.74584413 0.80158604 0.09307767 0.27240086 0.55061509 0.65419136
 0.22008676 0.26612112 0.69993906 0.62797293 0.35037201 0.77049376
 0.45755495 0.38279858 0.16873423 0.20051702 0.05567931],0.017264935000687272,0.0018933440444921204,[[0.9855308682720207, 0.0015665244432143677], [0.9954517879154058, 0.001396334694108825], [0.9984103004968427, 0.0012548708305573086], [0.9964196010232481, 0.0013021490630812371], [0.9754017317027458, 0.0013111471110508477], [0.9962002204320503, 0.0016126586794005249], [0.9585088589583124, 0.0012472021959356594], [0.9755281482644953, 0.0013352655169767136], [0.9901412970933768, 0.0012931510151115155], [0.9870684363051713, 0.0013222477346861439]]
[0.25505407 0.46855627 0.22695272 0.29856997 0.63974467 0.26813554
 0.46004289 0.16032254 0.13637396 0.99064699 0.057353   0.6181483
 0.3996887  0.13904699 0.70484989 0.43982631 0.11527656 0.98213445
 0.53351581 0.26541383 0.50116781 0.9898959  0.09387501 0.99356038
 0.45319957 0.38897956 0.55689962 0.44905359 0.30956489 0.6266747
 0.27792451 0.26332942 0.21111119 0.14883674 0.7991866  0.5403342
 0.41406282 0.27835721 0.69803201 0.02070475 0.85000785 0.60390743
 0.58896013 0.02248453 0.32140465 0.38096818 0.82721501 0.06720208
 0.40103457 0.94961239 0.38668767 0.23831298 0.5869796  0.40060597
 0.6776832  0.51615866 0.54636613 0.17669446 0.71175307 0.68144367
 0.04149274 0.2747631  0.52064242 0.40524565 0.55673647 0.03890092
 0.11060317 0.3352458  0.37771922 0.53659584 0.44609811 0.48038509
 0.58034553 0.10763992 0.97636497 0.87384573 0.55608896],0.03204372812711845,0.0038825180533172327,[[0.5998210544113868, 0.0032853964623283938], [0.8458223672013168, 0.0035078427576066273], [0.7533058979944895, 0.0028495019197416482], [0.8515642970557477, 0.0035710145104043134], [0.938838557953439, 0.0032853964623283938], [0.9249562458261821, 0.002953644178066428], [0.9430420008546507, 0.003544978945823063], [0.9723613490892061, 0.0028964093182453077], [0.852043044972007, 0.003408678812930388], [0.82515283492005, 0.00329649708596369]]
[0.72748129 0.14960125 0.05052832 0.17010758 0.74660223 0.13685455
 0.32891099 0.27996356 0.05870263 0.9609249  0.21061566 0.61338687
 0.49510941 0.63354935 0.54379696 0.20372119 0.5819881  0.80406934
 0.42351119 0.42209096 0.98667683 0.86641127 0.30539241 0.77346776
 0.07301695 0.42953653 0.68970364 0.98155555 0.20063701 0.06118868
 0.2898261  0.8108038  0.16179817 0.39713275 0.18374337 0.28013266
 0.80813418 0.89094003 0.59473077 0.13816698 0.36977956 0.87051595
 0.61309132 0.31691549 0.93814429 0.37218194 0.76103071 0.94270654
 0.79046137 0.56594316 0.2520631  0.26769144 0.84123127 0.05314035
 0.52960886 0.99128723 0.12639039 0.71867185 0.99128451 0.79143922
 0.57669247 0.85749163 0.78079629 0.24166225 0.12012481 0.76183763
 0.85541856 0.51154569 0.62090273 0.60755205 0.85235811 0.79268831
 0.06312275 0.36943681 0.89356333 0.03111973 0.72447182],0.017617007304845007,0.0016252385464959544,[[0.9614031905882521, 0.0011729298195028992], [0.9845850218703903, 0.0013601570852199707], [0.9962823937981716, 0.0014422835132846812], [0.9794931750678336, 0.0013622596608855453], [0.9936795298022547, 0.0012510365132465395], [0.8490935339997104, 0.001354405609253817], [0.996917757597927, 0.0013180425833549947], [0.9765290163225491, 0.0013151668453718068], [0.9876782315280196, 0.0013211037383482616], [0.9953518463240395, 0.0014463032476056403]]
[0.91469261 0.71831053 0.87751153 0.65450129 0.47986681 0.42943681
 0.84199305 0.99902479 0.98208824 0.37342862 0.72578426 0.47341626
 0.17270162 0.97188757 0.10261302 0.70816032 0.869121   0.97369096
 0.1480213  0.54258532 0.02867219 0.95632999 0.93942054 0.60010606
 0.63572722 0.3480208  0.22502529 0.29494212 0.04051333 0.71794978
 0.2185442  0.5916806  0.36129691 0.67945404 0.02473156 0.10148585
 0.58416492 0.86123845 0.04813017 0.81091304 0.08787338 0.01055225
 0.90571522 0.17849866 0.63795525 0.72700172 0.69499688 0.02196433
 0.52419635 0.17881118 0.0984775  0.64197339 0.23475411 0.74017993
 0.39284037 0.02983777 0.53944635 0.02158411 0.42281533 0.42603767
 0.9386894  0.19051753 0.35445978 0.87379342 0.56977558 0.3267863
 0.18839829 0.03451542 0.37176663 0.82932659 0.30994521 0.87039162
 0.18744786 0.05372713 0.61013752 0.66860538 0.39522096],0.021260021829150724,0.0029004936038557875,[[0.8513752241410836, 0.0014305951443420728], [0.9492969786932471, 0.0014495498196090972], [0.8920227426729117, 0.0014055181590886257], [0.9507989299507716, 0.0038478199275207015], [0.9582900659218578, 0.0011629731922054853], [0.8879793750078183, 0.0013674233915443867], [0.9499442605302778, 0.0011518725685703002], [0.938547887013338, 0.0011589534578845262], [0.8532664924244979, 0.001077785609147619], [0.8882584881079248, 0.001232081837979515]]
[0.96059861 0.0412938  0.20911589 0.32128921 0.1041118  0.48861721
 0.55275032 0.82327299 0.10691145 0.54818253 0.90844291 0.98344727
 0.63495999 0.94404781 0.89560793 0.02624551 0.65296932 0.09704984
 0.88936272 0.04249452 0.27855082 0.72909884 0.84876732 0.42481374
 0.88879423 0.6731697  0.79262419 0.63114571 0.73264766 0.44326479
 0.40751631 0.61862864 0.46915049 0.32968961 0.15105643 0.70976594
 0.14651429 0.86741304 0.34172181 0.50506796 0.25073849 0.14482348
 0.89720167 0.33817807 0.04765407 0.06461462 0.33852951 0.03952966
 0.43500742 0.32616442 0.92620178 0.46591092 0.90112701 0.5147843
 0.65340532 0.81767486 0.33203781 0.08186921 0.57778574 0.66832952
 0.15144842 0.15839257 0.31577782 0.01977741 0.18519599 0.49660221
 0.90385372 0.59533142 0.97898475 0.41144108 0.23843468 0.83960267
 0.38958377 0.29698301 0.48522319 0.43954886 0.54444958],0.016926451962965345,0.0015196442781874532,[[0.9910713201365613, 0.0010686021441678184], [0.9927604109029003, 0.0011346496349484703], [0.9867405893725247, 0.0011497699929048366], [0.9197897179166923, 0.001333162941311139], [0.9927498895972873, 0.0011166535390092491], [0.9784488303589116, 0.0010996160223977203], [0.9808721384449283, 0.0012950681737670111], [0.8551662214734939, 0.0013492418785949756], [0.9372246637476088, 0.001238977310283662], [0.9781671815373046, 0.0012129417457023006]]
[0.71996699 0.         0.00738717 0.12271363 0.         0.48308684
 0.54854849 0.74728343 0.01634924 0.44336991 0.87736032 0.62476934
 0.56362886 0.94160543 0.69539285 0.         0.46478524 0.
 0.60390636 0.         0.14287919 0.64853984 0.52201486 0.30458784
 0.67125558 0.58960009 0.50648975 0.61723927 0.553066   0.33996081
 0.26705933 0.56024019 0.43840523 0.10570645 0.         0.56057399
 0.         0.86902963 0.34071192 0.38669652 0.20609665 0.00198241
 0.64654595 0.30791835 0.         0.00165335 0.33486219 0.
 0.40287608 0.14160707 0.76736753 0.29882098 0.55201292 0.40981353
 0.49891946 0.57848503 0.28924369 0.00564547 0.45958624 0.41365181
 0.14838351 0.12198888 0.08009829 0.         0.         0.38509032
 0.83522148 0.37183417 0.88614261 0.28327073 0.12654534 0.82788123
 0.31703587 0.11578985 0.43040445 0.37550861 0.41518611],0.032607893088058726,0.004517582503113744,[[0.8509731091367337, 0.0015035381074268717], [0.9320577697210541, 0.0017631205909216519], [0.8056086622501427, 0.0018102134064352793], [0.8742567046309956, 0.001312105690378651], [0.9201530966488188, 0.0014824808564943837], [0.9148649412695247, 0.0015345519856568846], [0.9164702996872487, 0.0013502004579226679], [0.9776299612395813, 0.001238977310283662], [0.9240160848790909, 0.0018532864876281696], [0.9187111757131954, 0.0015797276425151274]]
[1.         1.         1.         0.40313416 1.         1.
 0.79037828 1.         0.46565115 1.         1.         1.
 1.         1.         1.         1.         1.         0.35305541
 1.         1.         1.         1.         0.95030945 1.
 1.         1.         0.96604426 0.98899757 1.         1.
 1.         0.80447754 1.         1.         1.         0.7883062
 1.         1.         1.         1.         1.         1.
 1.         0.8295388  1.         1.         1.         1.
 0.9284798  1.         1.         1.         1.         0.87373431
 0.67655438 1.         0.70123823 1.         1.         1.
 0.63059262 1.         0.47070279 1.         1.         0.95300051
 1.         1.         1.         0.99365777 1.         1.
 1.         1.         0.71306926 1.         1.        ],0.016199881029033882,0.0017332622936291355,[[0.9821233208526267, 0.0014304097273318828], [0.984987958217026, 0.0012852969634797873], [0.9624473953700433, 0.0013783385981694929], [0.9930071984866016, 0.0012571588232330733], [0.9954695479617015, 0.0013272260483347953], [0.99112007409821, 0.0015207610410485906], [0.9973924214604677, 0.0012311232586518228], [0.9969384492706939, 0.001392314959787866], [0.9907010156426388, 0.0015236367790317784], [0.9974743544821114, 0.0011109020630430955]]
[0.9713218  0.06395542 0.21186334 0.33130748 0.11120801 0.49230703
 0.55445644 0.84294451 0.1268363  0.55835776 0.90852984 0.9986635
 0.64547846 0.94654914 0.90754619 0.02955754 0.6590135  0.09763411
 0.88995251 0.04429899 0.296196   0.73482942 0.85006471 0.42762023
 0.89419688 0.67365815 0.80008157 0.63164116 0.73567034 0.44531192
 0.41611763 0.62579858 0.48168452 0.33129426 0.16541028 0.72074144
 0.15013686 0.8803041  0.3571717  0.50831392 0.26522553 0.1599698
 0.91859316 0.35482268 0.05606221 0.06621812 0.35149709 0.04715666
 0.43749423 0.32795067 0.93295333 0.46888464 0.90465671 0.52433696
 0.66756146 0.83785836 0.33856135 0.09461318 0.58405276 0.66903374
 0.15644747 0.17359718 0.32633183 0.04376014 0.19173514 0.50084182
 0.90528453 0.60133213 0.99668682 0.41918556 0.24323056 0.85136204
 0.39074674 0.30066163 0.49333899 0.45085902 0.55511171],0.015519959644357494,0.0016893165374955495,[[0.9845590474413028, 0.0013660939781963144], [0.9850562742897048, 0.0012047168600501923], [0.9495243420103272, 0.0011848036054555866], [0.9969469638358712, 0.0012058608563880746], [0.9854149116375542, 0.0013100031147129654], [0.9826855934424779, 0.0013360386792942158], [0.9881118313146431, 0.0011708272438373246], [0.9236202103174271, 0.0013792971774971852], [0.9748870875752285, 0.001396334694108825], [0.9936118293395613, 0.0013900269671121013]]
[0.88223787 0.         0.54016295 0.12052123 0.         0.
 0.         0.         0.07421469 0.0758697  0.52297083 0.07792067
 0.         0.         0.08077214 0.         0.         0.01034797
 0.         0.3126786  0.00262286 0.         0.         0.
 0.41636397 0.02700303 0.         0.         0.         0.
 0.08083541 0.         0.         0.         0.         0.
 0.         0.62380235 0.34595696 0.         0.         0.15574071
 0.33999036 0.         0.         0.23173019 0.         0.
 0.         0.188329   0.         0.         0.         0.00894985
 0.20164616 0.35491455 0.         0.         0.54614719 0.24965135
 0.         0.         0.         0.55173956 0.48522491 0.
 0.         0.55022233 0.         0.30648026 0.10247327 0.
 0.         0.         0.09792933 0.         0.0159877 ],0.02358587145292423,0.00607796864661892,[[0.989811152931626, 0.003985729373602087], [0.9634362233901199, 0.004097911100568896], [0.9371317501358039, 0.0027731584619200556], [0.9229747673415234, 0.0026090910228009356], [0.954516535164926, 0.002673994517243816], [0.9839437382977478, 0.002959427148309546], [0.981516274606102, 0.0027651189932781373], [0.9395419472318779, 0.002761284675967257], [0.9441547822356667, 0.0030185791667862727], [0.9699189697308133, 0.004097911100568896]]
[0.969543   0.         0.16188716 0.31215248 0.05449882 0.44189281
 0.54308905 0.83933889 0.05617647 0.49330214 0.90377891 0.99843863
 0.60458357 0.9381191  0.8633592  0.00478578 0.59483229 0.09584819
 0.82423154 0.00284318 0.21779441 0.66496889 0.79622655 0.42742957
 0.83805901 0.67109313 0.78906559 0.60383039 0.69534549 0.44511857
 0.35419552 0.61107644 0.47431707 0.2586197  0.13682171 0.72046999
 0.09356567 0.8048379  0.32533082 0.46591069 0.23416277 0.15921388
 0.86160635 0.35458141 0.03554769 0.         0.34147946 0.02169995
 0.42862569 0.3156463  0.90330947 0.45906053 0.80079482 0.47669466
 0.65882102 0.83243146 0.3030419  0.0648075  0.53887813 0.59482898
 0.06794131 0.10398219 0.26200335 0.         0.14192282 0.4568438
 0.86934006 0.59302049 0.90789452 0.41156069 0.243104   0.805456
 0.33151016 0.24940305 0.46379832 0.38530226 0.5165584 ],0.018731520181354107,0.001539123243167104,[[0.9693224442129023, 0.0012188786386786443], [0.9906240519835662, 0.0011727444024927092], [0.8678312833421583, 0.00120394369773269], [0.9812584552582115, 0.0013211037383482616], [0.9891182077610532, 0.0011857621847832789], [0.994014199374608, 0.0010816199264584991], [0.9893589328908448, 0.0011677660888440577], [0.9781026130414314, 0.0012359161552902842], [0.9630730291352722, 0.001140771944935004], [0.9780775842374313, 0.0012259595279929814]]
[0.93560256 0.         0.12751863 0.         0.02041373 0.
 0.3520572  0.         0.         0.45498773 0.81401877 0.23552921
 0.16282692 0.89179491 0.88162983 0.         0.12573372 0.
 0.58511657 0.         0.         0.18142585 0.         0.11131644
 0.88538886 0.58884365 0.62699868 0.44383749 0.         0.
 0.         0.506955   0.23066734 0.05038143 0.09681215 0.
 0.         0.37974805 0.         0.490092   0.         0.
 0.28352023 0.09153617 0.         0.         0.         0.
 0.0174541  0.14821651 0.13974838 0.         0.61720731 0.40949606
 0.47466754 0.17759853 0.         0.         0.48341453 0.20202051
 0.         0.         0.         0.         0.         0.25468578
 0.         0.0632528  0.52034854 0.08404094 0.07124755 0.72155261
 0.28350648 0.16881574 0.         0.04901108 0.        ],0.0520268642937964,0.010493663491898878,[[0.859042828883984, 0.006842217699827402], [0.706364712491157, 0.00684125912049971], [0.8035413381001207, 0.00659469441929561], [0.8451970755745736, 0.006492469319626215], [0.6131444329605039, 0.006744012334478855], [0.7855986610882564, 0.00657267858903543], [0.8844761012308935, 0.007012407448933056], [0.7790818440617695, 0.006651558445096573], [0.44821923174268646, 0.006907306611280473], [0.7468843521641647, 0.007178948297738019]]
[0.89721074 0.02209203 0.21030207 0.32792018 0.05652117 0.46911237
 0.54468762 0.77231472 0.12584946 0.51362949 0.82045995 0.95929221
 0.62004699 0.8629982  0.88657354 0.         0.60275392 0.00611629
 0.85307259 0.0214206  0.2749879  0.70843811 0.77182298 0.36906332
 0.84856761 0.64420292 0.77491993 0.61274912 0.6915819  0.42654661
 0.40181901 0.58829449 0.45368874 0.31241568 0.09983448 0.70207499
 0.12282887 0.81802163 0.32190343 0.45786179 0.20471905 0.11403629
 0.88448657 0.32043619 0.02860766 0.03365144 0.30227533 0.0450826
 0.43372181 0.26362834 0.8764321  0.44502776 0.87178717 0.51153471
 0.66651418 0.80457261 0.31706013 0.08612036 0.57083982 0.66774971
 0.14455329 0.16312971 0.30622682 0.00635782 0.15396905 0.45304554
 0.82306013 0.5738006  0.93264324 0.40703731 0.22224018 0.81297766
 0.37112926 0.28068999 0.44336107 0.40709327 0.55501059],0.01870485274345429,0.0015276301093456208,[[0.8943013546226961, 0.0011959042290907718], [0.9826355663329193, 0.0011798252918069352], [0.8776812453246066, 0.0013622596608855453], [0.9864056794920912, 0.0013371826756320981], [0.9765298859832567, 0.0011237344283234751], [0.969864362430603, 0.0012900898601183597], [0.7912137146194351, 0.0013702991295275746], [0.9674140099697927, 0.0010385468452656088], [0.9900059862483579, 0.0011467088379114587], [0.9811879137462743, 0.0012950681737670111]]
[1.         1.         0.79167807 0.76078147 0.43884422 1.
 0.77673801 1.         1.         1.         1.         1.
 0.35627212 1.         1.         1.         0.92130679 1.
 1.         0.62893023 1.         1.         1.         0.58411938
 1.         1.         0.46421242 1.         1.         1.
 1.         0.94335075 0.87763655 0.68721763 0.28688886 1.
 0.52005853 0.55839838 1.         0.48869606 1.         0.64021372
 0.73461762 0.945216   1.         1.         0.41445991 0.04444584
 1.         1.         0.20315263 0.72580336 1.         0.44484606
 1.         1.         0.29410443 0.27972247 1.         0.58827923
 0.94642979 1.         1.         1.         1.         0.67413871
 1.         1.         1.         1.         0.35239954 1.
 1.         0.90684159 0.67053328 0.82231632 0.88064687],0.01953975304408164,0.001928326009183852,[[0.9513336878409382, 0.001802173937793361], [0.9834886458846533, 0.001588725690484738], [0.9977366211508238, 0.001483439435822076], [0.8671946514845024, 0.001942493805006995], [0.9951878166378599, 0.0017770969525399138], [0.9961113896445876, 0.0014463032476056403], [0.99454006789707, 0.0014233288380176568], [0.9949709669904054, 0.0014143307900480462], [0.9663003365830046, 0.0015067846794303286], [0.9935799795817403, 0.001193028491107695]]
[0.96059861 0.0412938  0.20911589 0.32128921 0.1041118  0.48861721
 0.55275032 0.82327299 0.10691145 0.54818253 0.90844291 0.98344727
 0.63495999 0.94404781 0.89560793 0.02624551 0.65296932 0.09704984
 0.88936272 0.04249452 0.27855082 0.72909884 0.84876732 0.42481374
 0.88879423 0.6731697  0.79262419 0.63114571 0.73264766 0.44326479
 0.40751631 0.61862864 0.46915049 0.32968961 0.15105643 0.70976594
 0.14651429 0.86741304 0.34172181 0.50506796 0.25073849 0.14482348
 0.89720167 0.33817807 0.04765407 0.06461462 0.33852951 0.03952966
 0.43500742 0.32616442 0.92620178 0.46591092 0.90112701 0.5147843
 0.65340532 0.81767486 0.33203781 0.08186921 0.57778574 0.66832952
 0.15144842 0.15839257 0.31577782 0.01977741 0.18519599 0.49660221
 0.90385372 0.59533142 0.97898475 0.41144108 0.23843468 0.83960267
 0.38958377 0.29698301 0.48522319 0.43954886 0.54444958],0.01880894374102333,0.00158397625999833,[[0.9865995278365024, 0.0011878647604488535], [0.9774065188104853, 0.0011076554910396386], [0.9785082156860259, 0.001238977310283662], [0.9948732562440327, 0.001403230166412861], [0.9900206027307407, 0.0011748469781582838], [0.9384870098530945, 0.001217920059351063], [0.9916155894475641, 0.0010385468452656088], [0.9874872621335434, 0.0011156949596815569], [0.9783331826503674, 0.001133691055620778], [0.9345755332191265, 0.0012941095944393188]]
[1.         0.07288441 0.3634425  0.47320361 0.18375947 0.49284805
 0.5559648  0.88140656 0.1761934  0.62836634 0.93222172 1.
 0.68952977 0.94591628 1.         0.04632386 0.79693401 0.17129495
 1.         0.0750037  0.3823424  0.79072812 1.         0.51678902
 1.         0.73710217 1.         0.64178442 0.8700313  0.52229445
 0.51496877 0.663297   0.49267124 0.50104133 0.2666177  0.82390085
 0.25860072 0.86864976 0.3424944  0.59562454 0.28489041 0.25409983
 1.         0.36132737 0.08411041 0.11278128 0.34133509 0.06977067
 0.45958856 0.46735457 1.         0.59373815 1.         0.5950891
 0.77159017 1.         0.3647762  0.14018194 0.66821078 0.8631632
 0.15379314 0.18624213 0.49607748 0.03490754 0.32687473 0.5819111
 0.9563588  0.7663114  1.         0.50949402 0.32403231 0.84856981
 0.44508441 0.43559949 0.52716064 0.48854097 0.64333879],0.012211547172209757,0.0015394954853051033,[[0.9904473809581816, 0.001473297391514583], [0.655679777146323, 0.0012292060999964383], [0.9729204070099824, 0.0011287127419721266], [0.9616688838220754, 0.0013570959302267038], [0.9671107433593022, 0.0011838450261278943], [0.9958461817106365, 0.0013881098084567167], [0.9535492356125392, 0.0011880501774590435], [0.8637483942496242, 0.001396149277098635], [0.9860380770863792, 0.0011807838711346275], [0.9925452717375285, 0.0012429970446046212]]
[0.74417612 0.         0.         0.1933053  0.         0.
 0.25417157 0.52203993 0.         0.0770571  0.65980971 0.78113582
 0.21742722 0.71740375 0.63904801 0.         0.24655888 0.
 0.62894584 0.         0.         0.36970501 0.60351248 0.
 0.62802625 0.27923476 0.49995597 0.22016568 0.37544554 0.
 0.         0.34931967 0.         0.         0.         0.50983577
 0.         0.59344031 0.         0.00731551 0.         0.
 0.64162603 0.         0.         0.         0.         0.
 0.         0.         0.68853624 0.         0.64797561 0.12526684
 0.5091503  0.51298447 0.         0.         0.12494286 0.27140534
 0.         0.         0.12968143 0.         0.         0.03167579
 0.65238631 0.15332454 0.77391731 0.         0.         0.54845462
 0.         0.         0.20753579 0.         0.07101872],0.031718590835801905,0.003130635796788831,[[0.9643601425657856, 0.0018381661296719143], [0.9633348210455389, 0.0016086389450795657], [0.9459121853431008, 0.0016557317605931932], [0.7392112774938986, 0.0017860950005095244], [0.9697194147658225, 0.0015655658638866754], [0.834586142501126, 0.0018040910964487455], [0.940008192063421, 0.0015565678159170648], [0.9476859512259672, 0.001749917391620781], [0.9886923546911598, 0.0016986194247758934], [0.7930891133398106, 0.0018421858639929845]]
[0.         0.         0.2860248  0.         0.         0.34507269
 0.         0.         0.         0.         0.         0.
 0.         0.         0.         0.         0.         0.92760495
 0.         0.55187495 0.         0.         0.         0.
 0.         0.         0.         0.         0.         0.
 0.         0.         0.         0.         0.05445056 0.
 0.37460018 0.         0.59410661 0.         0.         0.
 0.         0.         0.         0.         0.         0.
 0.         0.64795654 0.         0.         0.         0.
 0.         0.         0.         0.         0.17599921 0.
 0.         0.         0.         0.         0.         0.
 0.         0.         0.         0.         0.         0.
 0.         0.         0.         0.         0.        ],0.3924140291362611,0.12224252956113257,[[0.3724320368266163, 0.17674526287018877], [0.386406679410025, 0.17595711504343803], [0.39707391886252746, 0.17639065505614449], [0.4114075100886529, 0.17497533774114282], [0.3120106743583942, 0.1747634322698184], [0.3220703219492106, 0.17580364786817548], [0.5596463408595668, 0.17615560040417466], [0.39477636359391466, 0.17558958747858455], [0.3208162673401001, 0.1802128452960321], [0.6079674229374687, 0.17694538548974015]]
[0.95032981 0.03588244 0.16573373 0.29497951 0.09046844 0.42458622
 0.48031499 0.71538693 0.1026267  0.48628816 0.8579286  0.86478227
 0.55175147 0.82033478 0.78882753 0.02280616 0.56740076 0.08568796
 0.77281591 0.00708817 0.24239176 0.63355386 0.73754035 0.36914389
 0.82688446 0.5884926  0.68875452 0.54843703 0.63663762 0.38517702
 0.36470631 0.53756026 0.40767052 0.28648534 0.1312612  0.61675445
 0.12731428 0.835489   0.34116682 0.43888118 0.21788039 0.14339283
 0.82418175 0.29386142 0.04140923 0.04271491 0.29416681 0.03434949
 0.37800175 0.30810173 0.80482739 0.40485548 0.78303855 0.44849708
 0.5942044  0.7570323  0.28852582 0.07114064 0.57363966 0.61346372
 0.13160182 0.13763596 0.27439662 0.         0.14587862 0.43152483
 0.78540794 0.58942009 0.8506934  0.39768645 0.22061757 0.72957669
 0.33853065 0.25806478 0.43447015 0.38194805 0.47519714],0.01911550725901764,0.0015002425971661986,[[0.9759631864978866, 0.001238977310283662], [0.9173000428590129, 0.0013972932734365173], [0.9840373200616942, 0.0011417305242628073], [0.7787996402216689, 0.0011237344283234751], [0.9910181019950003, 0.0011467088379114587], [0.954143592631476, 0.0011507285722324179], [0.9748511605213324, 0.0011417305242628073], [0.9920706270387005, 0.0011256515869788597], [0.9509720654499402, 0.0010515646275561785], [0.8197965480640313, 0.001417391945041313]]
[0.95547776 0.01765224 0.18207646 0.31605824 0.07570733 0.46186652
 0.54721904 0.81407492 0.07786461 0.51676236 0.90577267 0.97486441
 0.61756886 0.9406535  0.87714486 0.01395937 0.61968466 0.09636187
 0.85207376 0.0197933  0.24376651 0.6923831  0.81868663 0.42331612
 0.85974726 0.67198082 0.79058682 0.61550712 0.71129138 0.44220346
 0.37698904 0.61430485 0.46619252 0.2890006  0.14290676 0.70363765
 0.1162001  0.83158747 0.33233763 0.48264961 0.24124854 0.13658467
 0.87682261 0.32878681 0.04072292 0.0276214  0.33684061 0.02932178
 0.43135375 0.32014258 0.91309545 0.46198893 0.84368474 0.49297718
 0.65030471 0.8092264  0.31543705 0.07210102 0.55551032 0.62624892
 0.10363885 0.12724149 0.28499081 0.00845443 0.1604212  0.47383969
 0.88409393 0.59400837 0.93828411 0.4113726  0.23576139 0.82005299
 0.35633542 0.26974249 0.472957   0.40849155 0.5284813 ],0.019706369658204527,0.00153123142270377,[[0.9693846996650761, 0.0011658489301886732], [0.9755021357168294, 0.001375277443176226], [0.9923126390069624, 0.0011086140703673308], [0.9656548308769696, 0.0012089220113813415], [0.9699286499360465, 0.001256014826895191], [0.9491309032148063, 0.0011116752253605977], [0.9864695851897897, 0.0010726218784887775], [0.9841030845234158, 0.0012609931405438424], [0.9872219907499431, 0.0011587680408744472], [0.9639773940785882, 0.001192843074097505]]
[0.95480807 0.03172775 0.19021321 0.24685989 0.08472245 0.37542496
 0.50625808 0.63255493 0.08214452 0.52659318 0.88656877 0.81018582
 0.52558643 0.93194299 0.89236978 0.02016552 0.5308308  0.07456743
 0.81888156 0.03265031 0.2140222  0.60222582 0.65214329 0.35218947
 0.88800534 0.65363487 0.75425566 0.5877542  0.56292372 0.3405788
 0.31311175 0.59275851 0.41390388 0.26498554 0.13849029 0.54534274
 0.11257303 0.75444137 0.2625591  0.50159866 0.19265283 0.11127391
 0.75503725 0.28104141 0.03661461 0.0496461  0.26010633 0.03037229
 0.33827771 0.2849413  0.74401329 0.35797877 0.83535464 0.4903934
 0.61199922 0.66939584 0.25511849 0.06290353 0.55592386 0.56030515
 0.11636413 0.12169961 0.24262525 0.01519581 0.1422938  0.44056025
 0.69446847 0.47207097 0.87273785 0.33559611 0.19970438 0.81225539
 0.36501008 0.26729199 0.37281719 0.34907753 0.4183233 ],0.024719885434450504,0.0023001498901313957,[[0.8664067003728325, 0.0014053327420784356], [0.9312673850680783, 0.0013362240963044059], [0.7764481785411249, 0.0016850138971779005], [0.8900126123985923, 0.0018102134064352793], [0.9429504618186763, 0.0012851115464695972], [0.8854170931511146, 0.0016358185059985875], [0.903092021626875, 0.0014183505243690053], [0.8467022253736154, 0.0013232063140138361], [0.8793989841060251, 0.0013232063140138361], [0.8321225184344629, 0.0013532616129159347]]
[1.         0.05193499 0.32086567 0.49581026 0.13142393 0.73663446
 0.84155241 1.         0.17482064 0.81898596 1.         1.
 0.96339302 1.         1.         0.02773663 0.97021306 0.09896807
 1.         0.05267278 0.42438265 1.         1.         0.61763997
 1.         1.         1.         0.95550523 1.         0.66883552
 0.62058142 0.92932313 0.70920662 0.49461874 0.20116409 1.
 0.21039775 1.         0.51154492 0.74553668 0.35684141 0.20363409
 1.         0.50733995 0.06176425 0.0807263  0.49699519 0.06378658
 0.66526538 0.46261314 1.         0.70105956 1.         0.78625377
 1.         1.         0.49956387 0.12784556 0.88053959 1.
 0.22782272 0.24529288 0.47785908 0.02239135 0.26518819 0.73472058
 1.         0.89882899 1.         0.62735089 0.3555368  1.
 0.58562608 0.44511971 0.71829482 0.65389465 0.83979186],0.012713900012166244,0.0014642200608218409,[[0.9897029801455349, 0.0012719083471688375], [0.9258537141783766, 0.0013444489819565142], [0.8719319265341008, 0.0013291432069901798], [0.9857159640315728, 0.001305024801064314], [0.990163268010012, 0.0013199597420103792], [0.9758733526534745, 0.0012969853324223957], [0.9934433141145208, 0.0013270406313246053], [0.9856213055106771, 0.0011166535390092491], [0.9527151075056148, 0.0012010679597496132], [0.8282532055519591, 0.0012060462733982646]]
[1.         0.06929171 0.35090006 0.52274224 0.17470139 0.81990807
 0.92752453 1.         0.17939925 0.65478785 1.         1.
 1.         1.         1.         0.04404041 1.         0.16285129
 1.         0.07130654 0.46741307 1.         1.         0.67573287
 1.         1.         1.         1.         1.         0.74380593
 0.68381936 1.         0.78724259 0.54581222 0.24085617 1.
 0.24585349 1.         0.57341507 0.84751272 0.42074349 0.24301629
 1.         0.56746861 0.07996435 0.10842444 0.4326745  0.06633146
 0.72994993 0.54730949 1.         0.78180653 1.         0.86381691
 1.         1.         0.55716516 0.13737795 0.71070003 1.
 0.25413305 0.26578545 0.47127848 0.03318684 0.31076206 0.83330705
 1.         0.99897635 1.         0.6000942  0.40009748 1.
 0.65372827 0.49834259 0.81421285 0.73757055 0.69225302],0.01811666664177194,0.001729685622481184,[[0.9864117467128002, 0.001602702052103111], [0.951961777514439, 0.0015655658638866754], [0.9782808262553488, 0.0015875816941468557], [0.8956807925805523, 0.0015238221960419684], [0.992622492738532, 0.0016216567273701354], [0.9420711900603339, 0.0014252459966730413], [0.9562981813534276, 0.0017158423583976123], [0.980894507721351, 0.0015445086129541874], [0.9425376736234445, 0.001347324719939591], [0.9848526314094547, 0.00147635854650785]]
[0.95594567 0.         0.14032071 0.26938926 0.06458301 0.42822765
 0.52629945 0.80240317 0.00144598 0.49482708 0.89763086 0.98149255
 0.60204954 0.93744038 0.88328019 0.         0.62128116 0.
 0.87629748 0.         0.19335437 0.69710792 0.83090814 0.40600122
 0.87566186 0.63457408 0.75384181 0.58758744 0.70107582 0.37751953
 0.33754948 0.58028197 0.42091208 0.28746887 0.13501588 0.675492
 0.10240218 0.83092127 0.26398527 0.50313459 0.16225766 0.08632249
 0.87800201 0.26649252 0.         0.         0.32956284 0.03894911
 0.36828704 0.24659069 0.84081639 0.43522004 0.88945103 0.50652525
 0.6124757  0.79614396 0.32755823 0.05850458 0.52792615 0.65887633
 0.0575685  0.05900654 0.23497753 0.         0.0889752  0.4756368
 0.89249974 0.54754382 0.97650305 0.34193773 0.22497648 0.82066124
 0.31749928 0.22496437 0.46333978 0.39434758 0.5047478 ],0.01766183895727215,0.001477642997484398,[[0.9721825247486741, 0.0011627877751954063], [0.9570547472739676, 0.0011367522106141559], [0.8603762366385544, 0.0012730523435067198], [0.9333954776230846, 0.0012219397936720222], [0.98644674133873, 0.0013130642697063433], [0.9772614947422987, 0.0010515646275561785], [0.9624560787829307, 0.001238977310283662], [0.9494190083137842, 0.001238977310283662], [0.9919250591760449, 0.001154748306553488], [0.9514458794033142, 0.0011237344283234751]]
[0.99283632 0.05000028 0.30054812 0.46408008 0.12645824 0.69154173
 0.78904447 0.96786875 0.16247387 0.76975041 0.98335374 0.9969905
 0.90367966 0.98982717 0.98102018 0.02746553 0.91253406 0.09861931
 0.97988472 0.05082224 0.39786854 0.95074668 0.97250395 0.58258168
 0.97978136 0.94057804 0.9622964  0.89653248 0.9513919  0.62782385
 0.58184343 0.87283486 0.66556132 0.4646325  0.19205387 0.94723171
 0.19878291 0.97589398 0.48066889 0.70181637 0.33755053 0.19294157
 0.98130994 0.47658414 0.05919884 0.07779698 0.46818408 0.05937636
 0.62340152 0.437805   0.98658253 0.65830651 0.98202362 0.73689712
 0.93698462 0.96685094 0.46910547 0.11948647 0.82549504 0.93969803
 0.21393688 0.22949328 0.44839062 0.0219161  0.25064458 0.69142759
 0.98251937 0.84364922 0.99617916 0.5880957  0.33424612 0.9708377
 0.54998306 0.41818655 0.67591939 0.61492382 0.78609483],0.012973847494638906,0.0014806254490836537,[[0.9878602987570877, 0.001255829409885001], [0.702987616957669, 0.0012341844136450897], [0.9965745310134906, 0.001245872782587698], [0.9942235704671436, 0.0011907404984319303], [0.9695008550446372, 0.0011578094615466439], [0.9925978963239125, 0.001255829409885001], [0.989722563856249, 0.001396149277098635], [0.832721061087149, 0.0013431195686084418], [0.9535239114946512, 0.0012188786386786443], [0.9473693576913005, 0.001297943911750088]]
[1.         0.06967274 0.50712943 0.86166944 0.17690866 1.
 1.         1.         0.29557217 1.         1.         1.
 1.         1.         1.         0.03067782 1.         0.10416116
 1.         0.06970562 0.75756687 1.         1.         1.
 1.         1.         1.         1.         1.         1.
 1.         1.         1.         0.83401896 0.283722   1.
 0.31462678 1.         1.         1.         0.66931147 0.30114686
 1.         0.99018849 0.08512631 0.10874601 0.98114375 0.10300432
 1.         0.78116886 1.         1.         1.         1.
 1.         1.         0.9670778  0.20614603 1.         1.
 0.45211805 0.46855258 0.79515332 0.02696307 0.39573812 1.
 1.         1.         1.         1.         0.63138957 1.
 1.         0.76406168 1.         1.         1.        ],0.01574235548891923,0.0015991310426022635,[[0.9791010571460411, 0.001084866498461845], [0.9773275301948072, 0.0014256168306934214], [0.918804465172912, 0.0017211915060666438], [0.9952326549356814, 0.0011960896461009618], [0.9698796697462161, 0.001399581266112282], [0.9293589000456788, 0.0013804411738350675], [0.987908182548105, 0.0012311232586518228], [0.9972833448171965, 0.0011679515058541368], [0.9455434150505729, 0.0013274114653449853], [0.9940776354663282, 0.0011489968305872234]]
[0.98597665 0.0490881  0.30327696 0.47922802 0.12421974 0.69625479
 0.8093543  0.97379994 0.1652376  0.77831607 0.98135198 0.98800265
 0.92250184 0.98450908 0.9802139  0.02621621 0.93054492 0.09354299
 0.97966014 0.04978544 0.40111951 0.96544948 0.97826597 0.58378316
 0.97960973 0.96049023 0.97258937 0.91519654 0.96576416 0.63217235
 0.58656336 0.89752941 0.67033045 0.46750551 0.19013699 0.97313095
 0.19886449 0.97771385 0.48350385 0.70507003 0.33728063 0.1924716
 0.98035522 0.47952939 0.05837856 0.07630117 0.46975169 0.06029003
 0.62879791 0.43725434 0.98292667 0.66262999 0.98070328 0.75002083
 0.97309337 0.97330355 0.47217956 0.12083752 0.83912048 0.96006105
 0.21533429 0.2318468  0.45877323 0.02116394 0.25065152 0.69618217
 0.98094506 0.8579631  0.98760696 0.59296176 0.33604754 0.9752479
 0.55352415 0.42071984 0.69029683 0.61805048 0.79765047],0.013839121908859314,0.001588518129353326,[[0.9748367475346451, 0.0013069419597198095], [0.8140726222177724, 0.0014256168306934214], [0.9011820795531238, 0.0013302872033280622], [0.9919122460870146, 0.0013410169929428672], [0.9638432908991719, 0.001375092026166036], [0.9364356698883347, 0.001392314959787866], [0.9803916321675382, 0.0013310603656455644], [0.9912698464445443, 0.001241853048266739], [0.9919589415682482, 0.0013971078564263273], [0.9889728264694189, 0.0013360386792942158]]
[0.72674147 0.03774331 0.3113451  0.36032587 0.09551122 0.62963686
 0.61159103 0.72674147 0.12704941 0.59519106 0.72674147 0.72674147
 0.70013765 0.72674147 0.72674147 0.02015736 0.70509406 0.
 0.72674147 0.         0.30841647 0.72674147 0.72674147 0.44886458
 0.72674147 0.72674147 0.72674147 0.69440527 0.72674147 0.4860705
 0.45100225 0.67537765 0.51540986 0.35945995 0.16107336 0.72674147
 0.16552803 0.72674147 0.48898423 0.54181242 0.25933145 0.14798934
 0.72674147 0.36870498 0.04488664 0.05866715 0.36118701 0.04635635
 0.48347594 0.41196648 0.72674147 0.50948905 0.72674147 0.57140322
 0.72674147 0.72674147 0.36305378 0.09291067 0.68801792 0.72674147
 0.16556821 0.1782645  0.34728001 0.01627272 0.19272326 0.53395191
 0.72674147 0.6532163  0.72674147 0.45592191 0.25838333 0.72674147
 0.42559876 0.32348695 0.52201463 0.47521236 0.61031157],0.017394675086109014,0.0017510969798094356,[[0.9977502495536122, 0.0013149814283617278], [0.9946441875135364, 0.001452240140581984], [0.9764958979970431, 0.0013630328232031586], [0.9976056951335882, 0.001375092026166036], [0.9823613140165356, 0.0011396279485971217], [0.9613052433953113, 0.0014604650262342034], [0.9677245472222622, 0.001276886660817489], [0.9874857695596398, 0.0012399358896113544], [0.9941417249575468, 0.0014723388121868908], [0.9937448938786072, 0.0013630328232031586]]
[0.91961607 0.0259563  0.06980738 0.17079514 0.06514347 0.23163013
 0.2569426  0.53939548 0.05798533 0.28056334 0.77007827 0.78116993
 0.29721153 0.70923819 0.65824831 0.01975738 0.31832042 0.07747616
 0.63233587 0.         0.12985708 0.40696065 0.57524754 0.2154855
 0.71983788 0.3340356  0.49629482 0.29672503 0.41195127 0.20977583
 0.20648507 0.29531237 0.22121466 0.15778535 0.08803651 0.37977327
 0.07593934 0.73376307 0.23581294 0.24925971 0.13195337 0.10614243
 0.71546394 0.16185624 0.02882263 0.01921044 0.1687472  0.01614696
 0.2003713  0.21255908 0.68414175 0.22169669 0.64887971 0.23964408
 0.34327932 0.6067924  0.15802973 0.03607696 0.38386704 0.3744477
 0.0721033  0.07106595 0.14858491 0.         0.07210313 0.24404271
 0.65271422 0.39809604 0.75836916 0.25567267 0.13718981 0.56235952
 0.18573836 0.14239873 0.2589662  0.21378895 0.24974875],0.03649208498509749,0.006680502013368006,[[0.6842747034964207, 0.0018381661296719143], [0.8030016986609647, 0.0017970102071345195], [0.31492937270599924, 0.0017650377495770364], [0.8138870640813706, 0.0019112945097669032], [0.9071954683524259, 0.0016266350410187869], [0.8378443135538377, 0.001809069410097397], [0.6832823095892765, 0.001616678413721484], [0.7260686809718772, 0.0018400832883274099], [0.40442326939964973, 0.0018471641776416359], [0.8958108466386414, 0.0016005994764375364]]
[9.28705849e-01 0.00000000e+00 9.86203395e-02 2.07970552e-01
 4.22040681e-02 2.96644262e-01 3.70231785e-01 7.02275274e-01
 1.95634428e-02 3.35030595e-01 8.49112305e-01 9.59749983e-01
 4.09619392e-01 9.04967521e-01 8.03270141e-01 5.67488189e-03
 4.08906463e-01 9.47947228e-02 7.63123397e-01 2.23600816e-05
 1.35159205e-01 5.07408266e-01 7.09660073e-01 3.06466149e-01
 7.75411094e-01 4.74737771e-01 6.64663403e-01 4.11060954e-01
 5.37686388e-01 3.05926067e-01 2.30513146e-01 4.24879438e-01
 3.20064346e-01 1.65359207e-01 1.07875720e-01 5.25430348e-01
 5.95575852e-02 7.30318380e-01 2.24577485e-01 3.24571509e-01
 1.71740751e-01 9.62668048e-02 8.02754123e-01 2.21420011e-01
 2.80704305e-02 0.00000000e+00 2.40537159e-01 8.59755959e-03
 2.90699029e-01 2.34472803e-01 8.60838394e-01 3.18232020e-01
 7.49689931e-01 3.16625397e-01 4.40027481e-01 6.94511263e-01
 2.04718721e-01 3.85809648e-02 3.60065149e-01 4.01506570e-01
 2.89651581e-02 5.62553435e-02 1.69016112e-01 7.39431193e-05
 9.74231691e-02 3.16967940e-01 8.14397804e-01 4.10714968e-01
 9.01173379e-01 2.81501475e-01 1.63738565e-01 7.11848046e-01
 2.18459362e-01 1.64285428e-01 3.25431550e-01 2.60926838e-01
 3.41285402e-01],0.03763749259804699,0.005328415626439191,[[0.856033073298568, 0.0035400321264512646], [0.9765413520122692, 0.0018881346831687296], [0.8121262961737852, 0.0017520199672863557], [0.9684275612428422, 0.0018150063030737407], [0.9346702254640995, 0.0016557317605931932], [0.9384681105812614, 0.0016668323842283783], [0.6711719046399934, 0.001739002184995786], [0.8322676381138759, 0.0019604899009462162], [0.8981313871238497, 0.0022449639526842535], [0.7144101670744275, 0.003482024104312531]]
[0.92559922 0.01866723 0.10576875 0.08595609 0.05453793 0.14196485
 0.28954769 0.3950646  0.02224528 0.3376113  0.81325489 0.68750344
 0.24261942 0.88795578 0.82280527 0.01527209 0.24684539 0.0587966
 0.70181949 0.01970921 0.07806018 0.3451329  0.42731347 0.18062117
 0.81561997 0.4297691  0.59542401 0.35006611 0.28042872 0.12841703
 0.11438525 0.37522709 0.22304121 0.11656699 0.09798241 0.25148466
 0.0493461  0.59572976 0.1016324  0.34393448 0.08653302 0.05157886
 0.59671076 0.13477814 0.02035966 0.02955808 0.10699823 0.00877567
 0.12693616 0.17010687 0.57856171 0.13623576 0.7289396  0.29917032
 0.36122313 0.45571684 0.09712639 0.02092962 0.34611536 0.2761177
 0.04432524 0.04181772 0.09058685 0.01054512 0.06286361 0.25043596
 0.49699464 0.19624497 0.79048465 0.14702658 0.0989854  0.69091064
 0.2224196  0.15235681 0.14952504 0.15206544 0.14591602],0.04457942426842927,0.008216998214400272,[[0.8323908521979234, 0.002046450646321696], [0.8976055727723162, 0.002393137871529616], [0.4894377452963597, 0.002043574908338508], [0.8837899309829451, 0.002159776369626387], [0.9203766717770977, 0.0023320686943975044], [0.9139245537015395, 0.0021858119342075266], [0.8861432830641801, 0.002387200978553272], [0.5663663787989979, 0.0023502502073470266], [0.9717960378641692, 0.0022528180043159818], [0.937709176371813, 0.0022769364102418477]]
[0.         0.         0.         0.         0.03879473 0.
 0.         0.         0.         0.         0.         0.
 0.         0.         0.         0.         0.         0.
 0.         0.         0.0087986  0.         0.         0.
 0.         0.94981804 0.         0.         0.         0.
 0.         0.         0.         0.         0.         0.
 0.         0.         0.         0.         0.         0.
 0.         0.02026171 0.         0.02392029 0.         0.
 0.         0.         0.         0.58964876 0.         0.
 0.         0.         0.         0.         0.         0.
 0.         0.         0.         0.         0.1217659  0.
 0.         0.         0.         0.         0.0169172  0.
 0.         0.         0.         0.         0.        ],0.3264818760412938,0.10099139316655074,[[0.4180122127850275, 0.06638852367430514], [0.8904741559875097, 0.09750981868014685], [0.8544149573334059, 0.11651861087353854], [0.2655716029025319, 0.06695076172248715], [0.8293896254475979, 0.10759309289273422], [0.8133187053884308, 0.10892492642069729], [0.8331865037673439, 0.10516421123488984], [0.8477161638791697, 0.06536627267761042], [0.7743266622521828, 0.09408271305377269], [0.7989781782885375, 0.10813600543162893]]
[1.         0.04773864 0.31360423 0.48929889 0.12096071 0.71650133
 0.82076686 1.         0.17371366 0.77928764 1.         1.
 0.95454251 1.         1.         0.02379485 0.96301144 0.08352297
 1.         0.04816768 0.41397915 1.         1.         0.6035948
 1.         1.         1.         0.94474769 1.         0.65070986
 0.60529233 0.91223552 0.6903398  0.48224165 0.19156769 1.
 0.20182558 1.         0.49658651 0.72088184 0.34139174 0.19411263
 1.         0.4928026  0.057364   0.07402969 0.48144432 0.0631713
 0.64962654 0.44213603 1.         0.6815373  1.         0.76750126
 1.         1.         0.48563755 0.1255409  0.83947733 1.
 0.22146164 0.24033837 0.47626808 0.01978132 0.25416976 0.71088524
 1.         0.87461627 1.         0.62076102 0.34476332 1.
 0.56916096 0.43225197 0.69510463 0.63366425 0.80412127],0.012370294065769349,0.001487815613964537,[[0.9878277935512887, 0.0013140228490340355], [0.9850012822658518, 0.0012759280814897966], [0.965940077966944, 0.001238977310283662], [0.9843071006749811, 0.0012077780150434592], [0.9891548617349561, 0.0012849261294595182], [0.9476451144136406, 0.001210839170036837], [0.8662723873497956, 0.0012301646793241305], [0.9513882037805501, 0.001277072077827679], [0.9769213880422101, 0.0014304097273318828], [0.986948976950206, 0.0012338135796248206]]
[0.92725225 0.         0.02272834 0.12191695 0.02104825 0.22735642
 0.32096919 0.67370459 0.         0.28369623 0.83095589 0.9694383
 0.36669965 0.8966941  0.80725836 0.         0.39401517 0.
 0.79572767 0.         0.04288126 0.49982854 0.72077539 0.26815687
 0.79467805 0.39656522 0.59351429 0.34795558 0.50638082 0.18777987
 0.15320539 0.35294482 0.23314035 0.15254822 0.0919323  0.46413375
 0.03206261 0.72079708 0.10274495 0.34525349 0.03552156 0.00991521
 0.79854239 0.109624   0.         0.         0.22051096 0.02277199
 0.17485939 0.10589115 0.73713707 0.26207369 0.81744838 0.32433273
 0.36007374 0.66336863 0.21552769 0.01334148 0.2982623  0.43669598
 0.         0.         0.07678414 0.         0.         0.3068906
 0.82248277 0.31874509 0.96119903 0.1560427  0.13994006 0.70385448
 0.14286319 0.081573   0.29728271 0.22529963 0.28652723],0.038697696130452465,0.007273051015174388,[[0.8365926976666029, 0.00193139318137181], [0.9115618487378141, 0.0019434523843346874], [0.8957540879511696, 0.0017439804986444374], [0.806935746412333, 0.001858264801276821], [0.8704741117839442, 0.0019363714950204614], [0.8084232812913287, 0.0021188058640990715], [0.8589748109394113, 0.0021739381482548392], [0.7970238241032237, 0.001998584668490455], [0.8556291622562785, 0.0017569982809351181], [0.4825597096184666, 0.0018552036462835542]]
[1.         0.10700309 0.72211713 1.         0.27125273 1.
 1.         1.         0.40877427 1.         1.         1.
 1.         1.         1.         0.0519476  1.         0.18113652
 1.         0.10776156 1.         1.         1.         1.
 1.         1.         1.         1.         1.         1.
 1.         1.         1.         1.         0.42548978 1.
 0.45925275 1.         1.         1.         0.88691059 0.44181037
 1.         1.         0.12905916 0.16667971 1.         0.14529607
 1.         1.         1.         1.         1.         1.
 1.         1.         1.         0.29097186 1.         1.
 0.58598138 0.61640226 1.         0.04368542 0.57819437 1.
 1.         1.         1.         1.         0.85543255 1.
 1.         1.         1.         1.         1.        ],0.0145717623405348,0.001504261257476255,[[0.992191537758265, 0.00100465722905263], [0.8525984826253546, 0.0016040314654511834], [0.9884188520249408, 0.0013492418785949756], [0.9942305648545763, 0.0013383266719699805], [0.9930758125304624, 0.0011359790482965426], [0.9975958074786556, 0.001161829195867603], [0.9950146616862506, 0.0010647678268569383], [0.8752288451197162, 0.001403601000433241], [0.8575990474110068, 0.0015318616646837757], [0.9798587672088187, 0.001183071863810392]]
[0.         0.         0.         0.         0.         0.
 0.         0.         0.         0.         0.         0.
 0.         0.97515673 0.         0.03160551 0.         0.
 0.         0.         0.         0.         0.         1.
 0.         0.         0.         0.         0.         0.
 0.         0.         0.         0.         0.         0.
 0.         0.         1.         0.         0.         0.
 0.         0.         0.         0.         0.         0.
 0.         0.         0.         0.         0.         0.
 0.         0.         0.         0.         0.         0.
 0.         0.         0.         0.         0.         0.
 0.         0.         0.         0.         0.         0.
 0.         0.         0.         0.         0.        ],0.1249146250954239,0.029588150411291377,[[0.31423569361609976, 0.031295325725978596], [0.15964629360752192, 0.0296547458176184], [0.3976040201501943, 0.03334103470425964], [0.40285383977400535, 0.03207815589933727], [0.21300388502109308, 0.03074724945642493], [0.16573671130791326, 0.03119563702454875], [0.3489323980666888, 0.03130166494725217], [0.40242888250557163, 0.03213505141941497], [0.23975131796147023, 0.030039713227380638], [0.26571626124347464, 0.034744943550159446]]
[0.55186295 0.028661   0.30525218 0.27361931 0.072528   0.56116112
 0.4644216  0.55186295 0.09647703 0.45196801 0.55186295 0.55186295
 0.53166091 0.55186295 0.55186295 0.01530682 0.53542464 0.
 0.55186295 0.         0.23420106 0.55186295 0.55186295 0.34085262
 0.55186295 0.55186295 0.55186295 0.52730793 0.55186295 0.36910554
 0.34247589 0.512859   0.39138486 0.27296176 0.13541632 0.55186295
 0.13681255 0.55186295 0.47454596 0.41143407 0.19692755 0.11237811
 0.55186295 0.27998212 0.0340854  0.04454985 0.27427323 0.03520145
 0.36713532 0.3795539  0.55186295 0.3868888  0.55186295 0.43390433
 0.55186295 0.55186295 0.27569079 0.07055323 0.56480894 0.55186295
 0.12572692 0.13536805 0.26371272 0.01235696 0.14634754 0.40546506
 0.55186295 0.49603042 0.55186295 0.34621171 0.19620759 0.55186295
 0.32318534 0.24564508 0.3964003  0.36086023 0.46345001],0.028210708641368758,0.002815580788543504,[[0.42739080189535367, 0.0017872389968474067], [0.9457314972345834, 0.0013241648933415284], [0.9409783347173827, 0.0015416328749711106], [0.9315296085387329, 0.001375277443176226], [0.9345267951543429, 0.0013151668453718068], [0.8487847836213052, 0.00151157757606879], [0.9279433714862846, 0.0015797276425151274], [0.7888908733446902, 0.001630840192349936], [0.8325073974769275, 0.0018192114544050009], [0.79020055146201, 0.0017160277754078024]]
[0.89943591 0.01943442 0.0067799  0.08920101 0.04850395 0.10485022
 0.11017795 0.42376201 0.02865415 0.14539386 0.71235707 0.72623326
 0.12996855 0.63624326 0.57245252 0.01775422 0.15466461 0.07208068
 0.54003482 0.         0.05591727 0.25807979 0.46861463 0.11452576
 0.64950397 0.16684712 0.36984106 0.13134012 0.26432329 0.09453019
 0.10252735 0.13614576 0.09870565 0.07322428 0.05963615 0.2240671
 0.04218393 0.66692504 0.16659121 0.12467078 0.07549587 0.08166743
 0.64403196 0.07512353 0.02055272 0.00376705 0.08634147 0.00418717
 0.08366095 0.14978371 0.60484643 0.10135399 0.56073195 0.10241926
 0.17841145 0.50807874 0.07228854 0.01303871 0.2591788  0.21740456
 0.03301038 0.02732677 0.06592156 0.         0.02362967 0.12085942
 0.5655291  0.27238845 0.69770842 0.1623639  0.08237441 0.45249111
 0.08534767 0.06640148 0.14365305 0.10330166 0.1016201 ],0.03960250882342866,0.007647859840716684,[[0.9127897036736436, 0.0019201071407264347], [0.852362716591325, 0.0019111090927567131], [0.4008493817375062, 0.0018171088787394263], [0.6963327808262796, 0.0016917239524718575], [0.9586976143717048, 0.0016756450151879099], [0.9210122305379674, 0.0019101505134291319], [0.9572690927258086, 0.0019220242993818193], [0.40292156480507674, 0.0016697081222115662], [0.6542245523139718, 0.001703783155434735], [0.5643140245735515, 0.0018351049746787584]]
[1.         0.09860615 0.62262393 1.         0.23928688 1.
 1.         1.         0.38886776 1.         1.         1.
 1.         1.         1.         0.04522307 1.         0.15532441
 1.         0.09891718 0.9102365  1.         1.         1.
 1.         1.         1.         1.         1.         1.
 1.         1.         1.         1.         0.34591708 1.
 0.4363362  1.         1.         1.         0.73605554 0.41695153
 1.         1.         0.11985052 0.1525099  1.         0.14096108
 1.         0.87296856 1.         1.         1.         1.
 1.         1.         1.         0.27783733 1.         1.
 0.48525031 0.53074704 1.         0.03901036 0.54902822 1.
 1.         1.         1.         1.         0.71545132 1.
 1.         0.85583515 1.         1.         1.        ],0.014405697654886241,0.001449534652155244,[[0.9974474090285769, 0.0012429970446046212], [0.9854174584362188, 0.0013452221442740164], [0.9984038933782786, 0.0010186335906710031], [0.9981891996285056, 0.0012730523435067198], [0.9865432448671724, 0.0013653208158789232], [0.9903549963333104, 0.0011890087567867358], [0.9924632505627806, 0.0011489968305872234], [0.9979775989066464, 0.0011398133656073117], [0.9981776511202701, 0.0011468942549216488], [0.9563624917639644, 0.0012382041479660488]]
[0.80966693 0.         0.         0.         0.         0.09438556
 0.         0.90019413 0.15637602 0.70151016 0.         0.65375091
 0.159787   0.         0.49678379 0.02845109 0.         0.16305804
 0.48613618 0.         0.03773852 1.         0.         0.0041296
 0.49678379 0.         0.90019413 0.         1.         0.12157579
 0.         0.         1.         1.         0.31139252 0.49678379
 0.12315786 1.         0.0924904  1.         0.         0.
 0.         1.         0.         0.         0.07772409 0.05686643
 0.1574074  0.97304306 0.5444792  1.         0.90019413 0.39059813
 0.21252636 0.90019413 0.24817523 0.         0.         0.
 0.         0.12185752 0.99668498 0.         0.03055309 0.63993472
 0.49678379 0.28693246 0.90019413 0.14615903 0.         0.09589842
 0.51235535 0.38911069 0.62572911 1.         0.72386524],0.04018703757899155,0.009678163943739711,[[0.901746995876587, 0.008598225907157975], [0.9564963382987378, 0.008854747235659266], [0.9071989364770343, 0.009339837169425325], [0.8955535009369712, 0.01038583573802554], [0.4538685224258834, 0.008862198958993872], [0.7593212404523374, 0.009043303914724521], [0.9388357472448866, 0.009173481737630551], [0.8585316659491745, 0.009476137302318], [0.7561277293198883, 0.008780845693246775], [0.9453695244722873, 0.00926364763433718]]
[1.         0.04535577 0.30948087 0.48560146 0.11501924 0.70506888
 0.80896394 1.         0.17308508 0.75674525 1.         1.
 0.94951682 1.         1.         0.02155654 0.95892206 0.07475258
 1.         0.04560949 0.4080716  1.         1.         0.59561936
 1.         1.         1.         0.9386391  1.         0.64041734
 0.59661053 0.90253245 0.67962642 0.47521341 0.18611846 1.
 0.19695794 1.         0.4880925  0.70688178 0.33261877 0.18870593
 1.         0.48454767 0.05486535 0.07022708 0.47261388 0.06282192
 0.64074615 0.43050826 1.         0.67045173 1.         0.75685279
 1.         1.         0.4777296  0.12423222 0.81616044 1.
 0.21784956 0.23752499 0.47536465 0.01829923 0.24791303 0.69735052
 1.         0.86086727 1.         0.61701901 0.33864569 1.
 0.55981136 0.42494512 0.68193626 0.62217658 0.78386599],0.014303223999630582,0.0015633539366035586,[[0.9946471932384626, 0.0013450367272638264], [0.9800290032128639, 0.0012309378416416328], [0.9923846284935772, 0.0014051473250682456], [0.8527885701798035, 0.0013291432069901798], [0.9653625620057344, 0.0013410169929428672], [0.9849383523389199, 0.0013279992106522975], [0.9683012186481904, 0.0014252459966730413], [0.9899921692356237, 0.0012719083471688375], [0.9413577963898002, 0.0015454671922818797], [0.8526483065028545, 0.0013632182402132376]]
[1.         0.08131055 0.48949863 0.70729244 0.19385482 1.
 1.         1.         0.27370299 1.         1.         1.
 1.         1.         1.         0.04342507 1.         0.15494656
 1.         0.08246565 0.64016813 1.         1.         0.81531521
 1.         1.         1.         1.         1.         0.94093105
 0.88493946 1.         0.97848006 0.68810126 0.26294796 1.
 0.31126798 1.         0.74277106 0.97194555 0.5385869  0.31320571
 1.         0.73229674 0.09669946 0.12638684 0.65338068 0.08698532
 0.94264967 0.66438285 1.         0.94935952 1.         1.
 1.         1.         0.66022091 0.19261155 1.         1.
 0.3566842  0.38403586 0.70471578 0.03505639 0.4151844  0.97671051
 1.         1.         1.         0.89393305 0.477483   1.
 0.8360624  0.65074963 0.95642841 0.89631731 1.        ],0.01702950743257373,0.0016625242430043361,[[0.8787633132740538, 0.0015697710152178246], [0.9441529606756869, 0.0012332258343173974], [0.9796091485271655, 0.0014995183731059125], [0.916530050556162, 0.0011991508010942287], [0.991960203964216, 0.0011530165649081825], [0.9789700661715244, 0.0010678289818502051], [0.97434171709044, 0.0012190640556888344], [0.988030749361963, 0.0014093524763993948], [0.9985197352470547, 0.001445344668277837], [0.9754747302272997, 0.0014725242291970808]]
[1.         0.16493737 1.         1.         0.38746484 1.
 1.         1.         0.62948605 1.         1.         1.
 1.         1.         1.         0.0756441  1.         0.25980934
 1.         0.16545762 1.         1.         1.         1.
 1.         1.         1.         1.         1.         1.
 1.         1.         1.         1.         0.5564547  1.
 0.70692142 1.         1.         1.         1.         0.6751708
 1.         1.         0.20047258 0.24915835 1.         0.23578396
 1.         1.         1.         1.         1.         1.
 1.         1.         1.         0.45095043 1.         1.
 0.81167258 0.88777445 1.         0.06525217 0.91835317 1.
 1.         1.         1.         1.         1.         1.
 1.         1.         1.         1.         1.        ],0.016369629782935068,0.001741245156536265,[[0.9778420923913217, 0.0015437354506366852], [0.9847065740301051, 0.001553692077933988], [0.9976676572801925, 0.0013523030335882424], [0.9960264024758793, 0.0013392852512976727], [0.9584843481358954, 0.001717944934063187], [0.995949763492081, 0.0014053327420784356], [0.9976751896241451, 0.0013622596608855453], [0.9896704628720856, 0.0014506938159469795], [0.9991472581093144, 0.0014093524763993948], [0.993966757108104, 0.001774035797546647]]
[1.         0.10168708 0.65912904 1.         0.25101549 1.
 1.         1.         0.39617167 1.         1.         1.
 1.         1.         1.         0.04769037 1.         0.16479515
 1.         0.10216228 0.94317167 1.         1.         1.
 1.         1.         1.         1.         1.         1.
 1.         1.         1.         1.         0.37511314 1.
 0.44474453 1.         1.         1.         0.79140584 0.4260725
 1.         1.         0.12322927 0.15770895 1.         0.14255163
 1.         0.91957773 1.         1.         1.         1.
 1.         1.         1.         0.28265653 1.         1.
 0.5222096  0.56217485 1.         0.04072569 0.55972959 1.
 1.         1.         1.         1.         0.76681191 1.
 1.         0.90873076 1.         1.         1.        ],0.013698266252225236,0.0013333066294324266,[[0.9964965956214082, 0.0012472021959356594], [0.9929481366028442, 0.0010548111995596354], [0.9979769635896772, 0.0011878647604488535], [0.9970996656162192, 0.0010657264061846305], [0.9963083404957594, 0.0011239198453336652], [0.8971448382097161, 0.0017401461813335573], [0.9946444712780925, 0.0012960267530947034], [0.9930763396767687, 0.0011629731922054853], [0.9933898705406788, 0.0009485663655692811], [0.9987865839038249, 0.0009194696459946528]]
[1.         0.10304248 0.65063606 1.         0.2500525  1.
 1.         1.         0.4063631  1.         1.         1.
 1.         1.         1.         0.04583573 1.         0.16231252
 1.         0.10336751 0.95118844 1.         1.         1.
 1.         1.         1.         1.         1.         1.
 1.         1.         1.         1.         0.36148004 1.
 0.45596716 1.         1.         1.         0.769171   0.43571036
 1.         1.         0.12524265 0.15937139 1.         0.14730298
 1.         0.9122438  1.         1.         1.         1.
 1.         1.         1.         0.29033735 1.         1.
 0.50708193 0.55462559 1.         0.04076545 0.57372925 1.
 1.         1.         1.         1.         0.74763979 1.
 1.         0.89433955 1.         1.         1.        ],0.014974502973552442,0.0015049174297803935,[[0.9981382025189223, 0.00122098121434433], [0.9983109904242145, 0.0011158803766917469], [0.9827737831487191, 0.0010898448121104964], [0.9854898666897883, 0.001438634612983991], [0.9979136010657006, 0.0012330404173072074], [0.9806470912768944, 0.001200109380421921], [0.9954011382624979, 0.0010507914652386763], [0.9270888135294344, 0.0016980316794685812], [0.9963221308031526, 0.001042751996596758], [0.9953467445239519, 0.0010978842807525258]]
[1.         0.12193081 0.7284581  1.         0.29489608 1.
 1.         1.         0.4863715  1.         1.         1.
 1.         1.         1.         0.05519926 1.         0.20712054
 1.         0.13190316 1.         1.         1.         1.
 1.         1.         1.         1.         1.         1.
 1.         1.         1.         1.         0.41611291 1.
 0.53621856 1.         1.         1.         0.91583891 0.51851783
 1.         1.         0.14845067 0.18851141 1.         0.17622881
 1.         1.         1.         1.         1.         1.
 1.         1.         1.         0.3469605  1.         1.
 0.60514081 0.66259434 1.         0.04789848 0.68331043 1.
 1.         1.         1.         1.         0.88860388 1.
 1.         1.         1.         1.         1.        ],0.013447505578853861,0.00161807120436265,[[0.9954609016892864, 0.0013833169118181443], [0.9930612790679745, 0.0012171468970335608], [0.9934984562971058, 0.0014003544284297842], [0.9896613042847424, 0.0012131271627124907], [0.9830708127082656, 0.0012552416645776887], [0.9834831525452352, 0.00131229110738873], [0.9972000244509772, 0.0013662793952065044], [0.9956304289030018, 0.0010588309338805946], [0.9977038883428159, 0.0013494272956051656], [0.9970546010021625, 0.0011980068047563464]]
[0.86744376 0.         0.         0.         0.         0.
 0.         0.24044515 0.         0.         0.62085009 0.63914066
 0.         0.52052241 0.43643812 0.00901563 0.         0.04559861
 0.39370748 0.         0.         0.02205494 0.29956659 0.
 0.53800172 0.         0.16937048 0.         0.03028466 0.
 0.         0.         0.         0.         0.         0.
 0.         0.56096489 0.         0.         0.         0.
 0.53078892 0.         0.         0.         0.         0.
 0.         0.         0.47913741 0.         0.42098892 0.
 0.         0.3515853  0.         0.         0.02350357 0.
 0.         0.         0.         0.         0.         0.
 0.42731217 0.04091556 0.60154131 0.         0.         0.27831375
 0.         0.         0.         0.         0.        ],0.06759191070888508,0.012644042252000973,[[0.9816421707809617, 0.007154892880365971], [0.9827533358000717, 0.006777191776928149], [0.9834636256942502, 0.007457733862063609], [0.9894764219874369, 0.007505970673915119], [0.9680695698502564, 0.00686448193565159], [0.9928581457600274, 0.008672995094718416], [0.9901131573616873, 0.009057003925152962], [0.9951180515002387, 0.007722294659206819], [0.9904499938227205, 0.006980683396939247], [0.9152937650862204, 0.006821408854458699]]
[1.         0.12852732 1.         1.         0.31387693 1.
 1.         1.         0.51008487 1.         1.         1.
 1.         1.         1.         0.05894561 1.         0.20374183
 1.         0.10494601 1.         1.         1.         1.
 1.         1.         1.         1.         1.         1.
 1.         1.         1.         1.         0.42148479 1.
 0.51112388 1.         1.         1.         0.96549735 0.56215676
 1.         1.         0.16147963 0.16492761 1.         0.27038908
 1.         1.         1.         1.         1.         1.
 1.         1.         1.         0.27369572 1.         1.
 0.65455128 0.71605326 1.         0.04703753 0.71759476 1.
 1.         1.         1.         1.         0.93847043 1.
 1.         1.         1.         1.         1.        ],0.01360791654270672,0.0016183614965258977,[[0.9965386170399761, 0.0010758684504922345], [0.8938859142184101, 0.0015697710152178246], [0.9820897449837991, 0.0011870915981313512], [0.9914349921950223, 0.0012521805095844218], [0.9725590015632603, 0.0015134947347241745], [0.9896304788298075, 0.001434429461652842], [0.9991901078388536, 0.0013873366461392145], [0.9980402525315046, 0.001497601214450528], [0.9878531370233374, 0.001696887683130699], [0.9954431779460512, 0.0011890087567867358]]
[0.72507365 0.         0.         0.         0.         0.
 0.         0.85583554 0.05304537 0.56884674 0.         0.49986096
 0.         0.         0.27313001 0.02099681 0.         0.14415358
 0.25775008 0.         0.         1.         0.         0.
 0.27313001 0.         0.85583554 0.         1.         0.
 0.         0.         1.         1.         0.29604813 0.27313001
 0.         1.         0.         1.         0.         0.
 0.         1.         0.         0.         0.         0.01949068
 0.         0.72841608 0.34202359 1.         0.85583554 0.11975027
 0.         0.85583554 0.         0.         0.         0.
 0.         0.         0.99521162 0.         0.         0.47990418
 0.27313001 0.         0.85583554 0.         0.         0.
 0.29562233 0.18167561 0.4593849  1.         0.60113751],0.03027300914818721,0.009222730255275837,[[0.7632746625821013, 0.009174783205352699], [0.16728045927694896, 0.009025990046923171], [0.780108634599618, 0.00911083829023751], [0.7507644570508191, 0.008261775209087996], [0.45060960142751255, 0.00839272619431164], [0.5758971380184464, 0.009070826364037998], [0.49990932083576706, 0.009704677961956953], [0.7990763794550104, 0.00885657346013502], [0.5882833502491819, 0.008793401707337445], [0.8179256531550325, 0.008834372212864539]]
[1.         0.07909947 0.50791334 0.81156549 0.19376515 0.89196081
 0.93001966 1.         0.30982223 0.9108909  1.         1.
 0.981507   1.         1.         0.03655354 0.98495233 0.12580933
 1.         0.0793895  0.72628341 1.         1.         0.85186725
 1.         1.         1.         0.97752227 1.         0.86827765
 0.85223034 0.96429568 0.88264073 0.80776014 0.28737963 1.
 0.34864714 1.         0.81247801 0.89262491 0.58826855 0.33334058
 1.         0.81117946 0.09604515 0.12236805 0.80680788 0.11233713
 0.8683981  0.71088647 1.         0.87927985 1.         0.9109303
 1.         1.         0.80868187 0.2215687  0.93265588 1.
 0.38729604 0.42333392 0.80781554 0.03142345 0.43872368 0.88913342
 1.         0.94903289 1.         0.85970638 0.57741986 1.
 0.83875007 0.69799148 0.88348687 0.8615957  0.92082577],0.015518266455908283,0.001498160855679873,[[0.9988047624799039, 0.0010728072954989676], [0.8060763517249421, 0.0012483461922735417], [0.9346625217026094, 0.0014506938159469795], [0.9868590999821306, 0.001179052129489433], [0.9927005157328973, 0.00111281922169848], [0.9893140050571888, 0.0013063542144123863], [0.9862668968474233, 0.0011149217973640546], [0.9878114678085227, 0.001413372210720354], [0.9822464746459039, 0.0014644847605551625], [0.9941211457627623, 0.0011700540815198224]]
[1.         0.10476453 0.67002533 1.         0.25546369 1.
 1.         1.         0.42987403 1.         1.         1.
 1.         1.         1.         0.04586327 1.         0.15545895
 1.         0.10477501 1.         1.         1.         1.
 1.         1.         1.         1.         1.         1.
 1.         1.         1.         1.         0.37545956 1.
 0.48086875 1.         1.         1.         0.80636741 0.45389189
 1.         1.         0.12809383 0.16181144 1.         0.16018001
 1.         0.94723885 1.         1.         1.         1.
 1.         1.         1.         0.30818334 1.         1.
 0.53102833 0.58298591 1.         0.04041823 0.59668547 1.
 1.         1.         1.         1.         0.80018376 1.
 1.         0.92885914 1.         1.         1.        ],0.014585195415114572,0.001390278505098951,[[0.9539095393932787, 0.001340429247635555], [0.9881482299684314, 0.0012891312807905564], [0.9970287706009213, 0.0010597895132082868], [0.9904701194342224, 0.0013833169118181443], [0.9957149962729526, 0.001101904015073485], [0.9972813605830527, 0.001140957361945194], [0.9955026512214328, 0.0011388547862796194], [0.9832612113655592, 0.0013534470299261248], [0.9942439227521973, 0.001263095716209417], [0.9901088151641917, 0.001235142992972782]]
[1.         0.10289051 0.66224999 1.         0.25265335 1.
 1.         1.         0.3999727  1.         1.         1.
 1.         1.         1.         0.04813898 1.         0.16623831
 1.         0.10335437 0.96788437 1.         1.         1.
 1.         1.         1.         1.         1.         1.
 1.         1.         1.         1.         0.37603279 1.
 0.44902898 1.         1.         1.         0.80124684 0.43003682
 1.         1.         0.12472784 0.15912533 1.         0.14454771
 1.         0.94197843 1.         1.         1.         1.
 1.         1.         1.         0.28549244 1.         1.
 0.52599584 0.56719768 1.         0.04115314 0.56706252 1.
 1.         1.         1.         1.         0.77424292 1.
 1.         0.93006855 1.         1.         1.        ],0.014968566527909222,0.0016531425478525526,[[0.9490870477046579, 0.0014656287568930448], [0.9569655648182229, 0.0017730772182189547], [0.9911486219675638, 0.0012341844136450897], [0.9934771477268015, 0.0010257144799852291], [0.9811947516876831, 0.0011319593139755835], [0.9995528849991084, 0.0010276316386406137], [0.9919657571378998, 0.001382358332490563], [0.9941343606583354, 0.0013352655169767136], [0.9974972809771544, 0.0010467717309177171], [0.991710255017509, 0.0011489968305872234]]
[1.         0.10168708 0.65912904 1.         0.25101549 1.
 1.         1.         0.39617167 1.         1.         1.
 1.         1.         1.         0.04769037 1.         0.16479515
 1.         0.10216228 0.94317167 1.         1.         1.
 1.         1.         1.         1.         1.         1.
 1.         1.         1.         1.         0.37511314 1.
 0.44474453 1.         1.         1.         0.79140584 0.4260725
 1.         1.         0.12322927 0.15770895 1.         0.14255163
 1.         0.91957773 1.         1.         1.         1.
 1.         1.         1.         0.28265653 1.         1.
 0.5222096  0.56217485 1.         0.04072569 0.55972959 1.
 1.         1.         1.         1.         0.76681191 1.
 1.         0.90873076 1.         1.         1.        ],0.014537284060583397,0.0014931021074068521,[[0.9758514869969203, 0.0013534470299261248], [0.9951472473833614, 0.0009826413987923388], [0.9712499260018658, 0.0014935814801295688], [0.9897352287366253, 0.0011870915981313512], [0.7527014623486249, 0.0016779330078636745], [0.9975152079855056, 0.0012891312807905564], [0.9967464913537762, 0.0012512219302567296], [0.9981486052243782, 0.0010056158083803224], [0.9951715122511079, 0.0013712577088552669], [0.9825566604227793, 0.001298314745770357]]
[1.         0.09943744 0.64503281 1.         0.24941717 1.
 1.         1.         0.37925645 1.         1.         1.
 1.         1.         1.         0.04461213 1.         0.16067461
 1.         0.10016189 0.92986585 1.         1.         1.
 1.         1.         1.         1.         1.         1.
 1.         1.         1.         1.         0.3524856  1.
 0.42611776 1.         1.         1.         0.75450156 0.41007606
 1.         1.         0.11988756 0.15494973 1.         0.13466558
 1.         0.90740524 1.         1.         1.         1.
 1.         1.         1.         0.26990828 1.         1.
 0.49710145 0.54964496 1.         0.04065969 0.53649366 1.
 1.         1.         1.         1.         0.73499099 1.
 1.         0.88484496 1.         1.         1.        ],0.014671879400214041,0.0015454764905316817,[[0.9902594989988813, 0.0015056406830924463], [0.9948604900550997, 0.0012091074283915315], [0.9846658383448259, 0.0012050876940705724], [0.9920327563022597, 0.0011279395796546243], [0.9959052819287608, 0.0010898448121104964], [0.9875172424576173, 0.0012382041479660488], [0.9982684286786504, 0.0012200226350165266], [0.9916584374017661, 0.0011277541626444343], [0.9730452747334444, 0.001336409513314596], [0.9946547783308646, 0.0012640542955371092]]
[1.         0.10800325 0.68076017 1.         0.26470653 1.
 1.         1.         0.42431462 1.         1.         1.
 1.         1.         1.         0.05003319 1.         0.17800095
 1.         0.11144163 0.96090249 1.         1.         1.
 1.         1.         1.         1.         1.         1.
 1.         1.         1.         1.         0.38790534 1.
 0.47328503 1.         1.         1.         0.83022979 0.45491606
 1.         1.         0.13109852 0.16731953 1.         0.15305914
 1.         0.94467002 1.         1.         1.         1.
 1.         1.         1.         0.3027198  1.         1.
 0.54808469 0.5935064  1.         0.04296365 0.59828764 1.
 1.         1.         1.         1.         0.80481182 1.
 1.         0.93720737 1.         1.         1.        ],0.013607853831939062,0.0013503893506348038,[[0.9850195529451498, 0.0011660343471988632], [0.9980857063601491, 0.0009445466312483219], [0.9947323700767452, 0.0010126966976946594], [0.9985944138144409, 0.0013130642697063433], [0.9977397324050941, 0.001042751996596758], [0.9685785497556704, 0.001263281133219607], [0.997901643047454, 0.0011537897272256847], [0.9968022198845045, 0.0009615841478598508], [0.9982357033656555, 0.0008683570961600662], [0.9985268561126102, 0.0010446691552521425]]
[0.99094793 0.09474301 0.61411808 0.93171147 0.23387401 0.93171147
 0.93171147 0.94813112 0.36911769 0.93171147 0.97410841 0.97535745
 0.93171147 0.96725718 0.96151519 0.04504933 0.93171147 0.15665539
 0.95859717 0.09518576 0.87876387 0.93321757 0.95216843 0.93171147
 0.96845082 0.93171147 0.94327753 0.93171147 0.93377956 0.93171147
 0.93171147 0.93171147 0.93171147 0.93171147 0.34949721 0.93171147
 0.41437358 0.97001894 0.93171147 0.93171147 0.7373619  0.39697663
 0.96795826 0.93171147 0.11481412 0.14693924 0.93171147 0.13281699
 0.93171147 0.85678112 0.96443106 0.93171147 0.96046018 0.93171147
 0.93171147 0.95572071 0.93171147 0.26335433 0.93331649 0.93171147
 0.48654867 0.52378475 0.93171147 0.03794459 0.52150648 0.93171147
 0.96089199 0.93450553 0.97278984 0.93171147 0.71444745 0.95071711
 0.93171147 0.84667487 0.93171147 0.93171147 0.93171147],0.014927721531209456,0.001436252294799083,[[0.9885960607738439, 0.0011329178933032757], [0.9934894022673911, 0.0011109020630430955], [0.9929045906517022, 0.001319371996703067], [0.9697502428987729, 0.001200109380421921], [0.9814976548420186, 0.0013312457826557544], [0.9837213851284292, 0.0011149217973640546], [0.9767973098533691, 0.0012732377605169098], [0.977052583746199, 0.0014715656498693885], [0.9129210696940824, 0.0018885055171891096], [0.9954418133741808, 0.0011918844947698126]]
[1.         0.10296187 0.66739219 1.         0.25416234 1.
 1.         1.         0.40113827 1.         1.         1.
 1.         1.         1.         0.04828824 1.         0.1668611
 1.         0.10344303 0.9549399  1.         1.         1.
 1.         1.         1.         1.         1.         1.
 1.         1.         1.         1.         0.37981574 1.
 0.45032006 1.         1.         1.         0.80132728 0.43141394
 1.         1.         0.12477413 0.15968607 1.         0.14433873
 1.         0.931106   1.         1.         1.         1.
 1.         1.         1.         0.28620005 1.         1.
 0.52875627 0.56922254 1.         0.04123624 0.56674663 1.
 1.         1.         1.         1.         0.77642503 1.
 1.         0.92012303 1.         1.         1.        ],0.014522409635291195,0.0013849586962412135,[[0.9960880056103466, 0.001361301081557853], [0.9889688465427163, 0.001101904015073485], [0.988947595633757, 0.001119900111012706], [0.9953122615423492, 0.000983599978120031], [0.9856462396169154, 0.0011489968305872234], [0.99157718168024, 0.0011189415316850138], [0.98960508241811, 0.0011918844947698126], [0.9936335691037521, 0.0010597895132082868], [0.9807357843354026, 0.0010678289818502051], [0.997863912273414, 0.0010737658748266599]]
[1.         0.13013886 1.         1.         0.31518087 1.
 1.         1.         0.51666701 1.         1.         1.
 0.9958846  1.         1.         0.05913827 0.99572786 0.20440975
 1.         0.10486985 1.         1.         1.         1.
 0.99647856 1.         1.         1.         1.         0.99814993
 1.         1.         1.         1.         0.42148943 1.
 0.51365736 1.         1.         1.         0.96795091 0.56429558
 1.         1.         0.16235116 0.17063775 1.         0.27530736
 1.         0.99925569 1.         1.         0.99684208 1.
 1.         1.         1.         0.27471049 1.         0.99814993
 0.65692625 0.72125081 1.         0.04894424 0.71946545 1.
 1.         1.         1.         1.         0.97651221 1.
 1.         1.         1.         1.         1.        ],0.013735639589896705,0.0016990641137537212,[[0.9062013110124324, 0.0015617315465759063], [0.9969931851016547, 0.0011149217973640546], [0.9983147381777675, 0.0014114550520649694], [0.9972525106178267, 0.001042751996596758], [0.996164799878222, 0.0015575263952447571], [0.995779095305755, 0.0013212891553584516], [0.9959007055990666, 0.0013561373508990116], [0.9979620768220262, 0.001214085742040183], [0.9739046182225386, 0.001249119354591155], [0.9625745720739467, 0.001694011945147622]]
[1.         0.19666223 1.         1.         0.48546254 1.
 1.         1.         0.7166497  1.         1.         1.
 1.         1.         1.         0.07262201 1.         0.18407425
 1.         0.19758127 1.         1.         1.         1.
 1.         1.         1.         1.         1.         1.
 1.         1.         1.         1.         0.44895942 1.
 0.86013341 1.         1.         1.         1.         0.82402181
 1.         1.         0.23832471 0.30500823 1.         0.25748986
 1.         1.         1.         1.         1.         1.
 1.         1.         1.         0.54665614 1.         1.
 1.         1.         1.         0.07876325 1.         1.
 1.         1.         1.         1.         1.         1.
 1.         1.         1.         1.         1.        ],0.014195173440528189,0.0017313653022754372,[[0.9332328410993671, 0.0015337788233392713], [0.994704233202045, 0.0011319593139755835], [0.9964246844377849, 0.001522492782693896], [0.9733718355315917, 0.0013913563804601736], [0.9909807600810102, 0.0012472021959356594], [0.9887941978390279, 0.001462753018909857], [0.9711615165816044, 0.0019995432478181474], [0.9985653748432933, 0.0013010050667433548], [0.9970517963928937, 0.0015096604174134054], [0.993735426311018, 0.001431553723669765]]
[0.56552743 0.03649832 0.23211133 0.39026635 0.08870817 0.46504125
 0.5004394  0.56552743 0.14373319 0.48264794 0.56552743 0.56552743
 0.54832727 0.56552743 0.56552743 0.01661196 0.55153173 0.05693585
 0.56552743 0.03659484 0.33166383 0.56552743 0.56552743 0.42775063
 0.56552743 0.56552743 0.56552743 0.54462111 0.56552743 0.44301378
 0.42808833 0.53231919 0.45637273 0.38672703 0.1305367  0.56552743
 0.162136   0.56552743 0.39111508 0.46565892 0.25862572 0.15470665
 0.56552743 0.38990732 0.04440585 0.05631852 0.38584135 0.05251465
 0.44312581 0.32594475 0.56552743 0.45324681 0.56552743 0.48268458
 0.56552743 0.56552743 0.38758433 0.10303283 0.50289133 0.56552743
 0.16984209 0.18879072 0.38677856 0.01437958 0.20399604 0.46241152
 0.56552743 0.51812342 0.56552743 0.43504172 0.25750149 0.56552743
 0.41555046 0.31790566 0.45715972 0.43679895 0.49188826],0.018678247328762637,0.0015949998922556192,[[0.9883413989088705, 0.001154748306553488], [0.9805360997561925, 0.0011417305242628073], [0.9869343722041745, 0.0011537897272256847], [0.9741900122716174, 0.0013161254246996101], [0.9752225893866002, 0.0012259595279929814], [0.9468805567367533, 0.0011627877751954063], [0.9899120472629968, 0.0011327324762931967], [0.7799021175841274, 0.0011137778010261723], [0.9850418505746702, 0.0011677660888440577], [0.9934774241838877, 0.0011346496349484703]]
[1.         0.10272622 0.66280834 1.         0.25251749 1.
 1.         1.         0.40755179 1.         1.         1.
 1.         1.         1.         0.04830732 1.         0.16794766
 1.         0.10304451 0.96236064 1.         1.         1.
 1.         1.         1.         1.         1.         1.
 1.         1.         1.         1.         0.37523011 1.
 0.45694243 1.         1.         1.         0.79645785 0.43546615
 1.         1.         0.12487186 0.15909422 1.         0.14850413
 1.         0.92891794 1.         1.         1.         1.
 1.         1.         1.         0.29127605 1.         1.
 0.52518738 0.56920203 1.         0.0408295  0.57220832 1.
 1.         1.         1.         1.         0.77808043 1.
 1.         0.91552742 1.         1.         1.        ],0.014569152516499834,0.001539988760928778,[[0.9683157861127297, 0.0015626901259035986], [0.9985118696575155, 0.0010176750113433108], [0.963128684958568, 0.001385419487483719], [0.9888471033092565, 0.0011099434837154032], [0.9940285943191607, 0.0011748469781582838], [0.9645592158185913, 0.0012753403361824844], [0.949289484727375, 0.0011911113324523104], [0.9896148800229383, 0.001536469144312158], [0.9072634957131644, 0.0012161883177057575], [0.9929709393714741, 0.001221166631354409]]
[1.         0.1018832  0.65963766 1.         0.25128241 1.
 1.         1.         0.39679113 1.         1.         1.
 1.         1.         1.         0.04776348 1.         0.16503034
 1.         0.10235655 0.94719912 1.         1.         1.
 1.         1.         1.         1.         1.         1.
 1.         1.         1.         1.         0.37526302 1.
 0.44544277 1.         1.         1.         0.79300964 0.42671857
 1.         1.         0.12347349 0.15793978 1.         0.14287693
 1.         0.92322839 1.         1.         1.         1.
 1.         1.         1.         0.2831187  1.         1.
 0.52282665 0.56299342 1.         0.04079535 0.56092464 1.
 1.         1.         1.         1.         0.76802295 1.
 1.         0.91220819 1.         1.         1.        ],0.014099649204045397,0.0014410273582543664,[[0.9865804650474519, 0.0015565678159170648], [0.9972914769474938, 0.0012259595279929814], [0.9954844389335286, 0.001140957361945194], [0.9948033065864873, 0.001042751996596758], [0.9739160815421545, 0.0011530165649081825], [0.9839889569694311, 0.001539530299305536], [0.9868018588733702, 0.0011078409080498286], [0.9971806036306062, 0.0010948231257592589], [0.9949015298748807, 0.0013812143361526807], [0.9955532022056419, 0.0012941095944393188]]
[1.         0.10168708 0.65912904 1.         0.25101549 1.
 1.         1.         0.39617167 1.         1.         1.
 1.         1.         1.         0.04769037 1.         0.16479515
 1.         0.10216228 0.94317167 1.         1.         1.
 1.         1.         1.         1.         1.         1.
 1.         1.         1.         1.         0.37511314 1.
 0.44474453 1.         1.         1.         0.79140584 0.4260725
 1.         1.         0.12322927 0.15770895 1.         0.14255163
 1.         0.91957773 1.         1.         1.         1.
 1.         1.         1.         0.28265653 1.         1.
 0.5222096  0.56217485 1.         0.04072569 0.55972959 1.
 1.         1.         1.         1.         0.76681191 1.
 1.         0.90873076 1.         1.         1.        ],0.013954748919121168,0.0014089695017521907,[[0.8959318382023375, 0.0014296365650143805], [0.9343078732781581, 0.0013352655169767136], [0.9774029730481311, 0.0012762989155101767], [0.992914833451806, 0.0011107166460329054], [0.9884922098763814, 0.0011489968305872234], [0.9953696973065527, 0.0010557697788873277], [0.9952790451647261, 0.0009996789154039787], [0.9938792228384319, 0.0011669929265264445], [0.8987134148631514, 0.0011911113324523104], [0.9941820589451522, 0.0011589534578845262]]
[1.         0.10238438 0.66349836 1.         0.25151091 1.
 1.         1.         0.40141478 1.         1.         1.
 1.         1.         1.         0.04864452 1.         0.16607236
 1.         0.10278232 0.947296   1.         1.         1.
 1.         1.         1.         1.         1.         1.
 1.         1.         1.         1.         0.38212687 1.
 0.45051816 1.         1.         1.         0.80284485 0.43103082
 1.         1.         0.12426508 0.15856422 1.         0.14499602
 1.         0.92335077 1.         1.         1.         1.
 1.         1.         1.         0.28660803 1.         1.
 0.52999223 0.56605866 1.         0.04074614 0.5669319  1.
 1.         1.         1.         1.         0.77667526 1.
 1.         0.9161345  1.         1.         1.        ],0.014627182879404121,0.0015186142963248424,[[0.9968631195534026, 0.0009234893803156119], [0.9971470770271176, 0.0009956591810830195], [0.936399178749212, 0.0014256168306934214], [0.9941286503650547, 0.001298129328760167], [0.8647222844466731, 0.0016000117311301132], [0.9550747599363808, 0.00131229110738873], [0.9971502092778931, 0.0012540976682398064], [0.9792063429785101, 0.0017200475097287615], [0.9805456455493282, 0.0012722791811892176], [0.9833576264587454, 0.0010978842807525258]]
[1.         0.11502383 0.70480365 1.         0.27992442 1.
 1.         1.         0.45559613 1.         1.         1.
 1.         1.         1.         0.05263729 1.         0.1926795
 1.         0.12175584 0.98061069 1.         1.         1.
 1.         1.         1.         1.         1.         1.
 1.         1.         1.         1.         0.40212416 1.
 0.50500844 1.         1.         1.         0.87338347 0.48697632
 1.         1.         0.13984536 0.17800189 1.         0.16473846
 1.         0.97256065 1.         1.         1.         1.
 1.         1.         1.         0.32502057 1.         1.
 0.57684543 0.62833212 1.         0.04545119 0.64114576 1.
 1.         1.         1.         1.         0.84704956 1.
 1.         0.96885976 1.         1.         1.        ],0.01392906527262216,0.0017436861505483053,[[0.9932676440706436, 0.0010617066718636714], [0.9986511160879468, 0.0014434275096225635], [0.985999495874022, 0.0015896842698124303], [0.9758854863654991, 0.0012550562475674987], [0.9617559285272579, 0.0018182528750771976], [0.9324728039256177, 0.0015146387310620568], [0.9663631458833603, 0.0014937668971397589], [0.9924171372119611, 0.001179052129489433], [0.9882278892169903, 0.0013322043619834467], [0.9900407571262512, 0.0017560397016073148]]
[1.         0.11557253 0.74913365 1.         0.28529186 1.
 1.         1.         0.45026924 1.         1.         1.
 1.         1.         1.         0.05297144 1.         0.18107153
 1.         0.11611262 1.         1.         1.         1.
 1.         1.         1.         1.         1.         1.
 1.         1.         1.         1.         0.42633515 1.
 0.50547476 1.         1.         1.         0.89947296 0.48425305
 1.         1.         0.14005633 0.17924424 1.         0.16201717
 1.         1.         1.         1.         1.         1.
 1.         1.         1.         0.32125351 1.         1.
 0.59351775 0.63894028 1.         0.04628681 0.63616113 1.
 1.         1.         1.         1.         0.87152071 1.
 1.         1.         1.         1.         1.        ],0.014676268961177071,0.001574241065854892,[[0.9771409062949447, 0.0013212891553584516], [0.991438160497254, 0.0013002319044258526], [0.9967911681058889, 0.0014256168306934214], [0.9925512083739847, 0.001336409513314596], [0.9893387988317043, 0.00120412911474288], [0.9841820063837793, 0.001122961266005973], [0.9938140378505, 0.0011319593139755835], [0.997166375722216, 0.0014865005908153428], [0.9862468468534783, 0.0013103739487333455], [0.9859841466158529, 0.0014085793140818925]]
[1.         0.14554585 0.94136807 1.         0.55047688 1.
 1.         1.         0.59759631 1.         1.         1.
 1.         1.         1.         0.06825976 1.         0.20680359
 1.         0.14660333 1.         1.         1.         1.
 1.         1.         1.         1.         1.         1.
 1.         1.         1.         1.         0.5492056  1.
 0.63527801 1.         1.         1.         1.         0.60984232
 1.         1.         0.17624481 0.22573059 1.         0.20356315
 1.         1.         1.         1.         1.         1.
 1.         1.         1.         0.40456944 1.         1.
 1.         0.82308387 1.         0.0603295  0.80114721 1.
 1.         1.         1.         1.         1.         1.
 1.         1.         1.         1.         1.        ],0.013862112604814994,0.0016004536076167052,[[0.9803984942245082, 0.00131229110738873], [0.9934719975636759, 0.001385419487483719], [0.9910731336227908, 0.0012682594468682584], [0.9946330275252226, 0.0013444489819565142], [0.9817704112244, 0.001084866498461845], [0.9960913759119439, 0.0014463032476056403], [0.9885718335327572, 0.0014935814801295688], [0.9887775886013427, 0.0011310007346478912], [0.9577276231557593, 0.0016930533658199298], [0.9857498786367893, 0.0012512219302567296]]
[1.         0.06250814 0.1897398  1.         0.1626579  1.
 1.         1.         0.23024608 1.         1.         1.
 0.99433298 1.         1.         0.03192628 0.99411714 0.11024468
 1.         0.09843387 0.86491742 1.         1.         1.
 0.99515088 1.         1.         1.         1.         0.9974524
 1.         1.         1.         1.         0.31125164 1.
 0.34984955 1.         1.         1.         0.54829815 0.2357353
 1.         1.         0.06935729 0.13990562 1.         0.
 1.         0.80985888 1.         1.         0.99565145 1.
 1.         1.         1.         0.2717146  1.         0.9974524
 0.33670085 0.34312262 1.         0.0294085  0.33976866 1.
 1.         1.         1.         1.         0.47804849 1.
 1.         0.78305035 1.         1.         1.        ],0.01628700627980751,0.0016251291634054557,[[0.9755306432831264, 0.0011539751442358748], [0.9669059739220967, 0.001410496472737277], [0.9958819625207749, 0.001298129328760167], [0.9729550574405899, 0.0015217196203762828], [0.9919878733362526, 0.001200109380421921], [0.993991502514487, 0.001361301081557853], [0.9881910300602081, 0.001298314745770357], [0.7970337264230233, 0.0015228636167141651], [0.9983197018950146, 0.0013212891553584516], [0.9942381210748299, 0.0010978842807525258]]
[1.         0.14906318 0.86070158 1.         0.36796384 1.
 1.         1.         0.56172141 1.         1.         1.
 1.         1.         1.         0.06237795 1.         0.18986645
 1.         0.14975978 1.         1.         1.         1.
 1.         1.         1.         1.         1.         1.
 1.         1.         1.         1.         0.44368826 1.
 0.65195142 1.         1.         1.         0.95635963 0.62458007
 1.         1.         0.1806419  0.2311857  1.         0.20197539
 1.         1.         1.         1.         1.         1.
 1.         1.         1.         0.41434647 1.         1.
 0.76168616 0.79058765 1.         0.05969982 0.78881932 1.
 1.         1.         1.         1.         0.93857414 1.
 1.         1.         1.         1.         1.        ],0.014392663308472187,0.0017341339478398536,[[0.9861135939488503, 0.0014855420114876505], [0.9637077113708274, 0.0011660343471988632], [0.8968380383941658, 0.0016668323842283783], [0.9679647613032867, 0.0015037235244370617], [0.9010422514847273, 0.0014878300041634152], [0.9974769447654847, 0.0013553641885815093], [0.9941913520599647, 0.0012881727014628641], [0.9724159691176048, 0.0017200475097287615], [0.9961469130628607, 0.0013302872033280622], [0.998651355564013, 0.0011779081331515506]]
[1.         0.2098097  1.         1.         0.44469693 1.
 1.         1.         1.         1.         1.         1.
 1.         1.         1.         0.01701828 1.         0.29597597
 1.         0.18209142 1.         0.57935984 1.         1.
 1.         1.         1.         1.         1.         1.
 0.43855908 1.         1.         1.         0.66615696 0.57935984
 0.78230806 1.         1.         1.         1.         0.88292793
 1.         1.         0.25357732 0.44018143 1.         0.38049904
 1.         1.         1.         1.         1.         1.
 1.         1.         0.39706438 0.49623196 1.         1.
 0.53328537 1.         1.         0.11525764 0.20898564 1.
 1.         1.         1.         1.         1.         1.
 1.         1.         1.         1.         1.        ],0.015182105100320031,0.0017051910789679051,[[0.9926292548450499, 0.0013322043619834467], [0.9883227077742159, 0.0014746268048626554], [0.9973038839474063, 0.0014474472439435226], [0.9970122365686561, 0.0013352655169767136], [0.9887473893617268, 0.0019957089305073783], [0.9982676666219659, 0.001480378280828809], [0.9971106401068837, 0.0014254314136832313], [0.9929380944864415, 0.0012619517198715346], [0.9866135010189798, 0.0014985597937782202], [0.9964106999046629, 0.0014405517716393756]]
[1.         0.2969491  1.         1.         0.94937308 1.
 1.         1.         0.78251839 1.         1.         1.
 1.         1.         1.         0.03263893 1.         0.26428383
 1.         0.20420663 1.         1.         1.         1.
 1.         1.         1.         1.         1.         1.
 1.         1.         1.         1.         0.80211298 1.
 0.87783203 1.         1.         1.         1.         0.68183433
 1.         1.         0.20136905 0.25548718 1.         0.23166743
 1.         1.         1.         1.         1.         1.
 1.         1.         1.         1.         1.         1.
 1.         0.92565175 1.         0.1192958  0.89890999 1.
 1.         1.         1.         1.         1.         1.
 1.         1.         1.         1.         1.        ],0.014682090874792844,0.0017278060866373114,[[0.9927583673512075, 0.0015445086129541874], [0.9958484808598455, 0.0013653208158789232], [0.999586353440463, 0.0014933960631193788], [0.9991986068795711, 0.0011578094615466439], [0.9890840760979461, 0.001851183911962595], [0.9965229330440377, 0.0013392852512976727], [0.9905386389789491, 0.0012611785575540324], [0.9882131941405452, 0.001574934745876666], [0.9946554973728078, 0.0013111471110508477], [0.9688489165814455, 0.0015667098602245577]]
[1.         0.10158602 0.65886696 1.         0.25087795 1.
 1.         1.         0.39585248 1.         1.         1.
 1.         1.         1.         0.0476527  1.         0.16467396
 1.         0.10206217 0.94109647 1.         1.         1.
 1.         1.         1.         1.         1.         1.
 1.         1.         1.         1.         0.37503591 1.
 0.44438475 1.         1.         1.         0.79057947 0.4257396
 1.         1.         0.12310343 0.15759002 1.         0.14238401
 1.         0.91769668 1.         1.         1.         1.
 1.         1.         1.         0.28241839 1.         1.
 0.52189166 0.56175306 1.         0.04068979 0.55911382 1.
 1.         1.         1.         1.         0.7661879  1.
 1.         0.90693895 1.         1.         1.        ],0.014671704638496291,0.0015384703953021039,[[0.9902687893757692, 0.0012382041479660488], [0.9922421540524662, 0.0013452221442740164], [0.9948240360543504, 0.0011149217973640546], [0.9899575194852752, 0.0012820503914763304], [0.9907784785990433, 0.001171971240175207], [0.9778876149667243, 0.0012852969634797873], [0.9782908465574957, 0.001319186579692877], [0.9986641573873198, 0.001140771944935004], [0.9960815239166407, 0.0014512815612542918], [0.9576869979623394, 0.001462567601899667]]
[1.         0.18409811 1.         1.         0.36127831 1.
 1.         1.         0.55818316 1.         1.         1.
 1.         1.         1.         0.08292262 1.         0.27089509
 1.         0.16363966 1.         1.         1.         1.
 1.         1.         1.         1.         1.         1.
 1.         1.         1.         1.         0.61206669 1.
 0.71098672 1.         1.         1.         1.         0.6811422
 1.         1.         0.19698746 0.24409855 1.         0.16325003
 1.         1.         1.         1.         1.         1.
 1.         1.         1.         0.54889237 1.         1.
 1.         1.         1.         0.06764438 1.         1.
 1.         1.         1.         1.         1.         1.
 1.         1.         1.         1.         1.        ],0.014102867572410537,0.0017004651339329192,[[0.9913133367596061, 0.0013383266719699805], [0.9838981067536501, 0.0011489968305872234], [0.9943246258639192, 0.0014053327420784356], [0.9647038490258328, 0.0015427768713088819], [0.9190891302293047, 0.0014547135502679387], [0.9910801513134034, 0.0015707295945455169], [0.992078802325137, 0.0012171468970335608], [0.9945321729112557, 0.001298314745770357], [0.9986828699717888, 0.0011528311478979925], [0.9942765576978307, 0.001795093048479135]]
[1.         0.1005438  0.65196526 1.         0.25020322 1.
 1.         1.         0.38757526 1.         1.         1.
 1.         1.         1.         0.04612599 1.         0.16270107
 1.         0.10114567 0.93640958 1.         1.         1.
 1.         1.         1.         1.         1.         1.
 1.         1.         1.         1.         0.3636137  1.
 0.4352783  1.         1.         1.         0.77265088 0.41794302
 1.         1.         0.12153099 0.1563067  1.         0.1385439
 1.         0.9133916  1.         1.         1.         1.
 1.         1.         1.         0.2761778  1.         1.
 0.5094495  0.55580709 1.         0.04069215 0.54792097 1.
 1.         1.         1.         1.         0.75064034 1.
 1.         0.89659186 1.         1.         1.        ],0.014396334233086052,0.001495878534679571,[[0.9948515783580909, 0.0009104715980250422], [0.9623345443890863, 0.0013875220631494045], [0.9922213607409298, 0.001101904015073485], [0.9979360610822958, 0.0010647678268569383], [0.9957139635787586, 0.0010467717309177171], [0.9974361887732635, 0.001277072077827679], [0.9643960168204087, 0.001256200243905381], [0.9895864101416476, 0.0016247178823634023], [0.9299933812923834, 0.0014686899118862007], [0.9940535253355232, 0.001178866712479243]]
[1.         0.14403567 0.96462331 1.         0.36737555 1.
 1.         1.         1.         1.         1.         1.
 1.         1.         1.         0.06918549 1.         0.25590528
 1.         0.16628207 1.         1.         1.         1.
 1.         1.         1.         1.         1.         1.
 1.         1.         1.         1.         0.53924411 1.
 0.66001078 1.         1.         1.         1.         0.68220464
 1.         1.         0.1739773  0.23313122 1.         0.50472864
 1.         1.         1.         1.         1.         1.
 1.         1.         1.         0.4318407  1.         1.
 1.         0.9641452  1.         0.06303512 0.83712593 1.
 1.         1.         1.         1.         1.         1.
 1.         1.         1.         1.         1.        ],0.015785502970668403,0.0018291138233283446,[[0.8534662358617022, 0.001361486498568043], [0.9762660704742451, 0.001553692077933988], [0.9826967732873308, 0.0012682594468682584], [0.9777669307899249, 0.0016369625023364698], [0.9994554884507654, 0.0013932735391155582], [0.9856045345309552, 0.0014596918639165901], [0.9981504746454956, 0.0012822358084865204], [0.9909823591340038, 0.0018171088787394263], [0.9962686445759841, 0.001434429461652842], [0.9818644891550106, 0.0016637712292351114]]
[1.         0.11786353 0.76398377 1.         0.29094722 1.
 1.         1.         0.45919495 1.         1.         1.
 1.         1.         1.         0.05618338 1.         0.19559513
 1.         0.11841433 1.         1.         1.         1.
 1.         1.         1.         1.         1.         1.
 1.         1.         1.         1.         0.43478641 1.
 0.51549481 1.         1.         1.         0.91730327 0.49385242
 1.         1.         0.14283267 0.18279741 1.         0.16522885
 1.         1.         1.         1.         1.         1.
 1.         1.         1.         0.32762174 1.         1.
 0.60528309 0.65160603 1.         0.04720436 0.64877179 1.
 1.         1.         1.         1.         0.88879691 1.
 1.         1.         1.         1.         1.        ],0.013979825068034243,0.00159793001527814,[[0.9364859429532553, 0.0013314311996659445], [0.9439048693808316, 0.0014895617458086097], [0.9742714884061761, 0.0013595693399126585], [0.9953878834592246, 0.0016677909635560706], [0.9645377932825551, 0.0015496723436130289], [0.9705837220917679, 0.0015408597126536083], [0.9933404301454609, 0.001162014612877793], [0.9946380247591288, 0.0010827639227962704], [0.9981319306862468, 0.0012860701257974005], [0.9925579220302909, 0.0011319593139755835]]
[0.8741418  0.09732521 0.63046125 0.8741418  0.2250061  0.8741418
 0.8741418  0.8741418  0.38505448 0.8741418  0.8741418  0.8741418
 0.8741418  0.8741418  0.8741418  0.04564469 0.8741418  0.1521347
 0.8741418  0.0978526  0.83539678 0.8741418  0.8741418  0.8741418
 0.8741418  0.8741418  0.8741418  0.8741418  0.8741418  0.8741418
 0.8741418  0.8741418  0.8741418  0.8741418  0.36138896 0.8741418
 0.42541912 0.8741418  0.8741418  0.8741418  0.73192426 0.40779612
 0.8741418  0.8741418  0.11791746 0.15094403 0.8741418  0.13634598
 0.8741418  0.81931065 0.8741418  0.8741418  0.8741418  0.8741418
 0.8741418  0.8741418  0.8741418  0.27053198 0.8741418  0.8741418
 0.49603042 0.54160669 0.8741418  0.03937084 0.53571999 0.8741418
 0.8741418  0.8741418  0.8741418  0.8741418  0.71515634 0.8741418
 0.8741418  0.81191528 0.8741418  0.8741418  0.8741418 ],0.0148416188324133,0.0014267151943769406,[[0.9909694266008573, 0.0012089220113813415], [0.9964346988451286, 0.0011468942549216488], [0.9954265536130432, 0.0010597895132082868], [0.9976289731441146, 0.001249119354591155], [0.9784146306225762, 0.0015196170447107082], [0.9962497360143849, 0.0013492418785949756], [0.9969088249656699, 0.0012661568712026838], [0.9855090059226833, 0.00120412911474288], [0.9986337963818535, 0.0010126966976946594], [0.9629569183330161, 0.0012382041479660488]]
[1.         0.17113116 1.         1.         0.41504587 1.
 1.         1.         0.67847895 1.         1.         1.
 1.         1.         1.         0.0779494  1.         0.2694243
 1.         0.14040383 1.         1.         1.         1.
 1.         1.         1.         1.         1.         1.
 1.         1.         1.         1.         0.55991589 1.
 0.68082054 1.         1.         1.         1.         0.74020516
 1.         1.         0.21304125 0.22740216 1.         0.31743235
 1.         1.         1.         1.         1.         1.
 1.         1.         1.         0.38901521 1.         1.
 0.86495227 0.94826473 1.         0.06466815 0.9457871  1.
 1.         1.         1.         1.         1.         1.
 1.         1.         1.         1.         1.        ],0.01443017966586837,0.0016411986646923747,[[0.9974381383613028, 0.0012129417457023006], [0.9966485860325597, 0.0012852969634797873], [0.9755839300806244, 0.0013354509339869036], [0.989513316674002, 0.0012852969634797873], [0.9014746260301509, 0.001340243830625365], [0.9926518081635174, 0.0011319593139755835], [0.9994487147627986, 0.0014543427162475586], [0.990488415431574, 0.001298314745770357], [0.998428712133365, 0.0012330404173072074], [0.9992974643945632, 0.001630840192349936]]
[0.65302387 0.02140905 0.23898524 0.65302387 0.05284844 0.65302387
 0.65302387 0.65302387 0.10148015 0.65302387 0.65302387 0.65302387
 0.65302387 0.65302387 0.65302387 0.01719355 0.65302387 0.08380391
 0.65302387 0.0215091  0.56194141 0.65302387 0.65302387 0.65302387
 0.65302387 0.65302387 0.65302387 0.65302387 0.65302387 0.65302387
 0.65302387 0.65302387 0.65302387 0.65302387 0.17982922 0.65302387
 0.09363587 0.65302387 0.65302387 0.65302387 0.36014351 0.08970469
 0.65302387 0.65302387 0.02594451 0.03320382 0.65302387 0.03665242
 0.65302387 0.52412587 0.65302387 0.65302387 0.65302387 0.65302387
 0.65302387 0.65302387 0.65302387 0.0595101  0.65302387 0.65302387
 0.11357458 0.15018054 0.65302387 0.00857433 0.14794082 0.65302387
 0.65302387 0.65302387 0.65302387 0.65302387 0.33761682 0.65302387
 0.65302387 0.50674071 0.65302387 0.65302387 0.65302387],0.016453958433094613,0.001612002662876809,[[0.992640538832488, 0.0013063542144123863], [0.989129471211621, 0.0014855420114876505], [0.9759090170712281, 0.0013212891553584516], [0.9913618820039252, 0.0013322043619834467], [0.973483297975633, 0.0014725242291970808], [0.8432691600920721, 0.0018274363400569982], [0.9904881655985803, 0.0014514669782644818], [0.9994463590299834, 0.0014723388121868908], [0.9753422385984735, 0.0014145162070582362], [0.9696625201835185, 0.0013073127937400786]]
[1.         0.         0.32720707 1.         0.06241883 1.
 1.         1.         0.         1.         1.         1.
 1.         1.         1.         0.01782352 1.         0.03705825
 1.         0.02433154 0.88783528 0.59040305 1.         1.
 1.         1.         1.         1.         1.         1.
 0.45329877 1.         1.         1.         0.09171019 0.59040305
 0.11604316 1.         1.         1.         0.58828798 0.
 1.         1.         0.         0.         1.         0.
 1.         0.84126682 1.         1.         1.         1.
 1.         1.         0.41289344 0.07468817 1.         1.
 0.5114246  0.13584406 1.         0.         0.21819384 1.
 1.         1.         1.         1.         0.53974578 1.
 1.         0.81985763 1.         1.         1.        ],0.01621095163328122,0.0015005339626939017,[[0.9955594230251537, 0.0011158803766917469], [0.9735586800762239, 0.0013071273767299996], [0.9391817554061759, 0.0014725242291970808], [0.9731330285050542, 0.0011189415316850138], [0.9936599303729167, 0.0013582399265645861], [0.9943774006313678, 0.0013063542144123863], [0.9925535423339721, 0.0012682594468682584], [0.9250566038808457, 0.001767140325242611], [0.9941461349486034, 0.0011660343471988632], [0.9918022983862534, 0.0010808467641408859]]
[1.         0.10230312 0.66020448 1.         0.2532188  1.
 1.         1.         0.39739059 1.         1.         1.
 1.         1.         1.         0.04773786 1.         0.16510903
 1.         0.10248422 0.94335097 1.         1.         1.
 1.         1.         1.         1.         1.         1.
 1.         1.         1.         1.         0.37646032 1.
 0.44611091 1.         1.         1.         0.79206396 0.42687942
 1.         1.         0.1234758  0.15801744 1.         0.14283279
 1.         0.91983147 1.         1.         1.         1.
 1.         1.         1.         0.28491974 1.         1.
 0.52371702 0.56332161 1.         0.04097358 0.5607997  1.
 1.         1.         1.         1.         0.76754762 1.
 1.         0.90901871 1.         1.         1.        ],0.014267720879198361,0.0014339045825711532,[[0.9735371858019857, 0.0011740738158407815], [0.9931458820028005, 0.000986661133113298], [0.9937868977552023, 0.0010858250777896483], [0.9907915461212328, 0.0011149217973640546], [0.9995890543815852, 0.0014122282143824716], [0.9595851126327908, 0.0011941724874455772], [0.9952987233991805, 0.0011488114135770333], [0.9881785493183968, 0.0013452221442740164], [0.9942553312815602, 0.001007718384046008], [0.9890554702083653, 0.001084866498461845]]
[1.         0.14313609 0.83057167 1.         0.30647269 1.
 1.         1.         0.4776561  1.         1.         1.
 1.         1.         1.         0.0654106  1.         0.21815861
 1.         0.13308261 0.97175374 1.         1.         1.
 1.         1.         1.         1.         1.         1.
 1.         1.         1.         1.         0.49429003 1.
 0.57865228 1.         1.         1.         0.89631924 0.55436099
 1.         1.         0.16032629 0.201159   1.         0.15296199
 1.         0.96002649 1.         1.         1.         1.
 1.         1.         1.         0.41656108 1.         1.
 0.7625165  0.78238104 1.         0.05426457 0.78116564 1.
 1.         1.         1.         1.         0.88409494 1.
 1.         0.95463505 1.         1.         1.        ],0.014186326637860486,0.0016380070952752373,[[0.9971153313398805, 0.001183071863810392], [0.995065314717197, 0.0012893166978007464], [0.9891424361829174, 0.0015866231148192744], [0.9282177354578468, 0.0013934589561257482], [0.9862659326628184, 0.0015847059561637789], [0.97861507315779, 0.0015567532329272549], [0.9572940336257199, 0.0013233917310240262], [0.9950241780740121, 0.0011149217973640546], [0.9900607997523745, 0.001378524015179572], [0.9949719350843791, 0.0012900898601183597]]
[1.         0.12238103 0.79311192 1.         0.30084492 1.
 1.         1.         0.47937902 1.         1.         1.
 1.         1.         1.         0.05803705 1.         0.1984825
 1.         0.12287059 1.         1.         1.         1.
 1.         1.         1.         1.         1.         1.
 1.         1.         1.         1.         0.45599356 1.
 0.53803869 1.         1.         1.         0.9586108  0.51486387
 1.         1.         0.14850232 0.18957236 1.         0.17306204
 1.         1.         1.         1.         1.         1.
 1.         1.         1.         0.34223796 1.         1.
 0.63277982 0.67661038 1.         0.04874891 0.67707868 1.
 1.         1.         1.         1.         0.9275728  1.
 1.         1.         1.         1.         1.        ],0.013519198259075263,0.0017291655903310516,[[0.9810593233099342, 0.0015707295945455169], [0.9930735853358578, 0.0013792971774971852], [0.9974562446677233, 0.0013712577088552669], [0.9135802251210383, 0.0015278419303629276], [0.98788580929961, 0.001183071863810392], [0.9582699029937121, 0.0017189035133908792], [0.9970783117802133, 0.0016157198343936807], [0.986575251253403, 0.001385419487483719], [0.9923442351645938, 0.001238977310283662], [0.986961311969, 0.0015906428491402336]]
[1.         0.11717419 0.77084999 1.         0.29356901 1.
 1.         1.         0.61699504 1.         1.         1.
 1.         1.         1.         0.05555125 1.         0.19811463
 1.         0.12561124 0.96395411 1.         1.         1.
 1.         1.         1.         1.         1.         1.
 1.         1.         1.         1.         0.43513674 1.
 0.52346859 1.         1.         1.         0.86768988 0.51974144
 1.         1.         0.14178811 0.1852913  1.         0.27500177
 1.         0.9489886  1.         1.         1.         1.
 1.         1.         1.         0.33721401 1.         1.
 0.6969402  0.70917763 1.         0.04888437 0.66117497 1.
 1.         1.         1.         1.         0.85209009 1.
 1.         0.94210842 1.         1.         1.        ],0.014128288640256966,0.0017071321350779292,[[0.9913755331178846, 0.0014294511480041905], [0.994716808366225, 0.0012240423693374858], [0.9940505095590717, 0.0013243503103517185], [0.9914244802920644, 0.0013412024099530573], [0.9841204720813275, 0.0015896842698124303], [0.9902998134644718, 0.0012131271627124907], [0.9565752408377628, 0.001504682103764754], [0.9907828555496011, 0.0012171468970335608], [0.9984133124236848, 0.0013111471110508477], [0.9836881816107541, 0.001833373233033453]]
[1.         0.07535791 0.48846506 1.         0.18602169 1.
 1.         1.         0.29359353 1.         1.         1.
 1.         1.         1.         0.03386696 1.         0.11466438
 1.         0.07571007 0.85067658 1.         1.         1.
 1.         1.         1.         1.         1.         1.
 1.         1.         1.         1.         0.27798755 1.
 0.32958973 1.         1.         1.         0.5864923  0.31575233
 1.         1.         0.09132232 0.11687441 1.         0.10564167
 1.         0.78868061 1.         1.         1.         1.
 1.         1.         1.         0.20947012 1.         1.
 0.38699728 0.41661459 1.         0.03018085 0.41480247 1.
 1.         1.         1.         1.         0.56826631 1.
 1.         0.76017883 1.         1.         1.        ],0.017499005399314267,0.001708676981495552,[[0.980538690422597, 0.001319371996703067], [0.9845082614864877, 0.001242223882287008], [0.8709412731558661, 0.0019055430338006385], [0.7715149705867589, 0.0018423712810031745], [0.9583896487616227, 0.0013553641885815093], [0.9398686628091155, 0.0011570362992291416], [0.9794106420469986, 0.0016497948676168495], [0.9836824513317545, 0.001221166631354409], [0.9809624709893118, 0.0012301646793241305], [0.986480030956309, 0.0014796051185113068]]
[0.94014679 0.09961274 0.64549576 0.94014679 0.23864645 0.94014679
 0.94014679 0.94014679 0.39088477 0.94014679 0.94014679 0.94014679
 0.94014679 0.94014679 0.94014679 0.04671753 0.94014679 0.15877433
 0.94014679 0.10011277 0.89191817 0.94014679 0.94014679 0.94014679
 0.94014679 0.94014679 0.94014679 0.94014679 0.94014679 0.94014679
 0.94014679 0.94014679 0.94014679 0.94014679 0.36858646 0.94014679
 0.43555412 0.94014679 0.94014679 0.94014679 0.76311874 0.41738097
 0.94014679 0.94014679 0.12070318 0.15449182 0.94014679 0.13960046
 0.94014679 0.87189465 0.94014679 0.94014679 0.94014679 0.94014679
 0.94014679 0.94014679 0.94014679 0.27689057 0.94014679 0.94014679
 0.50975981 0.55239344 0.94014679 0.04008138 0.54831157 0.94014679
 0.94014679 0.94014679 0.94014679 0.94014679 0.74224655 0.94014679
 0.94014679 0.86268912 0.94014679 0.94014679 0.94014679],0.01455375147953639,0.0015545313090035238,[[0.998733759861049, 0.00105672835821502], [0.9959488688826376, 0.001225186365675368], [0.9967898869914308, 0.0009234893803156119], [0.975437357805646, 0.0016218421443803255], [0.9953399207030633, 0.0011118606423707877], [0.9978744778868343, 0.0011208586903403983], [0.9921701915886227, 0.0013251234726692207], [0.9943379366102302, 0.0012131271627124907], [0.9677890013607219, 0.0013494272956051656], [0.9796489081165112, 0.001161829195867603]]
[1.         0.16031393 0.9469029  1.         0.38949504 1.
 1.         1.         0.63450425 1.         1.         1.
 1.         1.         1.         0.07323599 1.         0.25312633
 1.         0.13444699 0.99114791 1.         1.         1.
 1.         1.         1.         1.         1.         1.
 1.         1.         1.         1.         0.53112937 1.
 0.64404724 1.         1.         1.         0.96750752 0.69127305
 1.         1.         0.19905133 0.21654612 1.         0.29019137
 1.         0.98747271 1.         1.         1.         1.
 1.         1.         1.         0.37244783 1.         1.
 0.81156362 0.88812393 1.         0.06093865 0.88565134 1.
 1.         1.         1.         1.         0.96367654 1.
 1.         0.98578309 1.         1.         1.        ],0.014591797420280408,0.0017848529386945758,[[0.9982642318620927, 0.0013142082660442256], [0.9512947943049785, 0.001602702052103111], [0.9972599555856337, 0.001277072077827679], [0.9972978896510095, 0.0012481607752634627], [0.9244618070253419, 0.0016880750521711674], [0.9956417497946474, 0.0010978842807525258], [0.9938955291356587, 0.0014713802328591985], [0.9949255655064416, 0.00126003456121615], [0.9018508056705044, 0.0019204779747468148], [0.9641008761292958, 0.001385604904493909]]
[1.         0.10538186 0.67846612 1.         0.26013611 1.
 1.         1.         0.40973482 1.         1.         1.
 1.         1.         1.         0.04909398 1.         0.16852276
 1.         0.10587433 0.96071776 1.         1.         1.
 1.         1.         1.         1.         1.         1.
 1.         1.         1.         1.         0.38410106 1.
 0.46090427 1.         1.         1.         0.81125465 0.4415538
 1.         1.         0.12770679 0.16343929 1.         0.14742563
 1.         0.93777837 1.         1.         1.         1.
 1.         1.         1.         0.29292682 1.         1.
 0.54101699 0.58113685 1.         0.04220545 0.57868213 1.
 1.         1.         1.         1.         0.78656558 1.
 1.         0.92723231 1.         1.         1.        ],0.014316377703723385,0.0014342580515945916,[[0.9916329228246917, 0.0010858250777896483], [0.9968446304741945, 0.0011109020630430955], [0.9923849391771563, 0.0010297342143061883], [0.9050966637096832, 0.001469648491213893], [0.9401070931171094, 0.0015647927015691732], [0.8311569049615711, 0.0014537549709401354], [0.9779095866743693, 0.0014254314136832313], [0.9764969416364123, 0.0014575892882510155], [0.9770020874840197, 0.0011310007346478912], [0.9939977782879753, 0.0010766416128097367]]
[1.         0.10176982 0.65939912 1.         0.25116895 1.
 1.         1.         0.39649404 1.         1.         1.
 1.         1.         1.         0.04771467 1.         0.16489909
 1.         0.10222561 0.9432167  1.         1.         1.
 1.         1.         1.         1.         1.         1.
 1.         1.         1.         1.         0.37534375 1.
 0.445012   1.         1.         1.         0.79157112 0.4264192
 1.         1.         0.12332954 0.15783728 1.         0.14266763
 1.         0.91964146 1.         1.         1.         1.
 1.         1.         1.         0.28282576 1.         1.
 0.52221838 0.56252176 1.         0.04075883 0.5600075  1.
 1.         1.         1.         1.         0.76699668 1.
 1.         0.90880307 1.         1.         1.        ],0.013530652378296346,0.0013493111943080254,[[0.9463229099980178, 0.001326452886017182], [0.9975138724340755, 0.0011627877751954063], [0.9893566640709375, 0.0012893166978007464], [0.9980951979629854, 0.0011218172696680906], [0.9954660762280186, 0.0011189415316850138], [0.815603004989267, 0.0011842158601482744], [0.9645897598143588, 0.0010306927936338806], [0.9910945788499201, 0.0009956591810830195], [0.9968228094509326, 0.0010687875611780084], [0.9975534907076672, 0.0011177975353471314]]
[0.91112211 0.09320728 0.60152104 0.91112211 0.23070123 0.91112211
 0.91112211 0.91112211 0.36206471 0.91112211 0.91112211 0.91112211
 0.91112211 0.91112211 0.91112211 0.04349476 0.91112211 0.15043278
 0.91112211 0.09337389 0.85950695 0.91112211 0.91112211 0.91112211
 0.91112211 0.91112211 0.91112211 0.91112211 0.91112211 0.91112211
 0.91112211 0.91112211 0.91112211 0.91112211 0.34299398 0.91112211
 0.40645407 0.91112211 0.91112211 0.91112211 0.7216634  0.38893488
 0.91112211 0.91112211 0.11250019 0.14397151 0.91112211 0.13013658
 0.91112211 0.8380774  0.91112211 0.91112211 0.91112211 0.91112211
 0.91112211 0.91112211 0.91112211 0.25958433 0.91112211 0.91112211
 0.47716194 0.51324852 0.91112211 0.03733058 0.51095117 0.91112211
 0.91112211 0.91112211 0.91112211 0.91112211 0.69932559 0.91112211
 0.91112211 0.82822548 0.91112211 0.91112211 0.91112211],0.013974188100397281,0.0014391045828549408,[[0.9925748578434399, 0.0010517500445663686], [0.994528708238508, 0.001413372210720354], [0.8102063885706282, 0.0013314311996659445], [0.903160162224059, 0.001613029513420794], [0.9805686968522861, 0.0012292060999964383], [0.9904718031433438, 0.0013572813472368939], [0.9991739123886886, 0.0011147363803538646], [0.9889188542981239, 0.0011660343471988632], [0.4988502994250517, 0.0013025198971016172], [0.9500571296349206, 0.0015596289709103317]]
[1.         0.1586877  1.         1.         0.39177514 1.
 1.         1.         0.6182808  1.         1.         1.
 1.         1.         1.         0.07442779 1.         0.25719116
 1.         0.15942995 1.         1.         1.         1.
 1.         1.         1.         1.         1.         1.
 1.         1.         1.         1.         0.58552274 1.
 0.69408478 1.         1.         1.         1.         0.6649501
 1.         1.         0.19230376 0.24613053 1.         0.22244655
 1.         1.         1.         1.         1.         1.
 1.         1.         1.         0.44111975 1.         1.
 0.8150292  0.87736653 1.         0.06355662 0.87345745 1.
 1.         1.         1.         1.         1.         1.
 1.         1.         1.         1.         1.        ],0.014604456244424477,0.001665068820029052,[[0.993474147574002, 0.001494540059457261], [0.9878266541510891, 0.0014876445871532251], [0.9081634694525301, 0.0014194945207068876], [0.9841491685844997, 0.0011991508010942287], [0.9927781837158405, 0.0015866231148192744], [0.9552403954387176, 0.001462567601899667], [0.9964382540344543, 0.0012730523435067198], [0.998157626225157, 0.001263095716209417], [0.9681597968639786, 0.0014284925686764982], [0.9847729042677356, 0.0014304097273318828]]
[1.         0.13281526 0.78788233 1.         0.2926638  1.
 1.         1.         0.45736642 1.         1.         1.
 1.         1.         1.         0.06099825 1.         0.20487107
 1.         0.12538343 0.96463679 1.         1.         1.
 1.         1.         1.         1.         1.         1.
 1.         1.         1.         1.         0.4646149  1.
 0.54530915 1.         1.         1.         0.87019573 0.52241706
 1.         1.         0.15108911 0.19033991 1.         0.1503698
 1.         0.94995472 1.         1.         1.         1.
 1.         1.         1.         0.38321875 1.         1.
 0.70267991 0.72754954 1.         0.05089338 0.72602791 1.
 1.         1.         1.         1.         0.85489139 1.
 1.         0.94320485 1.         1.         1.        ],0.013970890400102734,0.0016039713334911568,[[0.9945321065711218, 0.0012720937641790275], [0.9852372929505898, 0.001434614878663032], [0.9983142450950191, 0.0013061687974021963], [0.9992705046436453, 0.0012581174025607655], [0.9925840394582516, 0.0011499554099148046], [0.9976342507731958, 0.0010737658748266599], [0.9447610945459146, 0.0013875220631494045], [0.9871794433833562, 0.0011610560335502118], [0.9796081277898958, 0.001277072077827679], [0.9882071936069645, 0.0014796051185113068]]
[0.62706632 0.04714242 0.30569784 0.62706632 0.1173786  0.62706632
 0.62706632 0.62706632 0.18159084 0.62706632 0.62706632 0.62706632
 0.62706632 0.62706632 0.62706632 0.02159421 0.62706632 0.07627862
 0.62706632 0.04742888 0.54578468 0.62706632 0.62706632 0.62706632
 0.62706632 0.62706632 0.62706632 0.62706632 0.62706632 0.62706632
 0.62706632 0.62706632 0.62706632 0.62706632 0.17025481 0.62706632
 0.20394716 0.62706632 0.62706632 0.62706632 0.36195903 0.19585535
 0.62706632 0.62706632 0.05697272 0.07330017 0.62706632 0.06488229
 0.62706632 0.51203823 0.62706632 0.62706632 0.62706632 0.62706632
 0.62706632 0.62706632 0.62706632 0.12938649 0.62706632 0.62706632
 0.23864616 0.26060226 0.62706632 0.01909317 0.25672865 0.62706632
 0.62706632 0.62706632 0.62706632 0.62706632 0.35171311 0.62706632
 0.62706632 0.49652378 0.62706632 0.62706632 0.62706632],0.01715314682829063,0.0016052985948489438,[[0.9889639713189468, 0.001197048225428654], [0.9589556555595931, 0.0017822606831987553], [0.9817496618464076, 0.0013743188638485337], [0.9608705163633358, 0.0013704845465377646], [0.9794143994412672, 0.0013702991295275746], [0.9691932759020929, 0.0012081488490638392], [0.9171889764270634, 0.0012893166978007464], [0.9099057623720287, 0.001434429461652842], [0.7548668984491425, 0.0016088243620897558], [0.9759186358457793, 0.0011109020630430955]]
[1.         0.11684144 0.76844958 1.         0.29265471 1.
 1.         1.         0.61225048 1.         1.         1.
 1.         1.         1.         0.05538236 1.         0.19739873
 1.         0.12510742 0.96350758 1.         1.         1.
 1.         1.         1.         1.         1.         1.
 1.         1.         1.         1.         0.43384709 1.
 0.52177715 1.         1.         1.         0.86605086 0.51772889
 1.         1.         0.14138935 0.18469867 1.         0.27215598
 1.         0.94835669 1.         1.         1.         1.
 1.         1.         1.         0.3360418  1.         1.
 0.69318598 0.70601917 1.         0.04870907 0.65899534 1.
 1.         1.         1.         1.         0.85025782 1.
 1.         0.94139128 1.         1.         1.        ],0.014791982819877304,0.0016879326118777183,[[0.8674942127686465, 0.0015196170447107082], [0.9818860059680508, 0.0013593839229024685], [0.9978245032726124, 0.0014424689302947602], [0.9997660083150344, 0.0012479753582532727], [0.9913674330588873, 0.001319371996703067], [0.988498610527229, 0.001532820244011579], [0.9942210431964691, 0.0015657512808968654], [0.9979599632789555, 0.001063809247529246], [0.9077333949215854, 0.0018073376684522025], [0.9909721299275213, 0.00122098121434433]]
[1.         0.11564373 0.74959517 1.         0.28546762 1.
 1.         1.         0.45054664 1.         1.         1.
 1.         1.         1.         0.05501793 1.         0.19136863
 1.         0.11618415 0.99220179 1.         1.         1.
 1.         1.         1.         1.         1.         1.
 1.         1.         1.         1.         0.4265978  1.
 0.50578617 1.         1.         1.         0.90002711 0.48455139
 1.         1.         0.14014261 0.17935467 1.         0.16211699
 1.         0.98896413 1.         1.         1.         1.
 1.         1.         1.         0.32145143 1.         1.
 0.59388341 0.63933392 1.         0.04631533 0.63655306 1.
 1.         1.         1.         1.         0.87205763 1.
 1.         0.98747566 1.         1.         1.        ],0.014134001308525953,0.001766881661409173,[[0.7735070688422029, 0.0017703868972459569], [0.9966593984491202, 0.0012450996202701958], [0.9951469210558649, 0.0011750323951684738], [0.9846117334094359, 0.0018632431149254725], [0.9930249613307569, 0.00120412911474288], [0.9969064604036519, 0.001368381970872079], [0.9721755150405319, 0.0013913563804601736], [0.9627377734722422, 0.0014405517716393756], [0.9932426143923347, 0.0012470167789255804], [0.985839609172769, 0.0015998263141199232]]
[1.         0.10308284 0.66830253 1.         0.25933831 1.
 1.         1.         0.39972909 1.         1.         1.
 1.         1.         1.         0.04834497 1.         0.1688464
 1.         0.10354134 0.97765888 1.         1.         1.
 1.         1.         1.         1.         1.         1.
 1.         1.         1.         1.         0.37950478 1.
 0.45092852 1.         1.         1.         0.81043953 0.43192081
 1.         1.         0.12492901 0.15987368 1.         0.1445374
 1.         0.9516625  1.         1.         1.         1.
 1.         1.         1.         0.2865363  1.         1.
 0.53058675 0.56875651 1.         0.04115923 0.56741249 1.
 1.         1.         1.         1.         0.78334133 1.
 1.         0.93971103 1.         1.         1.        ],0.013966504645332134,0.001388821616389777,[[0.9972108245204414, 0.0010678289818502051], [0.9882838178763648, 0.0011189415316850138], [0.9950662227717524, 0.0011279395796546243], [0.9995956976140864, 0.001340058413615175], [0.9829046620348483, 0.00126003456121615], [0.8289529151470256, 0.0012734231775270999], [0.9983357943298439, 0.00100465722905263], [0.9958826435442178, 0.0009786216644713797], [0.9939397455280622, 0.0012339989966350107], [0.9872377330967399, 0.0010297342143061883]]
[1.         0.12204595 0.75906195 1.         0.29910417 1.
 1.         1.         0.47893551 1.         1.         1.
 1.         1.         1.         0.05656139 1.         0.1954692
 1.         0.11337353 0.959832   1.         1.         1.
 1.         1.         1.         1.         1.         1.
 1.         1.         1.         1.         0.42929164 1.
 0.51395478 1.         1.         1.         0.85255925 0.51816656
 1.         1.         0.14955939 0.17814086 1.         0.19382129
 1.         0.94315508 1.         1.         1.         1.
 1.         1.         1.         0.31383763 1.         1.
 0.62269124 0.67536456 1.         0.04774488 0.67290981 1.
 1.         1.         1.         1.         0.83517551 1.
 1.         0.9354881  1.         1.         1.        ],0.015268837632538865,0.0018030793431160555,[[0.9968394417218681, 0.0013042516387468117], [0.9986123865548555, 0.0015064138454099485], [0.9943572768126592, 0.0011489968305872234], [0.9950544071443105, 0.0017830338455162575], [0.9959508654515279, 0.0013693405501998823], [0.9835960559392999, 0.0016296961960120537], [0.9173340716615953, 0.0015938894211435795], [0.9524738403901639, 0.0015058261001026363], [0.9966609625292595, 0.0014252459966730413], [0.9974000559097677, 0.001179052129489433]]
[1.         0.10155    0.65868159 1.         0.25076125 1.
 1.         1.         0.39563761 1.         1.         1.
 1.         1.         1.         0.04765011 1.         0.16462295
 1.         0.10205736 0.94309708 1.         1.         1.
 1.         1.         1.         1.         1.         1.
 1.         1.         1.         1.         0.3747311  1.
 0.44430142 1.         1.         1.         0.79113203 0.42549813
 1.         1.         0.12306315 0.15749636 1.         0.14235946
 1.         0.91947217 1.         1.         1.         1.
 1.         1.         1.         0.28237618 1.         1.
 0.52219506 0.56160013 1.         0.04067079 0.55926919 1.
 1.         1.         1.         1.         0.76650581 1.
 1.         0.90861095 1.         1.         1.        ],0.01450776123074203,0.001557843224910394,[[0.9936244494649615, 0.001084866498461845], [0.7443740901727582, 0.0011891941737969258], [0.9806057573288078, 0.0015448794469744564], [0.9799910767114992, 0.0010117381183668561], [0.9255431575339704, 0.0013953761147811328], [0.99379029160317, 0.001221166631354409], [0.998550539290084, 0.0012330404173072074], [0.979053175932119, 0.0013433049856186319], [0.9957427749900349, 0.001192843074097505], [0.9995202332048302, 0.0014342440446426519]]
[1.         0.17195273 1.         0.68873079 0.17270831 1.
 1.         1.         0.83862797 0.68873079 1.         1.
 1.         0.69655643 1.         0.11717536 1.         0.29095429
 1.         0.14958008 1.         1.         1.         1.
 0.68873079 0.69655643 1.         1.         1.         1.
 1.         1.         1.         1.         0.79600554 1.
 0.75382412 1.         0.68873079 1.         1.         0.97374796
 1.         0.68873079 0.08307594 0.23063482 1.         0.20847199
 1.         0.62856433 0.69655643 1.         0.68873079 1.
 1.         1.         0.69655643 0.58372861 0.68873079 1.
 1.         0.97282873 1.         0.09660686 0.37822658 1.
 1.         1.         1.         1.         0.52159613 1.
 0.69655643 1.         1.         0.68873079 1.        ],0.013468511147425416,0.001576224996051108,[[0.9627842325232094, 0.0012301646793241305], [0.9902621625300768, 0.0013092299523954631], [0.9596452035942887, 0.0013664648122166945], [0.9974428867303609, 0.0013011904837535448], [0.7628211089016419, 0.0015869939488395435], [0.9917718983736148, 0.0011870915981313512], [0.9426891598082402, 0.0013745042808587238], [0.9755985251272348, 0.0014596918639165901], [0.9816658732370437, 0.0014514669782644818], [0.9906033305790712, 0.0012902752771284387]]
[0.85311642 0.13415621 1.         0.69794859 0.63347751 1.
 1.         0.69794859 0.59981978 0.85311642 1.         1.
 1.         0.69794859 1.         0.07238768 1.         0.41586307
 1.         0.25778892 1.         1.         1.         1.
 1.         1.         1.         1.         1.         1.
 1.         0.85311642 1.         1.         1.         1.
 1.         0.69794859 1.         1.         1.         0.65643539
 0.85311642 0.69794859 0.16589114 0.24021337 1.         0.35968308
 1.         1.         1.         1.         1.         1.
 1.         1.         1.         0.43218963 1.         0.85311642
 1.         0.99251702 1.         0.04366977 0.80232229 1.
 1.         0.85311642 1.         1.         0.93044573 0.85311642
 1.         1.         1.         0.73157998 1.        ],0.014748713344835528,0.001746610228511401,[[0.9917478799653261, 0.001574934745876666], [0.9958909990469648, 0.0013641768195410409], [0.9994811049115934, 0.0011738883988305915], [0.9805703693534028, 0.0018381661296719143], [0.980475719930147, 0.0012382041479660488], [0.9772368762947101, 0.0014757708012005377], [0.9897454627647605, 0.001462382184889477], [0.9986298380549847, 0.0012540976682398064], [0.9951859057501641, 0.0015456526092920697], [0.9807006306178664, 0.0010297342143061883]]
[1.         0.09638178 0.63718512 1.         0.24391721 1.
 1.         1.         0.38574202 1.         1.         1.
 1.         1.         1.         0.04542226 1.         0.15796485
 1.         0.09820461 0.93951329 1.         1.         1.
 1.         1.         1.         1.         1.         1.
 1.         1.         1.         1.         0.35985902 1.
 0.42760492 1.         1.         1.         0.77797738 0.40965213
 1.         1.         0.11848101 0.15214754 1.         0.14121915
 1.         0.91440047 1.         1.         1.         1.
 1.         1.         1.         0.26551733 1.         1.
 0.49145136 0.53398941 1.         0.03899277 0.53138674 1.
 1.         1.         1.         1.         0.75180019 1.
 1.         0.90285521 1.         1.         1.        ],0.014172169239053756,0.0014021738982722945,[[0.994250189466827, 0.0011980068047563464], [0.9225419255568994, 0.0013534470299261248], [0.9973696302889539, 0.0010086769633735893], [0.9988085517392803, 0.001309044535385273], [0.9745717973136486, 0.0011771349708340484], [0.9930790679087855, 0.0010247559006575369], [0.9916571642194084, 0.0009956591810830195], [0.9942483019244966, 0.0010126966976946594], [0.9876736386435715, 0.0011539751442358748], [0.8233696186759932, 0.0012542830852499964]]
[1.         0.1019115  0.66074796 1.         0.25163212 1.
 1.         1.         0.39937158 1.         1.         1.
 1.         1.         1.         0.04780428 1.         0.16527797
 1.         0.10250207 0.94347283 1.         1.         1.
 1.         1.         1.         1.         1.         1.
 1.         1.         1.         1.         0.37598293 1.
 0.4458853  1.         1.         1.         0.79251126 0.42742984
 1.         1.         0.1234982  0.15810865 1.         0.14447094
 1.         0.92000392 1.         1.         1.         1.
 1.         1.         1.         0.28344711 1.         1.
 0.52474159 0.56430504 1.         0.04084391 0.56119962 1.
 1.         1.         1.         1.         0.76804766 1.
 1.         0.90921442 1.         1.         1.        ],0.014196834304739416,0.0014081048114758894,[[0.9188419539511365, 0.001284338384152095], [0.9987915094285733, 0.0010105941220289738], [0.9988243975179283, 0.00100465722905263], [0.9963758699643229, 0.0009104715980250422], [0.9668464975550748, 0.0014956840557951434], [0.8446447962682762, 0.0012973561664427757], [0.9960461879900139, 0.00120412911474288], [0.9921352261129673, 0.00102169474566427], [0.9889968819556351, 0.0012089220113813415], [0.9952019631096166, 0.0014003544284297842]]
[1.         0.10027185 0.64995566 1.         0.247522   1.
 1.         1.         0.39065798 1.         1.         1.
 1.         1.         1.         0.04694735 1.         0.16210056
 1.         0.10074044 0.93819996 1.         1.         1.
 1.         1.         1.         1.         1.         1.
 1.         1.         1.         1.         0.36989253 1.
 0.43855483 1.         1.         1.         0.78039152 0.42014267
 1.         1.         0.12151424 0.15551405 1.         0.14056768
 1.         0.91254187 1.         1.         1.         1.
 1.         1.         1.         0.27872268 1.         1.
 0.51494179 0.55435082 1.         0.04015889 0.5519396  1.
 1.         1.         1.         1.         0.75613987 1.
 1.         0.90074593 1.         1.         1.        ],0.014832925532017835,0.0015662476757286829,[[0.9944536286348132, 0.0011449770962661532], [0.9902118997032769, 0.0010548111995596354], [0.998715535084746, 0.001063809247529246], [0.98849748121316, 0.0014596918639165901], [0.9903089319086715, 0.001595621162788885], [0.9992090698002447, 0.0012259595279929814], [0.9960755394889175, 0.0010297342143061883], [0.9970052015601675, 0.0011189415316850138], [0.9941978918234455, 0.0012831943878142127], [0.9900357208042145, 0.0012429970446046212]]
[1.         0.11526381 0.74718265 1.         0.28646644 1.
 1.         1.         0.44831978 1.         1.         1.
 1.         1.         1.         0.05405774 1.         0.1875082
 1.         0.11579323 1.         1.         1.         1.
 1.         1.         1.         1.         1.         1.
 1.         1.         1.         1.         0.42489564 1.
 0.50415604 1.         1.         1.         0.90031464 0.48295949
 1.         1.         0.13968549 0.17876544 1.         0.16159594
 1.         1.         1.         1.         1.         1.
 1.         1.         1.         0.32039537 1.         1.
 0.59241248 0.63678293 1.         0.04611335 0.63446179 1.
 1.         1.         1.         1.         0.87157672 1.
 1.         1.         1.         1.         1.        ],0.013790418151366005,0.001778324979444558,[[0.9877544107845997, 0.0016126586794005249], [0.9967629365754703, 0.0013482832992672833], [0.9727128128804541, 0.001162014612877793], [0.9977870410965832, 0.0011288981589823166], [0.9964359291472629, 0.0016469191296337726], [0.9629134006712545, 0.0015077432587580208], [0.9842145366395716, 0.0014166187827238108], [0.992493026291821, 0.0012682594468682584], [0.9993037026547169, 0.001175990974496166], [0.9866793338261577, 0.001651897443282424]]
[1.         0.10157698 0.65858861 1.         0.25075543 1.
 1.         1.         0.39572409 1.         1.         1.
 1.         1.         1.         0.0476424  1.         0.16462926
 1.         0.10210165 0.94308158 1.         1.         1.
 1.         1.         1.         1.         1.         1.
 1.         1.         1.         1.         0.37482015 1.
 0.44437025 1.         1.         1.         0.79107513 0.42557446
 1.         1.         0.12308688 0.15759846 1.         0.14227437
 1.         0.91945023 1.         1.         1.         1.
 1.         1.         1.         0.28248791 1.         1.
 0.52166621 0.56156273 1.         0.04068773 0.55911753 1.
 1.         1.         1.         1.         0.76644221 1.
 1.         0.90858605 1.         1.         1.        ],0.014150111448398745,0.0014950962823939628,[[0.997970392795868, 0.0010086769633735893], [0.9956142947113542, 0.0009956591810830195], [0.994586630688882, 0.0009916394467619494], [0.9982267336534503, 0.0009535446792179325], [0.8372807498324104, 0.0012583028195709556], [0.9596132954335891, 0.0014916643214741843], [0.9958705802242563, 0.0012891312807905564], [0.9613189654182434, 0.0015556092365893726], [0.9936002398386667, 0.0013071273767299996], [0.9301453503475359, 0.0014887885834911074]]
[0.98399338 0.10011793 0.64888488 0.98399338 0.24714204 0.98399338
 0.98399338 0.98399338 0.39004512 0.98399338 0.98399338 0.98399338
 0.98399338 0.98399338 0.98399338 0.04694924 0.98399338 0.16221637
 0.98399338 0.1005858  0.92835259 0.98399338 0.98399338 0.98399338
 0.98399338 0.98399338 0.98399338 0.98399338 0.98399338 0.98399338
 0.98399338 0.98399338 0.98399338 0.98399338 0.3692512  0.98399338
 0.43788162 0.98399338 0.98399338 0.98399338 0.77905249 0.41949772
 0.98399338 0.98399338 0.1213277  0.15527533 0.98399338 0.14034706
 0.98399338 0.90514668 0.98399338 0.98399338 0.98399338 0.98399338
 0.98399338 0.98399338 0.98399338 0.27829482 0.98399338 0.98399338
 0.51414868 0.55347666 0.98399338 0.04009724 0.5510704  0.98399338
 0.98399338 0.98399338 0.98399338 0.98399338 0.75485072 0.98399338
 0.98399338 0.89447809 0.98399338 0.98399338 0.98399338],0.01506518206710854,0.0016142909201402398,[[0.9908430255157724, 0.001179052129489433], [0.9968158671465149, 0.001291233856456242], [0.9987444328626495, 0.0011308153176377012], [0.9900018601727604, 0.0015094750004032154], [0.7737141376389061, 0.0015910136831605026], [0.9577680408639248, 0.0016509388639547318], [0.9949986455831011, 0.0013563227679092016], [0.9699832339833302, 0.0011359790482965426], [0.997196744613123, 0.001689806793816362], [0.9969435997480948, 0.0012449142032600058]]
[1.         0.10151156 0.65855612 1.         0.25068996 1.
 1.         1.         0.39548786 1.         1.         1.
 1.         1.         1.         0.04763882 1.         0.16457467
 1.         0.10202794 0.94307616 1.         1.         1.
 1.         1.         1.         1.         1.         1.
 1.         1.         1.         1.         0.37462397 1.
 0.44417718 1.         1.         1.         0.79105526 0.42533708
 1.         1.         0.12301657 0.15743674 1.         0.14230558
 1.         0.91944257 1.         1.         1.         1.
 1.         1.         1.         0.28229757 1.         1.
 0.52219098 0.56143898 1.         0.04065539 0.55914009 1.
 1.         1.         1.         1.         0.76641998 1.
 1.         0.90857736 1.         1.         1.        ],0.014204765847822483,0.0015247891032448794,[[0.9696506029920815, 0.0015366545613223481], [0.9964518767744638, 0.0011878647604488535], [0.8986636747759076, 0.001291419273466321], [0.9909546147200278, 0.001403415583423051], [0.9864335754280823, 0.0012941095944393188], [0.9976484343300207, 0.0009805388231267642], [0.9938011852316319, 0.0010938645464314556], [0.9973429184679891, 0.001140771944935004], [0.9992289626305725, 0.0011769495538238584], [0.9989922305602497, 0.0011348350519586603]]
[1.         0.1029078  0.69568671 1.         0.31696503 1.
 1.         1.         0.43358895 1.         1.         1.
 1.         1.         1.         0.05625011 1.         0.16588813
 1.         0.10918244 1.         1.         1.         1.
 1.         1.         1.         1.         1.         1.
 1.         1.         1.         1.         0.4110302  1.
 0.44964317 1.         1.         1.         0.88546835 0.48426909
 1.         1.         0.15603302 0.16861442 1.         0.15240813
 1.         1.         1.         1.         1.         1.
 1.         1.         1.         0.30570105 1.         1.
 0.54517506 0.56337597 1.         0.04717135 0.70851001 1.
 1.         1.         1.         1.         0.96977703 1.
 1.         1.         1.         1.         1.        ],0.013886601000376484,0.0013777875582726814,[[0.7539961297363788, 0.0013676088085545768], [0.9953038322355476, 0.0010728072954989676], [0.9985181919796602, 0.0009144913323460013], [0.9602297640787382, 0.0014665873362207371], [0.9946581858464563, 0.0012160029006956785], [0.9978008111262411, 0.0013111471110508477], [0.9392170324424949, 0.0011700540815198224], [0.9966300280615307, 0.001256014826895191], [0.7075298973430629, 0.0013465515576220888], [0.9889428915952337, 0.0011319593139755835]]
[0.95221362 0.03622994 0.7731883  0.85853616 0.         0.7731883
 0.7731883  0.53964568 0.13263968 0.95221362 0.7731883  0.7731883
 0.7731883  0.858664   0.74130291 0.00667639 0.7731883  0.
 0.7731883  0.         0.652698   0.7731883  0.7731883  0.7731883
 0.7731883  0.7731883  0.7731883  0.7731883  0.7731883  0.74130291
 0.         0.95221362 0.7731883  0.7731883  0.         0.74130291
 0.         0.858664   0.7731883  0.7731883  0.         0.16459067
 0.95221362 0.858664   0.         0.0633251  0.7731883  0.
 0.7731883  0.60267293 0.74130291 0.7731883  0.7731883  0.7731883
 0.         0.7731883  0.7731883  0.02760353 0.7731883  0.95221362
 0.         0.         0.         0.02782469 0.12158067 0.7731883
 0.74130291 0.95221362 0.7731883  0.7731883  0.36354554 0.95221362
 0.7731883  0.57547291 0.7731883  0.89965477 0.74130291],0.017470097274616132,0.0015685988454577193,[[0.9667155629271349, 0.00147672938052823], [0.9895584936575859, 0.0013153522623819969], [0.9962977688212648, 0.0012512219302567296], [0.9391711794691162, 0.0016040314654511834], [0.996197084873524, 0.0012822358084865204], [0.9241586483118437, 0.0015837473768360866], [0.9176718551322999, 0.0011780935501617407], [0.9520370848642307, 0.0013745042808587238], [0.8623048010353596, 0.0015176998860554347], [0.9913014966242388, 0.001392500376798056]]
[1.         0.13260768 0.87395386 1.         0.32917244 1.
 1.         1.         0.51882382 1.         1.         1.
 1.         1.         1.         0.06358602 1.         0.27341575
 1.         0.13533168 1.         1.         1.         1.
 1.         1.         1.         0.80643166 1.         1.
 1.         1.         1.         1.         0.61744144 1.
 0.95604447 1.         1.         1.         1.         0.70426777
 1.         0.94461402 0.15927872 0.20327224 0.80643166 0.15695547
 1.         1.         1.         1.         1.         1.
 1.         1.         0.80643166 0.38360141 1.         1.
 0.75919106 0.73179086 1.         0.04333781 0.68178988 1.
 1.         1.         1.         1.         1.         1.
 1.         1.         1.         1.         1.        ],0.01578111724942862,0.0016896590558143974,[[0.9919687483518072, 0.0018463910153241336], [0.9637476376781419, 0.0012713206018615253], [0.9890546385471558, 0.0016490217052993472], [0.9951801816093936, 0.0015305322513358144], [0.9955737232851459, 0.001333348358321329], [0.9968658034608073, 0.0010938645464314556], [0.9966622423245952, 0.0011449770962661532], [0.8541779631042585, 0.0014637115982375493], [0.998849366366261, 0.0013812143361526807], [0.9625812268707102, 0.0015268833510351243]]
[1.         0.10233137 0.66330534 1.         0.25260595 1.
 1.         1.         0.39868185 1.         1.         1.
 1.         1.         1.         0.04779557 1.         0.1658393
 1.         0.10280959 0.94914771 1.         1.         1.
 1.         1.         1.         1.         1.         1.
 1.         1.         1.         1.         0.3774899  1.
 0.44756247 1.         1.         1.         0.79321968 0.42877214
 1.         1.         0.12401006 0.15778348 1.         0.14345485
 1.         0.93684883 1.         1.         1.         1.
 1.         1.         1.         0.28444747 1.         1.
 0.52551837 0.56573684 1.         0.04098373 0.5632761  1.
 1.         1.         1.         1.         0.76753969 1.
 1.         0.91448857 1.         1.         1.        ],0.013774071437214958,0.0013654260772252126,[[0.9945260265106439, 0.0009575644135388917], [0.9975413228079439, 0.0012920070187736332], [0.9960525392034552, 0.0009024321293831239], [0.9902731752260899, 0.0012470167789255804], [0.9945277473954296, 0.0010167164320156186], [0.996801233316591, 0.001101904015073485], [0.9874632264914509, 0.0013584253435747762], [0.9651637285371423, 0.0011780935501617407], [0.7446698712472015, 0.0012443264579526936], [0.9902364796092573, 0.001063809247529246]]
[1.         0.10190991 0.66073656 1.         0.25162778 1.
 1.         1.         0.39934903 1.         1.         1.
 1.         1.         1.         0.04780348 1.         0.16527457
 1.         0.10249968 0.94347071 1.         1.         1.
 1.         1.         1.         1.         1.         1.
 1.         1.         1.         1.         0.3759768  1.
 0.44587727 1.         1.         1.         0.79250347 0.42742027
 1.         1.         0.12349631 0.15810583 1.         0.14445742
 1.         0.92000092 1.         1.         1.         1.
 1.         1.         1.         0.28344154 1.         1.
 0.52472375 0.56429003 1.         0.04084308 0.56118926 1.
 1.         1.         1.         1.         0.76803895 1.
 1.         0.90921102 1.         1.         1.        ],0.014347109593278637,0.0014077282901992884,[[0.9230556541541438, 0.0015238221960419684], [0.9898298486673353, 0.001150913989242608], [0.9965698091889416, 0.0012470167789255804], [0.9942959752916332, 0.0011239198453336652], [0.9981006491203164, 0.0014683190778659316], [0.9314030353093121, 0.0014516523952745608], [0.9978266404998557, 0.0009615841478598508], [0.9927824500925319, 0.001042751996596758], [0.9925358381615906, 0.0010597895132082868], [0.9968379196845661, 0.0010818053434685782]]
[1.         0.10249438 0.6643619  1.         0.25300832 1.
 1.         1.         0.3993169  1.         1.         1.
 1.         1.         1.         0.04811422 1.         0.16633225
 1.         0.10297335 0.94600774 1.         1.         1.
 1.         1.         1.         1.         1.         1.
 1.         1.         1.         1.         0.37809119 1.
 0.44827538 1.         1.         1.         0.79768887 0.42945511
 1.         1.         0.12420759 0.15896102 1.         0.14368336
 1.         0.92359128 1.         1.         1.         1.
 1.         1.         1.         0.28490056 1.         1.
 0.52635546 0.56663799 1.         0.04104901 0.56417332 1.
 1.         1.         1.         1.         0.77289968 1.
 1.         0.91328563 1.         1.         1.        ],0.014495254060637739,0.0016099616196417308,[[0.996361135603959, 0.001277072077827679], [0.9930359792914054, 0.0012552416645776887], [0.9705909454655464, 0.00120412911474288], [0.9837076290039719, 0.0016107415207450293], [0.9983193832564123, 0.0011878647604488535], [0.9815725143649598, 0.0012391627272938521], [0.997330645021275, 0.0011578094615466439], [0.9812098425313572, 0.0012973561664427757], [0.9990472046448566, 0.0013310603656455644], [0.9893329216957699, 0.0014855420114876505]]
[1.         0.07902788 0.51216997 1.         0.19184883 1.
 1.         1.         0.30913791 1.         1.         1.
 1.         1.         1.         0.0370634  1.         0.12688768
 1.         0.07941258 0.84832677 1.         1.         1.
 1.         1.         1.         1.         1.         1.
 1.         1.         1.         1.         0.29202751 1.
 0.34558835 1.         1.         1.         0.60964007 0.33112967
 1.         1.         0.09576428 0.12256626 1.         0.11076721
 1.         0.78535519 1.         1.         1.         1.
 1.         1.         1.         0.21967145 1.         1.
 0.40504292 0.43765602 1.         0.03173382 0.43500361 1.
 1.         1.         1.         1.         0.59196233 1.
 1.         0.7564049  1.         1.         1.        ],0.015254234426571037,0.0015497367503176922,[[0.9861221971375007, 0.0018982767274763335], [0.991326894561743, 0.0010507914652386763], [0.9870416977981958, 0.0011399987826175018], [0.9897723481681675, 0.001221166631354409], [0.9962537011294922, 0.001189967336114428], [0.9923000456741401, 0.0013233917310240262], [0.9859050601849647, 0.001179052129489433], [0.9814959756156182, 0.0013063542144123863], [0.9899342339773126, 0.0014644847605551625], [0.9977679398011844, 0.0012410798859491257]]
[0.95670223 0.09729838 0.63065957 0.95670223 0.24018045 0.95670223
 0.95670223 0.95670223 0.37907576 0.95670223 0.95670223 0.95670223
 0.95670223 0.95670223 0.95670223 0.04563164 0.95670223 0.15768117
 0.95670223 0.09774666 0.902346   0.95670223 0.95670223 0.95670223
 0.95670223 0.95670223 0.95670223 0.95670223 0.95670223 0.95670223
 0.95670223 0.95670223 0.95670223 0.95670223 0.35890918 0.95670223
 0.42553611 0.95670223 0.95670223 0.95670223 0.75718218 0.40768842
 0.95670223 0.95670223 0.11791199 0.15089469 0.95670223 0.13641505
 0.95670223 0.87977843 0.95670223 0.95670223 0.95670223 0.95670223
 0.95670223 0.95670223 0.95670223 0.27043977 0.95670223 0.95670223
 0.49966883 0.53791249 0.95670223 0.03896723 0.5355731  0.95670223
 0.95670223 0.95670223 0.95670223 0.95670223 0.73365811 0.95670223
 0.95670223 0.86940331 0.95670223 0.95670223 0.95670223],0.015016289790451883,0.0015165803064134736,[[0.945220764972723, 0.001455672129595631], [0.9375550338882133, 0.001322433151696334], [0.9996948457413886, 0.0012550562475674987], [0.9876225230118194, 0.0012089220113813415], [0.9924186622669889, 0.0011068823287221363], [0.9493168826187692, 0.0015238221960419684], [0.9520288735627757, 0.0012973561664427757], [0.9950215384430172, 0.001361301081557853], [0.9922936407606534, 0.001063809247529246], [0.9853510143961782, 0.0013662793952065044]]
[0.99299153 0.10100003 0.65464365 0.99299153 0.24931951 0.99299153
 0.99299153 0.99299153 0.39348917 0.99299153 0.99299153 0.99299153
 0.99299153 0.99299153 0.99299153 0.04736587 0.99299153 0.16366603
 0.99299153 0.10147202 0.93668316 0.99299153 0.99299153 0.99299153
 0.99299153 0.99299153 0.99299153 0.99299153 0.99299153 0.99299153
 0.99299153 0.99299153 0.99299153 0.99299153 0.3725465  0.99299153
 0.44173962 0.99299153 0.99299153 0.99299153 0.78599695 0.42319374
 0.99299153 0.99299153 0.12239667 0.1566434  0.99299153 0.14158636
 0.99299153 0.91325912 0.99299153 0.99299153 0.99299153 0.99299153
 0.99299153 0.99299153 0.99299153 0.28074676 0.99299153 0.99299153
 0.51868014 0.55836636 0.99299153 0.04045052 0.55593818 0.99299153
 0.99299153 0.99299153 0.99299153 0.99299153 0.76157472 0.99299153
 0.99299153 0.90249025 0.99299153 0.99299153 0.99299153],0.014757397131721755,0.0015179077071200125,[[0.9932158824675086, 0.0013021490630812371], [0.9909817462507344, 0.0010808467641408859], [0.9986730482994834, 0.0010938645464314556], [0.9466668036383669, 0.0014426543473049502], [0.9791705244559231, 0.0009996789154039787], [0.9983351837546776, 0.0011568508822189516], [0.9851199990157062, 0.0015477551849575333], [0.9392689484196497, 0.001438449195973912], [0.9910699434337463, 0.0009485663655692811], [0.9958327178513702, 0.0013911709634499836]]
[1.         0.10213575 0.66059357 1.         0.25184763 1.
 1.         1.         0.39791969 1.         1.         1.
 1.         1.         1.         0.04782215 1.         0.16535876
 1.         0.10250569 0.94341583 1.         1.         1.
 1.         1.         1.         1.         1.         1.
 1.         1.         1.         1.         0.3763636  1.
 0.44619485 1.         1.         1.         0.79230206 0.42795245
 1.         1.         0.12377299 0.15840481 1.         0.14318061
 1.         0.91992326 1.         1.         1.         1.
 1.         1.         1.         0.28357415 1.         1.
 0.52225719 0.56405594 1.         0.04090538 0.56123655 1.
 1.         1.         1.         1.         0.76781379 1.
 1.         0.90912289 1.         1.         1.        ],0.013640906501937094,0.0014322882832008572,[[0.9761731371737122, 0.001445530085288027], [0.7781898884854329, 0.0011771349708340484], [0.9823902960073588, 0.0013884806424769858], [0.9495166022443491, 0.0013593839229024685], [0.989045484536879, 0.0011399987826175018], [0.9972490479465558, 0.001063809247529246], [0.9963536494780886, 0.001277072077827679], [0.9729349018055578, 0.001235142992972782], [0.9976295445861678, 0.0008302623286158273], [0.9944996015965042, 0.001197048225428654]]
[0.28190323 0.02688328 0.08830101 0.2944652  0.09333517 0.2944652
 0.2944652  0.80178367 0.28045168 0.80178367 0.80178367 0.2944652
 0.2944652  0.80178367 0.80178367 0.0165637  0.21685835 0.24158058
 0.28190323 0.01165296 0.19304384 0.         0.2944652  0.2944652
 0.2944652  0.30582202 0.2944652  0.30582202 0.80178367 0.2944652
 0.2944652  0.20881298 0.80178367 0.         0.12103409 0.2944652
 0.         0.21685835 0.30164073 0.2944652  0.         0.00533735
 0.2944652  0.19519147 0.         0.04965108 0.21685835 0.0283395
 0.30582202 0.2944652  0.80178367 0.30582202 0.2944652  0.21685835
 0.80178367 0.         0.2944652  0.         0.         0.28190323
 0.16053508 0.         0.28190323 0.00265921 0.         0.2944652
 0.28190323 0.2944652  0.30431144 0.2944652  0.         0.21685835
 0.30380091 0.         0.2944652  0.1146066  0.80178367],0.07282845399569556,0.017149841520833868,[[0.9380911343094798, 0.008581002973536145], [0.9223364680180838, 0.008801532110158883], [0.9616954222252805, 0.008429767899697516], [0.8537808747617536, 0.00808901756746594], [0.9228516194781363, 0.008317586172730707], [0.8882118171496077, 0.008672312866580656], [0.9114833365025763, 0.008283511139507538], [0.9355079301241781, 0.008042883331279893], [0.9038827119282585, 0.00841885269307241], [0.9494805583936347, 0.008237376903321492]]
[1.         0.24070922 1.         1.         0.67619353 1.
 1.         1.         0.94560462 1.         1.         1.
 1.         1.         1.         0.12234837 1.         0.44393042
 1.         0.275208   1.         1.         1.         1.
 1.         1.         1.         1.         1.         1.
 1.         1.         1.         1.         1.         1.
 1.         1.         1.         1.         1.         0.99685706
 1.         1.         0.33195893 0.36677961 1.         0.38401013
 1.         1.         1.         1.         1.         1.
 1.         1.         1.         0.73611993 1.         1.
 1.         1.         1.         0.08419613 1.         1.
 1.         1.         1.         1.         1.         1.
 1.         1.         1.         1.         1.        ],0.01461174083554602,0.0016576476006427122,[[0.9978433019314976, 0.0015998263141199232], [0.9847339929651355, 0.0013274114653449853], [0.9972333377988414, 0.0010728072954989676], [0.9963724688317501, 0.0013153522623819969], [0.9680791883605266, 0.0013063542144123863], [0.9916501193178038, 0.0012410798859491257], [0.9857573401274654, 0.0013023344800914272], [0.9958728580595566, 0.0013343069376490213], [0.9562044701942716, 0.0013704845465377646], [0.9175015612097059, 0.0014125990484028517]]
[1.         0.08567842 0.54790688 1.         0.21055096 1.
 1.         1.         0.33267046 1.         1.         1.
 1.         1.         1.         0.03946065 1.         0.10855854
 1.         0.08498934 0.91374971 1.         1.         1.
 1.         1.         1.         0.89978305 1.         1.
 1.         1.         1.         1.         0.24965149 1.
 0.18002706 1.         1.         1.         0.68340952 0.28204129
 1.         0.97132478 0.10456524 0.13411928 0.89978305 0.13509427
 1.         0.87794038 1.         1.         1.         1.
 1.         1.         0.89978305 0.23039391 1.         1.
 0.3995162  0.47435883 1.         0.0393733  0.49653481 1.
 1.         1.         1.         1.         0.64608246 1.
 1.         0.86147755 1.         1.         1.        ],0.014351820740677017,0.0015336059207586856,[[0.9951354581641249, 0.00100465722905263], [0.964091011041157, 0.0014786465391836145], [0.9934605063494878, 0.0012341844136450897], [0.9986291570797128, 0.0014683190778659316], [0.9874339956720737, 0.001413372210720354], [0.9902395509931883, 0.0013023344800914272], [0.9869991928590408, 0.0010126966976946594], [0.9980056843135561, 0.0014112696350547793], [0.9955921282596394, 0.0012642397125472993], [0.9247971918023249, 0.0012412653029593157]]
[1.         0.10220257 0.66247042 1.         0.25228799 1.
 1.         1.         0.39818002 1.         1.         1.
 1.         1.         1.         0.04777454 1.         0.16563056
 1.         0.10268018 0.94795299 1.         1.         1.
 1.         1.         1.         1.         1.         1.
 1.         1.         1.         1.         0.37701474 1.
 0.44699912 1.         1.         1.         0.79285706 0.42823243
 1.         1.         0.12385397 0.15776858 1.         0.14327428
 1.         0.93339602 1.         1.         1.         1.
 1.         1.         1.         0.28408943 1.         1.
 0.52485689 0.56502474 1.         0.04093214 0.56256709 1.
 1.         1.         1.         1.         0.7673942  1.
 1.         0.91333748 1.         1.         1.        ],0.014527166733989858,0.0014761435657508616,[[0.9471614397597947, 0.0014685044948760106], [0.9929996275793037, 0.0012119831663747194], [0.9849483007992927, 0.001679850166519059], [0.9438068992257392, 0.0013063542144123863], [0.9953196591939607, 0.0010948231257592589], [0.9955686200155439, 0.0010337539486271474], [0.9973283357612045, 0.0014152893693757385], [0.9662132302719835, 0.0014715656498693885], [0.9724088826840618, 0.001284152967141905], [0.9554341472878723, 0.0012762989155101767]]
[1.         0.10139459 0.65701909 1.         0.25021183 1.
 1.         1.         0.39200122 1.         1.         1.
 1.         1.         1.         0.04754191 1.         0.16416588
 1.         0.10171942 0.94277918 1.         1.         1.
 1.         1.         1.         1.         1.         1.
 1.         1.         1.         1.         0.37397954 1.
 0.44325775 1.         1.         1.         0.78996515 0.42430348
 1.         1.         0.12287877 0.15718804 1.         0.14005019
 1.         0.91902228 1.         1.         1.         1.
 1.         1.         1.         0.28162616 1.         1.
 0.51890966 0.55939857 1.         0.0405716  0.55781371 1.
 1.         1.         1.         1.         0.76520136 1.
 1.         0.90810039 1.         1.         1.        ],0.013457808410217018,0.0014161859144280475,[[0.8385258783590697, 0.0012242277863476758], [0.997331477961478, 0.0009225308009880306], [0.99337740093804, 0.0014683190778659316], [0.9909114023177163, 0.0011660343471988632], [0.996756943695257, 0.0010898448121104964], [0.8114756997205488, 0.0012663422882128739], [0.9967512094013743, 0.0011066969117119463], [0.9964645865357497, 0.0009615841478598508], [0.9981660247993168, 0.001249119354591155], [0.9982649368359922, 0.0009244479596434152]]
[1.         0.10176875 0.65965844 1.         0.2512171  1.
 1.         1.         0.39648987 1.         1.         1.
 1.         1.         1.         0.04773325 1.         0.16495065
 1.         0.10224433 0.94345859 1.         1.         1.
 1.         1.         1.         1.         1.         1.
 1.         1.         1.         1.         0.37541442 1.
 0.44510174 1.         1.         1.         0.79204149 0.42641471
 1.         1.         0.12332824 0.15783562 1.         0.14266613
 1.         0.91998378 1.         1.         1.         1.
 1.         1.         1.         0.28288355 1.         1.
 0.52262903 0.56262637 1.         0.0407584  0.56017916 1.
 1.         1.         1.         1.         0.7674278  1.
 1.         0.90919156 1.         1.         1.        ],0.014191134926477255,0.0013759449374579867,[[0.9973090146317072, 0.0011578094615466439], [0.9612770479644146, 0.0012171468970335608], [0.995299441869898, 0.0011660343471988632], [0.9534565041441514, 0.001305395635084694], [0.9972525217912502, 0.001000637494731671], [0.9975368321275403, 0.0009234893803156119], [0.9985400076023218, 0.0012761134984999867], [0.9955427294896084, 0.0010297342143061883], [0.9991099207321502, 0.0012590759818884578], [0.9912552166484924, 0.0011740738158407815]]
[1.         0.11057797 0.71679207 1.         0.27423099 1.
 1.         1.         0.43032152 1.         1.         1.
 1.         1.         1.         0.05186012 1.         0.17966908
 1.         0.11108868 0.98038643 1.         1.         1.
 1.         1.         1.         1.         1.         1.
 1.         1.         1.         1.         0.40771385 1.
 0.48365091 1.         1.         1.         0.86272615 0.46332567
 1.         1.         0.13400584 0.17149806 1.         0.15502304
 1.         0.97224328 1.         1.         1.         1.
 1.         1.         1.         0.30737029 1.         1.
 0.56818285 0.6110329  1.         0.04425387 0.60866892 1.
 1.         1.         1.         1.         0.83541848 1.
 1.         0.96849958 1.         1.         1.        ],0.01628292785040008,0.0019366855632000537,[[0.8408978177675269, 0.001270362022533833], [0.8758511889190334, 0.002635095093105333], [0.9944120961767476, 0.001281091812148638], [0.9984435909006034, 0.0010768270298198157], [0.9990074023095155, 0.0010375882659379165], [0.9763174190276515, 0.00126003456121615], [0.9949178890454876, 0.001207004852725957], [0.971682143836005, 0.0013984372697743996], [0.9934782470282897, 0.001179052129489433], [0.6215198538108845, 0.001270362022533833]]
[1.         0.1055908  0.68445247 1.         0.2606532  1.
 1.         1.         0.41137839 1.         1.         1.
 1.         1.         1.         0.0495216  1.         0.17112299
 1.         0.10608995 0.9794859  1.         1.         1.
 1.         1.         1.         1.         1.         1.
 1.         1.         1.         1.         0.38952648 1.
 0.46183031 1.         1.         1.         0.82184762 0.44242504
 1.         1.         0.12795896 0.16377021 1.         0.14801009
 1.         0.95497901 1.         1.         1.         1.
 1.         1.         1.         0.29352327 1.         1.
 0.5422595  0.58375609 1.         0.04228983 0.58121667 1.
 1.         1.         1.         1.         0.79630205 1.
 1.         0.94371232 1.         1.         1.        ],0.015735541067376548,0.0015624858361990232,[[0.9386949780574801, 0.0015707295945455169], [0.9959771313381404, 0.0010467717309177171], [0.9949720580304239, 0.0011700540815198224], [0.9767237941695375, 0.001242223882287008], [0.9888393678187741, 0.001281091812148638], [0.8534162188610087, 0.0013103739487333455], [0.9315727896154956, 0.0015148241480722469], [0.9982754351151257, 0.001218105476361142], [0.9807000010172691, 0.001462382184889477], [0.992997770878505, 0.0012341844136450897]]
[1.         0.1374317  0.88906522 1.         0.34798193 1.
 1.         1.         0.55022612 1.         1.         1.
 1.         1.         1.         0.06610981 1.         0.22854846
 1.         0.14190611 1.         1.         1.         1.
 1.         1.         1.         1.         1.         1.
 1.         1.         1.         1.         0.52809099 1.
 0.55613561 1.         1.         1.         1.         0.59140638
 1.         1.         0.17115002 0.21343206 1.         0.17147463
 1.         1.         1.         1.         1.         1.
 1.         1.         1.         0.39479506 1.         1.
 0.72484734 0.65043681 1.         0.05656906 0.76222551 1.
 1.         1.         1.         1.         1.         1.
 1.         1.         1.         1.         1.        ],0.015047000287731028,0.0017055142958489274,[[0.9955966856012148, 0.0018563476426214365], [0.9770025707304817, 0.0010969257014248335], [0.9735280486484803, 0.001424658251365729], [0.972392761685277, 0.0015108044137512877], [0.9933043016331787, 0.001389439221804678], [0.9767370701308355, 0.0014083938970717025], [0.9862412173461443, 0.001305210218074504], [0.9712492626317996, 0.0018643871112633548], [0.9868451614164432, 0.0014686899118862007], [0.9827038558337602, 0.001277257494837869]]
[1.         0.10132476 0.65794637 1.         0.2503435  1.
 1.         1.         0.39476007 1.         1.         1.
 1.         1.         1.         0.04758395 1.         0.16434001
 1.         0.10188496 0.94297451 1.         1.         1.
 1.         1.         1.         1.         1.         1.
 1.         1.         1.         1.         0.37410335 1.
 0.44357334 1.         1.         1.         0.79068212 0.42455436
 1.         1.         0.12279019 0.15714702 1.         0.14204371
 1.         0.91929871 1.         1.         1.         1.
 1.         1.         1.         0.28191552 1.         1.
 0.52217117 0.56065579 1.         0.04058058 0.55851267 1.
 1.         1.         1.         1.         0.76600285 1.
 1.         0.90841409 1.         1.         1.        ],0.013899398476193384,0.0015345512276987868,[[0.9810652309555409, 0.0012341844136450897], [0.9974910978710114, 0.000983599978120031], [0.9951251960650127, 0.0012020265390773055], [0.8497768786976246, 0.001270362022533833], [0.9929176866147019, 0.0010978842807525258], [0.9266232128867148, 0.0015877671111570457], [0.9979553780973345, 0.0009966177604106008], [0.9843129330221438, 0.0015136801517343645], [0.9890223563239252, 0.0013101885317231554], [0.8192998339943965, 0.001633901347343203]]
[0.83431367 0.08442761 0.527422   0.83721209 0.21463394 0.83721209
 0.83721209 0.95426559 0.36947162 0.95426559 0.95426559 0.83721209
 0.83721209 0.95426559 0.95426559 0.04050852 0.81930588 0.14707846
 0.83431367 0.08127908 0.77009483 0.7692702  0.83721209 0.83721209
 0.83721209 0.83983245 0.83721209 0.83983245 0.95426559 0.83721209
 0.83721209 0.81744957 0.95426559 0.7692702  0.31648953 0.83721209
 0.34212871 0.81930588 0.8388677  0.83721209 0.60880493 0.32899636
 0.83721209 0.81430669 0.0947966  0.13277678 0.81930588 0.11619949
 0.83983245 0.77534564 0.95426559 0.83983245 0.83721209 0.81930588
 0.95426559 0.7692702  0.83721209 0.21743924 0.7692702  0.83431367
 0.43876051 0.43246435 0.83431367 0.03194262 0.43058329 0.83721209
 0.83431367 0.83721209 0.83948392 0.83721209 0.58988555 0.81930588
 0.83936612 0.69905949 0.83721209 0.79571335 0.95426559],0.015922844216409597,0.0015726332725310194,[[0.997252093210735, 0.00116891008518194], [0.9946570448927866, 0.0012261449450031714], [0.9963406455463368, 0.0012391627272938521], [0.9842719135123392, 0.0013704845465377646], [0.9955041447200772, 0.001218105476361142], [0.998912060192564, 0.0015194316277005182], [0.9978868999066279, 0.0012640542955371092], [0.9946135535229222, 0.0012920070187736332], [0.9705110783943841, 0.0014514669782644818], [0.9626379656612732, 0.0014476326609536017]]
[1.         0.1560395  0.82030081 1.         0.41316002 1.
 1.         1.         0.61059057 1.         1.         1.
 1.         1.         1.         0.07640779 1.         0.27124527
 1.         0.16815444 1.         1.         1.         1.
 1.         1.         1.         1.         1.         1.
 1.         1.         1.         1.         0.61383975 1.
 0.66445723 1.         1.         1.         0.91645743 0.64981165
 1.         1.         0.20282974 0.23977354 1.         0.23463347
 1.         1.         1.         1.         1.         1.
 1.         1.         1.         0.4566053  1.         1.
 0.7207693  0.74982143 1.         0.05832902 0.74804389 1.
 1.         1.         1.         1.         0.89857924 1.
 1.         1.         1.         1.         1.        ],0.014403227048872832,0.0016141898722795097,[[0.9662369530277716, 0.0014727096462072709], [0.9271014246912893, 0.001711234878769341], [0.9961089462022996, 0.0013092299523954631], [0.9982491707543173, 0.0012370601516281665], [0.9942524685297724, 0.0012512219302567296], [0.9893575008018024, 0.0013222477346861439], [0.9879312655659774, 0.0016258618787012846], [0.9934307128535659, 0.0013773800188416896], [0.9876886145049651, 0.0011669929265264445], [0.9810023268562099, 0.0014296365650143805]]
[0.17760065 0.10515469 0.23796519 0.17760065 0.0882583  0.17760065
 0.17760065 0.17760065 0.18390372 0.17760065 0.17760065 0.17760065
 0.17760065 0.26463812 0.17760065 0.02285771 0.17760065 0.06851766
 0.17760065 0.03669077 0.16228254 0.17760065 0.17760065 0.17760065
 0.17760065 0.17760065 0.26463812 0.2879031  0.17760065 0.26463812
 0.26463812 0.         0.17760065 0.17760065 0.20713872 0.17760065
 0.51272889 0.17760065 0.17760065 0.17760065 0.25757736 0.23463421
 0.17760065 0.20916164 0.04847359 0.12520022 0.2879031  0.
 0.         0.15592278 0.17760065 0.17760065 0.17760065 0.17760065
 0.17760065 0.17760065 0.2879031  0.02435897 0.17760065 0.17760065
 0.25341415 0.22408209 0.17760065 0.00699272 0.00388322 0.
 0.17760065 0.17760065 0.17760065 0.17760065 0.30676094 0.17760065
 0.         0.33006354 0.17760065 0.17760065 0.17760065],0.622672499881826,0.22075072328694464,[[0.7112648546121932, 0.3669060669965438], [0.696995730862904, 0.3725745817145507], [0.73721190933141, 0.3657484744462841], [0.711171958355205, 0.3662634342619422], [0.6450954342730875, 0.3679112804766269], [0.705077212396189, 0.3631557107663308], [0.7411783772357422, 0.36503883564157413], [0.6121568801551992, 0.36679886358322555], [0.7048250583054435, 0.3636076842462015], [0.7188833253719107, 0.3668358143544319]]
[1.         0.12300928 0.79733822 1.         0.30364956 1.
 1.         1.         0.47924275 1.         1.         1.
 1.         1.         1.         0.05779914 1.         0.19935014
 1.         0.12358413 1.         1.         1.         1.
 1.         1.         1.         1.         1.         1.
 1.         1.         1.         1.         0.45376857 1.
 0.53800059 1.         1.         1.         0.95911982 0.51541332
 1.         1.         0.14906854 0.19128902 1.         0.17244251
 1.         1.         1.         1.         1.         1.
 1.         1.         1.         0.34192524 1.         1.
 0.63170889 0.68005423 1.         0.04926524 0.67709624 1.
 1.         1.         1.         1.         0.92988288 1.
 1.         1.         1.         1.         1.        ],0.014155971896194556,0.001556532131974629,[[0.9985691593183192, 0.0014122282143824716], [0.9793816647300796, 0.001403601000433241], [0.9859975392269427, 0.0012852969634797873], [0.9892997545947961, 0.0015266979340250453], [0.9818685085472445, 0.0014284925686764982], [0.9972657969222323, 0.0011068823287221363], [0.9979731993329661, 0.0011288981589823166], [0.9659589659096545, 0.0014596918639165901], [0.994662828241554, 0.0011279395796546243], [0.9975153094407238, 0.0014855420114876505]]
[1.         0.10174707 0.65956185 1.         0.25118034 1.
 1.         1.         0.39702715 1.         1.         1.
 1.         1.         1.         0.04772082 1.         0.16492423
 1.         0.10225312 0.94325219 1.         1.         1.
 1.         1.         1.         1.         1.         1.
 1.         1.         1.         1.         0.37534568 1.
 0.44504951 1.         1.         1.         0.79170137 0.42643538
 1.         1.         0.12330117 0.15781581 1.         0.14306475
 1.         0.91969167 1.         1.         1.         1.
 1.         1.         1.         0.28286789 1.         1.
 0.52288652 0.56274434 1.         0.04075729 0.5601226  1.
 1.         1.         1.         1.         0.76714228 1.
 1.         0.90886006 1.         1.         1.        ],0.015190000154888453,0.0014783494519571652,[[0.9964492732350415, 0.0010597895132082868], [0.9882743195177917, 0.001494540059457261], [0.9974064738334893, 0.0012971707494325857], [0.9903846412351345, 0.0012512219302567296], [0.9978279050226233, 0.0011447916792559631], [0.9902427749339895, 0.0011530165649081825], [0.9914583465901557, 0.0012512219302567296], [0.9993269006761846, 0.001161829195867603], [0.9764073397846023, 0.0014826662735045737], [0.9726200736018544, 0.0012682594468682584]]
[1.         0.10164085 0.65882943 1.         0.25090139 1.
 1.         1.         0.39599159 1.         1.         1.
 1.         1.         1.         0.0476661  1.         0.16470714
 1.         0.10211584 0.9430093  1.         1.         1.
 1.         1.         1.         1.         1.         1.
 1.         1.         1.         1.         0.37494263 1.
 0.44454237 1.         1.         1.         0.79104611 0.42587883
 1.         1.         0.12317325 0.15763727 1.         0.14248683
 1.         0.91934794 1.         1.         1.         1.
 1.         1.         1.         0.28252805 1.         1.
 0.52197223 0.56191931 1.         0.04070718 0.55947517 1.
 1.         1.         1.         1.         0.76646336 1.
 1.         0.90846997 1.         1.         1.        ],0.014869735354434682,0.0014312317661363948,[[0.9939395036957882, 0.0010896593951004174], [0.9942114051865526, 0.0012640542955371092], [0.995891182994772, 0.0011578094615466439], [0.9684045956090551, 0.0012762989155101767], [0.9953441042916527, 0.0013322043619834467], [0.9372065868237378, 0.0017280869783706798], [0.9951682582309713, 0.0010768270298198157], [0.905768785122698, 0.001221166631354409], [0.9952795883757721, 0.0013291432069901798], [0.9954573785641059, 0.0010086769633735893]]
[1.         0.16519467 1.         1.         0.90261438 1.
 1.         1.         0.74928901 1.         1.         1.
 1.         1.         1.         0.10847348 1.         0.46241345
 1.         0.23166637 1.         1.         1.         1.
 1.         1.         1.         1.         1.         1.
 1.         1.         1.         1.         0.43078257 1.
 0.84214777 1.         1.         1.         1.         0.69217161
 1.         1.         0.20018798 0.25675076 1.         0.32323345
 1.         1.         1.         1.         1.         1.
 1.         1.         1.         0.4602266  1.         1.
 0.84793548 1.         1.         0.06620351 0.91128395 1.
 1.         1.         1.         1.         1.         1.
 1.         1.         1.         1.         1.        ],0.014088480940874374,0.0016784838646011664,[[0.9652651867146461, 0.0017280869783706798], [0.9784073375416495, 0.0017099054654212686], [0.9850459831411291, 0.0011419159412728863], [0.9418568462335342, 0.001319371996703067], [0.9387627657886377, 0.001392500376798056], [0.9688866923505202, 0.0014815222771666914], [0.9959546669953134, 0.0013201451590205693], [0.9973115046480444, 0.001154933723563567], [0.9987331252185718, 0.0010957817050869512], [0.9887386853377049, 0.0014495498196090972]]
[1.         0.09944484 0.64458368 1.         0.24547975 1.
 1.         1.         0.38743718 1.         1.         1.
 1.         1.         1.         0.04663854 1.         0.16116054
 1.         0.09990629 0.92231339 1.         1.         1.
 1.         1.         1.         1.         1.         1.
 1.         1.         1.         1.         0.36683436 1.
 0.43493074 1.         1.         1.         0.7739206  0.41667987
 1.         1.         0.12051261 0.15422747 1.         0.13941638
 1.         0.89924383 1.         1.         1.         1.
 1.         1.         1.         0.27641485 1.         1.
 0.51069327 0.54977894 1.         0.03982727 0.54738778 1.
 1.         1.         1.         1.         0.74987327 1.
 1.         0.88863793 1.         1.         1.        ],0.014862650085010046,0.0015398877983591255,[[0.9987311547247947, 0.0013882952254669068], [0.7689463984873749, 0.0013605279192403508], [0.9956627618703888, 0.0012439556239323135], [0.9203290143622519, 0.0017259844027051052], [0.9973890682940084, 0.00126003456121615], [0.4999002309841337, 0.0011711980778577047], [0.9918080163934493, 0.0009615841478598508], [0.8799246779601688, 0.001336409513314596], [0.9758874922113082, 0.0015707295945455169], [0.9816725394053303, 0.0019363714950204614]]
[1.         0.05377879 0.35094708 1.         0.121052   1.
 1.         1.         0.18969349 1.         1.         1.
 1.         1.         1.         0.02300291 1.         0.07934699
 1.         0.04889388 0.86700504 1.         1.         1.
 1.         1.         1.         1.         1.         1.
 1.         1.         1.         1.         0.17007793 1.
 0.29544779 1.         1.         1.         0.51182846 0.20447657
 1.         1.         0.05900139 0.08302365 1.         0.10378633
 1.         0.8117883  1.         1.         1.         1.
 1.         1.         1.         0.132358   1.         1.
 0.25061556 0.44387792 1.         0.01949092 0.28832564 1.
 1.         1.         1.         1.         0.45427144 1.
 1.         0.78640318 1.         1.         1.        ],0.017171401780562583,0.0017285549922489228,[[0.9944915639015462, 0.001396334694108825], [0.9828557174255319, 0.0012722791811892176], [0.9207779971255295, 0.0013233917310240262], [0.729334722567229, 0.0017102762994416487], [0.9495051565105838, 0.001619924985724941], [0.9886159264625097, 0.0013423464062909396], [0.9612504992510419, 0.001497786631460718], [0.9913549816838181, 0.0017399607643234782], [0.9904417207192092, 0.0010507914652386763], [0.9565569060894757, 0.001469648491213893]]
[0.911628   0.10423639 0.         0.88181966 0.         0.
 0.911628   0.         0.40610375 0.80741475 1.         0.911628
 0.911628   0.911628   0.911628   0.         0.911628   0.15065352
 0.911628   0.04592736 1.         1.         0.54068948 1.
 1.         0.911628   0.         1.         0.         0.911628
 1.         0.911628   1.         0.911628   0.34295553 0.70003902
 0.45645957 0.911628   1.         1.         0.72080796 0.39005365
 0.         0.911628   0.11281185 0.1480096  0.88181966 0.10410581
 1.         0.94549171 0.         1.         0.911628   0.911628
 0.911628   0.911628   0.911628   0.25839783 1.         1.
 0.         0.51110952 0.53408496 0.03739707 0.         0.
 0.         0.54068948 0.911628   0.911628   0.69830965 0.911628
 0.88181966 0.93550619 0.         0.911628   0.911628  ],0.016919018168520573,0.002083158076829676,[[0.9764482346626445, 0.0014124136313926616], [0.9965324646827124, 0.0011629731922054853], [0.9885594349492294, 0.0013664648122166945], [0.9789099832243824, 0.0011920699117800027], [0.9096503500004038, 0.0015427768713088819], [0.9822722013478259, 0.0013142082660442256], [0.9586792124195298, 0.0014855420114876505], [0.7537434843296221, 0.002205137443494931], [0.9886146988119398, 0.001221166631354409], [0.8247438822565542, 0.0022773072442621167]]
[1.         0.11362035 0.75019187 1.         0.27616985 1.
 1.         1.         0.4146322  1.         1.         1.
 1.         1.         1.         0.05265593 1.         0.17704454
 1.         0.11660101 1.         1.         1.         1.
 1.         1.         1.         1.         1.         1.
 1.         1.         1.         1.         0.41564576 1.
 0.51569356 1.         1.         1.         0.91765693 0.49319137
 1.         1.         0.14288774 0.17494717 1.         0.16077162
 1.         1.         1.         1.         1.         1.
 1.         1.         1.         0.32774805 1.         1.
 0.57990667 0.65185726 1.         0.04679834 0.64902192 1.
 1.         1.         1.         1.         0.88913959 1.
 1.         1.         1.         1.         1.        ],0.013969285170835668,0.0017191111344607162,[[0.9877763512124205, 0.0012171468970335608], [0.9955099023499421, 0.0010938645464314556], [0.9737851823726827, 0.0012682594468682584], [0.9864859149093782, 0.0015096604174134054], [0.9948004017896788, 0.0012089220113813415], [0.9947673277088505, 0.001249119354591155], [0.9928846628713119, 0.001413557627730544], [0.9930596535964031, 0.0013953761147811328], [0.9463306943886814, 0.0013232063140138361], [0.9940115451124352, 0.0015636487052312908]]
[1.         0.10281774 0.79645514 1.         0.30408465 1.
 1.         1.         0.46538447 1.         1.         1.
 1.         1.         1.         0.05578739 1.         0.19618771
 1.         0.12351014 1.         1.         1.         1.
 1.         1.         1.         1.         1.         1.
 1.         1.         1.         1.         0.42988345 1.
 0.46691174 1.         1.         1.         0.96546776 0.48849351
 1.         1.         0.14760436 0.16830886 1.         0.1890325
 1.         1.         1.         1.         1.         1.
 1.         1.         1.         0.3668779  1.         1.
 0.60985395 0.67241451 1.         0.05172477 0.74097074 1.
 1.         1.         1.         1.         0.91681768 1.
 1.         1.         1.         1.         1.        ],0.014466958111737099,0.0015828068435834093,[[0.9969062278390021, 0.0014252459966730413], [0.9993760712395664, 0.0011869061811211612], [0.9795181170239222, 0.001487459170143035], [0.9858129459503864, 0.0014304097273318828], [0.9428535515725786, 0.001298314745770357], [0.9978633327328037, 0.0012049022770603823], [0.9972201703630574, 0.001063809247529246], [0.9968804285569368, 0.0013111471110508477], [0.9925354729094634, 0.0015487137642853366], [0.9742176092601779, 0.001336409513314596]]
[1.         0.12325013 0.79889939 1.         0.3042441  1.
 1.         1.         0.4801811  1.         1.         1.
 1.         1.         1.         0.05791332 1.         0.19974047
 1.         0.1238261  1.         1.         1.         1.
 1.         1.         1.         1.         1.         1.
 1.         1.         1.         1.         0.45465704 1.
 0.53905398 1.         1.         1.         0.96101427 0.51642249
 1.         1.         0.14936042 0.19166833 1.         0.17278015
 1.         1.         1.         1.         1.         1.
 1.         1.         1.         0.34259472 1.         1.
 0.63294576 0.68138576 1.         0.0493617  0.67842199 1.
 1.         1.         1.         1.         0.93172489 1.
 1.         1.         1.         1.         1.        ],0.014119943937416432,0.0018460996949551112,[[0.9641597297064162, 0.0015435500336264951], [0.9890786377701376, 0.001483439435822076], [0.9964065804549768, 0.0012900898601183597], [0.9857364988455769, 0.0013664648122166945], [0.9895660757570088, 0.0012881727014628641], [0.9945477679688359, 0.0014512815612542918], [0.9713963315957397, 0.0016880750521711674], [0.9967221805704009, 0.001459321029896321], [0.9826882907187333, 0.001518843882393206], [0.6121619170871071, 0.0014527963916124431]]
[1.         0.10170036 0.65922485 1.         0.25105198 1.
 1.         1.         0.39636105 1.         1.         1.
 1.         1.         1.         0.04769711 1.         0.16482372
 1.         0.10218239 0.9431895  1.         1.         1.
 1.         1.         1.         1.         1.         1.
 1.         1.         1.         1.         0.37516462 1.
 0.44481204 1.         1.         1.         0.79147127 0.42615283
 1.         1.         0.12324518 0.15773261 1.         0.14266522
 1.         0.91960296 1.         1.         1.         1.
 1.         1.         1.         0.28270332 1.         1.
 0.52235945 0.56230092 1.         0.04073268 0.55981659 1.
 1.         1.         1.         1.         0.76688505 1.
 1.         0.90875938 1.         1.         1.        ],0.014890414181536962,0.0016093363315422562,[[0.895039807457846, 0.001361486498568043], [0.998210974468559, 0.0014082084800615124], [0.9951095548512344, 0.0011149217973640546], [0.9730746918855254, 0.0014474472439435226], [0.9976681664043675, 0.001672769277204833], [0.992804188320455, 0.0010467717309177171], [0.9964002987098368, 0.0010898448121104964], [0.9978666597316773, 0.0010086769633735893], [0.9912186899430442, 0.0013111471110508477], [0.9932377816503556, 0.001122961266005973]]
[1.         0.24165156 1.         1.         1.         1.
 1.         1.         1.         1.         1.         1.
 1.         1.         1.         0.18165035 1.         0.82071656
 1.         0.38757655 1.         1.         1.         1.
 1.         1.         1.         1.         1.         1.
 1.         1.         1.         1.         0.49780308 1.
 1.         1.         1.         1.         1.         1.
 1.         1.         0.29283868 0.37598733 1.         0.54075656
 1.         1.         1.         1.         1.         1.
 1.         1.         1.         0.67400346 1.         1.
 1.         1.         1.         0.0968763  1.         1.
 1.         1.         1.         1.         1.         1.
 1.         1.         1.         1.         1.        ],0.0150491966443009,0.0018156430489084548,[[0.9978044066858861, 0.0012361015723004742], [0.9862999598253405, 0.001357466764247084], [0.9813693210916041, 0.0012512219302567296], [0.9826477027701106, 0.001427533989348806], [0.996357577999499, 0.0014595064469064], [0.9568498779112072, 0.0012722791811892176], [0.9700128897479756, 0.001701092834461737], [0.9956822995544483, 0.0014193091036966976], [0.9889730453256619, 0.0015728321702110915], [0.9924995785638747, 0.001501435531761297]]
[1.         0.11213796 0.72687908 1.         0.27681415 1.
 1.         1.         0.43688734 1.         1.         1.
 1.         1.         1.         0.05259192 1.         0.18173255
 1.         0.11266433 1.         1.         1.         1.
 1.         1.         1.         1.         1.         1.
 1.         1.         1.         1.         0.41367066 1.
 0.49045814 1.         1.         1.         0.87276709 0.46986038
 1.         1.         0.13589374 0.1739203  1.         0.15719665
 1.         1.         1.         1.         1.         1.
 1.         1.         1.         0.31171295 1.         1.
 0.57588071 0.6199522  1.         0.04491156 0.61725551 1.
 1.         1.         1.         1.         0.84564245 1.
 1.         1.         1.         1.         1.        ],0.014399920018406051,0.0015514113130648773,[[0.9949944021299035, 0.0011959042290907718], [0.9910239646062065, 0.0010768270298198157], [0.9752511713235322, 0.00165879291558646], [0.9683977425598593, 0.0015556092365893726], [0.89600347184823, 0.0016469191296337726], [0.9948795324035363, 0.0009675210408361945], [0.9705099823087372, 0.0011780935501617407], [0.9192777085404868, 0.0013172694210374924], [0.9958919258007427, 0.001788012159164909], [0.9989100234524027, 0.0012470167789255804]]
[1.         0.15304727 0.98554606 1.         1.         1.
 1.         1.         0.54345767 1.         1.         1.
 1.         1.         1.         0.02701537 1.         0.19716059
 1.         0.04027065 0.94288543 1.         1.         1.
 1.         1.         1.         1.         1.         1.
 1.         0.87055907 1.         1.         0.66581282 1.
 0.56914958 1.         1.         1.         0.95129625 0.44968892
 1.         1.         0.18081597 0.21048039 1.         0.1656282
 1.         0.87783972 1.         1.         1.         1.
 1.         1.         1.         0.10627689 1.         1.
 0.71577733 0.64538026 1.         0.02588797 1.         1.
 1.         1.         1.         1.         1.         1.
 1.         0.84793588 1.         0.87183069 1.        ],0.014108485767983186,0.001604581460363575,[[0.9902901314363872, 0.001466401919210547], [0.9979736310986871, 0.0011960896461009618], [0.9659964872544164, 0.0013875220631494045], [0.9880730937778941, 0.0013875220631494045], [0.9549969597846688, 0.0013704845465377646], [0.982147941391759, 0.0015276565133527376], [0.9908517427914156, 0.0013452221442740164], [0.995325484957256, 0.0010768270298198157], [0.991668807321118, 0.001183071863810392], [0.9983209015933351, 0.0014223702586899645]]
[0.9086608  0.09616583 0.40271654 0.89892735 0.15336616 0.61098286
 0.9086608  0.61098286 0.37466096 0.87463158 0.9375173  0.9086608
 0.9086608  0.9086608  0.9086608  0.029138   0.9086608  0.14988057
 0.9086608  0.07741626 0.90279616 0.9375173  0.7875366  0.9375173
 0.9375173  0.9086608  0.61098286 0.9375173  0.61098286 0.9086608
 0.9375173  0.9086608  0.9375173  0.9086608  0.34117449 0.83956971
 0.42078105 0.9086608  0.9375173  0.9375173  0.71890403 0.38768894
 0.61098286 0.9086608  0.11212792 0.1446877  0.89892735 0.12109073
 0.9375173  0.87058184 0.61098286 0.9375173  0.9086608  0.9086608
 0.9086608  0.9086608  0.9086608  0.25707408 0.9375173  0.9375173
 0.31906111 0.51037405 0.78537999 0.03709413 0.34198519 0.61098286
 0.61098286 0.7875366  0.9086608  0.9086608  0.69653108 0.9086608
 0.89892735 0.8606939  0.61098286 0.9086608  0.9086608 ],0.015245340458409718,0.0014908847628526821,[[0.9968034623930856, 0.0011568508822189516], [0.9459305481204386, 0.0012762989155101767], [0.9958591569689019, 0.0011359790482965426], [0.9611754403379396, 0.0013984372697743996], [0.9990760865059771, 0.0014162479487034307], [0.9362183970416345, 0.001305395635084694], [0.9611067158363803, 0.0014045595797609334], [0.9957049865337235, 0.0011109020630430955], [0.9937796424074206, 0.001179052129489433], [0.9915093398866366, 0.001277072077827679]]
[1.         0.1035426  0.67328858 1.         0.25492679 1.
 1.         1.         0.39904213 1.         1.         1.
 1.         1.         1.         0.04846248 1.         0.16669983
 1.         0.10440738 0.95200802 1.         1.         1.
 1.         1.         1.         1.         1.         1.
 1.         1.         1.         1.         0.38141564 1.
 0.45577653 1.         1.         1.         0.81103688 0.43650894
 1.         1.         0.126286   0.16038936 1.         0.14538469
 1.         0.93208275 1.         1.         1.         1.
 1.         1.         1.         0.2896679  1.         1.
 0.53118103 0.57611974 1.         0.04166994 0.57361383 1.
 1.         1.         1.         1.         0.78583288 1.
 1.         0.92292239 1.         1.         1.        ],0.014186224643696562,0.0015053640795491027,[[0.9978820647115311, 0.0010896593951004174], [0.976944607442376, 0.0013323897789936368], [0.9990632317226278, 0.00122098121434433], [0.9781665849173018, 0.00120412911474288], [0.9029033143314898, 0.0015657512808968654], [0.9016234201318087, 0.0015217196203762828], [0.994037245350212, 0.0012089220113813415], [0.9908498327684419, 0.0010337539486271474], [0.9718734476226517, 0.0013875220631494045], [0.998200172567175, 0.001262910299199227]]
[0.75238191 0.06677654 0.44319891 0.75238191 0.16483852 0.75238191
 0.75238191 0.75238191 0.26016065 0.75238191 0.75238191 0.75238191
 0.75238191 0.75238191 0.75238191 0.03131763 0.75238191 0.10821877
 0.75238191 0.0670886  0.69103727 0.75238191 0.75238191 0.75238191
 0.75238191 0.75238191 0.75238191 0.75238191 0.75238191 0.75238191
 0.75238191 0.75238191 0.75238191 0.75238191 0.24633179 0.75238191
 0.29205779 0.75238191 0.75238191 0.75238191 0.55453618 0.27979612
 0.75238191 0.75238191 0.08092302 0.10356537 0.75238191 0.09361175
 0.75238191 0.66556825 0.75238191 0.75238191 0.75238191 0.75238191
 0.75238191 0.75238191 0.75238191 0.18561677 0.75238191 0.75238191
 0.34292807 0.36917272 0.75238191 0.02674402 0.36756695 0.75238191
 0.75238191 0.75238191 0.75238191 0.75238191 0.53383549 0.75238191
 0.75238191 0.65385922 0.75238191 0.75238191 0.75238191],0.016604492435636622,0.0016051101539661596,[[0.9033950955901676, 0.0016670178012385684], [0.9976322033940989, 0.0012029851184049978], [0.986721576864131, 0.001200109380421921], [0.8430415254697342, 0.0014757708012005377], [0.9833730105348383, 0.00120412911474288], [0.9840291069095932, 0.0012812772291588281], [0.9967106769750399, 0.0011660343471988632], [0.9968635167838746, 0.00151157757606879], [0.9773725257444126, 0.0014937668971397589], [0.9935334755438266, 0.001277072077827679]]
[1.         0.1190636  0.8288012  1.         0.31597004 1.
 1.         1.         0.492306   1.         1.         1.
 1.         1.         1.         0.05915986 1.         0.2059258
 1.         0.12848835 1.         1.         1.         1.
 1.         1.         1.         1.         1.         1.
 1.         1.         1.         1.         0.46141476 1.
 0.5283     1.         1.         1.         0.99915496 0.52419045
 1.         1.         0.15438079 0.18854012 1.         0.18661006
 1.         1.         1.         1.         1.         1.
 1.         1.         1.         0.36653222 1.         1.
 0.64735386 0.70386759 1.         0.05231235 0.73216963 1.
 1.         1.         1.         1.         0.95992327 1.
 1.         1.         1.         1.         1.        ],0.013431513535505374,0.0015221146142953353,[[0.9949477437261245, 0.0011449770962661532], [0.9922009290309669, 0.0012682594468682584], [0.9791160474212574, 0.001221166631354409], [0.9888638541675571, 0.0013875220631494045], [0.8735629854469437, 0.0014667727532308161], [0.9798687072285133, 0.0013494272956051656], [0.9951488360405549, 0.0011960896461009618], [0.9961606297204764, 0.0013861926498013322], [0.9775188888168778, 0.0011660343471988632], [0.9934559471543353, 0.0015496723436130289]]
[1.         0.11909796 0.77198527 1.         0.29399442 1.
 1.         1.         0.46400428 1.         1.         1.
 1.         1.         1.         0.05588958 1.         0.19301141
 1.         0.11965453 1.         1.         1.         1.
 1.         1.         1.         1.         1.         1.
 1.         1.         1.         1.         0.4393401  1.
 0.52089379 1.         1.         1.         0.92745737 0.49902473
 1.         1.         0.14432861 0.18486991 1.         0.16695936
 1.         1.         1.         1.         1.         1.
 1.         1.         1.         0.33105305 1.         1.
 0.61162245 0.65843056 1.         0.04769875 0.65556663 1.
 1.         1.         1.         1.         0.89881139 1.
 1.         1.         1.         1.         1.        ],0.013942607015021752,0.0017366835876796234,[[0.9939974515337375, 0.0013913563804601736], [0.9898433079921658, 0.0016578343362587677], [0.9883063875231741, 0.0013662793952065044], [0.976509603709673, 0.0010527086238940608], [0.8817831940088356, 0.002085874827213896], [0.9758221382612425, 0.0012893166978007464], [0.988091990627793, 0.0014426543473049502], [0.9942124246990346, 0.001445344668277837], [0.983657667536765, 0.0011700540815198224], [0.993977661109395, 0.0011589534578845262]]
[1.         0.10169162 0.6591618  1.         0.25102797 1.
 1.         1.         0.39623643 1.         1.         1.
 1.         1.         1.         0.04769268 1.         0.16480492
 1.         0.10216915 0.94317777 1.         1.         1.
 1.         1.         1.         1.         1.         1.
 1.         1.         1.         1.         0.37513074 1.
 0.44476762 1.         1.         1.         0.79142822 0.42609997
 1.         1.         0.12323471 0.15771704 1.         0.14259048
 1.         0.91958636 1.         1.         1.         1.
 1.         1.         1.         0.28267253 1.         1.
 0.52226085 0.56221796 1.         0.04072808 0.55975934 1.
 1.         1.         1.         1.         0.76683692 1.
 1.         0.90874054 1.         1.         1.        ],0.014486741841858792,0.001494484163492514,[[0.9939875942689033, 0.0012481607752634627], [0.9812209128116677, 0.0010467717309177171], [0.9487875370979224, 0.0012161883177057575], [0.995186134263359, 0.0009746019301504205], [0.9335450695028632, 0.0013595693399126585], [0.9996749803428499, 0.0013320189449732567], [0.937776603237388, 0.0011489968305872234], [0.9948509551470838, 0.0013622596608855453], [0.9504172848640093, 0.001637921081664162], [0.9852189208585114, 0.0012081488490638392]]
[1.         0.1464709  0.94941487 1.         0.36156477 1.
 1.         1.         0.57064892 1.         1.         1.
 1.         1.         1.         0.05694983 1.         0.23737228
 1.         0.14715538 1.         1.         1.         1.
 1.         1.         1.         1.         1.         1.
 1.         1.         1.         1.         0.54031605 1.
 0.64061367 1.         1.         1.         1.         0.61371832
 1.         1.         0.17327059 0.22716527 1.         0.20533254
 1.         1.         1.         1.         1.         1.
 1.         1.         1.         0.40714079 1.         1.
 0.74964717 0.80701845 1.         0.05866161 0.80397386 1.
 1.         1.         1.         1.         1.         1.
 1.         1.         1.         1.         1.        ],0.014413683443078584,0.0015619601767269515,[[0.9821789842286517, 0.0010507914652386763], [0.9878364862516243, 0.0011099434837154032], [0.9801028833165961, 0.0015067846794303286], [0.9915432038467356, 0.0012079634320536492], [0.9956214904805212, 0.001392314959787866], [0.9897511860651395, 0.001413372210720354], [0.9995490122470141, 0.0013911709634499836], [0.9753853907003394, 0.001515597310389749], [0.996260465458224, 0.0014686899118862007], [0.9906305123692278, 0.001977527417557856]]
[1.         0.         0.09008149 1.         0.         1.
 1.         1.         0.         1.         1.         1.
 1.         1.         1.         0.         1.         0.
 1.         0.         0.84830287 1.         1.         1.
 1.         1.         1.         1.         1.         1.
 1.         1.         1.         1.         0.17029543 1.
 0.         1.         1.         1.         0.44318026 0.
 1.         1.         0.         0.         1.         0.
 1.         0.78532138 1.         1.         1.         1.
 1.         1.         1.         0.         1.         1.
 0.         0.         1.         0.         0.         1.
 1.         1.         1.         1.         0.37752938 1.
 1.         0.75636653 1.         1.         1.        ],0.016742468037303514,0.0016454364996430972,[[0.9918404092724775, 0.0014003544284297842], [0.9920071922939414, 0.0012190640556888344], [0.852057972156393, 0.001788197576175099], [0.9779710071995078, 0.0012893166978007464], [0.9913855657059227, 0.0012851115464695972], [0.9797262375345844, 0.001361486498568043], [0.4903490524360877, 0.0017102762994416487], [0.9077530344776769, 0.001148038251259531], [0.9950862688352916, 0.0014304097273318828], [0.9740592604187538, 0.0013063542144123863]]
[1.         0.08492548 0.55046853 1.         0.20963847 1.
 1.         1.         0.33087009 1.         1.         1.
 1.         1.         1.         0.03982905 1.         0.13763019
 1.         0.08531862 0.85202791 1.         1.         1.
 1.         1.         1.         1.         1.         1.
 1.         1.         1.         1.         0.31327289 1.
 0.37142703 1.         1.         1.         0.66091511 0.35584356
 1.         1.         0.10291744 0.13170849 1.         0.11906331
 1.         0.79059297 1.         1.         1.         1.
 1.         1.         1.         0.23605456 1.         1.
 0.43612951 0.46950899 1.         0.03401221 0.46746699 1.
 1.         1.         1.         1.         0.64038002 1.
 1.         0.76234913 1.         1.         1.        ],0.014916344188989327,0.0015776280259249137,[[0.9878625294455559, 0.0014093524763993948], [0.9970051159619188, 0.0013281846276624876], [0.9960517583242743, 0.001183071863810392], [0.9973148912271663, 0.0012169614800233708], [0.9959668931820334, 0.0014474472439435226], [0.9274659259546406, 0.0011359790482965426], [0.9645108396201262, 0.0012332258343173974], [0.9922376738572303, 0.001710864044748961], [0.9896657455156803, 0.001183071863810392], [0.9759324000797481, 0.0012592613988986479]]
[1.         0.01685645 0.11999244 1.         0.         1.
 1.         1.         0.15290227 1.         1.         1.
 1.         1.         1.         0.01354188 1.         0.11133777
 1.         0.         0.9426989  1.         1.         1.
 1.         1.         1.         1.         1.         1.
 1.         0.78620496 1.         1.         0.         1.
 0.23926714 1.         1.         1.         0.52731799 0.38706571
 1.         1.         0.02811444 0.07054741 1.         0.10443651
 1.         0.85063988 1.         1.         1.         1.
 1.         1.         1.         0.         1.         1.
 0.20249758 0.42474609 1.         0.01621852 0.         1.
 1.         1.         1.         1.         0.38165972 1.
 1.         0.80831705 1.         0.78830526 1.        ],0.016393145799108506,0.0015514883708259296,[[0.9943849996752532, 0.0014985597937782202], [0.9937199507340481, 0.0014604650262342034], [0.9912558833322533, 0.0013452221442740164], [0.9564307231123003, 0.0014895617458086097], [0.991999183196669, 0.0012512219302567296], [0.9780499056759971, 0.0012722791811892176], [0.9640569508841078, 0.0011489968305872234], [0.9849980691915308, 0.0014005398454399742], [0.9699770626752042, 0.0012722791811892176], [0.9683107765535948, 0.0014916643214741843]]
[0.97016882 0.09988385 0.57538528 0.96698989 0.21912343 0.87294786
 0.97016882 0.87294786 0.38914632 0.95905495 0.97959329 0.97016882
 0.97016882 0.97016882 0.97016882 0.04163121 0.97016882 0.15992408
 0.97016882 0.09408028 0.92998512 0.97959329 0.93060992 0.97959329
 0.97959329 0.97016882 0.87294786 0.97959329 0.87294786 0.97016882
 0.97959329 0.97016882 0.97959329 0.97016882 0.36402885 0.94760382
 0.43691811 0.97016882 0.97959329 0.97959329 0.76772691 0.41353651
 0.87294786 0.97016882 0.11960359 0.15345624 0.96698989 0.13554255
 0.97959329 0.90357578 0.87294786 0.97959329 0.97016882 0.97016882
 0.97016882 0.97016882 0.97016882 0.27430136 0.97959329 0.97959329
 0.45586175 0.54525682 0.92990558 0.03953963 0.48861475 0.87294786
 0.87294786 0.93060992 0.97016882 0.97016882 0.74385835 0.97016882
 0.96698989 0.89304202 0.87294786 0.97016882 0.97016882],0.014434794039284469,0.0016683366100327304,[[0.9701371805672793, 0.001438449195973912], [0.9608260956585125, 0.0012161883177057575], [0.9976829035178092, 0.0012569734062228832], [0.9961704940995557, 0.001063809247529246], [0.9974788151713716, 0.0011660343471988632], [0.9976271575930956, 0.0013951906977709427], [0.9890916866245038, 0.0013953761147811328], [0.9208752757227048, 0.0011380816239621172], [0.9897238389003319, 0.0014474472439435226], [0.9984231444936373, 0.0013831314948079543]]
[1.         0.11836897 0.76675371 1.         0.29235379 1.
 1.         1.         0.46219915 1.         1.         1.
 1.         1.         1.         0.05553734 1.         0.19209178
 1.         0.11883168 1.         1.         1.         1.
 1.         1.         1.         1.         1.         1.
 1.         1.         1.         1.         0.43677972 1.
 0.51701288 1.         1.         1.         0.9200046  0.49533819
 1.         1.         0.14325329 0.18362818 1.         0.16588235
 1.         1.         1.         1.         1.         1.
 1.         1.         1.         0.32858654 1.         1.
 0.60801116 0.65352493 1.         0.04735903 0.65068233 1.
 1.         1.         1.         1.         0.8914143  1.
 1.         1.         1.         1.         1.        ],0.013910212878524206,0.0015824758213861044,[[0.9966453936536549, 0.0014997037901161026], [0.9426902746428739, 0.0014405517716393756], [0.9729361259589341, 0.0015667098602245577], [0.9957278057427116, 0.0013392852512976727], [0.9965731123755072, 0.0012311232586518228], [0.9960545729705542, 0.00147654396351804], [0.9979324895125323, 0.001326082051996913], [0.9646729827232261, 0.0011870915981313512], [0.9419948074318668, 0.0014866860078255328], [0.9880307528851189, 0.001183071863810392]]
[0.79175459 0.07753348 0.50573651 0.79175459 0.19139212 0.79175459
 0.79175459 0.79175459 0.30206955 0.79175459 0.79175459 0.79175459
 0.79175459 0.79175459 0.79175459 0.03636254 0.79175459 0.12565158
 0.79175459 0.07789581 0.74107247 0.79175459 0.79175459 0.79175459
 0.79175459 0.79175459 0.79175459 0.79175459 0.79175459 0.79175459
 0.79175459 0.79175459 0.79175459 0.79175459 0.28601302 0.79175459
 0.33910496 0.79175459 0.79175459 0.79175459 0.6140826  0.32486808
 0.79175459 0.79175459 0.09395879 0.12024856 0.79175459 0.10869154
 0.79175459 0.7200303  0.79175459 0.79175459 0.79175459 0.79175459
 0.79175459 0.79175459 0.79175459 0.21551751 0.79175459 0.79175459
 0.39816986 0.42864222 0.79175459 0.03105217 0.42677778 0.79175459
 0.79175459 0.79175459 0.79175459 0.79175459 0.59393805 0.79175459
 0.79175459 0.71035647 0.79175459 0.79175459 0.79175459],0.015220594329936301,0.0015694104058812785,[[0.9842445307818158, 0.0013662793952065044], [0.7992714931119254, 0.001556938649937445], [0.9824927985691728, 0.0010678289818502051], [0.982433899184518, 0.0009826413987923388], [0.9911035570672054, 0.0014284925686764982], [0.9806976264380711, 0.0013023344800914272], [0.9931990825129628, 0.0010297342143061883], [0.9945695506023999, 0.0012481607752634627], [0.9952991621819374, 0.001347324719939591], [0.9981304985251472, 0.0009956591810830195]]
[1.         0.14673337 1.         1.         0.4194014  1.
 1.         1.         0.64538694 1.         1.         1.
 1.         1.         1.         0.07742348 1.         0.27142082
 1.         0.17040907 1.         1.         1.         1.
 1.         1.         1.         1.         1.         1.
 1.         1.         1.         1.         0.59883845 1.
 0.66135082 1.         1.         1.         1.         0.68043004
 1.         1.         0.20398539 0.23763459 1.         0.25676715
 1.         1.         1.         1.         1.         1.
 1.         1.         1.         0.50009294 1.         1.
 0.84662921 0.92949417 1.         0.07076255 1.         1.
 1.         1.         1.         1.         1.         1.
 1.         1.         1.         1.         1.        ],0.014189175534123123,0.001618230598599123,[[0.9669192455348248, 0.0017621620115939596], [0.9934919051541644, 0.0011308153176377012], [0.9898996595290396, 0.0012682594468682584], [0.9943379843203018, 0.001399395849102092], [0.9929525122348353, 0.0013293286240003699], [0.8666547806320978, 0.0011981922217665364], [0.9498062517426484, 0.001378524015179572], [0.8713417841353273, 0.0014005398454399742], [0.9954922167520284, 0.0013622596608855453], [0.9967800760889156, 0.0011980068047563464]]
[0.60390321 0.04915622 0.31862746 0.60390321 0.12134259 0.60390321
 0.60390321 0.60390321 0.19151208 0.60390321 0.60390321 0.60390321
 0.60390321 0.60390321 0.60390321 0.02303017 0.60390321 0.07966309
 0.60390321 0.04938594 0.52959141 0.60390321 0.60390321 0.60390321
 0.60390321 0.60390321 0.60390321 0.60390321 0.60390321 0.60390321
 0.60390321 0.60390321 0.60390321 0.60390321 0.18133224 0.60390321
 0.21499253 0.60390321 0.60390321 0.60390321 0.38218614 0.20596634
 0.60390321 0.60390321 0.05956987 0.07612639 0.60390321 0.06891043
 0.60390321 0.4987387  0.60390321 0.60390321 0.60390321 0.60390321
 0.60390321 0.60390321 0.60390321 0.13663809 0.60390321 0.60390321
 0.25243967 0.27175914 0.60390321 0.01968707 0.27057709 0.60390321
 0.60390321 0.60390321 0.60390321 0.60390321 0.37018541 0.60390321
 0.60390321 0.4845546  0.60390321 0.60390321 0.60390321],0.014003915578695913,0.001542569049767963,[[0.9170942693318787, 0.001378524015179572], [0.9895303043275644, 0.001396520111119015], [0.9916476299671034, 0.0012171468970335608], [0.9891415219217669, 0.001101904015073485], [0.9874931351340551, 0.0011959042290907718], [0.9934692045442777, 0.0011578094615466439], [0.9913763459070773, 0.0011530165649081825], [0.8736385295560958, 0.0013875220631494045], [0.828129468166621, 0.001403601000433241], [0.9943735724349703, 0.0014342440446426519]]
[1.         0.10168443 0.65910996 1.         0.25100822 1.
 1.         1.         0.39613396 1.         1.         1.
 1.         1.         1.         0.04768903 1.         0.16478946
 1.         0.10215827 0.94316813 1.         1.         1.
 1.         1.         1.         1.         1.         1.
 1.         1.         1.         1.         0.37510289 1.
 0.44473109 1.         1.         1.         0.79139282 0.4260565
 1.         1.         0.1232261  0.15770425 1.         0.14252901
 1.         0.91957271 1.         1.         1.         1.
 1.         1.         1.         0.28264721 1.         1.
 0.52217976 0.56214975 1.         0.04072429 0.55971227 1.
 1.         1.         1.         1.         0.76679735 1.
 1.         0.90872506 1.         1.         1.        ],0.014667964683997937,0.0015722258387604094,[[0.9742496688425825, 0.0014616090225720857], [0.9787991717345041, 0.0013101885317231554], [0.9965243463651258, 0.0011239198453336652], [0.9931304031184249, 0.0014082084800615124], [0.9927930338883104, 0.0012020265390773055], [0.9953106642124147, 0.001122961266005973], [0.9867538495413569, 0.0014543427162475586], [0.9883162242532906, 0.0015035381074268717], [0.9964469962390833, 0.0011748469781582838], [0.9744728327190897, 0.001277257494837869]]
[0.24637105 0.00357897 0.         0.0244347  0.08259594 0.44657258
 0.0244347  0.0244347  0.12952336 0.0244347  0.0244347  0.0244347
 0.24637105 0.0244347  0.44657258 0.01963792 0.0244347  0.05405755
 0.0244347  0.07740869 0.30038524 0.04618304 0.0244347  0.44657258
 0.04618304 0.0244347  0.0244347  0.0244347  0.0244347  0.0244347
 0.0244347  0.0244347  0.0244347  0.0244347  0.01320246 0.0244347
 0.22441394 0.0244347  0.0244347  0.04618304 0.52644315 0.01499603
 0.24637105 0.0244347  0.00423382 0.07957841 0.0244347  0.
 0.0244347  0.12719826 0.0244347  0.0244347  0.0244347  0.44657258
 0.0244347  0.0244347  0.0244347  0.         0.0244347  0.0244347
 0.         0.42297155 0.0244347  0.         0.27996525 0.0244347
 0.1598398  0.0244347  0.0244347  0.05622712 0.04471485 0.0244347
 0.0244347  0.12171045 0.0244347  0.0244347  0.0244347 ],0.5283517663182572,0.1770853848924801,[[0.5868520311412093, 0.21927754075347672], [0.22226754769704382, 0.22106487068450376], [0.6969929303996559, 0.22531015459597448], [0.6717408748678009, 0.21923044793796298], [0.6646865621441439, 0.22151749489823547], [0.6244748391051076, 0.22905853422762923], [0.3076402057312246, 0.22041744505326366], [0.5375327201066799, 0.22199797735237325], [0.39787960321109045, 0.22024706988714793], [0.6411543793403267, 0.22034366948795858]]
[0.33738605 0.         0.         0.49309489 0.         0.33738605
 0.33738605 0.49309489 0.         0.3680014  0.         0.33738605
 0.33738605 0.33738605 0.33738605 0.         0.35969136 0.
 0.33738605 0.         0.36638366 0.35264452 0.57425167 0.35264452
 0.35264452 0.57425167 0.33738605 0.49309489 0.57425167 0.33738605
 0.57425167 0.         0.33738605 0.33738605 0.         0.33738605
 0.         0.33738605 0.49309489 0.33738605 0.08661154 0.
 0.33738605 0.49309489 0.         0.         0.3620683  0.
 0.33738605 0.26495648 0.57425167 0.33738605 0.33738605 0.33738605
 0.33738605 0.35969136 0.33738605 0.         0.33738605 0.33738605
 0.         0.         0.33738605 0.         0.         0.43238522
 0.43238522 0.49309489 0.33738605 0.35969136 0.         0.35969136
 0.57425167 0.21634318 0.33738605 0.33738605 0.33738605],0.2746678437606186,0.08387280985431016,[[0.4034340006395295, 0.05759639903771485], [0.48589299252306933, 0.0590918346879461], [0.38019062679306054, 0.05799324023342978], [0.07115449581565991, 0.07580770601664266], [0.47015254035626036, 0.06274930320620253], [0.4545504031427655, 0.05592616615874957], [0.4511822528673704, 0.05971937855886833], [0.4365305474990386, 0.059986598182707684], [0.40054345806824965, 0.060142255319164395], [0.11997102029140687, 0.06730747211219712]]
[1.         0.09125192 0.591481   1.         0.22525567 1.
 1.         1.         0.35551731 1.         1.         1.
 1.         1.         1.         0.0427962  1.         0.14788324
 1.         0.09167603 0.88642891 1.         1.         1.
 1.         1.         1.         1.         1.         1.
 1.         1.         1.         1.         0.33661368 1.
 0.39909975 1.         1.         1.         0.71016711 0.38235055
 1.         1.         0.11058387 0.14152202 1.         0.12792867
 1.         0.83927656 1.         1.         1.         1.
 1.         1.         1.         0.25364386 1.         1.
 0.4686193  0.50448449 1.         0.03654612 0.50229029 1.
 1.         1.         1.         1.         0.68810006 1.
 1.         0.81759894 1.         1.         1.        ],0.013837245444673985,0.001410867101966654,[[0.9957987330277769, 0.0011158803766917469], [0.993291782403141, 0.001357466764247084], [0.9916598594213817, 0.001084866498461845], [0.9964375600111312, 0.001042751996596758], [0.9822284077338863, 0.0013383266719699805], [0.9740620776637265, 0.001242223882287008], [0.7749349784455692, 0.001518843882393206], [0.994100419285951, 0.0013281846276624876], [0.9893515561400124, 0.0008934340814135133], [0.992249095644013, 0.0014214116793622722]]
[1.         0.08687213 0.56497346 1.         0.20717779 1.
 1.         1.         0.35368676 1.         1.         1.
 1.         1.         1.         0.04172663 1.         0.15545927
 1.         0.08432051 0.94308911 1.         1.         1.
 1.         1.         1.         1.         1.         1.
 1.         0.96266253 1.         1.         0.30960285 1.
 0.40885967 1.         1.         1.         0.74528517 0.4192603
 1.         1.         0.10661828 0.14248694 1.         0.13589515
 1.         0.90753833 1.         1.         1.         1.
 1.         1.         1.         0.233293   1.         1.
 0.46637464 0.53817409 1.         0.03644572 0.46197763 1.
 1.         1.         1.         1.         0.69954839 1.
 1.         0.89119436 1.         0.96302933 1.        ],0.015349596275241757,0.0015553817032910632,[[0.996712527460044, 0.0010768270298198157], [0.9825930426786346, 0.0014604650262342034], [0.9959022111489936, 0.0013452221442740164], [0.9938274518273892, 0.0009956591810830195], [0.9987482203071492, 0.001091761970765992], [0.9757183859930129, 0.0013484687162774733], [0.8510821669905417, 0.0014677313325586194], [0.755180322951459, 0.0016721815318975208], [0.9851636039168936, 0.001256200243905381], [0.9056047498534977, 0.0015027649451093694]]
[1.         0.10061033 0.65218233 1.         0.24834728 1.
 1.         1.         0.39190988 1.         1.         1.
 1.         1.         1.         0.04718388 1.         0.16303327
 1.         0.10108634 0.93950365 1.         1.         1.
 1.         1.         1.         1.         1.         1.
 1.         1.         1.         1.         0.37113283 1.
 0.44007992 1.         1.         1.         0.78310535 0.4216017
 1.         1.         0.1219368  0.15603598 1.         0.14104573
 1.         0.91438683 1.         1.         1.         1.
 1.         1.         1.         0.27969195 1.         1.
 0.51667148 0.5562786  1.         0.04029753 0.55385899 1.
 1.         1.         1.         1.         0.75876937 1.
 1.         0.90283972 1.         1.         1.        ],0.013843913443968672,0.0014709966440493007,[[0.9965769889012055, 0.0011449770962661532], [0.9960327355506846, 0.0011109020630430955], [0.9976893766826743, 0.0011539751442358748], [0.9977005633031916, 0.001382172915480373], [0.9918908202376095, 0.001298129328760167], [0.9895679457246508, 0.001042751996596758], [0.9685507615489747, 0.0013792971774971852], [0.9795290447899386, 0.001119900111012706], [0.9907189647946654, 0.0012571588232330733], [0.9983329957588043, 0.001238977310283662]]
[0.90031492 0.08897124 0.57945109 0.90031492 0.21962634 0.90031492
 0.90031492 0.90031492 0.34663093 0.90031492 0.90031492 0.90031492
 0.90031492 0.90031492 0.90031492 0.04172675 0.90031492 0.14418773
 0.90031492 0.08938702 0.84422486 0.90031492 0.90031492 0.90031492
 0.90031492 0.90031492 0.90031492 0.90031492 0.90031492 0.90031492
 0.90031492 0.90031492 0.90031492 0.90031492 0.32820575 0.90031492
 0.38912982 0.90031492 0.90031492 0.90031492 0.70167327 0.3727927
 0.90031492 0.90031492 0.10781961 0.13798766 0.90031492 0.12472574
 0.90031492 0.82093743 0.90031492 0.90031492 0.90031492 0.90031492
 0.90031492 0.90031492 0.90031492 0.24731071 0.90031492 0.90031492
 0.45690799 0.49187564 0.90031492 0.035633   0.48973616 0.90031492
 0.90031492 0.90031492 0.90031492 0.90031492 0.67894877 0.90031492
 0.90031492 0.81023136 0.90031492 0.90031492 0.90031492],0.015663199820695382,0.0015917027987512866,[[0.9764498450769595, 0.0012851115464695972], [0.773682677845572, 0.0015868085318293534], [0.9935296346214249, 0.001298129328760167], [0.9865808611618081, 0.001689992210826552], [0.9886690609351039, 0.0012722791811892176], [0.9953680410423609, 0.0011660343471988632], [0.9570271214652231, 0.0012401213066215444], [0.9951029346261835, 0.0009826413987923388], [0.9945581404787486, 0.0013693405501998823], [0.9964204941456998, 0.0013792971774971852]]
[1.         0.23744767 1.         1.         0.6519499  1.
 1.         1.         0.86795602 1.         1.         1.
 1.         1.         1.         0.12181471 1.         0.42564887
 1.         0.26170583 1.         1.         1.         1.
 1.         1.         1.         1.         1.         1.
 1.         1.         1.         1.         0.94036558 1.
 0.80328333 1.         1.         1.         1.         1.
 1.         1.         0.31773923 0.44286172 1.         0.39282081
 1.         1.         1.         1.         1.         1.
 1.         1.         1.         0.78894211 1.         1.
 1.         1.         1.         0.11237957 1.         1.
 1.         1.         1.         1.         1.         1.
 1.         1.         1.         1.         1.        ],0.015313776251108486,0.0016756423707234302,[[0.998598434199507, 0.001553506660923798], [0.9955578005405096, 0.0009996789154039787], [0.9972566537493452, 0.001305210218074504], [0.9616485190159846, 0.001616678413721484], [0.9967124679138464, 0.0014305951443420728], [0.9909487516581085, 0.0012852969634797873], [0.9997043254913384, 0.0013019636460711581], [0.976558455766013, 0.0015858499525016612], [0.9650703124880792, 0.0014003544284297842], [0.9973198193931179, 0.0011489968305872234]]
[1.         0.11219859 0.72726397 1.         0.27696325 1.
 1.         1.         0.43712439 1.         1.         1.
 1.         1.         1.         0.05262492 1.         0.18183021
 1.         0.11272291 1.         1.         1.         1.
 1.         1.         1.         1.         1.         1.
 1.         1.         1.         1.         0.41388902 1.
 0.49071828 1.         1.         1.         0.87329139 0.4701161
 1.         1.         0.13596762 0.17403376 1.         0.15728736
 1.         1.         1.         1.         1.         1.
 1.         1.         1.         0.31187506 1.         1.
 0.57619101 0.62028751 1.         0.04493555 0.61758949 1.
 1.         1.         1.         1.         0.84617753 1.
 1.         0.99360911 1.         1.         1.        ],0.014097434549062043,0.0014299298119350443,[[0.9954412755131494, 0.0011660343471988632], [0.9838835367512785, 0.0011838450261278943], [0.4835985699231826, 0.0014116404690751594], [0.9928293996279618, 0.0012171468970335608], [0.9861946584422592, 0.0010978842807525258], [0.9826992074020312, 0.0010628506682015537], [0.9965553208124673, 0.0013492418785949756], [0.9898640112211488, 0.0012682594468682584], [0.9662318696437064, 0.0014256168306934214], [0.9838845769756329, 0.0010458131515900249]]
[0.99428201 0.10110493 0.65535509 0.99428201 0.24957826 0.99428201
 0.99428201 0.99428201 0.39389638 0.99428201 0.99428201 0.99428201
 0.99428201 0.99428201 0.99428201 0.04741732 0.99428201 0.16385134
 0.99428201 0.10157705 0.93777769 0.99428201 0.99428201 0.99428201
 0.99428201 0.99428201 0.99428201 0.99428201 0.99428201 0.99428201
 0.99428201 0.99428201 0.99428201 0.99428201 0.37296553 0.99428201
 0.44219793 0.99428201 0.99428201 0.99428201 0.78687715 0.42363199
 0.99428201 0.99428201 0.12252381 0.15680593 0.99428201 0.14173053
 0.99428201 0.91431827 0.99428201 0.99428201 0.99428201 0.99428201
 0.99428201 0.99428201 0.99428201 0.28103784 0.99428201 0.99428201
 0.51921571 0.55895369 0.99428201 0.04049245 0.55652448 0.99428201
 0.99428201 0.99428201 0.99428201 0.99428201 0.76242343 0.99428201
 0.99428201 0.90353314 0.99428201 0.99428201 0.99428201],0.013881901820245873,0.0014383419858254992,[[0.9847608533175616, 0.0014022715870851687], [0.7030064046330063, 0.0013586107605849662], [0.9968577064882366, 0.0011918844947698126], [0.997901986822617, 0.0011066969117119463], [0.8440398381499933, 0.0015058261001026363], [0.9805330778790625, 0.0013745042808587238], [0.9912580029871434, 0.0009445466312483219], [0.9884242523375367, 0.0011870915981313512], [0.9960806915118077, 0.0012682594468682584], [0.84209970390836, 0.0019086041887940164]]
[1.         0.17338523 1.         1.         0.37409779 1.
 1.         1.         0.59104029 1.         1.         1.
 1.         1.         1.         0.06819132 1.         0.24572302
 1.         0.12025239 1.         1.         1.         1.
 1.         1.         1.         1.         1.         1.
 1.         1.         1.         1.         0.63960024 1.
 0.60576381 1.         1.         1.         0.98504261 0.72649033
 1.         1.         0.21019206 0.21480736 1.         0.24672945
 1.         1.         1.         1.         1.         1.
 1.         1.         1.         0.48922409 1.         1.
 0.90384438 0.66390568 1.         0.07048833 0.76418352 1.
 1.         1.         1.         1.         1.         1.
 1.         1.         1.         1.         1.        ],0.01464021903017711,0.0018462695374650332,[[0.9956911882429248, 0.0015146387310620568], [0.9940738061604298, 0.001375277443176226], [0.9731690879821514, 0.0014214116793622722], [0.9767904815474431, 0.0015136801517343645], [0.9992711169507623, 0.0015144533140518668], [0.9507482423345516, 0.0016559171776033832], [0.9875346330905231, 0.0015437354506366852], [0.9540286118500262, 0.0018923398344999898], [0.9794747136603718, 0.001616863830731563], [0.866909929117578, 0.0015288005096906199]]
[0.97312397 0.09756258 0.63239435 0.97943961 0.24083414 0.97312397
 0.97312397 0.97943961 0.3801027  0.97436574 0.95943938 0.97312397
 0.97312397 0.97312397 0.97312397 0.04575602 0.97402868 0.15811095
 0.97312397 0.09801851 0.91977679 0.97374286 0.98273138 0.97374286
 0.97374286 0.98273138 0.97312397 0.97943961 0.98273138 0.97312397
 0.98273138 0.95943938 0.97312397 0.97312397 0.35989832 0.97312397
 0.42670541 0.97312397 0.97943961 0.97312397 0.76281895 0.40879073
 0.97312397 0.97943961 0.11823101 0.15131218 0.97412509 0.13676965
 0.97312397 0.89302589 0.98273138 0.97312397 0.97312397 0.97312397
 0.97312397 0.97402868 0.97312397 0.2711918  0.97312397 0.97312397
 0.50102845 0.53937268 0.97312397 0.03907383 0.53702661 0.97697719
 0.97697719 0.97943961 0.97312397 0.97402868 0.73570954 0.97402868
 0.98273138 0.88064708 0.97312397 0.97312397 0.97312397],0.01374795044014857,0.0015862576702327393,[[0.9270300322599014, 0.0011991508010942287], [0.9622876470765476, 0.0016758304321981], [0.9804994262238004, 0.0014154747863859285], [0.9977642968099475, 0.001256014826895191], [0.9984848056462823, 0.0009575644135388917], [0.962128622380806, 0.001319371996703067], [0.9953623750589664, 0.0011918844947698126], [0.9763198984669818, 0.0015127215724066723], [0.984241161713377, 0.0011449770962661532], [0.9847512983555199, 0.001291233856456242]]
[1.         0.0843027  0.54643124 1.         0.2081011  1.
 1.         1.         0.3284438  1.         1.         1.
 1.         1.         1.         0.03953696 1.         0.13662088
 1.         0.08469279 0.84864145 1.         1.         1.
 1.         1.         1.         1.         1.         1.
 1.         1.         1.         1.         0.31097521 1.
 0.36870291 1.         1.         1.         0.65606671 0.3532342
 1.         1.         0.10216275 0.13074244 1.         0.1181906
 1.         0.78580053 1.         1.         1.         1.
 1.         1.         1.         0.23432306 1.         1.
 0.4329312  0.46606598 1.         0.03376277 0.46403897 1.
 1.         1.         1.         1.         0.63568243 1.
 1.         0.75691031 1.         1.         1.        ],0.014421157682291907,0.0015419635066722817,[[0.9679623058785645, 0.0012081488490638392], [0.9941820364608878, 0.001326267469007103], [0.9935883584482174, 0.0013601570852199707], [0.9971664377475182, 0.0012341844136450897], [0.8788625444809761, 0.0014847688491701483], [0.9978229657218374, 0.0011959042290907718], [0.9634443078333471, 0.0011821132844826998], [0.9974778486541132, 0.0010768270298198157], [0.9984231547047399, 0.0011087994873775209], [0.9662133240793467, 0.0012552416645776887]]
[1.         0.17114736 0.65838434 1.         0.43524793 1.
 1.         1.         0.72916007 1.         1.         1.
 1.         1.         1.         0.08544864 1.         0.30627133
 1.         0.19503728 1.         1.         1.         1.
 1.         1.         1.         1.         1.         1.
 1.         1.         1.         1.         0.65946806 1.
 0.83232671 1.         1.         1.         1.         0.86691466
 1.         1.         0.21004937 0.27709356 1.         0.26843169
 1.         1.         1.         1.         1.         1.
 1.         1.         1.         0.2718649  1.         1.
 0.89189345 1.         1.         0.04247154 1.         1.
 1.         1.         1.         1.         1.         1.
 1.         1.         1.         1.         1.        ],0.014555242864954637,0.001728183417123513,[[0.9807839905904083, 0.0015877671111570457], [0.9382994730296916, 0.0014596918639165901], [0.9907072474832587, 0.0014074353177440102], [0.9836473105926963, 0.0012722791811892176], [0.997057393184603, 0.0012602199782263401], [0.9730640835600557, 0.0013063542144123863], [0.9937790270951321, 0.0014374906166461088], [0.9696316098205408, 0.001490705742146492], [0.9976878053324133, 0.001424287417345349], [0.9938566517725324, 0.001574934745876666]]
[0.90008554 0.08781424 0.5692062  0.86357325 0.22627534 0.86357325
 0.86357325 0.97205136 0.34654186 0.86357325 0.86357325 0.86357325
 0.86357325 0.86357325 0.86357325 0.04459255 0.86357325 0.14231268
 0.86357325 0.08822461 0.81449782 0.86357325 0.86357325 0.86357325
 0.86357325 0.86357325 0.86357325 0.86357325 0.86357325 0.86357325
 0.86357325 0.86357325 0.86357325 0.86357325 0.32484529 0.86357325
 0.38406948 0.86357325 0.95701907 0.86357325 0.68343691 0.36794481
 0.97205136 0.9500428  0.10672553 0.15384931 0.89302371 0.12310377
 0.86357325 0.79412273 0.97205136 0.95701907 0.86357325 0.86357325
 0.86357325 0.88577813 0.86357325 0.24409462 0.86357325 0.86357325
 0.45096624 0.48547916 0.86357325 0.03516961 0.4833675  0.86357325
 0.87807698 0.86357325 0.86357325 0.86357325 0.66219825 0.86357325
 0.86357325 0.78475557 0.91183294 0.86357325 0.86357325],0.015136146565266984,0.0015212494412364154,[[0.9533555237864432, 0.0014045595797609334], [0.9982697837933642, 0.0013220623176759538], [0.9830263777232521, 0.0011489968305872234], [0.9946762552751215, 0.0011319593139755835], [0.9927386788473609, 0.0013322043619834467], [0.9823227172186455, 0.0009746019301504205], [0.9809250631210371, 0.0015265125170148552], [0.9890453752662637, 0.001298314745770357], [0.719242826247074, 0.0016120709340931016], [0.9151603195940999, 0.0017451244949823197]]
[1.         0.10102571 0.65486219 1.         0.24937661 1.
 1.         1.         0.39355397 1.         1.         1.
 1.         1.         1.         0.04737927 1.         0.16371295
 1.         0.10150141 0.94091868 1.         1.         1.
 1.         1.         1.         1.         1.         1.
 1.         1.         1.         1.         0.37266833 1.
 0.44187941 1.         1.         1.         0.78630747 0.42332642
 1.         1.         0.1224354  0.15668137 1.         0.14162667
 1.         0.91638935 1.         1.         1.         1.
 1.         1.         1.         0.28083561 1.         1.
 0.51880795 0.55855322 1.         0.0404627  0.55612372 1.
 1.         1.         1.         1.         0.76187197 1.
 1.         0.90511233 1.         1.         1.        ],0.014759064397654153,0.0014554067891124332,[[0.9946389616970641, 0.001178866712479243], [0.9971929796378133, 0.0012240423693374858], [0.9968124398151041, 0.0012962121701048934], [0.996776982773845, 0.00126003456121615], [0.9982987189988167, 0.0010607480925359791], [0.9961151769670294, 0.0012008825427394232], [0.9832838776984398, 0.0013371826756320981], [0.9811474688412114, 0.0013873366461392145], [0.8595101751570435, 0.0013143936830544156], [0.9985952149173363, 0.0011918844947698126]]
[0.85458216 0.08313757 0.54289705 0.85458216 0.20522587 0.85458216
 0.85458216 0.85458216 0.32390302 0.85458216 0.85458216 0.85458216
 0.85458216 0.85458216 0.85458216 0.03899081 0.85458216 0.13473362
 0.85458216 0.08352609 0.79883079 0.85458216 0.85458216 0.85458216
 0.85458216 0.85458216 0.85458216 0.85458216 0.85458216 0.85458216
 0.85458216 0.85458216 0.85458216 0.85458216 0.30668593 0.85458216
 0.36361533 0.85458216 0.85458216 0.85458216 0.66050645 0.34834941
 0.85458216 0.85458216 0.10075009 0.12894008 0.85458216 0.11654772
 0.85458216 0.77568399 0.85458216 0.85458216 0.85458216 0.85458216
 0.85458216 0.85458216 0.85458216 0.23109503 0.85458216 0.85458216
 0.42694942 0.45962431 0.85458216 0.03329661 0.45762511 0.85458216
 0.85458216 0.85458216 0.85458216 0.85458216 0.63863959 0.85458216
 0.85458216 0.76504257 0.85458216 0.85458216 0.85458216],0.015528377895091422,0.0015775981330551439,[[0.9699153550714263, 0.0014374906166461088], [0.8205872345590213, 0.0013745042808587238], [0.9891929215301304, 0.0013902123841222913], [0.9785749935937084, 0.0017269429820327975], [0.9868661358559433, 0.001392314959787866], [0.9771555079720315, 0.001200109380421921], [0.9526979508769258, 0.0016838699008400182], [0.9905470353982794, 0.0012341844136450897], [0.9984440932179693, 0.0012221252106822122], [0.9784372024235891, 0.0010467717309177171]]
[1.         0.         0.12190322 1.         0.         1.
 1.         1.         0.         1.         1.         1.
 1.         1.         1.         0.         1.         0.
 1.         0.         0.85360803 1.         1.         1.
 1.         1.         1.         1.         1.         1.
 1.         1.         1.         1.         0.         1.
 0.         1.         1.         1.         0.46265339 0.
 1.         1.         0.         0.         1.         0.
 1.         0.79282913 1.         1.         1.         1.
 1.         1.         1.         0.         1.         1.
 0.         0.         1.         0.         0.         1.
 1.         1.         1.         1.         0.39929846 1.
 1.         0.7648869  1.         1.         1.        ],0.01735166606528644,0.0016930943728050572,[[0.9874782324204788, 0.0012081488490638392], [0.9688950190647716, 0.0012722791811892176], [0.9337196281759014, 0.0015529189156164858], [0.9898330633463265, 0.001281091812148638], [0.9380018027820127, 0.0012412653029593157], [0.9725870259253668, 0.001340429247635555], [0.9833491005705536, 0.0014685044948760106], [0.9941668763700883, 0.0013233917310240262], [0.7946135635778178, 0.0014336562993353397], [0.9576982071990281, 0.001736126447012598]]
[1.         0.09732333 0.63084355 1.         0.24024355 1.
 1.         1.         0.37917059 1.         1.         1.
 1.         1.         1.         0.04564185 1.         0.15772322
 1.         0.09777814 0.91958    1.         1.         1.
 1.         1.         1.         1.         1.         1.
 1.         1.         1.         1.         0.35901575 1.
 0.42565902 1.         1.         1.         0.75741194 0.40778827
 1.         1.         0.11794108 0.15093189 1.         0.13643425
 1.         0.88619129 1.         1.         1.         1.
 1.         1.         1.         0.27052677 1.         1.
 0.4997998  0.53805    1.         0.03897801 0.53570968 1.
 1.         1.         1.         1.         0.73386412 1.
 1.         0.87349442 1.         1.         1.        ],0.014571663867523756,0.0014677194299819766,[[0.9925900490070823, 0.001183071863810392], [0.995849937205235, 0.00105672835821502], [0.9941988627031003, 0.0013130642697063433], [0.9941174115230516, 0.001084866498461845], [0.9803784957315314, 0.0010978842807525258], [0.9926430395055339, 0.0011679515058541368], [0.994389810618572, 0.0013953761147811328], [0.7938105215299206, 0.0012062316904084547], [0.9931163406157552, 0.001183071863810392], [0.9736266713341053, 0.0013063542144123863]]
[0.95613392 0.09722629 0.6302144  0.95613392 0.24000395 0.95613392
 0.95613392 0.95613392 0.37879074 0.95613392 0.95613392 0.95613392
 0.95613392 0.95613392 0.95613392 0.04559829 0.95613392 0.15756586
 0.95613392 0.09768056 0.9017982  0.95613392 0.95613392 0.95613392
 0.95613392 0.95613392 0.95613392 0.95613392 0.95613392 0.95613392
 0.95613392 0.95613392 0.95613392 0.95613392 0.35865773 0.95613392
 0.42523446 0.95613392 0.95613392 0.95613392 0.75668913 0.40738133
 0.95613392 0.95613392 0.11782348 0.15079058 0.95613392 0.13629699
 0.95613392 0.87923914 0.95613392 0.95613392 0.95613392 0.95613392
 0.95613392 0.95613392 0.95613392 0.27025689 0.95613392 0.95613392
 0.49930038 0.53751282 0.95613392 0.03893912 0.53517533 0.95613392
 0.95613392 0.95613392 0.95613392 0.95613392 0.73317394 0.95613392
 0.95613392 0.86886793 0.95613392 0.95613392 0.95613392],0.014332519439323907,0.0014474814655815323,[[0.9937297118884919, 0.001217920059351063], [0.9336888349308161, 0.0013444489819565142], [0.9964949561695761, 0.001246058199597888], [0.9992389565740832, 0.001000637494731671], [0.9848426774865469, 0.0012171468970335608], [0.8774972565110605, 0.0014505083989367895], [0.9959539969015244, 0.0009445466312483219], [0.9936452536439382, 0.001232081837979515], [0.9914441514612788, 0.00102169474566427], [0.9963118817309111, 0.001238977310283662]]
[0.82931748 0.01705042 0.22675913 0.82931748 0.09267299 0.82931748
 0.82931748 0.82931748 0.14569035 0.82931748 0.82931748 0.82931748
 0.82931748 0.82931748 0.82931748 0.02031268 0.82931748 0.06072601
 0.82931748 0.06774948 0.72886193 0.82931748 0.82931748 0.82931748
 0.82931748 0.82931748 0.82931748 0.82931748 0.82931748 0.82931748
 0.82931748 0.82931748 0.82931748 0.82931748 0.06289724 0.82931748
 0.21773638 0.82931748 0.82931748 0.82931748 0.47462092 0.07144187
 0.82931748 0.82931748 0.02059164 0.07721053 0.82931748 0.02046168
 0.82931748 0.68715487 0.82931748 0.82931748 0.82931748 0.82931748
 0.82931748 0.82931748 0.82931748 0.04057216 0.82931748 0.82931748
 0.07495731 0.37075877 0.82931748 0.00584571 0.2723371  0.82931748
 0.82931748 0.82931748 0.82931748 0.82931748 0.41711038 0.82931748
 0.82931748 0.66798064 0.82931748 0.82931748 0.82931748],0.016947927975425145,0.001743056685134601,[[0.9327447089832804, 0.00156785385656244], [0.9484876801686364, 0.0013394706683078628], [0.9817149274925916, 0.001105923749394444], [0.9899056743968295, 0.0015004769524336048], [0.9910568279550037, 0.0013352655169767136], [0.7444600928569085, 0.0015058261001026363], [0.9862090443773911, 0.0014725242291970808], [0.9364933677296677, 0.0016109269377552193], [0.9423045718658949, 0.0015278419303629276], [0.9797910219104728, 0.0012933364321217056]]
[1.         0.10203201 0.6613649  1.         0.25186697 1.
 1.         1.         0.39751554 1.         1.         1.
 1.         1.         1.         0.04785214 1.         0.16535415
 1.         0.10250883 0.94679238 1.         1.         1.
 1.         1.         1.         1.         1.         1.
 1.         1.         1.         1.         0.37638558 1.
 0.44625317 1.         1.         1.         0.79419001 0.4275178
 1.         1.         0.12364728 0.15824393 1.         0.14303519
 1.         0.92300177 1.         1.         1.         1.
 1.         1.         1.         0.28361534 1.         1.
 0.52398101 0.56408183 1.         0.04086384 0.56162828 1.
 1.         1.         1.         1.         0.76941305 1.
 1.         0.91206209 1.         1.         1.        ],0.013887093939643172,0.0013848493025850768,[[0.9833255625843356, 0.0010126966976946594], [0.9960852807275151, 0.001207004852725957], [0.9732576331386624, 0.0013383266719699805], [0.9919227246527861, 0.001119714694002516], [0.9967631470725333, 0.0011660343471988632], [0.997942514062711, 0.0010647678268569383], [0.9951414345364069, 0.001277072077827679], [0.9962264825314092, 0.0011578094615466439], [0.8445220036212576, 0.0012653837088851816], [0.645556011547508, 0.001308456790077961]]
[0.67209797 0.05655343 0.36656657 0.67209797 0.13960205 0.67209797
 0.67209797 0.67209797 0.22033249 0.67209797 0.67209797 0.67209797
 0.67209797 0.67209797 0.67209797 0.02652288 0.67209797 0.09165043
 0.67209797 0.05681509 0.56979247 0.67209797 0.67209797 0.67209797
 0.67209797 0.67209797 0.67209797 0.67209797 0.67209797 0.67209797
 0.67209797 0.67209797 0.67209797 0.67209797 0.20861383 0.67209797
 0.24733975 0.67209797 0.67209797 0.67209797 0.44011398 0.23696284
 0.67209797 0.67209797 0.06853463 0.08770692 0.67209797 0.07928678
 0.67209797 0.52731735 0.67209797 0.67209797 0.67209797 0.67209797
 0.67209797 0.67209797 0.67209797 0.15719266 0.67209797 0.67209797
 0.29042655 0.31265463 0.67209797 0.02264933 0.31129483 0.67209797
 0.67209797 0.67209797 0.67209797 0.67209797 0.42643947 0.67209797
 0.67209797 0.50779002 0.67209797 0.67209797 0.67209797],0.016295827951130586,0.0015122990064073982,[[0.9864856579427329, 0.001221166631354409], [0.9671939853972297, 0.0013021490630812371], [0.9966029114286641, 0.0012299792623139405], [0.9810936872537247, 0.0011870915981313512], [0.9901509855285111, 0.001183071863810392], [0.970380957295239, 0.001183071863810392], [0.9663589561365306, 0.0014336562993353397], [0.9921574445113409, 0.0013362240963044059], [0.9633721337908812, 0.0013875220631494045], [0.9962368407104824, 0.0013662793952065044]]
[1.         0.10465198 0.65916082 1.         0.25887944 1.
 1.         1.         0.41038525 1.         1.         1.
 1.         1.         1.         0.04930208 1.         0.17083405
 1.         0.10612664 0.94559739 1.         1.         1.
 1.         1.         1.         1.         1.         1.
 1.         1.         1.         1.         0.38725081 1.
 0.46128844 1.         1.         1.         0.80030967 0.44488981
 1.         1.         0.12693518 0.16280488 1.         0.14792481
 1.         0.92301055 1.         1.         1.         1.
 1.         1.         1.         0.28311717 1.         1.
 0.53798953 0.58086338 1.         0.04080021 0.5785225  1.
 1.         1.         1.         1.         0.77676553 1.
 1.         0.91262658 1.         1.         1.        ],0.013832719687218654,0.0014591435076900037,[[0.9820853039863108, 0.0011149217973640546], [0.99376160859074, 0.0010257144799852291], [0.9766306848522783, 0.0012382041479660488], [0.9795451819297473, 0.001389439221804678], [0.8926439552651064, 0.001340429247635555], [0.9786317833773305, 0.0016628126499074192], [0.9957708186046649, 0.0009845585574477234], [0.9825293995757063, 0.0011750323951684738], [0.9969895261223081, 0.0010938645464314556], [0.9672936098379263, 0.0011570362992291416]]
[0.9117031  0.08995497 0.5830823  0.88462542 0.22910369 0.88462542
 0.88462542 0.96507326 0.35374038 0.88462542 0.88462542 0.88462542
 0.88462542 0.88462542 0.88462542 0.04471581 0.88462542 0.14578197
 0.88462542 0.09037535 0.83435363 0.88462542 0.88462542 0.88462542
 0.88462542 0.88462542 0.88462542 0.88462542 0.88462542 0.88462542
 0.88462542 0.88462542 0.88462542 0.88462542 0.33250771 0.88462542
 0.39343231 0.88462542 0.95392525 0.88462542 0.70009772 0.37691456
 0.96507326 0.94875162 0.10924018 0.15260717 0.90646601 0.1261048
 0.88462542 0.81348184 0.96507326 0.95392525 0.88462542 0.88462542
 0.88462542 0.90109266 0.88462542 0.25004515 0.88462542 0.88462542
 0.46195988 0.49731416 0.88462542 0.03602698 0.49515102 0.88462542
 0.89538145 0.88462542 0.88462542 0.88462542 0.67834131 0.88462542
 0.88462542 0.80388632 0.92041502 0.88462542 0.88462542],0.015260153596982217,0.0015069684387805347,[[0.9965718863598977, 0.0011319593139755835], [0.9954854107156923, 0.001249119354591155], [0.9934952816373147, 0.001445344668277837], [0.9830898956021469, 0.0012791746534932535], [0.9963551734640308, 0.001084866498461845], [0.5601745350489706, 0.001469833908224083], [0.9959876765036713, 0.0013584253435747762], [0.978865600190886, 0.0011870915981313512], [0.9810911946669453, 0.0013111471110508477], [0.9897122328042659, 0.00111281922169848]]
[1.         0.11028508 0.71591732 1.         0.27223974 1.
 1.         1.         0.42966939 1.         1.         1.
 1.         1.         1.         0.05172276 1.         0.17872916
 1.         0.11080046 1.         1.         1.         1.
 1.         1.         1.         1.         1.         1.
 1.         1.         1.         1.         0.40683028 1.
 0.48234925 1.         1.         1.         0.8618751  0.46209843
 1.         1.         0.13364874 0.1710438  1.         0.15460488
 1.         1.         1.         1.         1.         1.
 1.         1.         1.         0.30655614 1.         1.
 0.56636427 0.60970872 1.         0.04416919 0.60705671 1.
 1.         1.         1.         1.         0.8347375  1.
 1.         0.99139278 1.         1.         1.        ],0.013943835622760326,0.0013678623678386953,[[0.9901126778381106, 0.0009966177604106008], [0.995552784896526, 0.0011359790482965426], [0.9940113627726277, 0.0011279395796546243], [0.9985718477950768, 0.0011660343471988632], [0.9798715722358433, 0.0010768270298198157], [0.9928557855427721, 0.0013532616129159347], [0.9992775173282393, 0.0011748469781582838], [0.9962167433924423, 0.0010978842807525258], [0.9871640208596256, 0.0011700540815198224], [0.9976853387054544, 0.0011679515058541368]]
[1.         0.1102568  0.70440397 1.         0.27216992 1.
 1.         1.         0.4295592  1.         1.         1.
 1.         1.         1.         0.0517095  1.         0.17868333
 1.         0.11077204 0.95071969 1.         1.         1.
 1.         1.         1.         1.         1.         1.
 1.         1.         1.         1.         0.40672596 1.
 0.48222556 1.         1.         1.         0.8191116  0.46197994
 1.         1.         0.13361447 0.17099994 1.         0.15456523
 1.         0.93025953 1.         1.         1.         1.
 1.         1.         1.         0.30647753 1.         1.
 0.56621903 0.60955237 1.         0.04415786 0.60690104 1.
 1.         1.         1.         1.         0.79778426 1.
 1.         0.92085326 1.         1.         1.        ],0.013242182467499012,0.0013979914194831504,[[0.9979640033940744, 0.0009485663655692811], [0.9928026484100998, 0.0010467717309177171], [0.9898062550059563, 0.0014424689302947602], [0.9931426160369418, 0.001098842860080218], [0.9962434171638068, 0.00100465722905263], [0.9921985531225822, 0.0013021490630812371], [0.9598899318375543, 0.001151099406252687], [0.9845788749921514, 0.0010467717309177171], [0.9087081646825178, 0.0012722791811892176], [0.9720409180091026, 0.0014514669782644818]]
[1.         0.15945385 1.         1.         0.15081987 1.
 1.         0.62941247 0.63087952 1.         1.         1.
 0.62941247 1.         1.         0.08495463 1.         0.29311191
 1.         0.19592775 1.         1.         1.         1.
 1.         0.89577807 0.62941247 1.         1.         1.
 1.         1.         0.62941247 1.         0.66824751 1.
 0.69739667 1.         1.         1.         0.47546631 0.25600969
 1.         1.         0.19390649 0.31589606 1.         0.25394944
 1.         0.54024539 1.         1.         0.62941247 0.89577807
 1.         1.         1.         0.25473809 1.         0.62941247
 0.93029336 1.         1.         0.06386129 0.33631228 0.89577807
 0.89577807 1.         1.         0.62941247 1.         1.
 1.         1.         1.         1.         1.        ],0.014355706561084047,0.0016753640694847694,[[0.995079765378576, 0.001340429247635555], [0.9580683927813537, 0.0012292060999964383], [0.9777057694040596, 0.0013704845465377646], [0.9775870233000009, 0.001197048225428654], [0.9896497656620505, 0.001183071863810392], [0.9710381886289814, 0.0013103739487333455], [0.9962384485750341, 0.0012521805095844218], [0.9962738745700592, 0.0011870915981313512], [0.9876427771857057, 0.001497601214450528], [0.8775624713347078, 0.0020248056500817846]]
[1.         0.10599484 0.68705178 1.         0.26164928 1.
 1.         1.         0.41295636 1.         1.         1.
 1.         1.         1.         0.04971068 1.         0.17177643
 1.         0.10649025 0.98312586 1.         1.         1.
 1.         1.         1.         1.         1.         1.
 1.         1.         1.         1.         0.39100405 1.
 0.46358532 1.         1.         1.         0.82493163 0.44412247
 1.         1.         0.12844962 0.16439    1.         0.14859171
 1.         0.95853254 1.         1.         1.         1.
 1.         1.         1.         0.2946308  1.         1.
 0.54433293 0.58599086 1.         0.04245097 0.58344154 1.
 1.         1.         1.         1.         0.79929596 1.
 1.         0.94722611 1.         1.         1.        ],0.014251613341646879,0.0015370326735071795,[[0.9991162250914771, 0.001333162941311139], [0.985616279479456, 0.001162014612877793], [0.9914075577284527, 0.0015146387310620568], [0.9977202492283908, 0.0012089220113813415], [0.9792837081250176, 0.001242223882287008], [0.9930841896694768, 0.0011459356755938455], [0.9867551258638018, 0.0011780935501617407], [0.954131238461488, 0.0017190889304010692], [0.9532628945215409, 0.0015487137642853366], [0.9596881802871042, 0.0011700540815198224]]
[1.         0.36783585 1.         0.7438738  0.18997822 1.
 1.         1.         0.87689956 1.         1.         0.7438738
 1.         1.         1.         0.09649959 0.68258853 0.6424989
 1.         0.05632211 1.         1.         1.         1.
 1.         0.7438738  1.         1.         1.         1.
 0.7438738  1.         0.68258853 1.         0.91602092 1.
 0.8711678  1.         1.         1.         1.         0.99894484
 1.         1.         0.30100532 0.29596876 0.68258853 0.59349146
 1.         0.88204836 1.         0.7438738  1.         1.
 0.7438738  1.         1.         0.69805986 1.         1.
 1.         0.98633501 1.         0.09643112 0.34826897 0.68258853
 1.         1.         1.         1.         1.         1.
 0.68258853 0.85743586 1.         1.         0.68258853],0.013921291173135019,0.00167750798669725,[[0.990428297535132, 0.0011319593139755835], [0.9911762679439218, 0.0012682594468682584], [0.97456206026693, 0.0014194945207068876], [0.9954773430965835, 0.0013392852512976727], [0.9888584029571484, 0.0011870915981313512], [0.9979871577303508, 0.0014755853841903477], [0.9680455341465344, 0.0014256168306934214], [0.9742274400609211, 0.0016601223289345324], [0.9860026435328628, 0.0013693405501998823], [0.971918261706874, 0.0012682594468682584]]
[1.         0.10175792 0.65958827 1.         0.25119038 1.
 1.         1.         0.39644769 1.         1.         1.
 1.         1.         1.         0.0477236  1.         0.16490996
 1.         0.10223345 0.94391534 1.         1.         1.
 1.         1.         1.         1.         1.         1.
 1.         1.         1.         1.         0.37537449 1.
 0.44505439 1.         1.         1.         0.79197769 0.42636935
 1.         1.         0.12331513 0.15781883 1.         0.14265095
 1.         0.92028101 1.         1.         1.         1.
 1.         1.         1.         0.28285346 1.         1.
 0.52257344 0.56256653 1.         0.04075406 0.56011957 1.
 1.         1.         1.         1.         0.76734617 1.
 1.         0.90941499 1.         1.         1.        ],0.014356166965655582,0.0014731757079564155,[[0.9970907252392364, 0.0012640542955371092], [0.9931428694619103, 0.0010588309338805946], [0.9928002025319295, 0.001256014826895191], [0.8269598189136671, 0.0013946029524635195], [0.998394587919321, 0.001063809247529246], [0.9824799206933797, 0.0017060711481104995], [0.996080589651624, 0.0010167164320156186], [0.9953511016437653, 0.0010978842807525258], [0.9673312555024196, 0.0012171468970335608], [0.9951757165979231, 0.0010896593951004174]]
[0.60564928 0.04740719 0.30727936 0.60564928 0.11702434 0.60564928
 0.60564928 0.60564928 0.18469903 0.60564928 0.60564928 0.60564928
 0.60564928 0.60564928 0.60564928 0.02223333 0.60564928 0.07682779
 0.60564928 0.04762557 0.49412792 0.60564928 0.60564928 0.60564928
 0.60564928 0.60564928 0.60564928 0.60564928 0.60564928 0.60564928
 0.60564928 0.60564928 0.60564928 0.60564928 0.17487307 0.60564928
 0.20733606 0.60564928 0.60564928 0.60564928 0.36892537 0.19864014
 0.60564928 0.60564928 0.05745087 0.07352115 0.60564928 0.06646628
 0.60564928 0.44782657 0.60564928 0.60564928 0.60564928 0.60564928
 0.60564928 0.60564928 0.60564928 0.13176766 0.60564928 0.60564928
 0.24345618 0.26208985 0.60564928 0.0189862  0.26095002 0.60564928
 0.60564928 0.60564928 0.60564928 0.60564928 0.35746367 0.60564928
 0.60564928 0.42654018 0.60564928 0.60564928 0.60564928],0.015050179168644862,0.001554737538922254,[[0.8484065167099949, 0.0014005398454399742], [0.995745802505603, 0.0011660343471988632], [0.9918597069081679, 0.0011700540815198224], [0.996159570236031, 0.0011960896461009618], [0.9666973202166569, 0.0013873366461392145], [0.9908300264199212, 0.0014725242291970808], [0.992898960835176, 0.001211024587046916], [0.9840983752903587, 0.0010337539486271474], [0.986677183935017, 0.00126003456121615], [0.9849831991615284, 0.0010548111995596354]]
[0.20447622 0.26449284 0.26786696 0.99435761 0.40158094 0.79622669
 0.27622372 0.16216172 0.09496622 0.75957504 0.09215783 0.38473398
 0.68846411 0.53157065 0.09499991 0.73766914 0.57551341 0.27470592
 0.84664573 0.28943958 0.46757588 0.02384617 0.02069957 0.66635418
 0.47037637 0.78493217 0.41402448 0.72682056 0.65874734 0.28309322
 0.53209572 0.44122927 0.09483964 0.45417294 0.54163805 0.03050156
 0.04011054 0.1178834  0.5409899  0.53795836 0.01059831 0.02270386
 0.80839376 0.51809839 0.08628644 0.24501871 0.86688297 0.415951
 0.23425326 0.67384027 0.90511627 0.80484289 0.31345407 0.89629465
 0.61497219 0.73278923 0.21166528 0.74872063 0.57922289 0.36449719
 0.52728221 0.73761698 0.86771606 0.1814709  0.37294734 0.6151281
 0.80669355 0.29486337 0.58068526 0.84182945 0.31764033 0.33844281
 0.94186082 0.47712352 0.3144474  0.20705335 0.75102788],0.020826243677563767,0.0018009896893782097,[[0.9713613024771117, 0.0014727096462072709], [0.9915846822343632, 0.0014284925686764982], [0.9806956480611896, 0.0014675459155484294], [0.9411027004521565, 0.0011470796719317278], [0.856875402620928, 0.00136454765356131], [0.9800264486717418, 0.001605948624106568], [0.9609195673090131, 0.0014506938159469795], [0.9514232843449965, 0.0014125990484028517], [0.9989002053467487, 0.001668934959893953], [0.9825511236021017, 0.0012552416645776887]]
[0.21083856 0.09004177 0.09122992 0.95414396 0.53795869 0.3246989
 0.10276006 0.65202334 0.29830478 0.84326283 0.54964828 0.30546437
 0.93408923 0.92488711 0.77011264 0.14257457 0.86560674 0.50895032
 0.16181392 0.02078488 0.66363927 0.82090576 0.54514426 0.27401807
 0.54326133 0.38458917 0.40764314 0.2980613  0.50611298 0.62576448
 0.80023447 0.24693723 0.83133668 0.37189094 0.79063834 0.9108096
 0.83385839 0.49205895 0.75830014 0.51174885 0.79549344 0.75587447
 0.17428247 0.18075673 0.6391775  0.80532956 0.86131901 0.01117954
 0.36682235 0.31781173 0.31237203 0.77686282 0.73009844 0.26170667
 0.59615379 0.12502153 0.6235793  0.92934074 0.64857083 0.73523118
 0.7620626  0.34978998 0.49574082 0.99474143 0.82698421 0.7591283
 0.16691012 0.39036153 0.09239172 0.12649961 0.24813995 0.15518956
 0.82831519 0.27265099 0.56575576 0.53160603 0.44169606],0.01963173445281947,0.002189831312375417,[[0.7824786222467272, 0.0016601223289345324], [0.6618244964656844, 0.001868592262594504], [0.9561942221042224, 0.0017772823695501039], [0.9504949788239823, 0.0015839327938462766], [0.4376778569669228, 0.0017663671629249977], [0.5241935553692704, 0.001634086764353393], [0.9283084225364417, 0.0015659366979070555], [0.7098132574928604, 0.001574934745876666], [0.9108006645181855, 0.001652082860292614], [0.8128544519520462, 0.0017192743474112593]]
[0.29130555 0.21253886 0.59350894 0.67412328 0.49186452 0.20865141
 0.9680517  0.00840372 0.34391758 0.55054101 0.1433149  0.14895477
 0.367408   0.65570928 0.93689055 0.3506692  0.04500891 0.77096411
 0.8035658  0.31501739 0.16005849 0.1392914  0.55429911 0.86307373
 0.85437245 0.24479893 0.37818488 0.87339633 0.19768297 0.70325185
 0.55387424 0.58657212 0.24466189 0.66448941 0.2361976  0.15188302
 0.27870973 0.79799428 0.45649517 0.55254565 0.34531737 0.63919393
 0.97635974 0.08564801 0.13172477 0.45279239 0.19731921 0.15635307
 0.38370919 0.22777834 0.25951383 0.1196069  0.55083416 0.24804818
 0.83523874 0.33618748 0.6704064  0.92439797 0.15887769 0.54621086
 0.67331022 0.95693833 0.63955855 0.17145573 0.88471545 0.4854433
 0.86602148 0.91644313 0.22460195 0.90297252 0.72718105 0.74598328
 0.87124579 0.62963169 0.38047014 0.75022245 0.47943522],0.01304026709647398,0.0014729263232455916,[[0.9969254045907293, 0.0012678886128478783], [0.9776058746499233, 0.0012690326091857607], [0.9960795536388612, 0.0012098805907090338], [0.9960663235494667, 0.0011327324762931967], [0.996941494780903, 0.0011888233397765458], [0.9898275534301048, 0.0012018411220671155], [0.9936606039109823, 0.0011798252918069352], [0.9442224357614679, 0.001161829195867603], [0.9735553357291182, 0.0011587680408744472], [0.9975896860266082, 0.0012058608563880746]]
[9.12257707e-01 5.72778321e-01 6.25347643e-02 4.76456496e-01
 5.78538518e-02 8.22524309e-01 8.16381618e-02 5.52955565e-02
 7.63767782e-01 2.94982949e-01 6.76956439e-01 8.75133956e-01
 2.85418752e-01 8.35178445e-01 8.36318656e-01 6.14057037e-01
 6.14148070e-01 2.54043672e-01 8.30456006e-01 1.57148002e-01
 8.37843128e-01 3.06939625e-01 9.76085885e-01 3.69178614e-01
 4.39618287e-01 3.01757137e-01 3.82288200e-01 6.87762500e-04
 8.20390177e-01 3.06407187e-01 4.17769308e-01 9.30675048e-01
 8.44318212e-01 5.75167074e-01 6.15606677e-01 7.30918940e-01
 9.16811370e-01 1.86747569e-01 1.29859127e-01 3.27135885e-01
 3.63412095e-01 4.22751721e-01 2.24772791e-01 2.72570258e-01
 6.73515467e-01 4.68386769e-01 2.23102188e-01 3.28964587e-01
 2.68927141e-02 3.41465691e-01 6.05539459e-01 5.76422255e-01
 2.29264285e-01 9.69867863e-01 4.36530942e-01 5.00674020e-01
 5.97536689e-01 6.52374758e-01 6.98526500e-01 4.35966720e-01
 8.45678646e-01 3.74183849e-01 8.43714087e-01 7.00135645e-01
 9.58448065e-01 2.59317723e-01 4.27694828e-01 7.23320202e-02
 8.19725405e-01 2.66163890e-01 4.80660674e-01 2.05059391e-01
 2.63586932e-01 7.27429839e-01 3.77571832e-01 3.69731466e-01
 7.09004062e-01],0.03420865157782662,0.006081338425063476,[[0.9671651285128231, 0.003216287816554475], [0.9806382969333912, 0.00353483690151557], [0.9748444600753127, 0.0035859494513503787], [0.9786195545607423, 0.003334406436497628], [0.8056290460795483, 0.0035300440048771087], [0.990039633137118, 0.003076741111658343], [0.7823237789522731, 0.003321574071217137], [0.9769170782611819, 0.004485505842750426], [0.9394615610577602, 0.002702286580223978], [0.6794415320759412, 0.0035390420528467192]]
[0.51415683 0.82546597 0.35128632 0.95517023 0.47582938 0.65206764
 0.57917229 0.63192529 0.73010173 0.28592818 0.99173081 0.75478494
 0.99340188 0.54443236 0.82984737 0.10509429 0.51478544 0.18845179
 0.97768954 0.84187969 0.06773204 0.15481653 0.6753203  0.15707846
 0.09696672 0.35246306 0.77401848 0.33165092 0.1217965  0.03074176
 0.94196662 0.20503242 0.84948937 0.60803179 0.38551023 0.16632321
 0.34179102 0.60069109 0.28644081 0.27194895 0.48419676 0.92549647
 0.24667656 0.86769403 0.39428163 0.29612857 0.69618754 0.36582676
 0.95897592 0.92491199 0.25982148 0.61234485 0.39415932 0.92545479
 0.8505923  0.09346618 0.52134564 0.18597491 0.64357887 0.404359
 0.26863967 0.23257935 0.82210586 0.48327264 0.03508466 0.6547894
 0.536834   0.50299207 0.72989298 0.15001625 0.37842458 0.77847349
 0.03261698 0.26213348 0.26872888 0.09210735 0.44427834],0.016582476135893254,0.0015052073997903,[[0.9971318619291946, 0.0012638688785269192], [0.9834722265512711, 0.0010546257825494454], [0.9959951561835089, 0.0012941095944393188], [0.9974167950305406, 0.001242038465276929], [0.9849883176206176, 0.0011449770962661532], [0.98830926068003, 0.0010797027678030036], [0.9920091091948569, 0.0012378333139457798], [0.9992323696290673, 0.0014893763287984196], [0.9974803164251249, 0.001105738332384254], [0.9179765782787566, 0.0016109269377552193]]
[0.73989613 0.00419026 0.77885577 0.07438123 0.74496776 0.10202983
 0.47612975 0.33348949 0.49416395 0.42223068 0.86922319 0.16439954
 0.02931372 0.03603983 0.24950892 0.25079902 0.35148311 0.18590557
 0.93512317 0.54903583 0.66252384 0.79944761 0.76468284 0.21210736
 0.87785134 0.30851919 0.67756205 0.74556854 0.92906568 0.20028751
 0.95434648 0.36803605 0.53657444 0.83393417 0.48881266 0.82963525
 0.19601397 0.1863526  0.35595421 0.63273406 0.89191022 0.3843911
 0.40908663 0.72305879 0.97494544 0.32744835 0.83731381 0.21536615
 0.9588837  0.85742585 0.73099107 0.99661369 0.86501192 0.28662943
 0.87054988 0.31044094 0.24321364 0.39164612 0.44231631 0.09663968
 0.12957248 0.4153108  0.1739815  0.89344946 0.85613991 0.11871255
 0.78799086 0.20039055 0.79460941 0.30755824 0.97132249 0.67049119
 0.42648126 0.22228666 0.0105202  0.2922131  0.31438604],0.02525662605982055,0.0021463941594782525,[[0.9290738505739462, 0.0013624450778957353], [0.9756738206183064, 0.00147654396351804], [0.9990778328936172, 0.0014564452919132442], [0.9987769471177262, 0.0015586703915826394], [0.9988558557898058, 0.0013712577088552669], [0.9944588160241817, 0.0013792971774971852], [0.9991228551071341, 0.001410311055727087], [0.927369795710078, 0.0013444489819565142], [0.9937618278814386, 0.0015236367790317784], [0.7483103296789803, 0.0020669201519468716]]
[0.02840793 0.50884964 0.11468129 0.4506377  0.186881   0.86150395
 0.6339608  0.68705087 0.66107961 0.70636083 0.84746435 0.8229562
 0.96281483 0.61798819 0.36122316 0.37673808 0.28774436 0.99143594
 0.15719462 0.20996017 0.71322711 0.00223581 0.68324351 0.72207192
 0.30263666 0.17185581 0.33292547 0.53441448 0.92058642 0.23955152
 0.86550317 0.2399303  0.31816826 0.16650512 0.77047164 0.02867537
 0.41180596 0.01464547 0.22900272 0.28463717 0.43973657 0.54557
 0.70542924 0.91670775 0.94649246 0.3284536  0.24720842 0.67635791
 0.10650073 0.99335323 0.61789648 0.60560088 0.63609827 0.82676676
 0.31983183 0.24083061 0.23743825 0.51454555 0.86652632 0.47827744
 0.83385057 0.87345481 0.62111191 0.41706817 0.33525081 0.86461982
 0.05741811 0.9958171  0.98893576 0.12806684 0.00302993 0.80230898
 0.43153522 0.51800345 0.98961105 0.32269541 0.42036489],0.019183037670198765,0.0021817892331606192,[[0.9952739189942053, 0.0018552036462835542], [0.9556094327590159, 0.0013111471110508477], [0.9873992789593573, 0.0017091323031037664], [0.9967681460393593, 0.001424287417345349], [0.991228900533642, 0.0018481227569693282], [0.9920241213434811, 0.0019583873252806416], [0.935641022799692, 0.001483439435822076], [0.9871855678787588, 0.0012801332328209458], [0.9354089896289941, 0.0013212891553584516], [0.9881944813228074, 0.0013982518527642096]]
[0.97012106 0.36632496 0.64327172 0.20321319 0.92779707 0.84528098
 0.56938097 0.0974423  0.77787839 0.22544249 0.12369033 0.56619749
 0.09574214 0.14995218 0.37171898 0.7426603  0.19825772 0.97151282
 0.838465   0.35246501 0.44008295 0.01528797 0.29458008 0.54023563
 0.22336309 0.20037965 0.93016324 0.62090663 0.39341781 0.29987627
 0.32924394 0.6835917  0.10670677 0.47180295 0.79892988 0.42055584
 0.99449621 0.40016596 0.04001932 0.26966477 0.42848143 0.8291946
 0.90173246 0.40264123 0.50977039 0.61958877 0.16715219 0.13252731
 0.12095544 0.00342809 0.13716175 0.3110691  0.92312107 0.81020465
 0.92414085 0.33979329 0.45146162 0.2977289  0.4915107  0.2856096
 0.86639334 0.12015069 0.32156668 0.81133622 0.68540334 0.80032136
 0.97827258 0.47871325 0.4849374  0.7698671  0.29450959 0.99861061
 0.79145424 0.42600569 0.28790903 0.89488187 0.20586411],0.024111998855488558,0.0023984664700231646,[[0.9201954551197944, 0.0016327573510053206], [0.9786007483130376, 0.001672769277204833], [0.9125569516901697, 0.0020135196094364094], [0.9944201016103339, 0.0020594684286122655], [0.9409651516127756, 0.0015806862218428197], [0.9822533616968099, 0.0017200475097287615], [0.9914822336861385, 0.0015967651591267673], [0.9778330074454539, 0.0013530761959057447], [0.998040266625178, 0.0015665244432143677], [0.975936208558004, 0.0021077052404638863]]
[0.67980418 0.27708152 0.30167799 0.22725633 0.06752366 0.45293675
 0.13262197 0.2511964  0.50596688 0.67451214 0.35372024 0.35719124
 0.06543535 0.01323519 0.62344347 0.34652042 0.31074999 0.09055241
 0.71854485 0.56181411 0.04854757 0.89939618 0.58708158 0.07550341
 0.82284639 0.69586002 0.97532009 0.35936197 0.50810214 0.44919617
 0.01290862 0.42585162 0.46844108 0.20624106 0.4524675  0.91426087
 0.8045951  0.91404836 0.89409546 0.26949757 0.96159258 0.12371487
 0.69505427 0.85367123 0.88031969 0.18343979 0.65105332 0.73449947
 0.53631645 0.19555521 0.65380949 0.47364316 0.06256489 0.03088092
 0.2894604  0.47663007 0.08363628 0.86829269 0.3498059  0.13721109
 0.083829   0.81125593 0.97644213 0.75507063 0.10981899 0.81670832
 0.09225525 0.42785055 0.29703857 0.69666923 0.0433651  0.21602779
 0.99439874 0.45838351 0.3693776  0.71860751 0.06014008],0.02311154538423344,0.002540044938693356,[[0.9504025867750205, 0.001795278465489325], [0.9821041170747201, 0.0015577118122549471], [0.8624452823890331, 0.0020728570449233263], [0.785640666227476, 0.0022091571778158903], [0.9862229643775642, 0.0018463910153241336], [0.9929364585004092, 0.0018774048935539245], [0.9619828897959036, 0.0017070297274381918], [0.9890572161927528, 0.001417391945041313], [0.9923865796808109, 0.0016147612550660995], [0.8969991838118725, 0.0016189664063972486]]
[0.27871898 0.49231988 0.46902464 0.35322498 0.58469287 0.63099503
 0.66420511 0.9141747  0.64849503 0.00234842 0.21208064 0.18961295
 0.00296864 0.4564221  0.43252125 0.00776366 0.37488335 0.9319333
 0.41367374 0.8262707  0.29639419 0.71621975 0.38551946 0.03078022
 0.12182667 0.47737502 0.92238426 0.31009425 0.41162954 0.76284542
 0.94762444 0.74987014 0.97799015 0.92525816 0.18101647 0.51943143
 0.36194822 0.81252104 0.14779018 0.07282244 0.73257799 0.87876515
 0.12645113 0.56604664 0.59389014 0.88031673 0.7341564  0.15059015
 0.2045662  0.13405233 0.74004252 0.07733685 0.75177792 0.73573063
 0.65987753 0.89767561 0.94479416 0.86766383 0.91849023 0.3539177
 0.95417379 0.08283516 0.64241712 0.78510028 0.63283335 0.88179921
 0.99879209 0.92263376 0.17161595 0.85282614 0.19100131 0.9881102
 0.31182007 0.54100364 0.02362592 0.21665738 0.83277776],0.020006483464987367,0.0014990976823847165,[[0.9932534526049109, 0.001211024587046916], [0.9912231579428716, 0.0012029851184049978], [0.9937406764854315, 0.001228062103658556], [0.9853708048217024, 0.0011819278674725098], [0.9518084286230026, 0.0011800107088171252], [0.9810426381756386, 0.0013863780668115222], [0.9930827662394416, 0.0011087994873775209], [0.992239836040498, 0.0010657264061846305], [0.9712912385775267, 0.0012271035243308637], [0.9256563068892905, 0.0011809692881448175]]
[1.         0.55000504 0.32677349 1.         0.78936463 0.87920158
 0.34327205 0.19778887 1.         0.77869301 1.         0.88361476
 0.77248863 0.59233624 0.49318953 1.         0.64130224 1.
 1.         0.38664593 1.         1.         1.         0.78903395
 0.50162384 0.74034961 0.44535596 0.86104904 0.85559367 1.
 1.         0.49166764 0.66553092 1.         0.55885395 1.
 1.         1.         0.67843819 0.71221357 1.         1.
 1.         0.69752268 1.         0.27302761 0.95203125 0.47006735
 0.26103152 0.82289484 0.88990364 0.82861211 1.         1.
 0.70965614 0.81655678 1.         0.83430936 0.94451121 0.45859208
 1.         1.         0.95705771 0.79282086 1.         1.
 0.9065707  0.32857017 1.         1.         0.35395084 0.39263497
 0.91042617 0.91397916 0.29195268 1.         0.73153323],0.018163393543102896,0.0019215374217249228,[[0.9383169089548236, 0.0015657512808968654], [0.9904702108842173, 0.0014535695539300564], [0.8532274412795843, 0.0019147264987805501], [0.9739132317007382, 0.0017512468049688534], [0.9468637775217711, 0.0017403315983437473], [0.9778611560926331, 0.0013865634838216012], [0.9263117322749477, 0.001382543749500642], [0.902074713473447, 0.0018425566980133645], [0.8954412818735511, 0.001399581266112282], [0.9767713927871812, 0.0017403315983437473]]
[0.28493638 0.19438857 0.50890985 0.59016506 0.46409915 0.17644624
 0.82031843 0.         0.34098225 0.46841854 0.05205081 0.11036969
 0.23399543 0.57472055 0.93588562 0.31945575 0.         0.74372386
 0.69713193 0.26426407 0.04759498 0.         0.53594368 0.76997383
 0.81979239 0.20624424 0.35810311 0.78357888 0.12515369 0.6939085
 0.48144407 0.53614939 0.1115107  0.62687651 0.11017996 0.
 0.15098582 0.76244583 0.37589298 0.54095274 0.23737666 0.59109217
 0.84231256 0.06237868 0.01947893 0.36158621 0.04953227 0.13134535
 0.37323602 0.20037988 0.23882316 0.         0.49271892 0.23607551
 0.81520548 0.30379367 0.65577505 0.88950852 0.0493973  0.48619961
 0.62987158 0.86344484 0.63252847 0.         0.86454634 0.40973404
 0.74973168 0.83862819 0.20483711 0.77165878 0.65239509 0.64822865
 0.84843665 0.57711347 0.32731743 0.73140967 0.46987168],0.018615402437875277,0.0023251394887355272,[[0.983390319722865, 0.0012198372180064476], [0.9402119253683923, 0.0013211037383482616], [0.9685230857384152, 0.0017960516278068273], [0.9365831672101562, 0.0018672628492464316], [0.8785231568743077, 0.0015416328749711106], [0.9772956182454364, 0.0015425914542988028], [0.94552323976704, 0.0011026771773909871], [0.9925297119494371, 0.001266930033520186], [0.9712300781902128, 0.0013421609892807496], [0.9763477932363719, 0.001231896420969325]]
[0.29130555 0.21253886 0.59350894 0.67412328 0.49186452 0.20865141
 0.9680517  0.00840372 0.34391758 0.55054101 0.1433149  0.14895477
 0.367408   0.65570928 0.93689055 0.3506692  0.04500891 0.77096411
 0.8035658  0.31501739 0.16005849 0.1392914  0.55429911 0.86307373
 0.85437245 0.24479893 0.37818488 0.87339633 0.19768297 0.70325185
 0.55387424 0.58657212 0.24466189 0.66448941 0.2361976  0.15188302
 0.27870973 0.79799428 0.45649517 0.55254565 0.34531737 0.63919393
 0.97635974 0.08564801 0.13172477 0.45279239 0.19731921 0.15635307
 0.38370919 0.22777834 0.25951383 0.1196069  0.55083416 0.24804818
 0.83523874 0.33618748 0.6704064  0.92439797 0.15887769 0.54621086
 0.67331022 0.95693833 0.63955855 0.17145573 0.88471545 0.4854433
 0.86602148 0.91644313 0.22460195 0.90297252 0.72718105 0.74598328
 0.87124579 0.62963169 0.38047014 0.75022245 0.47943522],0.013225652142780587,0.001716509060413568,[[0.9958384953749101, 0.0011287127419721266], [0.9972112065287677, 0.0012058608563880746], [0.9698921784767118, 0.001077600192137429], [0.9936715614790828, 0.0011216318526579006], [0.9956962269193846, 0.0011767641368136683], [0.9594147573685018, 0.0011537897272256847], [0.9978851375188715, 0.0011777227161413606], [0.997828059878723, 0.0011066969117119463], [0.9973249844488307, 0.0012058608563880746], [0.9978757835409607, 0.001291048439446052]]
[0.39228634 0.49027505 0.70326748 0.80147433 0.49913054 0.40957699
 1.         0.29094059 0.51890954 0.67044525 0.52775833 0.42347512
 0.65106515 0.70613229 0.98539511 0.46194676 0.25787915 1.
 0.88246664 0.55375496 0.20189445 0.14632632 0.60913755 1.
 1.         0.29358487 0.5575493  1.         0.23206947 1.
 0.72973087 0.75945953 0.51872788 0.69007209 0.30385576 0.15842632
 0.30729381 0.88739844 0.53355204 0.67969268 0.40824791 0.76892645
 1.         0.44001719 0.25069738 0.5237816  0.42337185 0.25127206
 0.6443803  0.54367111 0.25965323 0.34288167 0.62182837 0.55500202
 0.84219591 0.44617199 0.73795044 1.         0.37851075 0.61048831
 0.85667894 1.         0.72227637 0.31274959 1.         0.56217924
 1.         1.         0.45356491 1.         0.88521336 0.7607056
 1.         0.79615647 0.43110356 1.         0.49536589],0.016639549134847765,0.001490089452328798,[[0.9953292429424072, 0.001217920059351063], [0.9957149438805653, 0.0011698686645096323], [0.9750320116743002, 0.001105738332384254], [0.9881539084709966, 0.0011869061811211612], [0.997347729586628, 0.001312105690378651], [0.9987333719451653, 0.0012399358896113544], [0.9900739948657191, 0.0011989653840840386], [0.993865866718132, 0.0011668075095163655], [0.9968693726263025, 0.001161829195867603], [0.9712989874825814, 0.0012290206829863592]]
[0.64786549 0.37814369 0.74083092 1.         0.69304235 0.29339903
 1.         0.26679649 0.46334014 0.65252783 0.72029942 0.16123097
 0.63614053 1.         1.         0.4300505  0.28860837 1.
 0.90813351 0.50102576 0.55944052 0.66401321 0.72152155 1.
 0.87303453 0.29544665 0.6161433  0.97499959 0.7790188  1.
 0.87218757 0.7602744  0.4766871  0.79917171 0.4369874  0.69059094
 0.34444003 1.         0.53640963 0.616283   0.77977392 0.84172267
 1.         0.59229073 0.80195443 0.55242146 0.70601567 0.20325931
 0.84088373 0.72825047 0.63426512 0.81669129 0.80055676 0.27871429
 0.86330562 0.35665199 1.         1.         0.38416744 0.90355023
 1.         1.         1.         0.74532878 0.90742857 0.77693736
 0.92804372 1.         0.67766949 1.         0.92123563 0.80598779
 1.         0.95340782 0.67452297 1.         0.61062373],0.018028490022113257,0.0018178730415407494,[[0.9725774278637377, 0.0011960896461009618], [0.9925933829517678, 0.0011038211737288695], [0.9966412972189084, 0.001025529062975039], [0.9293519138449705, 0.0011610560335502118], [0.9401406479667509, 0.0010597895132082868], [0.9958175829099507, 0.0011608706165400218], [0.9875424804142399, 0.0012581174025607655], [0.9476829295084894, 0.0017100908824314587], [0.9780314320792597, 0.001063809247529246], [0.9898491590292176, 0.0011047797530565617]]
[0.38225713 0.31505    0.75916328 0.75143994 0.59737607 0.43451108
 1.         0.24318725 0.45364238 0.60444815 0.38692116 0.38213107
 0.57339386 0.6687592  1.         0.35968794 0.12898522 0.84723814
 1.         0.3513628  0.3514317  0.1867069  0.59890848 0.91185446
 1.         0.2700342  0.39384275 0.99066987 0.44777732 0.86367277
 0.66168481 0.70649569 0.27009202 0.83677114 0.42103407 0.19450772
 0.32475546 1.         0.53519804 0.64523078 0.37798246 0.6715839
 1.         0.37315992 0.41360031 0.49580841 0.21457879 0.33625299
 0.47961173 0.49263523 0.38349924 0.28774049 0.58033198 0.44826061
 1.         0.36917697 0.82019528 1.         0.40369452 0.56971298
 0.72885047 0.98582013 0.64594032 0.25642736 1.         0.61662252
 1.         0.9439032  0.48902948 1.         0.97770705 0.76546962
 1.         0.6682504  0.59120742 0.89812892 0.49987109],0.012120657483127198,0.0014487987880302654,[[0.9972814011614832, 0.0012167760630131808], [0.9982723794882679, 0.001060562675525789], [0.9746884106732666, 0.0013101885317231554], [0.9888542411397686, 0.0011447916792559631], [0.9953484930539332, 0.0011417305242628073], [0.9959368389739266, 0.0010525232068838708], [0.9971000416205918, 0.0010485034725629117], [0.9902363358276236, 0.001154748306553488], [0.9396091026456805, 0.0012450996202701958], [0.9942835479654984, 0.0009964323434005218]]
[0.         0.         0.34837364 0.46748722 0.         0.
 0.92658802 0.         0.         0.4364912  0.11322129 0.
 0.24098155 0.41083964 0.73183227 0.         0.         0.32754425
 0.5015386  0.17475805 0.         0.07203856 0.50163975 0.85608775
 0.56104543 0.20341828 0.         0.81221694 0.         0.56851052
 0.53334247 0.30030601 0.19997371 0.61848566 0.         0.
 0.         0.70018021 0.22681612 0.47799584 0.15283538 0.24973867
 0.71701718 0.         0.         0.14729299 0.15878031 0.12574346
 0.27095486 0.09796305 0.23416443 0.         0.0234159  0.
 0.47290681 0.21994029 0.64656424 0.65858536 0.         0.49002315
 0.26955987 0.50881528 0.56194704 0.         0.77082756 0.03278853
 0.47187557 0.82172145 0.         0.72206297 0.57353518 0.26305937
 0.65196222 0.60539809 0.33779021 0.36517017 0.38888838],0.01818063315590393,0.0016800077968871971,[[0.9894199220958515, 0.001532449409991199], [0.9819280610876807, 0.0014001690114195942], [0.9424533318957943, 0.0014815222771666914], [0.9958793090166383, 0.0014352026239703441], [0.996337265719786, 0.0015002915354234148], [0.9490421272464935, 0.0012129417457023006], [0.996474090437245, 0.0016536291849276186], [0.9896811695402128, 0.0014392223582914143], [0.9924551630956986, 0.0013459953065915187], [0.9979249389669254, 0.0014482204062610249]]
[1.         0.33311904 1.         1.         1.         0.66503129
 1.         0.46199496 0.64666206 0.78214692 0.53639934 0.53798726
 0.93156074 1.         1.         0.35842005 0.54147292 1.
 0.96240403 0.77608908 0.36838593 1.         0.61554413 1.
 0.91327021 1.         1.         1.         0.77761569 1.
 1.         0.88683411 0.66273167 1.         0.64023835 1.
 1.         1.         1.         1.         1.         1.
 1.         1.         1.         0.95600355 1.         1.
 0.66881382 0.28797838 0.99614668 0.78102614 1.         0.6537654
 1.         0.59856578 1.         1.         0.51557448 1.
 1.         1.         1.         1.         1.         1.
 1.         1.         0.35992982 1.         1.         1.
 1.         0.94956175 0.40119351 0.80928625 1.        ],0.016162410706295857,0.0017054761933098025,[[0.7795378353334048, 0.0014426543473049502], [0.9832290381480298, 0.0014677313325586194], [0.9936130779317893, 0.001438634612983991], [0.9939994578112159, 0.0012812772291588281], [0.993671447540918, 0.0014413249339568779], [0.9592949641077967, 0.0012592613988986479], [0.9638752471287952, 0.001473668225534852], [0.9911548779326881, 0.0014154747863859285], [0.9795591977465535, 0.0014706070705416963], [0.963496822778298, 0.0014045595797609334]]
[0.36759633 0.39849541 0.83159035 1.         0.5252912  0.51469003
 1.         0.76387134 0.52094714 1.         0.1684583  0.14932261
 0.75508346 0.97038012 1.         0.71656001 0.31067364 0.81042526
 1.         0.67138463 0.23792074 0.59024584 0.82056611 1.
 1.         0.38400167 0.74783916 1.         0.33194566 0.81219169
 0.75806528 0.59068741 0.80260197 0.73251437 0.3356626  0.42492064
 0.28538725 0.96600643 0.81768077 1.         0.59116685 0.6952053
 1.         0.46799942 0.48842785 0.70804453 0.60165061 0.19647073
 0.6201284  0.35757207 0.60272126 0.1819542  0.59449548 0.5998258
 1.         0.72977936 0.74848311 1.         0.75816253 0.83031275
 0.75614614 1.         0.78155795 0.64584904 1.         0.70726239
 0.95052157 1.         0.3196136  1.         1.         0.78002236
 1.         0.84588696 0.76474385 1.         0.66664488],0.01413513562698919,0.0013788428034227792,[[0.9844977094221481, 0.0009504835242246656], [0.9810030838954688, 0.0010676435648401261], [0.9854203184309382, 0.0009786216644713797], [0.9832641131313375, 0.0007711103101392114], [0.9945648180396444, 0.0012690326091857607], [0.9812182350932418, 0.0009414854762550551], [0.9679082401781427, 0.00102169474566427], [0.99844788237802, 0.000997576339738293], [0.9950018157871682, 0.000878313723457369], [0.9885774148681931, 0.0011288981589823166]]
[0.45756762 0.4200505  0.90341001 1.         0.5628606  0.56654864
 1.         0.8444072  0.5891014  1.         0.2867607  0.25378945
 0.75755967 1.         1.         0.75688467 0.35771176 0.83739583
 1.         0.71189405 0.34634081 0.64854106 0.84609394 1.
 1.         0.43469885 0.79087307 1.         0.40644441 0.83891095
 0.79248503 0.60477483 0.8221029  0.77056922 0.36741575 0.50673647
 0.38705432 0.97084265 0.83749064 1.         0.64933104 0.73856806
 1.         0.50065341 0.56120859 0.76993385 0.65149883 0.23539498
 0.67121667 0.42377296 0.64357834 0.27395342 0.6521861  0.65675809
 1.         0.74212507 0.78426611 1.         0.78467413 0.88319698
 0.79083893 1.         0.80652609 0.66675854 1.         0.74890981
 0.95677441 1.         0.41641133 1.         1.         0.83513549
 1.         0.85557435 0.83200727 1.         0.67587647],0.018112989449986332,0.0018024823405977466,[[0.9874656336215666, 0.0012290206829863592], [0.9897943811319873, 0.0011449770962661532], [0.9915933003550573, 0.0010737658748266599], [0.970910107937089, 0.0010687875611780084], [0.8464588186219638, 0.0022482105246877104], [0.9904703364733527, 0.0011750323951684738], [0.9867856326367609, 0.0011208586903403983], [0.9908825348155116, 0.001077785609147619], [0.9903384922388294, 0.0012571588232330733], [0.9942512834082552, 0.0013011904837535448]]
[0.38642468 0.42585475 0.8824185  1.         0.54874203 0.55455536
 1.         0.83892857 0.55144246 1.         0.18185215 0.15729714
 0.81507725 1.         1.         0.76758238 0.34120012 0.84492413
 1.         0.72131741 0.2584103  0.6482428  0.86867049 1.
 1.         0.40921741 0.79958968 1.         0.35696738 0.84988716
 0.80333569 0.61619166 0.87469783 0.76644865 0.36195822 0.46667292
 0.30426657 1.         0.87521428 1.         0.63484917 0.72764518
 1.         0.51019914 0.53523821 0.7556735  0.65776234 0.20780509
 0.65841185 0.38054673 0.64745112 0.19983284 0.62300947 0.64443789
 1.         0.78305109 0.78223276 1.         0.82966115 0.88239353
 0.79222069 1.         0.81996821 0.70930952 1.         0.75189267
[truncated: 1,159,118 more chars]
